# Supplementary material for: A first-principles phase field method for quantitatively predicting multi-composition phase separation without thermodynamic empirical parameter
Source: Nat Commun. 2019 Aug 1;10:3451. doi: 10.1038/s41467-019-11248-z (PMC6671953; doi:10.1038/s41467-019-11248-z)
Supplement: Supplementary file 3 — Source Data [file 41467_2019_11248_MOESM3_ESM.zip › supplementary-files/data-files/Fig.6/Fig6-i-Ni92%/out_Ni_2000-92.0%]

  0.80000000000000004       0.80000000000000004        4.6001548044026110     
  0.80000000000000004        1.6000000000000001        4.6007901919939638     
  0.80000000000000004        2.4000000000000004        4.6002662902239528     
  0.80000000000000004        3.2000000000000002        4.5999651468984268     
  0.80000000000000004        4.0000000000000000        4.6000306134240718     
  0.80000000000000004        4.8000000000000007        4.6001320838132029     
  0.80000000000000004        5.6000000000000005        4.6006073340303733     
  0.80000000000000004        6.4000000000000004        4.6000793956533501     
  0.80000000000000004        7.2000000000000002        4.5997818094442398     
  0.80000000000000004        8.0000000000000000        4.5995190115182361     
  0.80000000000000004        8.8000000000000007        4.5993121292400359     
  0.80000000000000004        9.6000000000000014        4.5996728003359788     
  0.80000000000000004        10.400000000000000        4.6001464536847578     
  0.80000000000000004        11.200000000000001        4.6004764294867480     
  0.80000000000000004        12.000000000000000        4.6001581955638811     
  0.80000000000000004        12.800000000000001        4.6000420227520866     
  0.80000000000000004        13.600000000000001        4.5999565135770002     
  0.80000000000000004        14.400000000000000        4.5999666930120400     
  0.80000000000000004        15.200000000000001        4.6003795699447600     
  0.80000000000000004        16.000000000000000        4.6009318409718016     
  0.80000000000000004        16.800000000000001        4.5983806613967984     
  0.80000000000000004        17.600000000000001        4.6007073899811850     
  0.80000000000000004        18.400000000000002        4.6006347864478752     
  0.80000000000000004        19.200000000000003        4.6004242725328286     
  0.80000000000000004        20.000000000000000        4.6012340789015704     
  0.80000000000000004        20.800000000000001        4.6001656386975034     
  0.80000000000000004        21.600000000000001        4.5989996883333175     
  0.80000000000000004        22.400000000000002        4.5977446426337520     
  0.80000000000000004        23.200000000000003        4.5983746670836814     
  0.80000000000000004        24.000000000000000        4.5981051094683751     
  0.80000000000000004        24.800000000000001        4.5979390253932415     
  0.80000000000000004        25.600000000000001        4.5988426986100803     
  0.80000000000000004        26.400000000000002        4.5994865337418291     
  0.80000000000000004        27.200000000000003        4.5999825062349355     
  0.80000000000000004        28.000000000000000        4.5989471099516175     
  0.80000000000000004        28.800000000000001        4.6010820104303187     
  0.80000000000000004        29.600000000000001        4.6008632650226104     
  0.80000000000000004        30.400000000000002        4.6008566448609711     
  0.80000000000000004        31.200000000000003        4.6007292359357415     
  0.80000000000000004        32.000000000000000        4.6007405449848191     
  0.80000000000000004        32.800000000000004        4.6006613298727670     
  0.80000000000000004        33.600000000000001        4.6003901846027473     
  0.80000000000000004        34.399999999999999        4.6005568560633074     
  0.80000000000000004        35.200000000000003        4.5998676572037320     
  0.80000000000000004        36.000000000000000        4.6001165194647671     
  0.80000000000000004        36.800000000000004        4.6001917827449361     
  0.80000000000000004        37.600000000000001        4.6000195247046296     
  0.80000000000000004        38.400000000000006        4.5995821919147204     
  0.80000000000000004        39.200000000000003        4.5990950392505869     
  0.80000000000000004        40.000000000000000        4.5999698918095495     
  0.80000000000000004        40.800000000000004        4.6000690824720749     
  0.80000000000000004        41.600000000000001        4.6006612764756607     
  0.80000000000000004        42.400000000000006        4.5988386205226268     
  0.80000000000000004        43.200000000000003        4.6005907649798763     
  0.80000000000000004        44.000000000000000        4.6010429260512886     
  0.80000000000000004        44.800000000000004        4.6004214027478314     
  0.80000000000000004        45.600000000000001        4.6009493465729605     
  0.80000000000000004        46.400000000000006        4.6003278410797392     
  0.80000000000000004        47.200000000000003        4.6001171586461620     
  0.80000000000000004        48.000000000000000        4.5995468674164339     
  0.80000000000000004        48.800000000000004        4.5985442523522462     
  0.80000000000000004        49.600000000000001        4.5986478742726593     
  0.80000000000000004        50.400000000000006        4.5983986159220596     
  0.80000000000000004        51.200000000000003        4.5987514041716002     
  0.80000000000000004        52.000000000000000        4.5986315494072505     
  0.80000000000000004        52.800000000000004        4.5990924210501074     
  0.80000000000000004        53.600000000000001        4.5989323921919496     
  0.80000000000000004        54.400000000000006        4.6001212248136465     
  0.80000000000000004        55.200000000000003        4.6005870894708361     
  0.80000000000000004        56.000000000000000        4.6009020502839171     
  0.80000000000000004        56.800000000000004        4.6007493301539029     
  0.80000000000000004        57.600000000000001        4.5996361696094246     
  0.80000000000000004        58.400000000000006        4.6002998724992148     
  0.80000000000000004        59.200000000000003        4.5998969556237439     
  0.80000000000000004        60.000000000000000        4.6000500346307733     
  0.80000000000000004        60.800000000000004        4.6002202105696028     
  0.80000000000000004        61.600000000000001        4.6000981408734534     
  0.80000000000000004        62.400000000000006        4.6003625980865408     
  0.80000000000000004        63.200000000000003        4.5997959746097887     
  0.80000000000000004        64.000000000000000        4.5991369620968099     
  0.80000000000000004        64.799999999999997        4.5997962224766331     
  0.80000000000000004        65.600000000000009        4.5996980852071179     
  0.80000000000000004        66.400000000000006        4.5983388856381264     
  0.80000000000000004        67.200000000000003        4.6005145074898879     
  0.80000000000000004        68.000000000000000        4.5994783323768287     
  0.80000000000000004        68.799999999999997        4.5999345162541694     
  0.80000000000000004        69.600000000000009        4.6003752157895805     
  0.80000000000000004        70.400000000000006        4.6008741398136568     
  0.80000000000000004        71.200000000000003        4.6013320132944457     
  0.80000000000000004        72.000000000000000        4.6015510969313738     
  0.80000000000000004        72.799999999999997        4.6054225024890529     
  0.80000000000000004        73.600000000000009        4.6041359644710269     
  0.80000000000000004        74.400000000000006        4.6035465847605277     
  0.80000000000000004        75.200000000000003        4.6039394305330017     
  0.80000000000000004        76.000000000000000        4.6045029044731649     
  0.80000000000000004        76.800000000000011        4.6033105055501515     
  0.80000000000000004        77.600000000000009        4.6040562366420126     
  0.80000000000000004        78.400000000000006        4.6023590064748277     
  0.80000000000000004        79.200000000000003        4.6017730078458161     
  0.80000000000000004        80.000000000000000        4.6014091880332533     
  0.80000000000000004        80.800000000000011        4.6003724485178505     
  0.80000000000000004        81.600000000000009        4.6004002970182505     
  0.80000000000000004        82.400000000000006        4.6000358842622022     
  0.80000000000000004        83.200000000000003        4.5985436490808942     
  0.80000000000000004        84.000000000000000        4.6000939884684806     
  0.80000000000000004        84.800000000000011        4.6002875470546254     
  0.80000000000000004        85.600000000000009        4.6002643217754748     
  0.80000000000000004        86.400000000000006        4.6003185871336578     
  0.80000000000000004        87.200000000000003        4.6005991985914889     
  0.80000000000000004        88.000000000000000        4.5999523301692404     
  0.80000000000000004        88.800000000000011        4.5998774185711273     
  0.80000000000000004        89.600000000000009        4.6001534697864042     
  0.80000000000000004        90.400000000000006        4.5991398056526549     
  0.80000000000000004        91.200000000000003        4.5999358010054783     
  0.80000000000000004        92.000000000000000        4.6009790571571401     
  0.80000000000000004        92.800000000000011        4.5991673692780255     
  0.80000000000000004        93.600000000000009        4.5994325986229958     
  0.80000000000000004        94.400000000000006        4.5989885741358991     
  0.80000000000000004        95.200000000000003        4.5992518412513625     
  0.80000000000000004        96.000000000000000        4.6000774809279417     
  0.80000000000000004        96.800000000000011        4.6001035341261600     
  0.80000000000000004        97.600000000000009        4.5988156217369713     
  0.80000000000000004        98.400000000000006        4.5996324163399080     
  0.80000000000000004        99.200000000000003        4.5997779768735310     
  0.80000000000000004        100.00000000000000        4.6001944680284801     
  0.80000000000000004        100.80000000000001        4.5998288346484815     
  0.80000000000000004        101.60000000000001        4.5992514311229407     
  0.80000000000000004        102.40000000000001        4.5995463193946193     

   1.6000000000000001       0.80000000000000004        4.6001740655378409     
   1.6000000000000001        1.6000000000000001        4.5993930142799959     
   1.6000000000000001        2.4000000000000004        4.6000889200536852     
   1.6000000000000001        3.2000000000000002        4.5996130148090586     
   1.6000000000000001        4.0000000000000000        4.6000064349390497     
   1.6000000000000001        4.8000000000000007        4.6002539512113803     
   1.6000000000000001        5.6000000000000005        4.6002375534307118     
   1.6000000000000001        6.4000000000000004        4.5999372516451560     
   1.6000000000000001        7.2000000000000002        4.6000361722780392     
   1.6000000000000001        8.0000000000000000        4.5998903133371325     
   1.6000000000000001        8.8000000000000007        4.6009244397443378     
   1.6000000000000001        9.6000000000000014        4.5996330385695110     
   1.6000000000000001        10.400000000000000        4.5997859816201068     
   1.6000000000000001        11.200000000000001        4.5999475157614702     
   1.6000000000000001        12.000000000000000        4.6002095147635931     
   1.6000000000000001        12.800000000000001        4.5997833392818164     
   1.6000000000000001        13.600000000000001        4.6008864904424982     
   1.6000000000000001        14.400000000000000        4.5999736646632110     
   1.6000000000000001        15.200000000000001        4.6000654847576090     
   1.6000000000000001        16.000000000000000        4.6018417159703420     
   1.6000000000000001        16.800000000000001        4.6002601024918004     
   1.6000000000000001        17.600000000000001        4.6003824919520451     
   1.6000000000000001        18.400000000000002        4.6005980995444951     
   1.6000000000000001        19.200000000000003        4.6001693172240206     
   1.6000000000000001        20.000000000000000        4.5998353346228535     
   1.6000000000000001        20.800000000000001        4.6010372964950417     
   1.6000000000000001        21.600000000000001        4.6001920372076945     
   1.6000000000000001        22.400000000000002        4.6004939638514415     
   1.6000000000000001        23.200000000000003        4.6002892057528229     
   1.6000000000000001        24.000000000000000        4.5999929723428110     
   1.6000000000000001        24.800000000000001        4.6000040093885710     
   1.6000000000000001        25.600000000000001        4.6015690361168966     
   1.6000000000000001        26.400000000000002        4.6009509776236985     
   1.6000000000000001        27.200000000000003        4.6011874956882712     
   1.6000000000000001        28.000000000000000        4.6011001224054349     
   1.6000000000000001        28.800000000000001        4.6009371959485046     
   1.6000000000000001        29.600000000000001        4.6008053076312647     
   1.6000000000000001        30.400000000000002        4.6007674226512201     
   1.6000000000000001        31.200000000000003        4.6004542859818507     
   1.6000000000000001        32.000000000000000        4.6005007091433292     
   1.6000000000000001        32.800000000000004        4.6003956590855584     
   1.6000000000000001        33.600000000000001        4.6003683928227792     
   1.6000000000000001        34.399999999999999        4.5997210951273573     
   1.6000000000000001        35.200000000000003        4.5983512236302904     
   1.6000000000000001        36.000000000000000        4.5999386048117064     
   1.6000000000000001        36.800000000000004        4.5997876170628551     
   1.6000000000000001        37.600000000000001        4.5997971320196971     
   1.6000000000000001        38.400000000000006        4.6000446586132684     
   1.6000000000000001        39.200000000000003        4.5996310385783081     
   1.6000000000000001        40.000000000000000        4.5993679974552562     
   1.6000000000000001        40.800000000000004        4.5997251128779162     
   1.6000000000000001        41.600000000000001        4.6008137340131992     
   1.6000000000000001        42.400000000000006        4.6003685631475859     
   1.6000000000000001        43.200000000000003        4.6006122446810700     
   1.6000000000000001        44.000000000000000        4.6006718447517665     
   1.6000000000000001        44.800000000000004        4.6005923473263231     
   1.6000000000000001        45.600000000000001        4.6012495956796231     
   1.6000000000000001        46.400000000000006        4.5992976848864426     
   1.6000000000000001        47.200000000000003        4.5982318643001268     
   1.6000000000000001        48.000000000000000        4.5969505954650209     
   1.6000000000000001        48.800000000000004        4.5960785183380377     
   1.6000000000000001        49.600000000000001        4.5953764970744508     
   1.6000000000000001        50.400000000000006        4.5947945926277871     
   1.6000000000000001        51.200000000000003        4.5947807321819996     
   1.6000000000000001        52.000000000000000        4.5942918808514897     
   1.6000000000000001        52.800000000000004        4.5953225595411329     
   1.6000000000000001        53.600000000000001        4.5961429477790592     
   1.6000000000000001        54.400000000000006        4.5967019662076254     
   1.6000000000000001        55.200000000000003        4.5988285083418905     
   1.6000000000000001        56.000000000000000        4.5993787783528512     
   1.6000000000000001        56.800000000000004        4.5996368717313372     
   1.6000000000000001        57.600000000000001        4.6011900951937337     
   1.6000000000000001        58.400000000000006        4.6006103991549079     
   1.6000000000000001        59.200000000000003        4.6007554549880938     
   1.6000000000000001        60.000000000000000        4.5994711178628460     
   1.6000000000000001        60.800000000000004        4.6009527145854765     
   1.6000000000000001        61.600000000000001        4.6001619311277429     
   1.6000000000000001        62.400000000000006        4.6000140757274526     
   1.6000000000000001        63.200000000000003        4.6000227357420869     
   1.6000000000000001        64.000000000000000        4.6002224179097357     
   1.6000000000000001        64.799999999999997        4.6015707771805090     
   1.6000000000000001        65.600000000000009        4.6005574142644825     
   1.6000000000000001        66.400000000000006        4.5997367504499813     
   1.6000000000000001        67.200000000000003        4.5992923605264995     
   1.6000000000000001        68.000000000000000        4.5992528590891233     
   1.6000000000000001        68.799999999999997        4.5993328147246810     
   1.6000000000000001        69.600000000000009        4.5994570447875054     
   1.6000000000000001        70.400000000000006        4.6011856467553836     
   1.6000000000000001        71.200000000000003        4.5998203378877456     
   1.6000000000000001        72.000000000000000        4.6013225676443721     
   1.6000000000000001        72.799999999999997        4.6002974470228528     
   1.6000000000000001        73.600000000000009        4.6007981684781232     
   1.6000000000000001        74.400000000000006        4.6013251470981631     
   1.6000000000000001        75.200000000000003        4.6011897239511583     
   1.6000000000000001        76.000000000000000        4.6013159076541532     
   1.6000000000000001        76.800000000000011        4.6003604445167579     
   1.6000000000000001        77.600000000000009        4.5997196720302060     
   1.6000000000000001        78.400000000000006        4.5989080665927560     
   1.6000000000000001        79.200000000000003        4.5987253773965033     
   1.6000000000000001        80.000000000000000        4.5984557425789507     
   1.6000000000000001        80.800000000000011        4.5983547307225558     
   1.6000000000000001        81.600000000000009        4.5990147560108818     
   1.6000000000000001        82.400000000000006        4.5996101012929929     
   1.6000000000000001        83.200000000000003        4.5991113536203789     
   1.6000000000000001        84.000000000000000        4.6013365253304075     
   1.6000000000000001        84.800000000000011        4.6002400744586218     
   1.6000000000000001        85.600000000000009        4.6009257258929876     
   1.6000000000000001        86.400000000000006        4.6007568226148550     
   1.6000000000000001        87.200000000000003        4.6008478914047615     
   1.6000000000000001        88.000000000000000        4.5993729906703207     
   1.6000000000000001        88.800000000000011        4.5999240530996728     
   1.6000000000000001        89.600000000000009        4.5998467777831520     
   1.6000000000000001        90.400000000000006        4.6002377598234485     
   1.6000000000000001        91.200000000000003        4.6003841421474148     
   1.6000000000000001        92.000000000000000        4.6002415655605535     
   1.6000000000000001        92.800000000000011        4.5998459049380847     
   1.6000000000000001        93.600000000000009        4.6000976461057954     
   1.6000000000000001        94.400000000000006        4.5999931224579917     
   1.6000000000000001        95.200000000000003        4.5999212178022626     
   1.6000000000000001        96.000000000000000        4.6004130574829656     
   1.6000000000000001        96.800000000000011        4.6004468401259686     
   1.6000000000000001        97.600000000000009        4.5996120295369289     
   1.6000000000000001        98.400000000000006        4.5999918175468091     
   1.6000000000000001        99.200000000000003        4.6014107857028934     
   1.6000000000000001        100.00000000000000        4.5999074980633061     
   1.6000000000000001        100.80000000000001        4.5996492340799788     
   1.6000000000000001        101.60000000000001        4.6024401720460029     
   1.6000000000000001        102.40000000000001        4.5994636716817752     

   2.4000000000000004       0.80000000000000004        4.6006921214604102     
   2.4000000000000004        1.6000000000000001        4.5999379798093418     
   2.4000000000000004        2.4000000000000004        4.5999866248574559     
   2.4000000000000004        3.2000000000000002        4.6001596844480162     
   2.4000000000000004        4.0000000000000000        4.5999940479945334     
   2.4000000000000004        4.8000000000000007        4.6000714606310327     
   2.4000000000000004        5.6000000000000005        4.6000917788589284     
   2.4000000000000004        6.4000000000000004        4.6000654617999794     
   2.4000000000000004        7.2000000000000002        4.5997576445477710     
   2.4000000000000004        8.0000000000000000        4.6001969759289434     
   2.4000000000000004        8.8000000000000007        4.6011707868768443     
   2.4000000000000004        9.6000000000000014        4.5998117681101229     
   2.4000000000000004        10.400000000000000        4.6008208667058534     
   2.4000000000000004        11.200000000000001        4.5992887212572953     
   2.4000000000000004        12.000000000000000        4.5999404844725502     
   2.4000000000000004        12.800000000000001        4.6000307566338323     
   2.4000000000000004        13.600000000000001        4.6002576571033957     
   2.4000000000000004        14.400000000000000        4.5999850791008043     
   2.4000000000000004        15.200000000000001        4.5997564093760017     
   2.4000000000000004        16.000000000000000        4.5998797033655983     
   2.4000000000000004        16.800000000000001        4.5999557669861773     
   2.4000000000000004        17.600000000000001        4.6000214458165063     
   2.4000000000000004        18.400000000000002        4.5997959854315571     
   2.4000000000000004        19.200000000000003        4.5995863200919889     
   2.4000000000000004        20.000000000000000        4.5994530293036568     
   2.4000000000000004        20.800000000000001        4.5994750628086738     
   2.4000000000000004        21.600000000000001        4.6004367980224998     
   2.4000000000000004        22.400000000000002        4.6005726816559855     
   2.4000000000000004        23.200000000000003        4.6004981914875289     
   2.4000000000000004        24.000000000000000        4.6018128943734604     
   2.4000000000000004        24.800000000000001        4.6010297755450305     
   2.4000000000000004        25.600000000000001        4.6001984528707816     
   2.4000000000000004        26.400000000000002        4.5990580190003127     
   2.4000000000000004        27.200000000000003        4.6008414607285024     
   2.4000000000000004        28.000000000000000        4.5980875842520463     
   2.4000000000000004        28.800000000000001        4.6007088685553335     
   2.4000000000000004        29.600000000000001        4.6004003676493923     
   2.4000000000000004        30.400000000000002        4.6003664274330180     
   2.4000000000000004        31.200000000000003        4.6000978328112732     
   2.4000000000000004        32.000000000000000        4.5998803672548236     
   2.4000000000000004        32.800000000000004        4.5998252464097540     
   2.4000000000000004        33.600000000000001        4.6000437636724971     
   2.4000000000000004        34.399999999999999        4.6000835553708086     
   2.4000000000000004        35.200000000000003        4.6002973084850751     
   2.4000000000000004        36.000000000000000        4.6001285918591845     
   2.4000000000000004        36.800000000000004        4.6000365112310018     
   2.4000000000000004        37.600000000000001        4.5991021451775254     
   2.4000000000000004        38.400000000000006        4.5994128520880571     
   2.4000000000000004        39.200000000000003        4.5998411003618207     
   2.4000000000000004        40.000000000000000        4.6012060651156634     
   2.4000000000000004        40.800000000000004        4.5990145291637923     
   2.4000000000000004        41.600000000000001        4.5996795956150729     
   2.4000000000000004        42.400000000000006        4.6005526531927892     
   2.4000000000000004        43.200000000000003        4.6012371432145720     
   2.4000000000000004        44.000000000000000        4.5998806107924892     
   2.4000000000000004        44.800000000000004        4.5987990116244415     
   2.4000000000000004        45.600000000000001        4.5981951862545154     
   2.4000000000000004        46.400000000000006        4.5967538883949137     
   2.4000000000000004        47.200000000000003        4.5947989501094684     
   2.4000000000000004        48.000000000000000        4.5930112919895105     
   2.4000000000000004        48.800000000000004        4.5918761074768071     
   2.4000000000000004        49.600000000000001        4.5920193455064782     
   2.4000000000000004        50.400000000000006        4.5909307472460403     
   2.4000000000000004        51.200000000000003        4.5896047469832526     
   2.4000000000000004        52.000000000000000        4.5917655083933955     
   2.4000000000000004        52.800000000000004        4.5911296539115671     
   2.4000000000000004        53.600000000000001        4.5907944615338714     
   2.4000000000000004        54.400000000000006        4.5939769914998108     
   2.4000000000000004        55.200000000000003        4.5953083989074806     
   2.4000000000000004        56.000000000000000        4.5973384954797485     
   2.4000000000000004        56.800000000000004        4.5981403570047767     
   2.4000000000000004        57.600000000000001        4.5992985284700847     
   2.4000000000000004        58.400000000000006        4.6004872062367994     
   2.4000000000000004        59.200000000000003        4.6007325261158227     
   2.4000000000000004        60.000000000000000        4.6009224944819707     
   2.4000000000000004        60.800000000000004        4.6006442986236422     
   2.4000000000000004        61.600000000000001        4.5996252356815512     
   2.4000000000000004        62.400000000000006        4.6001837305795954     
   2.4000000000000004        63.200000000000003        4.5997307312400384     
   2.4000000000000004        64.000000000000000        4.5993628615791566     
   2.4000000000000004        64.799999999999997        4.5984406320059890     
   2.4000000000000004        65.600000000000009        4.5999858946898238     
   2.4000000000000004        66.400000000000006        4.5997407531637879     
   2.4000000000000004        67.200000000000003        4.6004238484454447     
   2.4000000000000004        68.000000000000000        4.5996202700705018     
   2.4000000000000004        68.799999999999997        4.5990894202191646     
   2.4000000000000004        69.600000000000009        4.5991176519886334     
   2.4000000000000004        70.400000000000006        4.5996673048173138     
   2.4000000000000004        71.200000000000003        4.5998199003588773     
   2.4000000000000004        72.000000000000000        4.6003170330110708     
   2.4000000000000004        72.799999999999997        4.6002633670200446     
   2.4000000000000004        73.600000000000009        4.5998592818527895     
   2.4000000000000004        74.400000000000006        4.5996988144307487     
   2.4000000000000004        75.200000000000003        4.5986147373784378     
   2.4000000000000004        76.000000000000000        4.5966375774521433     
   2.4000000000000004        76.800000000000011        4.5962967183792554     
   2.4000000000000004        77.600000000000009        4.5955525885513335     
   2.4000000000000004        78.400000000000006        4.5949143775802925     
   2.4000000000000004        79.200000000000003        4.5946523246805393     
   2.4000000000000004        80.000000000000000        4.5939237498410606     
   2.4000000000000004        80.800000000000011        4.5933883725576958     
   2.4000000000000004        81.600000000000009        4.5939254006751291     
   2.4000000000000004        82.400000000000006        4.5962854415204184     
   2.4000000000000004        83.200000000000003        4.5989500082652208     
   2.4000000000000004        84.000000000000000        4.5978994572402208     
   2.4000000000000004        84.800000000000011        4.5985818946672961     
   2.4000000000000004        85.600000000000009        4.6000515995806435     
   2.4000000000000004        86.400000000000006        4.6008799649251415     
   2.4000000000000004        87.200000000000003        4.6007075551868679     
   2.4000000000000004        88.000000000000000        4.6004840348255183     
   2.4000000000000004        88.800000000000011        4.6005067624958693     
   2.4000000000000004        89.600000000000009        4.6001352970591203     
   2.4000000000000004        90.400000000000006        4.5999346825602601     
   2.4000000000000004        91.200000000000003        4.6000304371104965     
   2.4000000000000004        92.000000000000000        4.6002078662650741     
   2.4000000000000004        92.800000000000011        4.5995376023939798     
   2.4000000000000004        93.600000000000009        4.5990187193518315     
   2.4000000000000004        94.400000000000006        4.6011509301023370     
   2.4000000000000004        95.200000000000003        4.6013470059132349     
   2.4000000000000004        96.000000000000000        4.5997943354083537     
   2.4000000000000004        96.800000000000011        4.5994563276925895     
   2.4000000000000004        97.600000000000009        4.6002693644897041     
   2.4000000000000004        98.400000000000006        4.6002979543551961     
   2.4000000000000004        99.200000000000003        4.5996327633645508     
   2.4000000000000004        100.00000000000000        4.6000225835395803     
   2.4000000000000004        100.80000000000001        4.5994599247732539     
   2.4000000000000004        101.60000000000001        4.5996463227248521     
   2.4000000000000004        102.40000000000001        4.6000488025146655     

   3.2000000000000002       0.80000000000000004        4.5995319864399544     
   3.2000000000000002        1.6000000000000001        4.5998430151641232     
   3.2000000000000002        2.4000000000000004        4.6001260578230339     
   3.2000000000000002        3.2000000000000002        4.5999014310936550     
   3.2000000000000002        4.0000000000000000        4.5997266400814762     
   3.2000000000000002        4.8000000000000007        4.5997881304315298     
   3.2000000000000002        5.6000000000000005        4.6000523867025835     
   3.2000000000000002        6.4000000000000004        4.5998479967159200     
   3.2000000000000002        7.2000000000000002        4.6000152007876745     
   3.2000000000000002        8.0000000000000000        4.6002198886803427     
   3.2000000000000002        8.8000000000000007        4.5993373631967360     
   3.2000000000000002        9.6000000000000014        4.5993840999442170     
   3.2000000000000002        10.400000000000000        4.6001964087462319     
   3.2000000000000002        11.200000000000001        4.6009760816281107     
   3.2000000000000002        12.000000000000000        4.5987946820133256     
   3.2000000000000002        12.800000000000001        4.6001127177501031     
   3.2000000000000002        13.600000000000001        4.5985469858441368     
   3.2000000000000002        14.400000000000000        4.5996238942661023     
   3.2000000000000002        15.200000000000001        4.5997192213400817     
   3.2000000000000002        16.000000000000000        4.6001246975024550     
   3.2000000000000002        16.800000000000001        4.5992085840546677     
   3.2000000000000002        17.600000000000001        4.6011823682487627     
   3.2000000000000002        18.400000000000002        4.6000675496738781     
   3.2000000000000002        19.200000000000003        4.5996019002045916     
   3.2000000000000002        20.000000000000000        4.5997900437176469     
   3.2000000000000002        20.800000000000001        4.6000318719548519     
   3.2000000000000002        21.600000000000001        4.6000651952754588     
   3.2000000000000002        22.400000000000002        4.6016647331693692     
   3.2000000000000002        23.200000000000003        4.5978906544270188     
   3.2000000000000002        24.000000000000000        4.5997769550890375     
   3.2000000000000002        24.800000000000001        4.6001025601831680     
   3.2000000000000002        25.600000000000001        4.5995125161421360     
   3.2000000000000002        26.400000000000002        4.6009907636980447     
   3.2000000000000002        27.200000000000003        4.6002754889104560     
   3.2000000000000002        28.000000000000000        4.6004462843224729     
   3.2000000000000002        28.800000000000001        4.6002357149276865     
   3.2000000000000002        29.600000000000001        4.6003003839560037     
   3.2000000000000002        30.400000000000002        4.6003925572713538     
   3.2000000000000002        31.200000000000003        4.5988745093169356     
   3.2000000000000002        32.000000000000000        4.5996081092100134     
   3.2000000000000002        32.800000000000004        4.5992552474257451     
   3.2000000000000002        33.600000000000001        4.6001715946527817     
   3.2000000000000002        34.399999999999999        4.6009293669510374     
   3.2000000000000002        35.200000000000003        4.6004877530254662     
   3.2000000000000002        36.000000000000000        4.6003190227803934     
   3.2000000000000002        36.800000000000004        4.6003663310807790     
   3.2000000000000002        37.600000000000001        4.5996093582934883     
   3.2000000000000002        38.400000000000006        4.6000764208044069     
   3.2000000000000002        39.200000000000003        4.5992950525429235     
   3.2000000000000002        40.000000000000000        4.5998886129627001     
   3.2000000000000002        40.800000000000004        4.6001275065688487     
   3.2000000000000002        41.600000000000001        4.6019451430211600     
   3.2000000000000002        42.400000000000006        4.6011502578498105     
   3.2000000000000002        43.200000000000003        4.5985147493182694     
   3.2000000000000002        44.000000000000000        4.5992447504603380     
   3.2000000000000002        44.800000000000004        4.5971253564834518     
   3.2000000000000002        45.600000000000001        4.5952731864679555     
   3.2000000000000002        46.400000000000006        4.5933783102852797     
   3.2000000000000002        47.200000000000003        4.5914165476810878     
   3.2000000000000002        48.000000000000000        4.5908813993758901     
   3.2000000000000002        48.800000000000004        4.5898554787734280     
   3.2000000000000002        49.600000000000001        4.5893366141596328     
   3.2000000000000002        50.400000000000006        4.5908355421449016     
   3.2000000000000002        51.200000000000003        4.5906591449954286     
   3.2000000000000002        52.000000000000000        4.5913285213996096     
   3.2000000000000002        52.800000000000004        4.5907404684472892     
   3.2000000000000002        53.600000000000001        4.5900760650791712     
   3.2000000000000002        54.400000000000006        4.5897015090596209     
   3.2000000000000002        55.200000000000003        4.5916153000031477     
   3.2000000000000002        56.000000000000000        4.5923463687060693     
   3.2000000000000002        56.800000000000004        4.5954289928623693     
   3.2000000000000002        57.600000000000001        4.5974795912618065     
   3.2000000000000002        58.400000000000006        4.5987686181070959     
   3.2000000000000002        59.200000000000003        4.6002816590350859     
   3.2000000000000002        60.000000000000000        4.6007741798625936     
   3.2000000000000002        60.800000000000004        4.6004098425394506     
   3.2000000000000002        61.600000000000001        4.6003048432610898     
   3.2000000000000002        62.400000000000006        4.6000374395207757     
   3.2000000000000002        63.200000000000003        4.6004326795658201     
   3.2000000000000002        64.000000000000000        4.5998649033125920     
   3.2000000000000002        64.799999999999997        4.5994404508070286     
   3.2000000000000002        65.600000000000009        4.6000413600412147     
   3.2000000000000002        66.400000000000006        4.6002347269461463     
   3.2000000000000002        67.200000000000003        4.5999826956660597     
   3.2000000000000002        68.000000000000000        4.5997695016327889     
   3.2000000000000002        68.799999999999997        4.5994799088594736     
   3.2000000000000002        69.600000000000009        4.5997291232084638     
   3.2000000000000002        70.400000000000006        4.5998350315696506     
   3.2000000000000002        71.200000000000003        4.6005246180663049     
   3.2000000000000002        72.000000000000000        4.6004089803046302     
   3.2000000000000002        72.799999999999997        4.5998756312299820     
   3.2000000000000002        73.600000000000009        4.5991709648238697     
   3.2000000000000002        74.400000000000006        4.5969045239061366     
   3.2000000000000002        75.200000000000003        4.5962689330788660     
   3.2000000000000002        76.000000000000000        4.5940784923936659     
   3.2000000000000002        76.800000000000011        4.5924929630633411     
   3.2000000000000002        77.600000000000009        4.5915589506255365     
   3.2000000000000002        78.400000000000006        4.5906613873435607     
   3.2000000000000002        79.200000000000003        4.5903916780764149     
   3.2000000000000002        80.000000000000000        4.5908064254493670     
   3.2000000000000002        80.800000000000011        4.5901598854913441     
   3.2000000000000002        81.600000000000009        4.5905243037918657     
   3.2000000000000002        82.400000000000006        4.5916082370240412     
   3.2000000000000002        83.200000000000003        4.5929338644964925     
   3.2000000000000002        84.000000000000000        4.5949744554701715     
   3.2000000000000002        84.800000000000011        4.5968967562760055     
   3.2000000000000002        85.600000000000009        4.5997227339713023     
   3.2000000000000002        86.400000000000006        4.5997457580619878     
   3.2000000000000002        87.200000000000003        4.6002810463005339     
   3.2000000000000002        88.000000000000000        4.6006799377499954     
   3.2000000000000002        88.800000000000011        4.6002907322257931     
   3.2000000000000002        89.600000000000009        4.6001210168022224     
   3.2000000000000002        90.400000000000006        4.6002319956437141     
   3.2000000000000002        91.200000000000003        4.6000937724601831     
   3.2000000000000002        92.000000000000000        4.5991864443807415     
   3.2000000000000002        92.800000000000011        4.6017266915367880     
   3.2000000000000002        93.600000000000009        4.6000224533846197     
   3.2000000000000002        94.400000000000006        4.6001222243058359     
   3.2000000000000002        95.200000000000003        4.5998706338854225     
   3.2000000000000002        96.000000000000000        4.5994110689960763     
   3.2000000000000002        96.800000000000011        4.6005992090343355     
   3.2000000000000002        97.600000000000009        4.6000404634996785     
   3.2000000000000002        98.400000000000006        4.5987021677900968     
   3.2000000000000002        99.200000000000003        4.6004765482382988     
   3.2000000000000002        100.00000000000000        4.6001972492219947     
   3.2000000000000002        100.80000000000001        4.6003110353398320     
   3.2000000000000002        101.60000000000001        4.5988843882486554     
   3.2000000000000002        102.40000000000001        4.6003046653735566     

   4.0000000000000000       0.80000000000000004        4.5999972601210946     
   4.0000000000000000        1.6000000000000001        4.6004533063622546     
   4.0000000000000000        2.4000000000000004        4.6003344707093330     
   4.0000000000000000        3.2000000000000002        4.5995597220480731     
   4.0000000000000000        4.0000000000000000        4.5993583092656483     
   4.0000000000000000        4.8000000000000007        4.5996026924684070     
   4.0000000000000000        5.6000000000000005        4.5999506702271713     
   4.0000000000000000        6.4000000000000004        4.5997997643325714     
   4.0000000000000000        7.2000000000000002        4.5999165571938416     
   4.0000000000000000        8.0000000000000000        4.6004682184760792     
   4.0000000000000000        8.8000000000000007        4.5997119234963799     
   4.0000000000000000        9.6000000000000014        4.5994892470487851     
   4.0000000000000000        10.400000000000000        4.5995005180202106     
   4.0000000000000000        11.200000000000001        4.6001860602291451     
   4.0000000000000000        12.000000000000000        4.6000235889564447     
   4.0000000000000000        12.800000000000001        4.5998860365272769     
   4.0000000000000000        13.600000000000001        4.6009763468792357     
   4.0000000000000000        14.400000000000000        4.5996999818112920     
   4.0000000000000000        15.200000000000001        4.5994753691992365     
   4.0000000000000000        16.000000000000000        4.5993936012422720     
   4.0000000000000000        16.800000000000001        4.5995440086530799     
   4.0000000000000000        17.600000000000001        4.6003272730081237     
   4.0000000000000000        18.400000000000002        4.6005387772580146     
   4.0000000000000000        19.200000000000003        4.5998269916349148     
   4.0000000000000000        20.000000000000000        4.6020361702350403     
   4.0000000000000000        20.800000000000001        4.6016078766792923     
   4.0000000000000000        21.600000000000001        4.6010401148986464     
   4.0000000000000000        22.400000000000002        4.6011364884538093     
   4.0000000000000000        23.200000000000003        4.5994907908877316     
   4.0000000000000000        24.000000000000000        4.6010623135779785     
   4.0000000000000000        24.800000000000001        4.6008415980607955     
   4.0000000000000000        25.600000000000001        4.5998361856210694     
   4.0000000000000000        26.400000000000002        4.5995726917862081     
   4.0000000000000000        27.200000000000003        4.6002829022350298     
   4.0000000000000000        28.000000000000000        4.5982871147574453     
   4.0000000000000000        28.800000000000001        4.5999464562623684     
   4.0000000000000000        29.600000000000001        4.6000964852392690     
   4.0000000000000000        30.400000000000002        4.5997629466109977     
   4.0000000000000000        31.200000000000003        4.5995449435535800     
   4.0000000000000000        32.000000000000000        4.5997818803314461     
   4.0000000000000000        32.800000000000004        4.5997997433996991     
   4.0000000000000000        33.600000000000001        4.5985773017225346     
   4.0000000000000000        34.399999999999999        4.6002333183684714     
   4.0000000000000000        35.200000000000003        4.5999417778489633     
   4.0000000000000000        36.000000000000000        4.6001784988947305     
   4.0000000000000000        36.800000000000004        4.5996356219743699     
   4.0000000000000000        37.600000000000001        4.5998604489286619     
   4.0000000000000000        38.400000000000006        4.6004634549426680     
   4.0000000000000000        39.200000000000003        4.6002168915622068     
   4.0000000000000000        40.000000000000000        4.5999374806213842     
   4.0000000000000000        40.800000000000004        4.6008782733963747     
   4.0000000000000000        41.600000000000001        4.6010046151839772     
   4.0000000000000000        42.400000000000006        4.6003052404125571     
   4.0000000000000000        43.200000000000003        4.5998761503504770     
   4.0000000000000000        44.000000000000000        4.5974269712096056     
   4.0000000000000000        44.800000000000004        4.5944491209678215     
   4.0000000000000000        45.600000000000001        4.5920048943310912     
   4.0000000000000000        46.400000000000006        4.5909292876061745     
   4.0000000000000000        47.200000000000003        4.5905911514217737     
   4.0000000000000000        48.000000000000000        4.5922618604207228     
   4.0000000000000000        48.800000000000004        4.5946459177105288     
   4.0000000000000000        49.600000000000001        4.5970889121486511     
   4.0000000000000000        50.400000000000006        4.5998002285995021     
   4.0000000000000000        51.200000000000003        4.6005761115729706     
   4.0000000000000000        52.000000000000000        4.5978790210760367     
   4.0000000000000000        52.800000000000004        4.5977424631047334     
   4.0000000000000000        53.600000000000001        4.5943259137602519     
   4.0000000000000000        54.400000000000006        4.5922440356176457     
   4.0000000000000000        55.200000000000003        4.5906004580494333     
   4.0000000000000000        56.000000000000000        4.5919187062896665     
   4.0000000000000000        56.800000000000004        4.5919127605763510     
   4.0000000000000000        57.600000000000001        4.5941284219314191     
   4.0000000000000000        58.400000000000006        4.5974817221160666     
   4.0000000000000000        59.200000000000003        4.5997633307042189     
   4.0000000000000000        60.000000000000000        4.6002951967772923     
   4.0000000000000000        60.800000000000004        4.6007067462190614     
   4.0000000000000000        61.600000000000001        4.6004788029539254     
   4.0000000000000000        62.400000000000006        4.6001912515928263     
   4.0000000000000000        63.200000000000003        4.6001274256926799     
   4.0000000000000000        64.000000000000000        4.5994986817425607     
   4.0000000000000000        64.799999999999997        4.6003210467429003     
   4.0000000000000000        65.600000000000009        4.6001233546105613     
   4.0000000000000000        66.400000000000006        4.6000623815803285     
   4.0000000000000000        67.200000000000003        4.5996066587384243     
   4.0000000000000000        68.000000000000000        4.5999451368042132     
   4.0000000000000000        68.799999999999997        4.6033168130975932     
   4.0000000000000000        69.600000000000009        4.5999210440223619     
   4.0000000000000000        70.400000000000006        4.5998557009763861     
   4.0000000000000000        71.200000000000003        4.6011040907444105     
   4.0000000000000000        72.000000000000000        4.6003182663988129     
   4.0000000000000000        72.799999999999997        4.5988720992233461     
   4.0000000000000000        73.600000000000009        4.5963524621267542     
   4.0000000000000000        74.400000000000006        4.5936873929492146     
   4.0000000000000000        75.200000000000003        4.5938868136557085     
   4.0000000000000000        76.000000000000000        4.5912978421249901     
   4.0000000000000000        76.800000000000011        4.5920149489258959     
   4.0000000000000000        77.600000000000009        4.5899842259716754     
   4.0000000000000000        78.400000000000006        4.5893733281395317     
   4.0000000000000000        79.200000000000003        4.5904262755965011     
   4.0000000000000000        80.000000000000000        4.5906468592612821     
   4.0000000000000000        80.800000000000011        4.5895176386963321     
   4.0000000000000000        81.600000000000009        4.5920268389177474     
   4.0000000000000000        82.400000000000006        4.5895537106859461     
   4.0000000000000000        83.200000000000003        4.5903243100200068     
   4.0000000000000000        84.000000000000000        4.5905964104203054     
   4.0000000000000000        84.800000000000011        4.5936728288079722     
   4.0000000000000000        85.600000000000009        4.5956626478716878     
   4.0000000000000000        86.400000000000006        4.5986003434014160     
   4.0000000000000000        87.200000000000003        4.5991881743234746     
   4.0000000000000000        88.000000000000000        4.5986293722053393     
   4.0000000000000000        88.800000000000011        4.6009504053775636     
   4.0000000000000000        89.600000000000009        4.6006257490683060     
   4.0000000000000000        90.400000000000006        4.6002316842113595     
   4.0000000000000000        91.200000000000003        4.5999969915437626     
   4.0000000000000000        92.000000000000000        4.5994594786960992     
   4.0000000000000000        92.800000000000011        4.5989427538587888     
   4.0000000000000000        93.600000000000009        4.6012853440304475     
   4.0000000000000000        94.400000000000006        4.5994960792379578     
   4.0000000000000000        95.200000000000003        4.6000907361654422     
   4.0000000000000000        96.000000000000000        4.5998039891603240     
   4.0000000000000000        96.800000000000011        4.5998769636030561     
   4.0000000000000000        97.600000000000009        4.6000200993133218     
   4.0000000000000000        98.400000000000006        4.6004553150476095     
   4.0000000000000000        99.200000000000003        4.6007706382349722     
   4.0000000000000000        100.00000000000000        4.6000977863565007     
   4.0000000000000000        100.80000000000001        4.6001288824220614     
   4.0000000000000000        101.60000000000001        4.5992746278361958     
   4.0000000000000000        102.40000000000001        4.5998076235618424     

   4.8000000000000007       0.80000000000000004        4.6005132567876057     
   4.8000000000000007        1.6000000000000001        4.5997711285218363     
   4.8000000000000007        2.4000000000000004        4.6007076594973757     
   4.8000000000000007        3.2000000000000002        4.6003142232919672     
   4.8000000000000007        4.0000000000000000        4.5999079471835698     
   4.8000000000000007        4.8000000000000007        4.5996960671142615     
   4.8000000000000007        5.6000000000000005        4.6000985841719197     
   4.8000000000000007        6.4000000000000004        4.6003284700787423     
   4.8000000000000007        7.2000000000000002        4.6003225573129018     
   4.8000000000000007        8.0000000000000000        4.6005113028402791     
   4.8000000000000007        8.8000000000000007        4.5998561005432013     
   4.8000000000000007        9.6000000000000014        4.5998814464079274     
   4.8000000000000007        10.400000000000000        4.5996312883979851     
   4.8000000000000007        11.200000000000001        4.6000684360360458     
   4.8000000000000007        12.000000000000000        4.5985386780840942     
   4.8000000000000007        12.800000000000001        4.5995350533775019     
   4.8000000000000007        13.600000000000001        4.5990694310993661     
   4.8000000000000007        14.400000000000000        4.5999061607873006     
   4.8000000000000007        15.200000000000001        4.6001789554540693     
   4.8000000000000007        16.000000000000000        4.6006192242747961     
   4.8000000000000007        16.800000000000001        4.6006745191928937     
   4.8000000000000007        17.600000000000001        4.6018295397379916     
   4.8000000000000007        18.400000000000002        4.6026801894004477     
   4.8000000000000007        19.200000000000003        4.6038706478072573     
   4.8000000000000007        20.000000000000000        4.6034378669390508     
   4.8000000000000007        20.800000000000001        4.6026820971583566     
   4.8000000000000007        21.600000000000001        4.6026371982913998     
   4.8000000000000007        22.400000000000002        4.6027063788073184     
   4.8000000000000007        23.200000000000003        4.6024368294497062     
   4.8000000000000007        24.000000000000000        4.6018161346384483     
   4.8000000000000007        24.800000000000001        4.6012130979722485     
   4.8000000000000007        25.600000000000001        4.6008776723375595     
   4.8000000000000007        26.400000000000002        4.5998743365523449     
   4.8000000000000007        27.200000000000003        4.6000083225651833     
   4.8000000000000007        28.000000000000000        4.6001916149033528     
   4.8000000000000007        28.800000000000001        4.5998936687244836     
   4.8000000000000007        29.600000000000001        4.5997118610650460     
   4.8000000000000007        30.400000000000002        4.5998349794139735     
   4.8000000000000007        31.200000000000003        4.5981187448438927     
   4.8000000000000007        32.000000000000000        4.6000604831252589     
   4.8000000000000007        32.800000000000004        4.5999115541040068     
   4.8000000000000007        33.600000000000001        4.6008277897542929     
   4.8000000000000007        34.399999999999999        4.5998274620026809     
   4.8000000000000007        35.200000000000003        4.5996891570129721     
   4.8000000000000007        36.000000000000000        4.6006839799835166     
   4.8000000000000007        36.800000000000004        4.5996253278928600     
   4.8000000000000007        37.600000000000001        4.6018346835319042     
   4.8000000000000007        38.400000000000006        4.6001234294845119     
   4.8000000000000007        39.200000000000003        4.6007510067342752     
   4.8000000000000007        40.000000000000000        4.5991528783459721     
   4.8000000000000007        40.800000000000004        4.6012486179001648     
   4.8000000000000007        41.600000000000001        4.6007406947494438     
   4.8000000000000007        42.400000000000006        4.5997689409487297     
   4.8000000000000007        43.200000000000003        4.5978440520106618     
   4.8000000000000007        44.000000000000000        4.5952852629188987     
   4.8000000000000007        44.800000000000004        4.5917206552753980     
   4.8000000000000007        45.600000000000001        4.5899231125219702     
   4.8000000000000007        46.400000000000006        4.5915041502077694     
   4.8000000000000007        47.200000000000003        4.5964392906337084     
   4.8000000000000007        48.000000000000000        4.6034662217472411     
   4.8000000000000007        48.800000000000004        4.6118779278488846     
   4.8000000000000007        49.600000000000001        4.6191253127512777     
   4.8000000000000007        50.400000000000006        4.6248677548705590     
   4.8000000000000007        51.200000000000003        4.6280414999482620     
   4.8000000000000007        52.000000000000000        4.6255400735562313     
   4.8000000000000007        52.800000000000004        4.6200218435469722     
   4.8000000000000007        53.600000000000001        4.6113390561877123     
   4.8000000000000007        54.400000000000006        4.6029559916632232     
   4.8000000000000007        55.200000000000003        4.5963674411769899     
   4.8000000000000007        56.000000000000000        4.5920086419891550     
   4.8000000000000007        56.800000000000004        4.5907884388390654     
   4.8000000000000007        57.600000000000001        4.5919884584037378     
   4.8000000000000007        58.400000000000006        4.5954638517515152     
   4.8000000000000007        59.200000000000003        4.5984766724428745     
   4.8000000000000007        60.000000000000000        4.6004048496319321     
   4.8000000000000007        60.800000000000004        4.5996273728915353     
   4.8000000000000007        61.600000000000001        4.6008015169256522     
   4.8000000000000007        62.400000000000006        4.6002712391322191     
   4.8000000000000007        63.200000000000003        4.6008290774196166     
   4.8000000000000007        64.000000000000000        4.6001997014082878     
   4.8000000000000007        64.799999999999997        4.5996522738593892     
   4.8000000000000007        65.600000000000009        4.6001708524122087     
   4.8000000000000007        66.400000000000006        4.6006935295014859     
   4.8000000000000007        67.200000000000003        4.5979770864501370     
   4.8000000000000007        68.000000000000000        4.6000110334486068     
   4.8000000000000007        68.799999999999997        4.5999228454147696     
   4.8000000000000007        69.600000000000009        4.6002914242923163     
   4.8000000000000007        70.400000000000006        4.6005911297711704     
   4.8000000000000007        71.200000000000003        4.6003274139772063     
   4.8000000000000007        72.000000000000000        4.5994156746630432     
   4.8000000000000007        72.799999999999997        4.5976537666286887     
   4.8000000000000007        73.600000000000009        4.5948079766473944     
   4.8000000000000007        74.400000000000006        4.5923148240707423     
   4.8000000000000007        75.200000000000003        4.5907216440225236     
   4.8000000000000007        76.000000000000000        4.5901950896482235     
   4.8000000000000007        76.800000000000011        4.5919777839627551     
   4.8000000000000007        77.600000000000009        4.5945840450849831     
   4.8000000000000007        78.400000000000006        4.5968712420464781     
   4.8000000000000007        79.200000000000003        4.5997592855580125     
   4.8000000000000007        80.000000000000000        4.6023915033142453     
   4.8000000000000007        80.800000000000011        4.5974348168499093     
   4.8000000000000007        81.600000000000009        4.5979248151770493     
   4.8000000000000007        82.400000000000006        4.5956022357140380     
   4.8000000000000007        83.200000000000003        4.5921865290946871     
   4.8000000000000007        84.000000000000000        4.5905329367021341     
   4.8000000000000007        84.800000000000011        4.5886364808618954     
   4.8000000000000007        85.600000000000009        4.5921127784916376     
   4.8000000000000007        86.400000000000006        4.5948546132359791     
   4.8000000000000007        87.200000000000003        4.5972070490607466     
   4.8000000000000007        88.000000000000000        4.5993627318427466     
   4.8000000000000007        88.800000000000011        4.5996524647439561     
   4.8000000000000007        89.600000000000009        4.6024370908157923     
   4.8000000000000007        90.400000000000006        4.6009287323691650     
   4.8000000000000007        91.200000000000003        4.5989512620747792     
   4.8000000000000007        92.000000000000000        4.6000122938937063     
   4.8000000000000007        92.800000000000011        4.6001316124106317     
   4.8000000000000007        93.600000000000009        4.5989352273937527     
   4.8000000000000007        94.400000000000006        4.5998160801768675     
   4.8000000000000007        95.200000000000003        4.5999464235096434     
   4.8000000000000007        96.000000000000000        4.6000383430790386     
   4.8000000000000007        96.800000000000011        4.6000696614142402     
   4.8000000000000007        97.600000000000009        4.6006636023936194     
   4.8000000000000007        98.400000000000006        4.5998556180884789     
   4.8000000000000007        99.200000000000003        4.6002621455603059     
   4.8000000000000007        100.00000000000000        4.5997356222419326     
   4.8000000000000007        100.80000000000001        4.6012500763306017     
   4.8000000000000007        101.60000000000001        4.5989802101834050     
   4.8000000000000007        102.40000000000001        4.5987535580090144     

   5.6000000000000005       0.80000000000000004        4.5991934287424225     
   5.6000000000000005        1.6000000000000001        4.6000600765900632     
   5.6000000000000005        2.4000000000000004        4.6000849066778660     
   5.6000000000000005        3.2000000000000002        4.6003313489455566     
   5.6000000000000005        4.0000000000000000        4.6001763720655520     
   5.6000000000000005        4.8000000000000007        4.6002765267385293     
   5.6000000000000005        5.6000000000000005        4.5980748110801395     
   5.6000000000000005        6.4000000000000004        4.5995663389812398     
   5.6000000000000005        7.2000000000000002        4.6001589276732773     
   5.6000000000000005        8.0000000000000000        4.6010154914771286     
   5.6000000000000005        8.8000000000000007        4.6001157027491928     
   5.6000000000000005        9.6000000000000014        4.6000463025935057     
   5.6000000000000005        10.400000000000000        4.5997049044761722     
   5.6000000000000005        11.200000000000001        4.6001052856923232     
   5.6000000000000005        12.000000000000000        4.5994309513781859     
   5.6000000000000005        12.800000000000001        4.5994632675535430     
   5.6000000000000005        13.600000000000001        4.5998997532863823     
   5.6000000000000005        14.400000000000000        4.6008658303489600     
   5.6000000000000005        15.200000000000001        4.6016764950872346     
   5.6000000000000005        16.000000000000000        4.6039356746834139     
   5.6000000000000005        16.800000000000001        4.6026539275237326     
   5.6000000000000005        17.600000000000001        4.6034562957609397     
   5.6000000000000005        18.400000000000002        4.6041540149161415     
   5.6000000000000005        19.200000000000003        4.6046171403440876     
   5.6000000000000005        20.000000000000000        4.6054715666395989     
   5.6000000000000005        20.800000000000001        4.6047180297564445     
   5.6000000000000005        21.600000000000001        4.6047306419656220     
   5.6000000000000005        22.400000000000002        4.6045565310277485     
   5.6000000000000005        23.200000000000003        4.6041812529029915     
   5.6000000000000005        24.000000000000000        4.6039230297681248     
   5.6000000000000005        24.800000000000001        4.6011730166947844     
   5.6000000000000005        25.600000000000001        4.6028507720190461     
   5.6000000000000005        26.400000000000002        4.6012515425343281     
   5.6000000000000005        27.200000000000003        4.6003604211994054     
   5.6000000000000005        28.000000000000000        4.5995579669946416     
   5.6000000000000005        28.800000000000001        4.5999021553559416     
   5.6000000000000005        29.600000000000001        4.5995546415940778     
   5.6000000000000005        30.400000000000002        4.6015884227051815     
   5.6000000000000005        31.200000000000003        4.5993669630196905     
   5.6000000000000005        32.000000000000000        4.5998656512148939     
   5.6000000000000005        32.800000000000004        4.6000419267307775     
   5.6000000000000005        33.600000000000001        4.5999744927164850     
   5.6000000000000005        34.399999999999999        4.6000467454820200     
   5.6000000000000005        35.200000000000003        4.5999134269830373     
   5.6000000000000005        36.000000000000000        4.5997892341677487     
   5.6000000000000005        36.800000000000004        4.5997597369234624     
   5.6000000000000005        37.600000000000001        4.5998914353418598     
   5.6000000000000005        38.400000000000006        4.5998931634882387     
   5.6000000000000005        39.200000000000003        4.6003530798527246     
   5.6000000000000005        40.000000000000000        4.6009417252405651     
   5.6000000000000005        40.800000000000004        4.6007055371193486     
   5.6000000000000005        41.600000000000001        4.6003887614985430     
   5.6000000000000005        42.400000000000006        4.5983517016475535     
   5.6000000000000005        43.200000000000003        4.5962592843936125     
   5.6000000000000005        44.000000000000000        4.5920428764481178     
   5.6000000000000005        44.800000000000004        4.5898376088227515     
   5.6000000000000005        45.600000000000001        4.5925523619788704     
   5.6000000000000005        46.400000000000006        4.5994120991631249     
   5.6000000000000005        47.200000000000003        4.6124230474196590     
   5.6000000000000005        48.000000000000000        4.6284434625845536     
   5.6000000000000005        48.800000000000004        4.6453536034500287     
   5.6000000000000005        49.600000000000001        4.6599698379919481     
   5.6000000000000005        50.400000000000006        4.6696783026031286     
   5.6000000000000005        51.200000000000003        4.6743722817803315     
   5.6000000000000005        52.000000000000000        4.6695272494342230     
   5.6000000000000005        52.800000000000004        4.6603468883837982     
   5.6000000000000005        53.600000000000001        4.6446869984238122     
   5.6000000000000005        54.400000000000006        4.6280343251825844     
   5.6000000000000005        55.200000000000003        4.6122184110428304     
   5.6000000000000005        56.000000000000000        4.6005399122886921     
   5.6000000000000005        56.800000000000004        4.5923140716099597     
   5.6000000000000005        57.600000000000001        4.5906183815739716     
   5.6000000000000005        58.400000000000006        4.5927331002575569     
   5.6000000000000005        59.200000000000003        4.5960783122257292     
   5.6000000000000005        60.000000000000000        4.5988275830963428     
   5.6000000000000005        60.800000000000004        4.6003733375987190     
   5.6000000000000005        61.600000000000001        4.6007572442892775     
   5.6000000000000005        62.400000000000006        4.6006151243713598     
   5.6000000000000005        63.200000000000003        4.6000670973312738     
   5.6000000000000005        64.000000000000000        4.5999882633220261     
   5.6000000000000005        64.799999999999997        4.5993796484802054     
   5.6000000000000005        65.600000000000009        4.6004647451321405     
   5.6000000000000005        66.400000000000006        4.6002430442376800     
   5.6000000000000005        67.200000000000003        4.6000547416011752     
   5.6000000000000005        68.000000000000000        4.6000539898161632     
   5.6000000000000005        68.799999999999997        4.6000316558904624     
   5.6000000000000005        69.600000000000009        4.6005655873799665     
   5.6000000000000005        70.400000000000006        4.6006020507512106     
   5.6000000000000005        71.200000000000003        4.5995115952355459     
   5.6000000000000005        72.000000000000000        4.5985404224741853     
   5.6000000000000005        72.799999999999997        4.5950172270658536     
   5.6000000000000005        73.600000000000009        4.5929271220474588     
   5.6000000000000005        74.400000000000006        4.5903891618858150     
   5.6000000000000005        75.200000000000003        4.5914015525888017     
   5.6000000000000005        76.000000000000000        4.5972880120748494     
   5.6000000000000005        76.800000000000011        4.6040843140624279     
   5.6000000000000005        77.600000000000009        4.6124314214727908     
   5.6000000000000005        78.400000000000006        4.6204450006884974     
   5.6000000000000005        79.200000000000003        4.6256397566355272     
   5.6000000000000005        80.000000000000000        4.6276248332906595     
   5.6000000000000005        80.800000000000011        4.6250424771151852     
   5.6000000000000005        81.600000000000009        4.6203967660921270     
   5.6000000000000005        82.400000000000006        4.6124217317969372     
   5.6000000000000005        83.200000000000003        4.6036185632354165     
   5.6000000000000005        84.000000000000000        4.5961642933195099     
   5.6000000000000005        84.800000000000011        4.5918393850418164     
   5.6000000000000005        85.600000000000009        4.5901103030519561     
   5.6000000000000005        86.400000000000006        4.5919142445210879     
   5.6000000000000005        87.200000000000003        4.5941549521455949     
   5.6000000000000005        88.000000000000000        4.5982897856559193     
   5.6000000000000005        88.800000000000011        4.5994290286275445     
   5.6000000000000005        89.600000000000009        4.5994596319655461     
   5.6000000000000005        90.400000000000006        4.5999624699751349     
   5.6000000000000005        91.200000000000003        4.6002918007125455     
   5.6000000000000005        92.000000000000000        4.6007312490371755     
   5.6000000000000005        92.800000000000011        4.5999169738370380     
   5.6000000000000005        93.600000000000009        4.5997962230601050     
   5.6000000000000005        94.400000000000006        4.5999627641686462     
   5.6000000000000005        95.200000000000003        4.6001019892903523     
   5.6000000000000005        96.000000000000000        4.5987106675104314     
   5.6000000000000005        96.800000000000011        4.5998060207561915     
   5.6000000000000005        97.600000000000009        4.5998017044307051     
   5.6000000000000005        98.400000000000006        4.6006460009945656     
   5.6000000000000005        99.200000000000003        4.5998811102643806     
   5.6000000000000005        100.00000000000000        4.5995669822022274     
   5.6000000000000005        100.80000000000001        4.5996005247275873     
   5.6000000000000005        101.60000000000001        4.5989725143901383     
   5.6000000000000005        102.40000000000001        4.6008767113865527     

   6.4000000000000004       0.80000000000000004        4.6004235491203884     
   6.4000000000000004        1.6000000000000001        4.6011297825447590     
   6.4000000000000004        2.4000000000000004        4.5991237969945127     
   6.4000000000000004        3.2000000000000002        4.6001448996276419     
   6.4000000000000004        4.0000000000000000        4.6004262363310202     
   6.4000000000000004        4.8000000000000007        4.6001464604101931     
   6.4000000000000004        5.6000000000000005        4.5995040444221553     
   6.4000000000000004        6.4000000000000004        4.6001126455755088     
   6.4000000000000004        7.2000000000000002        4.6003099479916667     
   6.4000000000000004        8.0000000000000000        4.5996446221162195     
   6.4000000000000004        8.8000000000000007        4.5999910358564771     
   6.4000000000000004        9.6000000000000014        4.5992641503985787     
   6.4000000000000004        10.400000000000000        4.5994968639827620     
   6.4000000000000004        11.200000000000001        4.5998771845419810     
   6.4000000000000004        12.000000000000000        4.6023056999088290     
   6.4000000000000004        12.800000000000001        4.6000474012402330     
   6.4000000000000004        13.600000000000001        4.6007442735513191     
   6.4000000000000004        14.400000000000000        4.6030298920236659     
   6.4000000000000004        15.200000000000001        4.6036401667470761     
   6.4000000000000004        16.000000000000000        4.6042658929914477     
   6.4000000000000004        16.800000000000001        4.6041983189700035     
   6.4000000000000004        17.600000000000001        4.6042774591697810     
   6.4000000000000004        18.400000000000002        4.6042627822456668     
   6.4000000000000004        19.200000000000003        4.6032989249546734     
   6.4000000000000004        20.000000000000000        4.6041468239247987     
   6.4000000000000004        20.800000000000001        4.6025428945720446     
   6.4000000000000004        21.600000000000001        4.6043006975941303     
   6.4000000000000004        22.400000000000002        4.6047328065390021     
   6.4000000000000004        23.200000000000003        4.6038491687689369     
   6.4000000000000004        24.000000000000000        4.6043949927083405     
   6.4000000000000004        24.800000000000001        4.6047004029095344     
   6.4000000000000004        25.600000000000001        4.6052171853914130     
   6.4000000000000004        26.400000000000002        4.6032563755531823     
   6.4000000000000004        27.200000000000003        4.6036915382502119     
   6.4000000000000004        28.000000000000000        4.6019437960834564     
   6.4000000000000004        28.800000000000001        4.6001253692460971     
   6.4000000000000004        29.600000000000001        4.5998430923630238     
   6.4000000000000004        30.400000000000002        4.5999997837403326     
   6.4000000000000004        31.200000000000003        4.5984253676325793     
   6.4000000000000004        32.000000000000000        4.5996160584296630     
   6.4000000000000004        32.800000000000004        4.6002694443876821     
   6.4000000000000004        33.600000000000001        4.6001792483188426     
   6.4000000000000004        34.399999999999999        4.6004496507026484     
   6.4000000000000004        35.200000000000003        4.6003855524178521     
   6.4000000000000004        36.000000000000000        4.6005133552556732     
   6.4000000000000004        36.800000000000004        4.5997825706430264     
   6.4000000000000004        37.600000000000001        4.5998881611053282     
   6.4000000000000004        38.400000000000006        4.5996293514338529     
   6.4000000000000004        39.200000000000003        4.6003168555687957     
   6.4000000000000004        40.000000000000000        4.6006790361205585     
   6.4000000000000004        40.800000000000004        4.6004764417544077     
   6.4000000000000004        41.600000000000001        4.5992622404515382     
   6.4000000000000004        42.400000000000006        4.5965948177219973     
   6.4000000000000004        43.200000000000003        4.5938226889158518     
   6.4000000000000004        44.000000000000000        4.5909958878605792     
   6.4000000000000004        44.800000000000004        4.5919947505513301     
   6.4000000000000004        45.600000000000001        4.6000669075403184     
   6.4000000000000004        46.400000000000006        4.6166717269174988     
   6.4000000000000004        47.200000000000003        4.6397182853157188     
   6.4000000000000004        48.000000000000000        4.6671624193526755     
   6.4000000000000004        48.800000000000004        4.6937822765188333     
   6.4000000000000004        49.600000000000001        4.7165347597533414     
   6.4000000000000004        50.400000000000006        4.7298974344585334     
   6.4000000000000004        51.200000000000003        4.7349391820426385     
   6.4000000000000004        52.000000000000000        4.7301168112297676     
   6.4000000000000004        52.800000000000004        4.7154928955520274     
   6.4000000000000004        53.600000000000001        4.6927163385568829     
   6.4000000000000004        54.400000000000006        4.6672986868617246     
   6.4000000000000004        55.200000000000003        4.6393229231904414     
   6.4000000000000004        56.000000000000000        4.6157971459914924     
   6.4000000000000004        56.800000000000004        4.5992187575838255     
   6.4000000000000004        57.600000000000001        4.5916640271878988     
   6.4000000000000004        58.400000000000006        4.5892982884152120     
   6.4000000000000004        59.200000000000003        4.5935373636037209     
   6.4000000000000004        60.000000000000000        4.5957247431706039     
   6.4000000000000004        60.800000000000004        4.5990472342757824     
   6.4000000000000004        61.600000000000001        4.6000521755017099     
   6.4000000000000004        62.400000000000006        4.6005327932273863     
   6.4000000000000004        63.200000000000003        4.6006396216105792     
   6.4000000000000004        64.000000000000000        4.6003207275183531     
   6.4000000000000004        64.799999999999997        4.5998047390914607     
   6.4000000000000004        65.600000000000009        4.5996774230379316     
   6.4000000000000004        66.400000000000006        4.5999311000582157     
   6.4000000000000004        67.200000000000003        4.6002422038461557     
   6.4000000000000004        68.000000000000000        4.6003850567724198     
   6.4000000000000004        68.799999999999997        4.6006992958127961     
   6.4000000000000004        69.600000000000009        4.6007457793850719     
   6.4000000000000004        70.400000000000006        4.6005009009981928     
   6.4000000000000004        71.200000000000003        4.5983867272616159     
   6.4000000000000004        72.000000000000000        4.5952709993235770     
   6.4000000000000004        72.799999999999997        4.5906013642982746     
   6.4000000000000004        73.600000000000009        4.5913191794158763     
   6.4000000000000004        74.400000000000006        4.5927287473894021     
   6.4000000000000004        75.200000000000003        4.5995794130034788     
   6.4000000000000004        76.000000000000000        4.6114225900626566     
   6.4000000000000004        76.800000000000011        4.6285307960220905     
   6.4000000000000004        77.600000000000009        4.6456288170199835     
   6.4000000000000004        78.400000000000006        4.6603171547215716     
   6.4000000000000004        79.200000000000003        4.6702815372192212     
   6.4000000000000004        80.000000000000000        4.6732199541504089     
   6.4000000000000004        80.800000000000011        4.6704709859923650     
   6.4000000000000004        81.600000000000009        4.6602300259173806     
   6.4000000000000004        82.400000000000006        4.6450475323820664     
   6.4000000000000004        83.200000000000003        4.6286794669317084     
   6.4000000000000004        84.000000000000000        4.6122344504993142     
   6.4000000000000004        84.800000000000011        4.5998649846574686     
   6.4000000000000004        85.600000000000009        4.5928562186185093     
   6.4000000000000004        86.400000000000006        4.5899751150646146     
   6.4000000000000004        87.200000000000003        4.5919293601968709     
   6.4000000000000004        88.000000000000000        4.5955314791715809     
   6.4000000000000004        88.800000000000011        4.5979862664881033     
   6.4000000000000004        89.600000000000009        4.5994421949009228     
   6.4000000000000004        90.400000000000006        4.6000674328970215     
   6.4000000000000004        91.200000000000003        4.6000600591756777     
   6.4000000000000004        92.000000000000000        4.6007932676419765     
   6.4000000000000004        92.800000000000011        4.6005334931245763     
   6.4000000000000004        93.600000000000009        4.6002621431534712     
   6.4000000000000004        94.400000000000006        4.6006659380049983     
   6.4000000000000004        95.200000000000003        4.6002363120339078     
   6.4000000000000004        96.000000000000000        4.6000379587569791     
   6.4000000000000004        96.800000000000011        4.6013819753992964     
   6.4000000000000004        97.600000000000009        4.6009254289805330     
   6.4000000000000004        98.400000000000006        4.6000536475020599     
   6.4000000000000004        99.200000000000003        4.5998619942970889     
   6.4000000000000004        100.00000000000000        4.5986039573817168     
   6.4000000000000004        100.80000000000001        4.5998106481998287     
   6.4000000000000004        101.60000000000001        4.5994027159028636     
   6.4000000000000004        102.40000000000001        4.6000760280828654     

   7.2000000000000002       0.80000000000000004        4.5997091990476537     
   7.2000000000000002        1.6000000000000001        4.5997909072030039     
   7.2000000000000002        2.4000000000000004        4.5997827431225291     
   7.2000000000000002        3.2000000000000002        4.5997621175645849     
   7.2000000000000002        4.0000000000000000        4.5999592512417999     
   7.2000000000000002        4.8000000000000007        4.5998579173875171     
   7.2000000000000002        5.6000000000000005        4.5998974283738772     
   7.2000000000000002        6.4000000000000004        4.6002397430085811     
   7.2000000000000002        7.2000000000000002        4.6007891840719513     
   7.2000000000000002        8.0000000000000000        4.6000510619798876     
   7.2000000000000002        8.8000000000000007        4.5996641095102602     
   7.2000000000000002        9.6000000000000014        4.5992541791487049     
   7.2000000000000002        10.400000000000000        4.5996894789962415     
   7.2000000000000002        11.200000000000001        4.5999294164177611     
   7.2000000000000002        12.000000000000000        4.6004255393760527     
   7.2000000000000002        12.800000000000001        4.6017828599094734     
   7.2000000000000002        13.600000000000001        4.6035647697692692     
   7.2000000000000002        14.400000000000000        4.6047994366623852     
   7.2000000000000002        15.200000000000001        4.6048014266137978     
   7.2000000000000002        16.000000000000000        4.6043616281147379     
   7.2000000000000002        16.800000000000001        4.6032848506493025     
   7.2000000000000002        17.600000000000001        4.6014053562223802     
   7.2000000000000002        18.400000000000002        4.5994780771745694     
   7.2000000000000002        19.200000000000003        4.5983452057085357     
   7.2000000000000002        20.000000000000000        4.5966589625373508     
   7.2000000000000002        20.800000000000001        4.5975348547676980     
   7.2000000000000002        21.600000000000001        4.5966770185482178     
   7.2000000000000002        22.400000000000002        4.5977132182546647     
   7.2000000000000002        23.200000000000003        4.5993635951520604     
   7.2000000000000002        24.000000000000000        4.6010107866500691     
   7.2000000000000002        24.800000000000001        4.6027239850617931     
   7.2000000000000002        25.600000000000001        4.6042267738052880     
   7.2000000000000002        26.400000000000002        4.6040423248423563     
   7.2000000000000002        27.200000000000003        4.6043649458442175     
   7.2000000000000002        28.000000000000000        4.6035522620238547     
   7.2000000000000002        28.800000000000001        4.6016154324398526     
   7.2000000000000002        29.600000000000001        4.5998058541656421     
   7.2000000000000002        30.400000000000002        4.5994205378346233     
   7.2000000000000002        31.200000000000003        4.6021692543927584     
   7.2000000000000002        32.000000000000000        4.5995110028993098     
   7.2000000000000002        32.800000000000004        4.5997339080667938     
   7.2000000000000002        33.600000000000001        4.6000728819703918     
   7.2000000000000002        34.399999999999999        4.5997637510698608     
   7.2000000000000002        35.200000000000003        4.6011761637153779     
   7.2000000000000002        36.000000000000000        4.5998198508426178     
   7.2000000000000002        36.800000000000004        4.5998761636508423     
   7.2000000000000002        37.600000000000001        4.5997384919958213     
   7.2000000000000002        38.400000000000006        4.5999721225605779     
   7.2000000000000002        39.200000000000003        4.6007906395087570     
   7.2000000000000002        40.000000000000000        4.6004131558230723     
   7.2000000000000002        40.800000000000004        4.5993197598992976     
   7.2000000000000002        41.600000000000001        4.5973109954738449     
   7.2000000000000002        42.400000000000006        4.5944659109132431     
   7.2000000000000002        43.200000000000003        4.5913242048837049     
   7.2000000000000002        44.000000000000000        4.5905934681918357     
   7.2000000000000002        44.800000000000004        4.5964429086723300     
   7.2000000000000002        45.600000000000001        4.6124987685613901     
   7.2000000000000002        46.400000000000006        4.6389641406331314     
   7.2000000000000002        47.200000000000003        4.6748154254357308     
   7.2000000000000002        48.000000000000000        4.7139137128644517     
   7.2000000000000002        48.800000000000004        4.7495950564777152     
   7.2000000000000002        49.600000000000001        4.7779177221687714     
   7.2000000000000002        50.400000000000006        4.7959339228259124     
   7.2000000000000002        51.200000000000003        4.7996330607551831     
   7.2000000000000002        52.000000000000000        4.7964699902816825     
   7.2000000000000002        52.800000000000004        4.7777850980624033     
   7.2000000000000002        53.600000000000001        4.7509824275579335     
   7.2000000000000002        54.400000000000006        4.7139535972862356     
   7.2000000000000002        55.200000000000003        4.6748847985220561     
   7.2000000000000002        56.000000000000000        4.6389704540329628     
   7.2000000000000002        56.800000000000004        4.6125450054801886     
   7.2000000000000002        57.600000000000001        4.5967635256182344     
   7.2000000000000002        58.400000000000006        4.5907301576304151     
   7.2000000000000002        59.200000000000003        4.5911375286970157     
   7.2000000000000002        60.000000000000000        4.5934080640254944     
   7.2000000000000002        60.800000000000004        4.5981828126403936     
   7.2000000000000002        61.600000000000001        4.6010329118380406     
   7.2000000000000002        62.400000000000006        4.6006842089673290     
   7.2000000000000002        63.200000000000003        4.6007915921164528     
   7.2000000000000002        64.000000000000000        4.6004320206089835     
   7.2000000000000002        64.799999999999997        4.6000987545950229     
   7.2000000000000002        65.600000000000009        4.5997808175945725     
   7.2000000000000002        66.400000000000006        4.6002731032434756     
   7.2000000000000002        67.200000000000003        4.5998614324749418     
   7.2000000000000002        68.000000000000000        4.6011380207186372     
   7.2000000000000002        68.799999999999997        4.6007597132501088     
   7.2000000000000002        69.600000000000009        4.6002765675408908     
   7.2000000000000002        70.400000000000006        4.5992983821450801     
   7.2000000000000002        71.200000000000003        4.5966401236155026     
   7.2000000000000002        72.000000000000000        4.5931114325005122     
   7.2000000000000002        72.799999999999997        4.5907528163547271     
   7.2000000000000002        73.600000000000009        4.5920846760443892     
   7.2000000000000002        74.400000000000006        4.6002033507238664     
   7.2000000000000002        75.200000000000003        4.6159047697927633     
   7.2000000000000002        76.000000000000000        4.6393941533478174     
   7.2000000000000002        76.800000000000011        4.6663412202587669     
   7.2000000000000002        77.600000000000009        4.6933924119689401     
   7.2000000000000002        78.400000000000006        4.7151094336170898     
   7.2000000000000002        79.200000000000003        4.7296499625918385     
   7.2000000000000002        80.000000000000000        4.7352824663397772     
   7.2000000000000002        80.800000000000011        4.7284064392272898     
   7.2000000000000002        81.600000000000009        4.7136820326560507     
   7.2000000000000002        82.400000000000006        4.6943133011082576     
   7.2000000000000002        83.200000000000003        4.6662957986796059     
   7.2000000000000002        84.000000000000000        4.6392285359020198     
   7.2000000000000002        84.800000000000011        4.6162467371707647     
   7.2000000000000002        85.600000000000009        4.5998557134442839     
   7.2000000000000002        86.400000000000006        4.5920601301036958     
   7.2000000000000002        87.200000000000003        4.5905003755988645     
   7.2000000000000002        88.000000000000000        4.5936264053156011     
   7.2000000000000002        88.800000000000011        4.5975627080563655     
   7.2000000000000002        89.600000000000009        4.6000317897208536     
   7.2000000000000002        90.400000000000006        4.6004249927987901     
   7.2000000000000002        91.200000000000003        4.6007713920942006     
   7.2000000000000002        92.000000000000000        4.6008987065707663     
   7.2000000000000002        92.800000000000011        4.6005197523282160     
   7.2000000000000002        93.600000000000009        4.6004009639000936     
   7.2000000000000002        94.400000000000006        4.5994120302784891     
   7.2000000000000002        95.200000000000003        4.6001889806631953     
   7.2000000000000002        96.000000000000000        4.5998298072045216     
   7.2000000000000002        96.800000000000011        4.5984805541379741     
   7.2000000000000002        97.600000000000009        4.6028395366465640     
   7.2000000000000002        98.400000000000006        4.6003384699707119     
   7.2000000000000002        99.200000000000003        4.6004532093332600     
   7.2000000000000002        100.00000000000000        4.6001571241127861     
   7.2000000000000002        100.80000000000001        4.6003613182951533     
   7.2000000000000002        101.60000000000001        4.6001391771363043     
   7.2000000000000002        102.40000000000001        4.5999619412971420     

   8.0000000000000000       0.80000000000000004        4.5996745636284002     
   8.0000000000000000        1.6000000000000001        4.5994002751337248     
   8.0000000000000000        2.4000000000000004        4.5997133398128112     
   8.0000000000000000        3.2000000000000002        4.5995640020641204     
   8.0000000000000000        4.0000000000000000        4.6030472209164506     
   8.0000000000000000        4.8000000000000007        4.5997312844521652     
   8.0000000000000000        5.6000000000000005        4.6001300192355732     
   8.0000000000000000        6.4000000000000004        4.6005055677719016     
   8.0000000000000000        7.2000000000000002        4.6006932174259898     
   8.0000000000000000        8.0000000000000000        4.6001426014082547     
   8.0000000000000000        8.8000000000000007        4.5996295042938273     
   8.0000000000000000        9.6000000000000014        4.5997248731229936     
   8.0000000000000000        10.400000000000000        4.5997458320266311     
   8.0000000000000000        11.200000000000001        4.6026044914895197     
   8.0000000000000000        12.000000000000000        4.6018170916057954     
   8.0000000000000000        12.800000000000001        4.6035644252157493     
   8.0000000000000000        13.600000000000001        4.6046069424974450     
   8.0000000000000000        14.400000000000000        4.6046612101330577     
   8.0000000000000000        15.200000000000001        4.6034094433482835     
   8.0000000000000000        16.000000000000000        4.6005668194197629     
   8.0000000000000000        16.800000000000001        4.5966237348123986     
   8.0000000000000000        17.600000000000001        4.5917973296246899     
   8.0000000000000000        18.400000000000002        4.5876151361215385     
   8.0000000000000000        19.200000000000003        4.5842255761785262     
   8.0000000000000000        20.000000000000000        4.5823705828232946     
   8.0000000000000000        20.800000000000001        4.5814879918634857     
   8.0000000000000000        21.600000000000001        4.5814816860678151     
   8.0000000000000000        22.400000000000002        4.5836955423262351     
   8.0000000000000000        23.200000000000003        4.5876571908962021     
   8.0000000000000000        24.000000000000000        4.5916252906812947     
   8.0000000000000000        24.800000000000001        4.5960482819689839     
   8.0000000000000000        25.600000000000001        4.5995579564821369     
   8.0000000000000000        26.400000000000002        4.6034783769894156     
   8.0000000000000000        27.200000000000003        4.6048559742976467     
   8.0000000000000000        28.000000000000000        4.6050281495075067     
   8.0000000000000000        28.800000000000001        4.6052321324622998     
   8.0000000000000000        29.600000000000001        4.6028046258494912     
   8.0000000000000000        30.400000000000002        4.6007939140017475     
   8.0000000000000000        31.200000000000003        4.5986350885884448     
   8.0000000000000000        32.000000000000000        4.6007560773404510     
   8.0000000000000000        32.800000000000004        4.5997892984825448     
   8.0000000000000000        33.600000000000001        4.5996714397384224     
   8.0000000000000000        34.399999999999999        4.5996742853977830     
   8.0000000000000000        35.200000000000003        4.6000815535658264     
   8.0000000000000000        36.000000000000000        4.5994545890965002     
   8.0000000000000000        36.800000000000004        4.6009380577666406     
   8.0000000000000000        37.600000000000001        4.5997048596060539     
   8.0000000000000000        38.400000000000006        4.6001857389161280     
   8.0000000000000000        39.200000000000003        4.6005402869128140     
   8.0000000000000000        40.000000000000000        4.6014959108925124     
   8.0000000000000000        40.800000000000004        4.6009173855344541     
   8.0000000000000000        41.600000000000001        4.5969378999523274     
   8.0000000000000000        42.400000000000006        4.5936028659985917     
   8.0000000000000000        43.200000000000003        4.5896599749182139     
   8.0000000000000000        44.000000000000000        4.5917920414228046     
   8.0000000000000000        44.800000000000004        4.6026322277896989     
   8.0000000000000000        45.600000000000001        4.6283626828144930     
   8.0000000000000000        46.400000000000006        4.6664050843023794     
   8.0000000000000000        47.200000000000003        4.7129661872279911     
   8.0000000000000000        48.000000000000000        4.7619700077111808     
   8.0000000000000000        48.800000000000004        4.8045904423519294     
   8.0000000000000000        49.600000000000001        4.8366061263413327     
   8.0000000000000000        50.400000000000006        4.8540173550726537     
   8.0000000000000000        51.200000000000003        4.8618042964373505     
   8.0000000000000000        52.000000000000000        4.8557679034518397     
   8.0000000000000000        52.800000000000004        4.8364994826760341     
   8.0000000000000000        53.600000000000001        4.8052374623742482     
   8.0000000000000000        54.400000000000006        4.7620808100288281     
   8.0000000000000000        55.200000000000003        4.7133892719022734     
   8.0000000000000000        56.000000000000000        4.6667134753779358     
   8.0000000000000000        56.800000000000004        4.6289173932819505     
   8.0000000000000000        57.600000000000001        4.6039429024226077     
   8.0000000000000000        58.400000000000006        4.5919782848064177     
   8.0000000000000000        59.200000000000003        4.5898105633172959     
   8.0000000000000000        60.000000000000000        4.5929893626866241     
   8.0000000000000000        60.800000000000004        4.5966337012904166     
   8.0000000000000000        61.600000000000001        4.5995470609480948     
   8.0000000000000000        62.400000000000006        4.6007700889031682     
   8.0000000000000000        63.200000000000003        4.6006224320257720     
   8.0000000000000000        64.000000000000000        4.6002081249573656     
   8.0000000000000000        64.799999999999997        4.5999750751538784     
   8.0000000000000000        65.600000000000009        4.5997808639889133     
   8.0000000000000000        66.400000000000006        4.6002520335972106     
   8.0000000000000000        67.200000000000003        4.5979857103656911     
   8.0000000000000000        68.000000000000000        4.6009173390323390     
   8.0000000000000000        68.799999999999997        4.6005323153222353     
   8.0000000000000000        69.600000000000009        4.5999640966638946     
   8.0000000000000000        70.400000000000006        4.5988057857535329     
   8.0000000000000000        71.200000000000003        4.5944291585301684     
   8.0000000000000000        72.000000000000000        4.5915648758939511     
   8.0000000000000000        72.799999999999997        4.5903466177497325     
   8.0000000000000000        73.600000000000009        4.5957444254998938     
   8.0000000000000000        74.400000000000006        4.6127276253167251     
   8.0000000000000000        75.200000000000003        4.6373351316356999     
   8.0000000000000000        76.000000000000000        4.6751109810279878     
   8.0000000000000000        76.800000000000011        4.7152250158526989     
   8.0000000000000000        77.600000000000009        4.7491685289174459     
   8.0000000000000000        78.400000000000006        4.7773795746848977     
   8.0000000000000000        79.200000000000003        4.7959990188064126     
   8.0000000000000000        80.000000000000000        4.8015127024610003     
   8.0000000000000000        80.800000000000011        4.7961342017906361     
   8.0000000000000000        81.600000000000009        4.7778342764303794     
   8.0000000000000000        82.400000000000006        4.7501937037077413     
   8.0000000000000000        83.200000000000003        4.7134324899497893     
   8.0000000000000000        84.000000000000000        4.6752696025098635     
   8.0000000000000000        84.800000000000011        4.6397950242112938     
   8.0000000000000000        85.600000000000009        4.6129703252065077     
   8.0000000000000000        86.400000000000006        4.5971141138466383     
   8.0000000000000000        87.200000000000003        4.5915668967352570     
   8.0000000000000000        88.000000000000000        4.5919631518877067     
   8.0000000000000000        88.800000000000011        4.5960915121155246     
   8.0000000000000000        89.600000000000009        4.5996532260528733     
   8.0000000000000000        90.400000000000006        4.6011247814771696     
   8.0000000000000000        91.200000000000003        4.6014759020379756     
   8.0000000000000000        92.000000000000000        4.6014257038527582     
   8.0000000000000000        92.800000000000011        4.6009301655970631     
   8.0000000000000000        93.600000000000009        4.6005988735491945     
   8.0000000000000000        94.400000000000006        4.6006893816467267     
   8.0000000000000000        95.200000000000003        4.6013304393575662     
   8.0000000000000000        96.000000000000000        4.6021887648557573     
   8.0000000000000000        96.800000000000011        4.5998202620868547     
   8.0000000000000000        97.600000000000009        4.6001133187579226     
   8.0000000000000000        98.400000000000006        4.6001824761393184     
   8.0000000000000000        99.200000000000003        4.6007838839802986     
   8.0000000000000000        100.00000000000000        4.5999141256547658     
   8.0000000000000000        100.80000000000001        4.5998249593793359     
   8.0000000000000000        101.60000000000001        4.6000141990192436     
   8.0000000000000000        102.40000000000001        4.6002790918078347     

   8.8000000000000007       0.80000000000000004        4.5995369424060408     
   8.8000000000000007        1.6000000000000001        4.5999596152053082     
   8.8000000000000007        2.4000000000000004        4.6003574409162162     
   8.8000000000000007        3.2000000000000002        4.6005780998094608     
   8.8000000000000007        4.0000000000000000        4.5992821248903653     
   8.8000000000000007        4.8000000000000007        4.5995667111274701     
   8.8000000000000007        5.6000000000000005        4.5999165114590692     
   8.8000000000000007        6.4000000000000004        4.6002272612613009     
   8.8000000000000007        7.2000000000000002        4.6000667478903550     
   8.8000000000000007        8.0000000000000000        4.5993545437056031     
   8.8000000000000007        8.8000000000000007        4.5978600480031426     
   8.8000000000000007        9.6000000000000014        4.5999498790832494     
   8.8000000000000007        10.400000000000000        4.6007124549856480     
   8.8000000000000007        11.200000000000001        4.6023774358771687     
   8.8000000000000007        12.000000000000000        4.6033333694752487     
   8.8000000000000007        12.800000000000001        4.6040061379737764     
   8.8000000000000007        13.600000000000001        4.6034782789235411     
   8.8000000000000007        14.400000000000000        4.6016762948415106     
   8.8000000000000007        15.200000000000001        4.5959509689562985     
   8.8000000000000007        16.000000000000000        4.5893089267368508     
   8.8000000000000007        16.800000000000001        4.5825756189422560     
   8.8000000000000007        17.600000000000001        4.5750520286443344     
   8.8000000000000007        18.400000000000002        4.5684885119841026     
   8.8000000000000007        19.200000000000003        4.5640957800541466     
   8.8000000000000007        20.000000000000000        4.5605055564479402     
   8.8000000000000007        20.800000000000001        4.5592617701768914     
   8.8000000000000007        21.600000000000001        4.5609415169140899     
   8.8000000000000007        22.400000000000002        4.5645422021519177     
   8.8000000000000007        23.200000000000003        4.5691494694649935     
   8.8000000000000007        24.000000000000000        4.5751117494680438     
   8.8000000000000007        24.800000000000001        4.5819639385595083     
   8.8000000000000007        25.600000000000001        4.5911863567747551     
   8.8000000000000007        26.400000000000002        4.5967335074598346     
   8.8000000000000007        27.200000000000003        4.6012164999752603     
   8.8000000000000007        28.000000000000000        4.6041708114434581     
   8.8000000000000007        28.800000000000001        4.6036261223540009     
   8.8000000000000007        29.600000000000001        4.6031946941923705     
   8.8000000000000007        30.400000000000002        4.6019120737032519     
   8.8000000000000007        31.200000000000003        4.5998916207488945     
   8.8000000000000007        32.000000000000000        4.6010022147626559     
   8.8000000000000007        32.800000000000004        4.5987636023798197     
   8.8000000000000007        33.600000000000001        4.5997215387800754     
   8.8000000000000007        34.399999999999999        4.5994298023513034     
   8.8000000000000007        35.200000000000003        4.6000769496969962     
   8.8000000000000007        36.000000000000000        4.5998377163025008     
   8.8000000000000007        36.800000000000004        4.5999328896613649     
   8.8000000000000007        37.600000000000001        4.6008269914150901     
   8.8000000000000007        38.400000000000006        4.6002860858822032     
   8.8000000000000007        39.200000000000003        4.6005957177546710     
   8.8000000000000007        40.000000000000000        4.6003002661819039     
   8.8000000000000007        40.800000000000004        4.5990260548732467     
   8.8000000000000007        41.600000000000001        4.5963236216385344     
   8.8000000000000007        42.400000000000006        4.5919789365778181     
   8.8000000000000007        43.200000000000003        4.5898450004171112     
   8.8000000000000007        44.000000000000000        4.5945375645819162     
   8.8000000000000007        44.800000000000004        4.6116652032489194     
   8.8000000000000007        45.600000000000001        4.6461980555690516     
   8.8000000000000007        46.400000000000006        4.6927292139185139     
   8.8000000000000007        47.200000000000003        4.7491526815399538     
   8.8000000000000007        48.000000000000000        4.8057573569627987     
   8.8000000000000007        48.800000000000004        4.8507498152132040     
   8.8000000000000007        49.600000000000001        4.8831388756552156     
   8.8000000000000007        50.400000000000006        4.9024724389816434     
   8.8000000000000007        51.200000000000003        4.9074336891212331     
   8.8000000000000007        52.000000000000000        4.9014398596664295     
   8.8000000000000007        52.800000000000004        4.8830980270466764     
   8.8000000000000007        53.600000000000001        4.8506219900994720     
   8.8000000000000007        54.400000000000006        4.8042047344006686     
   8.8000000000000007        55.200000000000003        4.7498771146491778     
   8.8000000000000007        56.000000000000000        4.6935990820196238     
   8.8000000000000007        56.800000000000004        4.6456625009497357     
   8.8000000000000007        57.600000000000001        4.6122403253837350     
   8.8000000000000007        58.400000000000006        4.5944881917464073     
   8.8000000000000007        59.200000000000003        4.5898328877825367     
   8.8000000000000007        60.000000000000000        4.5919051387429599     
   8.8000000000000007        60.800000000000004        4.5959254261231006     
   8.8000000000000007        61.600000000000001        4.5994513366297864     
   8.8000000000000007        62.400000000000006        4.6009336530190321     
   8.8000000000000007        63.200000000000003        4.6007318275391631     
   8.8000000000000007        64.000000000000000        4.6008890234726660     
   8.8000000000000007        64.799999999999997        4.6009971527442781     
   8.8000000000000007        65.600000000000009        4.5992300779924236     
   8.8000000000000007        66.400000000000006        4.6028974945520318     
   8.8000000000000007        67.200000000000003        4.5997889418799165     
   8.8000000000000007        68.000000000000000        4.6003677504801184     
   8.8000000000000007        68.799999999999997        4.6005817169286622     
   8.8000000000000007        69.600000000000009        4.5996667097143238     
   8.8000000000000007        70.400000000000006        4.5974913122478300     
   8.8000000000000007        71.200000000000003        4.5936278632330101     
   8.8000000000000007        72.000000000000000        4.5900964858884086     
   8.8000000000000007        72.799999999999997        4.5914528527934584     
   8.8000000000000007        73.600000000000009        4.6030595690509273     
   8.8000000000000007        74.400000000000006        4.6284455101965660     
   8.8000000000000007        75.200000000000003        4.6664588155397926     
   8.8000000000000007        76.000000000000000        4.7136405441261813     
   8.8000000000000007        76.800000000000011        4.7617297003868213     
   8.8000000000000007        77.600000000000009        4.8042913062787731     
   8.8000000000000007        78.400000000000006        4.8370405604789006     
   8.8000000000000007        79.200000000000003        4.8551749047286012     
   8.8000000000000007        80.000000000000000        4.8624099751341348     
   8.8000000000000007        80.800000000000011        4.8555974765098870     
   8.8000000000000007        81.600000000000009        4.8365161547137063     
   8.8000000000000007        82.400000000000006        4.8048628698552056     
   8.8000000000000007        83.200000000000003        4.7620973505292952     
   8.8000000000000007        84.000000000000000        4.7135920216034695     
   8.8000000000000007        84.800000000000011        4.6664088016010439     
   8.8000000000000007        85.600000000000009        4.6290726628852559     
   8.8000000000000007        86.400000000000006        4.6049189373722070     
   8.8000000000000007        87.200000000000003        4.5926694334560620     
   8.8000000000000007        88.000000000000000        4.5911901462580973     
   8.8000000000000007        88.800000000000011        4.5941601102108161     
   8.8000000000000007        89.600000000000009        4.5981508728344354     
   8.8000000000000007        90.400000000000006        4.6002090389070247     
   8.8000000000000007        91.200000000000003        4.6012010256442917     
   8.8000000000000007        92.000000000000000        4.6009583711927595     
   8.8000000000000007        92.800000000000011        4.6005114502006181     
   8.8000000000000007        93.600000000000009        4.6003945960137802     
   8.8000000000000007        94.400000000000006        4.6005330018068031     
   8.8000000000000007        95.200000000000003        4.6002648403403326     
   8.8000000000000007        96.000000000000000        4.6000966920602382     
   8.8000000000000007        96.800000000000011        4.6001620998040416     
   8.8000000000000007        97.600000000000009        4.6004082118336953     
   8.8000000000000007        98.400000000000006        4.6004901105376206     
   8.8000000000000007        99.200000000000003        4.6004367479336352     
   8.8000000000000007        100.00000000000000        4.5999334332274113     
   8.8000000000000007        100.80000000000001        4.5997705842496588     
   8.8000000000000007        101.60000000000001        4.6020949469782249     
   8.8000000000000007        102.40000000000001        4.5989672927970311     

   9.6000000000000014       0.80000000000000004        4.6011099779475231     
   9.6000000000000014        1.6000000000000001        4.5998056094891586     
   9.6000000000000014        2.4000000000000004        4.5999131680248606     
   9.6000000000000014        3.2000000000000002        4.6002458972663289     
   9.6000000000000014        4.0000000000000000        4.5993794459695616     
   9.6000000000000014        4.8000000000000007        4.5995019122997052     
   9.6000000000000014        5.6000000000000005        4.5998440219323271     
   9.6000000000000014        6.4000000000000004        4.5999541929956838     
   9.6000000000000014        7.2000000000000002        4.5993215094322570     
   9.6000000000000014        8.0000000000000000        4.5995049186695773     
   9.6000000000000014        8.8000000000000007        4.5999744191669141     
   9.6000000000000014        9.6000000000000014        4.5988842107410823     
   9.6000000000000014        10.400000000000000        4.6014157726058249     
   9.6000000000000014        11.200000000000001        4.6040225820358307     
   9.6000000000000014        12.000000000000000        4.6049263563024008     
   9.6000000000000014        12.800000000000001        4.6032042399915660     
   9.6000000000000014        13.600000000000001        4.5995401736540353     
   9.6000000000000014        14.400000000000000        4.5940870524057598     
   9.6000000000000014        15.200000000000001        4.5846354065198973     
   9.6000000000000014        16.000000000000000        4.5742814832206742     
   9.6000000000000014        16.800000000000001        4.5638764594693582     
   9.6000000000000014        17.600000000000001        4.5536682993078026     
   9.6000000000000014        18.400000000000002        4.5462976002598028     
   9.6000000000000014        19.200000000000003        4.5405757209603115     
   9.6000000000000014        20.000000000000000        4.5369923548226332     
   9.6000000000000014        20.800000000000001        4.5361808788811482     
   9.6000000000000014        21.600000000000001        4.5374461176322791     
   9.6000000000000014        22.400000000000002        4.5409642728857493     
   9.6000000000000014        23.200000000000003        4.5464282529441018     
   9.6000000000000014        24.000000000000000        4.5539033069835666     
   9.6000000000000014        24.800000000000001        4.5633515953560284     
   9.6000000000000014        25.600000000000001        4.5745901669682691     
   9.6000000000000014        26.400000000000002        4.5853731605171211     
   9.6000000000000014        27.200000000000003        4.5936267583766668     
   9.6000000000000014        28.000000000000000        4.5993586717548931     
   9.6000000000000014        28.800000000000001        4.6031178281224872     
   9.6000000000000014        29.600000000000001        4.6040268729979594     
   9.6000000000000014        30.400000000000002        4.6054324722971991     
   9.6000000000000014        31.200000000000003        4.6017681603967162     
   9.6000000000000014        32.000000000000000        4.6001386028006097     
   9.6000000000000014        32.800000000000004        4.6001881256604120     
   9.6000000000000014        33.600000000000001        4.5995291548556771     
   9.6000000000000014        34.399999999999999        4.5994236788010348     
   9.6000000000000014        35.200000000000003        4.5996552041976191     
   9.6000000000000014        36.000000000000000        4.5998633012699184     
   9.6000000000000014        36.800000000000004        4.6000294273284332     
   9.6000000000000014        37.600000000000001        4.6002903131522892     
   9.6000000000000014        38.400000000000006        4.6007145690600657     
   9.6000000000000014        39.200000000000003        4.6008931525872265     
   9.6000000000000014        40.000000000000000        4.6000344482907138     
   9.6000000000000014        40.800000000000004        4.6002136222658265     
   9.6000000000000014        41.600000000000001        4.5951859178108103     
   9.6000000000000014        42.400000000000006        4.5910725415783205     
   9.6000000000000014        43.200000000000003        4.5900096044297367     
   9.6000000000000014        44.000000000000000        4.5973199918759828     
   9.6000000000000014        44.800000000000004        4.6202092192605138     
   9.6000000000000014        45.600000000000001        4.6604076850318403     
   9.6000000000000014        46.400000000000006        4.7151728980853314     
   9.6000000000000014        47.200000000000003        4.7788357052321739     
   9.6000000000000014        48.000000000000000        4.8363439417134142     
   9.6000000000000014        48.800000000000004        4.8829750792290696     
   9.6000000000000014        49.600000000000001        4.9133916165387701     
   9.6000000000000014        50.400000000000006        4.9301447457437009     
   9.6000000000000014        51.200000000000003        4.9334141182385221     
   9.6000000000000014        52.000000000000000        4.9299262523535434     
   9.6000000000000014        52.800000000000004        4.9136108629755180     
   9.6000000000000014        53.600000000000001        4.8841468320272989     
   9.6000000000000014        54.400000000000006        4.8365194267800007     
   9.6000000000000014        55.200000000000003        4.7772837641520818     
   9.6000000000000014        56.000000000000000        4.7159808625395527     
   9.6000000000000014        56.800000000000004        4.6613646729450542     
   9.6000000000000014        57.600000000000001        4.6193851175582665     
   9.6000000000000014        58.400000000000006        4.5969368862621982     
   9.6000000000000014        59.200000000000003        4.5891292134603461     
   9.6000000000000014        60.000000000000000        4.5905588319101982     
   9.6000000000000014        60.800000000000004        4.5972512969002857     
   9.6000000000000014        61.600000000000001        4.5993062364049049     
   9.6000000000000014        62.400000000000006        4.6011503703866508     
   9.6000000000000014        63.200000000000003        4.6000739689157033     
   9.6000000000000014        64.000000000000000        4.6002299413939394     
   9.6000000000000014        64.799999999999997        4.6002022251656065     
   9.6000000000000014        65.600000000000009        4.6001400177468863     
   9.6000000000000014        66.400000000000006        4.5987638623131337     
   9.6000000000000014        67.200000000000003        4.5999861501563348     
   9.6000000000000014        68.000000000000000        4.6001305281367166     
   9.6000000000000014        68.799999999999997        4.6004769840179707     
   9.6000000000000014        69.600000000000009        4.6001156602062263     
   9.6000000000000014        70.400000000000006        4.5963454730054796     
   9.6000000000000014        71.200000000000003        4.5924085669892349     
   9.6000000000000014        72.000000000000000        4.5899519200781560     
   9.6000000000000014        72.799999999999997        4.5935827794815145     
   9.6000000000000014        73.600000000000009        4.6125968488430047     
   9.6000000000000014        74.400000000000006        4.6458757621219648     
   9.6000000000000014        75.200000000000003        4.6934331314275273     
   9.6000000000000014        76.000000000000000        4.7495841177989151     
   9.6000000000000014        76.800000000000011        4.8049005456036733     
   9.6000000000000014        77.600000000000009        4.8509954465543554     
   9.6000000000000014        78.400000000000006        4.8833107640478923     
   9.6000000000000014        79.200000000000003        4.9011928394670452     
   9.6000000000000014        80.000000000000000        4.9068183449952505     
   9.6000000000000014        80.800000000000011        4.9005390502992512     
   9.6000000000000014        81.600000000000009        4.8834114221388472     
   9.6000000000000014        82.400000000000006        4.8505685257083684     
   9.6000000000000014        83.200000000000003        4.8055342367511091     
   9.6000000000000014        84.000000000000000        4.7498349716867283     
   9.6000000000000014        84.800000000000011        4.6938679987306520     
   9.6000000000000014        85.600000000000009        4.6456887857929585     
   9.6000000000000014        86.400000000000006        4.6126915086408706     
   9.6000000000000014        87.200000000000003        4.5944971434285486     
   9.6000000000000014        88.000000000000000        4.5897152230101783     
   9.6000000000000014        88.800000000000011        4.5916926508085014     
   9.6000000000000014        89.600000000000009        4.5975199054780100     
   9.6000000000000014        90.400000000000006        4.5987793482986454     
   9.6000000000000014        91.200000000000003        4.5993715508602975     
   9.6000000000000014        92.000000000000000        4.5991894162869684     
   9.6000000000000014        92.800000000000011        4.5981094197653158     
   9.6000000000000014        93.600000000000009        4.5988229919340098     
   9.6000000000000014        94.400000000000006        4.5992645092010207     
   9.6000000000000014        95.200000000000003        4.5995581862455062     
   9.6000000000000014        96.000000000000000        4.5998397155981419     
   9.6000000000000014        96.800000000000011        4.6013890646052102     
   9.6000000000000014        97.600000000000009        4.6008242220108624     
   9.6000000000000014        98.400000000000006        4.6009081074472586     
   9.6000000000000014        99.200000000000003        4.6004864041652622     
   9.6000000000000014        100.00000000000000        4.6003202253736699     
   9.6000000000000014        100.80000000000001        4.5999061268340489     
   9.6000000000000014        101.60000000000001        4.6003347556950942     
   9.6000000000000014        102.40000000000001        4.5994902991193598     

   10.400000000000000       0.80000000000000004        4.5998898146940475     
   10.400000000000000        1.6000000000000001        4.5990023893355421     
   10.400000000000000        2.4000000000000004        4.6002631727777237     
   10.400000000000000        3.2000000000000002        4.5999307585251827     
   10.400000000000000        4.0000000000000000        4.6012555260467662     
   10.400000000000000        4.8000000000000007        4.5997401694658828     
   10.400000000000000        5.6000000000000005        4.6006416042109057     
   10.400000000000000        6.4000000000000004        4.5996592613490863     
   10.400000000000000        7.2000000000000002        4.6002186964810612     
   10.400000000000000        8.0000000000000000        4.5995201935657981     
   10.400000000000000        8.8000000000000007        4.6002610217306898     
   10.400000000000000        9.6000000000000014        4.6016403461398481     
   10.400000000000000        10.400000000000000        4.6030085959056981     
   10.400000000000000        11.200000000000001        4.6052063029213457     
   10.400000000000000        12.000000000000000        4.6059685776833934     
   10.400000000000000        12.800000000000001        4.6000307500416513     
   10.400000000000000        13.600000000000001        4.5923237640154486     
   10.400000000000000        14.400000000000000        4.5818323959184610     
   10.400000000000000        15.200000000000001        4.5686567791329358     
   10.400000000000000        16.000000000000000        4.5512163958963345     
   10.400000000000000        16.800000000000001        4.5428632200691386     
   10.400000000000000        17.600000000000001        4.5326167760509612     
   10.400000000000000        18.400000000000002        4.5255446098178194     
   10.400000000000000        19.200000000000003        4.5209163184807455     
   10.400000000000000        20.000000000000000        4.5175125839689763     
   10.400000000000000        20.800000000000001        4.5171919672351351     
   10.400000000000000        21.600000000000001        4.5184925100281408     
   10.400000000000000        22.400000000000002        4.5191311115312551     
   10.400000000000000        23.200000000000003        4.5263131241466370     
   10.400000000000000        24.000000000000000        4.5328864528224591     
   10.400000000000000        24.800000000000001        4.5437650470602620     
   10.400000000000000        25.600000000000001        4.5548848627121554     
   10.400000000000000        26.400000000000002        4.5690144241864630     
   10.400000000000000        27.200000000000003        4.5812530895549166     
   10.400000000000000        28.000000000000000        4.5916519433836989     
   10.400000000000000        28.800000000000001        4.5996278387929763     
   10.400000000000000        29.600000000000001        4.6020852505803473     
   10.400000000000000        30.400000000000002        4.6042617972841429     
   10.400000000000000        31.200000000000003        4.6029119893852588     
   10.400000000000000        32.000000000000000        4.6016638893560629     
   10.400000000000000        32.800000000000004        4.6000255775325130     
   10.400000000000000        33.600000000000001        4.5993793429525933     
   10.400000000000000        34.399999999999999        4.6001591819017218     
   10.400000000000000        35.200000000000003        4.5995502602086757     
   10.400000000000000        36.000000000000000        4.5989312489421668     
   10.400000000000000        36.800000000000004        4.6008062513989607     
   10.400000000000000        37.600000000000001        4.6002213700549461     
   10.400000000000000        38.400000000000006        4.6008035540985341     
   10.400000000000000        39.200000000000003        4.6010572167720412     
   10.400000000000000        40.000000000000000        4.6001432529774071     
   10.400000000000000        40.800000000000004        4.5981755371526258     
   10.400000000000000        41.600000000000001        4.5933475813530960     
   10.400000000000000        42.400000000000006        4.5908080357526897     
   10.400000000000000        43.200000000000003        4.5904195578664817     
   10.400000000000000        44.000000000000000        4.5997003893636856     
   10.400000000000000        44.800000000000004        4.6260919388890072     
   10.400000000000000        45.600000000000001        4.6700022721488796     
   10.400000000000000        46.400000000000006        4.7296108779790300     
   10.400000000000000        47.200000000000003        4.7951487222541012     
   10.400000000000000        48.000000000000000        4.8557920137652024     
   10.400000000000000        48.800000000000004        4.9011034996914109     
   10.400000000000000        49.600000000000001        4.9298631320867985     
   10.400000000000000        50.400000000000006        4.9443430969066018     
   10.400000000000000        51.200000000000003        4.9479943001160311     
   10.400000000000000        52.000000000000000        4.9433966846723196     
   10.400000000000000        52.800000000000004        4.9294445723799134     
   10.400000000000000        53.600000000000001        4.9010565283006668     
   10.400000000000000        54.400000000000006        4.8556457315395090     
   10.400000000000000        55.200000000000003        4.7957842851495407     
   10.400000000000000        56.000000000000000        4.7304489500139137     
   10.400000000000000        56.800000000000004        4.6714640613729532     
   10.400000000000000        57.600000000000001        4.6254674267100091     
   10.400000000000000        58.400000000000006        4.5992773402512075     
   10.400000000000000        59.200000000000003        4.5898596170579982     
   10.400000000000000        60.000000000000000        4.5905334181458137     
   10.400000000000000        60.800000000000004        4.5948601925678867     
   10.400000000000000        61.600000000000001        4.5994109042111528     
   10.400000000000000        62.400000000000006        4.6000160542525750     
   10.400000000000000        63.200000000000003        4.5997506383147551     
   10.400000000000000        64.000000000000000        4.6003196729955205     
   10.400000000000000        64.799999999999997        4.6000960956216410     
   10.400000000000000        65.600000000000009        4.6000736286455579     
   10.400000000000000        66.400000000000006        4.6011953276506565     
   10.400000000000000        67.200000000000003        4.5997119171065766     
   10.400000000000000        68.000000000000000        4.6009321645061929     
   10.400000000000000        68.799999999999997        4.6006751421491279     
   10.400000000000000        69.600000000000009        4.5989370477145659     
   10.400000000000000        70.400000000000006        4.5952983125806881     
   10.400000000000000        71.200000000000003        4.5911941828081639     
   10.400000000000000        72.000000000000000        4.5907347961840683     
   10.400000000000000        72.799999999999997        4.5980251028075081     
   10.400000000000000        73.600000000000009        4.6203912832092486     
   10.400000000000000        74.400000000000006        4.6605451688116846     
   10.400000000000000        75.200000000000003        4.7157912139759137     
   10.400000000000000        76.000000000000000        4.7785074390718760     
   10.400000000000000        76.800000000000011        4.8366924572291392     
   10.400000000000000        77.600000000000009        4.8832518962627987     
   10.400000000000000        78.400000000000006        4.9148288166208562     
   10.400000000000000        79.200000000000003        4.9295962116253875     
   10.400000000000000        80.000000000000000        4.9345257223078978     
   10.400000000000000        80.800000000000011        4.9296778858134722     
   10.400000000000000        81.600000000000009        4.9133648572518656     
   10.400000000000000        82.400000000000006        4.8838210910334681     
   10.400000000000000        83.200000000000003        4.8373009799367281     
   10.400000000000000        84.000000000000000        4.7787210141828051     
   10.400000000000000        84.800000000000011        4.7157223847858134     
   10.400000000000000        85.600000000000009        4.6610995276236507     
   10.400000000000000        86.400000000000006        4.6193869595948929     
   10.400000000000000        87.200000000000003        4.5971576050938463     
   10.400000000000000        88.000000000000000        4.5879476377956641     
   10.400000000000000        88.800000000000011        4.5878348211339155     
   10.400000000000000        89.600000000000009        4.5912179131500297     
   10.400000000000000        90.400000000000006        4.5936556716371282     
   10.400000000000000        91.200000000000003        4.5960910380840669     
   10.400000000000000        92.000000000000000        4.5954016929533799     
   10.400000000000000        92.800000000000011        4.5968573607955729     
   10.400000000000000        93.600000000000009        4.5954779789922631     
   10.400000000000000        94.400000000000006        4.5956528708436499     
   10.400000000000000        95.200000000000003        4.5972864889078391     
   10.400000000000000        96.000000000000000        4.5978533414670162     
   10.400000000000000        96.800000000000011        4.5990033498692533     
   10.400000000000000        97.600000000000009        4.5998947754258497     
   10.400000000000000        98.400000000000006        4.6010654092693946     
   10.400000000000000        99.200000000000003        4.6008522517907702     
   10.400000000000000        100.00000000000000        4.5995698946104788     
   10.400000000000000        100.80000000000001        4.6006793353402990     
   10.400000000000000        101.60000000000001        4.6004371929922394     
   10.400000000000000        102.40000000000001        4.5997708914364805     

   11.200000000000001       0.80000000000000004        4.6001021095180521     
   11.200000000000001        1.6000000000000001        4.6005550671474476     
   11.200000000000001        2.4000000000000004        4.5992970207459907     
   11.200000000000001        3.2000000000000002        4.6004284027270055     
   11.200000000000001        4.0000000000000000        4.6005343479408491     
   11.200000000000001        4.8000000000000007        4.5999241555063666     
   11.200000000000001        5.6000000000000005        4.5997361510564776     
   11.200000000000001        6.4000000000000004        4.6000619020257032     
   11.200000000000001        7.2000000000000002        4.5987365900836261     
   11.200000000000001        8.0000000000000000        4.6000890149218696     
   11.200000000000001        8.8000000000000007        4.6008621434817183     
   11.200000000000001        9.6000000000000014        4.6028466435203530     
   11.200000000000001        10.400000000000000        4.6046241266701786     
   11.200000000000001        11.200000000000001        4.6052332938334271     
   11.200000000000001        12.000000000000000        4.6005270553792164     
   11.200000000000001        12.800000000000001        4.5938932881052414     
   11.200000000000001        13.600000000000001        4.5796537059102551     
   11.200000000000001        14.400000000000000        4.5667347022830391     
   11.200000000000001        15.200000000000001        4.5505648027197170     
   11.200000000000001        16.000000000000000        4.5357334597533541     
   11.200000000000001        16.800000000000001        4.5242597345154980     
   11.200000000000001        17.600000000000001        4.5158721404705391     
   11.200000000000001        18.400000000000002        4.5110408121800285     
   11.200000000000001        19.200000000000003        4.5090285032675954     
   11.200000000000001        20.000000000000000        4.5075172176349358     
   11.200000000000001        20.800000000000001        4.5060332582129172     
   11.200000000000001        21.600000000000001        4.5069850336867212     
   11.200000000000001        22.400000000000002        4.5091954112441739     
   11.200000000000001        23.200000000000003        4.5116453662489064     
   11.200000000000001        24.000000000000000        4.5164081969161609     
   11.200000000000001        24.800000000000001        4.5242231113716089     
   11.200000000000001        25.600000000000001        4.5354038776003085     
   11.200000000000001        26.400000000000002        4.5500751602539973     
   11.200000000000001        27.200000000000003        4.5659545455292117     
   11.200000000000001        28.000000000000000        4.5825550238142920     
   11.200000000000001        28.800000000000001        4.5932328915915521     
   11.200000000000001        29.600000000000001        4.6035660544036539     
   11.200000000000001        30.400000000000002        4.6045395744793982     
   11.200000000000001        31.200000000000003        4.6040358196432765     
   11.200000000000001        32.000000000000000        4.6028776425120137     
   11.200000000000001        32.800000000000004        4.6009676924788865     
   11.200000000000001        33.600000000000001        4.5994387793519742     
   11.200000000000001        34.399999999999999        4.5997655199472085     
   11.200000000000001        35.200000000000003        4.5992391284355847     
   11.200000000000001        36.000000000000000        4.5990642863013234     
   11.200000000000001        36.800000000000004        4.5998275898176004     
   11.200000000000001        37.600000000000001        4.6000610005030094     
   11.200000000000001        38.400000000000006        4.6009187002508893     
   11.200000000000001        39.200000000000003        4.6010034071613042     
   11.200000000000001        40.000000000000000        4.6003893287144768     
   11.200000000000001        40.800000000000004        4.5985322039911427     
   11.200000000000001        41.600000000000001        4.5949028803410785     
   11.200000000000001        42.400000000000006        4.5910010685460785     
   11.200000000000001        43.200000000000003        4.5897653462203305     
   11.200000000000001        44.000000000000000        4.6010568362006996     
   11.200000000000001        44.800000000000004        4.6274900226869864     
   11.200000000000001        45.600000000000001        4.6728941502969317     
   11.200000000000001        46.400000000000006        4.7345894793265915     
   11.200000000000001        47.200000000000003        4.8010653412005730     
   11.200000000000001        48.000000000000000        4.8607203316732228     
   11.200000000000001        48.800000000000004        4.9060246725957910     
   11.200000000000001        49.600000000000001        4.9343754426891282     
   11.200000000000001        50.400000000000006        4.9475571347906406     
   11.200000000000001        51.200000000000003        4.9505919220430465     
   11.200000000000001        52.000000000000000        4.9471224022088469     
   11.200000000000001        52.800000000000004        4.9347260475555048     
   11.200000000000001        53.600000000000001        4.9079716751795877     
   11.200000000000001        54.400000000000006        4.8616235459022494     
   11.200000000000001        55.200000000000003        4.7999308999112182     
   11.200000000000001        56.000000000000000        4.7332854362864012     
   11.200000000000001        56.800000000000004        4.6738126828173971     
   11.200000000000001        57.600000000000001        4.6275465474705104     
   11.200000000000001        58.400000000000006        4.6003429445372337     
   11.200000000000001        59.200000000000003        4.5903094152419035     
   11.200000000000001        60.000000000000000        4.5903969332340742     
   11.200000000000001        60.800000000000004        4.5951899976696806     
   11.200000000000001        61.600000000000001        4.5980930266923554     
   11.200000000000001        62.400000000000006        4.5998939783384998     
   11.200000000000001        63.200000000000003        4.6004947240868237     
   11.200000000000001        64.000000000000000        4.6011527692271548     
   11.200000000000001        64.799999999999997        4.5997206283050369     
   11.200000000000001        65.600000000000009        4.5993425033062056     
   11.200000000000001        66.400000000000006        4.6002702747129769     
   11.200000000000001        67.200000000000003        4.6005880769694816     
   11.200000000000001        68.000000000000000        4.6014464396469164     
   11.200000000000001        68.799999999999997        4.6011741462694911     
   11.200000000000001        69.600000000000009        4.5989154300012300     
   11.200000000000001        70.400000000000006        4.5949488039631508     
   11.200000000000001        71.200000000000003        4.5909842266828225     
   11.200000000000001        72.000000000000000        4.5885557644958661     
   11.200000000000001        72.799999999999997        4.5984434371281786     
   11.200000000000001        73.600000000000009        4.6258142431954683     
   11.200000000000001        74.400000000000006        4.6692069746812317     
   11.200000000000001        75.200000000000003        4.7299958245116187     
   11.200000000000001        76.000000000000000        4.7964603994523287     
   11.200000000000001        76.800000000000011        4.8551607434118687     
   11.200000000000001        77.600000000000009        4.9013430344401856     
   11.200000000000001        78.400000000000006        4.9296753913581233     
   11.200000000000001        79.200000000000003        4.9434821843004997     
   11.200000000000001        80.000000000000000        4.9474279282465838     
   11.200000000000001        80.800000000000011        4.9432100571780575     
   11.200000000000001        81.600000000000009        4.9300785659280324     
   11.200000000000001        82.400000000000006        4.9019241675884233     
   11.200000000000001        83.200000000000003        4.8560836573090267     
   11.200000000000001        84.000000000000000        4.7959261814467506     
   11.200000000000001        84.800000000000011        4.7286357936275838     
   11.200000000000001        85.600000000000009        4.6703383099937028     
   11.200000000000001        86.400000000000006        4.6235261409912747     
   11.200000000000001        87.200000000000003        4.5965454068102600     
   11.200000000000001        88.000000000000000        4.5850177483664396     
   11.200000000000001        88.800000000000011        4.5837320657695706     
   11.200000000000001        89.600000000000009        4.5890043357186530     
   11.200000000000001        90.400000000000006        4.5896745191712975     
   11.200000000000001        91.200000000000003        4.5909804948950983     
   11.200000000000001        92.000000000000000        4.5913354269652116     
   11.200000000000001        92.800000000000011        4.5912583545823775     
   11.200000000000001        93.600000000000009        4.5917781392568262     
   11.200000000000001        94.400000000000006        4.5922125881099918     
   11.200000000000001        95.200000000000003        4.5930036039153874     
   11.200000000000001        96.000000000000000        4.5940632123934080     
   11.200000000000001        96.800000000000011        4.5965113109657034     
   11.200000000000001        97.600000000000009        4.5981554156511066     
   11.200000000000001        98.400000000000006        4.5989441222116785     
   11.200000000000001        99.200000000000003        4.6002817725522016     
   11.200000000000001        100.00000000000000        4.6009621631160380     
   11.200000000000001        100.80000000000001        4.6007311236087638     
   11.200000000000001        101.60000000000001        4.6004752112044009     
   11.200000000000001        102.40000000000001        4.6002685120439439     

   12.000000000000000       0.80000000000000004        4.5997928724222605     
   12.000000000000000        1.6000000000000001        4.6001561771628463     
   12.000000000000000        2.4000000000000004        4.6005708959973033     
   12.000000000000000        3.2000000000000002        4.6001143307030805     
   12.000000000000000        4.0000000000000000        4.6000070959993247     
   12.000000000000000        4.8000000000000007        4.6003913919609678     
   12.000000000000000        5.6000000000000005        4.5996272325407999     
   12.000000000000000        6.4000000000000004        4.5993043912048783     
   12.000000000000000        7.2000000000000002        4.5987140828565582     
   12.000000000000000        8.0000000000000000        4.6011434986412540     
   12.000000000000000        8.8000000000000007        4.6017778100234130     
   12.000000000000000        9.6000000000000014        4.6033054670709497     
   12.000000000000000        10.400000000000000        4.6046239688836046     
   12.000000000000000        11.200000000000001        4.6032066731092582     
   12.000000000000000        12.000000000000000        4.5953224936343133     
   12.000000000000000        12.800000000000001        4.5847788251542072     
   12.000000000000000        13.600000000000001        4.5684711070940178     
   12.000000000000000        14.400000000000000        4.5500966455161649     
   12.000000000000000        15.200000000000001        4.5334128728793619     
   12.000000000000000        16.000000000000000        4.5188048398977871     
   12.000000000000000        16.800000000000001        4.5110403263580077     
   12.000000000000000        17.600000000000001        4.5064489919100748     
   12.000000000000000        18.400000000000002        4.5047834277635843     
   12.000000000000000        19.200000000000003        4.5042080797190680     
   12.000000000000000        20.000000000000000        4.5035083052324545     
   12.000000000000000        20.800000000000001        4.5026753449898589     
   12.000000000000000        21.600000000000001        4.5030215539699361     
   12.000000000000000        22.400000000000002        4.5037974191680901     
   12.000000000000000        23.200000000000003        4.5045363254563506     
   12.000000000000000        24.000000000000000        4.5065506323713977     
   12.000000000000000        24.800000000000001        4.5111854480774021     
   12.000000000000000        25.600000000000001        4.5199982803582506     
   12.000000000000000        26.400000000000002        4.5341853898057582     
   12.000000000000000        27.200000000000003        4.5501774265543302     
   12.000000000000000        28.000000000000000        4.5684704376170071     
   12.000000000000000        28.800000000000001        4.5847614047603473     
   12.000000000000000        29.600000000000001        4.5965343632000781     
   12.000000000000000        30.400000000000002        4.6024649239536002     
   12.000000000000000        31.200000000000003        4.6045205881470954     
   12.000000000000000        32.000000000000000        4.6034287058584553     
   12.000000000000000        32.800000000000004        4.6018474062641248     
   12.000000000000000        33.600000000000001        4.6000857575676628     
   12.000000000000000        34.399999999999999        4.5995807220186915     
   12.000000000000000        35.200000000000003        4.5992573420889515     
   12.000000000000000        36.000000000000000        4.5993595605659667     
   12.000000000000000        36.800000000000004        4.6000735037052491     
   12.000000000000000        37.600000000000001        4.6002140453796923     
   12.000000000000000        38.400000000000006        4.6009886964712594     
   12.000000000000000        39.200000000000003        4.6009833357356680     
   12.000000000000000        40.000000000000000        4.6004472565719254     
   12.000000000000000        40.800000000000004        4.5988626706184874     
   12.000000000000000        41.600000000000001        4.5954522395807214     
   12.000000000000000        42.400000000000006        4.5901841947198019     
   12.000000000000000        43.200000000000003        4.5913235353431450     
   12.000000000000000        44.000000000000000        4.5989135470997144     
   12.000000000000000        44.800000000000004        4.6255318031296495     
   12.000000000000000        45.600000000000001        4.6700431516752667     
   12.000000000000000        46.400000000000006        4.7297582612120204     
   12.000000000000000        47.200000000000003        4.7948953495937285     
   12.000000000000000        48.000000000000000        4.8552539355997943     
   12.000000000000000        48.800000000000004        4.9012930637241343     
   12.000000000000000        49.600000000000001        4.9309266987707421     
   12.000000000000000        50.400000000000006        4.9427519247999010     
   12.000000000000000        51.200000000000003        4.9472485305829945     
   12.000000000000000        52.000000000000000        4.9441744315176770     
   12.000000000000000        52.800000000000004        4.9300933407511121     
   12.000000000000000        53.600000000000001        4.9013172263189677     
   12.000000000000000        54.400000000000006        4.8561139802013749     
   12.000000000000000        55.200000000000003        4.7949889260778180     
   12.000000000000000        56.000000000000000        4.7293624164450296     
   12.000000000000000        56.800000000000004        4.6704845246003144     
   12.000000000000000        57.600000000000001        4.6243728689277921     
   12.000000000000000        58.400000000000006        4.5995540573143101     
   12.000000000000000        59.200000000000003        4.5903926442992562     
   12.000000000000000        60.000000000000000        4.5902287421967296     
   12.000000000000000        60.800000000000004        4.5961857718343540     
   12.000000000000000        61.600000000000001        4.5983708847260178     
   12.000000000000000        62.400000000000006        4.6028129170033489     
   12.000000000000000        63.200000000000003        4.6007459872767358     
   12.000000000000000        64.000000000000000        4.6007679754441329     
   12.000000000000000        64.799999999999997        4.6000734796576923     
   12.000000000000000        65.600000000000009        4.6001091749747491     
   12.000000000000000        66.400000000000006        4.6002782867350165     
   12.000000000000000        67.200000000000003        4.6000111440287617     
   12.000000000000000        68.000000000000000        4.6012120377587520     
   12.000000000000000        68.799999999999997        4.6006280263100958     
   12.000000000000000        69.600000000000009        4.5985572646656809     
   12.000000000000000        70.400000000000006        4.5949217786758130     
   12.000000000000000        71.200000000000003        4.5909264241439987     
   12.000000000000000        72.000000000000000        4.5911016141980561     
   12.000000000000000        72.799999999999997        4.6009122310257187     
   12.000000000000000        73.600000000000009        4.6277636098159025     
   12.000000000000000        74.400000000000006        4.6732086789358807     
   12.000000000000000        75.200000000000003        4.7348443029766916     
   12.000000000000000        76.000000000000000        4.8012050690574268     
   12.000000000000000        76.800000000000011        4.8617492343487969     
   12.000000000000000        77.600000000000009        4.9068008619536290     
   12.000000000000000        78.400000000000006        4.9335401736381161     
   12.000000000000000        79.200000000000003        4.9467613810441060     
   12.000000000000000        80.000000000000000        4.9510199338022343     
   12.000000000000000        80.800000000000011        4.9478310630821749     
   12.000000000000000        81.600000000000009        4.9350514043577469     
   12.000000000000000        82.400000000000006        4.9074437708366494     
   12.000000000000000        83.200000000000003        4.8629305146410626     
   12.000000000000000        84.000000000000000        4.8019371524235055     
   12.000000000000000        84.800000000000011        4.7342796423753502     
   12.000000000000000        85.600000000000009        4.6699761095999603     
   12.000000000000000        86.400000000000006        4.6229639648371146     
   12.000000000000000        87.200000000000003        4.5936196489635641     
   12.000000000000000        88.000000000000000        4.5819509100216917     
   12.000000000000000        88.800000000000011        4.5805730272080911     
   12.000000000000000        89.600000000000009        4.5853723743664112     
   12.000000000000000        90.400000000000006        4.5879176222422293     
   12.000000000000000        91.200000000000003        4.5904868685901477     
   12.000000000000000        92.000000000000000        4.5913003812731459     
   12.000000000000000        92.800000000000011        4.5909182489442850     
   12.000000000000000        93.600000000000009        4.5886146004794055     
   12.000000000000000        94.400000000000006        4.5896671069332733     
   12.000000000000000        95.200000000000003        4.5899135254245538     
   12.000000000000000        96.000000000000000        4.5911543104351766     
   12.000000000000000        96.800000000000011        4.5932501366726264     
   12.000000000000000        97.600000000000009        4.5953776146848924     
   12.000000000000000        98.400000000000006        4.5976925284773520     
   12.000000000000000        99.200000000000003        4.5992811478493323     
   12.000000000000000        100.00000000000000        4.6001091371133596     
   12.000000000000000        100.80000000000001        4.6005763872492063     
   12.000000000000000        101.60000000000001        4.6009318753484303     
   12.000000000000000        102.40000000000001        4.6004120377793667     

   12.800000000000001       0.80000000000000004        4.6003250092086869     
   12.800000000000001        1.6000000000000001        4.6000483602759132     
   12.800000000000001        2.4000000000000004        4.5998013454393476     
   12.800000000000001        3.2000000000000002        4.5996107135705122     
   12.800000000000001        4.0000000000000000        4.5997523401962468     
   12.800000000000001        4.8000000000000007        4.5996455991593796     
   12.800000000000001        5.6000000000000005        4.5995385290855779     
   12.800000000000001        6.4000000000000004        4.5996318250115111     
   12.800000000000001        7.2000000000000002        4.5996635497085645     
   12.800000000000001        8.0000000000000000        4.6013665690629484     
   12.800000000000001        8.8000000000000007        4.6025958687525916     
   12.800000000000001        9.6000000000000014        4.6042858790533039     
   12.800000000000001        10.400000000000000        4.6050032564511616     
   12.800000000000001        11.200000000000001        4.6000938070981841     
   12.800000000000001        12.000000000000000        4.5900325936363719     
   12.800000000000001        12.800000000000001        4.5741993697147230     
   12.800000000000001        13.600000000000001        4.5543131409875066     
   12.800000000000001        14.400000000000000        4.5351870274258044     
   12.800000000000001        15.200000000000001        4.5192290752051223     
   12.800000000000001        16.000000000000000        4.5093998231924264     
   12.800000000000001        16.800000000000001        4.5045230002387422     
   12.800000000000001        17.600000000000001        4.5035025025621156     
   12.800000000000001        18.400000000000002        4.5033000809457508     
   12.800000000000001        19.200000000000003        4.5033689987878667     
   12.800000000000001        20.000000000000000        4.5039108699338612     
   12.800000000000001        20.800000000000001        4.5029785938681819     
   12.800000000000001        21.600000000000001        4.5028760518498121     
   12.800000000000001        22.400000000000002        4.5027599177853936     
   12.800000000000001        23.200000000000003        4.5024439935316352     
   12.800000000000001        24.000000000000000        4.5031766547248253     
   12.800000000000001        24.800000000000001        4.5046317818745090     
   12.800000000000001        25.600000000000001        4.5101224800039983     
   12.800000000000001        26.400000000000002        4.5207643933063686     
   12.800000000000001        27.200000000000003        4.5363261671852175     
   12.800000000000001        28.000000000000000        4.5547436745884298     
   12.800000000000001        28.800000000000001        4.5724724083419694     
   12.800000000000001        29.600000000000001        4.5893367564073717     
   12.800000000000001        30.400000000000002        4.5997491602720189     
   12.800000000000001        31.200000000000003        4.6041313941080144     
   12.800000000000001        32.000000000000000        4.6051987553063043     
   12.800000000000001        32.800000000000004        4.6028851232113199     
   12.800000000000001        33.600000000000001        4.6002704340990501     
   12.800000000000001        34.399999999999999        4.5993034610105283     
   12.800000000000001        35.200000000000003        4.6001694995409634     
   12.800000000000001        36.000000000000000        4.5999779305544299     
   12.800000000000001        36.800000000000004        4.6003423508929089     
   12.800000000000001        37.600000000000001        4.5999399029296031     
   12.800000000000001        38.400000000000006        4.6000985357471924     
   12.800000000000001        39.200000000000003        4.6011252777184399     
   12.800000000000001        40.000000000000000        4.6006239777396933     
   12.800000000000001        40.800000000000004        4.5989247635013060     
   12.800000000000001        41.600000000000001        4.5962289202902511     
   12.800000000000001        42.400000000000006        4.5914421061379258     
   12.800000000000001        43.200000000000003        4.5881868571723556     
   12.800000000000001        44.000000000000000        4.5978682659873522     
   12.800000000000001        44.800000000000004        4.6200479344239866     
   12.800000000000001        45.600000000000001        4.6602120456578717     
   12.800000000000001        46.400000000000006        4.7157809704625677     
   12.800000000000001        47.200000000000003        4.7778722843762562     
   12.800000000000001        48.000000000000000        4.8366841865536516     
   12.800000000000001        48.800000000000004        4.8842549064499483     
   12.800000000000001        49.600000000000001        4.9124540011685038     
   12.800000000000001        50.400000000000006        4.9298817472991372     
   12.800000000000001        51.200000000000003        4.9345720828705053     
   12.800000000000001        52.000000000000000        4.9299766410547283     
   12.800000000000001        52.800000000000004        4.9143567113349480     
   12.800000000000001        53.600000000000001        4.8830021078821879     
   12.800000000000001        54.400000000000006        4.8364996775994626     
   12.800000000000001        55.200000000000003        4.7772526215044442     
   12.800000000000001        56.000000000000000        4.7147296370153251     
   12.800000000000001        56.800000000000004        4.6587774680427154     
   12.800000000000001        57.600000000000001        4.6190806612496198     
   12.800000000000001        58.400000000000006        4.5968575714558950     
   12.800000000000001        59.200000000000003        4.5913304883553465     
   12.800000000000001        60.000000000000000        4.5910843760552824     
   12.800000000000001        60.800000000000004        4.5944938628244252     
   12.800000000000001        61.600000000000001        4.5982351360682179     
   12.800000000000001        62.400000000000006        4.5992524972576669     
   12.800000000000001        63.200000000000003        4.6009116218601189     
   12.800000000000001        64.000000000000000        4.6003647239660488     
   12.800000000000001        64.799999999999997        4.5997838901087835     
   12.800000000000001        65.600000000000009        4.5995810348739070     
   12.800000000000001        66.400000000000006        4.5995828821342153     
   12.800000000000001        67.200000000000003        4.5997869163006930     
   12.800000000000001        68.000000000000000        4.6006881429502720     
   12.800000000000001        68.799999999999997        4.6001865218441091     
   12.800000000000001        69.600000000000009        4.5986942822057442     
   12.800000000000001        70.400000000000006        4.5951377085219489     
   12.800000000000001        71.200000000000003        4.5911462752395602     
   12.800000000000001        72.000000000000000        4.5903015134879910     
   12.800000000000001        72.799999999999997        4.5997546239309113     
   12.800000000000001        73.600000000000009        4.6252504911026602     
   12.800000000000001        74.400000000000006        4.6698181441746129     
   12.800000000000001        75.200000000000003        4.7297118637562141     
   12.800000000000001        76.000000000000000        4.7949881241371868     
   12.800000000000001        76.800000000000011        4.8559570947190265     
   12.800000000000001        77.600000000000009        4.9013746084188554     
   12.800000000000001        78.400000000000006        4.9295305268150971     
   12.800000000000001        79.200000000000003        4.9430609478052157     
   12.800000000000001        80.000000000000000        4.9475364928514631     
   12.800000000000001        80.800000000000011        4.9437827261752592     
   12.800000000000001        81.600000000000009        4.9300380680814841     
   12.800000000000001        82.400000000000006        4.9018427739907082     
   12.800000000000001        83.200000000000003        4.8559421808411942     
   12.800000000000001        84.000000000000000        4.7948465487299439     
   12.800000000000001        84.800000000000011        4.7276001638021734     
   12.800000000000001        85.600000000000009        4.6646884822926804     
   12.800000000000001        86.400000000000006        4.6179671878788104     
   12.800000000000001        87.200000000000003        4.5909495349105738     
   12.800000000000001        88.000000000000000        4.5806530094613205     
   12.800000000000001        88.800000000000011        4.5823866552979782     
   12.800000000000001        89.600000000000009        4.5890684928107488     
   12.800000000000001        90.400000000000006        4.5959619934982960     
   12.800000000000001        91.200000000000003        4.5998555314330529     
   12.800000000000001        92.000000000000000        4.6013503593448819     
   12.800000000000001        92.800000000000011        4.6002046301821213     
   12.800000000000001        93.600000000000009        4.5975548207878676     
   12.800000000000001        94.400000000000006        4.5941274272410597     
   12.800000000000001        95.200000000000003        4.5914954045110452     
   12.800000000000001        96.000000000000000        4.5904206843750757     
   12.800000000000001        96.800000000000011        4.5905305161064636     
   12.800000000000001        97.600000000000009        4.5929454166812995     
   12.800000000000001        98.400000000000006        4.5950883966311391     
   12.800000000000001        99.200000000000003        4.5972816673439683     
   12.800000000000001        100.00000000000000        4.5991618867434729     
   12.800000000000001        100.80000000000001        4.5995991516832069     
   12.800000000000001        101.60000000000001        4.6007227985372712     
   12.800000000000001        102.40000000000001        4.6008490075757340     

   13.600000000000001       0.80000000000000004        4.6011829405910536     
   13.600000000000001        1.6000000000000001        4.6005164369427165     
   13.600000000000001        2.4000000000000004        4.5995621366487818     
   13.600000000000001        3.2000000000000002        4.5996547579104190     
   13.600000000000001        4.0000000000000000        4.5999352630038706     
   13.600000000000001        4.8000000000000007        4.6001403734965374     
   13.600000000000001        5.6000000000000005        4.5990286831905483     
   13.600000000000001        6.4000000000000004        4.5988633949742210     
   13.600000000000001        7.2000000000000002        4.6000127822964210     
   13.600000000000001        8.0000000000000000        4.6012371615714676     
   13.600000000000001        8.8000000000000007        4.6032359762745116     
   13.600000000000001        9.6000000000000014        4.6048247041237840     
   13.600000000000001        10.400000000000000        4.6031399392729888     
   13.600000000000001        11.200000000000001        4.5959101638272113     
   13.600000000000001        12.000000000000000        4.5822258066043613     
   13.600000000000001        12.800000000000001        4.5635547736973150     
   13.600000000000001        13.600000000000001        4.5428501721667489     
   13.600000000000001        14.400000000000000        4.5236056228687316     
   13.600000000000001        15.200000000000001        4.5107961430583279     
   13.600000000000001        16.000000000000000        4.5040524311032870     
   13.600000000000001        16.800000000000001        4.5024840858514654     
   13.600000000000001        17.600000000000001        4.5027457334674095     
   13.600000000000001        18.400000000000002        4.5040126932866240     
   13.600000000000001        19.200000000000003        4.5038457449297207     
   13.600000000000001        20.000000000000000        4.5057682108652024     
   13.600000000000001        20.800000000000001        4.5037885330393310     
   13.600000000000001        21.600000000000001        4.5037793072269086     
   13.600000000000001        22.400000000000002        4.5032028350100353     
   13.600000000000001        23.200000000000003        4.5022879504860018     
   13.600000000000001        24.000000000000000        4.5022836224230707     
   13.600000000000001        24.800000000000001        4.5022885867707902     
   13.600000000000001        25.600000000000001        4.5051223559098812     
   13.600000000000001        26.400000000000002        4.5110629562658815     
   13.600000000000001        27.200000000000003        4.5232247354877897     
   13.600000000000001        28.000000000000000        4.5422180424277068     
   13.600000000000001        28.800000000000001        4.5631313742892363     
   13.600000000000001        29.600000000000001        4.5828657652744162     
   13.600000000000001        30.400000000000002        4.5960939611552512     
   13.600000000000001        31.200000000000003        4.6027944851847673     
   13.600000000000001        32.000000000000000        4.6048748797418844     
   13.600000000000001        32.800000000000004        4.6031785076340697     
   13.600000000000001        33.600000000000001        4.6011681259116726     
   13.600000000000001        34.399999999999999        4.5999304680563204     
   13.600000000000001        35.200000000000003        4.5991504921530773     
   13.600000000000001        36.000000000000000        4.6003802848068851     
   13.600000000000001        36.800000000000004        4.5994818608303705     
   13.600000000000001        37.600000000000001        4.5996772456110966     
   13.600000000000001        38.400000000000006        4.5994785512163698     
   13.600000000000001        39.200000000000003        4.6015350815342391     
   13.600000000000001        40.000000000000000        4.6010778619795705     
   13.600000000000001        40.800000000000004        4.5989720504093778     
   13.600000000000001        41.600000000000001        4.5960454976455214     
   13.600000000000001        42.400000000000006        4.5924676695122262     
   13.600000000000001        43.200000000000003        4.5900221279463151     
   13.600000000000001        44.000000000000000        4.5947287280015860     
   13.600000000000001        44.800000000000004        4.6118630899741611     
   13.600000000000001        45.600000000000001        4.6459782676168473     
   13.600000000000001        46.400000000000006        4.6939207076808760     
   13.600000000000001        47.200000000000003        4.7498175222178274     
   13.600000000000001        48.000000000000000        4.8052790762465891     
   13.600000000000001        48.800000000000004        4.8508540146040682     
   13.600000000000001        49.600000000000001        4.8837236433333704     
   13.600000000000001        50.400000000000006        4.9016511755087029     
   13.600000000000001        51.200000000000003        4.9069195115478133     
   13.600000000000001        52.000000000000000        4.9013020760915209     
   13.600000000000001        52.800000000000004        4.8827229881708041     
   13.600000000000001        53.600000000000001        4.8511236016156332     
   13.600000000000001        54.400000000000006        4.8041768466511980     
   13.600000000000001        55.200000000000003        4.7490311886752972     
   13.600000000000001        56.000000000000000        4.6929066418478653     
   13.600000000000001        56.800000000000004        4.6454627025127238     
   13.600000000000001        57.600000000000001        4.6112918135872114     
   13.600000000000001        58.400000000000006        4.5940873662563648     
   13.600000000000001        59.200000000000003        4.5895645261261482     
   13.600000000000001        60.000000000000000        4.5917993318253147     
   13.600000000000001        60.800000000000004        4.5961653475595572     
   13.600000000000001        61.600000000000001        4.5992943953675605     
   13.600000000000001        62.400000000000006        4.6006396610720683     
   13.600000000000001        63.200000000000003        4.6006860369445137     
   13.600000000000001        64.000000000000000        4.5989751833529544     
   13.600000000000001        64.799999999999997        4.5989633129260357     
   13.600000000000001        65.600000000000009        4.5994375118573290     
   13.600000000000001        66.400000000000006        4.5995468020294830     
   13.600000000000001        67.200000000000003        4.5998374999639156     
   13.600000000000001        68.000000000000000        4.6005917405879213     
   13.600000000000001        68.799999999999997        4.5992807208225992     
   13.600000000000001        69.600000000000009        4.5989812004479367     
   13.600000000000001        70.400000000000006        4.5955125399872303     
   13.600000000000001        71.200000000000003        4.5912048608152949     
   13.600000000000001        72.000000000000000        4.5900496638680011     
   13.600000000000001        72.799999999999997        4.5977969197395554     
   13.600000000000001        73.600000000000009        4.6190172988934339     
   13.600000000000001        74.400000000000006        4.6599283784024097     
   13.600000000000001        75.200000000000003        4.7153529089437392     
   13.600000000000001        76.000000000000000        4.7777852456031251     
   13.600000000000001        76.800000000000011        4.8371620008500162     
   13.600000000000001        77.600000000000009        4.8833115153017594     
   13.600000000000001        78.400000000000006        4.9153048460159452     
   13.600000000000001        79.200000000000003        4.9301042166785862     
   13.600000000000001        80.000000000000000        4.9351852942590462     
   13.600000000000001        80.800000000000011        4.9278652310401441     
   13.600000000000001        81.600000000000009        4.9134150385225466     
   13.600000000000001        82.400000000000006        4.8846121815340471     
   13.600000000000001        83.200000000000003        4.8362314729049531     
   13.600000000000001        84.000000000000000        4.7767437353200011     
   13.600000000000001        84.800000000000011        4.7100668627527327     
   13.600000000000001        85.600000000000009        4.6519744745973481     
   13.600000000000001        86.400000000000006        4.6109725398417973     
   13.600000000000001        87.200000000000003        4.5894833032207343     
   13.600000000000001        88.000000000000000        4.5859060359260839     
   13.600000000000001        88.800000000000011        4.5962401492136218     
   13.600000000000001        89.600000000000009        4.6078574081259509     
   13.600000000000001        90.400000000000006        4.6194398256600513     
   13.600000000000001        91.200000000000003        4.6260639112626496     
   13.600000000000001        92.000000000000000        4.6285909446630704     
   13.600000000000001        92.800000000000011        4.6259447930565187     
   13.600000000000001        93.600000000000009        4.6196921920598220     
   13.600000000000001        94.400000000000006        4.6114110083657014     
   13.600000000000001        95.200000000000003        4.6044751596227274     
   13.600000000000001        96.000000000000000        4.5966269886291391     
   13.600000000000001        96.800000000000011        4.5920894224256372     
   13.600000000000001        97.600000000000009        4.5912263771814716     
   13.600000000000001        98.400000000000006        4.5923396598235344     
   13.600000000000001        99.200000000000003        4.5946889411473100     
   13.600000000000001        100.00000000000000        4.5975328417909278     
   13.600000000000001        100.80000000000001        4.5997352941768668     
   13.600000000000001        101.60000000000001        4.6007484406968109     
   13.600000000000001        102.40000000000001        4.6003796668641455     

   14.400000000000000       0.80000000000000004        4.6007267617255350     
   14.400000000000000        1.6000000000000001        4.5998859017543730     
   14.400000000000000        2.4000000000000004        4.5996917436602223     
   14.400000000000000        3.2000000000000002        4.5989241926083819     
   14.400000000000000        4.0000000000000000        4.6002072633806543     
   14.400000000000000        4.8000000000000007        4.5998670949152070     
   14.400000000000000        5.6000000000000005        4.6003729259511310     
   14.400000000000000        6.4000000000000004        4.6000901622434780     
   14.400000000000000        7.2000000000000002        4.6003783535119851     
   14.400000000000000        8.0000000000000000        4.6017104022947493     
   14.400000000000000        8.8000000000000007        4.6039018876974991     
   14.400000000000000        9.6000000000000014        4.6049492969775994     
   14.400000000000000        10.400000000000000        4.6010651719614284     
   14.400000000000000        11.200000000000001        4.5916758975585212     
   14.400000000000000        12.000000000000000        4.5768248969041130     
   14.400000000000000        12.800000000000001        4.5535160468869442     
   14.400000000000000        13.600000000000001        4.5325489286679908     
   14.400000000000000        14.400000000000000        4.5160925967136789     
   14.400000000000000        15.200000000000001        4.5064963806913907     
   14.400000000000000        16.000000000000000        4.5029453367095895     
   14.400000000000000        16.800000000000001        4.5029575881181625     
   14.400000000000000        17.600000000000001        4.5038671499600893     
   14.400000000000000        18.400000000000002        4.5048340467279786     
   14.400000000000000        19.200000000000003        4.5044107935642357     
   14.400000000000000        20.000000000000000        4.5044220129127188     
   14.400000000000000        20.800000000000001        4.5048184370874074     
   14.400000000000000        21.600000000000001        4.5043593413501615     
   14.400000000000000        22.400000000000002        4.5040763277572600     
   14.400000000000000        23.200000000000003        4.5032722074459670     
   14.400000000000000        24.000000000000000        4.5024633475145448     
   14.400000000000000        24.800000000000001        4.5024009381245635     
   14.400000000000000        25.600000000000001        4.5025299289701888     
   14.400000000000000        26.400000000000002        4.5068073395612140     
   14.400000000000000        27.200000000000003        4.5162572102532703     
   14.400000000000000        28.000000000000000        4.5333519409923495     
   14.400000000000000        28.800000000000001        4.5538145689827276     
   14.400000000000000        29.600000000000001        4.5752383296241499     
   14.400000000000000        30.400000000000002        4.5923386608515209     
   14.400000000000000        31.200000000000003        4.6018267172095033     
   14.400000000000000        32.000000000000000        4.6051306507633454     
   14.400000000000000        32.800000000000004        4.6047109838592757     
   14.400000000000000        33.600000000000001        4.6010777467100770     
   14.400000000000000        34.399999999999999        4.6001247239791327     
   14.400000000000000        35.200000000000003        4.5997624286290213     
   14.400000000000000        36.000000000000000        4.5994417468998297     
   14.400000000000000        36.800000000000004        4.6007735092574809     
   14.400000000000000        37.600000000000001        4.5983454473325533     
   14.400000000000000        38.400000000000006        4.6001669084739687     
   14.400000000000000        39.200000000000003        4.6010735443482735     
   14.400000000000000        40.000000000000000        4.6006902218269454     
   14.400000000000000        40.800000000000004        4.6011380967361983     
   14.400000000000000        41.600000000000001        4.5972303063742714     
   14.400000000000000        42.400000000000006        4.5929902578886184     
   14.400000000000000        43.200000000000003        4.5891249189691523     
   14.400000000000000        44.000000000000000        4.5919725588453026     
   14.400000000000000        44.800000000000004        4.6034405730269983     
   14.400000000000000        45.600000000000001        4.6282574075089862     
   14.400000000000000        46.400000000000006        4.6663796693328354     
   14.400000000000000        47.200000000000003        4.7136795970254690     
   14.400000000000000        48.000000000000000        4.7626844219947753     
   14.400000000000000        48.800000000000004        4.8055559355798687     
   14.400000000000000        49.600000000000001        4.8372767717859091     
   14.400000000000000        50.400000000000006        4.8555529907872303     
   14.400000000000000        51.200000000000003        4.8615372413654230     
   14.400000000000000        52.000000000000000        4.8542123565924911     
   14.400000000000000        52.800000000000004        4.8348562064232832     
   14.400000000000000        53.600000000000001        4.8047653058239836     
   14.400000000000000        54.400000000000006        4.7620043111464234     
   14.400000000000000        55.200000000000003        4.7138945978112003     
   14.400000000000000        56.000000000000000        4.6668929146805205     
   14.400000000000000        56.800000000000004        4.6293118024416682     
   14.400000000000000        57.600000000000001        4.6042762389127052     
   14.400000000000000        58.400000000000006        4.5925354406153618     
   14.400000000000000        59.200000000000003        4.5911741964053432     
   14.400000000000000        60.000000000000000        4.5943747841355220     
   14.400000000000000        60.800000000000004        4.5983381798334664     
   14.400000000000000        61.600000000000001        4.5997759864481376     
   14.400000000000000        62.400000000000006        4.6014752342732601     
   14.400000000000000        63.200000000000003        4.6010136621404323     
   14.400000000000000        64.000000000000000        4.6003732370551651     
   14.400000000000000        64.799999999999997        4.5989360138046340     
   14.400000000000000        65.600000000000009        4.5994593183883010     
   14.400000000000000        66.400000000000006        4.5994484613627815     
   14.400000000000000        67.200000000000003        4.5998607514282819     
   14.400000000000000        68.000000000000000        4.6006474805736852     
   14.400000000000000        68.799999999999997        4.6007337500662340     
   14.400000000000000        69.600000000000009        4.5995095447310455     
   14.400000000000000        70.400000000000006        4.5963440600884020     
   14.400000000000000        71.200000000000003        4.5918088415568175     
   14.400000000000000        72.000000000000000        4.5895402900368536     
   14.400000000000000        72.799999999999997        4.5939555162605767     
   14.400000000000000        73.600000000000009        4.6112613851201338     
   14.400000000000000        74.400000000000006        4.6460569619453498     
   14.400000000000000        75.200000000000003        4.6937358863397796     
   14.400000000000000        76.000000000000000        4.7498078983793004     
   14.400000000000000        76.800000000000011        4.8032093692205615     
   14.400000000000000        77.600000000000009        4.8509245487904824     
   14.400000000000000        78.400000000000006        4.8829867934446085     
   14.400000000000000        79.200000000000003        4.9014988428521100     
   14.400000000000000        80.000000000000000        4.9074441279352445     
   14.400000000000000        80.800000000000011        4.9018548317737753     
   14.400000000000000        81.600000000000009        4.8836548128634103     
   14.400000000000000        82.400000000000006        4.8508063032474480     
   14.400000000000000        83.200000000000003        4.8029807952791739     
   14.400000000000000        84.000000000000000        4.7449768336248557     
   14.400000000000000        84.800000000000011        4.6851850167469866     
   14.400000000000000        85.600000000000009        4.6355959168639931     
   14.400000000000000        86.400000000000006        4.6039907885010818     
   14.400000000000000        87.200000000000003        4.5937390151414323     
   14.400000000000000        88.000000000000000        4.6015135969443257     
   14.400000000000000        88.800000000000011        4.6201579802235102     
   14.400000000000000        89.600000000000009        4.6417388939579727     
   14.400000000000000        90.400000000000006        4.6593548169576948     
   14.400000000000000        91.200000000000003        4.6708003562471498     
   14.400000000000000        92.000000000000000        4.6743200452254765     
   14.400000000000000        92.800000000000011        4.6703432899283843     
   14.400000000000000        93.600000000000009        4.6619838876527506     
   14.400000000000000        94.400000000000006        4.6448657934577078     
   14.400000000000000        95.200000000000003        4.6280466768737769     
   14.400000000000000        96.000000000000000        4.6125558662794504     
   14.400000000000000        96.800000000000011        4.6005789247228810     
   14.400000000000000        97.600000000000009        4.5909201707854077     
   14.400000000000000        98.400000000000006        4.5913414269494641     
   14.400000000000000        99.200000000000003        4.5923193250848913     
   14.400000000000000        100.00000000000000        4.5960600351492618     
   14.400000000000000        100.80000000000001        4.5982762040899505     
   14.400000000000000        101.60000000000001        4.6000573871811099     
   14.400000000000000        102.40000000000001        4.6007851388179688     

   15.200000000000001       0.80000000000000004        4.6005386291084829     
   15.200000000000001        1.6000000000000001        4.6002194986277773     
   15.200000000000001        2.4000000000000004        4.6013470178439082     
   15.200000000000001        3.2000000000000002        4.6000807814134506     
   15.200000000000001        4.0000000000000000        4.5996654717608010     
   15.200000000000001        4.8000000000000007        4.5998993786433351     
   15.200000000000001        5.6000000000000005        4.5999318652467274     
   15.200000000000001        6.4000000000000004        4.6001908879647724     
   15.200000000000001        7.2000000000000002        4.6004282679646904     
   15.200000000000001        8.0000000000000000        4.6020734642325136     
   15.200000000000001        8.8000000000000007        4.6042157895436793     
   15.200000000000001        9.6000000000000014        4.6048316918242937     
   15.200000000000001        10.400000000000000        4.6001438727916222     
   15.200000000000001        11.200000000000001        4.5879519250028222     
   15.200000000000001        12.000000000000000        4.5683553791066860     
   15.200000000000001        12.800000000000001        4.5453848622844282     
   15.200000000000001        13.600000000000001        4.5258969797515576     
   15.200000000000001        14.400000000000000        4.5132539491948247     
   15.200000000000001        15.200000000000001        4.5047548507781023     
   15.200000000000001        16.000000000000000        4.5028014538908128     
   15.200000000000001        16.800000000000001        4.5030762494122953     
   15.200000000000001        17.600000000000001        4.5045609622624871     
   15.200000000000001        18.400000000000002        4.5048091016887826     
   15.200000000000001        19.200000000000003        4.5048167194194813     
   15.200000000000001        20.000000000000000        4.5062835712508740     
   15.200000000000001        20.800000000000001        4.5053682079364057     
   15.200000000000001        21.600000000000001        4.5046955182779307     
   15.200000000000001        22.400000000000002        4.5045925558220876     
   15.200000000000001        23.200000000000003        4.5035610128098318     
   15.200000000000001        24.000000000000000        4.5028060890954968     
   15.200000000000001        24.800000000000001        4.5020781091258080     
   15.200000000000001        25.600000000000001        4.5023600006628648     
   15.200000000000001        26.400000000000002        4.5059929328918082     
   15.200000000000001        27.200000000000003        4.5123496923779269     
   15.200000000000001        28.000000000000000        4.5256281723040042     
   15.200000000000001        28.800000000000001        4.5462970099425517     
   15.200000000000001        29.600000000000001        4.5688416428655616     
   15.200000000000001        30.400000000000002        4.5888230461304262     
   15.200000000000001        31.200000000000003        4.6001210028391863     
   15.200000000000001        32.000000000000000        4.6042926967071018     
   15.200000000000001        32.800000000000004        4.6045433429302500     
   15.200000000000001        33.600000000000001        4.6021734217529078     
   15.200000000000001        34.399999999999999        4.6000917369550054     
   15.200000000000001        35.200000000000003        4.5994192822062345     
   15.200000000000001        36.000000000000000        4.5996823111993121     
   15.200000000000001        36.800000000000004        4.6000708396378807     
   15.200000000000001        37.600000000000001        4.6001435006061193     
   15.200000000000001        38.400000000000006        4.6001869407519180     
   15.200000000000001        39.200000000000003        4.6004781302973479     
   15.200000000000001        40.000000000000000        4.6008693692569551     
   15.200000000000001        40.800000000000004        4.5984353091284875     
   15.200000000000001        41.600000000000001        4.5987660430142858     
   15.200000000000001        42.400000000000006        4.5954192545312447     
   15.200000000000001        43.200000000000003        4.5913557548622128     
   15.200000000000001        44.000000000000000        4.5909520892192406     
   15.200000000000001        44.800000000000004        4.5967709691825274     
   15.200000000000001        45.600000000000001        4.6130247539391034     
   15.200000000000001        46.400000000000006        4.6394315300956483     
   15.200000000000001        47.200000000000003        4.6745791227513074     
   15.200000000000001        48.000000000000000        4.7136724830938137     
   15.200000000000001        48.800000000000004        4.7496439095111667     
   15.200000000000001        49.600000000000001        4.7779642695072315     
   15.200000000000001        50.400000000000006        4.7953562111895360     
   15.200000000000001        51.200000000000003        4.8007786911751804     
   15.200000000000001        52.000000000000000        4.7943206122527977     
   15.200000000000001        52.800000000000004        4.7771304020956276     
   15.200000000000001        53.600000000000001        4.7499429045330377     
   15.200000000000001        54.400000000000006        4.7144183588014865     
   15.200000000000001        55.200000000000003        4.6761042043269763     
   15.200000000000001        56.000000000000000        4.6426347888743713     
   15.200000000000001        56.800000000000004        4.6157494529743044     
   15.200000000000001        57.600000000000001        4.5996979503279585     
   15.200000000000001        58.400000000000006        4.5932614479950571     
   15.200000000000001        59.200000000000003        4.5956176340416706     
   15.200000000000001        60.000000000000000        4.5980654070068185     
   15.200000000000001        60.800000000000004        4.6013100121340100     
   15.200000000000001        61.600000000000001        4.6021326556161135     
   15.200000000000001        62.400000000000006        4.6024516854022597     
   15.200000000000001        63.200000000000003        4.6023308532497653     
   15.200000000000001        64.000000000000000        4.6017562604672824     
   15.200000000000001        64.799999999999997        4.6006858240567325     
   15.200000000000001        65.600000000000009        4.5997887882697617     
   15.200000000000001        66.400000000000006        4.5992707926821028     
   15.200000000000001        67.200000000000003        4.5997510712932517     
   15.200000000000001        68.000000000000000        4.6011012554782029     
   15.200000000000001        68.799999999999997        4.6005927701960214     
   15.200000000000001        69.600000000000009        4.5993034591888629     
   15.200000000000001        70.400000000000006        4.5978517092128985     
   15.200000000000001        71.200000000000003        4.5936644016833617     
   15.200000000000001        72.000000000000000        4.5899290130067252     
   15.200000000000001        72.799999999999997        4.5913801439304347     
   15.200000000000001        73.600000000000009        4.6031221766240806     
   15.200000000000001        74.400000000000006        4.6292088050347706     
   15.200000000000001        75.200000000000003        4.6672419969117165     
   15.200000000000001        76.000000000000000        4.7138940513345169     
   15.200000000000001        76.800000000000011        4.7627327631447320     
   15.200000000000001        77.600000000000009        4.8048335657669545     
   15.200000000000001        78.400000000000006        4.8363361366539550     
   15.200000000000001        79.200000000000003        4.8557073543072864     
   15.200000000000001        80.000000000000000        4.8623257645328737     
   15.200000000000001        80.800000000000011        4.8560164377868666     
   15.200000000000001        81.600000000000009        4.8369691089241389     
   15.200000000000001        82.400000000000006        4.8040125433595966     
   15.200000000000001        83.200000000000003        4.7576230421242336     
   15.200000000000001        84.000000000000000        4.7068638635238385     
   15.200000000000001        84.800000000000011        4.6576464848270280     
   15.200000000000001        85.600000000000009        4.6211323492201011     
   15.200000000000001        86.400000000000006        4.6030099028347458     
   15.200000000000001        87.200000000000003        4.6092945815673509     
   15.200000000000001        88.000000000000000        4.6289494722871796     
   15.200000000000001        88.800000000000011        4.6597301242064786     
   15.200000000000001        89.600000000000009        4.6902272001476160     
   15.200000000000001        90.400000000000006        4.7148325972371739     
   15.200000000000001        91.200000000000003        4.7286947171257490     
   15.200000000000001        92.000000000000000        4.7354970721734322     
   15.200000000000001        92.800000000000011        4.7300476760700816     
   15.200000000000001        93.600000000000009        4.7158561817677525     
   15.200000000000001        94.400000000000006        4.6929476219046311     
   15.200000000000001        95.200000000000003        4.6658441140236651     
   15.200000000000001        96.000000000000000        4.6391677668308384     
   15.200000000000001        96.800000000000011        4.6159687759113712     
   15.200000000000001        97.600000000000009        4.6008836682378842     
   15.200000000000001        98.400000000000006        4.5924287498543590     
   15.200000000000001        99.200000000000003        4.5901811117849718     
   15.200000000000001        100.00000000000000        4.5926286366179925     
   15.200000000000001        100.80000000000001        4.5965117842801178     
   15.200000000000001        101.60000000000001        4.5991593119539118     
   15.200000000000001        102.40000000000001        4.6001864770530734     

   16.000000000000000       0.80000000000000004        4.6006314420674990     
   16.000000000000000        1.6000000000000001        4.6005628387398900     
   16.000000000000000        2.4000000000000004        4.6001836407660699     
   16.000000000000000        3.2000000000000002        4.5998566070932574     
   16.000000000000000        4.0000000000000000        4.5998588189168075     
   16.000000000000000        4.8000000000000007        4.6000209936321976     
   16.000000000000000        5.6000000000000005        4.5999690549470875     
   16.000000000000000        6.4000000000000004        4.5996609770677503     
   16.000000000000000        7.2000000000000002        4.6006538386510956     
   16.000000000000000        8.0000000000000000        4.6023704512621126     
   16.000000000000000        8.8000000000000007        4.6040088141125413     
   16.000000000000000        9.6000000000000014        4.6040022296363343     
   16.000000000000000        10.400000000000000        4.5983936138744941     
   16.000000000000000        11.200000000000001        4.5827958216952789     
   16.000000000000000        12.000000000000000        4.5653855328777553     
   16.000000000000000        12.800000000000001        4.5403312760872270     
   16.000000000000000        13.600000000000001        4.5206144862910591     
   16.000000000000000        14.400000000000000        4.5099890137656571     
   16.000000000000000        15.200000000000001        4.5030921614842221     
   16.000000000000000        16.000000000000000        4.5034625214772479     
   16.000000000000000        16.800000000000001        4.5039018993069959     
   16.000000000000000        17.600000000000001        4.5047131073808950     
   16.000000000000000        18.400000000000002        4.5051153144691956     
   16.000000000000000        19.200000000000003        4.5051170077528742     
   16.000000000000000        20.000000000000000        4.5053941111793572     
   16.000000000000000        20.800000000000001        4.5054581654914703     
   16.000000000000000        21.600000000000001        4.5053206661905838     
   16.000000000000000        22.400000000000002        4.5035458885189721     
   16.000000000000000        23.200000000000003        4.5047602397209410     
   16.000000000000000        24.000000000000000        4.5037426891318564     
   16.000000000000000        24.800000000000001        4.5033173125241648     
   16.000000000000000        25.600000000000001        4.5019214384371242     
   16.000000000000000        26.400000000000002        4.5036309378448411     
   16.000000000000000        27.200000000000003        4.5097112266207207     
   16.000000000000000        28.000000000000000        4.5213784227455198     
   16.000000000000000        28.800000000000001        4.5401378121467166     
   16.000000000000000        29.600000000000001        4.5637118926748999     
   16.000000000000000        30.400000000000002        4.5842010155888486     
   16.000000000000000        31.200000000000003        4.5983997119749267     
   16.000000000000000        32.000000000000000        4.6040273841690782     
   16.000000000000000        32.800000000000004        4.6045426810792165     
   16.000000000000000        33.600000000000001        4.6033137251691532     
   16.000000000000000        34.399999999999999        4.6005443152567178     
   16.000000000000000        35.200000000000003        4.5993986696750513     
   16.000000000000000        36.000000000000000        4.5986989491830128     
   16.000000000000000        36.800000000000004        4.5998430689735859     
   16.000000000000000        37.600000000000001        4.5993811111035150     
   16.000000000000000        38.400000000000006        4.5999397951853913     
   16.000000000000000        39.200000000000003        4.5994785696403060     
   16.000000000000000        40.000000000000000        4.6008669201971051     
   16.000000000000000        40.800000000000004        4.6013813951568858     
   16.000000000000000        41.600000000000001        4.5992642794043972     
   16.000000000000000        42.400000000000006        4.5962874718274165     
   16.000000000000000        43.200000000000003        4.5931083561449952     
   16.000000000000000        44.000000000000000        4.5909157078687040     
   16.000000000000000        44.800000000000004        4.5921455547377894     
   16.000000000000000        45.600000000000001        4.6004188718179497     
   16.000000000000000        46.400000000000006        4.6161917797170950     
   16.000000000000000        47.200000000000003        4.6394128544951361     
   16.000000000000000        48.000000000000000        4.6663690364895380     
   16.000000000000000        48.800000000000004        4.6932772455401848     
   16.000000000000000        49.600000000000001        4.7140313580035293     
   16.000000000000000        50.400000000000006        4.7301476319360711     
   16.000000000000000        51.200000000000003        4.7344565368391107     
   16.000000000000000        52.000000000000000        4.7305215548351551     
   16.000000000000000        52.800000000000004        4.7188136346750840     
   16.000000000000000        53.600000000000001        4.6953682655243778     
   16.000000000000000        54.400000000000006        4.6693547020707937     
   16.000000000000000        55.200000000000003        4.6429585360642545     
   16.000000000000000        56.000000000000000        4.6210280549554579     
   16.000000000000000        56.800000000000004        4.6050524313434629     
   16.000000000000000        57.600000000000001        4.5976409620444967     
   16.000000000000000        58.400000000000006        4.5952777087878065     
   16.000000000000000        59.200000000000003        4.5978862553399056     
   16.000000000000000        60.000000000000000        4.6014507057984773     
   16.000000000000000        60.800000000000004        4.6041028062785045     
   16.000000000000000        61.600000000000001        4.6051477022921139     
   16.000000000000000        62.400000000000006        4.6041530749833752     
   16.000000000000000        63.200000000000003        4.6043717518166298     
   16.000000000000000        64.000000000000000        4.6035880117780810     
   16.000000000000000        64.799999999999997        4.6022388405659420     
   16.000000000000000        65.600000000000009        4.6009497968275062     
   16.000000000000000        66.400000000000006        4.6003027864714685     
   16.000000000000000        67.200000000000003        4.5997873875783881     
   16.000000000000000        68.000000000000000        4.6004405802558628     
   16.000000000000000        68.799999999999997        4.6004875201787003     
   16.000000000000000        69.600000000000009        4.6001051527107046     
   16.000000000000000        70.400000000000006        4.5984947091295121     
   16.000000000000000        71.200000000000003        4.5958100033562825     
   16.000000000000000        72.000000000000000        4.5911769066535149     
   16.000000000000000        72.799999999999997        4.5902390839753036     
   16.000000000000000        73.600000000000009        4.5972138931994584     
   16.000000000000000        74.400000000000006        4.6127650800413447     
   16.000000000000000        75.200000000000003        4.6393860255552983     
   16.000000000000000        76.000000000000000        4.6752559078921179     
   16.000000000000000        76.800000000000011        4.7140476994996385     
   16.000000000000000        77.600000000000009        4.7493869049391071     
   16.000000000000000        78.400000000000006        4.7789443526802096     
   16.000000000000000        79.200000000000003        4.7957258765610771     
   16.000000000000000        80.000000000000000        4.8036658920527389     
   16.000000000000000        80.800000000000011        4.7960567892702031     
   16.000000000000000        81.600000000000009        4.7792102189049572     
   16.000000000000000        82.400000000000006        4.7482197653428520     
   16.000000000000000        83.200000000000003        4.7088262327870645     
   16.000000000000000        84.000000000000000        4.6662921404821169     
   16.000000000000000        84.800000000000011        4.6302669946429731     
   16.000000000000000        85.600000000000009        4.6070026402659217     
   16.000000000000000        86.400000000000006        4.6092832818635303     
   16.000000000000000        87.200000000000003        4.6301012143053617     
   16.000000000000000        88.000000000000000        4.6658921934173829     
   16.000000000000000        88.800000000000011        4.7086290387714991     
   16.000000000000000        89.600000000000009        4.7477871149031596     
   16.000000000000000        90.400000000000006        4.7784820335286611     
   16.000000000000000        91.200000000000003        4.7967067207849281     
   16.000000000000000        92.000000000000000        4.8024564387113315     
   16.000000000000000        92.800000000000011        4.7957001070421237     
   16.000000000000000        93.600000000000009        4.7782170316923755     
   16.000000000000000        94.400000000000006        4.7499819139885693     
   16.000000000000000        95.200000000000003        4.7134871804046172     
   16.000000000000000        96.000000000000000        4.6745828088941890     
   16.000000000000000        96.800000000000011        4.6392735255090676     
   16.000000000000000        97.600000000000009        4.6126346960390876     
   16.000000000000000        98.400000000000006        4.5968518167214309     
   16.000000000000000        99.200000000000003        4.5895110581434322     
   16.000000000000000        100.00000000000000        4.5910318253025562     
   16.000000000000000        100.80000000000001        4.5948887458690777     
   16.000000000000000        101.60000000000001        4.5983746954606461     
   16.000000000000000        102.40000000000001        4.6000365523849540     

   16.800000000000001       0.80000000000000004        4.6011719786873373     
   16.800000000000001        1.6000000000000001        4.6013243434777467     
   16.800000000000001        2.4000000000000004        4.6005779610818829     
   16.800000000000001        3.2000000000000002        4.5993283613992473     
   16.800000000000001        4.0000000000000000        4.5994817074683603     
   16.800000000000001        4.8000000000000007        4.5996957758835268     
   16.800000000000001        5.6000000000000005        4.5994595916134999     
   16.800000000000001        6.4000000000000004        4.5997377310837804     
   16.800000000000001        7.2000000000000002        4.6012955922175838     
   16.800000000000001        8.0000000000000000        4.6028289252682910     
   16.800000000000001        8.8000000000000007        4.6049708514689520     
   16.800000000000001        9.6000000000000014        4.6034548347237099     
   16.800000000000001        10.400000000000000        4.5964752378030393     
   16.800000000000001        11.200000000000001        4.5817070516525931     
   16.800000000000001        12.000000000000000        4.5597136545210581     
   16.800000000000001        12.800000000000001        4.5376544389866540     
   16.800000000000001        13.600000000000001        4.5178676753106961     
   16.800000000000001        14.400000000000000        4.5063958778008280     
   16.800000000000001        15.200000000000001        4.5018805511007800     
   16.800000000000001        16.000000000000000        4.5053131305400598     
   16.800000000000001        16.800000000000001        4.5033799718583571     
   16.800000000000001        17.600000000000001        4.5041642292322122     
   16.800000000000001        18.400000000000002        4.5053341086044929     
   16.800000000000001        19.200000000000003        4.5061814396905842     
   16.800000000000001        20.000000000000000        4.5051054012482217     
   16.800000000000001        20.800000000000001        4.5050273965255174     
   16.800000000000001        21.600000000000001        4.5053387117221275     
   16.800000000000001        22.400000000000002        4.5056506522375708     
   16.800000000000001        23.200000000000003        4.5055019456930374     
   16.800000000000001        24.000000000000000        4.5045850299405448     
   16.800000000000001        24.800000000000001        4.5037167797984736     
   16.800000000000001        25.600000000000001        4.5026353864792679     
   16.800000000000001        26.400000000000002        4.5027825265828749     
   16.800000000000001        27.200000000000003        4.5074774489149343     
   16.800000000000001        28.000000000000000        4.5184542470679094     
   16.800000000000001        28.800000000000001        4.5370631780967079     
   16.800000000000001        29.600000000000001        4.5602667966915673     
   16.800000000000001        30.400000000000002        4.5821547056527177     
   16.800000000000001        31.200000000000003        4.5967415615180283     
   16.800000000000001        32.000000000000000        4.6039813420816786     
   16.800000000000001        32.800000000000004        4.6041519365601413     
   16.800000000000001        33.600000000000001        4.6028114388823136     
   16.800000000000001        34.399999999999999        4.6008651893812251     
   16.800000000000001        35.200000000000003        4.5992556625844285     
   16.800000000000001        36.000000000000000        4.5996704043879566     
   16.800000000000001        36.800000000000004        4.6005538428347652     
   16.800000000000001        37.600000000000001        4.6016547710656086     
   16.800000000000001        38.400000000000006        4.6000894289924519     
   16.800000000000001        39.200000000000003        4.6004070794741825     
   16.800000000000001        40.000000000000000        4.6008283548896003     
   16.800000000000001        40.800000000000004        4.6007936730500951     
   16.800000000000001        41.600000000000001        4.5994506511352844     
   16.800000000000001        42.400000000000006        4.5984770104780228     
   16.800000000000001        43.200000000000003        4.5961749498795559     
   16.800000000000001        44.000000000000000        4.5922378225979994     
   16.800000000000001        44.800000000000004        4.5909673934147026     
   16.800000000000001        45.600000000000001        4.5922761350105166     
   16.800000000000001        46.400000000000006        4.5995526284630968     
   16.800000000000001        47.200000000000003        4.6120549525403280     
   16.800000000000001        48.000000000000000        4.6280889597941322     
   16.800000000000001        48.800000000000004        4.6450766950714897     
   16.800000000000001        49.600000000000001        4.6600312607814045     
   16.800000000000001        50.400000000000006        4.6703946023989680     
   16.800000000000001        51.200000000000003        4.6741312535790707     
   16.800000000000001        52.000000000000000        4.6713927095306653     
   16.800000000000001        52.800000000000004        4.6624305838024389     
   16.800000000000001        53.600000000000001        4.6489928755135459     
   16.800000000000001        54.400000000000006        4.6318291046128763     
   16.800000000000001        55.200000000000003        4.6171385538122536     
   16.800000000000001        56.000000000000000        4.6047539709207292     
   16.800000000000001        56.800000000000004        4.5968516047617500     
   16.800000000000001        57.600000000000001        4.5944167020244162     
   16.800000000000001        58.400000000000006        4.5954301350211617     
   16.800000000000001        59.200000000000003        4.5979779718354177     
   16.800000000000001        60.000000000000000        4.6015274859355895     
   16.800000000000001        60.800000000000004        4.6038385851189725     
   16.800000000000001        61.600000000000001        4.6059506549847020     
   16.800000000000001        62.400000000000006        4.6059124404045013     
   16.800000000000001        63.200000000000003        4.6051405016253337     
   16.800000000000001        64.000000000000000        4.6046428750915886     
   16.800000000000001        64.799999999999997        4.6048541510972889     
   16.800000000000001        65.600000000000009        4.6023491342623908     
   16.800000000000001        66.400000000000006        4.6015288918004789     
   16.800000000000001        67.200000000000003        4.6011541908190710     
   16.800000000000001        68.000000000000000        4.5995782600621338     
   16.800000000000001        68.799999999999997        4.6006372142293710     
   16.800000000000001        69.600000000000009        4.6004877075115687     
   16.800000000000001        70.400000000000006        4.5991386298498602     
   16.800000000000001        71.200000000000003        4.5965273736396313     
   16.800000000000001        72.000000000000000        4.5930452563933510     
   16.800000000000001        72.799999999999997        4.5901921242815540     
   16.800000000000001        73.600000000000009        4.5914559571799094     
   16.800000000000001        74.400000000000006        4.6005211655130100     
   16.800000000000001        75.200000000000003        4.6161738111172648     
   16.800000000000001        76.000000000000000        4.6383541654247784     
   16.800000000000001        76.800000000000011        4.6661791495461067     
   16.800000000000001        77.600000000000009        4.6934487028268768     
   16.800000000000001        78.400000000000006        4.7135423044231413     
   16.800000000000001        79.200000000000003        4.7299749992887188     
   16.800000000000001        80.000000000000000        4.7355756062016301     
   16.800000000000001        80.800000000000011        4.7306740986160571     
   16.800000000000001        81.600000000000009        4.7158249603228457     
   16.800000000000001        82.400000000000006        4.6909179684123208     
   16.800000000000001        83.200000000000003        4.6595580318823471     
   16.800000000000001        84.000000000000000        4.6288598661606226     
   16.800000000000001        84.800000000000011        4.6073422198262142     
   16.800000000000001        85.600000000000009        4.6039945169625272     
   16.800000000000001        86.400000000000006        4.6207555023051086     
   16.800000000000001        87.200000000000003        4.6573490557320891     
   16.800000000000001        88.000000000000000        4.7068212491986818     
   16.800000000000001        88.800000000000011        4.7585789438776791     
   16.800000000000001        89.600000000000009        4.8046590049166804     
   16.800000000000001        90.400000000000006        4.8358945773915094     
   16.800000000000001        91.200000000000003        4.8570731287934459     
   16.800000000000001        92.000000000000000        4.8623596149951469     
   16.800000000000001        92.800000000000011        4.8554751739562008     
   16.800000000000001        93.600000000000009        4.8362407528837368     
   16.800000000000001        94.400000000000006        4.8045545314802229     
   16.800000000000001        95.200000000000003        4.7620721774385908     
   16.800000000000001        96.000000000000000        4.7132931390198234     
   16.800000000000001        96.800000000000011        4.6668547690032423     
   16.800000000000001        97.600000000000009        4.6285628998638026     
   16.800000000000001        98.400000000000006        4.6034981401656907     
   16.800000000000001        99.200000000000003        4.5913508945217290     
   16.800000000000001        100.00000000000000        4.5909025520239961     
   16.800000000000001        100.80000000000001        4.5931241960837701     
   16.800000000000001        101.60000000000001        4.5970750927261053     
   16.800000000000001        102.40000000000001        4.6001098920921084     

   17.600000000000001       0.80000000000000004        4.6014752281371285     
   17.600000000000001        1.6000000000000001        4.6011938784297790     
   17.600000000000001        2.4000000000000004        4.6001555596349482     
   17.600000000000001        3.2000000000000002        4.5999639797518315     
   17.600000000000001        4.0000000000000000        4.5998365185455787     
   17.600000000000001        4.8000000000000007        4.5992288455649559     
   17.600000000000001        5.6000000000000005        4.5993454926376467     
   17.600000000000001        6.4000000000000004        4.5997568496597534     
   17.600000000000001        7.2000000000000002        4.6011219452269305     
   17.600000000000001        8.0000000000000000        4.6034610238128755     
   17.600000000000001        8.8000000000000007        4.6046601745446605     
   17.600000000000001        9.6000000000000014        4.6040396842228732     
   17.600000000000001        10.400000000000000        4.5967011703864680     
   17.600000000000001        11.200000000000001        4.5817366600338190     
   17.600000000000001        12.000000000000000        4.5575922412699201     
   17.600000000000001        12.800000000000001        4.5362994889009505     
   17.600000000000001        13.600000000000001        4.5179703546086918     
   17.600000000000001        14.400000000000000        4.5064124050903125     
   17.600000000000001        15.200000000000001        4.5031492013910697     
   17.600000000000001        16.000000000000000        4.5032058152752388     
   17.600000000000001        16.800000000000001        4.5040303074555359     
   17.600000000000001        17.600000000000001        4.5057591505759680     
   17.600000000000001        18.400000000000002        4.5051957270089940     
   17.600000000000001        19.200000000000003        4.5058451490300548     
   17.600000000000001        20.000000000000000        4.5056850674131939     
   17.600000000000001        20.800000000000001        4.5053638608413991     
   17.600000000000001        21.600000000000001        4.5054484829170267     
   17.600000000000001        22.400000000000002        4.5058679640775230     
   17.600000000000001        23.200000000000003        4.5056484124459049     
   17.600000000000001        24.000000000000000        4.5056338564322749     
   17.600000000000001        24.800000000000001        4.5043945903879896     
   17.600000000000001        25.600000000000001        4.5030690922136696     
   17.600000000000001        26.400000000000002        4.5027532511182251     
   17.600000000000001        27.200000000000003        4.5064234060796666     
   17.600000000000001        28.000000000000000        4.5168028379141179     
   17.600000000000001        28.800000000000001        4.5363727157416687     
   17.600000000000001        29.600000000000001        4.5589999083581096     
   17.600000000000001        30.400000000000002        4.5799028167321092     
   17.600000000000001        31.200000000000003        4.5968428070780059     
   17.600000000000001        32.000000000000000        4.6036822025163726     
   17.600000000000001        32.800000000000004        4.6045481476704602     
   17.600000000000001        33.600000000000001        4.6028259514051628     
   17.600000000000001        34.399999999999999        4.6008642994791700     
   17.600000000000001        35.200000000000003        4.5990309263397382     
   17.600000000000001        36.000000000000000        4.5993781550092292     
   17.600000000000001        36.800000000000004        4.5995240903028298     
   17.600000000000001        37.600000000000001        4.6000212826026852     
   17.600000000000001        38.400000000000006        4.6007308803433586     
   17.600000000000001        39.200000000000003        4.6005993191682393     
   17.600000000000001        40.000000000000000        4.6000948948929246     
   17.600000000000001        40.800000000000004        4.5999964832525535     
   17.600000000000001        41.600000000000001        4.6001276167467005     
   17.600000000000001        42.400000000000006        4.5990541968835670     
   17.600000000000001        43.200000000000003        4.5971773362171611     
   17.600000000000001        44.000000000000000        4.5947918467800815     
   17.600000000000001        44.800000000000004        4.5922289547800172     
   17.600000000000001        45.600000000000001        4.5905825746162998     
   17.600000000000001        46.400000000000006        4.5909015516448681     
   17.600000000000001        47.200000000000003        4.5960443135442866     
   17.600000000000001        48.000000000000000        4.6031849929788518     
   17.600000000000001        48.800000000000004        4.6109658939978884     
   17.600000000000001        49.600000000000001        4.6204524930083304     
   17.600000000000001        50.400000000000006        4.6268803308125142     
   17.600000000000001        51.200000000000003        4.6303951795067668     
   17.600000000000001        52.000000000000000        4.6273365014488466     
   17.600000000000001        52.800000000000004        4.6254670879590636     
   17.600000000000001        53.600000000000001        4.6168921798988194     
   17.600000000000001        54.400000000000006        4.6081663783488116     
   17.600000000000001        55.200000000000003        4.5994928187116164     
   17.600000000000001        56.000000000000000        4.5927416908740462     
   17.600000000000001        56.800000000000004        4.5868491975038506     
   17.600000000000001        57.600000000000001        4.5878420229367416     
   17.600000000000001        58.400000000000006        4.5892537893951184     
   17.600000000000001        59.200000000000003        4.5915267754333842     
   17.600000000000001        60.000000000000000        4.5941397373992077     
   17.600000000000001        60.800000000000004        4.5970365424504660     
   17.600000000000001        61.600000000000001        4.5997341162144334     
   17.600000000000001        62.400000000000006        4.6008822052615725     
   17.600000000000001        63.200000000000003        4.6026384753842500     
   17.600000000000001        64.000000000000000        4.6027008764279618     
   17.600000000000001        64.799999999999997        4.6048843795410201     
   17.600000000000001        65.600000000000009        4.6038328900719891     
   17.600000000000001        66.400000000000006        4.6035405795521651     
   17.600000000000001        67.200000000000003        4.6030120718387115     
   17.600000000000001        68.000000000000000        4.6020099182618530     
   17.600000000000001        68.799999999999997        4.6014899405206737     
   17.600000000000001        69.600000000000009        4.6005695368242128     
   17.600000000000001        70.400000000000006        4.6002017612819337     
   17.600000000000001        71.200000000000003        4.5977408680947027     
   17.600000000000001        72.000000000000000        4.5947804545525290     
   17.600000000000001        72.799999999999997        4.5921330115011454     
   17.600000000000001        73.600000000000009        4.5906170262447992     
   17.600000000000001        74.400000000000006        4.5931084531263053     
   17.600000000000001        75.200000000000003        4.5967835448811547     
   17.600000000000001        76.000000000000000        4.6124693809622723     
   17.600000000000001        76.800000000000011        4.6282034189986314     
   17.600000000000001        77.600000000000009        4.6451277252838610     
   17.600000000000001        78.400000000000006        4.6601638782111676     
   17.600000000000001        79.200000000000003        4.6703265810359342     
   17.600000000000001        80.000000000000000        4.6744037436659971     
   17.600000000000001        80.800000000000011        4.6710947114857646     
   17.600000000000001        81.600000000000009        4.6596679793102407     
   17.600000000000001        82.400000000000006        4.6418239871179967     
   17.600000000000001        83.200000000000003        4.6202236176933180     
   17.600000000000001        84.000000000000000        4.6016253387246886     
   17.600000000000001        84.800000000000011        4.5932926142948354     
   17.600000000000001        85.600000000000009        4.6046409944293707     
   17.600000000000001        86.400000000000006        4.6363490055191470     
   17.600000000000001        87.200000000000003        4.6852654208270410     
   17.600000000000001        88.000000000000000        4.7456007692698474     
   17.600000000000001        88.800000000000011        4.8035571679351401     
   17.600000000000001        89.600000000000009        4.8516773810066196     
   17.600000000000001        90.400000000000006        4.8846377344901546     
   17.600000000000001        91.200000000000003        4.9016113549054507     
   17.600000000000001        92.000000000000000        4.9081247376661361     
   17.600000000000001        92.800000000000011        4.9006656373565853     
   17.600000000000001        93.600000000000009        4.8828061594086805     
   17.600000000000001        94.400000000000006        4.8508155334356591     
   17.600000000000001        95.200000000000003        4.8046948529014157     
   17.600000000000001        96.000000000000000        4.7495776658884372     
   17.600000000000001        96.800000000000011        4.6940427026255804     
   17.600000000000001        97.600000000000009        4.6452213850364679     
   17.600000000000001        98.400000000000006        4.6121490146278505     
   17.600000000000001        99.200000000000003        4.5946711398306030     
   17.600000000000001        100.00000000000000        4.5896771663436517     
   17.600000000000001        100.80000000000001        4.5919056445137887     
   17.600000000000001        101.60000000000001        4.5975665948475353     
   17.600000000000001        102.40000000000001        4.5995721529669069     

   18.400000000000002       0.80000000000000004        4.6003456545031911     
   18.400000000000002        1.6000000000000001        4.6010946620506390     
   18.400000000000002        2.4000000000000004        4.6003048238160700     
   18.400000000000002        3.2000000000000002        4.6000789996669145     
   18.400000000000002        4.0000000000000000        4.6005014770873363     
   18.400000000000002        4.8000000000000007        4.5994455207630409     
   18.400000000000002        5.6000000000000005        4.5992559091721237     
   18.400000000000002        6.4000000000000004        4.5995586517831493     
   18.400000000000002        7.2000000000000002        4.6008178723201194     
   18.400000000000002        8.0000000000000000        4.6040981177744724     
   18.400000000000002        8.8000000000000007        4.6048443643104289     
   18.400000000000002        9.6000000000000014        4.6029997928220272     
   18.400000000000002        10.400000000000000        4.5972587593813268     
   18.400000000000002        11.200000000000001        4.5823054362756546     
   18.400000000000002        12.000000000000000        4.5582464394957549     
   18.400000000000002        12.800000000000001        4.5372923268596024     
   18.400000000000002        13.600000000000001        4.5189313754059119     
   18.400000000000002        14.400000000000000        4.5069744520538046     
   18.400000000000002        15.200000000000001        4.5031864182655648     
   18.400000000000002        16.000000000000000        4.5034011052073968     
   18.400000000000002        16.800000000000001        4.5044908459558037     
   18.400000000000002        17.600000000000001        4.5051085919529372     
   18.400000000000002        18.400000000000002        4.5052645769348159     
   18.400000000000002        19.200000000000003        4.5054799941781996     
   18.400000000000002        20.000000000000000        4.5040477885249341     
   18.400000000000002        20.800000000000001        4.5052585108548149     
   18.400000000000002        21.600000000000001        4.5052201412778912     
   18.400000000000002        22.400000000000002        4.5056764909798481     
   18.400000000000002        23.200000000000003        4.5055745969196055     
   18.400000000000002        24.000000000000000        4.5055010580667352     
   18.400000000000002        24.800000000000001        4.5047532730889097     
   18.400000000000002        25.600000000000001        4.5033777238131307     
   18.400000000000002        26.400000000000002        4.5030273386980539     
   18.400000000000002        27.200000000000003        4.5068108544403023     
   18.400000000000002        28.000000000000000        4.5179128160241486     
   18.400000000000002        28.800000000000001        4.5368797433630546     
   18.400000000000002        29.600000000000001        4.5603667458094366     
   18.400000000000002        30.400000000000002        4.5819943691409621     
   18.400000000000002        31.200000000000003        4.5966098426118078     
   18.400000000000002        32.000000000000000        4.6037816343596587     
   18.400000000000002        32.800000000000004        4.6044685301876651     
   18.400000000000002        33.600000000000001        4.6030358944020282     
   18.400000000000002        34.399999999999999        4.5998706294394633     
   18.400000000000002        35.200000000000003        4.6003702886248279     
   18.400000000000002        36.000000000000000        4.6012315302330915     
   18.400000000000002        36.800000000000004        4.5999280040800423     
   18.400000000000002        37.600000000000001        4.6002879119203364     
   18.400000000000002        38.400000000000006        4.6006532952315258     
   18.400000000000002        39.200000000000003        4.5999958668013292     
   18.400000000000002        40.000000000000000        4.6003069174787017     
   18.400000000000002        40.800000000000004        4.6014230289466065     
   18.400000000000002        41.600000000000001        4.6000383218313390     
   18.400000000000002        42.400000000000006        4.6005372801173499     
   18.400000000000002        43.200000000000003        4.5992305226811414     
   18.400000000000002        44.000000000000000        4.5968791194110814     
   18.400000000000002        44.800000000000004        4.5945924991322746     
   18.400000000000002        45.600000000000001        4.5919644189196909     
   18.400000000000002        46.400000000000006        4.5897430365244487     
   18.400000000000002        47.200000000000003        4.5904409050599773     
   18.400000000000002        48.000000000000000        4.5910350588386928     
   18.400000000000002        48.800000000000004        4.5948134659141786     
   18.400000000000002        49.600000000000001        4.5993890645866102     
   18.400000000000002        50.400000000000006        4.6029046303612215     
   18.400000000000002        51.200000000000003        4.6044074465528597     
   18.400000000000002        52.000000000000000        4.6052557042090596     
   18.400000000000002        52.800000000000004        4.6011086887563444     
   18.400000000000002        53.600000000000001        4.5968089972129684     
   18.400000000000002        54.400000000000006        4.5907615417677938     
   18.400000000000002        55.200000000000003        4.5847712347079046     
   18.400000000000002        56.000000000000000        4.5796952287048862     
   18.400000000000002        56.800000000000004        4.5763513886294520     
   18.400000000000002        57.600000000000001        4.5749338026946864     
   18.400000000000002        58.400000000000006        4.5750058682543502     
   18.400000000000002        59.200000000000003        4.5761284630557553     
   18.400000000000002        60.000000000000000        4.5781883515203807     
   18.400000000000002        60.800000000000004        4.5810690775109739     
   18.400000000000002        61.600000000000001        4.5844322339814862     
   18.400000000000002        62.400000000000006        4.5888257976239721     
   18.400000000000002        63.200000000000003        4.5935845249956868     
   18.400000000000002        64.000000000000000        4.5979601150846499     
   18.400000000000002        64.799999999999997        4.6015558232372458     
   18.400000000000002        65.600000000000009        4.6042992830982135     
   18.400000000000002        66.400000000000006        4.6048245535511541     
   18.400000000000002        67.200000000000003        4.6042592413307997     
   18.400000000000002        68.000000000000000        4.6032668284247551     
   18.400000000000002        68.799999999999997        4.6029362981462052     
   18.400000000000002        69.600000000000009        4.6012656020749283     
   18.400000000000002        70.400000000000006        4.6000299680051313     
   18.400000000000002        71.200000000000003        4.5989649846700216     
   18.400000000000002        72.000000000000000        4.5964288410877430     
   18.400000000000002        72.799999999999997        4.5946665975340304     
   18.400000000000002        73.600000000000009        4.5921737878926256     
   18.400000000000002        74.400000000000006        4.5912734822287575     
   18.400000000000002        75.200000000000003        4.5920547042808044     
   18.400000000000002        76.000000000000000        4.5961796437302622     
   18.400000000000002        76.800000000000011        4.6054463754222663     
   18.400000000000002        77.600000000000009        4.6115766378371079     
   18.400000000000002        78.400000000000006        4.6201130938038419     
   18.400000000000002        79.200000000000003        4.6266209965418037     
   18.400000000000002        80.000000000000000        4.6282901859842793     
   18.400000000000002        80.800000000000011        4.6264055999710019     
   18.400000000000002        81.600000000000009        4.6189693601480553     
   18.400000000000002        82.400000000000006        4.6075005893688745     
   18.400000000000002        83.200000000000003        4.5943306169154408     
   18.400000000000002        84.000000000000000        4.5852134923351766     
   18.400000000000002        84.800000000000011        4.5891872497999957     
   18.400000000000002        85.600000000000009        4.6105030436133383     
   18.400000000000002        86.400000000000006        4.6524340681077963     
   18.400000000000002        87.200000000000003        4.7101661468094660     
   18.400000000000002        88.000000000000000        4.7755441397514735     
   18.400000000000002        88.800000000000011        4.8367599017273903     
   18.400000000000002        89.600000000000009        4.8841003450282248     
   18.400000000000002        90.400000000000006        4.9147346354383066     
   18.400000000000002        91.200000000000003        4.9289305618425612     
   18.400000000000002        92.000000000000000        4.9344134744112589     
   18.400000000000002        92.800000000000011        4.9292275558474064     
   18.400000000000002        93.600000000000009        4.9136697670278409     
   18.400000000000002        94.400000000000006        4.8836500126234261     
   18.400000000000002        95.200000000000003        4.8365891235589782     
   18.400000000000002        96.000000000000000        4.7776520901063142     
   18.400000000000002        96.800000000000011        4.7157772568156693     
   18.400000000000002        97.600000000000009        4.6606849375032846     
   18.400000000000002        98.400000000000006        4.6177110029209363     
   18.400000000000002        99.200000000000003        4.5962097250672045     
   18.400000000000002        100.00000000000000        4.5911297483052778     
   18.400000000000002        100.80000000000001        4.5906859227223134     
   18.400000000000002        101.60000000000001        4.5954491114099003     
   18.400000000000002        102.40000000000001        4.5987686814502355     

   19.200000000000003       0.80000000000000004        4.6002016764414266     
   19.200000000000003        1.6000000000000001        4.6011285678287743     
   19.200000000000003        2.4000000000000004        4.6004943507520615     
   19.200000000000003        3.2000000000000002        4.6000057545452639     
   19.200000000000003        4.0000000000000000        4.6002110253851392     
   19.200000000000003        4.8000000000000007        4.5996264945535108     
   19.200000000000003        5.6000000000000005        4.5992860849196466     
   19.200000000000003        6.4000000000000004        4.5995267061518135     
   19.200000000000003        7.2000000000000002        4.6006807194579569     
   19.200000000000003        8.0000000000000000        4.6027698379495172     
   19.200000000000003        8.8000000000000007        4.6047777200370303     
   19.200000000000003        9.6000000000000014        4.6041930624096512     
   19.200000000000003        10.400000000000000        4.5983514996949273     
   19.200000000000003        11.200000000000001        4.5844944134573566     
   19.200000000000003        12.000000000000000        4.5639022144918240     
   19.200000000000003        12.800000000000001        4.5402050424864626     
   19.200000000000003        13.600000000000001        4.5210077740877423     
   19.200000000000003        14.400000000000000        4.5086139250239698     
   19.200000000000003        15.200000000000001        4.5031928697720254     
   19.200000000000003        16.000000000000000        4.5017984256467685     
   19.200000000000003        16.800000000000001        4.5046264876650479     
   19.200000000000003        17.600000000000001        4.5048644287440558     
   19.200000000000003        18.400000000000002        4.5050880531746538     
   19.200000000000003        19.200000000000003        4.5052817781306773     
   19.200000000000003        20.000000000000000        4.5046828146133304     
   19.200000000000003        20.800000000000001        4.5055810861533274     
   19.200000000000003        21.600000000000001        4.5055184569132942     
   19.200000000000003        22.400000000000002        4.5054775381781091     
   19.200000000000003        23.200000000000003        4.5045938313436693     
   19.200000000000003        24.000000000000000        4.5043540609840642     
   19.200000000000003        24.800000000000001        4.5038238777195332     
   19.200000000000003        25.600000000000001        4.5023669979507757     
   19.200000000000003        26.400000000000002        4.5039092795623770     
   19.200000000000003        27.200000000000003        4.5086299677498456     
   19.200000000000003        28.000000000000000        4.5217462647840057     
   19.200000000000003        28.800000000000001        4.5408057640726796     
   19.200000000000003        29.600000000000001        4.5637570703054031     
   19.200000000000003        30.400000000000002        4.5845622570184945     
   19.200000000000003        31.200000000000003        4.5980595582777903     
   19.200000000000003        32.000000000000000        4.6041859815850303     
   19.200000000000003        32.800000000000004        4.6046935342474047     
   19.200000000000003        33.600000000000001        4.6026607661095493     
   19.200000000000003        34.399999999999999        4.6017192214450322     
   19.200000000000003        35.200000000000003        4.5997168097007863     
   19.200000000000003        36.000000000000000        4.5996401976155719     
   19.200000000000003        36.800000000000004        4.5986505012507894     
   19.200000000000003        37.600000000000001        4.5995857586103215     
   19.200000000000003        38.400000000000006        4.6000824866691623     
   19.200000000000003        39.200000000000003        4.5998882112220025     
   19.200000000000003        40.000000000000000        4.6002333606128847     
   19.200000000000003        40.800000000000004        4.6006523864590640     
   19.200000000000003        41.600000000000001        4.6011581738906759     
   19.200000000000003        42.400000000000006        4.6009548931813677     
   19.200000000000003        43.200000000000003        4.6005813819171237     
   19.200000000000003        44.000000000000000        4.5991957971854758     
   19.200000000000003        44.800000000000004        4.5980375458562159     
   19.200000000000003        45.600000000000001        4.5950085512533558     
   19.200000000000003        46.400000000000006        4.5923482486348286     
   19.200000000000003        47.200000000000003        4.5904005865932040     
   19.200000000000003        48.000000000000000        4.5902313559892081     
   19.200000000000003        48.800000000000004        4.5909588022768499     
   19.200000000000003        49.600000000000001        4.5933380054308222     
   19.200000000000003        50.400000000000006        4.5950770002712966     
   19.200000000000003        51.200000000000003        4.5950010725296062     
   19.200000000000003        52.000000000000000        4.5940082946896563     
   19.200000000000003        52.800000000000004        4.5898478934597744     
   19.200000000000003        53.600000000000001        4.5841000380126662     
   19.200000000000003        54.400000000000006        4.5768869308976043     
   19.200000000000003        55.200000000000003        4.5700566967107354     
   19.200000000000003        56.000000000000000        4.5635498316551955     
   19.200000000000003        56.800000000000004        4.5588536545648113     
   19.200000000000003        57.600000000000001        4.5556481847219041     
   19.200000000000003        58.400000000000006        4.5537158700156866     
   19.200000000000003        59.200000000000003        4.5533868829900470     
   19.200000000000003        60.000000000000000        4.5557374024171517     
   19.200000000000003        60.800000000000004        4.5579769386980855     
   19.200000000000003        61.600000000000001        4.5623413638553627     
   19.200000000000003        62.400000000000006        4.5711253609491562     
   19.200000000000003        63.200000000000003        4.5773644560004332     
   19.200000000000003        64.000000000000000        4.5852350406381239     
   19.200000000000003        64.799999999999997        4.5934875131883270     
   19.200000000000003        65.600000000000009        4.5990445293931979     
   19.200000000000003        66.400000000000006        4.6029291439838884     
   19.200000000000003        67.200000000000003        4.6049190826169397     
   19.200000000000003        68.000000000000000        4.6041914261410213     
   19.200000000000003        68.799999999999997        4.6027421904605603     
   19.200000000000003        69.600000000000009        4.6024868736547146     
   19.200000000000003        70.400000000000006        4.6005372830251208     
   19.200000000000003        71.200000000000003        4.5999113920882708     
   19.200000000000003        72.000000000000000        4.5992840829557355     
   19.200000000000003        72.799999999999997        4.5975660685377298     
   19.200000000000003        73.600000000000009        4.5949002858155223     
   19.200000000000003        74.400000000000006        4.5919084953881661     
   19.200000000000003        75.200000000000003        4.5903253477150940     
   19.200000000000003        76.000000000000000        4.5900342316577474     
   19.200000000000003        76.800000000000011        4.5922719358276698     
   19.200000000000003        77.600000000000009        4.5945653789556973     
   19.200000000000003        78.400000000000006        4.5977315426838947     
   19.200000000000003        79.200000000000003        4.6007411853346447     
   19.200000000000003        80.000000000000000        4.6017122327666273     
   19.200000000000003        80.800000000000011        4.6002382200736305     
   19.200000000000003        81.600000000000009        4.5961444627397823     
   19.200000000000003        82.400000000000006        4.5889134772150770     
   19.200000000000003        83.200000000000003        4.5826241451108283     
   19.200000000000003        84.000000000000000        4.5801737722698963     
   19.200000000000003        84.800000000000011        4.5903636636891081     
   19.200000000000003        85.600000000000009        4.6179543849035012     
   19.200000000000003        86.400000000000006        4.6657026630463339     
   19.200000000000003        87.200000000000003        4.7269890821462113     
   19.200000000000003        88.000000000000000        4.7944397915119801     
   19.200000000000003        88.800000000000011        4.8558357020672736     
   19.200000000000003        89.600000000000009        4.9021874197933917     
   19.200000000000003        90.400000000000006        4.9305208785230290     
   19.200000000000003        91.200000000000003        4.9447879318137336     
   19.200000000000003        92.000000000000000        4.9476047491714779     
   19.200000000000003        92.800000000000011        4.9434498632643207     
   19.200000000000003        93.600000000000009        4.9294031479472711     
   19.200000000000003        94.400000000000006        4.9013968334546441     
   19.200000000000003        95.200000000000003        4.8559556805485480     
   19.200000000000003        96.000000000000000        4.7957723648480677     
   19.200000000000003        96.800000000000011        4.7304494001193129     
   19.200000000000003        97.600000000000009        4.6681517545052404     
   19.200000000000003        98.400000000000006        4.6257617326616787     
   19.200000000000003        99.200000000000003        4.5997078807843454     
   19.200000000000003        100.00000000000000        4.5900451106664315     
   19.200000000000003        100.80000000000001        4.5905566635548993     
   19.200000000000003        101.60000000000001        4.5949066578145290     
   19.200000000000003        102.40000000000001        4.5976344253523287     

   20.000000000000000       0.80000000000000004        4.6004678347648396     
   20.000000000000000        1.6000000000000001        4.6010118988933133     
   20.000000000000000        2.4000000000000004        4.6004075732694538     
   20.000000000000000        3.2000000000000002        4.6000929003416173     
   20.000000000000000        4.0000000000000000        4.5998121773558447     
   20.000000000000000        4.8000000000000007        4.5998386337092567     
   20.000000000000000        5.6000000000000005        4.5993423241443914     
   20.000000000000000        6.4000000000000004        4.6000916255924782     
   20.000000000000000        7.2000000000000002        4.5993384769202139     
   20.000000000000000        8.0000000000000000        4.6023339461898383     
   20.000000000000000        8.8000000000000007        4.6042494284029098     
   20.000000000000000        9.6000000000000014        4.6048113667154800     
   20.000000000000000        10.400000000000000        4.6002873173695527     
   20.000000000000000        11.200000000000001        4.5881314960493471     
   20.000000000000000        12.000000000000000        4.5680404475701728     
   20.000000000000000        12.800000000000001        4.5449735869128203     
   20.000000000000000        13.600000000000001        4.5282637973366135     
   20.000000000000000        14.400000000000000        4.5115973992941294     
   20.000000000000000        15.200000000000001        4.5047786874026130     
   20.000000000000000        16.000000000000000        4.5032016030243280     
   20.000000000000000        16.800000000000001        4.5040843330593683     
   20.000000000000000        17.600000000000001        4.5041835435988959     
   20.000000000000000        18.400000000000002        4.5046990275059766     
   20.000000000000000        19.200000000000003        4.5054150095769936     
   20.000000000000000        20.000000000000000        4.5061413034371922     
   20.000000000000000        20.800000000000001        4.5061016095500595     
   20.000000000000000        21.600000000000001        4.5054268515445717     
   20.000000000000000        22.400000000000002        4.5057309161075043     
   20.000000000000000        23.200000000000003        4.5059245954932381     
   20.000000000000000        24.000000000000000        4.5052739866869373     
   20.000000000000000        24.800000000000001        4.5037344097332896     
   20.000000000000000        25.600000000000001        4.5028113068281383     
   20.000000000000000        26.400000000000002        4.5051203826596087     
   20.000000000000000        27.200000000000003        4.5120971806168875     
   20.000000000000000        28.000000000000000        4.5247047908854139     
   20.000000000000000        28.800000000000001        4.5464545775048091     
   20.000000000000000        29.600000000000001        4.5685858582600840     
   20.000000000000000        30.400000000000002        4.5864395116585888     
   20.000000000000000        31.200000000000003        4.5993633587186773     
   20.000000000000000        32.000000000000000        4.6045404441094968     
   20.000000000000000        32.800000000000004        4.6058039695815713     
   20.000000000000000        33.600000000000001        4.6022306567770030     
   20.000000000000000        34.399999999999999        4.5997801525916939     
   20.000000000000000        35.200000000000003        4.5993306463185855     
   20.000000000000000        36.000000000000000        4.5989696482306712     
   20.000000000000000        36.800000000000004        4.6005865207756829     
   20.000000000000000        37.600000000000001        4.5996983830860314     
   20.000000000000000        38.400000000000006        4.5996836203696692     
   20.000000000000000        39.200000000000003        4.6000318992274405     
   20.000000000000000        40.000000000000000        4.6007779076520272     
   20.000000000000000        40.800000000000004        4.6004618679256026     
   20.000000000000000        41.600000000000001        4.6008353041780170     
   20.000000000000000        42.400000000000006        4.6005955008999795     
   20.000000000000000        43.200000000000003        4.6013986998506438     
   20.000000000000000        44.000000000000000        4.6015685724472535     
   20.000000000000000        44.800000000000004        4.6000882094425926     
   20.000000000000000        45.600000000000001        4.5987988176659798     
   20.000000000000000        46.400000000000006        4.5964598895188367     
   20.000000000000000        47.200000000000003        4.5935556267478566     
   20.000000000000000        48.000000000000000        4.5943452203654394     
   20.000000000000000        48.800000000000004        4.5939134125283987     
   20.000000000000000        49.600000000000001        4.5953999500185336     
   20.000000000000000        50.400000000000006        4.5956866817666917     
   20.000000000000000        51.200000000000003        4.5940870128223397     
   20.000000000000000        52.000000000000000        4.5897202601806093     
   20.000000000000000        52.800000000000004        4.5821187162593091     
   20.000000000000000        53.600000000000001        4.5721740229250880     
   20.000000000000000        54.400000000000006        4.5618306858064628     
   20.000000000000000        55.200000000000003        4.5531199966073048     
   20.000000000000000        56.000000000000000        4.5458394223560035     
   20.000000000000000        56.800000000000004        4.5370003512692003     
   20.000000000000000        57.600000000000001        4.5342482051679758     
   20.000000000000000        58.400000000000006        4.5300078079774080     
   20.000000000000000        59.200000000000003        4.5280635309180539     
   20.000000000000000        60.000000000000000        4.5288561866125017     
   20.000000000000000        60.800000000000004        4.5311213908437118     
   20.000000000000000        61.600000000000001        4.5380111161031778     
   20.000000000000000        62.400000000000006        4.5463097714142044     
   20.000000000000000        63.200000000000003        4.5557895089981120     
   20.000000000000000        64.000000000000000        4.5671135951383741     
   20.000000000000000        64.799999999999997        4.5784111074535137     
   20.000000000000000        65.600000000000009        4.5884746461418571     
   20.000000000000000        66.400000000000006        4.5971682334388104     
   20.000000000000000        67.200000000000003        4.6027117003412545     
   20.000000000000000        68.000000000000000        4.6044597173709469     
   20.000000000000000        68.799999999999997        4.6042517443786570     
   20.000000000000000        69.600000000000009        4.6042440005144849     
   20.000000000000000        70.400000000000006        4.6013726162140332     
   20.000000000000000        71.200000000000003        4.6007135491379643     
   20.000000000000000        72.000000000000000        4.6003586575853372     
   20.000000000000000        72.799999999999997        4.5972634810417112     
   20.000000000000000        73.600000000000009        4.5972591152107585     
   20.000000000000000        74.400000000000006        4.5953267535556845     
   20.000000000000000        75.200000000000003        4.5928697775598204     
   20.000000000000000        76.000000000000000        4.5911321181208082     
   20.000000000000000        76.800000000000011        4.5901248308974472     
   20.000000000000000        77.600000000000009        4.5905699608926867     
   20.000000000000000        78.400000000000006        4.5902800368047680     
   20.000000000000000        79.200000000000003        4.5908815590959318     
   20.000000000000000        80.000000000000000        4.5912716349206608     
   20.000000000000000        80.800000000000011        4.5903356509271562     
   20.000000000000000        81.600000000000009        4.5884125313349973     
   20.000000000000000        82.400000000000006        4.5847619807288327     
   20.000000000000000        83.200000000000003        4.5810377687220800     
   20.000000000000000        84.000000000000000        4.5819791893456836     
   20.000000000000000        84.800000000000011        4.5943606649838831     
   20.000000000000000        85.600000000000009        4.6235151762926652     
   20.000000000000000        86.400000000000006        4.6709393823720848     
   20.000000000000000        87.200000000000003        4.7339147311238507     
   20.000000000000000        88.000000000000000        4.8019890977201509     
   20.000000000000000        88.800000000000011        4.8618395158083594     
   20.000000000000000        89.600000000000009        4.9075011630969900     
   20.000000000000000        90.400000000000006        4.9349775058720056     
   20.000000000000000        91.200000000000003        4.9476390180552698     
   20.000000000000000        92.000000000000000        4.9507337938555542     
   20.000000000000000        92.800000000000011        4.9474760815309979     
   20.000000000000000        93.600000000000009        4.9352419072035278     
   20.000000000000000        94.400000000000006        4.9066423296319455     
   20.000000000000000        95.200000000000003        4.8621951964051542     
   20.000000000000000        96.000000000000000        4.8005856010470449     
   20.000000000000000        96.800000000000011        4.7351000019093581     
   20.000000000000000        97.600000000000009        4.6737993161358879     
   20.000000000000000        98.400000000000006        4.6287373451768188     
   20.000000000000000        99.200000000000003        4.6009885967092137     
   20.000000000000000        100.00000000000000        4.5903768910459126     
   20.000000000000000        100.80000000000001        4.5908228961037629     
   20.000000000000000        101.60000000000001        4.5949474110191053     
   20.000000000000000        102.40000000000001        4.5982222748622545     

   20.800000000000001       0.80000000000000004        4.6005357280132708     
   20.800000000000001        1.6000000000000001        4.6010112586760394     
   20.800000000000001        2.4000000000000004        4.6006976955376988     
   20.800000000000001        3.2000000000000002        4.6007181694747779     
   20.800000000000001        4.0000000000000000        4.6002804823160188     
   20.800000000000001        4.8000000000000007        4.5996010126001590     
   20.800000000000001        5.6000000000000005        4.5995876843442236     
   20.800000000000001        6.4000000000000004        4.6003285670834577     
   20.800000000000001        7.2000000000000002        4.6001658512312487     
   20.800000000000001        8.0000000000000000        4.6018202768702547     
   20.800000000000001        8.8000000000000007        4.6048214910059446     
   20.800000000000001        9.6000000000000014        4.6048469729834318     
   20.800000000000001        10.400000000000000        4.6016352525928266     
   20.800000000000001        11.200000000000001        4.5919560976041911     
   20.800000000000001        12.000000000000000        4.5750027453997895     
   20.800000000000001        12.800000000000001        4.5530951759960363     
   20.800000000000001        13.600000000000001        4.5323108133290395     
   20.800000000000001        14.400000000000000        4.5166129927769401     
   20.800000000000001        15.200000000000001        4.5073249706657146     
   20.800000000000001        16.000000000000000        4.5032717827073645     
   20.800000000000001        16.800000000000001        4.5024816479264080     
   20.800000000000001        17.600000000000001        4.5015257520618679     
   20.800000000000001        18.400000000000002        4.5030010629588020     
   20.800000000000001        19.200000000000003        4.5049698922604726     
   20.800000000000001        20.000000000000000        4.5052144164947912     
   20.800000000000001        20.800000000000001        4.5052114846504407     
   20.800000000000001        21.600000000000001        4.5054329833879301     
   20.800000000000001        22.400000000000002        4.5048582308894973     
   20.800000000000001        23.200000000000003        4.5040469265446026     
   20.800000000000001        24.000000000000000        4.5032158219373333     
   20.800000000000001        24.800000000000001        4.5027948520648717     
   20.800000000000001        25.600000000000001        4.5034601907280329     
   20.800000000000001        26.400000000000002        4.5069414668896206     
   20.800000000000001        27.200000000000003        4.5162869007824629     
   20.800000000000001        28.000000000000000        4.5320320216587016     
   20.800000000000001        28.800000000000001        4.5531413277064852     
   20.800000000000001        29.600000000000001        4.5747075762930365     
   20.800000000000001        30.400000000000002        4.5914326239546579     
   20.800000000000001        31.200000000000003        4.6005895796622438     
   20.800000000000001        32.000000000000000        4.6040868131575143     
   20.800000000000001        32.800000000000004        4.6044930054431719     
   20.800000000000001        33.600000000000001        4.6018760684328832     
   20.800000000000001        34.399999999999999        4.6001943974915402     
   20.800000000000001        35.200000000000003        4.5995434177546803     
   20.800000000000001        36.000000000000000        4.6001217697258641     
   20.800000000000001        36.800000000000004        4.6006599858347634     
   20.800000000000001        37.600000000000001        4.6003508185853121     
   20.800000000000001        38.400000000000006        4.5993366832186906     
   20.800000000000001        39.200000000000003        4.6002487114836326     
   20.800000000000001        40.000000000000000        4.6005403959940177     
   20.800000000000001        40.800000000000004        4.5990034308475849     
   20.800000000000001        41.600000000000001        4.6014773852019504     
   20.800000000000001        42.400000000000006        4.6020817001719774     
   20.800000000000001        43.200000000000003        4.6019608938064014     
   20.800000000000001        44.000000000000000        4.6001158539297968     
   20.800000000000001        44.800000000000004        4.6001932563432701     
   20.800000000000001        45.600000000000001        4.6007862129876216     
   20.800000000000001        46.400000000000006        4.5981471536054448     
   20.800000000000001        47.200000000000003        4.5990645170071707     
   20.800000000000001        48.000000000000000        4.6001607009397398     
   20.800000000000001        48.800000000000004        4.5997846170328023     
   20.800000000000001        49.600000000000001        4.6000679459863854     
   20.800000000000001        50.400000000000006        4.5985499207441221     
   20.800000000000001        51.200000000000003        4.5932933707172010     
   20.800000000000001        52.000000000000000        4.5846190705020415     
   20.800000000000001        52.800000000000004        4.5724477584271837     
   20.800000000000001        53.600000000000001        4.5590466651201229     
   20.800000000000001        54.400000000000006        4.5456269298588001     
   20.800000000000001        55.200000000000003        4.5348813271501482     
   20.800000000000001        56.000000000000000        4.5259912897690446     
   20.800000000000001        56.800000000000004        4.5194008716174841     
   20.800000000000001        57.600000000000001        4.5144332380411987     
   20.800000000000001        58.400000000000006        4.5109672771656877     
   20.800000000000001        59.200000000000003        4.5096755014677070     
   20.800000000000001        60.000000000000000        4.5100208003460942     
   20.800000000000001        60.800000000000004        4.5124898907011239     
   20.800000000000001        61.600000000000001        4.5175880461273739     
   20.800000000000001        62.400000000000006        4.5239812334092280     
   20.800000000000001        63.200000000000003        4.5344038261753603     
   20.800000000000001        64.000000000000000        4.5469535746068610     
   20.800000000000001        64.799999999999997        4.5604839277509157     
   20.800000000000001        65.600000000000009        4.5750970479800550     
   20.800000000000001        66.400000000000006        4.5872193077774472     
   20.800000000000001        67.200000000000003        4.5964690615444423     
   20.800000000000001        68.000000000000000        4.6029096078413207     
   20.800000000000001        68.799999999999997        4.6044647600417123     
   20.800000000000001        69.600000000000009        4.6040344823307917     
   20.800000000000001        70.400000000000006        4.6038546932027984     
   20.800000000000001        71.200000000000003        4.6009294391313462     
   20.800000000000001        72.000000000000000        4.6002900172260803     
   20.800000000000001        72.799999999999997        4.6004570370165343     
   20.800000000000001        73.600000000000009        4.6000020690147139     
   20.800000000000001        74.400000000000006        4.5993485276345902     
   20.800000000000001        75.200000000000003        4.5971033022004244     
   20.800000000000001        76.000000000000000        4.5942802704406862     
   20.800000000000001        76.800000000000011        4.5932972319417065     
   20.800000000000001        77.600000000000009        4.5924184876084784     
   20.800000000000001        78.400000000000006        4.5915270021515164     
   20.800000000000001        79.200000000000003        4.5910930525445632     
   20.800000000000001        80.000000000000000        4.5909844932155952     
   20.800000000000001        80.800000000000011        4.5905018089889946     
   20.800000000000001        81.600000000000009        4.5895989887397555     
   20.800000000000001        82.400000000000006        4.5871299736620204     
   20.800000000000001        83.200000000000003        4.5833377556764896     
   20.800000000000001        84.000000000000000        4.5858903290031909     
   20.800000000000001        84.800000000000011        4.5966093900648310     
   20.800000000000001        85.600000000000009        4.6237532358568405     
   20.800000000000001        86.400000000000006        4.6698225530369895     
   20.800000000000001        87.200000000000003        4.7304429693129677     
   20.800000000000001        88.000000000000000        4.7959826332941988     
   20.800000000000001        88.800000000000011        4.8556860807351407     
   20.800000000000001        89.600000000000009        4.9018010977657891     
   20.800000000000001        90.400000000000006        4.9301639657733265     
   20.800000000000001        91.200000000000003        4.9419972322178518     
   20.800000000000001        92.000000000000000        4.9469341998833851     
   20.800000000000001        92.800000000000011        4.9435261117324236     
   20.800000000000001        93.600000000000009        4.9300241963395095     
   20.800000000000001        94.400000000000006        4.9013124517029709     
   20.800000000000001        95.200000000000003        4.8553508232608547     
   20.800000000000001        96.000000000000000        4.7954340037992242     
   20.800000000000001        96.800000000000011        4.7301246052034642     
   20.800000000000001        97.600000000000009        4.6695644653237238     
   20.800000000000001        98.400000000000006        4.6257414137291777     
   20.800000000000001        99.200000000000003        4.6007960548830393     
   20.800000000000001        100.00000000000000        4.5899463240486957     
   20.800000000000001        100.80000000000001        4.5916163049647967     
   20.800000000000001        101.60000000000001        4.5926153565518471     
   20.800000000000001        102.40000000000001        4.5986119166085553     

   21.600000000000001       0.80000000000000004        4.6000658489596491     
   21.600000000000001        1.6000000000000001        4.6009169496653239     
   21.600000000000001        2.4000000000000004        4.6017720700994413     
   21.600000000000001        3.2000000000000002        4.5994837872102901     
   21.600000000000001        4.0000000000000000        4.6002930704877700     
   21.600000000000001        4.8000000000000007        4.6001600341320632     
   21.600000000000001        5.6000000000000005        4.6002031942854789     
   21.600000000000001        6.4000000000000004        4.5997759279851422     
   21.600000000000001        7.2000000000000002        4.5985090387099081     
   21.600000000000001        8.0000000000000000        4.6013721057888839     
   21.600000000000001        8.8000000000000007        4.6031614020283040     
   21.600000000000001        9.6000000000000014        4.6049157744530387     
   21.600000000000001        10.400000000000000        4.6024847835795777     
   21.600000000000001        11.200000000000001        4.5977121896689868     
   21.600000000000001        12.000000000000000        4.5822524275706131     
   21.600000000000001        12.800000000000001        4.5630958077095753     
   21.600000000000001        13.600000000000001        4.5423804347243459     
   21.600000000000001        14.400000000000000        4.5229557671867386     
   21.600000000000001        15.200000000000001        4.5103626549909572     
   21.600000000000001        16.000000000000000        4.5048642269829191     
   21.600000000000001        16.800000000000001        4.5021330013343617     
   21.600000000000001        17.600000000000001        4.5022487712443935     
   21.600000000000001        18.400000000000002        4.5043305881399842     
   21.600000000000001        19.200000000000003        4.5040052208438794     
   21.600000000000001        20.000000000000000        4.5039815625634887     
   21.600000000000001        20.800000000000001        4.5037775954779296     
   21.600000000000001        21.600000000000001        4.5038192725973802     
   21.600000000000001        22.400000000000002        4.5045522794539075     
   21.600000000000001        23.200000000000003        4.5029689782871012     
   21.600000000000001        24.000000000000000        4.5014474006822196     
   21.600000000000001        24.800000000000001        4.5020118440164172     
   21.600000000000001        25.600000000000001        4.5042781512515795     
   21.600000000000001        26.400000000000002        4.5106075199697457     
   21.600000000000001        27.200000000000003        4.5233123790908891     
   21.600000000000001        28.000000000000000        4.5419608805725824     
   21.600000000000001        28.800000000000001        4.5631764058212179     
   21.600000000000001        29.600000000000001        4.5823582533855838     
   21.600000000000001        30.400000000000002        4.5956955271072699     
   21.600000000000001        31.200000000000003        4.6032264007327157     
   21.600000000000001        32.000000000000000        4.6039883481599846     
   21.600000000000001        32.800000000000004        4.6036554376095022     
   21.600000000000001        33.600000000000001        4.6019803709860856     
   21.600000000000001        34.399999999999999        4.5997890387914548     
   21.600000000000001        35.200000000000003        4.5999748069943385     
   21.600000000000001        36.000000000000000        4.6001141208205629     
   21.600000000000001        36.800000000000004        4.6004157423838858     
   21.600000000000001        37.600000000000001        4.6009665727092397     
   21.600000000000001        38.400000000000006        4.6008417561648489     
   21.600000000000001        39.200000000000003        4.6004783298716205     
   21.600000000000001        40.000000000000000        4.5999568327324134     
   21.600000000000001        40.800000000000004        4.6005327039493800     
   21.600000000000001        41.600000000000001        4.6009322790503049     
   21.600000000000001        42.400000000000006        4.6010332507828204     
   21.600000000000001        43.200000000000003        4.6011318156364682     
   21.600000000000001        44.000000000000000        4.6014500565819869     
   21.600000000000001        44.800000000000004        4.6014288355438264     
   21.600000000000001        45.600000000000001        4.6014465701239233     
   21.600000000000001        46.400000000000006        4.6006615921250615     
   21.600000000000001        47.200000000000003        4.6014977493164153     
   21.600000000000001        48.000000000000000        4.6030603968927295     
   21.600000000000001        48.800000000000004        4.6039834964554815     
   21.600000000000001        49.600000000000001        4.6047560013550495     
   21.600000000000001        50.400000000000006        4.5977920315270602     
   21.600000000000001        51.200000000000003        4.5889315411737241     
   21.600000000000001        52.000000000000000        4.5754192280570516     
   21.600000000000001        52.800000000000004        4.5594064293811485     
   21.600000000000001        53.600000000000001        4.5423270205708128     
   21.600000000000001        54.400000000000006        4.5294121736962101     
   21.600000000000001        55.200000000000003        4.5184545290111826     
   21.600000000000001        56.000000000000000        4.5109034663255336     
   21.600000000000001        56.800000000000004        4.5059583651951023     
   21.600000000000001        57.600000000000001        4.5053568407907232     
   21.600000000000001        58.400000000000006        4.5062890784626584     
   21.600000000000001        59.200000000000003        4.5064747744921716     
   21.600000000000001        60.000000000000000        4.5065948516349312     
   21.600000000000001        60.800000000000004        4.5081670957493740     
   21.600000000000001        61.600000000000001        4.5070516394152067     
   21.600000000000001        62.400000000000006        4.5090074431604963     
   21.600000000000001        63.200000000000003        4.5164309977232096     
   21.600000000000001        64.000000000000000        4.5272171452568433     
   21.600000000000001        64.799999999999997        4.5421631607857851     
   21.600000000000001        65.600000000000009        4.5580798620037344     
   21.600000000000001        66.400000000000006        4.5740561069995254     
   21.600000000000001        67.200000000000003        4.5878269769428215     
   21.600000000000001        68.000000000000000        4.5973647357211034     
   21.600000000000001        68.799999999999997        4.6031667071463902     
   21.600000000000001        69.600000000000009        4.6048283888803461     
   21.600000000000001        70.400000000000006        4.6038055900995722     
   21.600000000000001        71.200000000000003        4.6023194266092418     
   21.600000000000001        72.000000000000000        4.6011415681649952     
   21.600000000000001        72.799999999999997        4.6006458366474314     
   21.600000000000001        73.600000000000009        4.5988173206319916     
   21.600000000000001        74.400000000000006        4.6001584207653092     
   21.600000000000001        75.200000000000003        4.5986408349914560     
   21.600000000000001        76.000000000000000        4.5985022666947062     
   21.600000000000001        76.800000000000011        4.5988299462947255     
   21.600000000000001        77.600000000000009        4.5961006293667639     
   21.600000000000001        78.400000000000006        4.5949016587852238     
   21.600000000000001        79.200000000000003        4.5950913166946314     
   21.600000000000001        80.000000000000000        4.5947249608042711     
   21.600000000000001        80.800000000000011        4.5947478964024393     
   21.600000000000001        81.600000000000009        4.5937132260266198     
   21.600000000000001        82.400000000000006        4.5914384593993081     
   21.600000000000001        83.200000000000003        4.5878350321452190     
   21.600000000000001        84.000000000000000        4.5883546443596765     
   21.600000000000001        84.800000000000011        4.5969737095562584     
   21.600000000000001        85.600000000000009        4.6200720324953179     
   21.600000000000001        86.400000000000006        4.6609115267600671     
   21.600000000000001        87.200000000000003        4.7163347395485795     
   21.600000000000001        88.000000000000000        4.7782994720460197     
   21.600000000000001        88.800000000000011        4.8361294813129891     
   21.600000000000001        89.600000000000009        4.8829335086543209     
   21.600000000000001        90.400000000000006        4.9143069270737900     
   21.600000000000001        91.200000000000003        4.9304749783036099     
   21.600000000000001        92.000000000000000        4.9341642355464197     
   21.600000000000001        92.800000000000011        4.9295372331315752     
   21.600000000000001        93.600000000000009        4.9139932313037731     
   21.600000000000001        94.400000000000006        4.8824968156370971     
   21.600000000000001        95.200000000000003        4.8361575955573777     
   21.600000000000001        96.000000000000000        4.7770748576412920     
   21.600000000000001        96.800000000000011        4.7152567299181412     
   21.600000000000001        97.600000000000009        4.6598768529283081     
   21.600000000000001        98.400000000000006        4.6202331844267395     
   21.600000000000001        99.200000000000003        4.5973822810729175     
   21.600000000000001        100.00000000000000        4.5905990630072990     
   21.600000000000001        100.80000000000001        4.5891815274573879     
   21.600000000000001        101.60000000000001        4.5960074881568191     
   21.600000000000001        102.40000000000001        4.5991360419801559     

   22.400000000000002       0.80000000000000004        4.6006293082327216     
   22.400000000000002        1.6000000000000001        4.6006117103112141     
   22.400000000000002        2.4000000000000004        4.6011031870205050     
   22.400000000000002        3.2000000000000002        4.6002826062184505     
   22.400000000000002        4.0000000000000000        4.5999853873859502     
   22.400000000000002        4.8000000000000007        4.5996687276072068     
   22.400000000000002        5.6000000000000005        4.5988590715620559     
   22.400000000000002        6.4000000000000004        4.5996104274682628     
   22.400000000000002        7.2000000000000002        4.5990859171947260     
   22.400000000000002        8.0000000000000000        4.6002090769478157     
   22.400000000000002        8.8000000000000007        4.6022654549985429     
   22.400000000000002        9.6000000000000014        4.6042170592323135     
   22.400000000000002        10.400000000000000        4.6051168304708332     
   22.400000000000002        11.200000000000001        4.6004886557738942     
   22.400000000000002        12.000000000000000        4.5896623069165345     
   22.400000000000002        12.800000000000001        4.5737228769432248     
   22.400000000000002        13.600000000000001        4.5545646532659463     
   22.400000000000002        14.400000000000000        4.5356251659579021     
   22.400000000000002        15.200000000000001        4.5201935355597120     
   22.400000000000002        16.000000000000000        4.5096421174080712     
   22.400000000000002        16.800000000000001        4.5044113229307436     
   22.400000000000002        17.600000000000001        4.5021655794886488     
   22.400000000000002        18.400000000000002        4.5033725540853133     
   22.400000000000002        19.200000000000003        4.5034226391202363     
   22.400000000000002        20.000000000000000        4.5025025452076015     
   22.400000000000002        20.800000000000001        4.5071453491679234     
   22.400000000000002        21.600000000000001        4.5023215483085206     
   22.400000000000002        22.400000000000002        4.5030641704734640     
   22.400000000000002        23.200000000000003        4.5016706727047620     
   22.400000000000002        24.000000000000000        4.5017801981074568     
   22.400000000000002        24.800000000000001        4.5039988448020747     
   22.400000000000002        25.600000000000001        4.5092219520248653     
   22.400000000000002        26.400000000000002        4.5190016810418951     
   22.400000000000002        27.200000000000003        4.5357560686014109     
   22.400000000000002        28.000000000000000        4.5547559539897149     
   22.400000000000002        28.800000000000001        4.5734543921826409     
   22.400000000000002        29.600000000000001        4.5896530775761120     
   22.400000000000002        30.400000000000002        4.5997791365821197     
   22.400000000000002        31.200000000000003        4.6038942228565300     
   22.400000000000002        32.000000000000000        4.6040363457732987     
   22.400000000000002        32.800000000000004        4.6025926689095256     
   22.400000000000002        33.600000000000001        4.6017420124902415     
   22.400000000000002        34.399999999999999        4.6001804538371101     
   22.400000000000002        35.200000000000003        4.6002214192491016     
   22.400000000000002        36.000000000000000        4.6005363673606743     
   22.400000000000002        36.800000000000004        4.6004882481047815     
   22.400000000000002        37.600000000000001        4.5994277953514047     
   22.400000000000002        38.400000000000006        4.6001149899701703     
   22.400000000000002        39.200000000000003        4.5993082466058688     
   22.400000000000002        40.000000000000000        4.5986206729069812     
   22.400000000000002        40.800000000000004        4.5989019390804797     
   22.400000000000002        41.600000000000001        4.5987130576978084     
   22.400000000000002        42.400000000000006        4.5986750680034305     
   22.400000000000002        43.200000000000003        4.5983734072102953     
   22.400000000000002        44.000000000000000        4.5989518233403155     
   22.400000000000002        44.800000000000004        4.6003169833107904     
   22.400000000000002        45.600000000000001        4.6007210358425441     
   22.400000000000002        46.400000000000006        4.6008474816508063     
   22.400000000000002        47.200000000000003        4.6033954608841237     
   22.400000000000002        48.000000000000000        4.6053948994943070     
   22.400000000000002        48.800000000000004        4.6059298334093413     
   22.400000000000002        49.600000000000001        4.6024832337820323     
   22.400000000000002        50.400000000000006        4.5949287951122342     
   22.400000000000002        51.200000000000003        4.5800152678154200     
   22.400000000000002        52.000000000000000        4.5624793798105454     
   22.400000000000002        52.800000000000004        4.5441466215592294     
   22.400000000000002        53.600000000000001        4.5278374211317294     
   22.400000000000002        54.400000000000006        4.5144559918526426     
   22.400000000000002        55.200000000000003        4.5076806033633057     
   22.400000000000002        56.000000000000000        4.5046722341125296     
   22.400000000000002        56.800000000000004        4.5021365156332811     
   22.400000000000002        57.600000000000001        4.5038189589906725     
   22.400000000000002        58.400000000000006        4.5068737422999900     
   22.400000000000002        59.200000000000003        4.5060794548766907     
   22.400000000000002        60.000000000000000        4.5055290445724756     
   22.400000000000002        60.800000000000004        4.5067456732852591     
   22.400000000000002        61.600000000000001        4.5048581086551120     
   22.400000000000002        62.400000000000006        4.5030430808120254     
   22.400000000000002        63.200000000000003        4.5046974049903197     
   22.400000000000002        64.000000000000000        4.5121103628644645     
   22.400000000000002        64.799999999999997        4.5241573914959048     
   22.400000000000002        65.600000000000009        4.5376245987094581     
   22.400000000000002        66.400000000000006        4.5581995246843388     
   22.400000000000002        67.200000000000003        4.5756257850708808     
   22.400000000000002        68.000000000000000        4.5921831746178494     
   22.400000000000002        68.799999999999997        4.6000815735512957     
   22.400000000000002        69.600000000000009        4.6057262266033918     
   22.400000000000002        70.400000000000006        4.6045357300005021     
   22.400000000000002        71.200000000000003        4.6031395769841987     
   22.400000000000002        72.000000000000000        4.6019047088567211     
   22.400000000000002        72.799999999999997        4.6007593327818030     
   22.400000000000002        73.600000000000009        4.6001441147938333     
   22.400000000000002        74.400000000000006        4.5998448712240343     
   22.400000000000002        75.200000000000003        4.5999268371048947     
   22.400000000000002        76.000000000000000        4.6005126471499285     
   22.400000000000002        76.800000000000011        4.5993335181650181     
   22.400000000000002        77.600000000000009        4.5983067931706216     
   22.400000000000002        78.400000000000006        4.5983173636563377     
   22.400000000000002        79.200000000000003        4.5983865118872789     
   22.400000000000002        80.000000000000000        4.5987887587073981     
   22.400000000000002        80.800000000000011        4.5988656387658269     
   22.400000000000002        81.600000000000009        4.5978629521478567     
   22.400000000000002        82.400000000000006        4.5955816342695393     
   22.400000000000002        83.200000000000003        4.5903490450925659     
   22.400000000000002        84.000000000000000        4.5893993165472144     
   22.400000000000002        84.800000000000011        4.5954446342601463     
   22.400000000000002        85.600000000000009        4.6108140410970586     
   22.400000000000002        86.400000000000006        4.6462319786477062     
   22.400000000000002        87.200000000000003        4.6936600337286087     
   22.400000000000002        88.000000000000000        4.7500239001658917     
   22.400000000000002        88.800000000000011        4.8048504429231675     
   22.400000000000002        89.600000000000009        4.8506974579508020     
   22.400000000000002        90.400000000000006        4.8832925217902039     
   22.400000000000002        91.200000000000003        4.9018029159685232     
   22.400000000000002        92.000000000000000        4.9075770281725699     
   22.400000000000002        92.800000000000011        4.9014228262736097     
   22.400000000000002        93.600000000000009        4.8833099671934566     
   22.400000000000002        94.400000000000006        4.8512593750567232     
   22.400000000000002        95.200000000000003        4.8045206596742336     
   22.400000000000002        96.000000000000000        4.7481510811811152     
   22.400000000000002        96.800000000000011        4.6926526051674902     
   22.400000000000002        97.600000000000009        4.6456601813006637     
   22.400000000000002        98.400000000000006        4.6121854065205863     
   22.400000000000002        99.200000000000003        4.5946276844153147     
   22.400000000000002        100.00000000000000        4.5900171741080413     
   22.400000000000002        100.80000000000001        4.5924640692092913     
   22.400000000000002        101.60000000000001        4.5966299240014497     
   22.400000000000002        102.40000000000001        4.5996200623698202     

   23.200000000000003       0.80000000000000004        4.6009094758037072     
   23.200000000000003        1.6000000000000001        4.6004034899353528     
   23.200000000000003        2.4000000000000004        4.5998573074440179     
   23.200000000000003        3.2000000000000002        4.6000762989360684     
   23.200000000000003        4.0000000000000000        4.5991274720932509     
   23.200000000000003        4.8000000000000007        4.6002405834454576     
   23.200000000000003        5.6000000000000005        4.5998047270343685     
   23.200000000000003        6.4000000000000004        4.5997933997393412     
   23.200000000000003        7.2000000000000002        4.6000031755724091     
   23.200000000000003        8.0000000000000000        4.5996297190593252     
   23.200000000000003        8.8000000000000007        4.6018746477896428     
   23.200000000000003        9.6000000000000014        4.6037864493033496     
   23.200000000000003        10.400000000000000        4.6033230205129705     
   23.200000000000003        11.200000000000001        4.6041848000667489     
   23.200000000000003        12.000000000000000        4.5963522674013149     
   23.200000000000003        12.800000000000001        4.5848898419888444     
   23.200000000000003        13.600000000000001        4.5684369231270754     
   23.200000000000003        14.400000000000000        4.5503962815854990     
   23.200000000000003        15.200000000000001        4.5333791905289438     
   23.200000000000003        16.000000000000000        4.5199308462194487     
   23.200000000000003        16.800000000000001        4.5111633713153987     
   23.200000000000003        17.600000000000001        4.5065695223199347     
   23.200000000000003        18.400000000000002        4.5054966762111190     
   23.200000000000003        19.200000000000003        4.5031172474918177     
   23.200000000000003        20.000000000000000        4.5008265077185996     
   23.200000000000003        20.800000000000001        4.5017577978704768     
   23.200000000000003        21.600000000000001        4.5021018694170873     
   23.200000000000003        22.400000000000002        4.5028048366157787     
   23.200000000000003        23.200000000000003        4.5052227730438759     
   23.200000000000003        24.000000000000000        4.5067446126533701     
   23.200000000000003        24.800000000000001        4.5112504507863491     
   23.200000000000003        25.600000000000001        4.5202074388109983     
   23.200000000000003        26.400000000000002        4.5335106473898348     
   23.200000000000003        27.200000000000003        4.5505547905632531     
   23.200000000000003        28.000000000000000        4.5687390386086983     
   23.200000000000003        28.800000000000001        4.5855252750858257     
   23.200000000000003        29.600000000000001        4.5973091476308090     
   23.200000000000003        30.400000000000002        4.6035518325611973     
   23.200000000000003        31.200000000000003        4.6050593894303429     
   23.200000000000003        32.000000000000000        4.6037597114072781     
   23.200000000000003        32.800000000000004        4.6018296600238493     
   23.200000000000003        33.600000000000001        4.6006831653471760     
   23.200000000000003        34.399999999999999        4.6005560474471148     
   23.200000000000003        35.200000000000003        4.5998571195950255     
   23.200000000000003        36.000000000000000        4.5996393220674010     
   23.200000000000003        36.800000000000004        4.5989803825801658     
   23.200000000000003        37.600000000000001        4.5982657153015296     
   23.200000000000003        38.400000000000006        4.5972188760778181     
   23.200000000000003        39.200000000000003        4.5963250914851113     
   23.200000000000003        40.000000000000000        4.5957631297383452     
   23.200000000000003        40.800000000000004        4.5948891304851944     
   23.200000000000003        41.600000000000001        4.5945484323426635     
   23.200000000000003        42.400000000000006        4.5944617915720700     
   23.200000000000003        43.200000000000003        4.5961294032156328     
   23.200000000000003        44.000000000000000        4.5958862495037414     
   23.200000000000003        44.800000000000004        4.5973714545679663     
   23.200000000000003        45.600000000000001        4.5986997327820935     
   23.200000000000003        46.400000000000006        4.6008581070491239     
   23.200000000000003        47.200000000000003        4.6035415841468446     
   23.200000000000003        48.000000000000000        4.6060406196510577     
   23.200000000000003        48.800000000000004        4.6057080300108684     
   23.200000000000003        49.600000000000001        4.5999511013066554     
   23.200000000000003        50.400000000000006        4.5878020614848527     
   23.200000000000003        51.200000000000003        4.5692097852071045     
   23.200000000000003        52.000000000000000        4.5489706588207177     
   23.200000000000003        52.800000000000004        4.5293208474890143     
   23.200000000000003        53.600000000000001        4.5144014503169352     
   23.200000000000003        54.400000000000006        4.5051867693381862     
   23.200000000000003        55.200000000000003        4.5041819377697809     
   23.200000000000003        56.000000000000000        4.5047131459709098     
   23.200000000000003        56.800000000000004        4.5038685528888847     
   23.200000000000003        57.600000000000001        4.5057622948849163     
   23.200000000000003        58.400000000000006        4.5054924097035549     
   23.200000000000003        59.200000000000003        4.5038024388177567     
   23.200000000000003        60.000000000000000        4.5038890953862758     
   23.200000000000003        60.800000000000004        4.5052503291814494     
   23.200000000000003        61.600000000000001        4.5059668715886660     
   23.200000000000003        62.400000000000006        4.5032506613041230     
   23.200000000000003        63.200000000000003        4.5016707819472490     
   23.200000000000003        64.000000000000000        4.5029893916520178     
   23.200000000000003        64.799999999999997        4.5154687962817706     
   23.200000000000003        65.600000000000009        4.5248922873324648     
   23.200000000000003        66.400000000000006        4.5427630402314270     
   23.200000000000003        67.200000000000003        4.5627063850401468     
   23.200000000000003        68.000000000000000        4.5814280305983663     
   23.200000000000003        68.799999999999997        4.5951739673802958     
   23.200000000000003        69.600000000000009        4.6041165578540539     
   23.200000000000003        70.400000000000006        4.6063847814882495     
   23.200000000000003        71.200000000000003        4.6034361120299438     
   23.200000000000003        72.000000000000000        4.6008015782861715     
   23.200000000000003        72.799999999999997        4.6005143024014545     
   23.200000000000003        73.600000000000009        4.5994742629235308     
   23.200000000000003        74.400000000000006        4.5980399337942641     
   23.200000000000003        75.200000000000003        4.5995812339293529     
   23.200000000000003        76.000000000000000        4.6002208373812472     
   23.200000000000003        76.800000000000011        4.5998664822651554     
   23.200000000000003        77.600000000000009        4.5994828202981379     
   23.200000000000003        78.400000000000006        4.6001096729554298     
   23.200000000000003        79.200000000000003        4.5999265779972882     
   23.200000000000003        80.000000000000000        4.6008050267126555     
   23.200000000000003        80.800000000000011        4.6012197590826629     
   23.200000000000003        81.600000000000009        4.6006267954034596     
   23.200000000000003        82.400000000000006        4.5971905401734938     
   23.200000000000003        83.200000000000003        4.5951244772242683     
   23.200000000000003        84.000000000000000        4.5903867808421053     
   23.200000000000003        84.800000000000011        4.5928648300207584     
   23.200000000000003        85.600000000000009        4.6046108875050757     
   23.200000000000003        86.400000000000006        4.6291483854968547     
   23.200000000000003        87.200000000000003        4.6669078855399144     
   23.200000000000003        88.000000000000000        4.7140977886608111     
   23.200000000000003        88.800000000000011        4.7622416798308986     
   23.200000000000003        89.600000000000009        4.8048947713978620     
   23.200000000000003        90.400000000000006        4.8366119467212902     
   23.200000000000003        91.200000000000003        4.8557857071379056     
   23.200000000000003        92.000000000000000        4.8619666479377814     
   23.200000000000003        92.800000000000011        4.8556427143614194     
   23.200000000000003        93.600000000000009        4.8367791550182417     
   23.200000000000003        94.400000000000006        4.8047692915121782     
   23.200000000000003        95.200000000000003        4.7613944125899810     
   23.200000000000003        96.000000000000000        4.7131783240037572     
   23.200000000000003        96.800000000000011        4.6663403765345866     
   23.200000000000003        97.600000000000009        4.6283257970330629     
   23.200000000000003        98.400000000000006        4.6035521093296285     
   23.200000000000003        99.200000000000003        4.5919689904971452     
   23.200000000000003        100.00000000000000        4.5902609259294396     
   23.200000000000003        100.80000000000001        4.5934640825815070     
   23.200000000000003        101.60000000000001        4.5972937035443309     
   23.200000000000003        102.40000000000001        4.6001844076766192     

   24.000000000000000       0.80000000000000004        4.6008438803751881     
   24.000000000000000        1.6000000000000001        4.6007539478740016     
   24.000000000000000        2.4000000000000004        4.6009045722746613     
   24.000000000000000        3.2000000000000002        4.5996538492704060     
   24.000000000000000        4.0000000000000000        4.6002678792757177     
   24.000000000000000        4.8000000000000007        4.6007177975650793     
   24.000000000000000        5.6000000000000005        4.6003858423634307     
   24.000000000000000        6.4000000000000004        4.5994710001970036     
   24.000000000000000        7.2000000000000002        4.5997870293714511     
   24.000000000000000        8.0000000000000000        4.5999414370335066     
   24.000000000000000        8.8000000000000007        4.6014133584401957     
   24.000000000000000        9.6000000000000014        4.6025485573523941     
   24.000000000000000        10.400000000000000        4.6041574806909802     
   24.000000000000000        11.200000000000001        4.6043061289308165     
   24.000000000000000        12.000000000000000        4.6012904691062362     
   24.000000000000000        12.800000000000001        4.5935041077219871     
   24.000000000000000        13.600000000000001        4.5817307158835670     
   24.000000000000000        14.400000000000000        4.5660503569141042     
   24.000000000000000        15.200000000000001        4.5499546290609079     
   24.000000000000000        16.000000000000000        4.5355123238002966     
   24.000000000000000        16.800000000000001        4.5235565153539756     
   24.000000000000000        17.600000000000001        4.5161594842750352     
   24.000000000000000        18.400000000000002        4.5115569230203079     
   24.000000000000000        19.200000000000003        4.5096514245011114     
   24.000000000000000        20.000000000000000        4.5061786004936666     
   24.000000000000000        20.800000000000001        4.5055508286410797     
   24.000000000000000        21.600000000000001        4.5063917039323966     
   24.000000000000000        22.400000000000002        4.5096695257875279     
   24.000000000000000        23.200000000000003        4.5117018152622750     
   24.000000000000000        24.000000000000000        4.5179140574822370     
   24.000000000000000        24.800000000000001        4.5255055693685788     
   24.000000000000000        25.600000000000001        4.5387667027620289     
   24.000000000000000        26.400000000000002        4.5520357266171541     
   24.000000000000000        27.200000000000003        4.5690096716914814     
   24.000000000000000        28.000000000000000        4.5838016307045599     
   24.000000000000000        28.800000000000001        4.5964132045047394     
   24.000000000000000        29.600000000000001        4.6043046159741490     
   24.000000000000000        30.400000000000002        4.6074431426255567     
   24.000000000000000        31.200000000000003        4.6060246901499573     
   24.000000000000000        32.000000000000000        4.6039920519741635     
   24.000000000000000        32.800000000000004        4.6024219336710317     
   24.000000000000000        33.600000000000001        4.6008395846086465     
   24.000000000000000        34.399999999999999        4.6000100740327472     
   24.000000000000000        35.200000000000003        4.5996186656863145     
   24.000000000000000        36.000000000000000        4.5971708342937179     
   24.000000000000000        36.800000000000004        4.5963684309907542     
   24.000000000000000        37.600000000000001        4.5947122215699148     
   24.000000000000000        38.400000000000006        4.5940793966129885     
   24.000000000000000        39.200000000000003        4.5921398445559332     
   24.000000000000000        40.000000000000000        4.5914296256887575     
   24.000000000000000        40.800000000000004        4.5907524516658000     
   24.000000000000000        41.600000000000001        4.5901181446827160     
   24.000000000000000        42.400000000000006        4.5902468199937152     
   24.000000000000000        43.200000000000003        4.5902704309146225     
   24.000000000000000        44.000000000000000        4.5911075691549499     
   24.000000000000000        44.800000000000004        4.5927342545563823     
   24.000000000000000        45.600000000000001        4.5950993560487072     
   24.000000000000000        46.400000000000006        4.5984973603092385     
   24.000000000000000        47.200000000000003        4.6022439638448178     
   24.000000000000000        48.000000000000000        4.6056444847422631     
   24.000000000000000        48.800000000000004        4.6035837577770966     
   24.000000000000000        49.600000000000001        4.5965601381498402     
   24.000000000000000        50.400000000000006        4.5792280253332525     
   24.000000000000000        51.200000000000003        4.5580049589067544     
   24.000000000000000        52.000000000000000        4.5359788796757226     
   24.000000000000000        52.800000000000004        4.5162716453851379     
   24.000000000000000        53.600000000000001        4.5057287201029919     
   24.000000000000000        54.400000000000006        4.5027003244397079     
   24.000000000000000        55.200000000000003        4.5051318621916856     
   24.000000000000000        56.000000000000000        4.5076309146683666     
   24.000000000000000        56.800000000000004        4.5066025819658009     
   24.000000000000000        57.600000000000001        4.5062121339448469     
   24.000000000000000        58.400000000000006        4.5043117970346325     
   24.000000000000000        59.200000000000003        4.5039798159992905     
   24.000000000000000        60.000000000000000        4.5029969996635462     
   24.000000000000000        60.800000000000004        4.5031557719417421     
   24.000000000000000        61.600000000000001        4.5052420317716253     
   24.000000000000000        62.400000000000006        4.5065707362941181     
   24.000000000000000        63.200000000000003        4.5034071131011304     
   24.000000000000000        64.000000000000000        4.5013442782738151     
   24.000000000000000        64.799999999999997        4.5023167935726010     
   24.000000000000000        65.600000000000009        4.5138437528395094     
   24.000000000000000        66.400000000000006        4.5298223688758608     
   24.000000000000000        67.200000000000003        4.5498026541030123     
   24.000000000000000        68.000000000000000        4.5707444041919914     
   24.000000000000000        68.799999999999997        4.5887121166195763     
   24.000000000000000        69.600000000000009        4.5994815332618693     
   24.000000000000000        70.400000000000006        4.6042751446755563     
   24.000000000000000        71.200000000000003        4.6041827670039055     
   24.000000000000000        72.000000000000000        4.6033326308241360     
   24.000000000000000        72.799999999999997        4.5995513649427666     
   24.000000000000000        73.600000000000009        4.5991659492766299     
   24.000000000000000        74.400000000000006        4.5992658014196284     
   24.000000000000000        75.200000000000003        4.6004927846014354     
   24.000000000000000        76.000000000000000        4.6003137976118786     
   24.000000000000000        76.800000000000011        4.6001928169267421     
   24.000000000000000        77.600000000000009        4.6020437693449621     
   24.000000000000000        78.400000000000006        4.6020841254396574     
   24.000000000000000        79.200000000000003        4.6016358280263754     
   24.000000000000000        80.000000000000000        4.6018687651761283     
   24.000000000000000        80.800000000000011        4.6031383078200552     
   24.000000000000000        81.600000000000009        4.6021451781123268     
   24.000000000000000        82.400000000000006        4.5987350521464530     
   24.000000000000000        83.200000000000003        4.5956190156373546     
   24.000000000000000        84.000000000000000        4.5920006914390772     
   24.000000000000000        84.800000000000011        4.5910213747774709     
   24.000000000000000        85.600000000000009        4.5955226188008904     
   24.000000000000000        86.400000000000006        4.6127084236199574     
   24.000000000000000        87.200000000000003        4.6391490717059733     
   24.000000000000000        88.000000000000000        4.6746183101774159     
   24.000000000000000        88.800000000000011        4.7136863665838460     
   24.000000000000000        89.600000000000009        4.7491975569679195     
   24.000000000000000        90.400000000000006        4.7780132884949280     
   24.000000000000000        91.200000000000003        4.7954765704960236     
   24.000000000000000        92.000000000000000        4.8012428185855427     
   24.000000000000000        92.800000000000011        4.7948964907597249     
   24.000000000000000        93.600000000000009        4.7777719636013725     
   24.000000000000000        94.400000000000006        4.7525936001666444     
   24.000000000000000        95.200000000000003        4.7141242612898431     
   24.000000000000000        96.000000000000000        4.6750037097738710     
   24.000000000000000        96.800000000000011        4.6391291740241032     
   24.000000000000000        97.600000000000009        4.6127007258454711     
   24.000000000000000        98.400000000000006        4.5961665621055783     
   24.000000000000000        99.200000000000003        4.5913157869838086     
   24.000000000000000        100.00000000000000        4.5892751446134312     
   24.000000000000000        100.80000000000001        4.5949347059899512     
   24.000000000000000        101.60000000000001        4.5985615479190765     
   24.000000000000000        102.40000000000001        4.6003107081942627     

   24.800000000000001       0.80000000000000004        4.6006155980500703     
   24.800000000000001        1.6000000000000001        4.6002722772726994     
   24.800000000000001        2.4000000000000004        4.5999162744958424     
   24.800000000000001        3.2000000000000002        4.5999063096685262     
   24.800000000000001        4.0000000000000000        4.5998986328826703     
   24.800000000000001        4.8000000000000007        4.6003516326988354     
   24.800000000000001        5.6000000000000005        4.5988729736622185     
   24.800000000000001        6.4000000000000004        4.5992055696402518     
   24.800000000000001        7.2000000000000002        4.5996829240572366     
   24.800000000000001        8.0000000000000000        4.5996411502860646     
   24.800000000000001        8.8000000000000007        4.6004308862846566     
   24.800000000000001        9.6000000000000014        4.6018237169207223     
   24.800000000000001        10.400000000000000        4.6035917104339124     
   24.800000000000001        11.200000000000001        4.6043483624466894     
   24.800000000000001        12.000000000000000        4.6035879115815401     
   24.800000000000001        12.800000000000001        4.6004329220373323     
   24.800000000000001        13.600000000000001        4.5924911066684553     
   24.800000000000001        14.400000000000000        4.5810286432673610     
   24.800000000000001        15.200000000000001        4.5677217101368637     
   24.800000000000001        16.000000000000000        4.5543410536960440     
   24.800000000000001        16.800000000000001        4.5443636664553377     
   24.800000000000001        17.600000000000001        4.5324922493210291     
   24.800000000000001        18.400000000000002        4.5250912459558901     
   24.800000000000001        19.200000000000003        4.5199021173125820     
   24.800000000000001        20.000000000000000        4.5169422866535642     
   24.800000000000001        20.800000000000001        4.5164959425673166     
   24.800000000000001        21.600000000000001        4.5189651851651131     
   24.800000000000001        22.400000000000002        4.5228719583662373     
   24.800000000000001        23.200000000000003        4.5284818382849572     
   24.800000000000001        24.000000000000000        4.5356101517230325     
   24.800000000000001        24.800000000000001        4.5463029544535178     
   24.800000000000001        25.600000000000001        4.5583802110003173     
   24.800000000000001        26.400000000000002        4.5731043041659722     
   24.800000000000001        27.200000000000003        4.5865784120427602     
   24.800000000000001        28.000000000000000        4.5976384805517059     
   24.800000000000001        28.800000000000001        4.6048503794515963     
   24.800000000000001        29.600000000000001        4.6081874507220713     
   24.800000000000001        30.400000000000002        4.6087430799242544     
   24.800000000000001        31.200000000000003        4.6066592078024735     
   24.800000000000001        32.000000000000000        4.6052748655035547     
   24.800000000000001        32.800000000000004        4.6040127349126783     
   24.800000000000001        33.600000000000001        4.6016917812457425     
   24.800000000000001        34.399999999999999        4.5994940615346511     
   24.800000000000001        35.200000000000003        4.5977811888644684     
   24.800000000000001        36.000000000000000        4.5962961583741171     
   24.800000000000001        36.800000000000004        4.5931587662697160     
   24.800000000000001        37.600000000000001        4.5909151726213349     
   24.800000000000001        38.400000000000006        4.5899396495202485     
   24.800000000000001        39.200000000000003        4.5901703849667834     
   24.800000000000001        40.000000000000000        4.5899411102229708     
   24.800000000000001        40.800000000000004        4.5906692490286964     
   24.800000000000001        41.600000000000001        4.5904254314787050     
   24.800000000000001        42.400000000000006        4.5901614507617552     
   24.800000000000001        43.200000000000003        4.5889905223151608     
   24.800000000000001        44.000000000000000        4.5893727299462501     
   24.800000000000001        44.800000000000004        4.5898079185742278     
   24.800000000000001        45.600000000000001        4.5918759038921095     
   24.800000000000001        46.400000000000006        4.5953678695625433     
   24.800000000000001        47.200000000000003        4.6001345793459265     
   24.800000000000001        48.000000000000000        4.6025631611819131     
   24.800000000000001        48.800000000000004        4.5995198685169241     
   24.800000000000001        49.600000000000001        4.5886816040598459     
   24.800000000000001        50.400000000000006        4.5703339618788208     
   24.800000000000001        51.200000000000003        4.5473557034190648     
   24.800000000000001        52.000000000000000        4.5235228694876009     
   24.800000000000001        52.800000000000004        4.5103315434769220     
   24.800000000000001        53.600000000000001        4.5038925450212677     
   24.800000000000001        54.400000000000006        4.5039923761013050     
   24.800000000000001        55.200000000000003        4.5062440149688978     
   24.800000000000001        56.000000000000000        4.5066171923786031     
   24.800000000000001        56.800000000000004        4.5070804020366513     
   24.800000000000001        57.600000000000001        4.5048153527184258     
   24.800000000000001        58.400000000000006        4.5044796273869938     
   24.800000000000001        59.200000000000003        4.5044595508371312     
   24.800000000000001        60.000000000000000        4.5053225159398584     
   24.800000000000001        60.800000000000004        4.5028693592459472     
   24.800000000000001        61.600000000000001        4.5053779499099944     
   24.800000000000001        62.400000000000006        4.5057448220508389     
   24.800000000000001        63.200000000000003        4.5067806404253830     
   24.800000000000001        64.000000000000000        4.5041178156063859     
   24.800000000000001        64.799999999999997        4.5019802663650905     
   24.800000000000001        65.600000000000009        4.5057714295784672     
   24.800000000000001        66.400000000000006        4.5188331429726913     
   24.800000000000001        67.200000000000003        4.5381546094921266     
   24.800000000000001        68.000000000000000        4.5601672757776539     
   24.800000000000001        68.799999999999997        4.5810643057850555     
   24.800000000000001        69.600000000000009        4.5960958612148817     
   24.800000000000001        70.400000000000006        4.6038283818048695     
   24.800000000000001        71.200000000000003        4.6047889801988617     
   24.800000000000001        72.000000000000000        4.6030194141716398     
   24.800000000000001        72.799999999999997        4.6005516461034368     
   24.800000000000001        73.600000000000009        4.6001166596642893     
   24.800000000000001        74.400000000000006        4.6006204233828631     
   24.800000000000001        75.200000000000003        4.5994069135823281     
   24.800000000000001        76.000000000000000        4.6015715711621770     
   24.800000000000001        76.800000000000011        4.6021844695204255     
   24.800000000000001        77.600000000000009        4.6033537418808219     
   24.800000000000001        78.400000000000006        4.6034371498821658     
   24.800000000000001        79.200000000000003        4.6032360191436910     
   24.800000000000001        80.000000000000000        4.6044126335495621     
   24.800000000000001        80.800000000000011        4.6021204122447683     
   24.800000000000001        81.600000000000009        4.6039901545024495     
   24.800000000000001        82.400000000000006        4.6030908873586975     
   24.800000000000001        83.200000000000003        4.5989964193256530     
   24.800000000000001        84.000000000000000        4.5949273833910071     
   24.800000000000001        84.800000000000011        4.5915097093878332     
   24.800000000000001        85.600000000000009        4.5917211903343667     
   24.800000000000001        86.400000000000006        4.5991624908292366     
   24.800000000000001        87.200000000000003        4.6151675605018241     
   24.800000000000001        88.000000000000000        4.6383812105577995     
   24.800000000000001        88.800000000000011        4.6663123181541799     
   24.800000000000001        89.600000000000009        4.6934524449633841     
   24.800000000000001        90.400000000000006        4.7153822061105801     
   24.800000000000001        91.200000000000003        4.7307683288388418     
   24.800000000000001        92.000000000000000        4.7345165928677915     
   24.800000000000001        92.800000000000011        4.7296817745275721     
   24.800000000000001        93.600000000000009        4.7154141624873205     
   24.800000000000001        94.400000000000006        4.6924147038740180     
   24.800000000000001        95.200000000000003        4.6665678299492912     
   24.800000000000001        96.000000000000000        4.6391598837863413     
   24.800000000000001        96.800000000000011        4.6167939137744751     
   24.800000000000001        97.600000000000009        4.5997701022970423     
   24.800000000000001        98.400000000000006        4.5917576918665501     
   24.800000000000001        99.200000000000003        4.5900434789294797     
   24.800000000000001        100.00000000000000        4.5936771160474130     
   24.800000000000001        100.80000000000001        4.5966912983759336     
   24.800000000000001        101.60000000000001        4.5991341312205298     
   24.800000000000001        102.40000000000001        4.6001341588448605     

   25.600000000000001       0.80000000000000004        4.6004278605852003     
   25.600000000000001        1.6000000000000001        4.6000850173061165     
   25.600000000000001        2.4000000000000004        4.5996582370640704     
   25.600000000000001        3.2000000000000002        4.6005161145488422     
   25.600000000000001        4.0000000000000000        4.5997497071344178     
   25.600000000000001        4.8000000000000007        4.6001429800527074     
   25.600000000000001        5.6000000000000005        4.5982739023329398     
   25.600000000000001        6.4000000000000004        4.5993534333745032     
   25.600000000000001        7.2000000000000002        4.5994548820188301     
   25.600000000000001        8.0000000000000000        4.5997845750216575     
   25.600000000000001        8.8000000000000007        4.6001939992707888     
   25.600000000000001        9.6000000000000014        4.6008437907429736     
   25.600000000000001        10.400000000000000        4.6024272986147059     
   25.600000000000001        11.200000000000001        4.6036186402803230     
   25.600000000000001        12.000000000000000        4.6032221332266570     
   25.600000000000001        12.800000000000001        4.6041877141823875     
   25.600000000000001        13.600000000000001        4.6002131696543298     
   25.600000000000001        14.400000000000000        4.5934997185869992     
   25.600000000000001        15.200000000000001        4.5843281458256824     
   25.600000000000001        16.000000000000000        4.5737167806484846     
   25.600000000000001        16.800000000000001        4.5621975085916535     
   25.600000000000001        17.600000000000001        4.5531224720541355     
   25.600000000000001        18.400000000000002        4.5457951389958335     
   25.600000000000001        19.200000000000003        4.5403184760700110     
   25.600000000000001        20.000000000000000        4.5376683514100300     
   25.600000000000001        20.800000000000001        4.5377060113822338     
   25.600000000000001        21.600000000000001        4.5396256368728709     
   25.600000000000001        22.400000000000002        4.5442959069822564     
   25.600000000000001        23.200000000000003        4.5511899383470755     
   25.600000000000001        24.000000000000000        4.5591996418089336     
   25.600000000000001        24.800000000000001        4.5687792096309714     
   25.600000000000001        25.600000000000001        4.5783614567818951     
   25.600000000000001        26.400000000000002        4.5879516144060570     
   25.600000000000001        27.200000000000003        4.5992580136093446     
   25.600000000000001        28.000000000000000        4.6041912080674674     
   25.600000000000001        28.800000000000001        4.6075369720747883     
   25.600000000000001        29.600000000000001        4.6084267755945172     
   25.600000000000001        30.400000000000002        4.6079257234296715     
   25.600000000000001        31.200000000000003        4.6070940081779748     
   25.600000000000001        32.000000000000000        4.6064943488360788     
   25.600000000000001        32.800000000000004        4.6052261538542512     
   25.600000000000001        33.600000000000001        4.6024236124812408     
   25.600000000000001        34.399999999999999        4.5998117534487601     
   25.600000000000001        35.200000000000003        4.5972592073539396     
   25.600000000000001        36.000000000000000        4.5919804244743929     
   25.600000000000001        36.800000000000004        4.5912520091846734     
   25.600000000000001        37.600000000000001        4.5894133736963401     
   25.600000000000001        38.400000000000006        4.5921187660485696     
   25.600000000000001        39.200000000000003        4.5941315405632901     
   25.600000000000001        40.000000000000000        4.5970041346101134     
   25.600000000000001        40.800000000000004        4.5996764943730897     
   25.600000000000001        41.600000000000001        4.6007330023162547     
   25.600000000000001        42.400000000000006        4.5999810865118622     
   25.600000000000001        43.200000000000003        4.5972967929767936     
   25.600000000000001        44.000000000000000        4.5939750749872683     
   25.600000000000001        44.800000000000004        4.5919063224202272     
   25.600000000000001        45.600000000000001        4.5914078989428928     
   25.600000000000001        46.400000000000006        4.5934138173269741     
   25.600000000000001        47.200000000000003        4.5971631821295702     
   25.600000000000001        48.000000000000000        4.5986491047938562     
   25.600000000000001        48.800000000000004        4.5948392229857262     
   25.600000000000001        49.600000000000001        4.5822878557663644     
   25.600000000000001        50.400000000000006        4.5644605910280251     
   25.600000000000001        51.200000000000003        4.5385597876352932     
   25.600000000000001        52.000000000000000        4.5188028877152160     
   25.600000000000001        52.800000000000004        4.5074436005004568     
   25.600000000000001        53.600000000000001        4.5055650819453685     
   25.600000000000001        54.400000000000006        4.5055646663323232     
   25.600000000000001        55.200000000000003        4.5054612137411683     
   25.600000000000001        56.000000000000000        4.5071436090826849     
   25.600000000000001        56.800000000000004        4.5061951529162734     
   25.600000000000001        57.600000000000001        4.5061203096443361     
   25.600000000000001        58.400000000000006        4.5057378467764320     
   25.600000000000001        59.200000000000003        4.5052434031079391     
   25.600000000000001        60.000000000000000        4.5055705685392233     
   25.600000000000001        60.800000000000004        4.5066782744757390     
   25.600000000000001        61.600000000000001        4.5047395784424902     
   25.600000000000001        62.400000000000006        4.5050622273404439     
   25.600000000000001        63.200000000000003        4.5062036253470144     
   25.600000000000001        64.000000000000000        4.5067081537969500     
   25.600000000000001        64.799999999999997        4.5040055955283664     
   25.600000000000001        65.600000000000009        4.5052377485279047     
   25.600000000000001        66.400000000000006        4.5116990159332939     
   25.600000000000001        67.200000000000003        4.5281968130333308     
   25.600000000000001        68.000000000000000        4.5508467963607080     
   25.600000000000001        68.799999999999997        4.5729790470498068     
   25.600000000000001        69.600000000000009        4.5928874528277905     
   25.600000000000001        70.400000000000006        4.6017428230069362     
   25.600000000000001        71.200000000000003        4.6058942410468111     
   25.600000000000001        72.000000000000000        4.6043661524308339     
   25.600000000000001        72.799999999999997        4.6021873806853781     
   25.600000000000001        73.600000000000009        4.6012782112721240     
   25.600000000000001        74.400000000000006        4.6014190617777473     
   25.600000000000001        75.200000000000003        4.6030640113801198     
   25.600000000000001        76.000000000000000        4.6033916326238291     
   25.600000000000001        76.800000000000011        4.6042467187534735     
   25.600000000000001        77.600000000000009        4.6047985759293217     
   25.600000000000001        78.400000000000006        4.6050490028441198     
   25.600000000000001        79.200000000000003        4.6051113421864907     
   25.600000000000001        80.000000000000000        4.6056776524119565     
   25.600000000000001        80.800000000000011        4.6059880105067261     
   25.600000000000001        81.600000000000009        4.6050326861809694     
   25.600000000000001        82.400000000000006        4.6039722589509608     
   25.600000000000001        83.200000000000003        4.6026528078084992     
   25.600000000000001        84.000000000000000        4.5998965517205264     
   25.600000000000001        84.800000000000011        4.5941027600487727     
   25.600000000000001        85.600000000000009        4.5922580324769617     
   25.600000000000001        86.400000000000006        4.5938374584109303     
   25.600000000000001        87.200000000000003        4.6018106138005495     
   25.600000000000001        88.000000000000000        4.6122424166352065     
   25.600000000000001        88.800000000000011        4.6274957138082158     
   25.600000000000001        89.600000000000009        4.6446640821866945     
   25.600000000000001        90.400000000000006        4.6600739068457155     
   25.600000000000001        91.200000000000003        4.6696909809500999     
   25.600000000000001        92.000000000000000        4.6733039382049544     
   25.600000000000001        92.800000000000011        4.6698623691954628     
   25.600000000000001        93.600000000000009        4.6597580139705661     
   25.600000000000001        94.400000000000006        4.6452539600128979     
   25.600000000000001        95.200000000000003        4.6280568423374806     
   25.600000000000001        96.000000000000000        4.6122006275376473     
   25.600000000000001        96.800000000000011        4.5995423309272141     
   25.600000000000001        97.600000000000009        4.5926337786189073     
   25.600000000000001        98.400000000000006        4.5908990556206488     
   25.600000000000001        99.200000000000003        4.5924829238190652     
   25.600000000000001        100.00000000000000        4.5959441721668384     
   25.600000000000001        100.80000000000001        4.5994743957214990     
   25.600000000000001        101.60000000000001        4.5998403709281277     
   25.600000000000001        102.40000000000001        4.6017906244992277     

   26.400000000000002       0.80000000000000004        4.5999440645450003     
   26.400000000000002        1.6000000000000001        4.6000407264733498     
   26.400000000000002        2.4000000000000004        4.6006690409500868     
   26.400000000000002        3.2000000000000002        4.6002707216368819     
   26.400000000000002        4.0000000000000000        4.6002253060173581     
   26.400000000000002        4.8000000000000007        4.5999756887485619     
   26.400000000000002        5.6000000000000005        4.6001163138895826     
   26.400000000000002        6.4000000000000004        4.6001233431367936     
   26.400000000000002        7.2000000000000002        4.5999459522759132     
   26.400000000000002        8.0000000000000000        4.6002380169721562     
   26.400000000000002        8.8000000000000007        4.5996407015637191     
   26.400000000000002        9.6000000000000014        4.5997147006526289     
   26.400000000000002        10.400000000000000        4.6004870652697347     
   26.400000000000002        11.200000000000001        4.6029813570537792     
   26.400000000000002        12.000000000000000        4.6045426844099637     
   26.400000000000002        12.800000000000001        4.6051362033404315     
   26.400000000000002        13.600000000000001        4.6027244423642779     
   26.400000000000002        14.400000000000000        4.5999046651769229     
   26.400000000000002        15.200000000000001        4.5967712656503403     
   26.400000000000002        16.000000000000000        4.5881397383081772     
   26.400000000000002        16.800000000000001        4.5862787069957776     
   26.400000000000002        17.600000000000001        4.5747649815563989     
   26.400000000000002        18.400000000000002        4.5691200728538135     
   26.400000000000002        19.200000000000003        4.5651188708590755     
   26.400000000000002        20.000000000000000        4.5632418981993466     
   26.400000000000002        20.800000000000001        4.5610434878036532     
   26.400000000000002        21.600000000000001        4.5645232694519411     
   26.400000000000002        22.400000000000002        4.5684089539356521     
   26.400000000000002        23.200000000000003        4.5737088279564508     
   26.400000000000002        24.000000000000000        4.5781501913460581     
   26.400000000000002        24.800000000000001        4.5840347933306278     
   26.400000000000002        25.600000000000001        4.5908891172956308     
   26.400000000000002        26.400000000000002        4.5940933748467288     
   26.400000000000002        27.200000000000003        4.5980641218209524     
   26.400000000000002        28.000000000000000        4.6003537801154115     
   26.400000000000002        28.800000000000001        4.6015041073479050     
   26.400000000000002        29.600000000000001        4.6017895122520933     
   26.400000000000002        30.400000000000002        4.6033923420712091     
   26.400000000000002        31.200000000000003        4.6020253988964432     
   26.400000000000002        32.000000000000000        4.6032735011716444     
   26.400000000000002        32.800000000000004        4.6047380516499521     
   26.400000000000002        33.600000000000001        4.6018176040693506     
   26.400000000000002        34.399999999999999        4.5993240115240610     
   26.400000000000002        35.200000000000003        4.5955619020300968     
   26.400000000000002        36.000000000000000        4.5911250924103673     
   26.400000000000002        36.800000000000004        4.5925981393991266     
   26.400000000000002        37.600000000000001        4.5966286633108133     
   26.400000000000002        38.400000000000006        4.6030611110576816     
   26.400000000000002        39.200000000000003        4.6120088464388020     
   26.400000000000002        40.000000000000000        4.6193500702424659     
   26.400000000000002        40.800000000000004        4.6251321228427926     
   26.400000000000002        41.600000000000001        4.6272708910240228     
   26.400000000000002        42.400000000000006        4.6260211888504612     
   26.400000000000002        43.200000000000003        4.6198206250250449     
   26.400000000000002        44.000000000000000        4.6115326530976208     
   26.400000000000002        44.800000000000004        4.6031599595143122     
   26.400000000000002        45.600000000000001        4.5973408247551069     
   26.400000000000002        46.400000000000006        4.5950989543088872     
   26.400000000000002        47.200000000000003        4.5952807850273327     
   26.400000000000002        48.000000000000000        4.5951122294995725     
   26.400000000000002        48.800000000000004        4.5910171515526796     
   26.400000000000002        49.600000000000001        4.5757745465564446     
   26.400000000000002        50.400000000000006        4.5561951155011799     
   26.400000000000002        51.200000000000003        4.5324046828554510     
   26.400000000000002        52.000000000000000        4.5137128422624091     
   26.400000000000002        52.800000000000004        4.5042714350974116     
   26.400000000000002        53.600000000000001        4.5037283507476866     
   26.400000000000002        54.400000000000006        4.5049639476043151     
   26.400000000000002        55.200000000000003        4.5050198940724666     
   26.400000000000002        56.000000000000000        4.5044986801839606     
   26.400000000000002        56.800000000000004        4.5053112581907948     
   26.400000000000002        57.600000000000001        4.5061850465613116     
   26.400000000000002        58.400000000000006        4.5060327019312414     
   26.400000000000002        59.200000000000003        4.5064260749617562     
   26.400000000000002        60.000000000000000        4.5062754476403928     
   26.400000000000002        60.800000000000004        4.5059010382697187     
   26.400000000000002        61.600000000000001        4.5051866379480856     
   26.400000000000002        62.400000000000006        4.5054594077292816     
   26.400000000000002        63.200000000000003        4.5050152717659104     
   26.400000000000002        64.000000000000000        4.5056856708805642     
   26.400000000000002        64.799999999999997        4.5067557921515187     
   26.400000000000002        65.600000000000009        4.5054138197312543     
   26.400000000000002        66.400000000000006        4.5091819380961180     
   26.400000000000002        67.200000000000003        4.5202611796386325     
   26.400000000000002        68.000000000000000        4.5413329145546424     
   26.400000000000002        68.799999999999997        4.5652857161143690     
   26.400000000000002        69.600000000000009        4.5855928382525244     
   26.400000000000002        70.400000000000006        4.5995741806429784     
   26.400000000000002        71.200000000000003        4.6058784534496091     
   26.400000000000002        72.000000000000000        4.6071975588013876     
   26.400000000000002        72.799999999999997        4.6056084591352757     
   26.400000000000002        73.600000000000009        4.6032684016788545     
   26.400000000000002        74.400000000000006        4.6041664274910117     
   26.400000000000002        75.200000000000003        4.6037201623018529     
   26.400000000000002        76.000000000000000        4.6043780559395255     
   26.400000000000002        76.800000000000011        4.6059195796672823     
   26.400000000000002        77.600000000000009        4.6040839205921218     
   26.400000000000002        78.400000000000006        4.6038132256268858     
   26.400000000000002        79.200000000000003        4.6035431012695183     
   26.400000000000002        80.000000000000000        4.6038962074143850     
   26.400000000000002        80.800000000000011        4.6043131029009761     
   26.400000000000002        81.600000000000009        4.6048001562413416     
   26.400000000000002        82.400000000000006        4.6058460401067727     
   26.400000000000002        83.200000000000003        4.6019147026534091     
   26.400000000000002        84.000000000000000        4.6026897494235328     
   26.400000000000002        84.800000000000011        4.5992343286336155     
   26.400000000000002        85.600000000000009        4.5958087054927601     
   26.400000000000002        86.400000000000006        4.5935075224834581     
   26.400000000000002        87.200000000000003        4.5919706686068711     
   26.400000000000002        88.000000000000000        4.5968173656524325     
   26.400000000000002        88.800000000000011        4.6033418356556028     
   26.400000000000002        89.600000000000009        4.6112917081545426     
   26.400000000000002        90.400000000000006        4.6205790495845971     
   26.400000000000002        91.200000000000003        4.6262728569647749     
   26.400000000000002        92.000000000000000        4.6273879911549409     
   26.400000000000002        92.800000000000011        4.6245001828131374     
   26.400000000000002        93.600000000000009        4.6199846483130900     
   26.400000000000002        94.400000000000006        4.6121196076775721     
   26.400000000000002        95.200000000000003        4.6030363280340785     
   26.400000000000002        96.000000000000000        4.5976585072911060     
   26.400000000000002        96.800000000000011        4.5915602865169438     
   26.400000000000002        97.600000000000009        4.5913277445997904     
   26.400000000000002        98.400000000000006        4.5932577468879767     
   26.400000000000002        99.200000000000003        4.5952168424895019     
   26.400000000000002        100.00000000000000        4.5981675403944644     
   26.400000000000002        100.80000000000001        4.5987843857789716     
   26.400000000000002        101.60000000000001        4.6005993958297537     
   26.400000000000002        102.40000000000001        4.6001952793144962     

   27.200000000000003       0.80000000000000004        4.5998938112188723     
   27.200000000000003        1.6000000000000001        4.6000462913290736     
   27.200000000000003        2.4000000000000004        4.6001528021491866     
   27.200000000000003        3.2000000000000002        4.5987358302106056     
   27.200000000000003        4.0000000000000000        4.6001452004598367     
   27.200000000000003        4.8000000000000007        4.6003136614435700     
   27.200000000000003        5.6000000000000005        4.5999643653761462     
   27.200000000000003        6.4000000000000004        4.5999761277039299     
   27.200000000000003        7.2000000000000002        4.6000701612883965     
   27.200000000000003        8.0000000000000000        4.5998319171620272     
   27.200000000000003        8.8000000000000007        4.5996971340043977     
   27.200000000000003        9.6000000000000014        4.5977326116155908     
   27.200000000000003        10.400000000000000        4.6011199464417425     
   27.200000000000003        11.200000000000001        4.6021018856745242     
   27.200000000000003        12.000000000000000        4.6026817863113640     
   27.200000000000003        12.800000000000001        4.6028808065267635     
   27.200000000000003        13.600000000000001        4.6041401690434105     
   27.200000000000003        14.400000000000000        4.6041867947572133     
   27.200000000000003        15.200000000000001        4.6033939963293609     
   27.200000000000003        16.000000000000000        4.6006102975278731     
   27.200000000000003        16.800000000000001        4.5962608455464942     
   27.200000000000003        17.600000000000001        4.5893036387486550     
   27.200000000000003        18.400000000000002        4.5890731521928227     
   27.200000000000003        19.200000000000003        4.5862639754817360     
   27.200000000000003        20.000000000000000        4.5866317583365674     
   27.200000000000003        20.800000000000001        4.5859924938704300     
   27.200000000000003        21.600000000000001        4.5865483050017870     
   27.200000000000003        22.400000000000002        4.5871496594508070     
   27.200000000000003        23.200000000000003        4.5876899942746139     
   27.200000000000003        24.000000000000000        4.5875246629065760     
   27.200000000000003        24.800000000000001        4.5876402382932575     
   27.200000000000003        25.600000000000001        4.5872585118326814     
   27.200000000000003        26.400000000000002        4.5865132176330707     
   27.200000000000003        27.200000000000003        4.5864600859137115     
   27.200000000000003        28.000000000000000        4.5857383881516416     
   27.200000000000003        28.800000000000001        4.5840338119719037     
   27.200000000000003        29.600000000000001        4.5863624646612493     
   27.200000000000003        30.400000000000002        4.5880787117697457     
   27.200000000000003        31.200000000000003        4.5908234816264297     
   27.200000000000003        32.000000000000000        4.5951917127117374     
   27.200000000000003        32.800000000000004        4.5975796281830723     
   27.200000000000003        33.600000000000001        4.5967651195663786     
   27.200000000000003        34.399999999999999        4.5967796995367083     
   27.200000000000003        35.200000000000003        4.5944468003043957     
   27.200000000000003        36.000000000000000        4.5962970793266198     
   27.200000000000003        36.800000000000004        4.6034036551762654     
   27.200000000000003        37.600000000000001        4.6134548113583964     
   27.200000000000003        38.400000000000006        4.6284341007438190     
   27.200000000000003        39.200000000000003        4.6451616555904396     
   27.200000000000003        40.000000000000000        4.6595757144267349     
   27.200000000000003        40.800000000000004        4.6721545506928308     
   27.200000000000003        41.600000000000001        4.6734622470798692     
   27.200000000000003        42.400000000000006        4.6706178023218614     
   27.200000000000003        43.200000000000003        4.6600304492911109     
   27.200000000000003        44.000000000000000        4.6451290732184614     
   27.200000000000003        44.800000000000004        4.6285808579772754     
   27.200000000000003        45.600000000000001        4.6133637767678639     
   27.200000000000003        46.400000000000006        4.6032385056920555     
   27.200000000000003        47.200000000000003        4.5981348671041653     
   27.200000000000003        48.000000000000000        4.5936347163472133     
   27.200000000000003        48.800000000000004        4.5849962044712163     
   27.200000000000003        49.600000000000001        4.5710603102065956     
   27.200000000000003        50.400000000000006        4.5541046829098821     
   27.200000000000003        51.200000000000003        4.5267690773431841     
   27.200000000000003        52.000000000000000        4.5124151047752452     
   27.200000000000003        52.800000000000004        4.5023197633874927     
   27.200000000000003        53.600000000000001        4.5025444510268269     
   27.200000000000003        54.400000000000006        4.5045891235145312     
   27.200000000000003        55.200000000000003        4.5048663840848491     
   27.200000000000003        56.000000000000000        4.5046114658027365     
   27.200000000000003        56.800000000000004        4.5044495685753869     
   27.200000000000003        57.600000000000001        4.5055802964338234     
   27.200000000000003        58.400000000000006        4.5065539665753382     
   27.200000000000003        59.200000000000003        4.5060590479367386     
   27.200000000000003        60.000000000000000        4.5065702689746576     
   27.200000000000003        60.800000000000004        4.5040028200320181     
   27.200000000000003        61.600000000000001        4.5065423579510542     
   27.200000000000003        62.400000000000006        4.5047150921812484     
   27.200000000000003        63.200000000000003        4.5030484537379003     
   27.200000000000003        64.000000000000000        4.5047060895618793     
   27.200000000000003        64.799999999999997        4.5077439152681631     
   27.200000000000003        65.600000000000009        4.5036794574519385     
   27.200000000000003        66.400000000000006        4.5050142400527218     
   27.200000000000003        67.200000000000003        4.5150185499324049     
   27.200000000000003        68.000000000000000        4.5326263216197216     
   27.200000000000003        68.799999999999997        4.5570267781043476     
   27.200000000000003        69.600000000000009        4.5817381889000464     
   27.200000000000003        70.400000000000006        4.5971667180291327     
   27.200000000000003        71.200000000000003        4.6069852991701046     
   27.200000000000003        72.000000000000000        4.6103609332153663     
   27.200000000000003        72.799999999999997        4.6096534784611913     
   27.200000000000003        73.600000000000009        4.6095064446922356     
   27.200000000000003        74.400000000000006        4.6031494102594053     
   27.200000000000003        75.200000000000003        4.6041280673482614     
   27.200000000000003        76.000000000000000        4.6020999608579576     
   27.200000000000003        76.800000000000011        4.6002399549572379     
   27.200000000000003        77.600000000000009        4.5984680702686385     
   27.200000000000003        78.400000000000006        4.5968631903466362     
   27.200000000000003        79.200000000000003        4.5961284419425938     
   27.200000000000003        80.000000000000000        4.5939149753029582     
   27.200000000000003        80.800000000000011        4.5966991272813829     
   27.200000000000003        81.600000000000009        4.5981179245792774     
   27.200000000000003        82.400000000000006        4.6002545604094447     
   27.200000000000003        83.200000000000003        4.6019865461658105     
   27.200000000000003        84.000000000000000        4.6015776334266567     
   27.200000000000003        84.800000000000011        4.6016289661629157     
   27.200000000000003        85.600000000000009        4.5999693981493159     
   27.200000000000003        86.400000000000006        4.5972673355623765     
   27.200000000000003        87.200000000000003        4.5946246635311718     
   27.200000000000003        88.000000000000000        4.5923775869709260     
   27.200000000000003        88.800000000000011        4.5929222866381023     
   27.200000000000003        89.600000000000009        4.5947271101257270     
   27.200000000000003        90.400000000000006        4.5970814028706775     
   27.200000000000003        91.200000000000003        4.5990497648541115     
   27.200000000000003        92.000000000000000        4.6006027844848605     
   27.200000000000003        92.800000000000011        4.5998568301985978     
   27.200000000000003        93.600000000000009        4.5977253808496004     
   27.200000000000003        94.400000000000006        4.5946777834591845     
   27.200000000000003        95.200000000000003        4.5915939407153603     
   27.200000000000003        96.000000000000000        4.5894543246062609     
   27.200000000000003        96.800000000000011        4.5903544026739800     
   27.200000000000003        97.600000000000009        4.5936973057783987     
   27.200000000000003        98.400000000000006        4.5941175911812300     
   27.200000000000003        99.200000000000003        4.5978923052459919     
   27.200000000000003        100.00000000000000        4.5999471800578418     
   27.200000000000003        100.80000000000001        4.6005408161238153     
   27.200000000000003        101.60000000000001        4.6006721134656345     
   27.200000000000003        102.40000000000001        4.5993454115828527     

   28.000000000000000       0.80000000000000004        4.5997855648932324     
   28.000000000000000        1.6000000000000001        4.5999365681473412     
   28.000000000000000        2.4000000000000004        4.5993933153767719     
   28.000000000000000        3.2000000000000002        4.6003547920453940     
   28.000000000000000        4.0000000000000000        4.6006925935495424     
   28.000000000000000        4.8000000000000007        4.6002751034588014     
   28.000000000000000        5.6000000000000005        4.5997211621976932     
   28.000000000000000        6.4000000000000004        4.6007552055819509     
   28.000000000000000        7.2000000000000002        4.5996449800194776     
   28.000000000000000        8.0000000000000000        4.5996740915058467     
   28.000000000000000        8.8000000000000007        4.5999247054298573     
   28.000000000000000        9.6000000000000014        4.5994242183641960     
   28.000000000000000        10.400000000000000        4.6001955823507892     
   28.000000000000000        11.200000000000001        4.6001592025656075     
   28.000000000000000        12.000000000000000        4.6003981616270497     
   28.000000000000000        12.800000000000001        4.6011513753779196     
   28.000000000000000        13.600000000000001        4.6026809355782268     
   28.000000000000000        14.400000000000000        4.6039584137432952     
   28.000000000000000        15.200000000000001        4.6048288055492872     
   28.000000000000000        16.000000000000000        4.6039452203002469     
   28.000000000000000        16.800000000000001        4.6033837260613772     
   28.000000000000000        17.600000000000001        4.6027357799920221     
   28.000000000000000        18.400000000000002        4.6024653243289499     
   28.000000000000000        19.200000000000003        4.6020798888275429     
   28.000000000000000        20.000000000000000        4.6014457859669768     
   28.000000000000000        20.800000000000001        4.6007000902162236     
   28.000000000000000        21.600000000000001        4.5979659703232496     
   28.000000000000000        22.400000000000002        4.5936373754030884     
   28.000000000000000        23.200000000000003        4.5906236878109432     
   28.000000000000000        24.000000000000000        4.5831736998550250     
   28.000000000000000        24.800000000000001        4.5773527183897018     
   28.000000000000000        25.600000000000001        4.5721554590502693     
   28.000000000000000        26.400000000000002        4.5675902479721113     
   28.000000000000000        27.200000000000003        4.5636397560022166     
   28.000000000000000        28.000000000000000        4.5622189513809346     
   28.000000000000000        28.800000000000001        4.5620726195119099     
   28.000000000000000        29.600000000000001        4.5644194429971785     
   28.000000000000000        30.400000000000002        4.5683035173867239     
   28.000000000000000        31.200000000000003        4.5748144610691126     
   28.000000000000000        32.000000000000000        4.5791284629299573     
   28.000000000000000        32.800000000000004        4.5848354315281403     
   28.000000000000000        33.600000000000001        4.5883361637242359     
   28.000000000000000        34.399999999999999        4.5913460259086865     
   28.000000000000000        35.200000000000003        4.5955683560310838     
   28.000000000000000        36.000000000000000        4.6044721894254526     
   28.000000000000000        36.800000000000004        4.6200389885556596     
   28.000000000000000        37.600000000000001        4.6418587585284801     
   28.000000000000000        38.400000000000006        4.6674803502942428     
   28.000000000000000        39.200000000000003        4.6938904078063874     
   28.000000000000000        40.000000000000000        4.7147226540588552     
   28.000000000000000        40.800000000000004        4.7290710770385065     
   28.000000000000000        41.600000000000001        4.7341559982996477     
   28.000000000000000        42.400000000000006        4.7296390159974235     
   28.000000000000000        43.200000000000003        4.7154403241522109     
   28.000000000000000        44.000000000000000        4.6925578425625076     
   28.000000000000000        44.800000000000004        4.6652719842381476     
   28.000000000000000        45.600000000000001        4.6392823866943633     
   28.000000000000000        46.400000000000006        4.6197418288905139     
   28.000000000000000        47.200000000000003        4.6063513987505491     
   28.000000000000000        48.000000000000000        4.5950643655505630     
   28.000000000000000        48.800000000000004        4.5837275406841949     
   28.000000000000000        49.600000000000001        4.5684790468121017     
   28.000000000000000        50.400000000000006        4.5470613200162378     
   28.000000000000000        51.200000000000003        4.5247798776095474     
   28.000000000000000        52.000000000000000        4.5086106742021625     
   28.000000000000000        52.800000000000004        4.5018209244851608     
   28.000000000000000        53.600000000000001        4.5026812293564777     
   28.000000000000000        54.400000000000006        4.5055769256131351     
   28.000000000000000        55.200000000000003        4.5060803255049118     
   28.000000000000000        56.000000000000000        4.5047903594646073     
   28.000000000000000        56.800000000000004        4.5045225738968950     
   28.000000000000000        57.600000000000001        4.5046929554940656     
   28.000000000000000        58.400000000000006        4.5057899832861752     
   28.000000000000000        59.200000000000003        4.5061885083901965     
   28.000000000000000        60.000000000000000        4.5065307189427211     
   28.000000000000000        60.800000000000004        4.5062884920941100     
   28.000000000000000        61.600000000000001        4.5054695464547763     
   28.000000000000000        62.400000000000006        4.5050272567183987     
   28.000000000000000        63.200000000000003        4.5048780005322158     
   28.000000000000000        64.000000000000000        4.5036914112325848     
   28.000000000000000        64.799999999999997        4.5051864776764443     
   28.000000000000000        65.600000000000009        4.5046447587168474     
   28.000000000000000        66.400000000000006        4.5020522297699204     
   28.000000000000000        67.200000000000003        4.5087111598745286     
   28.000000000000000        68.000000000000000        4.5258731594514563     
   28.000000000000000        68.799999999999997        4.5481235356339571     
   28.000000000000000        69.600000000000009        4.5736728000490432     
   28.000000000000000        70.400000000000006        4.5936800864545209     
   28.000000000000000        71.200000000000003        4.6074471222290354     
   28.000000000000000        72.000000000000000        4.6119998158134843     
   28.000000000000000        72.799999999999997        4.6117830019460344     
   28.000000000000000        73.600000000000009        4.6091348330326811     
   28.000000000000000        74.400000000000006        4.6024292383035252     
   28.000000000000000        75.200000000000003        4.5988182804603301     
   28.000000000000000        76.000000000000000        4.5942827454598270     
   28.000000000000000        76.800000000000011        4.5898792502367671     
   28.000000000000000        77.600000000000009        4.5860223017271187     
   28.000000000000000        78.400000000000006        4.5825161319629357     
   28.000000000000000        79.200000000000003        4.5811651027980833     
   28.000000000000000        80.000000000000000        4.5796384935853096     
   28.000000000000000        80.800000000000011        4.5808519508650543     
   28.000000000000000        81.600000000000009        4.5834606555672144     
   28.000000000000000        82.400000000000006        4.5873739311398305     
   28.000000000000000        83.200000000000003        4.5905567355754267     
   28.000000000000000        84.000000000000000        4.5978343517812741     
   28.000000000000000        84.800000000000011        4.5995811548873728     
   28.000000000000000        85.600000000000009        4.5977754361330181     
   28.000000000000000        86.400000000000006        4.5996055081644629     
   28.000000000000000        87.200000000000003        4.5980175719099794     
   28.000000000000000        88.000000000000000        4.5946479991069165     
   28.000000000000000        88.800000000000011        4.5928417030696398     
   28.000000000000000        89.600000000000009        4.5908321119065922     
   28.000000000000000        90.400000000000006        4.5897429027857841     
   28.000000000000000        91.200000000000003        4.5896441344051153     
   28.000000000000000        92.000000000000000        4.5898097651281091     
   28.000000000000000        92.800000000000011        4.5904648636952041     
   28.000000000000000        93.600000000000009        4.5905021707190619     
   28.000000000000000        94.400000000000006        4.5899927376753782     
   28.000000000000000        95.200000000000003        4.5917876823373787     
   28.000000000000000        96.000000000000000        4.5912915793626317     
   28.000000000000000        96.800000000000011        4.5928926953444993     
   28.000000000000000        97.600000000000009        4.5953857504841293     
   28.000000000000000        98.400000000000006        4.5978068365765177     
   28.000000000000000        99.200000000000003        4.6001250612653690     
   28.000000000000000        100.00000000000000        4.6003431090401676     
   28.000000000000000        100.80000000000001        4.6008915451847994     
   28.000000000000000        101.60000000000001        4.6011263880990700     
   28.000000000000000        102.40000000000001        4.6002954780942771     

   28.800000000000001       0.80000000000000004        4.6005349979060384     
   28.800000000000001        1.6000000000000001        4.5984597747445859     
   28.800000000000001        2.4000000000000004        4.5996916543448005     
   28.800000000000001        3.2000000000000002        4.6002936050924976     
   28.800000000000001        4.0000000000000000        4.6001364020494799     
   28.800000000000001        4.8000000000000007        4.6002911817490197     
   28.800000000000001        5.6000000000000005        4.6000284420701263     
   28.800000000000001        6.4000000000000004        4.5996172649838893     
   28.800000000000001        7.2000000000000002        4.5995183754068636     
   28.800000000000001        8.0000000000000000        4.5999788370121379     
   28.800000000000001        8.8000000000000007        4.5996180613986821     
   28.800000000000001        9.6000000000000014        4.5989943719843218     
   28.800000000000001        10.400000000000000        4.5991031733627574     
   28.800000000000001        11.200000000000001        4.5989542023100176     
   28.800000000000001        12.000000000000000        4.5992151790491036     
   28.800000000000001        12.800000000000001        4.5999143132081848     
   28.800000000000001        13.600000000000001        4.6008092694240235     
   28.800000000000001        14.400000000000000        4.6021459141349306     
   28.800000000000001        15.200000000000001        4.6032848583306949     
   28.800000000000001        16.000000000000000        4.6042598699479242     
   28.800000000000001        16.800000000000001        4.6051228630303687     
   28.800000000000001        17.600000000000001        4.6055215207371827     
   28.800000000000001        18.400000000000002        4.6080157370352959     
   28.800000000000001        19.200000000000003        4.6095605981772252     
   28.800000000000001        20.000000000000000        4.6077735625729890     
   28.800000000000001        20.800000000000001        4.6036767663645879     
   28.800000000000001        21.600000000000001        4.5968879957959627     
   28.800000000000001        22.400000000000002        4.5878263637725052     
   28.800000000000001        23.200000000000003        4.5785089106032988     
   28.800000000000001        24.000000000000000        4.5669970830119953     
   28.800000000000001        24.800000000000001        4.5573869688330104     
   28.800000000000001        25.600000000000001        4.5494680872813094     
   28.800000000000001        26.400000000000002        4.5433705021437625     
   28.800000000000001        27.200000000000003        4.5390316237568751     
   28.800000000000001        28.000000000000000        4.5381832514450400     
   28.800000000000001        28.800000000000001        4.5374403135983972     
   28.800000000000001        29.600000000000001        4.5402690634775160     
   28.800000000000001        30.400000000000002        4.5454138281430172     
   28.800000000000001        31.200000000000003        4.5530055008473163     
   28.800000000000001        32.000000000000000        4.5586398916668447     
   28.800000000000001        32.800000000000004        4.5663149947709982     
   28.800000000000001        33.600000000000001        4.5749683707198479     
   28.800000000000001        34.399999999999999        4.5823270733974857     
   28.800000000000001        35.200000000000003        4.5976679236110760     
   28.800000000000001        36.000000000000000        4.6155325989560492     
   28.800000000000001        36.800000000000004        4.6438981571903355     
   28.800000000000001        37.600000000000001        4.6785011049889889     
   28.800000000000001        38.400000000000006        4.7158320083804961     
   28.800000000000001        39.200000000000003        4.7501620847167052     
   28.800000000000001        40.000000000000000        4.7766901470114984     
   28.800000000000001        40.800000000000004        4.7949018403663493     
   28.800000000000001        41.600000000000001        4.8011650426147288     
   28.800000000000001        42.400000000000006        4.7960800063176459     
   28.800000000000001        43.200000000000003        4.7777264288206629     
   28.800000000000001        44.000000000000000        4.7495710662691293     
   28.800000000000001        44.800000000000004        4.7139832121467666     
   28.800000000000001        45.600000000000001        4.6766038255645146     
   28.800000000000001        46.400000000000006        4.6430026993380222     
   28.800000000000001        47.200000000000003        4.6166994010641300     
   28.800000000000001        48.000000000000000        4.5983324284058700     
   28.800000000000001        48.800000000000004        4.5838629729583582     
   28.800000000000001        49.600000000000001        4.5663337715256569     
   28.800000000000001        50.400000000000006        4.5460806027509184     
   28.800000000000001        51.200000000000003        4.5259441898211925     
   28.800000000000001        52.000000000000000        4.5088113087253197     
   28.800000000000001        52.800000000000004        4.5022499528113906     
   28.800000000000001        53.600000000000001        4.5024079139704103     
   28.800000000000001        54.400000000000006        4.5059647741991693     
   28.800000000000001        55.200000000000003        4.5042989564674389     
   28.800000000000001        56.000000000000000        4.5051109503848084     
   28.800000000000001        56.800000000000004        4.5048993180993095     
   28.800000000000001        57.600000000000001        4.5053593621542083     
   28.800000000000001        58.400000000000006        4.5057330604717869     
   28.800000000000001        59.200000000000003        4.5060224984315704     
   28.800000000000001        60.000000000000000        4.5065752798480085     
   28.800000000000001        60.800000000000004        4.5060542286312479     
   28.800000000000001        61.600000000000001        4.5065105119009710     
   28.800000000000001        62.400000000000006        4.5052696892607287     
   28.800000000000001        63.200000000000003        4.5042101037613822     
   28.800000000000001        64.000000000000000        4.5038064528189654     
   28.800000000000001        64.799999999999997        4.5033530106535817     
   28.800000000000001        65.600000000000009        4.5062091352590263     
   28.800000000000001        66.400000000000006        4.5048659329035745     
   28.800000000000001        67.200000000000003        4.5080100004377952     
   28.800000000000001        68.000000000000000        4.5190936712683847     
   28.800000000000001        68.799999999999997        4.5410380922425695     
   28.800000000000001        69.600000000000009        4.5651656854436000     
   28.800000000000001        70.400000000000006        4.5851869410722355     
   28.800000000000001        71.200000000000003        4.6022051375466768     
   28.800000000000001        72.000000000000000        4.6100808189544518     
   28.800000000000001        72.799999999999997        4.6095827535681373     
   28.800000000000001        73.600000000000009        4.6046726943681326     
   28.800000000000001        74.400000000000006        4.5963376608745410     
   28.800000000000001        75.200000000000003        4.5870061086498728     
   28.800000000000001        76.000000000000000        4.5796636289748687     
   28.800000000000001        76.800000000000011        4.5721623953277444     
   28.800000000000001        77.600000000000009        4.5659294424267216     
   28.800000000000001        78.400000000000006        4.5619789078183617     
   28.800000000000001        79.200000000000003        4.5582481628442997     
   28.800000000000001        80.000000000000000        4.5573471239692811     
   28.800000000000001        80.800000000000011        4.5586521268731151     
   28.800000000000001        81.600000000000009        4.5622473798097287     
   28.800000000000001        82.400000000000006        4.5672861054092024     
   28.800000000000001        83.200000000000003        4.5749923500713692     
   28.800000000000001        84.000000000000000        4.5826760351136917     
   28.800000000000001        84.800000000000011        4.5899700100839773     
   28.800000000000001        85.600000000000009        4.5961044629860339     
   28.800000000000001        86.400000000000006        4.5996230319086573     
   28.800000000000001        87.200000000000003        4.5999765920550306     
   28.800000000000001        88.000000000000000        4.5998995246756467     
   28.800000000000001        88.800000000000011        4.5974472027406890     
   28.800000000000001        89.600000000000009        4.5933330664550063     
   28.800000000000001        90.400000000000006        4.5924038741356927     
   28.800000000000001        91.200000000000003        4.5899297705176680     
   28.800000000000001        92.000000000000000        4.5899328297319402     
   28.800000000000001        92.800000000000011        4.5895647725123085     
   28.800000000000001        93.600000000000009        4.5908252567028569     
   28.800000000000001        94.400000000000006        4.5918970957469822     
   28.800000000000001        95.200000000000003        4.5929868409524444     
   28.800000000000001        96.000000000000000        4.5950434438178664     
   28.800000000000001        96.800000000000011        4.5954081588597777     
   28.800000000000001        97.600000000000009        4.5975997515557090     
   28.800000000000001        98.400000000000006        4.5990876098469267     
   28.800000000000001        99.200000000000003        4.5998759120683701     
   28.800000000000001        100.00000000000000        4.6007524067457961     
   28.800000000000001        100.80000000000001        4.6017480315513009     
   28.800000000000001        101.60000000000001        4.6007603347126951     
   28.800000000000001        102.40000000000001        4.6005918426453016     

   29.600000000000001       0.80000000000000004        4.5992043480494287     
   29.600000000000001        1.6000000000000001        4.6007891966553416     
   29.600000000000001        2.4000000000000004        4.5999651003589506     
   29.600000000000001        3.2000000000000002        4.5987717979173750     
   29.600000000000001        4.0000000000000000        4.6007139742957364     
   29.600000000000001        4.8000000000000007        4.6003804051748505     
   29.600000000000001        5.6000000000000005        4.5999207624579270     
   29.600000000000001        6.4000000000000004        4.5996630724678749     
   29.600000000000001        7.2000000000000002        4.6000580329331617     
   29.600000000000001        8.0000000000000000        4.5994038456188102     
   29.600000000000001        8.8000000000000007        4.5993451789832953     
   29.600000000000001        9.6000000000000014        4.5988115478575384     
   29.600000000000001        10.400000000000000        4.5988402472827454     
   29.600000000000001        11.200000000000001        4.5990047308660582     
   29.600000000000001        12.000000000000000        4.5995248958711077     
   29.600000000000001        12.800000000000001        4.5995165944051655     
   29.600000000000001        13.600000000000001        4.5992528811008881     
   29.600000000000001        14.400000000000000        4.6001724601504641     
   29.600000000000001        15.200000000000001        4.6010077248512244     
   29.600000000000001        16.000000000000000        4.6027217316364144     
   29.600000000000001        16.800000000000001        4.6043840896489714     
   29.600000000000001        17.600000000000001        4.6055354981241665     
   29.600000000000001        18.400000000000002        4.6084294708774269     
   29.600000000000001        19.200000000000003        4.6087133446415276     
   29.600000000000001        20.000000000000000        4.6047264862632247     
   29.600000000000001        20.800000000000001        4.5964912417465227     
   29.600000000000001        21.600000000000001        4.5855985363494050     
   29.600000000000001        22.400000000000002        4.5721258221304550     
   29.600000000000001        23.200000000000003        4.5580604553514270     
   29.600000000000001        24.000000000000000        4.5454718881798044     
   29.600000000000001        24.800000000000001        4.5350558793705833     
   29.600000000000001        25.600000000000001        4.5272714258518487     
   29.600000000000001        26.400000000000002        4.5228418680989453     
   29.600000000000001        27.200000000000003        4.5182098976032776     
   29.600000000000001        28.000000000000000        4.5170012733912834     
   29.600000000000001        28.800000000000001        4.5173250209137006     
   29.600000000000001        29.600000000000001        4.5196334284594473     
   29.600000000000001        30.400000000000002        4.5249719475165833     
   29.600000000000001        31.200000000000003        4.5302436017335017     
   29.600000000000001        32.000000000000000        4.5394164101122678     
   29.600000000000001        32.800000000000004        4.5443591392147971     
   29.600000000000001        33.600000000000001        4.5556512015662021     
   29.600000000000001        34.399999999999999        4.5709335230154098     
   29.600000000000001        35.200000000000003        4.5943896008651297     
   29.600000000000001        36.000000000000000        4.6275963196372256     
   29.600000000000001        36.800000000000004        4.6706639759870319     
   29.600000000000001        37.600000000000001        4.7174921185519159     
   29.600000000000001        38.400000000000006        4.7653926568927201     
   29.600000000000001        39.200000000000003        4.8064693922215884     
   29.600000000000001        40.000000000000000        4.8373033304653292     
   29.600000000000001        40.800000000000004        4.8555237468415795     
   29.600000000000001        41.600000000000001        4.8610300900677448     
   29.600000000000001        42.400000000000006        4.8542448667581573     
   29.600000000000001        43.200000000000003        4.8365665034964813     
   29.600000000000001        44.000000000000000        4.8045112222752122     
   29.600000000000001        44.800000000000004        4.7610885867291683     
   29.600000000000001        45.600000000000001        4.7151545576894280     
   29.600000000000001        46.400000000000006        4.6702647011774809     
   29.600000000000001        47.200000000000003        4.6336881567514938     
   29.600000000000001        48.000000000000000        4.6073288143658155     
   29.600000000000001        48.800000000000004        4.5864515300714004     
   29.600000000000001        49.600000000000001        4.5673678528931045     
   29.600000000000001        50.400000000000006        4.5471424585370608     
   29.600000000000001        51.200000000000003        4.5267487556515773     
   29.600000000000001        52.000000000000000        4.5108631691942191     
   29.600000000000001        52.800000000000004        4.5028290910662756     
   29.600000000000001        53.600000000000001        4.5041452692438311     
   29.600000000000001        54.400000000000006        4.5050804969218543     
   29.600000000000001        55.200000000000003        4.5061815082138263     
   29.600000000000001        56.000000000000000        4.5058336684428149     
   29.600000000000001        56.800000000000004        4.5054760901961819     
   29.600000000000001        57.600000000000001        4.5048675796612532     
   29.600000000000001        58.400000000000006        4.5050236069331229     
   29.600000000000001        59.200000000000003        4.5048713119850090     
   29.600000000000001        60.000000000000000        4.5073155047711477     
   29.600000000000001        60.800000000000004        4.5064801240799888     
   29.600000000000001        61.600000000000001        4.5061130396360687     
   29.600000000000001        62.400000000000006        4.5053297801544900     
   29.600000000000001        63.200000000000003        4.5044376859362547     
   29.600000000000001        64.000000000000000        4.5047073197229270     
   29.600000000000001        64.799999999999997        4.5040878681367831     
   29.600000000000001        65.600000000000009        4.5058360687075742     
   29.600000000000001        66.400000000000006        4.5087044431289423     
   29.600000000000001        67.200000000000003        4.5054714529915101     
   29.600000000000001        68.000000000000000        4.5117781119353380     
   29.600000000000001        68.799999999999997        4.5307191675610099     
   29.600000000000001        69.600000000000009        4.5535508748556746     
   29.600000000000001        70.400000000000006        4.5755193492498876     
   29.600000000000001        71.200000000000003        4.5918506229935403     
   29.600000000000001        72.000000000000000        4.6005343038995621     
   29.600000000000001        72.799999999999997        4.6006315888104652     
   29.600000000000001        73.600000000000009        4.5937301940291286     
   29.600000000000001        74.400000000000006        4.5827917524187329     
   29.600000000000001        75.200000000000003        4.5700323205977522     
   29.600000000000001        76.000000000000000        4.5600853224962776     
   29.600000000000001        76.800000000000011        4.5500073991929799     
   29.600000000000001        77.600000000000009        4.5421723615311960     
   29.600000000000001        78.400000000000006        4.5366970763862966     
   29.600000000000001        79.200000000000003        4.5338092579874330     
   29.600000000000001        80.000000000000000        4.5330179615318569     
   29.600000000000001        80.800000000000011        4.5345713876287199     
   29.600000000000001        81.600000000000009        4.5381989731489485     
   29.600000000000001        82.400000000000006        4.5435796563543658     
   29.600000000000001        83.200000000000003        4.5526980966543382     
   29.600000000000001        84.000000000000000        4.5624253580071210     
   29.600000000000001        84.800000000000011        4.5736460015571341     
   29.600000000000001        85.600000000000009        4.5837081428505551     
   29.600000000000001        86.400000000000006        4.5922054751669092     
   29.600000000000001        87.200000000000003        4.6003909290325700     
   29.600000000000001        88.000000000000000        4.6019569705087680     
   29.600000000000001        88.800000000000011        4.6014195402170079     
   29.600000000000001        89.600000000000009        4.5994248341768449     
   29.600000000000001        90.400000000000006        4.5973414861191699     
   29.600000000000001        91.200000000000003        4.5959352524909578     
   29.600000000000001        92.000000000000000        4.5941122997486801     
   29.600000000000001        92.800000000000011        4.5951178670474198     
   29.600000000000001        93.600000000000009        4.5949376898423449     
   29.600000000000001        94.400000000000006        4.5948426736823178     
   29.600000000000001        95.200000000000003        4.5966468138636776     
   29.600000000000001        96.000000000000000        4.5998358269789268     
   29.600000000000001        96.800000000000011        4.5994942350354950     
   29.600000000000001        97.600000000000009        4.5997811959696282     
   29.600000000000001        98.400000000000006        4.6004312711756432     
   29.600000000000001        99.200000000000003        4.6006175866399204     
   29.600000000000001        100.00000000000000        4.6015695890962478     
   29.600000000000001        100.80000000000001        4.6004840369837634     
   29.600000000000001        101.60000000000001        4.6023650746194598     
   29.600000000000001        102.40000000000001        4.5996292191929928     

   30.400000000000002       0.80000000000000004        4.5999436189622180     
   30.400000000000002        1.6000000000000001        4.5998932706525970     
   30.400000000000002        2.4000000000000004        4.6015487469389278     
   30.400000000000002        3.2000000000000002        4.5998510308084430     
   30.400000000000002        4.0000000000000000        4.5997532442977835     
   30.400000000000002        4.8000000000000007        4.5999504839333980     
   30.400000000000002        5.6000000000000005        4.5992292069334653     
   30.400000000000002        6.4000000000000004        4.5989301750336162     
   30.400000000000002        7.2000000000000002        4.5999067288320825     
   30.400000000000002        8.0000000000000000        4.5997214878166597     
   30.400000000000002        8.8000000000000007        4.5999015953291229     
   30.400000000000002        9.6000000000000014        4.6005260187186918     
   30.400000000000002        10.400000000000000        4.6000790158111746     
   30.400000000000002        11.200000000000001        4.6001768426607077     
   30.400000000000002        12.000000000000000        4.6008861965892773     
   30.400000000000002        12.800000000000001        4.6007724993321339     
   30.400000000000002        13.600000000000001        4.6004783695956828     
   30.400000000000002        14.400000000000000        4.6004118198034130     
   30.400000000000002        15.200000000000001        4.6009318639605139     
   30.400000000000002        16.000000000000000        4.6018396758198659     
   30.400000000000002        16.800000000000001        4.6037300424543934     
   30.400000000000002        17.600000000000001        4.6057420235755187     
   30.400000000000002        18.400000000000002        4.6064379470038448     
   30.400000000000002        19.200000000000003        4.6033695585245935     
   30.400000000000002        20.000000000000000        4.5955891096052204     
   30.400000000000002        20.800000000000001        4.5837962920292910     
   30.400000000000002        21.600000000000001        4.5682881345547059     
   30.400000000000002        22.400000000000002        4.5522888695241193     
   30.400000000000002        23.200000000000003        4.5373140823448033     
   30.400000000000002        24.000000000000000        4.5255357366022482     
   30.400000000000002        24.800000000000001        4.5192280643919212     
   30.400000000000002        25.600000000000001        4.5110137423788057     
   30.400000000000002        26.400000000000002        4.5078281100308688     
   30.400000000000002        27.200000000000003        4.5061207119840878     
   30.400000000000002        28.000000000000000        4.5055514531298133     
   30.400000000000002        28.800000000000001        4.5056752649325826     
   30.400000000000002        29.600000000000001        4.5078301028979784     
   30.400000000000002        30.400000000000002        4.5096497574947820     
   30.400000000000002        31.200000000000003        4.5132514641794774     
   30.400000000000002        32.000000000000000        4.5183416638584530     
   30.400000000000002        32.800000000000004        4.5258579992305652     
   30.400000000000002        33.600000000000001        4.5380921101105560     
   30.400000000000002        34.399999999999999        4.5582007051040518     
   30.400000000000002        35.200000000000003        4.5910407717858712     
   30.400000000000002        36.000000000000000        4.6373665088375731     
   30.400000000000002        36.800000000000004        4.6943751258554434     
   30.400000000000002        37.600000000000001        4.7539649049310766     
   30.400000000000002        38.400000000000006        4.8092887584877406     
   30.400000000000002        39.200000000000003        4.8536753738929468     
   30.400000000000002        40.000000000000000        4.8847672669033990     
   30.400000000000002        40.800000000000004        4.9010507978380122     
   30.400000000000002        41.600000000000001        4.9064551772654568     
   30.400000000000002        42.400000000000006        4.9012056914422999     
   30.400000000000002        43.200000000000003        4.8815722105893968     
   30.400000000000002        44.000000000000000        4.8504027761992274     
   30.400000000000002        44.800000000000004        4.8047549821804685     
   30.400000000000002        45.600000000000001        4.7504557248592958     
   30.400000000000002        46.400000000000006        4.6966130869413831     
   30.400000000000002        47.200000000000003        4.6505796077689725     
   30.400000000000002        48.000000000000000        4.6151588384710651     
   30.400000000000002        48.800000000000004        4.5909737970933095     
   30.400000000000002        49.600000000000001        4.5703765456677203     
   30.400000000000002        50.400000000000006        4.5501815090454558     
   30.400000000000002        51.200000000000003        4.5303094645203608     
   30.400000000000002        52.000000000000000        4.5141848160122606     
   30.400000000000002        52.800000000000004        4.5054181673023335     
   30.400000000000002        53.600000000000001        4.5045748377506172     
   30.400000000000002        54.400000000000006        4.5063101093064439     
   30.400000000000002        55.200000000000003        4.5052103357989539     
   30.400000000000002        56.000000000000000        4.5058599723250117     
   30.400000000000002        56.800000000000004        4.5053815546142397     
   30.400000000000002        57.600000000000001        4.5058185542078206     
   30.400000000000002        58.400000000000006        4.5058842171577549     
   30.400000000000002        59.200000000000003        4.5069087207679788     
   30.400000000000002        60.000000000000000        4.5063980389831517     
   30.400000000000002        60.800000000000004        4.5063968794856013     
   30.400000000000002        61.600000000000001        4.5046861534572633     
   30.400000000000002        62.400000000000006        4.5055730761560273     
   30.400000000000002        63.200000000000003        4.5047973512411978     
   30.400000000000002        64.000000000000000        4.5049051881101594     
   30.400000000000002        64.799999999999997        4.5031205055976260     
   30.400000000000002        65.600000000000009        4.5049401278732368     
   30.400000000000002        66.400000000000006        4.5074929034649633     
   30.400000000000002        67.200000000000003        4.5060171937997771     
   30.400000000000002        68.000000000000000        4.5054903958817576     
   30.400000000000002        68.799999999999997        4.5190887258702874     
   30.400000000000002        69.600000000000009        4.5393678330782166     
   30.400000000000002        70.400000000000006        4.5594636963244932     
   30.400000000000002        71.200000000000003        4.5759484836618300     
   30.400000000000002        72.000000000000000        4.5845159375026094     
   30.400000000000002        72.799999999999997        4.5837079730510872     
   30.400000000000002        73.600000000000009        4.5753397450966355     
   30.400000000000002        74.400000000000006        4.5635601419629133     
   30.400000000000002        75.200000000000003        4.5500262995622425     
   30.400000000000002        76.000000000000000        4.5374019973379394     
   30.400000000000002        76.800000000000011        4.5269871953468952     
   30.400000000000002        77.600000000000009        4.5205980046870025     
   30.400000000000002        78.400000000000006        4.5154808824555541     
   30.400000000000002        79.200000000000003        4.5136104339547627     
   30.400000000000002        80.000000000000000        4.5127755520281045     
   30.400000000000002        80.800000000000011        4.5137179922638051     
   30.400000000000002        81.600000000000009        4.5171057186243306     
   30.400000000000002        82.400000000000006        4.5223115310249495     
   30.400000000000002        83.200000000000003        4.5291263335930605     
   30.400000000000002        84.000000000000000        4.5417979037590621     
   30.400000000000002        84.800000000000011        4.5536863948280661     
   30.400000000000002        85.600000000000009        4.5674633549877832     
   30.400000000000002        86.400000000000006        4.5808566830417474     
   30.400000000000002        87.200000000000003        4.5927619765436463     
   30.400000000000002        88.000000000000000        4.6001566318717177     
   30.400000000000002        88.800000000000011        4.6028120231650487     
   30.400000000000002        89.600000000000009        4.6038378625575866     
   30.400000000000002        90.400000000000006        4.6022026684648409     
   30.400000000000002        91.200000000000003        4.5999623881506659     
   30.400000000000002        92.000000000000000        4.5983660707616911     
   30.400000000000002        92.800000000000011        4.5986782898805050     
   30.400000000000002        93.600000000000009        4.5983052797713633     
   30.400000000000002        94.400000000000006        4.5986347749871683     
   30.400000000000002        95.200000000000003        4.6021199297189064     
   30.400000000000002        96.000000000000000        4.6003677116604873     
   30.400000000000002        96.800000000000011        4.6008509557894310     
   30.400000000000002        97.600000000000009        4.6004907994739686     
   30.400000000000002        98.400000000000006        4.6004951966986969     
   30.400000000000002        99.200000000000003        4.6012094832604449     
   30.400000000000002        100.00000000000000        4.5993016477711652     
   30.400000000000002        100.80000000000001        4.5993181815957485     
   30.400000000000002        101.60000000000001        4.5994312302739289     
   30.400000000000002        102.40000000000001        4.5997027087657107     

   31.200000000000003       0.80000000000000004        4.5978664458841862     
   31.200000000000003        1.6000000000000001        4.6003405894625509     
   31.200000000000003        2.4000000000000004        4.5998341210679472     
   31.200000000000003        3.2000000000000002        4.6001280854042230     
   31.200000000000003        4.0000000000000000        4.6003472724199082     
   31.200000000000003        4.8000000000000007        4.5996751716934776     
   31.200000000000003        5.6000000000000005        4.5995086230350184     
   31.200000000000003        6.4000000000000004        4.6018197711682634     
   31.200000000000003        7.2000000000000002        4.6001006192953113     
   31.200000000000003        8.0000000000000000        4.6010717454870731     
   31.200000000000003        8.8000000000000007        4.6016051472556123     
   31.200000000000003        9.6000000000000014        4.6019558846360624     
   31.200000000000003        10.400000000000000        4.6022302926961709     
   31.200000000000003        11.200000000000001        4.6018900748873808     
   31.200000000000003        12.000000000000000        4.6025251426979983     
   31.200000000000003        12.800000000000001        4.6023202380001411     
   31.200000000000003        13.600000000000001        4.6016584168231640     
   31.200000000000003        14.400000000000000        4.6016043189835081     
   31.200000000000003        15.200000000000001        4.6019633782043403     
   31.200000000000003        16.000000000000000        4.6028238608091714     
   31.200000000000003        16.800000000000001        4.6046098984056467     
   31.200000000000003        17.600000000000001        4.6056688172820177     
   31.200000000000003        18.400000000000002        4.6039525328113067     
   31.200000000000003        19.200000000000003        4.5968632977964434     
   31.200000000000003        20.000000000000000        4.5850974163857812     
   31.200000000000003        20.800000000000001        4.5662975757843709     
   31.200000000000003        21.600000000000001        4.5498014439023269     
   31.200000000000003        22.400000000000002        4.5332435090307897     
   31.200000000000003        23.200000000000003        4.5204258285176504     
   31.200000000000003        24.000000000000000        4.5097479336588000     
   31.200000000000003        24.800000000000001        4.5059989256513084     
   31.200000000000003        25.600000000000001        4.5032926743712931     
   31.200000000000003        26.400000000000002        4.5032866082723704     
   31.200000000000003        27.200000000000003        4.5022703908587429     
   31.200000000000003        28.000000000000000        4.5021900202749157     
   31.200000000000003        28.800000000000001        4.5028483910765100     
   31.200000000000003        29.600000000000001        4.5028488905865922     
   31.200000000000003        30.400000000000002        4.5041329794677090     
   31.200000000000003        31.200000000000003        4.5056081295161103     
   31.200000000000003        32.000000000000000        4.5084209305991072     
   31.200000000000003        32.800000000000004        4.5126083723791259     
   31.200000000000003        33.600000000000001        4.5241186132092546     
   31.200000000000003        34.399999999999999        4.5456169581463124     
   31.200000000000003        35.200000000000003        4.5854070682184425     
   31.200000000000003        36.000000000000000        4.6423285374249872     
   31.200000000000003        36.800000000000004        4.7107684870590667     
   31.200000000000003        37.600000000000001        4.7803807282971018     
   31.200000000000003        38.400000000000006        4.8413493022534473     
   31.200000000000003        39.200000000000003        4.8869373063292691     
   31.200000000000003        40.000000000000000        4.9152848290499058     
   31.200000000000003        40.800000000000004        4.9287272447457005     
   31.200000000000003        41.600000000000001        4.9344203554382862     
   31.200000000000003        42.400000000000006        4.9294056428266000     
   31.200000000000003        43.200000000000003        4.9133401471810023     
   31.200000000000003        44.000000000000000        4.8824913064562390     
   31.200000000000003        44.800000000000004        4.8365134887713310     
   31.200000000000003        45.600000000000001        4.7784271320592788     
   31.200000000000003        46.400000000000006        4.7175723627367683     
   31.200000000000003        47.200000000000003        4.6653433821718977     
   31.200000000000003        48.000000000000000        4.6247876921470246     
   31.200000000000003        48.800000000000004        4.5969115717958111     
   31.200000000000003        49.600000000000001        4.5747231935680643     
   31.200000000000003        50.400000000000006        4.5546564310379374     
   31.200000000000003        51.200000000000003        4.5363673162871558     
   31.200000000000003        52.000000000000000        4.5189747900412058     
   31.200000000000003        52.800000000000004        4.5090801268053404     
   31.200000000000003        53.600000000000001        4.5060604666274457     
   31.200000000000003        54.400000000000006        4.5067331140338247     
   31.200000000000003        55.200000000000003        4.5057526644861321     
   31.200000000000003        56.000000000000000        4.5046976676840753     
   31.200000000000003        56.800000000000004        4.5045103517749672     
   31.200000000000003        57.600000000000001        4.5053707114617829     
   31.200000000000003        58.400000000000006        4.5058531692610515     
   31.200000000000003        59.200000000000003        4.5065484727084373     
   31.200000000000003        60.000000000000000        4.5066626277433199     
   31.200000000000003        60.800000000000004        4.5057280677745419     
   31.200000000000003        61.600000000000001        4.5060525518158041     
   31.200000000000003        62.400000000000006        4.5052362760702165     
   31.200000000000003        63.200000000000003        4.5043407916259213     
   31.200000000000003        64.000000000000000        4.5041792375042533     
   31.200000000000003        64.799999999999997        4.5040436085759055     
   31.200000000000003        65.600000000000009        4.5043378500842577     
   31.200000000000003        66.400000000000006        4.5065656830294438     
   31.200000000000003        67.200000000000003        4.5083822256378197     
   31.200000000000003        68.000000000000000        4.5039498102133972     
   31.200000000000003        68.799999999999997        4.5096423933576837     
   31.200000000000003        69.600000000000009        4.5243245404914036     
   31.200000000000003        70.400000000000006        4.5409562903752549     
   31.200000000000003        71.200000000000003        4.5551801154718881     
   31.200000000000003        72.000000000000000        4.5624330294428104     
   31.200000000000003        72.799999999999997        4.5629229892561600     
   31.200000000000003        73.600000000000009        4.5535634225204307     
   31.200000000000003        74.400000000000006        4.5410366135573774     
   31.200000000000003        75.200000000000003        4.5287780676093510     
   31.200000000000003        76.000000000000000        4.5166374603681092     
   31.200000000000003        76.800000000000011        4.5096514543506965     
   31.200000000000003        77.600000000000009        4.5095733886714422     
   31.200000000000003        78.400000000000006        4.5058074406217425     
   31.200000000000003        79.200000000000003        4.5048568759148626     
   31.200000000000003        80.000000000000000        4.5043965367419805     
   31.200000000000003        80.800000000000011        4.5054902284238043     
   31.200000000000003        81.600000000000009        4.5088495750819462     
   31.200000000000003        82.400000000000006        4.5123436605298766     
   31.200000000000003        83.200000000000003        4.5117538804144495     
   31.200000000000003        84.000000000000000        4.5202058208109870     
   31.200000000000003        84.800000000000011        4.5329393070161448     
   31.200000000000003        85.600000000000009        4.5484260708197235     
   31.200000000000003        86.400000000000006        4.5647676123663024     
   31.200000000000003        87.200000000000003        4.5816656607577357     
   31.200000000000003        88.000000000000000        4.5938157251309404     
   31.200000000000003        88.800000000000011        4.6014401028069436     
   31.200000000000003        89.600000000000009        4.6061634807411549     
   31.200000000000003        90.400000000000006        4.6052433347539958     
   31.200000000000003        91.200000000000003        4.6032330249056734     
   31.200000000000003        92.000000000000000        4.6007965577386907     
   31.200000000000003        92.800000000000011        4.6000241038766392     
   31.200000000000003        93.600000000000009        4.6001021639944160     
   31.200000000000003        94.400000000000006        4.6002823320446797     
   31.200000000000003        95.200000000000003        4.5998986055845643     
   31.200000000000003        96.000000000000000        4.6011412626007964     
   31.200000000000003        96.800000000000011        4.6013983388759101     
   31.200000000000003        97.600000000000009        4.6012331065086336     
   31.200000000000003        98.400000000000006        4.6004048198419882     
   31.200000000000003        99.200000000000003        4.6001523079226487     
   31.200000000000003        100.00000000000000        4.5995381128767434     
   31.200000000000003        100.80000000000001        4.5997191418641563     
   31.200000000000003        101.60000000000001        4.5994975206858646     
   31.200000000000003        102.40000000000001        4.6002175472897635     

   32.000000000000000       0.80000000000000004        4.6003613460396364     
   32.000000000000000        1.6000000000000001        4.5996910735071568     
   32.000000000000000        2.4000000000000004        4.5996514510329654     
   32.000000000000000        3.2000000000000002        4.5995950239927321     
   32.000000000000000        4.0000000000000000        4.5998197993430381     
   32.000000000000000        4.8000000000000007        4.6000350427906165     
   32.000000000000000        5.6000000000000005        4.5996284014773510     
   32.000000000000000        6.4000000000000004        4.5999239229388680     
   32.000000000000000        7.2000000000000002        4.6011421938951562     
   32.000000000000000        8.0000000000000000        4.6015095300086797     
   32.000000000000000        8.8000000000000007        4.6036996092913824     
   32.000000000000000        9.6000000000000014        4.6040534634698691     
   32.000000000000000        10.400000000000000        4.6045085411692259     
   32.000000000000000        11.200000000000001        4.6052685504352970     
   32.000000000000000        12.000000000000000        4.6048683755612529     
   32.000000000000000        12.800000000000001        4.6051866009118214     
   32.000000000000000        13.600000000000001        4.6057625158679549     
   32.000000000000000        14.400000000000000        4.6033727173560566     
   32.000000000000000        15.200000000000001        4.6040389626020453     
   32.000000000000000        16.000000000000000        4.6066755958741075     
   32.000000000000000        16.800000000000001        4.6068138282732534     
   32.000000000000000        17.600000000000001        4.6065587491027253     
   32.000000000000000        18.400000000000002        4.6010667600684672     
   32.000000000000000        19.200000000000003        4.5896369002212190     
   32.000000000000000        20.000000000000000        4.5746895443061568     
   32.000000000000000        20.800000000000001        4.5538126972346431     
   32.000000000000000        21.600000000000001        4.5351100442300254     
   32.000000000000000        22.400000000000002        4.5193084154192924     
   32.000000000000000        23.200000000000003        4.5095324367928846     
   32.000000000000000        24.000000000000000        4.5044485258214602     
   32.000000000000000        24.800000000000001        4.5021648818696836     
   32.000000000000000        25.600000000000001        4.5030644602889529     
   32.000000000000000        26.400000000000002        4.5035169503660955     
   32.000000000000000        27.200000000000003        4.5032847441353461     
   32.000000000000000        28.000000000000000        4.5036202002731365     
   32.000000000000000        28.800000000000001        4.5030274608881333     
   32.000000000000000        29.600000000000001        4.5023517042548002     
   32.000000000000000        30.400000000000002        4.5045660840027981     
   32.000000000000000        31.200000000000003        4.5051416627142116     
   32.000000000000000        32.000000000000000        4.5049576921225674     
   32.000000000000000        32.800000000000004        4.5057136856669588     
   32.000000000000000        33.600000000000001        4.5127246161251549     
   32.000000000000000        34.399999999999999        4.5343367645795887     
   32.000000000000000        35.200000000000003        4.5781243879260050     
   32.000000000000000        36.000000000000000        4.6412140088546101     
   32.000000000000000        36.800000000000004        4.7176569605535326     
   32.000000000000000        37.600000000000001        4.7940187983757614     
   32.000000000000000        38.400000000000006        4.8595759098404399     
   32.000000000000000        39.200000000000003        4.9057551402435093     
   32.000000000000000        40.000000000000000        4.9323964495055410     
   32.000000000000000        40.800000000000004        4.9443869086797658     
   32.000000000000000        41.600000000000001        4.9471652391281395     
   32.000000000000000        42.400000000000006        4.9445818240530652     
   32.000000000000000        43.200000000000003        4.9291059789834577     
   32.000000000000000        44.000000000000000        4.9016401504841047     
   32.000000000000000        44.800000000000004        4.8552684314360883     
   32.000000000000000        45.600000000000001        4.7960421531553630     
   32.000000000000000        46.400000000000006        4.7313808356925913     
   32.000000000000000        47.200000000000003        4.6746768955128841     
   32.000000000000000        48.000000000000000        4.6304366888858643     
   32.000000000000000        48.800000000000004        4.6017389143632368     
   32.000000000000000        49.600000000000001        4.5794377579268009     
   32.000000000000000        50.400000000000006        4.5624749634094366     
   32.000000000000000        51.200000000000003        4.5443905601638006     
   32.000000000000000        52.000000000000000        4.5256493257313757     
   32.000000000000000        52.800000000000004        4.5112715607448228     
   32.000000000000000        53.600000000000001        4.5084386625694046     
   32.000000000000000        54.400000000000006        4.5063107829180797     
   32.000000000000000        55.200000000000003        4.5060911543986428     
   32.000000000000000        56.000000000000000        4.5050975580548851
[truncated: 894,528 more chars]
