# Supplementary material for: A first-principles phase field method for quantitatively predicting multi-composition phase separation without thermodynamic empirical parameter
Source: Nat Commun. 2019 Aug 1;10:3451. doi: 10.1038/s41467-019-11248-z (PMC6671953; doi:10.1038/s41467-019-11248-z)
Supplement: Supplementary file 3 — Source Data [file 41467_2019_11248_MOESM3_ESM.zip › supplementary-files/data-files/Fig.6/Fig6-i-Ni92%/out_Ni_50-92.0%]

  0.80000000000000004       0.80000000000000004        4.5997642596982402     
  0.80000000000000004        1.6000000000000001        4.5987442371841567     
  0.80000000000000004        2.4000000000000004        4.6002094019103028     
  0.80000000000000004        3.2000000000000002        4.5995799409599751     
  0.80000000000000004        4.0000000000000000        4.5999898627499540     
  0.80000000000000004        4.8000000000000007        4.5999416634942607     
  0.80000000000000004        5.6000000000000005        4.6007152828603299     
  0.80000000000000004        6.4000000000000004        4.5998641161182672     
  0.80000000000000004        7.2000000000000002        4.6000246678526118     
  0.80000000000000004        8.0000000000000000        4.5999138334772089     
  0.80000000000000004        8.8000000000000007        4.5999688471372355     
  0.80000000000000004        9.6000000000000014        4.5999658418257470     
  0.80000000000000004        10.400000000000000        4.5999612832982582     
  0.80000000000000004        11.200000000000001        4.6000088235369159     
  0.80000000000000004        12.000000000000000        4.6000595531524793     
  0.80000000000000004        12.800000000000001        4.6000023174141855     
  0.80000000000000004        13.600000000000001        4.5999509083033194     
  0.80000000000000004        14.400000000000000        4.5999365035411151     
  0.80000000000000004        15.200000000000001        4.5998849944118207     
  0.80000000000000004        16.000000000000000        4.5998559248390070     
  0.80000000000000004        16.800000000000001        4.5998906908750081     
  0.80000000000000004        17.600000000000001        4.5999511409404059     
  0.80000000000000004        18.400000000000002        4.5999699744846154     
  0.80000000000000004        19.200000000000003        4.5999373255859988     
  0.80000000000000004        20.000000000000000        4.5998350950509641     
  0.80000000000000004        20.800000000000001        4.6008680043563999     
  0.80000000000000004        21.600000000000001        4.5998750510087723     
  0.80000000000000004        22.400000000000002        4.6001915838741505     
  0.80000000000000004        23.200000000000003        4.5998321444648838     
  0.80000000000000004        24.000000000000000        4.5997314393969724     
  0.80000000000000004        24.800000000000001        4.6001186731397601     
  0.80000000000000004        25.600000000000001        4.6001202536415295     
  0.80000000000000004        26.400000000000002        4.6001135779607791     
  0.80000000000000004        27.200000000000003        4.5988166699450943     
  0.80000000000000004        28.000000000000000        4.5998489250409733     
  0.80000000000000004        28.800000000000001        4.6000872693952308     
  0.80000000000000004        29.600000000000001        4.5999173203679522     
  0.80000000000000004        30.400000000000002        4.6000534322632589     
  0.80000000000000004        31.200000000000003        4.6001443254363794     
  0.80000000000000004        32.000000000000000        4.6001475191879422     
  0.80000000000000004        32.800000000000004        4.5997675540297385     
  0.80000000000000004        33.600000000000001        4.6004806375320841     
  0.80000000000000004        34.399999999999999        4.6014899210456619     
  0.80000000000000004        35.200000000000003        4.5998053935724412     
  0.80000000000000004        36.000000000000000        4.5999750561054658     
  0.80000000000000004        36.800000000000004        4.5999667127317823     
  0.80000000000000004        37.600000000000001        4.5991070456149972     
  0.80000000000000004        38.400000000000006        4.6008951147440449     
  0.80000000000000004        39.200000000000003        4.5998286959539945     
  0.80000000000000004        40.000000000000000        4.5998075832143241     
  0.80000000000000004        40.800000000000004        4.6001313447419845     
  0.80000000000000004        41.600000000000001        4.6008282922777708     
  0.80000000000000004        42.400000000000006        4.6001149939347901     
  0.80000000000000004        43.200000000000003        4.5988071086534559     
  0.80000000000000004        44.000000000000000        4.5990526390766036     
  0.80000000000000004        44.800000000000004        4.6003140174308781     
  0.80000000000000004        45.600000000000001        4.6003692385890762     
  0.80000000000000004        46.400000000000006        4.6001434426570915     
  0.80000000000000004        47.200000000000003        4.6004352344218731     
  0.80000000000000004        48.000000000000000        4.5998785338781900     
  0.80000000000000004        48.800000000000004        4.5999144335184061     
  0.80000000000000004        49.600000000000001        4.6001785736729977     
  0.80000000000000004        50.400000000000006        4.5997951503556349     
  0.80000000000000004        51.200000000000003        4.5998080613018324     
  0.80000000000000004        52.000000000000000        4.5996664792875386     
  0.80000000000000004        52.800000000000004        4.5993237687913338     
  0.80000000000000004        53.600000000000001        4.5998613678741656     
  0.80000000000000004        54.400000000000006        4.6012601184384154     
  0.80000000000000004        55.200000000000003        4.6003393616581603     
  0.80000000000000004        56.000000000000000        4.6002375857341944     
  0.80000000000000004        56.800000000000004        4.6000879964619221     
  0.80000000000000004        57.600000000000001        4.6001434649550061     
  0.80000000000000004        58.400000000000006        4.6002823064775846     
  0.80000000000000004        59.200000000000003        4.6004043034014979     
  0.80000000000000004        60.000000000000000        4.6002188162223741     
  0.80000000000000004        60.800000000000004        4.6001027486282284     
  0.80000000000000004        61.600000000000001        4.6009348572114659     
  0.80000000000000004        62.400000000000006        4.6001252199887519     
  0.80000000000000004        63.200000000000003        4.5997140912507870     
  0.80000000000000004        64.000000000000000        4.6000810795975884     
  0.80000000000000004        64.799999999999997        4.6000086868600603     
  0.80000000000000004        65.600000000000009        4.5999194994973882     
  0.80000000000000004        66.400000000000006        4.5998942971524341     
  0.80000000000000004        67.200000000000003        4.6001357029030219     
  0.80000000000000004        68.000000000000000        4.5999349677478554     
  0.80000000000000004        68.799999999999997        4.6003269200024750     
  0.80000000000000004        69.600000000000009        4.6001478519126620     
  0.80000000000000004        70.400000000000006        4.6000274626251034     
  0.80000000000000004        71.200000000000003        4.5998408086225053     
  0.80000000000000004        72.000000000000000        4.6004170784240470     
  0.80000000000000004        72.799999999999997        4.5998628058902300     
  0.80000000000000004        73.600000000000009        4.5999530873025307     
  0.80000000000000004        74.400000000000006        4.6004029180303201     
  0.80000000000000004        75.200000000000003        4.5999594948550593     
  0.80000000000000004        76.000000000000000        4.5999538612493698     
  0.80000000000000004        76.800000000000011        4.6000167039537434     
  0.80000000000000004        77.600000000000009        4.6000286259813690     
  0.80000000000000004        78.400000000000006        4.6002680767850874     
  0.80000000000000004        79.200000000000003        4.6000016099632113     
  0.80000000000000004        80.000000000000000        4.6000918051236512     
  0.80000000000000004        80.800000000000011        4.5999273050482623     
  0.80000000000000004        81.600000000000009        4.5996212343417024     
  0.80000000000000004        82.400000000000006        4.6001023626376139     
  0.80000000000000004        83.200000000000003        4.6000506336620068     
  0.80000000000000004        84.000000000000000        4.6001574018197271     
  0.80000000000000004        84.800000000000011        4.5995406510572758     
  0.80000000000000004        85.600000000000009        4.6000149830567052     
  0.80000000000000004        86.400000000000006        4.6000096485182205     
  0.80000000000000004        87.200000000000003        4.6000478380086305     
  0.80000000000000004        88.000000000000000        4.6000680280442996     
  0.80000000000000004        88.800000000000011        4.6000192211889779     
  0.80000000000000004        89.600000000000009        4.5999323949251707     
  0.80000000000000004        90.400000000000006        4.5999158189999587     
  0.80000000000000004        91.200000000000003        4.6002758059208322     
  0.80000000000000004        92.000000000000000        4.6001404794723593     
  0.80000000000000004        92.800000000000011        4.5995607730991663     
  0.80000000000000004        93.600000000000009        4.6000738329296995     
  0.80000000000000004        94.400000000000006        4.6000589597398323     
  0.80000000000000004        95.200000000000003        4.5998175602359179     
  0.80000000000000004        96.000000000000000        4.6008174064477831     
  0.80000000000000004        96.800000000000011        4.5996086882659437     
  0.80000000000000004        97.600000000000009        4.6000290454669877     
  0.80000000000000004        98.400000000000006        4.6000285681794182     
  0.80000000000000004        99.200000000000003        4.6001583232785306     
  0.80000000000000004        100.00000000000000        4.5992395609932561     
  0.80000000000000004        100.80000000000001        4.6004068542609780     
  0.80000000000000004        101.60000000000001        4.6001105435274257     
  0.80000000000000004        102.40000000000001        4.6000652965846038     

   1.6000000000000001       0.80000000000000004        4.6003447711637566     
   1.6000000000000001        1.6000000000000001        4.6003747902746195     
   1.6000000000000001        2.4000000000000004        4.6001592515480709     
   1.6000000000000001        3.2000000000000002        4.6000364745426783     
   1.6000000000000001        4.0000000000000000        4.6000257387939696     
   1.6000000000000001        4.8000000000000007        4.6000068879412339     
   1.6000000000000001        5.6000000000000005        4.5999782116013863     
   1.6000000000000001        6.4000000000000004        4.5999249935800659     
   1.6000000000000001        7.2000000000000002        4.6002480425826535     
   1.6000000000000001        8.0000000000000000        4.5998775716014793     
   1.6000000000000001        8.8000000000000007        4.5998547131710668     
   1.6000000000000001        9.6000000000000014        4.5998966351759920     
   1.6000000000000001        10.400000000000000        4.5999554484544891     
   1.6000000000000001        11.200000000000001        4.6001728190941948     
   1.6000000000000001        12.000000000000000        4.6000681010634681     
   1.6000000000000001        12.800000000000001        4.5996579420358739     
   1.6000000000000001        13.600000000000001        4.6000837110094146     
   1.6000000000000001        14.400000000000000        4.5999829152367138     
   1.6000000000000001        15.200000000000001        4.5998152212094778     
   1.6000000000000001        16.000000000000000        4.6011393037094299     
   1.6000000000000001        16.800000000000001        4.6000260576760441     
   1.6000000000000001        17.600000000000001        4.6000711713908551     
   1.6000000000000001        18.400000000000002        4.6002026703336423     
   1.6000000000000001        19.200000000000003        4.6007941606194720     
   1.6000000000000001        20.000000000000000        4.5999712298121800     
   1.6000000000000001        20.800000000000001        4.5999721293626035     
   1.6000000000000001        21.600000000000001        4.5999873946858978     
   1.6000000000000001        22.400000000000002        4.6000455605453610     
   1.6000000000000001        23.200000000000003        4.6002185723689157     
   1.6000000000000001        24.000000000000000        4.6002270357682136     
   1.6000000000000001        24.800000000000001        4.5993893183605019     
   1.6000000000000001        25.600000000000001        4.6000704292681167     
   1.6000000000000001        26.400000000000002        4.5999490194405555     
   1.6000000000000001        27.200000000000003        4.6013328777885745     
   1.6000000000000001        28.000000000000000        4.5996799462212428     
   1.6000000000000001        28.800000000000001        4.6011746952283126     
   1.6000000000000001        29.600000000000001        4.5998471381503396     
   1.6000000000000001        30.400000000000002        4.6000173322062050     
   1.6000000000000001        31.200000000000003        4.6001475695455314     
   1.6000000000000001        32.000000000000000        4.6001803653597131     
   1.6000000000000001        32.800000000000004        4.6000281175790461     
   1.6000000000000001        33.600000000000001        4.5999118980778722     
   1.6000000000000001        34.399999999999999        4.5998588050439313     
   1.6000000000000001        35.200000000000003        4.5999166325997178     
   1.6000000000000001        36.000000000000000        4.6000054123397973     
   1.6000000000000001        36.800000000000004        4.5991491161341473     
   1.6000000000000001        37.600000000000001        4.5999761201410019     
   1.6000000000000001        38.400000000000006        4.5999215589781413     
   1.6000000000000001        39.200000000000003        4.6009160314959878     
   1.6000000000000001        40.000000000000000        4.5998699953604687     
   1.6000000000000001        40.800000000000004        4.5995469956676187     
   1.6000000000000001        41.600000000000001        4.5993529233248882     
   1.6000000000000001        42.400000000000006        4.6001930762010739     
   1.6000000000000001        43.200000000000003        4.6002182227817352     
   1.6000000000000001        44.000000000000000        4.6002329253128158     
   1.6000000000000001        44.800000000000004        4.6004479351820819     
   1.6000000000000001        45.600000000000001        4.5974158410850618     
   1.6000000000000001        46.400000000000006        4.6003011934049978     
   1.6000000000000001        47.200000000000003        4.5998230393664974     
   1.6000000000000001        48.000000000000000        4.6006274150549622     
   1.6000000000000001        48.800000000000004        4.5998362519317535     
   1.6000000000000001        49.600000000000001        4.5998629964339877     
   1.6000000000000001        50.400000000000006        4.5998251586959000     
   1.6000000000000001        51.200000000000003        4.5998979037296541     
   1.6000000000000001        52.000000000000000        4.5999711104704151     
   1.6000000000000001        52.800000000000004        4.6005545343689862     
   1.6000000000000001        53.600000000000001        4.5998626177858366     
   1.6000000000000001        54.400000000000006        4.6000266758526083     
   1.6000000000000001        55.200000000000003        4.5989164613548095     
   1.6000000000000001        56.000000000000000        4.5999915003404990     
   1.6000000000000001        56.800000000000004        4.5998789443913264     
   1.6000000000000001        57.600000000000001        4.5999623942404506     
   1.6000000000000001        58.400000000000006        4.5999821105902310     
   1.6000000000000001        59.200000000000003        4.6001012947627711     
   1.6000000000000001        60.000000000000000        4.6001312407033366     
   1.6000000000000001        60.800000000000004        4.5995700213993400     
   1.6000000000000001        61.600000000000001        4.6000486791335602     
   1.6000000000000001        62.400000000000006        4.5999411936108903     
   1.6000000000000001        63.200000000000003        4.6000190761127602     
   1.6000000000000001        64.000000000000000        4.6000324529063938     
   1.6000000000000001        64.799999999999997        4.5999841201657334     
   1.6000000000000001        65.600000000000009        4.6001300479250391     
   1.6000000000000001        66.400000000000006        4.6000807251030089     
   1.6000000000000001        67.200000000000003        4.6004269082520004     
   1.6000000000000001        68.000000000000000        4.5987085680688669     
   1.6000000000000001        68.799999999999997        4.6002246218884908     
   1.6000000000000001        69.600000000000009        4.5999559291433316     
   1.6000000000000001        70.400000000000006        4.5999673200198536     
   1.6000000000000001        71.200000000000003        4.6002111144186113     
   1.6000000000000001        72.000000000000000        4.6003604915092904     
   1.6000000000000001        72.799999999999997        4.5989218675212236     
   1.6000000000000001        73.600000000000009        4.6000617231934209     
   1.6000000000000001        74.400000000000006        4.6000549558901795     
   1.6000000000000001        75.200000000000003        4.5996966250352962     
   1.6000000000000001        76.000000000000000        4.5998457582042080     
   1.6000000000000001        76.800000000000011        4.6000456090654103     
   1.6000000000000001        77.600000000000009        4.5996136043341540     
   1.6000000000000001        78.400000000000006        4.6000204668384468     
   1.6000000000000001        79.200000000000003        4.6000428370705961     
   1.6000000000000001        80.000000000000000        4.5991455087555817     
   1.6000000000000001        80.800000000000011        4.6000577080613967     
   1.6000000000000001        81.600000000000009        4.5996694128588000     
   1.6000000000000001        82.400000000000006        4.6000130567910276     
   1.6000000000000001        83.200000000000003        4.6000112287584027     
   1.6000000000000001        84.000000000000000        4.5999906056709126     
   1.6000000000000001        84.800000000000011        4.6002556114608746     
   1.6000000000000001        85.600000000000009        4.5997158024522324     
   1.6000000000000001        86.400000000000006        4.5998345771413476     
   1.6000000000000001        87.200000000000003        4.5999639551965466     
   1.6000000000000001        88.000000000000000        4.5995545689816506     
   1.6000000000000001        88.800000000000011        4.6000464765597586     
   1.6000000000000001        89.600000000000009        4.5999992481178245     
   1.6000000000000001        90.400000000000006        4.5999868862704218     
   1.6000000000000001        91.200000000000003        4.6001260699436228     
   1.6000000000000001        92.000000000000000        4.5991445765963297     
   1.6000000000000001        92.800000000000011        4.5999708006735451     
   1.6000000000000001        93.600000000000009        4.6002463255508044     
   1.6000000000000001        94.400000000000006        4.5999588148639887     
   1.6000000000000001        95.200000000000003        4.5999049319027359     
   1.6000000000000001        96.000000000000000        4.5999215415673493     
   1.6000000000000001        96.800000000000011        4.5994938026547976     
   1.6000000000000001        97.600000000000009        4.6001063989758393     
   1.6000000000000001        98.400000000000006        4.6001093626470126     
   1.6000000000000001        99.200000000000003        4.6002518709747777     
   1.6000000000000001        100.00000000000000        4.6003829589550884     
   1.6000000000000001        100.80000000000001        4.5997685465217568     
   1.6000000000000001        101.60000000000001        4.6000137746153769     
   1.6000000000000001        102.40000000000001        4.6000907252183492     

   2.4000000000000004       0.80000000000000004        4.5986643634014452     
   2.4000000000000004        1.6000000000000001        4.6002082474111718     
   2.4000000000000004        2.4000000000000004        4.6000645848603412     
   2.4000000000000004        3.2000000000000002        4.6000646669590539     
   2.4000000000000004        4.0000000000000000        4.6000937768935852     
   2.4000000000000004        4.8000000000000007        4.6000408039560359     
   2.4000000000000004        5.6000000000000005        4.6000135975843719     
   2.4000000000000004        6.4000000000000004        4.6000704199460021     
   2.4000000000000004        7.2000000000000002        4.5995254097526530     
   2.4000000000000004        8.0000000000000000        4.5999047116071328     
   2.4000000000000004        8.8000000000000007        4.6009381486736931     
   2.4000000000000004        9.6000000000000014        4.5998027806929862     
   2.4000000000000004        10.400000000000000        4.5998172760004659     
   2.4000000000000004        11.200000000000001        4.6001636844062288     
   2.4000000000000004        12.000000000000000        4.6001163915110164     
   2.4000000000000004        12.800000000000001        4.5987400607092059     
   2.4000000000000004        13.600000000000001        4.6001038914570396     
   2.4000000000000004        14.400000000000000        4.5999144434866395     
   2.4000000000000004        15.200000000000001        4.5997750646437323     
   2.4000000000000004        16.000000000000000        4.5997740667972122     
   2.4000000000000004        16.800000000000001        4.5998602464811755     
   2.4000000000000004        17.600000000000001        4.6001438442441929     
   2.4000000000000004        18.400000000000002        4.5981837568606387     
   2.4000000000000004        19.200000000000003        4.6002118212670515     
   2.4000000000000004        20.000000000000000        4.5992438003288241     
   2.4000000000000004        20.800000000000001        4.6000674161523580     
   2.4000000000000004        21.600000000000001        4.5989835496397324     
   2.4000000000000004        22.400000000000002        4.6000650497270579     
   2.4000000000000004        23.200000000000003        4.6002103688034026     
   2.4000000000000004        24.000000000000000        4.5996271778817608     
   2.4000000000000004        24.800000000000001        4.6002640071610275     
   2.4000000000000004        25.600000000000001        4.5997811272371694     
   2.4000000000000004        26.400000000000002        4.5999551825111764     
   2.4000000000000004        27.200000000000003        4.5998996299359289     
   2.4000000000000004        28.000000000000000        4.5998642120865805     
   2.4000000000000004        28.800000000000001        4.5989468539191423     
   2.4000000000000004        29.600000000000001        4.6016431808427800     
   2.4000000000000004        30.400000000000002        4.5990667316494074     
   2.4000000000000004        31.200000000000003        4.5993872980607291     
   2.4000000000000004        32.000000000000000        4.6000729871798907     
   2.4000000000000004        32.800000000000004        4.5991682758480295     
   2.4000000000000004        33.600000000000001        4.6000174530086380     
   2.4000000000000004        34.399999999999999        4.5993047751870595     
   2.4000000000000004        35.200000000000003        4.6000394237229969     
   2.4000000000000004        36.000000000000000        4.6000910636310524     
   2.4000000000000004        36.800000000000004        4.6005660691445538     
   2.4000000000000004        37.600000000000001        4.6000772720000551     
   2.4000000000000004        38.400000000000006        4.5999493503357236     
   2.4000000000000004        39.200000000000003        4.5999187752604991     
   2.4000000000000004        40.000000000000000        4.6000034939037739     
   2.4000000000000004        40.800000000000004        4.6000668771249078     
   2.4000000000000004        41.600000000000001        4.6000936699486781     
   2.4000000000000004        42.400000000000006        4.6001015071165430     
   2.4000000000000004        43.200000000000003        4.6001057443832032     
   2.4000000000000004        44.000000000000000        4.6001203471048511     
   2.4000000000000004        44.800000000000004        4.6002464489609745     
   2.4000000000000004        45.600000000000001        4.6003513756219228     
   2.4000000000000004        46.400000000000006        4.6001738973750257     
   2.4000000000000004        47.200000000000003        4.5999777671550586     
   2.4000000000000004        48.000000000000000        4.5999523312936335     
   2.4000000000000004        48.800000000000004        4.5999438612453503     
   2.4000000000000004        49.600000000000001        4.5998688513121531     
   2.4000000000000004        50.400000000000006        4.6012864811369578     
   2.4000000000000004        51.200000000000003        4.5999059854898894     
   2.4000000000000004        52.000000000000000        4.5999199333097280     
   2.4000000000000004        52.800000000000004        4.5997824668407823     
   2.4000000000000004        53.600000000000001        4.6000534621777200     
   2.4000000000000004        54.400000000000006        4.5998012027599966     
   2.4000000000000004        55.200000000000003        4.6013854453098331     
   2.4000000000000004        56.000000000000000        4.5998395884979963     
   2.4000000000000004        56.800000000000004        4.5999331313096574     
   2.4000000000000004        57.600000000000001        4.6004669808071874     
   2.4000000000000004        58.400000000000006        4.6002212327895684     
   2.4000000000000004        59.200000000000003        4.6002868365317733     
   2.4000000000000004        60.000000000000000        4.5991382205294231     
   2.4000000000000004        60.800000000000004        4.5995287175795534     
   2.4000000000000004        61.600000000000001        4.6000661375953369     
   2.4000000000000004        62.400000000000006        4.6000454652488481     
   2.4000000000000004        63.200000000000003        4.5996860791391798     
   2.4000000000000004        64.000000000000000        4.5999486079693659     
   2.4000000000000004        64.799999999999997        4.5998904212509526     
   2.4000000000000004        65.600000000000009        4.6000902448436820     
   2.4000000000000004        66.400000000000006        4.6002211068685330     
   2.4000000000000004        67.200000000000003        4.5985273226168282     
   2.4000000000000004        68.000000000000000        4.6002693091930196     
   2.4000000000000004        68.799999999999997        4.6008514727648180     
   2.4000000000000004        69.600000000000009        4.5997186984514071     
   2.4000000000000004        70.400000000000006        4.5998107493824882     
   2.4000000000000004        71.200000000000003        4.5998881264975386     
   2.4000000000000004        72.000000000000000        4.5999851345107832     
   2.4000000000000004        72.799999999999997        4.6001578963257570     
   2.4000000000000004        73.600000000000009        4.6001277437833208     
   2.4000000000000004        74.400000000000006        4.6001006967821665     
   2.4000000000000004        75.200000000000003        4.6004184800615553     
   2.4000000000000004        76.000000000000000        4.6000583433806623     
   2.4000000000000004        76.800000000000011        4.6000349576699424     
   2.4000000000000004        77.600000000000009        4.6000146380170364     
   2.4000000000000004        78.400000000000006        4.5999737254806279     
   2.4000000000000004        79.200000000000003        4.5999829429038952     
   2.4000000000000004        80.000000000000000        4.5999333860326814     
   2.4000000000000004        80.800000000000011        4.6005693375075962     
   2.4000000000000004        81.600000000000009        4.5999828921464836     
   2.4000000000000004        82.400000000000006        4.6000411549253881     
   2.4000000000000004        83.200000000000003        4.6000725896894741     
   2.4000000000000004        84.000000000000000        4.6000474990829030     
   2.4000000000000004        84.800000000000011        4.5997804578217112     
   2.4000000000000004        85.600000000000009        4.6016715505275929     
   2.4000000000000004        86.400000000000006        4.5996810160505319     
   2.4000000000000004        87.200000000000003        4.6005405727112469     
   2.4000000000000004        88.000000000000000        4.5999670639340549     
   2.4000000000000004        88.800000000000011        4.6000248099687644     
   2.4000000000000004        89.600000000000009        4.6000038221577242     
   2.4000000000000004        90.400000000000006        4.6001075512443190     
   2.4000000000000004        91.200000000000003        4.6001043597903442     
   2.4000000000000004        92.000000000000000        4.5994357384824394     
   2.4000000000000004        92.800000000000011        4.6014630019467697     
   2.4000000000000004        93.600000000000009        4.6001427157106463     
   2.4000000000000004        94.400000000000006        4.6001751541632787     
   2.4000000000000004        95.200000000000003        4.6005070442427280     
   2.4000000000000004        96.000000000000000        4.6000987192646496     
   2.4000000000000004        96.800000000000011        4.6003585296818867     
   2.4000000000000004        97.600000000000009        4.6006180748702041     
   2.4000000000000004        98.400000000000006        4.5994044399179659     
   2.4000000000000004        99.200000000000003        4.6002958287315963     
   2.4000000000000004        100.00000000000000        4.5984433964215574     
   2.4000000000000004        100.80000000000001        4.6001074782546603     
   2.4000000000000004        101.60000000000001        4.6000043565639555     
   2.4000000000000004        102.40000000000001        4.6002043764360447     

   3.2000000000000002       0.80000000000000004        4.6002568121553571     
   3.2000000000000002        1.6000000000000001        4.5997235140396695     
   3.2000000000000002        2.4000000000000004        4.5998597278460203     
   3.2000000000000002        3.2000000000000002        4.5999399003273984     
   3.2000000000000002        4.0000000000000000        4.5996803518159384     
   3.2000000000000002        4.8000000000000007        4.6000180860382409     
   3.2000000000000002        5.6000000000000005        4.5989108949725015     
   3.2000000000000002        6.4000000000000004        4.6000867883263430     
   3.2000000000000002        7.2000000000000002        4.6003612371957283     
   3.2000000000000002        8.0000000000000000        4.5999564448764287     
   3.2000000000000002        8.8000000000000007        4.5998844845446145     
   3.2000000000000002        9.6000000000000014        4.5998187441415341     
   3.2000000000000002        10.400000000000000        4.6008576950104576     
   3.2000000000000002        11.200000000000001        4.5996724105441533     
   3.2000000000000002        12.000000000000000        4.6000334050338578     
   3.2000000000000002        12.800000000000001        4.6005539745470543     
   3.2000000000000002        13.600000000000001        4.5999573812919445     
   3.2000000000000002        14.400000000000000        4.6001063327471305     
   3.2000000000000002        15.200000000000001        4.6006287829431711     
   3.2000000000000002        16.000000000000000        4.6000708607281444     
   3.2000000000000002        16.800000000000001        4.6000543951165502     
   3.2000000000000002        17.600000000000001        4.6004023393898654     
   3.2000000000000002        18.400000000000002        4.6007879084593259     
   3.2000000000000002        19.200000000000003        4.6000453760189659     
   3.2000000000000002        20.000000000000000        4.6001886899485767     
   3.2000000000000002        20.800000000000001        4.6002125658900370     
   3.2000000000000002        21.600000000000001        4.6006648237618020     
   3.2000000000000002        22.400000000000002        4.5992503231715727     
   3.2000000000000002        23.200000000000003        4.6005826385437221     
   3.2000000000000002        24.000000000000000        4.6003166737871384     
   3.2000000000000002        24.800000000000001        4.6002350458585246     
   3.2000000000000002        25.600000000000001        4.6000887712208431     
   3.2000000000000002        26.400000000000002        4.6000992437886721     
   3.2000000000000002        27.200000000000003        4.6001135664764652     
   3.2000000000000002        28.000000000000000        4.5999336393215504     
   3.2000000000000002        28.800000000000001        4.6000577991753282     
   3.2000000000000002        29.600000000000001        4.6000345488407621     
   3.2000000000000002        30.400000000000002        4.5999826190750825     
   3.2000000000000002        31.200000000000003        4.6001147505013265     
   3.2000000000000002        32.000000000000000        4.6001903017082837     
   3.2000000000000002        32.800000000000004        4.5997800712365562     
   3.2000000000000002        33.600000000000001        4.6008008545531416     
   3.2000000000000002        34.399999999999999        4.6005721065914242     
   3.2000000000000002        35.200000000000003        4.5994459821182820     
   3.2000000000000002        36.000000000000000        4.6003816880211037     
   3.2000000000000002        36.800000000000004        4.5991430001270412     
   3.2000000000000002        37.600000000000001        4.6001281287267703     
   3.2000000000000002        38.400000000000006        4.6000150406317726     
   3.2000000000000002        39.200000000000003        4.6000662657798790     
   3.2000000000000002        40.000000000000000        4.5995824879209311     
   3.2000000000000002        40.800000000000004        4.5998999550806339     
   3.2000000000000002        41.600000000000001        4.5998248750739998     
   3.2000000000000002        42.400000000000006        4.5994545270677456     
   3.2000000000000002        43.200000000000003        4.5998083121439883     
   3.2000000000000002        44.000000000000000        4.6000573828693323     
   3.2000000000000002        44.800000000000004        4.6000261518735028     
   3.2000000000000002        45.600000000000001        4.5997363270565268     
   3.2000000000000002        46.400000000000006        4.6004787838054861     
   3.2000000000000002        47.200000000000003        4.6000422065107225     
   3.2000000000000002        48.000000000000000        4.6000592127014661     
   3.2000000000000002        48.800000000000004        4.6001401554080719     
   3.2000000000000002        49.600000000000001        4.6001595780442948     
   3.2000000000000002        50.400000000000006        4.6004212422158837     
   3.2000000000000002        51.200000000000003        4.5988613544406896     
   3.2000000000000002        52.000000000000000        4.5998854411160996     
   3.2000000000000002        52.800000000000004        4.6015704281996328     
   3.2000000000000002        53.600000000000001        4.5997175169871882     
   3.2000000000000002        54.400000000000006        4.5998855292055278     
   3.2000000000000002        55.200000000000003        4.5996927898614830     
   3.2000000000000002        56.000000000000000        4.5998597905998944     
   3.2000000000000002        56.800000000000004        4.6001949851669348     
   3.2000000000000002        57.600000000000001        4.5999180041720411     
   3.2000000000000002        58.400000000000006        4.5999427312807724     
   3.2000000000000002        59.200000000000003        4.5999270739376072     
   3.2000000000000002        60.000000000000000        4.6001431134013773     
   3.2000000000000002        60.800000000000004        4.6001199665391024     
   3.2000000000000002        61.600000000000001        4.6000651099712515     
   3.2000000000000002        62.400000000000006        4.6000917528791270     
   3.2000000000000002        63.200000000000003        4.6004062685999507     
   3.2000000000000002        64.000000000000000        4.5995762547826615     
   3.2000000000000002        64.799999999999997        4.6010124485944726     
   3.2000000000000002        65.600000000000009        4.5998001452028774     
   3.2000000000000002        66.400000000000006        4.5999137537308323     
   3.2000000000000002        67.200000000000003        4.6000674069427205     
   3.2000000000000002        68.000000000000000        4.5999481376567033     
   3.2000000000000002        68.799999999999997        4.6008626386011295     
   3.2000000000000002        69.600000000000009        4.5997336613609221     
   3.2000000000000002        70.400000000000006        4.6006381846336062     
   3.2000000000000002        71.200000000000003        4.6001438617199346     
   3.2000000000000002        72.000000000000000        4.6000154451212323     
   3.2000000000000002        72.799999999999997        4.6001392552319889     
   3.2000000000000002        73.600000000000009        4.5991775232059124     
   3.2000000000000002        74.400000000000006        4.6000995132646878     
   3.2000000000000002        75.200000000000003        4.6001091408771062     
   3.2000000000000002        76.000000000000000        4.5994861475239937     
   3.2000000000000002        76.800000000000011        4.6000239116285977     
   3.2000000000000002        77.600000000000009        4.5999613211358863     
   3.2000000000000002        78.400000000000006        4.5998799091690632     
   3.2000000000000002        79.200000000000003        4.6002996734545309     
   3.2000000000000002        80.000000000000000        4.5998081754625204     
   3.2000000000000002        80.800000000000011        4.6009390931050937     
   3.2000000000000002        81.600000000000009        4.6000125333764323     
   3.2000000000000002        82.400000000000006        4.5995524824441016     
   3.2000000000000002        83.200000000000003        4.6002417637096915     
   3.2000000000000002        84.000000000000000        4.6001763553847113     
   3.2000000000000002        84.800000000000011        4.6000375712334893     
   3.2000000000000002        85.600000000000009        4.5999010862366854     
   3.2000000000000002        86.400000000000006        4.5999045344917739     
   3.2000000000000002        87.200000000000003        4.5999332253734595     
   3.2000000000000002        88.000000000000000        4.5999664896611492     
   3.2000000000000002        88.800000000000011        4.5999897198650768     
   3.2000000000000002        89.600000000000009        4.5999856317655352     
   3.2000000000000002        90.400000000000006        4.5999788617657416     
   3.2000000000000002        91.200000000000003        4.5999823245087548     
   3.2000000000000002        92.000000000000000        4.6000032990464135     
   3.2000000000000002        92.800000000000011        4.6001482543109047     
   3.2000000000000002        93.600000000000009        4.5976095849983922     
   3.2000000000000002        94.400000000000006        4.6003976858705098     
   3.2000000000000002        95.200000000000003        4.6001241387296474     
   3.2000000000000002        96.000000000000000        4.6001236929781921     
   3.2000000000000002        96.800000000000011        4.5985731989683538     
   3.2000000000000002        97.600000000000009        4.6001112217317788     
   3.2000000000000002        98.400000000000006        4.6002388109883494     
   3.2000000000000002        99.200000000000003        4.6002669670363296     
   3.2000000000000002        100.00000000000000        4.6000640118598186     
   3.2000000000000002        100.80000000000001        4.6008939025303457     
   3.2000000000000002        101.60000000000001        4.5999050778872510     
   3.2000000000000002        102.40000000000001        4.6001540709441571     

   4.0000000000000000       0.80000000000000004        4.5993846346024165     
   4.0000000000000000        1.6000000000000001        4.5998185317688707     
   4.0000000000000000        2.4000000000000004        4.6006283540761332     
   4.0000000000000000        3.2000000000000002        4.5994250044658074     
   4.0000000000000000        4.0000000000000000        4.6010539016915910     
   4.0000000000000000        4.8000000000000007        4.5997637495345112     
   4.0000000000000000        5.6000000000000005        4.5999366223765490     
   4.0000000000000000        6.4000000000000004        4.6000608286060789     
   4.0000000000000000        7.2000000000000002        4.6000016080378332     
   4.0000000000000000        8.0000000000000000        4.5999549786730656     
   4.0000000000000000        8.8000000000000007        4.6000370690646690     
   4.0000000000000000        9.6000000000000014        4.5999770386424608     
   4.0000000000000000        10.400000000000000        4.5998081345460262     
   4.0000000000000000        11.200000000000001        4.5998842404808142     
   4.0000000000000000        12.000000000000000        4.5999488320278861     
   4.0000000000000000        12.800000000000001        4.6002181310015713     
   4.0000000000000000        13.600000000000001        4.5992844466490714     
   4.0000000000000000        14.400000000000000        4.6011847630899423     
   4.0000000000000000        15.200000000000001        4.6000269279597319     
   4.0000000000000000        16.000000000000000        4.5984854648649049     
   4.0000000000000000        16.800000000000001        4.6002207829669617     
   4.0000000000000000        17.600000000000001        4.5999576338222203     
   4.0000000000000000        18.400000000000002        4.5999083384006658     
   4.0000000000000000        19.200000000000003        4.6001267830688324     
   4.0000000000000000        20.000000000000000        4.6006093679485858     
   4.0000000000000000        20.800000000000001        4.5987176052267769     
   4.0000000000000000        21.600000000000001        4.6009331621934288     
   4.0000000000000000        22.400000000000002        4.6001683912495324     
   4.0000000000000000        23.200000000000003        4.6002388540779044     
   4.0000000000000000        24.000000000000000        4.5982887446522183     
   4.0000000000000000        24.800000000000001        4.6002668475983484     
   4.0000000000000000        25.600000000000001        4.6001420695938977     
   4.0000000000000000        26.400000000000002        4.6001369940743295     
   4.0000000000000000        27.200000000000003        4.5990172792483950     
   4.0000000000000000        28.000000000000000        4.6001244214523025     
   4.0000000000000000        28.800000000000001        4.6000035750929724     
   4.0000000000000000        29.600000000000001        4.5998630313164091     
   4.0000000000000000        30.400000000000002        4.5998799662082135     
   4.0000000000000000        31.200000000000003        4.6000295963096791     
   4.0000000000000000        32.000000000000000        4.6001412472172882     
   4.0000000000000000        32.800000000000004        4.6001484623027231     
   4.0000000000000000        33.600000000000001        4.6000517701828549     
   4.0000000000000000        34.399999999999999        4.5999909465448319     
   4.0000000000000000        35.200000000000003        4.5999835997453387     
   4.0000000000000000        36.000000000000000        4.6000776261216272     
   4.0000000000000000        36.800000000000004        4.6001191537216251     
   4.0000000000000000        37.600000000000001        4.6000440410633496     
   4.0000000000000000        38.400000000000006        4.6000257402437619     
   4.0000000000000000        39.200000000000003        4.6001068873952349     
   4.0000000000000000        40.000000000000000        4.6001037941482004     
   4.0000000000000000        40.800000000000004        4.5997928249506810     
   4.0000000000000000        41.600000000000001        4.6017825242048707     
   4.0000000000000000        42.400000000000006        4.5997578963189669     
   4.0000000000000000        43.200000000000003        4.6000075180776649     
   4.0000000000000000        44.000000000000000        4.5999267284381000     
   4.0000000000000000        44.800000000000004        4.5998424984338566     
   4.0000000000000000        45.600000000000001        4.5999534980932157     
   4.0000000000000000        46.400000000000006        4.6000640299572861     
   4.0000000000000000        47.200000000000003        4.6000864171860831     
   4.0000000000000000        48.000000000000000        4.5994112464091126     
   4.0000000000000000        48.800000000000004        4.6000605277253728     
   4.0000000000000000        49.600000000000001        4.5999407442819020     
   4.0000000000000000        50.400000000000006        4.5981885799119029     
   4.0000000000000000        51.200000000000003        4.5986376586742965     
   4.0000000000000000        52.000000000000000        4.5993380099197454     
   4.0000000000000000        52.800000000000004        4.5998156159784198     
   4.0000000000000000        53.600000000000001        4.5996448028336134     
   4.0000000000000000        54.400000000000006        4.5999640098015169     
   4.0000000000000000        55.200000000000003        4.6000273131039995     
   4.0000000000000000        56.000000000000000        4.6002162854738406     
   4.0000000000000000        56.800000000000004        4.5999237724865480     
   4.0000000000000000        57.600000000000001        4.5999371640679305     
   4.0000000000000000        58.400000000000006        4.5999678139727234     
   4.0000000000000000        59.200000000000003        4.6000152858559193     
   4.0000000000000000        60.000000000000000        4.6000270389913913     
   4.0000000000000000        60.800000000000004        4.6000280535040998     
   4.0000000000000000        61.600000000000001        4.6005612052712364     
   4.0000000000000000        62.400000000000006        4.5998724178747681     
   4.0000000000000000        63.200000000000003        4.5995654283900302     
   4.0000000000000000        64.000000000000000        4.5988465105383458     
   4.0000000000000000        64.799999999999997        4.6007163273905709     
   4.0000000000000000        65.600000000000009        4.5997434249560420     
   4.0000000000000000        66.400000000000006        4.6008925938129925     
   4.0000000000000000        67.200000000000003        4.5998618816594901     
   4.0000000000000000        68.000000000000000        4.5999058379252968     
   4.0000000000000000        68.799999999999997        4.5998651017561336     
   4.0000000000000000        69.600000000000009        4.5999016103756301     
   4.0000000000000000        70.400000000000006        4.5999918076355470     
   4.0000000000000000        71.200000000000003        4.5999949682856123     
   4.0000000000000000        72.000000000000000        4.6000167725598979     
   4.0000000000000000        72.799999999999997        4.6000963267281634     
   4.0000000000000000        73.600000000000009        4.5996358833341704     
   4.0000000000000000        74.400000000000006        4.6000925070803165     
   4.0000000000000000        75.200000000000003        4.6000324835309003     
   4.0000000000000000        76.000000000000000        4.5999631541597505     
   4.0000000000000000        76.800000000000011        4.5996730556222118     
   4.0000000000000000        77.600000000000009        4.6012120417005198     
   4.0000000000000000        78.400000000000006        4.6004196484649773     
   4.0000000000000000        79.200000000000003        4.5998774960081006     
   4.0000000000000000        80.000000000000000        4.5998476751025619     
   4.0000000000000000        80.800000000000011        4.5995546938647074     
   4.0000000000000000        81.600000000000009        4.6003832895785237     
   4.0000000000000000        82.400000000000006        4.5995105406101802     
   4.0000000000000000        83.200000000000003        4.5999911552448882     
   4.0000000000000000        84.000000000000000        4.6001797706196426     
   4.0000000000000000        84.800000000000011        4.5981665693965308     
   4.0000000000000000        85.600000000000009        4.6002524604820971     
   4.0000000000000000        86.400000000000006        4.5999589612394853     
   4.0000000000000000        87.200000000000003        4.6000224263684402     
   4.0000000000000000        88.000000000000000        4.6000186701556096     
   4.0000000000000000        88.800000000000011        4.5999880515864611     
   4.0000000000000000        89.600000000000009        4.5999641477060607     
   4.0000000000000000        90.400000000000006        4.5999493321708904     
   4.0000000000000000        91.200000000000003        4.5999791889446993     
   4.0000000000000000        92.000000000000000        4.6003085837793334     
   4.0000000000000000        92.800000000000011        4.6001596205434927     
   4.0000000000000000        93.600000000000009        4.6003832272790106     
   4.0000000000000000        94.400000000000006        4.6002948006281885     
   4.0000000000000000        95.200000000000003        4.5989787221564198     
   4.0000000000000000        96.000000000000000        4.6002261184856694     
   4.0000000000000000        96.800000000000011        4.6001986090670286     
   4.0000000000000000        97.600000000000009        4.6001401402321687     
   4.0000000000000000        98.400000000000006        4.6002504401037552     
   4.0000000000000000        99.200000000000003        4.5984248878370471     
   4.0000000000000000        100.00000000000000        4.6016399907331458     
   4.0000000000000000        100.80000000000001        4.5997536163914523     
   4.0000000000000000        101.60000000000001        4.5999412399259807     
   4.0000000000000000        102.40000000000001        4.6000947115212671     

   4.8000000000000007       0.80000000000000004        4.6000996918766672     
   4.8000000000000007        1.6000000000000001        4.6001358513258683     
   4.8000000000000007        2.4000000000000004        4.6000030129830423     
   4.8000000000000007        3.2000000000000002        4.5999830909043871     
   4.8000000000000007        4.0000000000000000        4.6001337556094244     
   4.8000000000000007        4.8000000000000007        4.6007699077553204     
   4.8000000000000007        5.6000000000000005        4.5998585884287806     
   4.8000000000000007        6.4000000000000004        4.5997475247623507     
   4.8000000000000007        7.2000000000000002        4.5999036303486731     
   4.8000000000000007        8.0000000000000000        4.5998605253191203     
   4.8000000000000007        8.8000000000000007        4.5995532008403908     
   4.8000000000000007        9.6000000000000014        4.5989091460835896     
   4.8000000000000007        10.400000000000000        4.6010927035324327     
   4.8000000000000007        11.200000000000001        4.5998784048193766     
   4.8000000000000007        12.000000000000000        4.5998822510633959     
   4.8000000000000007        12.800000000000001        4.5998575690776837     
   4.8000000000000007        13.600000000000001        4.5998855472060534     
   4.8000000000000007        14.400000000000000        4.5998629798018955     
   4.8000000000000007        15.200000000000001        4.5999771266186249     
   4.8000000000000007        16.000000000000000        4.6001864663915031     
   4.8000000000000007        16.800000000000001        4.6001644572571392     
   4.8000000000000007        17.600000000000001        4.5998070710960750     
   4.8000000000000007        18.400000000000002        4.6001323781872996     
   4.8000000000000007        19.200000000000003        4.5997152270625010     
   4.8000000000000007        20.000000000000000        4.6000386976570145     
   4.8000000000000007        20.800000000000001        4.6002558136097349     
   4.8000000000000007        21.600000000000001        4.6001288053079197     
   4.8000000000000007        22.400000000000002        4.5993594198734016     
   4.8000000000000007        23.200000000000003        4.6002243426161664     
   4.8000000000000007        24.000000000000000        4.6003337594856619     
   4.8000000000000007        24.800000000000001        4.5997871379438102     
   4.8000000000000007        25.600000000000001        4.6001436385126233     
   4.8000000000000007        26.400000000000002        4.6001078744443591     
   4.8000000000000007        27.200000000000003        4.6001095027270091     
   4.8000000000000007        28.000000000000000        4.5999063763013206     
   4.8000000000000007        28.800000000000001        4.5996088155451700     
   4.8000000000000007        29.600000000000001        4.5996268732802683     
   4.8000000000000007        30.400000000000002        4.6013064666765056     
   4.8000000000000007        31.200000000000003        4.5999399182562835     
   4.8000000000000007        32.000000000000000        4.5990459852692096     
   4.8000000000000007        32.800000000000004        4.6002439274446347     
   4.8000000000000007        33.600000000000001        4.6002668065977828     
   4.8000000000000007        34.399999999999999        4.6001378740684142     
   4.8000000000000007        35.200000000000003        4.5999300498294859     
   4.8000000000000007        36.000000000000000        4.5998409609191313     
   4.8000000000000007        36.800000000000004        4.5999704599315479     
   4.8000000000000007        37.600000000000001        4.6003977346370091     
   4.8000000000000007        38.400000000000006        4.6000011153414562     
   4.8000000000000007        39.200000000000003        4.5995683351899483     
   4.8000000000000007        40.000000000000000        4.6000445968147732     
   4.8000000000000007        40.800000000000004        4.5998396375710664     
   4.8000000000000007        41.600000000000001        4.6006271333634672     
   4.8000000000000007        42.400000000000006        4.5997402458828116     
   4.8000000000000007        43.200000000000003        4.5999202347232506     
   4.8000000000000007        44.000000000000000        4.5997706490327284     
   4.8000000000000007        44.800000000000004        4.6013864726791249     
   4.8000000000000007        45.600000000000001        4.5991316917080747     
   4.8000000000000007        46.400000000000006        4.6000415595333788     
   4.8000000000000007        47.200000000000003        4.5996558767231654     
   4.8000000000000007        48.000000000000000        4.5988528208314117     
   4.8000000000000007        48.800000000000004        4.5974336086341658     
   4.8000000000000007        49.600000000000001        4.5959583231659913     
   4.8000000000000007        50.400000000000006        4.5954514594371680     
   4.8000000000000007        51.200000000000003        4.5954753735742973     
   4.8000000000000007        52.000000000000000        4.5953129187385908     
   4.8000000000000007        52.800000000000004        4.5962562589995217     
   4.8000000000000007        53.600000000000001        4.5987650668617812     
   4.8000000000000007        54.400000000000006        4.5986823156143632     
   4.8000000000000007        55.200000000000003        4.5996758308773726     
   4.8000000000000007        56.000000000000000        4.5999702740864814     
   4.8000000000000007        56.800000000000004        4.6002604227307025     
   4.8000000000000007        57.600000000000001        4.5999771053962055     
   4.8000000000000007        58.400000000000006        4.6000006197565479     
   4.8000000000000007        59.200000000000003        4.6000070408281735     
   4.8000000000000007        60.000000000000000        4.5999856045420415     
   4.8000000000000007        60.800000000000004        4.5999860560189232     
   4.8000000000000007        61.600000000000001        4.5998855933861060     
   4.8000000000000007        62.400000000000006        4.5987887275397217     
   4.8000000000000007        63.200000000000003        4.6021588121172217     
   4.8000000000000007        64.000000000000000        4.5998728319789262     
   4.8000000000000007        64.799999999999997        4.5997517227761238     
   4.8000000000000007        65.600000000000009        4.5998541080866069     
   4.8000000000000007        66.400000000000006        4.5998179686487264     
   4.8000000000000007        67.200000000000003        4.6000247283652866     
   4.8000000000000007        68.000000000000000        4.5999148786203969     
   4.8000000000000007        68.799999999999997        4.5999635229632583     
   4.8000000000000007        69.600000000000009        4.6001205907596345     
   4.8000000000000007        70.400000000000006        4.5990218626560218     
   4.8000000000000007        71.200000000000003        4.6001272866055265     
   4.8000000000000007        72.000000000000000        4.6000188727620142     
   4.8000000000000007        72.799999999999997        4.6000046705083761     
   4.8000000000000007        73.600000000000009        4.6000006334859567     
   4.8000000000000007        74.400000000000006        4.6001706841275842     
   4.8000000000000007        75.200000000000003        4.5999722280513975     
   4.8000000000000007        76.000000000000000        4.6006839219539923     
   4.8000000000000007        76.800000000000011        4.5996124446331565     
   4.8000000000000007        77.600000000000009        4.5999959549241307     
   4.8000000000000007        78.400000000000006        4.5996122593259710     
   4.8000000000000007        79.200000000000003        4.5990500507994545     
   4.8000000000000007        80.000000000000000        4.6000854751254137     
   4.8000000000000007        80.800000000000011        4.5991316007772323     
   4.8000000000000007        81.600000000000009        4.5984270252529571     
   4.8000000000000007        82.400000000000006        4.6001654602181103     
   4.8000000000000007        83.200000000000003        4.6002209108557173     
   4.8000000000000007        84.000000000000000        4.6008469531466796     
   4.8000000000000007        84.800000000000011        4.5994039141466683     
   4.8000000000000007        85.600000000000009        4.5995060277692144     
   4.8000000000000007        86.400000000000006        4.6001875802484360     
   4.8000000000000007        87.200000000000003        4.6000223232358328     
   4.8000000000000007        88.000000000000000        4.5999979193925826     
   4.8000000000000007        88.800000000000011        4.6003082208664168     
   4.8000000000000007        89.600000000000009        4.5999482020408031     
   4.8000000000000007        90.400000000000006        4.6000019121216758     
   4.8000000000000007        91.200000000000003        4.6001936372320165     
   4.8000000000000007        92.000000000000000        4.6008612258571651     
   4.8000000000000007        92.800000000000011        4.6001106307416260     
   4.8000000000000007        93.600000000000009        4.6000787294249736     
   4.8000000000000007        94.400000000000006        4.6002491055411712     
   4.8000000000000007        95.200000000000003        4.5999595021492858     
   4.8000000000000007        96.000000000000000        4.6003884792122731     
   4.8000000000000007        96.800000000000011        4.6003058128816861     
   4.8000000000000007        97.600000000000009        4.6002016109002311     
   4.8000000000000007        98.400000000000006        4.6001889149703077     
   4.8000000000000007        99.200000000000003        4.5997645395526376     
   4.8000000000000007        100.00000000000000        4.5999485681912686     
   4.8000000000000007        100.80000000000001        4.5998941914622460     
   4.8000000000000007        101.60000000000001        4.6000026467989503     
   4.8000000000000007        102.40000000000001        4.6005229114753368     

   5.6000000000000005       0.80000000000000004        4.6000476194170856     
   5.6000000000000005        1.6000000000000001        4.6002410192253063     
   5.6000000000000005        2.4000000000000004        4.5999317200693133     
   5.6000000000000005        3.2000000000000002        4.5998035936361816     
   5.6000000000000005        4.0000000000000000        4.5996773699998732     
   5.6000000000000005        4.8000000000000007        4.6003708073559242     
   5.6000000000000005        5.6000000000000005        4.5998867537920649     
   5.6000000000000005        6.4000000000000004        4.5998973388976001     
   5.6000000000000005        7.2000000000000002        4.5991349650098154     
   5.6000000000000005        8.0000000000000000        4.6023368756328269     
   5.6000000000000005        8.8000000000000007        4.5994920944696069     
   5.6000000000000005        9.6000000000000014        4.5999659798893546     
   5.6000000000000005        10.400000000000000        4.6003378932051708     
   5.6000000000000005        11.200000000000001        4.5990969739221192     
   5.6000000000000005        12.000000000000000        4.6004625075269852     
   5.6000000000000005        12.800000000000001        4.5999231795049811     
   5.6000000000000005        13.600000000000001        4.6007043232493743     
   5.6000000000000005        14.400000000000000        4.5997719069502772     
   5.6000000000000005        15.200000000000001        4.5998433800842760     
   5.6000000000000005        16.000000000000000        4.5999748617170937     
   5.6000000000000005        16.800000000000001        4.6000538268098916     
   5.6000000000000005        17.600000000000001        4.6001380096856774     
   5.6000000000000005        18.400000000000002        4.6001524001057383     
   5.6000000000000005        19.200000000000003        4.5991281106898159     
   5.6000000000000005        20.000000000000000        4.6001459568008327     
   5.6000000000000005        20.800000000000001        4.5994423050263729     
   5.6000000000000005        21.600000000000001        4.5997293148828220     
   5.6000000000000005        22.400000000000002        4.5998524941263899     
   5.6000000000000005        23.200000000000003        4.6000909903319398     
   5.6000000000000005        24.000000000000000        4.6001813416805737     
   5.6000000000000005        24.800000000000001        4.5988707549487939     
   5.6000000000000005        25.600000000000001        4.6000764124393694     
   5.6000000000000005        26.400000000000002        4.5999225780456561     
   5.6000000000000005        27.200000000000003        4.5994943351031150     
   5.6000000000000005        28.000000000000000        4.5995556482932480     
   5.6000000000000005        28.800000000000001        4.6020259856826584     
   5.6000000000000005        29.600000000000001        4.5994118516966740     
   5.6000000000000005        30.400000000000002        4.6003793646100251     
   5.6000000000000005        31.200000000000003        4.6000015963202578     
   5.6000000000000005        32.000000000000000        4.5996175028047164     
   5.6000000000000005        32.800000000000004        4.5996034993548900     
   5.6000000000000005        33.600000000000001        4.5987592043084931     
   5.6000000000000005        34.399999999999999        4.6002659097036291     
   5.6000000000000005        35.200000000000003        4.5992145403001237     
   5.6000000000000005        36.000000000000000        4.6022376871996356     
   5.6000000000000005        36.800000000000004        4.5983505090226986     
   5.6000000000000005        37.600000000000001        4.6000695115973453     
   5.6000000000000005        38.400000000000006        4.6000252087748370     
   5.6000000000000005        39.200000000000003        4.5999965437644663     
   5.6000000000000005        40.000000000000000        4.5989983028671944     
   5.6000000000000005        40.800000000000004        4.5999443627502776     
   5.6000000000000005        41.600000000000001        4.5998758944128317     
   5.6000000000000005        42.400000000000006        4.5998079035080712     
   5.6000000000000005        43.200000000000003        4.5998259348783455     
   5.6000000000000005        44.000000000000000        4.5997886404773451     
   5.6000000000000005        44.800000000000004        4.5998750766563825     
   5.6000000000000005        45.600000000000001        4.6008118944836607     
   5.6000000000000005        46.400000000000006        4.5992818127868000     
   5.6000000000000005        47.200000000000003        4.5979025367793653     
   5.6000000000000005        48.000000000000000        4.5948993966340792     
   5.6000000000000005        48.800000000000004        4.5920492999205145     
   5.6000000000000005        49.600000000000001        4.5898157190528552     
   5.6000000000000005        50.400000000000006        4.6050888686486333     
   5.6000000000000005        51.200000000000003        4.6208077334072994     
   5.6000000000000005        52.000000000000000        4.6050989425419084     
   5.6000000000000005        52.800000000000004        4.5881847657404471     
   5.6000000000000005        53.600000000000001        4.5919690730003664     
   5.6000000000000005        54.400000000000006        4.5945976360135541     
   5.6000000000000005        55.200000000000003        4.5974158404577308     
   5.6000000000000005        56.000000000000000        4.5993247807814264     
   5.6000000000000005        56.800000000000004        4.6000038283012605     
   5.6000000000000005        57.600000000000001        4.6000502207384431     
   5.6000000000000005        58.400000000000006        4.6000295886173408     
   5.6000000000000005        59.200000000000003        4.6000211271621154     
   5.6000000000000005        60.000000000000000        4.5999877031211662     
   5.6000000000000005        60.800000000000004        4.5999566810863532     
   5.6000000000000005        61.600000000000001        4.5999571668100563     
   5.6000000000000005        62.400000000000006        4.5996519422710902     
   5.6000000000000005        63.200000000000003        4.5999158285091264     
   5.6000000000000005        64.000000000000000        4.5998112638703086     
   5.6000000000000005        64.799999999999997        4.5999472828012546     
   5.6000000000000005        65.600000000000009        4.6000986922492979     
   5.6000000000000005        66.400000000000006        4.5999561880200188     
   5.6000000000000005        67.200000000000003        4.6001672085753071     
   5.6000000000000005        68.000000000000000        4.6001364375295832     
   5.6000000000000005        68.799999999999997        4.5999610763793362     
   5.6000000000000005        69.600000000000009        4.6000671988157924     
   5.6000000000000005        70.400000000000006        4.6001437587961505     
   5.6000000000000005        71.200000000000003        4.6000851545978572     
   5.6000000000000005        72.000000000000000        4.6000149492554483     
   5.6000000000000005        72.799999999999997        4.5999748847836015     
   5.6000000000000005        73.600000000000009        4.6005435439197493     
   5.6000000000000005        74.400000000000006        4.6000444050577025     
   5.6000000000000005        75.200000000000003        4.5999364878845403     
   5.6000000000000005        76.000000000000000        4.5996480601335437     
   5.6000000000000005        76.800000000000011        4.5989122600446217     
   5.6000000000000005        77.600000000000009        4.5975350902011680     
   5.6000000000000005        78.400000000000006        4.5953230366807363     
   5.6000000000000005        79.200000000000003        4.5951265479750507     
   5.6000000000000005        80.000000000000000        4.5950973183682491     
   5.6000000000000005        80.800000000000011        4.5967343174419693     
   5.6000000000000005        81.600000000000009        4.5958997962636241     
   5.6000000000000005        82.400000000000006        4.5974645630284945     
   5.6000000000000005        83.200000000000003        4.5987378500011911     
   5.6000000000000005        84.000000000000000        4.6006960552777940     
   5.6000000000000005        84.800000000000011        4.5997350217706376     
   5.6000000000000005        85.600000000000009        4.6000085750745274     
   5.6000000000000005        86.400000000000006        4.6004962963680613     
   5.6000000000000005        87.200000000000003        4.5999911275749170     
   5.6000000000000005        88.000000000000000        4.5993509689342575     
   5.6000000000000005        88.800000000000011        4.6001001943887427     
   5.6000000000000005        89.600000000000009        4.6008185638079624     
   5.6000000000000005        90.400000000000006        4.6000903256918342     
   5.6000000000000005        91.200000000000003        4.5989972768797465     
   5.6000000000000005        92.000000000000000        4.5987143875679486     
   5.6000000000000005        92.800000000000011        4.5994992424939269     
   5.6000000000000005        93.600000000000009        4.6000075917748591     
   5.6000000000000005        94.400000000000006        4.6003350635987363     
   5.6000000000000005        95.200000000000003        4.5987999832334774     
   5.6000000000000005        96.000000000000000        4.6003724106513557     
   5.6000000000000005        96.800000000000011        4.5986885862758466     
   5.6000000000000005        97.600000000000009        4.5999004048255490     
   5.6000000000000005        98.400000000000006        4.6000765986222660     
   5.6000000000000005        99.200000000000003        4.5999710998271883     
   5.6000000000000005        100.00000000000000        4.5999147843723698     
   5.6000000000000005        100.80000000000001        4.5999759503648132     
   5.6000000000000005        101.60000000000001        4.5998335677968774     
   5.6000000000000005        102.40000000000001        4.5992403005526370     

   6.4000000000000004       0.80000000000000004        4.6000510766212761     
   6.4000000000000004        1.6000000000000001        4.5999684392582108     
   6.4000000000000004        2.4000000000000004        4.5998528311275040     
   6.4000000000000004        3.2000000000000002        4.5998907334599224     
   6.4000000000000004        4.0000000000000000        4.6006197737988765     
   6.4000000000000004        4.8000000000000007        4.5998518500714027     
   6.4000000000000004        5.6000000000000005        4.5999677068103830     
   6.4000000000000004        6.4000000000000004        4.5998319183804908     
   6.4000000000000004        7.2000000000000002        4.6004908958011006     
   6.4000000000000004        8.0000000000000000        4.6007296424090542     
   6.4000000000000004        8.8000000000000007        4.5995212337275007     
   6.4000000000000004        9.6000000000000014        4.5997077020833377     
   6.4000000000000004        10.400000000000000        4.5996390969198906     
   6.4000000000000004        11.200000000000001        4.5997807955002017     
   6.4000000000000004        12.000000000000000        4.6008710390284842     
   6.4000000000000004        12.800000000000001        4.5997672659408204     
   6.4000000000000004        13.600000000000001        4.5987062160990870     
   6.4000000000000004        14.400000000000000        4.5998855016450122     
   6.4000000000000004        15.200000000000001        4.6012023093386372     
   6.4000000000000004        16.000000000000000        4.6000929962708614     
   6.4000000000000004        16.800000000000001        4.5993132265565402     
   6.4000000000000004        17.600000000000001        4.6001049988509610     
   6.4000000000000004        18.400000000000002        4.5998614030387275     
   6.4000000000000004        19.200000000000003        4.6001129406312833     
   6.4000000000000004        20.000000000000000        4.6001011472905757     
   6.4000000000000004        20.800000000000001        4.5997830305717367     
   6.4000000000000004        21.600000000000001        4.6025243423406117     
   6.4000000000000004        22.400000000000002        4.5996790104437402     
   6.4000000000000004        23.200000000000003        4.6000042539505319     
   6.4000000000000004        24.000000000000000        4.6000763775596623     
   6.4000000000000004        24.800000000000001        4.6000552534457846     
   6.4000000000000004        25.600000000000001        4.6008997593617424     
   6.4000000000000004        26.400000000000002        4.5996767395859450     
   6.4000000000000004        27.200000000000003        4.6012844246179938     
   6.4000000000000004        28.000000000000000        4.5998521690835226     
   6.4000000000000004        28.800000000000001        4.5994839345310590     
   6.4000000000000004        29.600000000000001        4.5995987961119953     
   6.4000000000000004        30.400000000000002        4.5998289750262895     
   6.4000000000000004        31.200000000000003        4.6000128700788467     
   6.4000000000000004        32.000000000000000        4.6001671590455846     
   6.4000000000000004        32.800000000000004        4.6002319006921084     
   6.4000000000000004        33.600000000000001        4.6003496356934948     
   6.4000000000000004        34.399999999999999        4.6001521999619461     
   6.4000000000000004        35.200000000000003        4.6000427337106702     
   6.4000000000000004        36.000000000000000        4.5995133235139267     
   6.4000000000000004        36.800000000000004        4.5999467489562269     
   6.4000000000000004        37.600000000000001        4.6000345466798906     
   6.4000000000000004        38.400000000000006        4.6008277365922510     
   6.4000000000000004        39.200000000000003        4.5998880914477871     
   6.4000000000000004        40.000000000000000        4.5997897842412323     
   6.4000000000000004        40.800000000000004        4.5998730219176380     
   6.4000000000000004        41.600000000000001        4.5998793872362116     
   6.4000000000000004        42.400000000000006        4.5997879006860636     
   6.4000000000000004        43.200000000000003        4.6014264990331784     
   6.4000000000000004        44.000000000000000        4.5999010276756360     
   6.4000000000000004        44.800000000000004        4.5999907084531193     
   6.4000000000000004        45.600000000000001        4.5992997588315880     
   6.4000000000000004        46.400000000000006        4.5964769332372413     
   6.4000000000000004        47.200000000000003        4.5926613134796996     
   6.4000000000000004        48.000000000000000        4.6055647276340395     
   6.4000000000000004        48.800000000000004        4.6339260406885332     
   6.4000000000000004        49.600000000000001        4.6476130464818368     
   6.4000000000000004        50.400000000000006        4.6782044000680916     
   6.4000000000000004        51.200000000000003        4.7961377878950673     
   6.4000000000000004        52.000000000000000        4.6782827733671661     
   6.4000000000000004        52.800000000000004        4.6475892003741848     
   6.4000000000000004        53.600000000000001        4.6342563521406026     
   6.4000000000000004        54.400000000000006        4.6056315396995497     
   6.4000000000000004        55.200000000000003        4.5927774496672287     
   6.4000000000000004        56.000000000000000        4.5966262269043616     
   6.4000000000000004        56.800000000000004        4.5994135874023758     
   6.4000000000000004        57.600000000000001        4.6000951634673237     
   6.4000000000000004        58.400000000000006        4.6000839916088045     
   6.4000000000000004        59.200000000000003        4.5998410556727087     
   6.4000000000000004        60.000000000000000        4.5999907609729300     
   6.4000000000000004        60.800000000000004        4.5999057964676471     
   6.4000000000000004        61.600000000000001        4.6006246499925361     
   6.4000000000000004        62.400000000000006        4.6007026697726143     
   6.4000000000000004        63.200000000000003        4.5997422952569744     
   6.4000000000000004        64.000000000000000        4.5997730496243969     
   6.4000000000000004        64.799999999999997        4.5998978843652907     
   6.4000000000000004        65.600000000000009        4.5999956795826185     
   6.4000000000000004        66.400000000000006        4.5999830190192812     
   6.4000000000000004        67.200000000000003        4.5997253251762222     
   6.4000000000000004        68.000000000000000        4.6006066608550107     
   6.4000000000000004        68.799999999999997        4.6000223566598182     
   6.4000000000000004        69.600000000000009        4.5999191553687870     
   6.4000000000000004        70.400000000000006        4.6000827902119026     
   6.4000000000000004        71.200000000000003        4.6000760167871864     
   6.4000000000000004        72.000000000000000        4.6001192822669141     
   6.4000000000000004        72.799999999999997        4.6001121980820621     
   6.4000000000000004        73.600000000000009        4.5994956759472467     
   6.4000000000000004        74.400000000000006        4.6002886608732556     
   6.4000000000000004        75.200000000000003        4.5993411124341472     
   6.4000000000000004        76.000000000000000        4.5974881107718852     
   6.4000000000000004        76.800000000000011        4.5951322445762264     
   6.4000000000000004        77.600000000000009        4.5905683685515726     
   6.4000000000000004        78.400000000000006        4.5910606574060280     
   6.4000000000000004        79.200000000000003        4.6050207604282178     
   6.4000000000000004        80.000000000000000        4.6202962057121821     
   6.4000000000000004        80.800000000000011        4.6036997574104390     
   6.4000000000000004        81.600000000000009        4.5900802153218692     
   6.4000000000000004        82.400000000000006        4.5919885682960917     
   6.4000000000000004        83.200000000000003        4.5949343159461051     
   6.4000000000000004        84.000000000000000        4.5967041498405106     
   6.4000000000000004        84.800000000000011        4.6013919566351573     
   6.4000000000000004        85.600000000000009        4.5997083956001470     
   6.4000000000000004        86.400000000000006        4.6000307230181852     
   6.4000000000000004        87.200000000000003        4.5999203712059398     
   6.4000000000000004        88.000000000000000        4.6001531873905543     
   6.4000000000000004        88.800000000000011        4.5989181014578522     
   6.4000000000000004        89.600000000000009        4.5998235096880737     
   6.4000000000000004        90.400000000000006        4.5999378129322990     
   6.4000000000000004        91.200000000000003        4.6002788516981594     
   6.4000000000000004        92.000000000000000        4.6000185562100997     
   6.4000000000000004        92.800000000000011        4.6020374215953721     
   6.4000000000000004        93.600000000000009        4.6001035444151386     
   6.4000000000000004        94.400000000000006        4.5992765496259276     
   6.4000000000000004        95.200000000000003        4.6004024933103755     
   6.4000000000000004        96.000000000000000        4.6002667240968336     
   6.4000000000000004        96.800000000000011        4.6001640392714123     
   6.4000000000000004        97.600000000000009        4.5997162865487011     
   6.4000000000000004        98.400000000000006        4.6000016679430376     
   6.4000000000000004        99.200000000000003        4.5999395295748240     
   6.4000000000000004        100.00000000000000        4.6010439564868397     
   6.4000000000000004        100.80000000000001        4.6000477661109516     
   6.4000000000000004        101.60000000000001        4.6001540702179531     
   6.4000000000000004        102.40000000000001        4.5998758398082433     

   7.2000000000000002       0.80000000000000004        4.6000234156085620     
   7.2000000000000002        1.6000000000000001        4.5999004640055565     
   7.2000000000000002        2.4000000000000004        4.5999387770239029     
   7.2000000000000002        3.2000000000000002        4.6001845313984209     
   7.2000000000000002        4.0000000000000000        4.5999351148734862     
   7.2000000000000002        4.8000000000000007        4.5999398750622316     
   7.2000000000000002        5.6000000000000005        4.6000319360612263     
   7.2000000000000002        6.4000000000000004        4.5999054681430405     
   7.2000000000000002        7.2000000000000002        4.5997402192825323     
   7.2000000000000002        8.0000000000000000        4.6002158777261117     
   7.2000000000000002        8.8000000000000007        4.6006715891328076     
   7.2000000000000002        9.6000000000000014        4.5995680921530164     
   7.2000000000000002        10.400000000000000        4.6017757657254856     
   7.2000000000000002        11.200000000000001        4.5995749490851425     
   7.2000000000000002        12.000000000000000        4.5998439055410314     
   7.2000000000000002        12.800000000000001        4.5999601019459435     
   7.2000000000000002        13.600000000000001        4.6009798971816531     
   7.2000000000000002        14.400000000000000        4.5998825773842826     
   7.2000000000000002        15.200000000000001        4.5997925011244130     
   7.2000000000000002        16.000000000000000        4.5995865160244582     
   7.2000000000000002        16.800000000000001        4.6000365322276036     
   7.2000000000000002        17.600000000000001        4.6000964539191456     
   7.2000000000000002        18.400000000000002        4.6000948712416374     
   7.2000000000000002        19.200000000000003        4.6000940229060818     
   7.2000000000000002        20.000000000000000        4.6000724772684682     
   7.2000000000000002        20.800000000000001        4.5998881371601117     
   7.2000000000000002        21.600000000000001        4.5997194806302950     
   7.2000000000000002        22.400000000000002        4.5998389422814148     
   7.2000000000000002        23.200000000000003        4.6000139222534457     
   7.2000000000000002        24.000000000000000        4.5999919853312523     
   7.2000000000000002        24.800000000000001        4.5999107327699882     
   7.2000000000000002        25.600000000000001        4.5998332732995797     
   7.2000000000000002        26.400000000000002        4.6004265865158587     
   7.2000000000000002        27.200000000000003        4.5997227681868296     
   7.2000000000000002        28.000000000000000        4.5998536228644618     
   7.2000000000000002        28.800000000000001        4.5998387742205686     
   7.2000000000000002        29.600000000000001        4.6014545213239586     
   7.2000000000000002        30.400000000000002        4.5998461511870783     
   7.2000000000000002        31.200000000000003        4.5997932209191008     
   7.2000000000000002        32.000000000000000        4.6000134117370104     
   7.2000000000000002        32.800000000000004        4.6000063349999705     
   7.2000000000000002        33.600000000000001        4.5999695803962837     
   7.2000000000000002        34.399999999999999        4.5999585268994538     
   7.2000000000000002        35.200000000000003        4.5999978672192512     
   7.2000000000000002        36.000000000000000        4.6000117800636646     
   7.2000000000000002        36.800000000000004        4.5999727678620230     
   7.2000000000000002        37.600000000000001        4.6002797848609580     
   7.2000000000000002        38.400000000000006        4.5999148718165168     
   7.2000000000000002        39.200000000000003        4.5997663899693650     
   7.2000000000000002        40.000000000000000        4.6018917521383136     
   7.2000000000000002        40.800000000000004        4.5997249713173414     
   7.2000000000000002        41.600000000000001        4.6002787247800114     
   7.2000000000000002        42.400000000000006        4.5998225232649013     
   7.2000000000000002        43.200000000000003        4.5999419884354671     
   7.2000000000000002        44.000000000000000        4.5994652604663964     
   7.2000000000000002        44.800000000000004        4.5997562036359465     
   7.2000000000000002        45.600000000000001        4.5973974430926932     
   7.2000000000000002        46.400000000000006        4.5926812661092162     
   7.2000000000000002        47.200000000000003        4.6041350625390249     
   7.2000000000000002        48.000000000000000        4.6641522092517835     
   7.2000000000000002        48.800000000000004        4.8266300596461651     
   7.2000000000000002        49.600000000000001        4.8553507922338834     
   7.2000000000000002        50.400000000000006        4.8695519418164288     
   7.2000000000000002        51.200000000000003        4.8845668339204176     
   7.2000000000000002        52.000000000000000        4.8695701228430091     
   7.2000000000000002        52.800000000000004        4.8553637551879483     
   7.2000000000000002        53.600000000000001        4.8266095282591737     
   7.2000000000000002        54.400000000000006        4.6641141550167182     
   7.2000000000000002        55.200000000000003        4.6041622838547278     
   7.2000000000000002        56.000000000000000        4.5928055611527858     
   7.2000000000000002        56.800000000000004        4.5968586599056760     
   7.2000000000000002        57.600000000000001        4.5997319276649966     
   7.2000000000000002        58.400000000000006        4.6001057632822508     
   7.2000000000000002        59.200000000000003        4.6000632658427181     
   7.2000000000000002        60.000000000000000        4.6000078798307875     
   7.2000000000000002        60.800000000000004        4.5998482879883582     
   7.2000000000000002        61.600000000000001        4.6001912887617182     
   7.2000000000000002        62.400000000000006        4.5997626940915959     
   7.2000000000000002        63.200000000000003        4.6005112159060566     
   7.2000000000000002        64.000000000000000        4.6007236924452828     
   7.2000000000000002        64.799999999999997        4.5998238846736168     
   7.2000000000000002        65.600000000000009        4.5999880551808277     
   7.2000000000000002        66.400000000000006        4.6001165949332679     
   7.2000000000000002        67.200000000000003        4.6001224763220865     
   7.2000000000000002        68.000000000000000        4.5988667364589970     
   7.2000000000000002        68.799999999999997        4.6001224314240554     
   7.2000000000000002        69.600000000000009        4.5999951305660423     
   7.2000000000000002        70.400000000000006        4.6000042017682690     
   7.2000000000000002        71.200000000000003        4.6001200071699477     
   7.2000000000000002        72.000000000000000        4.5992683727171721     
   7.2000000000000002        72.799999999999997        4.6002125223949930     
   7.2000000000000002        73.600000000000009        4.6001670014351204     
   7.2000000000000002        74.400000000000006        4.5994334104269434     
   7.2000000000000002        75.200000000000003        4.5962286759539266     
   7.2000000000000002        76.000000000000000        4.5928240872481911     
   7.2000000000000002        76.800000000000011        4.6056874103228793     
   7.2000000000000002        77.600000000000009        4.6340981175011269     
   7.2000000000000002        78.400000000000006        4.6477277592877471     
   7.2000000000000002        79.200000000000003        4.6783060501480600     
   7.2000000000000002        80.000000000000000        4.7958559805940597     
   7.2000000000000002        80.800000000000011        4.6785539813760124     
   7.2000000000000002        81.600000000000009        4.6478380515347562     
   7.2000000000000002        82.400000000000006        4.6339438387515388     
   7.2000000000000002        83.200000000000003        4.6067347328133836     
   7.2000000000000002        84.000000000000000        4.5909720617166130     
   7.2000000000000002        84.800000000000011        4.5965338001919829     
   7.2000000000000002        85.600000000000009        4.5993382751490817     
   7.2000000000000002        86.400000000000006        4.6000062419509193     
   7.2000000000000002        87.200000000000003        4.5998700689086665     
   7.2000000000000002        88.000000000000000        4.6011441835452498     
   7.2000000000000002        88.800000000000011        4.6000189447964477     
   7.2000000000000002        89.600000000000009        4.6001238966590119     
   7.2000000000000002        90.400000000000006        4.6000988559031990     
   7.2000000000000002        91.200000000000003        4.6001475756713548     
   7.2000000000000002        92.000000000000000        4.6000150968484874     
   7.2000000000000002        92.800000000000011        4.5997808117486887     
   7.2000000000000002        93.600000000000009        4.6001266913921013     
   7.2000000000000002        94.400000000000006        4.5986355192439987     
   7.2000000000000002        95.200000000000003        4.6009300434450875     
   7.2000000000000002        96.000000000000000        4.5993959006045904     
   7.2000000000000002        96.800000000000011        4.6005209996110930     
   7.2000000000000002        97.600000000000009        4.6002633923782659     
   7.2000000000000002        98.400000000000006        4.5999303753089729     
   7.2000000000000002        99.200000000000003        4.5999087250054860     
   7.2000000000000002        100.00000000000000        4.5999332990375272     
   7.2000000000000002        100.80000000000001        4.6000813643710661     
   7.2000000000000002        101.60000000000001        4.5989140929666821     
   7.2000000000000002        102.40000000000001        4.6001849970237947     

   8.0000000000000000       0.80000000000000004        4.5999283867594496     
   8.0000000000000000        1.6000000000000001        4.6007943117381700     
   8.0000000000000000        2.4000000000000004        4.5997157068911623     
   8.0000000000000000        3.2000000000000002        4.5996922577359216     
   8.0000000000000000        4.0000000000000000        4.5998378717694832     
   8.0000000000000000        4.8000000000000007        4.5991632423401105     
   8.0000000000000000        5.6000000000000005        4.6000863643182175     
   8.0000000000000000        6.4000000000000004        4.5999975821206798     
   8.0000000000000000        7.2000000000000002        4.6000819999558633     
   8.0000000000000000        8.0000000000000000        4.5988353467235541     
   8.0000000000000000        8.8000000000000007        4.6003083732324717     
   8.0000000000000000        9.6000000000000014        4.5996715540018256     
   8.0000000000000000        10.400000000000000        4.5995799764583225     
   8.0000000000000000        11.200000000000001        4.6005840456773273     
   8.0000000000000000        12.000000000000000        4.5998654059523290     
   8.0000000000000000        12.800000000000001        4.5998749814433086     
   8.0000000000000000        13.600000000000001        4.5999365909848411     
   8.0000000000000000        14.400000000000000        4.5998387266831351     
   8.0000000000000000        15.200000000000001        4.6006826597355337     
   8.0000000000000000        16.000000000000000        4.5996304727175641     
   8.0000000000000000        16.800000000000001        4.6007066406135673     
   8.0000000000000000        17.600000000000001        4.6000720499630852     
   8.0000000000000000        18.400000000000002        4.5998245609204433     
   8.0000000000000000        19.200000000000003        4.6001324491307942     
   8.0000000000000000        20.000000000000000        4.6000080867207132     
   8.0000000000000000        20.800000000000001        4.5989342452727193     
   8.0000000000000000        21.600000000000001        4.6000158203049191     
   8.0000000000000000        22.400000000000002        4.5999993551184426     
   8.0000000000000000        23.200000000000003        4.5996625421470529     
   8.0000000000000000        24.000000000000000        4.5999425699543659     
   8.0000000000000000        24.800000000000001        4.6006291590121702     
   8.0000000000000000        25.600000000000001        4.5999559466307938     
   8.0000000000000000        26.400000000000002        4.5996632715528047     
   8.0000000000000000        27.200000000000003        4.6000166983688251     
   8.0000000000000000        28.000000000000000        4.6000437832380223     
   8.0000000000000000        28.800000000000001        4.5999311656143549     
   8.0000000000000000        29.600000000000001        4.5998542717754374     
   8.0000000000000000        30.400000000000002        4.5999042028762887     
   8.0000000000000000        31.200000000000003        4.5999463212312826     
   8.0000000000000000        32.000000000000000        4.6000669084633037     
   8.0000000000000000        32.800000000000004        4.5998778489328247     
   8.0000000000000000        33.600000000000001        4.5998893174850979     
   8.0000000000000000        34.399999999999999        4.5999035352465247     
   8.0000000000000000        35.200000000000003        4.6001343391916327     
   8.0000000000000000        36.000000000000000        4.6005775931871540     
   8.0000000000000000        36.800000000000004        4.5999344327578982     
   8.0000000000000000        37.600000000000001        4.5999255759581033     
   8.0000000000000000        38.400000000000006        4.5998926029880023     
   8.0000000000000000        39.200000000000003        4.5998392675686075     
   8.0000000000000000        40.000000000000000        4.5993929273270391     
   8.0000000000000000        40.800000000000004        4.5998101470346002     
   8.0000000000000000        41.600000000000001        4.6004530320266124     
   8.0000000000000000        42.400000000000006        4.6004846745600716     
   8.0000000000000000        43.200000000000003        4.5997264230546664     
   8.0000000000000000        44.000000000000000        4.5994735960449384     
   8.0000000000000000        44.800000000000004        4.5989905748481386     
   8.0000000000000000        45.600000000000001        4.5949458652881425     
   8.0000000000000000        46.400000000000006        4.6055331632028595     
   8.0000000000000000        47.200000000000003        4.6647350062269206     
   8.0000000000000000        48.000000000000000        4.8406115059788295     
   8.0000000000000000        48.800000000000004        4.9007974081398755     
   8.0000000000000000        49.600000000000001        4.9124227355797725     
   8.0000000000000000        50.400000000000006        4.9095780640858502     
   8.0000000000000000        51.200000000000003        4.9100962704775180     
   8.0000000000000000        52.000000000000000        4.9095193943622419     
   8.0000000000000000        52.800000000000004        4.9127515052034401     
   8.0000000000000000        53.600000000000001        4.9006483834601795     
   8.0000000000000000        54.400000000000006        4.8416233254246608     
   8.0000000000000000        55.200000000000003        4.6640033137305075     
   8.0000000000000000        56.000000000000000        4.6054410887746373     
   8.0000000000000000        56.800000000000004        4.5948083511817153     
   8.0000000000000000        57.600000000000001        4.5988052083028226     
   8.0000000000000000        58.400000000000006        4.5998311299853345     
   8.0000000000000000        59.200000000000003        4.6000842037263459     
   8.0000000000000000        60.000000000000000        4.6000333536797919     
   8.0000000000000000        60.800000000000004        4.6000041406561625     
   8.0000000000000000        61.600000000000001        4.5994944249374194     
   8.0000000000000000        62.400000000000006        4.5999021043707309     
   8.0000000000000000        63.200000000000003        4.5998910461010594     
   8.0000000000000000        64.000000000000000        4.5998948994850970     
   8.0000000000000000        64.799999999999997        4.5999579716201886     
   8.0000000000000000        65.600000000000009        4.6000098323669310     
   8.0000000000000000        66.400000000000006        4.6000141566139012     
   8.0000000000000000        67.200000000000003        4.6000828426971268     
   8.0000000000000000        68.000000000000000        4.6001496230625820     
   8.0000000000000000        68.799999999999997        4.6001501862513727     
   8.0000000000000000        69.600000000000009        4.6000079587118856     
   8.0000000000000000        70.400000000000006        4.6000043115782638     
   8.0000000000000000        71.200000000000003        4.6000758871671987     
   8.0000000000000000        72.000000000000000        4.6002414935209908     
   8.0000000000000000        72.799999999999997        4.5995146727482785     
   8.0000000000000000        73.600000000000009        4.5998282163065571     
   8.0000000000000000        74.400000000000006        4.5975308594101199     
   8.0000000000000000        75.200000000000003        4.5929128012424636     
   8.0000000000000000        76.000000000000000        4.6044818264313117     
   8.0000000000000000        76.800000000000011        4.6640905972321596     
   8.0000000000000000        77.600000000000009        4.8265725282735588     
   8.0000000000000000        78.400000000000006        4.8553854536324197     
   8.0000000000000000        79.200000000000003        4.8696668446365736     
   8.0000000000000000        80.000000000000000        4.8847688701523282     
   8.0000000000000000        80.800000000000011        4.8698624169353462     
   8.0000000000000000        81.600000000000009        4.8543614796842416     
   8.0000000000000000        82.400000000000006        4.8266944830057295     
   8.0000000000000000        83.200000000000003        4.6642316139310118     
   8.0000000000000000        84.000000000000000        4.6044428911095814     
   8.0000000000000000        84.800000000000011        4.5929516519599831     
   8.0000000000000000        85.600000000000009        4.5974550282684712     
   8.0000000000000000        86.400000000000006        4.5996928638533934     
   8.0000000000000000        87.200000000000003        4.5999813719498688     
   8.0000000000000000        88.000000000000000        4.5998562184379974     
   8.0000000000000000        88.800000000000011        4.5999313214685715     
   8.0000000000000000        89.600000000000009        4.6000065836921396     
   8.0000000000000000        90.400000000000006        4.6000901412287858     
   8.0000000000000000        91.200000000000003        4.5999029659399593     
   8.0000000000000000        92.000000000000000        4.5989008390885120     
   8.0000000000000000        92.800000000000011        4.6001121793439292     
   8.0000000000000000        93.600000000000009        4.6000652709425571     
   8.0000000000000000        94.400000000000006        4.5999846771057058     
   8.0000000000000000        95.200000000000003        4.6009168130421694     
   8.0000000000000000        96.000000000000000        4.5998981684436755     
   8.0000000000000000        96.800000000000011        4.5998730062372086     
   8.0000000000000000        97.600000000000009        4.5997081123271606     
   8.0000000000000000        98.400000000000006        4.5998058689548653     
   8.0000000000000000        99.200000000000003        4.5999109129272435     
   8.0000000000000000        100.00000000000000        4.5998515559844027     
   8.0000000000000000        100.80000000000001        4.5998612052769463     
   8.0000000000000000        101.60000000000001        4.6000325271866638     
   8.0000000000000000        102.40000000000001        4.6000578079758245     

   8.8000000000000007       0.80000000000000004        4.5998353002506445     
   8.8000000000000007        1.6000000000000001        4.5996403247488953     
   8.8000000000000007        2.4000000000000004        4.5994074980201640     
   8.8000000000000007        3.2000000000000002        4.6013595458481547     
   8.8000000000000007        4.0000000000000000        4.6005508855486408     
   8.8000000000000007        4.8000000000000007        4.5999563502417846     
   8.8000000000000007        5.6000000000000005        4.6000402580286757     
   8.8000000000000007        6.4000000000000004        4.6000413971364820     
   8.8000000000000007        7.2000000000000002        4.6000187345646459     
   8.8000000000000007        8.0000000000000000        4.6000540028051677     
   8.8000000000000007        8.8000000000000007        4.5999382026803337     
   8.8000000000000007        9.6000000000000014        4.5996390320821474     
   8.8000000000000007        10.400000000000000        4.5990975724140917     
   8.8000000000000007        11.200000000000001        4.6007898938949134     
   8.8000000000000007        12.000000000000000        4.5994350585347519     
   8.8000000000000007        12.800000000000001        4.5999152031767379     
   8.8000000000000007        13.600000000000001        4.5999097528993875     
   8.8000000000000007        14.400000000000000        4.6001907964645268     
   8.8000000000000007        15.200000000000001        4.5999119905149426     
   8.8000000000000007        16.000000000000000        4.6009332328994725     
   8.8000000000000007        16.800000000000001        4.5985867558640887     
   8.8000000000000007        17.600000000000001        4.6000837707707136     
   8.8000000000000007        18.400000000000002        4.5995662864116742     
   8.8000000000000007        19.200000000000003        4.5998973598374668     
   8.8000000000000007        20.000000000000000        4.6008106938035604     
   8.8000000000000007        20.800000000000001        4.6003920272932088     
   8.8000000000000007        21.600000000000001        4.5999742663069476     
   8.8000000000000007        22.400000000000002        4.5999511531032056     
   8.8000000000000007        23.200000000000003        4.5999572200572318     
   8.8000000000000007        24.000000000000000        4.5998930660587902     
   8.8000000000000007        24.800000000000001        4.5997094064713329     
   8.8000000000000007        25.600000000000001        4.5994172721608031     
   8.8000000000000007        26.400000000000002        4.6001345090681909     
   8.8000000000000007        27.200000000000003        4.6001261423007662     
   8.8000000000000007        28.000000000000000        4.5993653228228695     
   8.8000000000000007        28.800000000000001        4.6000675251838867     
   8.8000000000000007        29.600000000000001        4.5999903287907689     
   8.8000000000000007        30.400000000000002        4.6000241651074951     
   8.8000000000000007        31.200000000000003        4.5999911756553828     
   8.8000000000000007        32.000000000000000        4.6002183580590170     
   8.8000000000000007        32.800000000000004        4.5998458105629210     
   8.8000000000000007        33.600000000000001        4.6012055606291753     
   8.8000000000000007        34.399999999999999        4.5999194079148085     
   8.8000000000000007        35.200000000000003        4.5999375525670922     
   8.8000000000000007        36.000000000000000        4.5992270918037832     
   8.8000000000000007        36.800000000000004        4.5997723522264513     
   8.8000000000000007        37.600000000000001        4.5996309623773719     
   8.8000000000000007        38.400000000000006        4.5997146757328933     
   8.8000000000000007        39.200000000000003        4.5999178120677433     
   8.8000000000000007        40.000000000000000        4.6000029749900655     
   8.8000000000000007        40.800000000000004        4.5995801457887922     
   8.8000000000000007        41.600000000000001        4.5998883428362944     
   8.8000000000000007        42.400000000000006        4.5998919984726303     
   8.8000000000000007        43.200000000000003        4.6001025149260508     
   8.8000000000000007        44.000000000000000        4.6001006772209534     
   8.8000000000000007        44.800000000000004        4.5974577668983523     
   8.8000000000000007        45.600000000000001        4.5920321090324627     
   8.8000000000000007        46.400000000000006        4.6338689070493286     
   8.8000000000000007        47.200000000000003        4.8266388247032026     
   8.8000000000000007        48.000000000000000        4.9015373910669151     
   8.8000000000000007        48.800000000000004        4.9107486650515249     
   8.8000000000000007        49.600000000000001        4.9046644525385092     
   8.8000000000000007        50.400000000000006        4.9029740949137395     
   8.8000000000000007        51.200000000000003        4.9020670074382418     
   8.8000000000000007        52.000000000000000        4.9027139905997670     
   8.8000000000000007        52.800000000000004        4.9052708002861323     
   8.8000000000000007        53.600000000000001        4.9106122316471081     
   8.8000000000000007        54.400000000000006        4.9003804514379397     
   8.8000000000000007        55.200000000000003        4.8263911399118271     
   8.8000000000000007        56.000000000000000        4.6346990888963058     
   8.8000000000000007        56.800000000000004        4.5929691794515213     
   8.8000000000000007        57.600000000000001        4.5972462079708416     
   8.8000000000000007        58.400000000000006        4.6000501376045158     
   8.8000000000000007        59.200000000000003        4.6001485856775055     
   8.8000000000000007        60.000000000000000        4.6000473879995187     
   8.8000000000000007        60.800000000000004        4.6000169565612206     
   8.8000000000000007        61.600000000000001        4.6000113324222029     
   8.8000000000000007        62.400000000000006        4.6000446929582228     
   8.8000000000000007        63.200000000000003        4.6005279982732130     
   8.8000000000000007        64.000000000000000        4.5996219380627537     
   8.8000000000000007        64.799999999999997        4.6000418496028583     
   8.8000000000000007        65.600000000000009        4.5999705125857968     
   8.8000000000000007        66.400000000000006        4.5999750237394021     
   8.8000000000000007        67.200000000000003        4.5999894204376490     
   8.8000000000000007        68.000000000000000        4.6000194720932415     
   8.8000000000000007        68.799999999999997        4.6000426907633258     
   8.8000000000000007        69.600000000000009        4.6000223973360272     
   8.8000000000000007        70.400000000000006        4.6000388760673987     
   8.8000000000000007        71.200000000000003        4.6001042228335347     
   8.8000000000000007        72.000000000000000        4.6001746117562199     
   8.8000000000000007        72.799999999999997        4.6002047727321305     
   8.8000000000000007        73.600000000000009        4.5989426506548661     
   8.8000000000000007        74.400000000000006        4.5950857467381878     
   8.8000000000000007        75.200000000000003        4.6045393430434931     
   8.8000000000000007        76.000000000000000        4.6643680627110360     
   8.8000000000000007        76.800000000000011        4.8416876053707494     
   8.8000000000000007        77.600000000000009        4.9006846684198200     
   8.8000000000000007        78.400000000000006        4.9123256976071872     
   8.8000000000000007        79.200000000000003        4.9089384721149383     
   8.8000000000000007        80.000000000000000        4.9088804942255813     
   8.8000000000000007        80.800000000000011        4.9098064938371984     
   8.8000000000000007        81.600000000000009        4.9125718555941562     
   8.8000000000000007        82.400000000000006        4.9007588683959282     
   8.8000000000000007        83.200000000000003        4.8416790583009393     
   8.8000000000000007        84.000000000000000        4.6636747394907649     
   8.8000000000000007        84.800000000000011        4.6058786219790253     
   8.8000000000000007        85.600000000000009        4.5951086824875498     
   8.8000000000000007        86.400000000000006        4.5988737098399426     
   8.8000000000000007        87.200000000000003        4.6000859254186786     
   8.8000000000000007        88.000000000000000        4.6000466374877407     
   8.8000000000000007        88.800000000000011        4.5999918405449138     
   8.8000000000000007        89.600000000000009        4.5999730910306447     
   8.8000000000000007        90.400000000000006        4.6000418642080110     
   8.8000000000000007        91.200000000000003        4.6001385335823066     
   8.8000000000000007        92.000000000000000        4.6000478861499099     
   8.8000000000000007        92.800000000000011        4.6001826536779795     
   8.8000000000000007        93.600000000000009        4.5997957023207112     
   8.8000000000000007        94.400000000000006        4.6000333435354523     
   8.8000000000000007        95.200000000000003        4.5998611152907927     
   8.8000000000000007        96.000000000000000        4.5999747908606370     
   8.8000000000000007        96.800000000000011        4.5997336111768750     
   8.8000000000000007        97.600000000000009        4.6008620798153874     
   8.8000000000000007        98.400000000000006        4.6007630974562179     
   8.8000000000000007        99.200000000000003        4.5999030802787928     
   8.8000000000000007        100.00000000000000        4.5997654342721601     
   8.8000000000000007        100.80000000000001        4.6012442120700081     
   8.8000000000000007        101.60000000000001        4.5998328537807271     
   8.8000000000000007        102.40000000000001        4.5999761673702890     

   9.6000000000000014       0.80000000000000004        4.5998343580700327     
   9.6000000000000014        1.6000000000000001        4.6012896588396348     
   9.6000000000000014        2.4000000000000004        4.6009609240585965     
   9.6000000000000014        3.2000000000000002        4.5993818167601610     
   9.6000000000000014        4.0000000000000000        4.5995871919554627     
   9.6000000000000014        4.8000000000000007        4.5998728524797672     
   9.6000000000000014        5.6000000000000005        4.5999912594188137     
   9.6000000000000014        6.4000000000000004        4.6000988162330128     
   9.6000000000000014        7.2000000000000002        4.5999500602553587     
   9.6000000000000014        8.0000000000000000        4.5998779000548282     
   9.6000000000000014        8.8000000000000007        4.6006903316124648     
   9.6000000000000014        9.6000000000000014        4.5995111904703094     
   9.6000000000000014        10.400000000000000        4.6026301868873585     
   9.6000000000000014        11.200000000000001        4.5996170897358999     
   9.6000000000000014        12.000000000000000        4.5999568496877687     
   9.6000000000000014        12.800000000000001        4.5999943263987264     
   9.6000000000000014        13.600000000000001        4.5999980431623664     
   9.6000000000000014        14.400000000000000        4.5999630274035255     
   9.6000000000000014        15.200000000000001        4.5999708953154670     
   9.6000000000000014        16.000000000000000        4.5997671756333149     
   9.6000000000000014        16.800000000000001        4.5996284125454237     
   9.6000000000000014        17.600000000000001        4.6001029721312934     
   9.6000000000000014        18.400000000000002        4.6005103606052433     
   9.6000000000000014        19.200000000000003        4.5993173032173251     
   9.6000000000000014        20.000000000000000        4.6002371622756142     
   9.6000000000000014        20.800000000000001        4.6003992364068891     
   9.6000000000000014        21.600000000000001        4.6007825187834275     
   9.6000000000000014        22.400000000000002        4.6001920357605579     
   9.6000000000000014        23.200000000000003        4.5999946934833122     
   9.6000000000000014        24.000000000000000        4.6005955432457650     
   9.6000000000000014        24.800000000000001        4.5999088289122430     
   9.6000000000000014        25.600000000000001        4.6000427984305592     
   9.6000000000000014        26.400000000000002        4.6000524252109409     
   9.6000000000000014        27.200000000000003        4.6000605983455696     
   9.6000000000000014        28.000000000000000        4.6000945772655095     
   9.6000000000000014        28.800000000000001        4.6000690477979127     
   9.6000000000000014        29.600000000000001        4.6001599565359896     
   9.6000000000000014        30.400000000000002        4.6002699041339810     
   9.6000000000000014        31.200000000000003        4.5998835308151156     
   9.6000000000000014        32.000000000000000        4.5998507501117452     
   9.6000000000000014        32.800000000000004        4.5997124831723282     
   9.6000000000000014        33.600000000000001        4.5997454298462834     
   9.6000000000000014        34.399999999999999        4.5998628865096451     
   9.6000000000000014        35.200000000000003        4.5999632749150514     
   9.6000000000000014        36.000000000000000        4.5998919167265919     
   9.6000000000000014        36.800000000000004        4.5995080523531886     
   9.6000000000000014        37.600000000000001        4.6018340309751808     
   9.6000000000000014        38.400000000000006        4.6006460213380151     
   9.6000000000000014        39.200000000000003        4.5998802651924162     
   9.6000000000000014        40.000000000000000        4.5999970913686621     
   9.6000000000000014        40.800000000000004        4.5999842662056860     
   9.6000000000000014        41.600000000000001        4.6005088115142918     
   9.6000000000000014        42.400000000000006        4.5999096466809837     
   9.6000000000000014        43.200000000000003        4.6000255896112305     
   9.6000000000000014        44.000000000000000        4.5996852399816488     
   9.6000000000000014        44.800000000000004        4.5958123860510165     
   9.6000000000000014        45.600000000000001        4.5896511893699392     
   9.6000000000000014        46.400000000000006        4.6476447689084779     
   9.6000000000000014        47.200000000000003        4.8554535196467423     
   9.6000000000000014        48.000000000000000        4.9125257220644860     
   9.6000000000000014        48.800000000000004        4.9054183124499655     
   9.6000000000000014        49.600000000000001        4.9005367762434426     
   9.6000000000000014        50.400000000000006        4.9007111740576565     
   9.6000000000000014        51.200000000000003        4.8996026272093145     
   9.6000000000000014        52.000000000000000        4.8997547962563299     
   9.6000000000000014        52.800000000000004        4.9006525520519828     
   9.6000000000000014        53.600000000000001        4.9053910223162136     
   9.6000000000000014        54.400000000000006        4.9124022316499243     
   9.6000000000000014        55.200000000000003        4.8551936245675291     
   9.6000000000000014        56.000000000000000        4.6477860511763831     
   9.6000000000000014        56.800000000000004        4.5893515708121360     
   9.6000000000000014        57.600000000000001        4.5956469454242708     
   9.6000000000000014        58.400000000000006        4.5997859214643002     
   9.6000000000000014        59.200000000000003        4.5999302947663034     
   9.6000000000000014        60.000000000000000        4.6000507983662668     
   9.6000000000000014        60.800000000000004        4.5999652594141880     
   9.6000000000000014        61.600000000000001        4.5999695334417918     
   9.6000000000000014        62.400000000000006        4.6004955563095651     
   9.6000000000000014        63.200000000000003        4.5993651973610303     
   9.6000000000000014        64.000000000000000        4.5990046006923091     
   9.6000000000000014        64.799999999999997        4.6007517091132764     
   9.6000000000000014        65.600000000000009        4.5999667916172404     
   9.6000000000000014        66.400000000000006        4.5992917623429141     
   9.6000000000000014        67.200000000000003        4.6005157387899764     
   9.6000000000000014        68.000000000000000        4.6000221123967941     
   9.6000000000000014        68.799999999999997        4.5995952516901122     
   9.6000000000000014        69.600000000000009        4.6000450299854432     
   9.6000000000000014        70.400000000000006        4.6003419131364316     
   9.6000000000000014        71.200000000000003        4.5994181610684262     
   9.6000000000000014        72.000000000000000        4.6002146379781799     
   9.6000000000000014        72.799999999999997        4.6000471381480779     
   9.6000000000000014        73.600000000000009        4.5974388198196525     
   9.6000000000000014        74.400000000000006        4.5921924778903183     
   9.6000000000000014        75.200000000000003        4.6342647546017179     
   9.6000000000000014        76.000000000000000        4.8244859999160363     
   9.6000000000000014        76.800000000000011        4.9026544905272820     
   9.6000000000000014        77.600000000000009        4.9102847270338446     
   9.6000000000000014        78.400000000000006        4.9051584788002005     
   9.6000000000000014        79.200000000000003        4.9045731836539339     
   9.6000000000000014        80.000000000000000        4.9020483419884560     
   9.6000000000000014        80.800000000000011        4.9028569826000403     
   9.6000000000000014        81.600000000000009        4.9053245104475964     
   9.6000000000000014        82.400000000000006        4.9104195279644491     
   9.6000000000000014        83.200000000000003        4.9004665227105919     
   9.6000000000000014        84.000000000000000        4.8267338351881834     
   9.6000000000000014        84.800000000000011        4.6319088212415807     
   9.6000000000000014        85.600000000000009        4.5923173679708391     
   9.6000000000000014        86.400000000000006        4.5974315703698512     
   9.6000000000000014        87.200000000000003        4.5999689021492545     
   9.6000000000000014        88.000000000000000        4.5999961233676938     
   9.6000000000000014        88.800000000000011        4.5998807830884036     
   9.6000000000000014        89.600000000000009        4.5998596007172674     
   9.6000000000000014        90.400000000000006        4.5999586057437183     
   9.6000000000000014        91.200000000000003        4.6000097516793277     
   9.6000000000000014        92.000000000000000        4.5976366534222048     
   9.6000000000000014        92.800000000000011        4.6013059029085879     
   9.6000000000000014        93.600000000000009        4.6010948423480071     
   9.6000000000000014        94.400000000000006        4.5999954007985941     
   9.6000000000000014        95.200000000000003        4.5996601966139181     
   9.6000000000000014        96.000000000000000        4.6001246037181991     
   9.6000000000000014        96.800000000000011        4.5993282777239761     
   9.6000000000000014        97.600000000000009        4.6003695420265940     
   9.6000000000000014        98.400000000000006        4.5996951053242388     
   9.6000000000000014        99.200000000000003        4.5999420491764633     
   9.6000000000000014        100.00000000000000        4.5998944559148232     
   9.6000000000000014        100.80000000000001        4.5998498618532686     
   9.6000000000000014        101.60000000000001        4.5999383477140254     
   9.6000000000000014        102.40000000000001        4.5999924403829500     

   10.400000000000000       0.80000000000000004        4.5998800159687407     
   10.400000000000000        1.6000000000000001        4.5988164863083778     
   10.400000000000000        2.4000000000000004        4.5996679080742080     
   10.400000000000000        3.2000000000000002        4.5999242268774729     
   10.400000000000000        4.0000000000000000        4.6005448868626715     
   10.400000000000000        4.8000000000000007        4.5998595763362520     
   10.400000000000000        5.6000000000000005        4.6000140411945276     
   10.400000000000000        6.4000000000000004        4.6000726417824511     
   10.400000000000000        7.2000000000000002        4.6005066537049428     
   10.400000000000000        8.0000000000000000        4.5999807104865322     
   10.400000000000000        8.8000000000000007        4.5999043367526902     
   10.400000000000000        9.6000000000000014        4.5998393982116994     
   10.400000000000000        10.400000000000000        4.5996893914769199     
   10.400000000000000        11.200000000000001        4.5998368491997450     
   10.400000000000000        12.000000000000000        4.5999240649869355     
   10.400000000000000        12.800000000000001        4.6000159723007679     
   10.400000000000000        13.600000000000001        4.6000037562239156     
   10.400000000000000        14.400000000000000        4.5999933145936058     
   10.400000000000000        15.200000000000001        4.5999951486900530     
   10.400000000000000        16.000000000000000        4.5999709567678231     
   10.400000000000000        16.800000000000001        4.6009429335957570     
   10.400000000000000        17.600000000000001        4.6007965848850709     
   10.400000000000000        18.400000000000002        4.6013826639922950     
   10.400000000000000        19.200000000000003        4.6020733822325637     
   10.400000000000000        20.000000000000000        4.6025280769416490     
   10.400000000000000        20.800000000000001        4.6026605479180960     
   10.400000000000000        21.600000000000001        4.6025338880958513     
   10.400000000000000        22.400000000000002        4.6021007418606983     
   10.400000000000000        23.200000000000003        4.6013676778952020     
   10.400000000000000        24.000000000000000        4.6006246803696529     
   10.400000000000000        24.800000000000001        4.6001720574930918     
   10.400000000000000        25.600000000000001        4.5999868816538836     
   10.400000000000000        26.400000000000002        4.5999599112592149     
   10.400000000000000        27.200000000000003        4.5999917184211618     
   10.400000000000000        28.000000000000000        4.6000033338751720     
   10.400000000000000        28.800000000000001        4.6000380266268523     
   10.400000000000000        29.600000000000001        4.6003036607652703     
   10.400000000000000        30.400000000000002        4.5979108889653881     
   10.400000000000000        31.200000000000003        4.6002206523776596     
   10.400000000000000        32.000000000000000        4.5998276733181562     
   10.400000000000000        32.800000000000004        4.6006177993745263     
   10.400000000000000        33.600000000000001        4.5998037145676234     
   10.400000000000000        34.399999999999999        4.5998714677808410     
   10.400000000000000        35.200000000000003        4.5999562120018931     
   10.400000000000000        36.000000000000000        4.5998111887996433     
   10.400000000000000        36.800000000000004        4.6010209674337625     
   10.400000000000000        37.600000000000001        4.5994145371938568     
   10.400000000000000        38.400000000000006        4.5996782364595150     
   10.400000000000000        39.200000000000003        4.5998860871350633     
   10.400000000000000        40.000000000000000        4.5999529206451708     
   10.400000000000000        40.800000000000004        4.5999231508639067     
   10.400000000000000        41.600000000000001        4.6000093572242724     
   10.400000000000000        42.400000000000006        4.6009855794809553     
   10.400000000000000        43.200000000000003        4.6002022958705870     
   10.400000000000000        44.000000000000000        4.5992380849293637     
   10.400000000000000        44.800000000000004        4.5958923869870549     
   10.400000000000000        45.600000000000001        4.6050008886097675     
   10.400000000000000        46.400000000000006        4.6783147827930165     
   10.400000000000000        47.200000000000003        4.8697662210846620     
   10.400000000000000        48.000000000000000        4.9083477277675174     
   10.400000000000000        48.800000000000004        4.9029727328815893     
   10.400000000000000        49.600000000000001        4.8994058889263403     
   10.400000000000000        50.400000000000006        4.8996456451248704     
   10.400000000000000        51.200000000000003        4.8997032082225331     
   10.400000000000000        52.000000000000000        4.9001295060465608     
   10.400000000000000        52.800000000000004        4.8999762485370040     
   10.400000000000000        53.600000000000001        4.9021902029102682     
   10.400000000000000        54.400000000000006        4.9097383632003524     
   10.400000000000000        55.200000000000003        4.8702672389914108     
   10.400000000000000        56.000000000000000        4.6778674005796317     
   10.400000000000000        56.800000000000004        4.6065614940156783     
   10.400000000000000        57.600000000000001        4.5950759748952255     
   10.400000000000000        58.400000000000006        4.5981167899242408     
   10.400000000000000        59.200000000000003        4.6001576656286121     
   10.400000000000000        60.000000000000000        4.6000251194377304     
   10.400000000000000        60.800000000000004        4.5999412616622415     
   10.400000000000000        61.600000000000001        4.6001968449798234     
   10.400000000000000        62.400000000000006        4.6000636957252388     
   10.400000000000000        63.200000000000003        4.6001679250259278     
   10.400000000000000        64.000000000000000        4.5996168353968612     
   10.400000000000000        64.799999999999997        4.6000191971975894     
   10.400000000000000        65.600000000000009        4.6008335036212085     
   10.400000000000000        66.400000000000006        4.5999565246416010     
   10.400000000000000        67.200000000000003        4.5999378984923096     
   10.400000000000000        68.000000000000000        4.6000397496365988     
   10.400000000000000        68.799999999999997        4.6000998881156629     
   10.400000000000000        69.600000000000009        4.5999834092475620     
   10.400000000000000        70.400000000000006        4.6000595736230441     
   10.400000000000000        71.200000000000003        4.5993998669924165     
   10.400000000000000        72.000000000000000        4.6001502540429904     
   10.400000000000000        72.799999999999997        4.5997315296994472     
   10.400000000000000        73.600000000000009        4.5958654306726432     
   10.400000000000000        74.400000000000006        4.5898851351319507     
   10.400000000000000        75.200000000000003        4.6477868859235709     
   10.400000000000000        76.000000000000000        4.8555684465296878     
   10.400000000000000        76.800000000000011        4.9125026217253964     
   10.400000000000000        77.600000000000009        4.9046918641487762     
   10.400000000000000        78.400000000000006        4.9001562338164231     
   10.400000000000000        79.200000000000003        4.8996618442104038     
   10.400000000000000        80.000000000000000        4.8996916763114244     
   10.400000000000000        80.800000000000011        4.8997996618539768     
   10.400000000000000        81.600000000000009        4.9005816852621598     
   10.400000000000000        82.400000000000006        4.9050336347351884     
   10.400000000000000        83.200000000000003        4.9142540257317942     
   10.400000000000000        84.000000000000000        4.8552890064175802     
   10.400000000000000        84.800000000000011        4.6479363216722982     
   10.400000000000000        85.600000000000009        4.5899731043512819     
   10.400000000000000        86.400000000000006        4.5958368266897951     
   10.400000000000000        87.200000000000003        4.5997774444792618     
   10.400000000000000        88.000000000000000        4.6002474676343494     
   10.400000000000000        88.800000000000011        4.5999286001963071     
   10.400000000000000        89.600000000000009        4.5997597369633514     
   10.400000000000000        90.400000000000006        4.6012886182230641     
   10.400000000000000        91.200000000000003        4.6001109823292881     
   10.400000000000000        92.000000000000000        4.6000832794814608     
   10.400000000000000        92.800000000000011        4.6006823944609812     
   10.400000000000000        93.600000000000009        4.5988748280874558     
   10.400000000000000        94.400000000000006        4.5999937798810535     
   10.400000000000000        95.200000000000003        4.5998995795219617     
   10.400000000000000        96.000000000000000        4.6000581463179619     
   10.400000000000000        96.800000000000011        4.6000067172920289     
   10.400000000000000        97.600000000000009        4.5998954870402047     
   10.400000000000000        98.400000000000006        4.5999471269766525     
   10.400000000000000        99.200000000000003        4.6000418287107809     
   10.400000000000000        100.00000000000000        4.6000650689121452     
   10.400000000000000        100.80000000000001        4.5999489365643926     
   10.400000000000000        101.60000000000001        4.6000457356663533     
   10.400000000000000        102.40000000000001        4.5999533813016020     

   11.200000000000001       0.80000000000000004        4.5997575896652236     
   11.200000000000001        1.6000000000000001        4.5999201969497792     
   11.200000000000001        2.4000000000000004        4.6005484780270782     
   11.200000000000001        3.2000000000000002        4.6007948226807915     
   11.200000000000001        4.0000000000000000        4.5998211517185057     
   11.200000000000001        4.8000000000000007        4.5999107982302130     
   11.200000000000001        5.6000000000000005        4.6000433323936347     
   11.200000000000001        6.4000000000000004        4.6001614012236853     
   11.200000000000001        7.2000000000000002        4.5981476188159123     
   11.200000000000001        8.0000000000000000        4.6008739976848574     
   11.200000000000001        8.8000000000000007        4.6002212875262156     
   11.200000000000001        9.6000000000000014        4.6001269895822032     
   11.200000000000001        10.400000000000000        4.5982532970296743     
   11.200000000000001        11.200000000000001        4.6005587986461913     
   11.200000000000001        12.000000000000000        4.5999408208831198     
   11.200000000000001        12.800000000000001        4.5999903850971204     
   11.200000000000001        13.600000000000001        4.5996337225329187     
   11.200000000000001        14.400000000000000        4.5999703789436310     
   11.200000000000001        15.200000000000001        4.6000211095233086     
   11.200000000000001        16.000000000000000        4.6005522404368664     
   11.200000000000001        16.800000000000001        4.6000810979754609     
   11.200000000000001        17.600000000000001        4.6025350471227799     
   11.200000000000001        18.400000000000002        4.6006360299292126     
   11.200000000000001        19.200000000000003        4.5963228552513939     
   11.200000000000001        20.000000000000000        4.5871530788342820     
   11.200000000000001        20.800000000000001        4.5808160632214969     
   11.200000000000001        21.600000000000001        4.5869966189903071     
   11.200000000000001        22.400000000000002        4.5957202613874060     
   11.200000000000001        23.200000000000003        4.6007888614094963     
   11.200000000000001        24.000000000000000        4.6017839979911264     
   11.200000000000001        24.800000000000001        4.6022107085986992     
   11.200000000000001        25.600000000000001        4.6005412130809908     
   11.200000000000001        26.400000000000002        4.6000350451948755     
   11.200000000000001        27.200000000000003        4.5999526853963495     
   11.200000000000001        28.000000000000000        4.5999869766638986     
   11.200000000000001        28.800000000000001        4.6000509441450470     
   11.200000000000001        29.600000000000001        4.6002538957041601     
   11.200000000000001        30.400000000000002        4.6010357762723828     
   11.200000000000001        31.200000000000003        4.6001101534154349     
   11.200000000000001        32.000000000000000        4.5998501045210336     
   11.200000000000001        32.800000000000004        4.6007202222050729     
   11.200000000000001        33.600000000000001        4.6010061661638533     
   11.200000000000001        34.399999999999999        4.5997800705260161     
   11.200000000000001        35.200000000000003        4.6000443633303050     
   11.200000000000001        36.000000000000000        4.5998727395753285     
   11.200000000000001        36.800000000000004        4.5997951928688625     
   11.200000000000001        37.600000000000001        4.5998139337510331     
   11.200000000000001        38.400000000000006        4.6001111724091954     
   11.200000000000001        39.200000000000003        4.5998865881257203     
   11.200000000000001        40.000000000000000        4.5999496937649678     
   11.200000000000001        40.800000000000004        4.5999214766595244     
   11.200000000000001        41.600000000000001        4.6000803138202233     
   11.200000000000001        42.400000000000006        4.5985856589423291     
   11.200000000000001        43.200000000000003        4.5991892923685542     
   11.200000000000001        44.000000000000000        4.5990039557052205     
   11.200000000000001        44.800000000000004        4.5952628369714397     
   11.200000000000001        45.600000000000001        4.6207693359291309     
   11.200000000000001        46.400000000000006        4.7955859122121280     
   11.200000000000001        47.200000000000003        4.8848341422480690     
   11.200000000000001        48.000000000000000        4.9090891268644592     
   11.200000000000001        48.800000000000004        4.9023914156080126     
   11.200000000000001        49.600000000000001        4.8998469216272982     
   11.200000000000001        50.400000000000006        4.8997754209207436     
   11.200000000000001        51.200000000000003        4.9009040136532596     
   11.200000000000001        52.000000000000000        4.8999009467493861     
   11.200000000000001        52.800000000000004        4.8992461294636644     
   11.200000000000001        53.600000000000001        4.9011380665565616     
   11.200000000000001        54.400000000000006        4.9095706630270231     
   11.200000000000001        55.200000000000003        4.8848247975350585     
   11.200000000000001        56.000000000000000        4.7959084062931137     
   11.200000000000001        56.800000000000004        4.6213283970064571     
   11.200000000000001        57.600000000000001        4.5953776026487869     
   11.200000000000001        58.400000000000006        4.5992337785329553     
   11.200000000000001        59.200000000000003        4.6003501202601429     
   11.200000000000001        60.000000000000000        4.5999621132475133     
   11.200000000000001        60.800000000000004        4.6000065078887182     
   11.200000000000001        61.600000000000001        4.6000118954197058     
   11.200000000000001        62.400000000000006        4.5999385835683739     
   11.200000000000001        63.200000000000003        4.6000275172863052     
   11.200000000000001        64.000000000000000        4.5998577235327103     
   11.200000000000001        64.799999999999997        4.6000791136001524     
   11.200000000000001        65.600000000000009        4.5999837391231049     
   11.200000000000001        66.400000000000006        4.5999273876404505     
   11.200000000000001        67.200000000000003        4.6000442326420430     
   11.200000000000001        68.000000000000000        4.6002184754384752     
   11.200000000000001        68.799999999999997        4.5996416387565962     
   11.200000000000001        69.600000000000009        4.6000207876345200     
   11.200000000000001        70.400000000000006        4.6001565191445746     
   11.200000000000001        71.200000000000003        4.5999482450338736     
   11.200000000000001        72.000000000000000        4.6000568452619044     
   11.200000000000001        72.799999999999997        4.5992009040405968     
   11.200000000000001        73.600000000000009        4.5949887851764997     
   11.200000000000001        74.400000000000006        4.6045195898352214     
   11.200000000000001        75.200000000000003        4.6781833444838661     
   11.200000000000001        76.000000000000000        4.8695967055782345     
   11.200000000000001        76.800000000000011        4.9096752980772367     
   11.200000000000001        77.600000000000009        4.9028709498455125     
   11.200000000000001        78.400000000000006        4.8998120956637692     
   11.200000000000001        79.200000000000003        4.8997799372354844     
   11.200000000000001        80.000000000000000        4.9003119778448729     
   11.200000000000001        80.800000000000011        4.8998402101493870     
   11.200000000000001        81.600000000000009        4.8998732757165913     
   11.200000000000001        82.400000000000006        4.9027773810674029     
   11.200000000000001        83.200000000000003        4.9094274734852528     
   11.200000000000001        84.000000000000000        4.8695424239550977     
   11.200000000000001        84.800000000000011        4.6782939845618570     
   11.200000000000001        85.600000000000009        4.6050396242408222     
   11.200000000000001        86.400000000000006        4.5951959262897466     
   11.200000000000001        87.200000000000003        4.5994902734439984     
   11.200000000000001        88.000000000000000        4.5994578760793896     
   11.200000000000001        88.800000000000011        4.6014933192024001     
   11.200000000000001        89.600000000000009        4.5997641309451129     
   11.200000000000001        90.400000000000006        4.5998535361709179     
   11.200000000000001        91.200000000000003        4.5998100781695603     
   11.200000000000001        92.000000000000000        4.6013075950852773     
   11.200000000000001        92.800000000000011        4.6001582315870255     
   11.200000000000001        93.600000000000009        4.5998317544511265     
   11.200000000000001        94.400000000000006        4.5999693412729581     
   11.200000000000001        95.200000000000003        4.5999429005406620     
   11.200000000000001        96.000000000000000        4.5999771858129268     
   11.200000000000001        96.800000000000011        4.6000157011983909     
   11.200000000000001        97.600000000000009        4.6000245991481643     
   11.200000000000001        98.400000000000006        4.5992469304272925     
   11.200000000000001        99.200000000000003        4.6005364728935456     
   11.200000000000001        100.00000000000000        4.6000742389400990     
   11.200000000000001        100.80000000000001        4.5989965472584151     
   11.200000000000001        101.60000000000001        4.5999872214179067     
   11.200000000000001        102.40000000000001        4.6004377911452519     

   12.000000000000000       0.80000000000000004        4.6005609740120583     
   12.000000000000000        1.6000000000000001        4.5999091407663757     
   12.000000000000000        2.4000000000000004        4.5996706295225804     
   12.000000000000000        3.2000000000000002        4.5999102369984497     
   12.000000000000000        4.0000000000000000        4.5993259224301886     
   12.000000000000000        4.8000000000000007        4.5999769908448744     
   12.000000000000000        5.6000000000000005        4.6000062288156238     
   12.000000000000000        6.4000000000000004        4.6000806108444658     
   12.000000000000000        7.2000000000000002        4.6001779132467346     
   12.000000000000000        8.0000000000000000        4.5994307627953175     
   12.000000000000000        8.8000000000000007        4.6001140827009603     
   12.000000000000000        9.6000000000000014        4.6001100862126654     
   12.000000000000000        10.400000000000000        4.6001697291900099     
   12.000000000000000        11.200000000000001        4.6002958058113297     
   12.000000000000000        12.000000000000000        4.5999077939124478     
   12.000000000000000        12.800000000000001        4.5998930051052964     
   12.000000000000000        13.600000000000001        4.5999403508661016     
   12.000000000000000        14.400000000000000        4.6002485123660692     
   12.000000000000000        15.200000000000001        4.6005449189184597     
   12.000000000000000        16.000000000000000        4.6024986170479467     
   12.000000000000000        16.800000000000001        4.5988655183608520     
   12.000000000000000        17.600000000000001        4.5806242424013650     
   12.000000000000000        18.400000000000002        4.5522637578030096     
   12.000000000000000        19.200000000000003        4.5214662855746734     
   12.000000000000000        20.000000000000000        4.4979681893822780     
   12.000000000000000        20.800000000000001        4.5065326133629897     
   12.000000000000000        21.600000000000001        4.4980977020042392     
   12.000000000000000        22.400000000000002        4.5213281180329323     
   12.000000000000000        23.200000000000003        4.5516299321360130     
   12.000000000000000        24.000000000000000        4.5805451258469390     
   12.000000000000000        24.800000000000001        4.5980790136238046     
   12.000000000000000        25.600000000000001        4.6018508763828123     
   12.000000000000000        26.400000000000002        4.6006352352159912     
   12.000000000000000        27.200000000000003        4.5999489904093362     
   12.000000000000000        28.000000000000000        4.5999509681380131     
   12.000000000000000        28.800000000000001        4.6005407598292187     
   12.000000000000000        29.600000000000001        4.5983631740456854     
   12.000000000000000        30.400000000000002        4.6001245753023179     
   12.000000000000000        31.200000000000003        4.5999950094102902     
   12.000000000000000        32.000000000000000        4.5999231290276326     
   12.000000000000000        32.800000000000004        4.6000241547170830     
   12.000000000000000        33.600000000000001        4.5984301140101653     
   12.000000000000000        34.399999999999999        4.6009098083035038     
   12.000000000000000        35.200000000000003        4.5995468939797730     
   12.000000000000000        36.000000000000000        4.5998947118842919     
   12.000000000000000        36.800000000000004        4.6001151725404137     
   12.000000000000000        37.600000000000001        4.5999135398240387     
   12.000000000000000        38.400000000000006        4.6003220599299146     
   12.000000000000000        39.200000000000003        4.5998741901599152     
   12.000000000000000        40.000000000000000        4.6005052268139304     
   12.000000000000000        40.800000000000004        4.5999369460078814     
   12.000000000000000        41.600000000000001        4.5999637361427022     
   12.000000000000000        42.400000000000006        4.6008226094854461     
   12.000000000000000        43.200000000000003        4.6000144057159176     
   12.000000000000000        44.000000000000000        4.5991327494551246     
   12.000000000000000        44.800000000000004        4.5950734735361536     
   12.000000000000000        45.600000000000001        4.6050267052384140     
   12.000000000000000        46.400000000000006        4.6783991693430806     
   12.000000000000000        47.200000000000003        4.8699463827820706     
   12.000000000000000        48.000000000000000        4.9098761247083331     
   12.000000000000000        48.800000000000004        4.9029260492961670     
   12.000000000000000        49.600000000000001        4.8998264315014080     
   12.000000000000000        50.400000000000006        4.8997320839251630     
   12.000000000000000        51.200000000000003        4.8997946631140747     
   12.000000000000000        52.000000000000000        4.8998030621365762     
   12.000000000000000        52.800000000000004        4.8999387911806407     
   12.000000000000000        53.600000000000001        4.9029753881570839     
   12.000000000000000        54.400000000000006        4.9097114970119069     
   12.000000000000000        55.200000000000003        4.8695990634461568     
   12.000000000000000        56.000000000000000        4.6781183125349060     
   12.000000000000000        56.800000000000004        4.6042580982188843     
   12.000000000000000        57.600000000000001        4.5954266178526275     
   12.000000000000000        58.400000000000006        4.5973155174235956     
   12.000000000000000        59.200000000000003        4.6015135225431862     
   12.000000000000000        60.000000000000000        4.5999016446663070     
   12.000000000000000        60.800000000000004        4.5999059294715989     
   12.000000000000000        61.600000000000001        4.5999142205903425     
   12.000000000000000        62.400000000000006        4.5997315051063401     
   12.000000000000000        63.200000000000003        4.5998630769596973     
   12.000000000000000        64.000000000000000        4.6000489665590720     
   12.000000000000000        64.799999999999997        4.5993512932927914     
   12.000000000000000        65.600000000000009        4.6004785354113462     
   12.000000000000000        66.400000000000006        4.5999770512998941     
   12.000000000000000        67.200000000000003        4.6004416095839575     
   12.000000000000000        68.000000000000000        4.5990795295236939     
   12.000000000000000        68.799999999999997        4.6000619804857079     
   12.000000000000000        69.600000000000009        4.5997351824693604     
   12.000000000000000        70.400000000000006        4.5997455511491605     
   12.000000000000000        71.200000000000003        4.6004189378763671     
   12.000000000000000        72.000000000000000        4.6009374058723953     
   12.000000000000000        72.799999999999997        4.5988736647341790     
   12.000000000000000        73.600000000000009        4.5946533354993999     
   12.000000000000000        74.400000000000006        4.6215535276831750     
   12.000000000000000        75.200000000000003        4.7962877199073084     
   12.000000000000000        76.000000000000000        4.8845165744876757     
   12.000000000000000        76.800000000000011        4.9092716344138134     
   12.000000000000000        77.600000000000009        4.9022163612244842     
   12.000000000000000        78.400000000000006        4.8997308929063772     
   12.000000000000000        79.200000000000003        4.8998244340289281     
   12.000000000000000        80.000000000000000        4.9000050168340854     
   12.000000000000000        80.800000000000011        4.9000270572556630     
   12.000000000000000        81.600000000000009        4.8995248609133819     
   12.000000000000000        82.400000000000006        4.9024284798002329     
   12.000000000000000        83.200000000000003        4.9090426822482573     
   12.000000000000000        84.000000000000000        4.8849160905702647     
   12.000000000000000        84.800000000000011        4.7961403120965382     
   12.000000000000000        85.600000000000009        4.6207859337119226     
   12.000000000000000        86.400000000000006        4.5952734164191513     
   12.000000000000000        87.200000000000003        4.5988340387828464     
   12.000000000000000        88.000000000000000        4.5994553013636787     
   12.000000000000000        88.800000000000011        4.6001507955309835     
   12.000000000000000        89.600000000000009        4.5999795669439250     
   12.000000000000000        90.400000000000006        4.6000784710218587     
   12.000000000000000        91.200000000000003        4.5992600524469225     
   12.000000000000000        92.000000000000000        4.6000329847376440     
   12.000000000000000        92.800000000000011        4.6000661182558016     
   12.000000000000000        93.600000000000009        4.5990062833278884     
   12.000000000000000        94.400000000000006        4.6009456252229759     
   12.000000000000000        95.200000000000003        4.5999248010331693     
   12.000000000000000        96.000000000000000        4.6004152987785485     
   12.000000000000000        96.800000000000011        4.5995764811150197     
   12.000000000000000        97.600000000000009        4.6007196328493922     
   12.000000000000000        98.400000000000006        4.5998948208032955     
   12.000000000000000        99.200000000000003        4.5999188505715232     
   12.000000000000000        100.00000000000000        4.5999882877055605     
   12.000000000000000        100.80000000000001        4.6000329051381224     
   12.000000000000000        101.60000000000001        4.5999598305329998     
   12.000000000000000        102.40000000000001        4.6002316682666207     

   12.800000000000001       0.80000000000000004        4.5999263524968370     
   12.800000000000001        1.6000000000000001        4.5995924210537229     
   12.800000000000001        2.4000000000000004        4.6002047207418864     
   12.800000000000001        3.2000000000000002        4.6002592590999800     
   12.800000000000001        4.0000000000000000        4.5999625412090479     
   12.800000000000001        4.8000000000000007        4.6004112770537038     
   12.800000000000001        5.6000000000000005        4.5997398285122255     
   12.800000000000001        6.4000000000000004        4.5998000770729792     
   12.800000000000001        7.2000000000000002        4.6001148340250992     
   12.800000000000001        8.0000000000000000        4.6001869682120455     
   12.800000000000001        8.8000000000000007        4.6004324848481728     
   12.800000000000001        9.6000000000000014        4.6000862823121063     
   12.800000000000001        10.400000000000000        4.6000494204651048     
   12.800000000000001        11.200000000000001        4.5999398326174950     
   12.800000000000001        12.000000000000000        4.6006557413626314     
   12.800000000000001        12.800000000000001        4.5997818085671112     
   12.800000000000001        13.600000000000001        4.5999264243064806     
   12.800000000000001        14.400000000000000        4.6011375668876298     
   12.800000000000001        15.200000000000001        4.6015678940146509     
   12.800000000000001        16.000000000000000        4.5951197002477056     
   12.800000000000001        16.800000000000001        4.5616221586251928     
   12.800000000000001        17.600000000000001        4.4983844146212180     
   12.800000000000001        18.400000000000002        4.5063962295002638     
   12.800000000000001        19.200000000000003        4.4957799291625342     
   12.800000000000001        20.000000000000000        4.5010553364798538     
   12.800000000000001        20.800000000000001        4.5013473086611810     
   12.800000000000001        21.600000000000001        4.4996063830778219     
   12.800000000000001        22.400000000000002        4.4975303153209278     
   12.800000000000001        23.200000000000003        4.5061333765414862     
   12.800000000000001        24.000000000000000        4.4982689945407150     
   12.800000000000001        24.800000000000001        4.5625836641218935     
   12.800000000000001        25.600000000000001        4.5953962335684952     
   12.800000000000001        26.400000000000002        4.6016388858317727     
   12.800000000000001        27.200000000000003        4.6012973236372137     
   12.800000000000001        28.000000000000000        4.5999675108149347     
   12.800000000000001        28.800000000000001        4.6000298830366182     
   12.800000000000001        29.600000000000001        4.6000841101761605     
   12.800000000000001        30.400000000000002        4.6000670333348754     
   12.800000000000001        31.200000000000003        4.6002327755644954     
   12.800000000000001        32.000000000000000        4.6000741269530598     
   12.800000000000001        32.800000000000004        4.6001624513400774     
   12.800000000000001        33.600000000000001        4.6000003016969764     
   12.800000000000001        34.399999999999999        4.6010883381117340     
   12.800000000000001        35.200000000000003        4.6010141941936160     
   12.800000000000001        36.000000000000000        4.5998764323778172     
   12.800000000000001        36.800000000000004        4.6000003650236510     
   12.800000000000001        37.600000000000001        4.5996982564123936     
   12.800000000000001        38.400000000000006        4.5998976674395298     
   12.800000000000001        39.200000000000003        4.5999229003065922     
   12.800000000000001        40.000000000000000        4.5999443139595790     
   12.800000000000001        40.800000000000004        4.5999615220460299     
   12.800000000000001        41.600000000000001        4.5999042398635508     
   12.800000000000001        42.400000000000006        4.5998011314498575     
   12.800000000000001        43.200000000000003        4.6019030056044956     
   12.800000000000001        44.000000000000000        4.5995165142023451     
   12.800000000000001        44.800000000000004        4.5960495122863607     
   12.800000000000001        45.600000000000001        4.5895919089242092     
   12.800000000000001        46.400000000000006        4.6478639992330759     
   12.800000000000001        47.200000000000003        4.8539347764108118     
   12.800000000000001        48.000000000000000        4.9126532906872677     
   12.800000000000001        48.800000000000004        4.9053303206650218     
   12.800000000000001        49.600000000000001        4.9005816795504158     
   12.800000000000001        50.400000000000006        4.8998073303695460     
   12.800000000000001        51.200000000000003        4.8997794386376503     
   12.800000000000001        52.000000000000000        4.8998287764563990     
   12.800000000000001        52.800000000000004        4.9005941204774119     
   12.800000000000001        53.600000000000001        4.9052612291912698     
   12.800000000000001        54.400000000000006        4.9128001046470224     
   12.800000000000001        55.200000000000003        4.8553431488778882     
   12.800000000000001        56.000000000000000        4.6476261698247114     
   12.800000000000001        56.800000000000004        4.5883807620002592     
   12.800000000000001        57.600000000000001        4.5962526198637130     
   12.800000000000001        58.400000000000006        4.6006586918340631     
   12.800000000000001        59.200000000000003        4.5998667828077107     
   12.800000000000001        60.000000000000000        4.5998080738551481     
   12.800000000000001        60.800000000000004        4.5999408442892014     
   12.800000000000001        61.600000000000001        4.5999303665052782     
   12.800000000000001        62.400000000000006        4.6005010411411158     
   12.800000000000001        63.200000000000003        4.6011368294116854     
   12.800000000000001        64.000000000000000        4.6006204686285717     
   12.800000000000001        64.799999999999997        4.6001730954479694     
   12.800000000000001        65.600000000000009        4.5994678717271409     
   12.800000000000001        66.400000000000006        4.6000237297071580     
   12.800000000000001        67.200000000000003        4.6000784452120413     
   12.800000000000001        68.000000000000000        4.5998921217142739     
   12.800000000000001        68.799999999999997        4.5996826387706458     
   12.800000000000001        69.600000000000009        4.6015724804865537     
   12.800000000000001        70.400000000000006        4.6004068314684377     
   12.800000000000001        71.200000000000003        4.5998704394373329     
   12.800000000000001        72.000000000000000        4.5998423088850755     
   12.800000000000001        72.799999999999997        4.5991126283834634     
   12.800000000000001        73.600000000000009        4.5949770669043630     
   12.800000000000001        74.400000000000006        4.6064343306510347     
   12.800000000000001        75.200000000000003        4.6779897157064152     
   12.800000000000001        76.000000000000000        4.8695486496626650     
   12.800000000000001        76.800000000000011        4.9096111241281379     
   12.800000000000001        77.600000000000009        4.9027669498507755     
   12.800000000000001        78.400000000000006        4.9002692457616872     
   12.800000000000001        79.200000000000003        4.8997156852155195     
   12.800000000000001        80.000000000000000        4.8998632819417081     
   12.800000000000001        80.800000000000011        4.8997703854926282     
   12.800000000000001        81.600000000000009        4.8979577490904109     
   12.800000000000001        82.400000000000006        4.9030338802194509     
   12.800000000000001        83.200000000000003        4.9097835362315996     
   12.800000000000001        84.000000000000000        4.8688044982322660     
   12.800000000000001        84.800000000000011        4.6783107022040964     
   12.800000000000001        85.600000000000009        4.6050416668103340     
   12.800000000000001        86.400000000000006        4.5952496892378640     
   12.800000000000001        87.200000000000003        4.5993256419604007     
   12.800000000000001        88.000000000000000        4.6002083095511370     
   12.800000000000001        88.800000000000011        4.6001327795680149     
   12.800000000000001        89.600000000000009        4.6000602174573970     
   12.800000000000001        90.400000000000006        4.5996074546310544     
   12.800000000000001        91.200000000000003        4.5993677752423334     
   12.800000000000001        92.000000000000000        4.5992035733468848     
   12.800000000000001        92.800000000000011        4.5991698113495758     
   12.800000000000001        93.600000000000009        4.6009476063433077     
   12.800000000000001        94.400000000000006        4.5998028431471889     
   12.800000000000001        95.200000000000003        4.5997891308384089     
   12.800000000000001        96.000000000000000        4.5993892818527105     
   12.800000000000001        96.800000000000011        4.5998938383035126     
   12.800000000000001        97.600000000000009        4.5996934200614259     
   12.800000000000001        98.400000000000006        4.6006749267966267     
   12.800000000000001        99.200000000000003        4.6005623309548414     
   12.800000000000001        100.00000000000000        4.5999216621595878     
   12.800000000000001        100.80000000000001        4.5999270307466640     
   12.800000000000001        101.60000000000001        4.5998963490766558     
   12.800000000000001        102.40000000000001        4.5998913911186010     

   13.600000000000001       0.80000000000000004        4.5999946379103056     
   13.600000000000001        1.6000000000000001        4.5999944431446691     
   13.600000000000001        2.4000000000000004        4.5999889157335705     
   13.600000000000001        3.2000000000000002        4.5999885790204011     
   13.600000000000001        4.0000000000000000        4.6000099467419169     
   13.600000000000001        4.8000000000000007        4.5998696813208912     
   13.600000000000001        5.6000000000000005        4.6003722275219481     
   13.600000000000001        6.4000000000000004        4.6015123083174041     
   13.600000000000001        7.2000000000000002        4.5996324486381877     
   13.600000000000001        8.0000000000000000        4.5995084939472370     
   13.600000000000001        8.8000000000000007        4.5988685135879805     
   13.600000000000001        9.6000000000000014        4.6001108069503029     
   13.600000000000001        10.400000000000000        4.6000253076098438     
   13.600000000000001        11.200000000000001        4.5998876024057784     
   13.600000000000001        12.000000000000000        4.5996163010574600     
   13.600000000000001        12.800000000000001        4.5997520737128408     
   13.600000000000001        13.600000000000001        4.6005923296658890     
   13.600000000000001        14.400000000000000        4.6012408099868418     
   13.600000000000001        15.200000000000001        4.5995758698814191     
   13.600000000000001        16.000000000000000        4.5617784619964024     
   13.600000000000001        16.800000000000001        4.5071623815669808     
   13.600000000000001        17.600000000000001        4.5064335248217393     
   13.600000000000001        18.400000000000002        4.5015799500980824     
   13.600000000000001        19.200000000000003        4.4901785867798445     
   13.600000000000001        20.000000000000000        4.4401727722906026     
   13.600000000000001        20.800000000000001        4.4188318030091249     
   13.600000000000001        21.600000000000001        4.4395716523803754     
   13.600000000000001        22.400000000000002        4.4906004925852407     
   13.600000000000001        23.200000000000003        4.5026811539115030     
   13.600000000000001        24.000000000000000        4.5056086259023749     
   13.600000000000001        24.800000000000001        4.5071645919331740     
   13.600000000000001        25.600000000000001        4.5619781637678800     
   13.600000000000001        26.400000000000002        4.5981200836304978     
   13.600000000000001        27.200000000000003        4.6013935284835270     
   13.600000000000001        28.000000000000000        4.6002127263422059     
   13.600000000000001        28.800000000000001        4.5999976148463046     
   13.600000000000001        29.600000000000001        4.6000492488312146     
   13.600000000000001        30.400000000000002        4.6000424750939448     
   13.600000000000001        31.200000000000003        4.6000020743074890     
   13.600000000000001        32.000000000000000        4.6001480298065172     
   13.600000000000001        32.800000000000004        4.5982699589053437     
   13.600000000000001        33.600000000000001        4.6003732748893160     
   13.600000000000001        34.399999999999999        4.5985093038875338     
   13.600000000000001        35.200000000000003        4.5994824419310518     
   13.600000000000001        36.000000000000000        4.5999932103788908     
   13.600000000000001        36.800000000000004        4.5999071178446176     
   13.600000000000001        37.600000000000001        4.5997905943314183     
   13.600000000000001        38.400000000000006        4.6001894878695815     
   13.600000000000001        39.200000000000003        4.5999655513551154     
   13.600000000000001        40.000000000000000        4.5999753339726732     
   13.600000000000001        40.800000000000004        4.6000462046023438     
   13.600000000000001        41.600000000000001        4.6000575611945616     
   13.600000000000001        42.400000000000006        4.5999237943169886     
   13.600000000000001        43.200000000000003        4.5999704429199033     
   13.600000000000001        44.000000000000000        4.5999293532969681     
   13.600000000000001        44.800000000000004        4.5974464548955698     
   13.600000000000001        45.600000000000001        4.5924805160515847     
   13.600000000000001        46.400000000000006        4.6340466714540653     
   13.600000000000001        47.200000000000003        4.8267974057372376     
   13.600000000000001        48.000000000000000        4.9007998348887947     
   13.600000000000001        48.800000000000004        4.9106075953889414     
   13.600000000000001        49.600000000000001        4.9053036993152466     
   13.600000000000001        50.400000000000006        4.9026508281043100     
   13.600000000000001        51.200000000000003        4.9016949800823708     
   13.600000000000001        52.000000000000000        4.9026960223611695     
   13.600000000000001        52.800000000000004        4.9052985504049147     
   13.600000000000001        53.600000000000001        4.9104201368246221     
   13.600000000000001        54.400000000000006        4.9004034607482385     
   13.600000000000001        55.200000000000003        4.8270879922203216     
   13.600000000000001        56.000000000000000        4.6339323972339370     
   13.600000000000001        56.800000000000004        4.5921531049278501     
   13.600000000000001        57.600000000000001        4.5974900741274194     
   13.600000000000001        58.400000000000006        4.5998144096080349     
   13.600000000000001        59.200000000000003        4.6014425746884182     
   13.600000000000001        60.000000000000000        4.5997625137882947     
   13.600000000000001        60.800000000000004        4.5999587822364427     
   13.600000000000001        61.600000000000001        4.5999419996945363     
   13.600000000000001        62.400000000000006        4.6008693371979179     
   13.600000000000001        63.200000000000003        4.5984541551578575     
   13.600000000000001        64.000000000000000        4.5989694437470048     
   13.600000000000001        64.799999999999997        4.6000950278760619     
   13.600000000000001        65.600000000000009        4.5990999126165111     
   13.600000000000001        66.400000000000006        4.6005583096070977     
   13.600000000000001        67.200000000000003        4.5999349225871748     
   13.600000000000001        68.000000000000000        4.5999236705006883     
   13.600000000000001        68.799999999999997        4.5999269325021448     
   13.600000000000001        69.600000000000009        4.5996587327653780     
   13.600000000000001        70.400000000000006        4.5997544299769118     
   13.600000000000001        71.200000000000003        4.5998681611566399     
   13.600000000000001        72.000000000000000        4.6005330326718141     
   13.600000000000001        72.799999999999997        4.5996335062049223     
   13.600000000000001        73.600000000000009        4.5956841910312525     
   13.600000000000001        74.400000000000006        4.5896109874327404     
   13.600000000000001        75.200000000000003        4.6475123681333699     
   13.600000000000001        76.000000000000000        4.8559620143719222     
   13.600000000000001        76.800000000000011        4.9124049041381896     
   13.600000000000001        77.600000000000009        4.9052507521628987     
   13.600000000000001        78.400000000000006        4.9009868615653280     
   13.600000000000001        79.200000000000003        4.8997541546847421     
   13.600000000000001        80.000000000000000        4.8997378987712157     
   13.600000000000001        80.800000000000011        4.8997878328742104     
   13.600000000000001        81.600000000000009        4.9021888642049074     
   13.600000000000001        82.400000000000006        4.9052922902758143     
   13.600000000000001        83.200000000000003        4.9124784891426918     
   13.600000000000001        84.000000000000000        4.8554696752862716     
   13.600000000000001        84.800000000000011        4.6476996356746545     
   13.600000000000001        85.600000000000009        4.5898613153035051     
   13.600000000000001        86.400000000000006        4.5958821613324865     
   13.600000000000001        87.200000000000003        4.5997272128577622     
   13.600000000000001        88.000000000000000        4.5998224781514780     
   13.600000000000001        88.800000000000011        4.5989344748287939     
   13.600000000000001        89.600000000000009        4.5970395755449394     
   13.600000000000001        90.400000000000006        4.5959266937660690     
   13.600000000000001        91.200000000000003        4.5953572217806355     
   13.600000000000001        92.000000000000000        4.5944252019944072     
   13.600000000000001        92.800000000000011        4.5952471645128909     
   13.600000000000001        93.600000000000009        4.5958020296471451     
   13.600000000000001        94.400000000000006        4.5974740032190065     
   13.600000000000001        95.200000000000003        4.5992145020868174     
   13.600000000000001        96.000000000000000        4.6010686965475109     
   13.600000000000001        96.800000000000011        4.5998590108527848     
   13.600000000000001        97.600000000000009        4.5999752052166336     
   13.600000000000001        98.400000000000006        4.5999472323724255     
   13.600000000000001        99.200000000000003        4.5994636120808829     
   13.600000000000001        100.00000000000000        4.6003538459499538     
   13.600000000000001        100.80000000000001        4.5998580902701738     
   13.600000000000001        101.60000000000001        4.6006375017927459     
   13.600000000000001        102.40000000000001        4.5999152801712633     

   14.400000000000000       0.80000000000000004        4.6000327318203835     
   14.400000000000000        1.6000000000000001        4.5998132229887680     
   14.400000000000000        2.4000000000000004        4.5999411259522782     
   14.400000000000000        3.2000000000000002        4.5998868514868940     
   14.400000000000000        4.0000000000000000        4.5999339934983912     
   14.400000000000000        4.8000000000000007        4.5999116039744008     
   14.400000000000000        5.6000000000000005        4.5996723589064876     
   14.400000000000000        6.4000000000000004        4.5996752670762087     
   14.400000000000000        7.2000000000000002        4.5999190498373510     
   14.400000000000000        8.0000000000000000        4.5999803193313831     
   14.400000000000000        8.8000000000000007        4.6000415389559857     
   14.400000000000000        9.6000000000000014        4.6001129766177691     
   14.400000000000000        10.400000000000000        4.6001084587124872     
   14.400000000000000        11.200000000000001        4.5999767306242010     
   14.400000000000000        12.000000000000000        4.5998576539267129     
   14.400000000000000        12.800000000000001        4.6007970833480689     
   14.400000000000000        13.600000000000001        4.6005694009560409     
   14.400000000000000        14.400000000000000        4.6021636937876389     
   14.400000000000000        15.200000000000001        4.5796593005036836     
   14.400000000000000        16.000000000000000        4.4985336729937995     
   14.400000000000000        16.800000000000001        4.5065117631811207     
   14.400000000000000        17.600000000000001        4.4883012723293811     
   14.400000000000000        18.400000000000002        4.3847705932548280     
   14.400000000000000        19.200000000000003        4.3221041483042875     
   14.400000000000000        20.000000000000000        4.3068609058478113     
   14.400000000000000        20.800000000000001        4.3041392425474339     
   14.400000000000000        21.600000000000001        4.3068640946131334     
   14.400000000000000        22.400000000000002        4.3216755206913327     
   14.400000000000000        23.200000000000003        4.3845743269668205     
   14.400000000000000        24.000000000000000        4.4879438151711897     
   14.400000000000000        24.800000000000001        4.5065822461111855     
   14.400000000000000        25.600000000000001        4.4984601234512409     
   14.400000000000000        26.400000000000002        4.5805008448758953     
   14.400000000000000        27.200000000000003        4.6017709889785507     
   14.400000000000000        28.000000000000000        4.6007116841253941     
   14.400000000000000        28.800000000000001        4.6000009477830011     
   14.400000000000000        29.600000000000001        4.6000068992168588     
   14.400000000000000        30.400000000000002        4.6000019831068331     
   14.400000000000000        31.200000000000003        4.5996731474298773     
   14.400000000000000        32.000000000000000        4.6000245217542419     
   14.400000000000000        32.800000000000004        4.6016791679536864     
   14.400000000000000        33.600000000000001        4.5994625130483735     
   14.400000000000000        34.399999999999999        4.6002045994478866     
   14.400000000000000        35.200000000000003        4.6001318690016051     
   14.400000000000000        36.000000000000000        4.5993863978395995     
   14.400000000000000        36.800000000000004        4.5998010191807595     
   14.400000000000000        37.600000000000001        4.6016179433633617     
   14.400000000000000        38.400000000000006        4.5997759672026204     
   14.400000000000000        39.200000000000003        4.5999725503619322     
   14.400000000000000        40.000000000000000        4.6001164586367791     
   14.400000000000000        40.800000000000004        4.6002800073404826     
   14.400000000000000        41.600000000000001        4.5996650155560594     
   14.400000000000000        42.400000000000006        4.5998708765371044     
   14.400000000000000        43.200000000000003        4.5997207228924308     
   14.400000000000000        44.000000000000000        4.5995791212842461     
   14.400000000000000        44.800000000000004        4.5988485536023713     
   14.400000000000000        45.600000000000001        4.5948436693774655     
   14.400000000000000        46.400000000000006        4.6053056921953193     
   14.400000000000000        47.200000000000003        4.6640763133410665     
   14.400000000000000        48.000000000000000        4.8416684460921173     
   14.400000000000000        48.800000000000004        4.9007021570573217     
   14.400000000000000        49.600000000000001        4.9124658969741315     
   14.400000000000000        50.400000000000006        4.9093038301591756     
   14.400000000000000        51.200000000000003        4.9115032485138634     
   14.400000000000000        52.000000000000000        4.9093946918698643     
   14.400000000000000        52.800000000000004        4.9125060307997108     
   14.400000000000000        53.600000000000001        4.9005260900865224     
   14.400000000000000        54.400000000000006        4.8433908418882412     
   14.400000000000000        55.200000000000003        4.6638150831883083     
   14.400000000000000        56.000000000000000        4.6055833743815384     
   14.400000000000000        56.800000000000004        4.5955922951319090     
   14.400000000000000        57.600000000000001        4.5983098290792945     
   14.400000000000000        58.400000000000006        4.6001359943996674     
   14.400000000000000        59.200000000000003        4.5998893704471611     
   14.400000000000000        60.000000000000000        4.5988962511967992     
   14.400000000000000        60.800000000000004        4.5999689359304901     
   14.400000000000000        61.600000000000001        4.5999919727258387     
   14.400000000000000        62.400000000000006        4.5999549735986491     
   14.400000000000000        63.200000000000003        4.5999918442510861     
   14.400000000000000        64.000000000000000        4.6000551450520542     
   14.400000000000000        64.799999999999997        4.6015398028663466     
   14.400000000000000        65.600000000000009        4.5998906374969417     
   14.400000000000000        66.400000000000006        4.5998630933033846     
   14.400000000000000        67.200000000000003        4.5995519587265736     
   14.400000000000000        68.000000000000000        4.5998431098616104     
   14.400000000000000        68.799999999999997        4.5998356738424251     
   14.400000000000000        69.600000000000009        4.5999224851561973     
   14.400000000000000        70.400000000000006        4.5998826921206275     
   14.400000000000000        71.200000000000003        4.5999364155045352     
   14.400000000000000        72.000000000000000        4.5996024671744342     
   14.400000000000000        72.799999999999997        4.5998905027144925     
   14.400000000000000        73.600000000000009        4.5973488096993602     
   14.400000000000000        74.400000000000006        4.5920474933287263     
   14.400000000000000        75.200000000000003        4.6339572818235943     
   14.400000000000000        76.000000000000000        4.8256391321004903     
   14.400000000000000        76.800000000000011        4.9006783474864690     
   14.400000000000000        77.600000000000009        4.9105737718774387     
   14.400000000000000        78.400000000000006        4.9052814343284696     
   14.400000000000000        79.200000000000003        4.9028581637976902     
   14.400000000000000        80.000000000000000        4.9022176050867392     
   14.400000000000000        80.800000000000011        4.9027675294514106     
   14.400000000000000        81.600000000000009        4.9052219493662941     
   14.400000000000000        82.400000000000006        4.9105220980593653     
   14.400000000000000        83.200000000000003        4.9006563444032079     
   14.400000000000000        84.000000000000000        4.8266285626501260     
   14.400000000000000        84.800000000000011        4.6340126244760009     
   14.400000000000000        85.600000000000009        4.5921598053852373     
   14.400000000000000        86.400000000000006        4.5973540444195864     
   14.400000000000000        87.200000000000003        4.5991721321209189     
   14.400000000000000        88.000000000000000        4.5974483649438298     
   14.400000000000000        88.800000000000011        4.5950481693387486     
   14.400000000000000        89.600000000000009        4.5921505688127819     
   14.400000000000000        90.400000000000006        4.5898638901354625     
   14.400000000000000        91.200000000000003        4.6050708194473113     
   14.400000000000000        92.000000000000000        4.6208509958757569     
   14.400000000000000        92.800000000000011        4.6051240583839030     
   14.400000000000000        93.600000000000009        4.5891101416694475     
   14.400000000000000        94.400000000000006        4.5920300217359706     
   14.400000000000000        95.200000000000003        4.5947762296707992     
   14.400000000000000        96.000000000000000        4.5972288617714181     
   14.400000000000000        96.800000000000011        4.5992183926437837     
   14.400000000000000        97.600000000000009        4.6000166910498779     
   14.400000000000000        98.400000000000006        4.6001422429208656     
   14.400000000000000        99.200000000000003        4.6001038412437438     
   14.400000000000000        100.00000000000000        4.5999562599021093     
   14.400000000000000        100.80000000000001        4.5998838523562817     
   14.400000000000000        101.60000000000001        4.5999045036103423     
   14.400000000000000        102.40000000000001        4.5999748236451605     

   15.200000000000001       0.80000000000000004        4.6000729311033295     
   15.200000000000001        1.6000000000000001        4.6000122142929678     
   15.200000000000001        2.4000000000000004        4.5998749226869906     
   15.200000000000001        3.2000000000000002        4.6009910592199379     
   15.200000000000001        4.0000000000000000        4.5992155164234072     
   15.200000000000001        4.8000000000000007        4.5987838211725407     
   15.200000000000001        5.6000000000000005        4.6013013608087672     
   15.200000000000001        6.4000000000000004        4.5998372778100567     
   15.200000000000001        7.2000000000000002        4.6002316235230216     
   15.200000000000001        8.0000000000000000        4.6008277238426158     
   15.200000000000001        8.8000000000000007        4.5999587415671614     
   15.200000000000001        9.6000000000000014        4.6001018352508893     
   15.200000000000001        10.400000000000000        4.5997081858324549     
   15.200000000000001        11.200000000000001        4.5999631554118645     
   15.200000000000001        12.000000000000000        4.6003900640039737     
   15.200000000000001        12.800000000000001        4.5999647681435132     
   15.200000000000001        13.600000000000001        4.6013827566990013     
   15.200000000000001        14.400000000000000        4.5996532056764394     
   15.200000000000001        15.200000000000001        4.5523565924266007     
   15.200000000000001        16.000000000000000        4.5052478828677875     
   15.200000000000001        16.800000000000001        4.5015916156075857     
   15.200000000000001        17.600000000000001        4.3848540651317283     
   15.200000000000001        18.400000000000002        4.3047947203422305     
   15.200000000000001        19.200000000000003        4.2922515587923291     
   15.200000000000001        20.000000000000000        4.2940060623120697     
   15.200000000000001        20.800000000000001        4.2948042868345455     
   15.200000000000001        21.600000000000001        4.2940025888506481     
   15.200000000000001        22.400000000000002        4.2926934371698575     
   15.200000000000001        23.200000000000003        4.3048350527146209     
   15.200000000000001        24.000000000000000        4.3849987117683771     
   15.200000000000001        24.800000000000001        4.5012213337620572     
   15.200000000000001        25.600000000000001        4.5062299413689271     
   15.200000000000001        26.400000000000002        4.5522008707897159     
   15.200000000000001        27.200000000000003        4.6007207589910211     
   15.200000000000001        28.000000000000000        4.6011898205819302     
   15.200000000000001        28.800000000000001        4.6000272173361854     
   15.200000000000001        29.600000000000001        4.5999718538782934     
   15.200000000000001        30.400000000000002        4.6000068916275865     
   15.200000000000001        31.200000000000003        4.5999737021588096     
   15.200000000000001        32.000000000000000        4.5999369997124111     
   15.200000000000001        32.800000000000004        4.5999149359531089     
   15.200000000000001        33.600000000000001        4.5999032152688288     
   15.200000000000001        34.399999999999999        4.5998631562941883     
   15.200000000000001        35.200000000000003        4.5999419945973932     
   15.200000000000001        36.000000000000000        4.6003527368609705     
   15.200000000000001        36.800000000000004        4.5997393419761892     
   15.200000000000001        37.600000000000001        4.5996916885622436     
   15.200000000000001        38.400000000000006        4.5998449586448276     
   15.200000000000001        39.200000000000003        4.6000626641735964     
   15.200000000000001        40.000000000000000        4.6003442756865320     
   15.200000000000001        40.800000000000004        4.5989086312157923     
   15.200000000000001        41.600000000000001        4.6003529983726974     
   15.200000000000001        42.400000000000006        4.5997741838097577     
   15.200000000000001        43.200000000000003        4.6001285532173011     
   15.200000000000001        44.000000000000000        4.6001113021904843     
   15.200000000000001        44.800000000000004        4.5996273784743256     
   15.200000000000001        45.600000000000001        4.5977884355754881     
   15.200000000000001        46.400000000000006        4.5930663859294345     
   15.200000000000001        47.200000000000003        4.6040989102257637     
   15.200000000000001        48.000000000000000        4.6639482422462004     
   15.200000000000001        48.800000000000004        4.8260842045403818     
   15.200000000000001        49.600000000000001        4.8551089484133625     
   15.200000000000001        50.400000000000006        4.8697617133946629     
   15.200000000000001        51.200000000000003        4.8843611666560873     
   15.200000000000001        52.000000000000000        4.8692103744537558     
   15.200000000000001        52.800000000000004        4.8543711313204536     
   15.200000000000001        53.600000000000001        4.8265651425285538     
   15.200000000000001        54.400000000000006        4.6640311581239438     
   15.200000000000001        55.200000000000003        4.6039833070345955     
   15.200000000000001        56.000000000000000        4.5928094824622310     
   15.200000000000001        56.800000000000004        4.5976399036755762     
   15.200000000000001        57.600000000000001        4.5993173123227651     
   15.200000000000001        58.400000000000006        4.6002071849817154     
   15.200000000000001        59.200000000000003        4.6001044940082290     
   15.200000000000001        60.000000000000000        4.5999778210138142     
   15.200000000000001        60.800000000000004        4.6000300385554755     
   15.200000000000001        61.600000000000001        4.6005970893608508     
   15.200000000000001        62.400000000000006        4.6000051535332442     
   15.200000000000001        63.200000000000003        4.5999752234707314     
   15.200000000000001        64.000000000000000        4.5999417829296085     
   15.200000000000001        64.799999999999997        4.5998994591168580     
   15.200000000000001        65.600000000000009        4.5999025811017562     
   15.200000000000001        66.400000000000006        4.5998022319325971     
   15.200000000000001        67.200000000000003        4.6005210183273517     
   15.200000000000001        68.000000000000000        4.6017755421453828     
   15.200000000000001        68.799999999999997        4.5998070226963144     
   15.200000000000001        69.600000000000009        4.5995847269600487     
   15.200000000000001        70.400000000000006        4.6014636509015139     
   15.200000000000001        71.200000000000003        4.5985698176150329     
   15.200000000000001        72.000000000000000        4.6015961412094111     
   15.200000000000001        72.799999999999997        4.5999327202750111     
   15.200000000000001        73.600000000000009        4.5988321730885406     
   15.200000000000001        74.400000000000006        4.5950352161274433     
   15.200000000000001        75.200000000000003        4.6056665089322397     
   15.200000000000001        76.000000000000000        4.6641663197254770     
   15.200000000000001        76.800000000000011        4.8417333762664656     
   15.200000000000001        77.600000000000009        4.9006337590019911     
   15.200000000000001        78.400000000000006        4.9122682251376046     
   15.200000000000001        79.200000000000003        4.9099811093154075     
   15.200000000000001        80.000000000000000        4.9089671072748544     
   15.200000000000001        80.800000000000011        4.9097094731545941     
   15.200000000000001        81.600000000000009        4.9127443062005121     
   15.200000000000001        82.400000000000006        4.9007217811662418     
   15.200000000000001        83.200000000000003        4.8416247412254974     
   15.200000000000001        84.000000000000000        4.6641294069488968     
   15.200000000000001        84.800000000000011        4.6057385079187405     
   15.200000000000001        85.600000000000009        4.5942963458108723     
   15.200000000000001        86.400000000000006        4.5981043066523322     
   15.200000000000001        87.200000000000003        4.5986341080930391     
   15.200000000000001        88.000000000000000        4.5927402789876117     
   15.200000000000001        88.800000000000011        4.6046276036017231     
   15.200000000000001        89.600000000000009        4.6340722377782901     
   15.200000000000001        90.400000000000006        4.6476823904899991     
   15.200000000000001        91.200000000000003        4.6783253739528892     
   15.200000000000001        92.000000000000000        4.7962275324667898     
   15.200000000000001        92.800000000000011        4.6783381900691365     
   15.200000000000001        93.600000000000009        4.6476634556158105     
   15.200000000000001        94.400000000000006        4.6339775654721329     
   15.200000000000001        95.200000000000003        4.6051517304987604     
   15.200000000000001        96.000000000000000        4.5926834165640660     
   15.200000000000001        96.800000000000011        4.5964739663862613     
   15.200000000000001        97.600000000000009        4.5989629597305433     
   15.200000000000001        98.400000000000006        4.6004837556171099     
   15.200000000000001        99.200000000000003        4.5984966782071757     
   15.200000000000001        100.00000000000000        4.6008109593332085     
   15.200000000000001        100.80000000000001        4.5999140545880044     
   15.200000000000001        101.60000000000001        4.5999890829659362     
   15.200000000000001        102.40000000000001        4.6000416227025740     

   16.000000000000000       0.80000000000000004        4.5995031649426688     
   16.000000000000000        1.6000000000000001        4.6000368372525573     
   16.000000000000000        2.4000000000000004        4.5997617737084280     
   16.000000000000000        3.2000000000000002        4.6000123708441158     
   16.000000000000000        4.0000000000000000        4.5996858882745073     
   16.000000000000000        4.8000000000000007        4.6009472377951752     
   16.000000000000000        5.6000000000000005        4.5995157284990373     
   16.000000000000000        6.4000000000000004        4.5998989040988585     
   16.000000000000000        7.2000000000000002        4.5994936124347285     
   16.000000000000000        8.0000000000000000        4.5999532992688614     
   16.000000000000000        8.8000000000000007        4.6000272951370711     
   16.000000000000000        9.6000000000000014        4.6001880442599123     
   16.000000000000000        10.400000000000000        4.6001848916561849     
   16.000000000000000        11.200000000000001        4.6000350455652042     
   16.000000000000000        12.000000000000000        4.5999114587313921     
   16.000000000000000        12.800000000000001        4.6001861144880420     
   16.000000000000000        13.600000000000001        4.6021809054203731     
   16.000000000000000        14.400000000000000        4.5964605610270421     
   16.000000000000000        15.200000000000001        4.5215265058052809     
   16.000000000000000        16.000000000000000        4.4971028391312684     
   16.000000000000000        16.800000000000001        4.4900617313525775     
   16.000000000000000        17.600000000000001        4.3222584158810271     
   16.000000000000000        18.400000000000002        4.2927350051131139     
   16.000000000000000        19.200000000000003        4.2968552806793952     
   16.000000000000000        20.000000000000000        4.2990868744574113     
   16.000000000000000        20.800000000000001        4.2993906061885863     
   16.000000000000000        21.600000000000001        4.2990299374361127     
   16.000000000000000        22.400000000000002        4.2967695601711657     
   16.000000000000000        23.200000000000003        4.2922282165404280     
   16.000000000000000        24.000000000000000        4.3226373556944635     
   16.000000000000000        24.800000000000001        4.4901233212854263     
   16.000000000000000        25.600000000000001        4.4974802543258967     
   16.000000000000000        26.400000000000002        4.5213188330736944     
   16.000000000000000        27.200000000000003        4.5963185350661133     
   16.000000000000000        28.000000000000000        4.6019914774707766     
   16.000000000000000        28.800000000000001        4.6000507902092238     
   16.000000000000000        29.600000000000001        4.5999139364983588     
   16.000000000000000        30.400000000000002        4.6000200175858428     
   16.000000000000000        31.200000000000003        4.6000109510362899     
   16.000000000000000        32.000000000000000        4.6000418905322578     
   16.000000000000000        32.800000000000004        4.5998538906850186     
   16.000000000000000        33.600000000000001        4.6000892770075152     
   16.000000000000000        34.399999999999999        4.6014757571057281     
   16.000000000000000        35.200000000000003        4.5998715293773831     
   16.000000000000000        36.000000000000000        4.5997662220126410     
   16.000000000000000        36.800000000000004        4.6006017672834174     
   16.000000000000000        37.600000000000001        4.6000446851182168     
   16.000000000000000        38.400000000000006        4.5999629917552829     
   16.000000000000000        39.200000000000003        4.6001914631636547     
   16.000000000000000        40.000000000000000        4.5991273811153457     
   16.000000000000000        40.800000000000004        4.6004956355066051     
   16.000000000000000        41.600000000000001        4.6003137885572283     
   16.000000000000000        42.400000000000006        4.6001621048281498     
   16.000000000000000        43.200000000000003        4.6000317326795486     
   16.000000000000000        44.000000000000000        4.6003170202824784     
   16.000000000000000        44.800000000000004        4.5997895902735033     
   16.000000000000000        45.600000000000001        4.5990964722223371     
   16.000000000000000        46.400000000000006        4.5963900319868030     
   16.000000000000000        47.200000000000003        4.5927603022049670     
   16.000000000000000        48.000000000000000        4.6053121442655431     
   16.000000000000000        48.800000000000004        4.6361812684889117     
   16.000000000000000        49.600000000000001        4.6473873189887946     
   16.000000000000000        50.400000000000006        4.6780216485262143     
   16.000000000000000        51.200000000000003        4.7961539035434493     
   16.000000000000000        52.000000000000000        4.6783188093074513     
   16.000000000000000        52.800000000000004        4.6477254692878915     
   16.000000000000000        53.600000000000001        4.6340072113827055     
   16.000000000000000        54.400000000000006        4.6056295442898882     
   16.000000000000000        55.200000000000003        4.5927540393268318     
   16.000000000000000        56.000000000000000        4.5966951014614672     
   16.000000000000000        56.800000000000004        4.5986547501259265     
   16.000000000000000        57.600000000000001        4.5990761172817995     
   16.000000000000000        58.400000000000006        4.6000704426103303     
   16.000000000000000        59.200000000000003        4.6000094937719149     
   16.000000000000000        60.000000000000000        4.5999854309070356     
   16.000000000000000        60.800000000000004        4.6000396857351458     
   16.000000000000000        61.600000000000001        4.6000831602029715     
   16.000000000000000        62.400000000000006        4.6000621932824037     
   16.000000000000000        63.200000000000003        4.6001282910266346     
   16.000000000000000        64.000000000000000        4.6001568289707340     
   16.000000000000000        64.799999999999997        4.6000014873451391     
   16.000000000000000        65.600000000000009        4.5999100284564030     
   16.000000000000000        66.400000000000006        4.5998957703739007     
   16.000000000000000        67.200000000000003        4.5998712382105609     
   16.000000000000000        68.000000000000000        4.5998513963684067     
   16.000000000000000        68.799999999999997        4.5998352313044171     
   16.000000000000000        69.600000000000009        4.5998588119193426     
   16.000000000000000        70.400000000000006        4.5999374785775213     
   16.000000000000000        71.200000000000003        4.5999780657742582     
   16.000000000000000        72.000000000000000        4.5999332455268398     
   16.000000000000000        72.799999999999997        4.5999738542599129     
   16.000000000000000        73.600000000000009        4.5996129432967141     
   16.000000000000000        74.400000000000006        4.5972798056539474     
   16.000000000000000        75.200000000000003        4.5921674525136655     
   16.000000000000000        76.000000000000000        4.6041739466038711     
   16.000000000000000        76.800000000000011        4.6642171198953832     
   16.000000000000000        77.600000000000009        4.8264811046855183     
   16.000000000000000        78.400000000000006        4.8570809937812056     
   16.000000000000000        79.200000000000003        4.8683181582849633     
   16.000000000000000        80.000000000000000        4.8846937371331816     
   16.000000000000000        80.800000000000011        4.8696956212516422     
   16.000000000000000        81.600000000000009        4.8554676528509928     
   16.000000000000000        82.400000000000006        4.8261108513567628     
   16.000000000000000        83.200000000000003        4.6641561616942386     
   16.000000000000000        84.000000000000000        4.6042649998896490     
   16.000000000000000        84.800000000000011        4.5934174665787806     
   16.000000000000000        85.600000000000009        4.5967269516818074     
   16.000000000000000        86.400000000000006        4.5970545211785536     
   16.000000000000000        87.200000000000003        4.5924424714791634     
   16.000000000000000        88.000000000000000        4.6041243879096205     
   16.000000000000000        88.800000000000011        4.6641820198550246     
   16.000000000000000        89.600000000000009        4.8266969358883003     
   16.000000000000000        90.400000000000006        4.8554617968810820     
   16.000000000000000        91.200000000000003        4.8697897988739678     
   16.000000000000000        92.000000000000000        4.8841195234803738     
   16.000000000000000        92.800000000000011        4.8696873615884213     
   16.000000000000000        93.600000000000009        4.8552807566532046     
   16.000000000000000        94.400000000000006        4.8265213653797820     
   16.000000000000000        95.200000000000003        4.6645632956784864     
   16.000000000000000        96.000000000000000        4.6047981616806135     
   16.000000000000000        96.800000000000011        4.5926433852627042     
   16.000000000000000        97.600000000000009        4.5972851524223000     
   16.000000000000000        98.400000000000006        4.6006629323884569     
   16.000000000000000        99.200000000000003        4.6000268981520254     
   16.000000000000000        100.00000000000000        4.6000126339918754     
   16.000000000000000        100.80000000000001        4.5999689216392579     
   16.000000000000000        101.60000000000001        4.6000222356393312     
   16.000000000000000        102.40000000000001        4.6000890503687382     

   16.800000000000001       0.80000000000000004        4.6000998624332148     
   16.800000000000001        1.6000000000000001        4.6000334086354711     
   16.800000000000001        2.4000000000000004        4.5996621763655678     
   16.800000000000001        3.2000000000000002        4.6020275338364485     
   16.800000000000001        4.0000000000000000        4.6002963501052951     
   16.800000000000001        4.8000000000000007        4.5996614015022041     
   16.800000000000001        5.6000000000000005        4.6008685683474786     
   16.800000000000001        6.4000000000000004        4.5999633421300468     
   16.800000000000001        7.2000000000000002        4.6001544510316785     
   16.800000000000001        8.0000000000000000        4.6001242175732306     
   16.800000000000001        8.8000000000000007        4.5996640282244545     
   16.800000000000001        9.6000000000000014        4.6002409687555135     
   16.800000000000001        10.400000000000000        4.6002234936422326     
   16.800000000000001        11.200000000000001        4.5991092234169777     
   16.800000000000001        12.000000000000000        4.5999492519577760     
   16.800000000000001        12.800000000000001        4.6004118116468682     
   16.800000000000001        13.600000000000001        4.6024579617999599     
   16.800000000000001        14.400000000000000        4.5871193121054619     
   16.800000000000001        15.200000000000001        4.4987874832233787     
   16.800000000000001        16.000000000000000        4.4996516876253159     
   16.800000000000001        16.800000000000001        4.4405116201007528     
   16.800000000000001        17.600000000000001        4.3067874954988268     
   16.800000000000001        18.400000000000002        4.2940444320877811     
   16.800000000000001        19.200000000000003        4.2987755973440676     
   16.800000000000001        20.000000000000000        4.3001374471681402     
   16.800000000000001        20.800000000000001        4.3004225368988180     
   16.800000000000001        21.600000000000001        4.3001024508933456     
   16.800000000000001        22.400000000000002        4.2986686599370927     
   16.800000000000001        23.200000000000003        4.2938589375500316     
   16.800000000000001        24.000000000000000        4.3069990184544125     
   16.800000000000001        24.800000000000001        4.4394150763399702     
   16.800000000000001        25.600000000000001        4.4991359236255155     
   16.800000000000001        26.400000000000002        4.4977800824047609     
   16.800000000000001        27.200000000000003        4.5868786950876119     
   16.800000000000001        28.000000000000000        4.6023472300579424     
   16.800000000000001        28.800000000000001        4.6020862181271154     
   16.800000000000001        29.600000000000001        4.5998426009649771     
   16.800000000000001        30.400000000000002        4.6000512138664336     
   16.800000000000001        31.200000000000003        4.6000351657986069     
   16.800000000000001        32.000000000000000        4.5999334404594210     
   16.800000000000001        32.800000000000004        4.5998641402589682     
   16.800000000000001        33.600000000000001        4.5998398376026461     
   16.800000000000001        34.399999999999999        4.5998729550381610     
   16.800000000000001        35.200000000000003        4.5996943355705771     
   16.800000000000001        36.000000000000000        4.5997466933269324     
   16.800000000000001        36.800000000000004        4.5995229277956939     
   16.800000000000001        37.600000000000001        4.5995263324821209     
   16.800000000000001        38.400000000000006        4.5998731888513165     
   16.800000000000001        39.200000000000003        4.6001689548504476     
   16.800000000000001        40.000000000000000        4.5996586527568253     
   16.800000000000001        40.800000000000004        4.6003355469900846     
   16.800000000000001        41.600000000000001        4.5990322410338687     
   16.800000000000001        42.400000000000006        4.6001276973611809     
   16.800000000000001        43.200000000000003        4.6000068208242579     
   16.800000000000001        44.000000000000000        4.5999011007513637     
   16.800000000000001        44.800000000000004        4.6003729245301495     
   16.800000000000001        45.600000000000001        4.6012187732079761     
   16.800000000000001        46.400000000000006        4.5991094171913476     
   16.800000000000001        47.200000000000003        4.5969396213833953     
   16.800000000000001        48.000000000000000        4.5946861031587076     
   16.800000000000001        48.800000000000004        4.5914615635834917     
   16.800000000000001        49.600000000000001        4.5897153072923933     
   16.800000000000001        50.400000000000006        4.6047340684369358     
   16.800000000000001        51.200000000000003        4.6208040082599107     
   16.800000000000001        52.000000000000000        4.6049950030546460     
   16.800000000000001        52.800000000000004        4.5897327366176697     
   16.800000000000001        53.600000000000001        4.5923939892070429     
   16.800000000000001        54.400000000000006        4.5942136550572181     
   16.800000000000001        55.200000000000003        4.5974013222724297     
   16.800000000000001        56.000000000000000        4.5992754286091735     
   16.800000000000001        56.800000000000004        4.6000933089022258     
   16.800000000000001        57.600000000000001        4.6000594503575680     
   16.800000000000001        58.400000000000006        4.6006007253955152     
   16.800000000000001        59.200000000000003        4.6004936869692603     
   16.800000000000001        60.000000000000000        4.5999707285481977     
   16.800000000000001        60.800000000000004        4.6002349330158516     
   16.800000000000001        61.600000000000001        4.6004329431712971     
   16.800000000000001        62.400000000000006        4.5995432833413261     
   16.800000000000001        63.200000000000003        4.6003827118268452     
   16.800000000000001        64.000000000000000        4.5988618355289406     
   16.800000000000001        64.799999999999997        4.6003278020077056     
   16.800000000000001        65.600000000000009        4.6004449702259791     
   16.800000000000001        66.400000000000006        4.5999353113798049     
   16.800000000000001        67.200000000000003        4.5987498600889705     
   16.800000000000001        68.000000000000000        4.5999055109559430     
   16.800000000000001        68.799999999999997        4.6000805163681830     
   16.800000000000001        69.600000000000009        4.5999558928646689     
   16.800000000000001        70.400000000000006        4.5999306522184806     
   16.800000000000001        71.200000000000003        4.6000720530643022     
   16.800000000000001        72.000000000000000        4.5999394595136174     
   16.800000000000001        72.799999999999997        4.5999979237525350     
   16.800000000000001        73.600000000000009        4.5998798095454791     
   16.800000000000001        74.400000000000006        4.6004141732406296     
   16.800000000000001        75.200000000000003        4.5962395364613311     
   16.800000000000001        76.000000000000000        4.5927243526938737     
   16.800000000000001        76.800000000000011        4.6056681158708122     
   16.800000000000001        77.600000000000009        4.6330821990162807     
   16.800000000000001        78.400000000000006        4.6470959756184742     
   16.800000000000001        79.200000000000003        4.6782641786917347     
   16.800000000000001        80.000000000000000        4.7961939292278597     
   16.800000000000001        80.800000000000011        4.6782662864397881     
   16.800000000000001        81.600000000000009        4.6476052093327898     
   16.800000000000001        82.400000000000006        4.6340037348380525     
   16.800000000000001        83.200000000000003        4.6052005244821590     
   16.800000000000001        84.000000000000000        4.5930502604147891     
   16.800000000000001        84.800000000000011        4.5969846799964253     
   16.800000000000001        85.600000000000009        4.5983389431881729     
   16.800000000000001        86.400000000000006        4.5942112046842984     
   16.800000000000001        87.200000000000003        4.6054747679150179     
   16.800000000000001        88.000000000000000        4.6638978738626733     
   16.800000000000001        88.800000000000011        4.8414248378622737     
   16.800000000000001        89.600000000000009        4.9005634507229097     
   16.800000000000001        90.400000000000006        4.9124891154582784     
   16.800000000000001        91.200000000000003        4.9091402419081529     
   16.800000000000001        92.000000000000000        4.9090071333277390     
   16.800000000000001        92.800000000000011        4.9096310730639434     
   16.800000000000001        93.600000000000009        4.9132346709440879     
   16.800000000000001        94.400000000000006        4.9004738149701828     
   16.800000000000001        95.200000000000003        4.8415456262345646     
   16.800000000000001        96.000000000000000        4.6639305419642234     
   16.800000000000001        96.800000000000011        4.6055254090421771     
   16.800000000000001        97.600000000000009        4.5948603315055099     
   16.800000000000001        98.400000000000006        4.5987237906568641     
   16.800000000000001        99.200000000000003        4.6000372811596728     
   16.800000000000001        100.00000000000000        4.6001165926989138     
   16.800000000000001        100.80000000000001        4.6001222346034689     
   16.800000000000001        101.60000000000001        4.6000987300737544     
   16.800000000000001        102.40000000000001        4.6000867160401668     

   17.600000000000001       0.80000000000000004        4.5993671499549951     
   17.600000000000001        1.6000000000000001        4.6000320854807422     
   17.600000000000001        2.4000000000000004        4.5998355360215255     
   17.600000000000001        3.2000000000000002        4.5996433087881927     
   17.600000000000001        4.0000000000000000        4.5998264962528141     
   17.600000000000001        4.8000000000000007        4.6000077595813504     
   17.600000000000001        5.6000000000000005        4.5987672513434825     
   17.600000000000001        6.4000000000000004        4.6002199905426222     
   17.600000000000001        7.2000000000000002        4.5998497641101084     
   17.600000000000001        8.0000000000000000        4.6001727487982622     
   17.600000000000001        8.8000000000000007        4.6002032817653964     
   17.600000000000001        9.6000000000000014        4.5990098052278165     
   17.600000000000001        10.400000000000000        4.5992541363834256     
   17.600000000000001        11.200000000000001        4.6001891176782763     
   17.600000000000001        12.000000000000000        4.6008713140952082     
   17.600000000000001        12.800000000000001        4.6004386182741070     
   17.600000000000001        13.600000000000001        4.6026337964373774     
   17.600000000000001        14.400000000000000        4.5810878766524121     
   17.600000000000001        15.200000000000001        4.5057114716794731     
   17.600000000000001        16.000000000000000        4.5019840958494495     
   17.600000000000001        16.800000000000001        4.4188450963205019     
   17.600000000000001        17.600000000000001        4.3041019293582750     
   17.600000000000001        18.400000000000002        4.2949014761499296     
   17.600000000000001        19.200000000000003        4.2990990967191021     
   17.600000000000001        20.000000000000000        4.3001622441079057     
   17.600000000000001        20.800000000000001        4.3016056862267433     
   17.600000000000001        21.600000000000001        4.2984671915520165     
   17.600000000000001        22.400000000000002        4.3017995862130691     
   17.600000000000001        23.200000000000003        4.2945195220624237     
   17.600000000000001        24.000000000000000        4.3041626883065343     
   17.600000000000001        24.800000000000001        4.4188339863770656     
   17.600000000000001        25.600000000000001        4.5044715658807766     
   17.600000000000001        26.400000000000002        4.5068311572971940     
   17.600000000000001        27.200000000000003        4.5809237326298371     
   17.600000000000001        28.000000000000000        4.6025570178010584     
   17.600000000000001        28.800000000000001        4.6003280044439476     
   17.600000000000001        29.600000000000001        4.5984353590820213     
   17.600000000000001        30.400000000000002        4.6001513394031948     
   17.600000000000001        31.200000000000003        4.6002936964105672     
   17.600000000000001        32.000000000000000        4.5998057584018310     
   17.600000000000001        32.800000000000004        4.5996441227104921     
   17.600000000000001        33.600000000000001        4.5997782083681384     
   17.600000000000001        34.399999999999999        4.5999294291748365     
   17.600000000000001        35.200000000000003        4.5999527866964236     
   17.600000000000001        36.000000000000000        4.5998361663878171     
   17.600000000000001        36.800000000000004        4.6017055484019451     
   17.600000000000001        37.600000000000001        4.6012866973738662     
   17.600000000000001        38.400000000000006        4.5996855960650382     
   17.600000000000001        39.200000000000003        4.6002490502398690     
   17.600000000000001        40.000000000000000        4.5996370331744671     
   17.600000000000001        40.800000000000004        4.6001073766292055     
   17.600000000000001        41.600000000000001        4.5996233738828476     
   17.600000000000001        42.400000000000006        4.5999915349244747     
   17.600000000000001        43.200000000000003        4.5999608837791870     
   17.600000000000001        44.000000000000000        4.5999603319802072     
   17.600000000000001        44.800000000000004        4.5999016873149126     
   17.600000000000001        45.600000000000001        4.5998221713121881     
   17.600000000000001        46.400000000000006        4.5998403333404703     
   17.600000000000001        47.200000000000003        4.6001156594075443     
   17.600000000000001        48.000000000000000        4.5988692990321107     
   17.600000000000001        48.800000000000004        4.5973894115164500     
   17.600000000000001        49.600000000000001        4.5959092479036778     
   17.600000000000001        50.400000000000006        4.5952367376225505     
   17.600000000000001        51.200000000000003        4.5953289240136099     
   17.600000000000001        52.000000000000000        4.5957866828966578     
   17.600000000000001        52.800000000000004        4.5964375574162126     
   17.600000000000001        53.600000000000001        4.5973246598119424     
   17.600000000000001        54.400000000000006        4.5989181164102826     
   17.600000000000001        55.200000000000003        4.5996099990168622     
   17.600000000000001        56.000000000000000        4.6008492491109285     
   17.600000000000001        56.800000000000004        4.5998592665683109     
   17.600000000000001        57.600000000000001        4.6001928045259239     
   17.600000000000001        58.400000000000006        4.6006069351360601     
   17.600000000000001        59.200000000000003        4.5994236491605625     
   17.600000000000001        60.000000000000000        4.6000888768598340     
   17.600000000000001        60.800000000000004        4.6005983959320380     
   17.600000000000001        61.600000000000001        4.5975888498362814     
   17.600000000000001        62.400000000000006        4.6006276407860760     
   17.600000000000001        63.200000000000003        4.5995039839693153     
   17.600000000000001        64.000000000000000        4.6002410363774553     
   17.600000000000001        64.799999999999997        4.5999901660878706     
   17.600000000000001        65.600000000000009        4.5998760474409206     
   17.600000000000001        66.400000000000006        4.6008074199208480     
   17.600000000000001        67.200000000000003        4.6004686312959571     
   17.600000000000001        68.000000000000000        4.5999472428907193     
   17.600000000000001        68.799999999999997        4.6009962268458908     
   17.600000000000001        69.600000000000009        4.5993760095878189     
   17.600000000000001        70.400000000000006        4.5999424206725923     
   17.600000000000001        71.200000000000003        4.5998995443600981     
   17.600000000000001        72.000000000000000        4.5999713284368333     
   17.600000000000001        72.799999999999997        4.6001177771199240     
   17.600000000000001        73.600000000000009        4.6000655490232765     
   17.600000000000001        74.400000000000006        4.5998467698598899     
   17.600000000000001        75.200000000000003        4.6006741321558238     
   17.600000000000001        76.000000000000000        4.5972674715175543     
   17.600000000000001        76.800000000000011        4.5949925314693276     
   17.600000000000001        77.600000000000009        4.5921063109176865     
   17.600000000000001        78.400000000000006        4.5899029247347256     
   17.600000000000001        79.200000000000003        4.6051326544510971     
   17.600000000000001        80.000000000000000        4.6207649111645441     
   17.600000000000001        80.800000000000011        4.6050022334860037     
   17.600000000000001        81.600000000000009        4.5897064425731298     
   17.600000000000001        82.400000000000006        4.5920085678205398     
   17.600000000000001        83.200000000000003        4.5950460041878642     
   17.600000000000001        84.000000000000000        4.5978691676194199     
   17.600000000000001        84.800000000000011        4.5980433343067633     
   17.600000000000001        85.600000000000009        4.5976887909144670     
   17.600000000000001        86.400000000000006        4.5919854221718914     
   17.600000000000001        87.200000000000003        4.6336327102703585     
   17.600000000000001        88.000000000000000        4.8284844369034561     
   17.600000000000001        88.800000000000011        4.9004406943813219     
   17.600000000000001        89.600000000000009        4.9105538923030698     
   17.600000000000001        90.400000000000006        4.9052945782348845     
   17.600000000000001        91.200000000000003        4.9028276119636862     
   17.600000000000001        92.000000000000000        4.9028634583552888     
   17.600000000000001        92.800000000000011        4.9027532024755685     
   17.600000000000001        93.600000000000009        4.9051097920200117     
   17.600000000000001        94.400000000000006        4.9108053003854648     
   17.600000000000001        95.200000000000003        4.9004547871953337     
   17.600000000000001        96.000000000000000        4.8265265463941285     
   17.600000000000001        96.800000000000011        4.6339076185863126     
   17.600000000000001        97.600000000000009        4.5919439488776197     
   17.600000000000001        98.400000000000006        4.5973471376528900     
   17.600000000000001        99.200000000000003        4.6001485146909413     
   17.600000000000001        100.00000000000000        4.6002144635352398     
   17.600000000000001        100.80000000000001        4.5992233444522510     
   17.600000000000001        101.60000000000001        4.6001542148824539     
   17.600000000000001        102.40000000000001        4.6000295818135015     

   18.400000000000002       0.80000000000000004        4.6000539178807234     
   18.400000000000002        1.6000000000000001        4.5998595763447181     
   18.400000000000002        2.4000000000000004        4.6000236518055795     
   18.400000000000002        3.2000000000000002        4.6002660092886396     
   18.400000000000002        4.0000000000000000        4.6000059804021900     
   18.400000000000002        4.8000000000000007        4.6001805898199581     
   18.400000000000002        5.6000000000000005        4.5997835449670310     
   18.400000000000002        6.4000000000000004        4.6001886163836190     
   18.400000000000002        7.2000000000000002        4.6000770173753338     
   18.400000000000002        8.0000000000000000        4.6000131756903180     
   18.400000000000002        8.8000000000000007        4.5999771253735631     
   18.400000000000002        9.6000000000000014        4.6001154178098851     
   18.400000000000002        10.400000000000000        4.5992613890715512     
   18.400000000000002        11.200000000000001        4.6002120773594397     
   18.400000000000002        12.000000000000000        4.5999524762530282     
   18.400000000000002        12.800000000000001        4.6002846473168901     
   18.400000000000002        13.600000000000001        4.6025145502382934     
   18.400000000000002        14.400000000000000        4.5871702460640780     
   18.400000000000002        15.200000000000001        4.4972145144535878     
   18.400000000000002        16.000000000000000        4.4997884196950757     
   18.400000000000002        16.800000000000001        4.4400237153844007     
   18.400000000000002        17.600000000000001        4.3069516518871884     
   18.400000000000002        18.400000000000002        4.2941668730038991     
   18.400000000000002        19.200000000000003        4.2994546769368682     
   18.400000000000002        20.000000000000000        4.3002351036606870     
   18.400000000000002        20.800000000000001        4.3001350063250534     
   18.400000000000002        21.600000000000001        4.3004647742980646     
   18.400000000000002        22.400000000000002        4.2987790336945935     
   18.400000000000002        23.200000000000003        4.2941441530427626     
   18.400000000000002        24.000000000000000        4.3066555194653642     
   18.400000000000002        24.800000000000001        4.4395247177134491     
   18.400000000000002        25.600000000000001        4.4970664444878983     
   18.400000000000002        26.400000000000002        4.4981589991480160     
   18.400000000000002        27.200000000000003        4.5863456921183303     
   18.400000000000002        28.000000000000000        4.6031391034914240     
   18.400000000000002        28.800000000000001        4.6004413339422463     
   18.400000000000002        29.600000000000001        4.6001636499146139     
   18.400000000000002        30.400000000000002        4.6002810551814237     
   18.400000000000002        31.200000000000003        4.5986429987652135     
   18.400000000000002        32.000000000000000        4.6014557470161792     
   18.400000000000002        32.800000000000004        4.6016406739938134     
   18.400000000000002        33.600000000000001        4.5997215321499647     
   18.400000000000002        34.399999999999999        4.6000217760850948     
   18.400000000000002        35.200000000000003        4.6001200513490348     
   18.400000000000002        36.000000000000000        4.6000625471046304     
   18.400000000000002        36.800000000000004        4.5998158904787161     
   18.400000000000002        37.600000000000001        4.5994795114790161     
   18.400000000000002        38.400000000000006        4.5998514571489251     
   18.400000000000002        39.200000000000003        4.6001900752545124     
   18.400000000000002        40.000000000000000        4.5999970256137557     
   18.400000000000002        40.800000000000004        4.5999228268330690     
   18.400000000000002        41.600000000000001        4.6010785751839887     
   18.400000000000002        42.400000000000006        4.5998135909721567     
   18.400000000000002        43.200000000000003        4.5999092073919376     
   18.400000000000002        44.000000000000000        4.5999760981897406     
   18.400000000000002        44.800000000000004        4.5997814480154551     
   18.400000000000002        45.600000000000001        4.6000977773976217     
   18.400000000000002        46.400000000000006        4.5999812841064376     
   18.400000000000002        47.200000000000003        4.6005776383856061     
   18.400000000000002        48.000000000000000        4.6010426015107617     
   18.400000000000002        48.800000000000004        4.5994648348868648     
   18.400000000000002        49.600000000000001        4.5997315303334672     
   18.400000000000002        50.400000000000006        4.5987622950282141     
   18.400000000000002        51.200000000000003        4.5990235905156709     
   18.400000000000002        52.000000000000000        4.5989471140413354     
   18.400000000000002        52.800000000000004        4.5988102239848532     
   18.400000000000002        53.600000000000001        4.5999672936158227     
   18.400000000000002        54.400000000000006        4.6001043235796653     
   18.400000000000002        55.200000000000003        4.6003294596951338     
   18.400000000000002        56.000000000000000        4.6005362326337593     
   18.400000000000002        56.800000000000004        4.5997415489977254     
   18.400000000000002        57.600000000000001        4.6008567378409824     
   18.400000000000002        58.400000000000006        4.5997120664578341     
   18.400000000000002        59.200000000000003        4.5998996272356054     
   18.400000000000002        60.000000000000000        4.6001638732093211     
   18.400000000000002        60.800000000000004        4.5995407212734571     
   18.400000000000002        61.600000000000001        4.5993335061530560     
   18.400000000000002        62.400000000000006        4.6004198389302884     
   18.400000000000002        63.200000000000003        4.6001103943601951     
   18.400000000000002        64.000000000000000        4.5999909596080997     
   18.400000000000002        64.799999999999997        4.5998867518417139     
   18.400000000000002        65.600000000000009        4.5998623125714415     
   18.400000000000002        66.400000000000006        4.6000043420953247     
   18.400000000000002        67.200000000000003        4.5999996986997980     
   18.400000000000002        68.000000000000000        4.6000593661065885     
   18.400000000000002        68.799999999999997        4.5998106677303996     
   18.400000000000002        69.600000000000009        4.6000237084486306     
   18.400000000000002        70.400000000000006        4.6010890869774874     
   18.400000000000002        71.200000000000003        4.5999386223247845     
   18.400000000000002        72.000000000000000        4.5999586380303299     
   18.400000000000002        72.799999999999997        4.6000159626666948     
   18.400000000000002        73.600000000000009        4.6002577789342105     
   18.400000000000002        74.400000000000006        4.5989898477782942     
   18.400000000000002        75.200000000000003        4.6000789725761981     
   18.400000000000002        76.000000000000000        4.5994541463170897     
   18.400000000000002        76.800000000000011        4.5991342769113750     
   18.400000000000002        77.600000000000009        4.5974917648989804     
   18.400000000000002        78.400000000000006        4.5958780239103749     
   18.400000000000002        79.200000000000003        4.5952211782253531     
   18.400000000000002        80.000000000000000        4.5952581396587711     
   18.400000000000002        80.800000000000011        4.5950897588825805     
   18.400000000000002        81.600000000000009        4.5955853752836449     
   18.400000000000002        82.400000000000006        4.5995487003919440     
   18.400000000000002        83.200000000000003        4.5965716877196412     
   18.400000000000002        84.000000000000000        4.6004854738584831     
   18.400000000000002        84.800000000000011        4.5990580590800301     
   18.400000000000002        85.600000000000009        4.5960391953054387     
   18.400000000000002        86.400000000000006        4.5895742300399762     
   18.400000000000002        87.200000000000003        4.6486885467376036     
   18.400000000000002        88.000000000000000        4.8550235411592908     
   18.400000000000002        88.800000000000011        4.9122496872004291     
   18.400000000000002        89.600000000000009        4.9055806844941348     
   18.400000000000002        90.400000000000006        4.9010345961863822     
   18.400000000000002        91.200000000000003        4.8997839610113196     
   18.400000000000002        92.000000000000000        4.8995180519020076     
   18.400000000000002        92.800000000000011        4.8995713375352832     
   18.400000000000002        93.600000000000009        4.9004106312949585     
   18.400000000000002        94.400000000000006        4.9061634962950045     
   18.400000000000002        95.200000000000003        4.9122329463236252     
   18.400000000000002        96.000000000000000        4.8553642806464525     
   18.400000000000002        96.800000000000011        4.6481977127175362     
   18.400000000000002        97.600000000000009        4.5888046186043585     
   18.400000000000002        98.400000000000006        4.5960922929545509     
   18.400000000000002        99.200000000000003        4.5993327351692699     
   18.400000000000002        100.00000000000000        4.6001596280968782     
   18.400000000000002        100.80000000000001        4.6001064259552225     
   18.400000000000002        101.60000000000001        4.6000730155533081     
   18.400000000000002        102.40000000000001        4.6000411003810227     

   19.200000000000003       0.80000000000000004        4.6003355995376376     
   19.200000000000003        1.6000000000000001        4.6000391033043906     
   19.200000000000003        2.4000000000000004        4.6000683943401519     
   19.200000000000003        3.2000000000000002        4.5988596500628285     
   19.200000000000003        4.0000000000000000        4.6000134551275806     
   19.200000000000003        4.8000000000000007        4.6000690248821421     
   19.200000000000003        5.6000000000000005        4.6001027432180326     
   19.200000000000003        6.4000000000000004        4.5986672025811099     
   19.200000000000003        7.2000000000000002        4.6001718473058100     
   19.200000000000003        8.0000000000000000        4.5983045553909063     
   19.200000000000003        8.8000000000000007        4.6021611918911773     
   19.200000000000003        9.6000000000000014        4.5999613120819589     
   19.200000000000003        10.400000000000000        4.5999796188442330     
   19.200000000000003        11.200000000000001        4.6000861183327064     
   19.200000000000003        12.000000000000000        4.5999066066418095     
   19.200000000000003        12.800000000000001        4.6000982355596642     
   19.200000000000003        13.600000000000001        4.6021000907602074     
   19.200000000000003        14.400000000000000        4.5964301615170022     
   19.200000000000003        15.200000000000001        4.5211281881939396     
   19.200000000000003        16.000000000000000        4.4977397056968451     
   19.200000000000003        16.800000000000001        4.4900794339401324     
   19.200000000000003        17.600000000000001        4.3219172697615669     
   19.200000000000003        18.400000000000002        4.2927424372831160     
   19.200000000000003        19.200000000000003        4.2951165007554604     
   19.200000000000003        20.000000000000000        4.2992712957770109     
   19.200000000000003        20.800000000000001        4.2994698026583595     
   19.200000000000003        21.600000000000001        4.2994281014043523     
   19.200000000000003        22.400000000000002        4.2967149399482496     
   19.200000000000003        23.200000000000003        4.2927398586496173     
   19.200000000000003        24.000000000000000        4.3220220865098256     
   19.200000000000003        24.800000000000001        4.4901339075744318     
   19.200000000000003        25.600000000000001        4.4977319780688596     
   19.200000000000003        26.400000000000002        4.5215403064034270     
   19.200000000000003        27.200000000000003        4.5961784984327378     
   19.200000000000003        28.000000000000000        4.6035306530470788     
   19.200000000000003        28.800000000000001        4.5991106166550715     
   19.200000000000003        29.600000000000001        4.6002209921061192     
   19.200000000000003        30.400000000000002        4.5995901299040138     
   19.200000000000003        31.200000000000003        4.6000737591298497     
   19.200000000000003        32.000000000000000        4.5994510057464755     
   19.200000000000003        32.800000000000004        4.5996769722496458     
   19.200000000000003        33.600000000000001        4.6000431452967554     
   19.200000000000003        34.399999999999999        4.6001084842811171     
   19.200000000000003        35.200000000000003        4.6002438796460554     
   19.200000000000003        36.000000000000000        4.5982485207313015     
   19.200000000000003        36.800000000000004        4.6001488440825806     
   19.200000000000003        37.600000000000001        4.6000376081313119     
   19.200000000000003        38.400000000000006        4.6000146486734943     
   19.200000000000003        39.200000000000003        4.6000258780791672     
   19.200000000000003        40.000000000000000        4.5999588040457366     
   19.200000000000003        40.800000000000004        4.5998609292206973     
   19.200000000000003        41.600000000000001        4.6006195133323757     
   19.200000000000003        42.400000000000006        4.5997435939745772     
   19.200000000000003        43.200000000000003        4.6007683781263680     
   19.200000000000003        44.000000000000000        4.5999541785552758     
   19.200000000000003        44.800000000000004        4.6000754433795805     
   19.200000000000003        45.600000000000001        4.5989054115747638     
   19.200000000000003        46.400000000000006        4.5999226442921168     
   19.200000000000003        47.200000000000003        4.5996663973905569     
   19.200000000000003        48.000000000000000        4.5995125801173078     
   19.200000000000003        48.800000000000004        4.5999082329092351     
   19.200000000000003        49.600000000000001        4.6005089606344791     
   19.200000000000003        50.400000000000006        4.5996033256399400     
   19.200000000000003        51.200000000000003        4.6005226271516531     
   19.200000000000003        52.000000000000000        4.6003182025439475     
   19.200000000000003        52.800000000000004        4.6000770330209866     
   19.200000000000003        53.600000000000001        4.5999883869712068     
   19.200000000000003        54.400000000000006        4.5999138527279166     
   19.200000000000003        55.200000000000003        4.5999660777667675     
   19.200000000000003        56.000000000000000        4.5987972297355180     
   19.200000000000003        56.800000000000004        4.5997140845321356     
   19.200000000000003        57.600000000000001        4.5998400383150342     
   19.200000000000003        58.400000000000006        4.5997721074217814     
   19.200000000000003        59.200000000000003        4.5998942645741678     
   19.200000000000003        60.000000000000000        4.6000639601914921     
   19.200000000000003        60.800000000000004        4.6002143970059706     
   19.200000000000003        61.600000000000001        4.6002281715486593     
   19.200000000000003        62.400000000000006        4.6000403392404063     
   19.200000000000003        63.200000000000003        4.5999100118616116     
   19.200000000000003        64.000000000000000        4.6007500285417038     
   19.200000000000003        64.799999999999997        4.5998950423702301     
   19.200000000000003        65.600000000000009        4.5998996575659978     
   19.200000000000003        66.400000000000006        4.5999102558221177     
   19.200000000000003        67.200000000000003        4.5999271918944942     
   19.200000000000003        68.000000000000000        4.6001728076700585     
   19.200000000000003        68.799999999999997        4.5985533443219069     
   19.200000000000003        69.600000000000009        4.5988341134640782     
   19.200000000000003        70.400000000000006        4.6013534035675150     
   19.200000000000003        71.200000000000003        4.5989428927518459     
   19.200000000000003        72.000000000000000        4.6007739208064615     
   19.200000000000003        72.799999999999997        4.5989003745834074     
   19.200000000000003        73.600000000000009        4.6005645334198251     
   19.200000000000003        74.400000000000006        4.5993099962511899     
   19.200000000000003        75.200000000000003        4.6003884852303969     
   19.200000000000003        76.000000000000000        4.6001819198641467     
   19.200000000000003        76.800000000000011        4.6002465917570721     
   19.200000000000003        77.600000000000009        4.5995684974141202     
   19.200000000000003        78.400000000000006        4.6002652267705919     
   19.200000000000003        79.200000000000003        4.5992374655490558     
   19.200000000000003        80.000000000000000        4.5989163130971029     
   19.200000000000003        80.800000000000011        4.5990853128657019     
   19.200000000000003        81.600000000000009        4.5994637200344037     
   19.200000000000003        82.400000000000006        4.6001614559692214     
   19.200000000000003        83.200000000000003        4.6001356559617133     
   19.200000000000003        84.000000000000000        4.6002674960522807     
   19.200000000000003        84.800000000000011        4.5994178873707874     
   19.200000000000003        85.600000000000009        4.5960005818852672     
   19.200000000000003        86.400000000000006        4.6054414824459187     
   19.200000000000003        87.200000000000003        4.6782310608227817     
   19.200000000000003        88.000000000000000        4.8694778731101840     
   19.200000000000003        88.800000000000011        4.9088782084771214     
   19.200000000000003        89.600000000000009        4.9028659881686725     
   19.200000000000003        90.400000000000006        4.8997937651971224     
   19.200000000000003        91.200000000000003        4.8997921713814208     
   19.200000000000003        92.000000000000000        4.8999327701262141     
   19.200000000000003        92.800000000000011        4.8998097896326902     
   19.200000000000003        93.600000000000009        4.8997565997812140     
   19.200000000000003        94.400000000000006        4.9029077551801290     
   19.200000000000003        95.200000000000003        4.9099209505695240     
   19.200000000000003        96.000000000000000        4.8698455486651637     
   19.200000000000003        96.800000000000011        4.6779720031884944     
   19.200000000000003        97.600000000000009        4.6069934772919128     
   19.200000000000003        98.400000000000006        4.5946550591087334     
   19.200000000000003        99.200000000000003        4.5991831736733495     
   19.200000000000003        100.00000000000000        4.6000369706077278     
   19.200000000000003        100.80000000000001        4.6000841323228130     
   19.200000000000003        101.60000000000001        4.5999968164186908     
   19.200000000000003        102.40000000000001        4.6000652088159679     

   20.000000000000000       0.80000000000000004        4.6000526979910941     
   20.000000000000000        1.6000000000000001        4.5999959852572925     
   20.000000000000000        2.4000000000000004        4.5996936484819564     
   20.000000000000000        3.2000000000000002        4.6015825686870864     
   20.000000000000000        4.0000000000000000        4.5996504027687397     
   20.000000000000000        4.8000000000000007        4.5999074829363451     
   20.000000000000000        5.6000000000000005        4.5999758296083009     
   20.000000000000000        6.4000000000000004        4.5999330872734925     
   20.000000000000000        7.2000000000000002        4.6011042705134493     
   20.000000000000000        8.0000000000000000        4.6008784554542377     
   20.000000000000000        8.8000000000000007        4.5998550466915376     
   20.000000000000000        9.6000000000000014        4.5998969206747855     
   20.000000000000000        10.400000000000000        4.6000292619813585     
   20.000000000000000        11.200000000000001        4.6000594236539323     
   20.000000000000000        12.000000000000000        4.5999792185881825     
   20.000000000000000        12.800000000000001        4.6010216723988941     
   20.000000000000000        13.600000000000001        4.6014534034135135     
   20.000000000000000        14.400000000000000        4.6007218295185153     
   20.000000000000000        15.200000000000001        4.5510557763857653     
   20.000000000000000        16.000000000000000        4.5063377169064731     
   20.000000000000000        16.800000000000001        4.5014812276142093     
   20.000000000000000        17.600000000000001        4.3845652785687479     
   20.000000000000000        18.400000000000002        4.3049486825629106     
   20.000000000000000        19.200000000000003        4.2927492202612862     
   20.000000000000000        20.000000000000000        4.2942130863996439     
   20.000000000000000        20.800000000000001        4.2937895343299592     
   20.000000000000000        21.600000000000001        4.2939989737922719     
   20.000000000000000        22.400000000000002        4.2927131883227130     
   20.000000000000000        23.200000000000003        4.3045598380035148     
   20.000000000000000        24.000000000000000        4.3850107562298559     
   20.000000000000000        24.800000000000001        4.5016476494867996     
   20.000000000000000        25.600000000000001        4.5057784933157299     
   20.000000000000000        26.400000000000002        4.5522037538986329     
   20.000000000000000        27.200000000000003        4.6005811178875549     
   20.000000000000000        28.000000000000000        4.6012730307886445     
   20.000000000000000        28.800000000000001        4.6001642377255507     
   20.000000000000000        29.600000000000001        4.5997045717230316     
   20.000000000000000        30.400000000000002        4.5995272542882590     
   20.000000000000000        31.200000000000003        4.6000169034583926     
   20.000000000000000        32.000000000000000        4.6002547499582622     
   20.000000000000000        32.800000000000004        4.5998722086644239     
   20.000000000000000        33.600000000000001        4.6000027473819172     
   20.000000000000000        34.399999999999999        4.5991405241149783     
   20.000000000000000        35.200000000000003        4.6002024066813370     
   20.000000000000000        36.000000000000000        4.6001992046873701     
   20.000000000000000        36.800000000000004        4.6001228856970497     
   20.000000000000000        37.600000000000001        4.6000419173614597     
   20.000000000000000        38.400000000000006        4.5998730124318001     
   20.000000000000000        39.200000000000003        4.6000032087904064     
   20.000000000000000        40.000000000000000        4.5999798480038407     
   20.000000000000000        40.800000000000004        4.5999117838701924     
   20.000000000000000        41.600000000000001        4.5998565067001600     
   20.000000000000000        42.400000000000006        4.5998642820016329     
   20.000000000000000        43.200000000000003        4.5999153321958728     
   20.000000000000000        44.000000000000000        4.5991153677996817     
   20.000000000000000        44.800000000000004        4.5998676714321798     
   20.000000000000000        45.600000000000001        4.6019320704901991     
   20.000000000000000        46.400000000000006        4.5998249760252046     
   20.000000000000000        47.200000000000003        4.5994841436790308     
   20.000000000000000        48.000000000000000        4.6030527297322754     
   20.000000000000000        48.800000000000004        4.5985175946982482     
   20.000000000000000        49.600000000000001        4.6001380258454292     
   20.000000000000000        50.400000000000006        4.6000221268187440     
   20.000000000000000        51.200000000000003        4.5999388134824573     
   20.000000000000000        52.000000000000000        4.6000828944875654     
   20.000000000000000        52.800000000000004        4.5998981150334730     
   20.000000000000000        53.600000000000001        4.5991463020820280     
   20.000000000000000        54.400000000000006        4.6011572346828764     
   20.000000000000000        55.200000000000003        4.5998499769200798     
   20.000000000000000        56.000000000000000        4.5999555369370499     
   20.000000000000000        56.800000000000004        4.5997374906625206     
   20.000000000000000        57.600000000000001        4.6000555928619979     
   20.000000000000000        58.400000000000006        4.6012044501179243     
   20.000000000000000        59.200000000000003        4.6003254065897421     
   20.000000000000000        60.000000000000000        4.6003648317543222     
   20.000000000000000        60.800000000000004        4.6002353484765939     
   20.000000000000000        61.600000000000001        4.6000901092630020     
   20.000000000000000        62.400000000000006        4.5999141253520053     
   20.000000000000000        63.200000000000003        4.5998360114245740     
   20.000000000000000        64.000000000000000        4.6003752662204702     
   20.000000000000000        64.799999999999997        4.5998796815841567     
   20.000000000000000        65.600000000000009        4.5999009171338656     
   20.000000000000000        66.400000000000006        4.5998344830226587     
   20.000000000000000        67.200000000000003        4.5997489595786645     
   20.000000000000000        68.000000000000000        4.6000221974577169     
   20.000000000000000        68.799999999999997        4.6002982407154880     
   20.000000000000000        69.600000000000009        4.5998324108276858     
   20.000000000000000        70.400000000000006        4.5998164889455886     
   20.000000000000000        71.200000000000003        4.6001613089164648     
   20.000000000000000        72.000000000000000        4.6003004359031783     
   20.000000000000000        72.799999999999997        4.6000386756740239     
   20.000000000000000        73.600000000000009        4.6000736446756036     
   20.000000000000000        74.400000000000006        4.6001811397434444     
   20.000000000000000        75.200000000000003        4.6001408051703407     
   20.000000000000000        76.000000000000000        4.5992914019159192     
   20.000000000000000        76.800000000000011        4.6001885529474631     
   20.000000000000000        77.600000000000009        4.5995711830189414     
   20.000000000000000        78.400000000000006        4.6001456852616531     
   20.000000000000000        79.200000000000003        4.5998754382604510     
   20.000000000000000        80.000000000000000        4.6000313218402047     
   20.000000000000000        80.800000000000011        4.6006201546052523     
   20.000000000000000        81.600000000000009        4.6011042728760332     
   20.000000000000000        82.400000000000006        4.5998954851860159     
   20.000000000000000        83.200000000000003        4.5991555676428364     
   20.000000000000000        84.000000000000000        4.6000538032507974     
   20.000000000000000        84.800000000000011        4.5989538029570154     
   20.000000000000000        85.600000000000009        4.5951899495322213     
   20.000000000000000        86.400000000000006        4.6206024186918837     
   20.000000000000000        87.200000000000003        4.7959711037532946     
   20.000000000000000        88.000000000000000        4.8846884447745405     
   20.000000000000000        88.800000000000011        4.9095160810369700     
   20.000000000000000        89.600000000000009        4.9023194564182671     
   20.000000000000000        90.400000000000006        4.8994338310390777     
   20.000000000000000        91.200000000000003        4.8998847073029630     
   20.000000000000000        92.000000000000000        4.8999992060467434     
   20.000000000000000        92.800000000000011        4.8998973160755837     
   20.000000000000000        93.600000000000009        4.8998003593313273     
   20.000000000000000        94.400000000000006        4.9026221859430459     
   20.000000000000000        95.200000000000003        4.9068791815580894     
   20.000000000000000        96.000000000000000        4.8851286657895692     
   20.000000000000000        96.800000000000011        4.7944741033489908     
   20.000000000000000        97.600000000000009        4.6223966991511007     
   20.000000000000000        98.400000000000006        4.5948662009478429     
   20.000000000000000        99.200000000000003        4.5988214667088121     
   20.000000000000000        100.00000000000000        4.6008220713502768     
   20.000000000000000        100.80000000000001        4.5999625053474835     
   20.000000000000000        101.60000000000001        4.5999860509544801     
   20.000000000000000        102.40000000000001        4.5997020696716877     

   20.800000000000001       0.80000000000000004        4.5998701336673840     
   20.800000000000001        1.6000000000000001        4.5999760338378639     
   20.800000000000001        2.4000000000000004        4.5999457930321226     
   20.800000000000001        3.2000000000000002        4.5999284495543229     
   20.800000000000001        4.0000000000000000        4.5999105096787138     
   20.800000000000001        4.8000000000000007        4.6010401038781756     
   20.800000000000001        5.6000000000000005        4.5999494892311210     
   20.800000000000001        6.4000000000000004        4.6000238524276149     
   20.800000000000001        7.2000000000000002        4.5995571496615462     
   20.800000000000001        8.0000000000000000        4.6000356661087975     
   20.800000000000001        8.8000000000000007        4.5998945588935110     
   20.800000000000001        9.6000000000000014        4.5999642255312425     
   20.800000000000001        10.400000000000000        4.5997822866422933     
   20.800000000000001        11.200000000000001        4.5995948752034170     
   20.800000000000001        12.000000000000000        4.6000806594364612     
   20.800000000000001        12.800000000000001        4.5994397879442941     
   20.800000000000001        13.600000000000001        4.6007596832001427     
   20.800000000000001        14.400000000000000        4.6015835259182944     
   20.800000000000001        15.200000000000001        4.5805466293473396     
   20.800000000000001        16.000000000000000        4.4993806174970796     
   20.800000000000001        16.800000000000001        4.5064210241074187     
   20.800000000000001        17.600000000000001        4.4881717532977863     
   20.800000000000001        18.400000000000002        4.3852910480552785     
   20.800000000000001        19.200000000000003        4.3219780131895806     
   20.800000000000001        20.000000000000000        4.3069745518860572     
   20.800000000000001        20.800000000000001        4.3042932660006317     
   20.800000000000001        21.600000000000001        4.3069481696749508     
   20.800000000000001        22.400000000000002        4.3222324110672732     
   20.800000000000001        23.200000000000003        4.3848729170013421     
   20.800000000000001        24.000000000000000        4.4876922551922149     
   20.800000000000001        24.800000000000001        4.5065693256324373     
   20.800000000000001        25.600000000000001        4.4985706938966015     
   20.800000000000001        26.400000000000002        4.5807887024407030     
   20.800000000000001        27.200000000000003        4.6026608211054221     
   20.800000000000001        28.000000000000000        4.6008074574272557     
   20.800000000000001        28.800000000000001        4.6001902633121388     
   20.800000000000001        29.600000000000001        4.6001178098447060     
   20.800000000000001        30.400000000000002        4.6000374767021022     
   20.800000000000001        31.200000000000003        4.6008692133082656     
   20.800000000000001        32.000000000000000        4.5998809480674154     
   20.800000000000001        32.800000000000004        4.5998731733914955     
   20.800000000000001        33.600000000000001        4.5999700974651745     
   20.800000000000001        34.399999999999999        4.6000517345056275     
   20.800000000000001        35.200000000000003        4.6000675248610152     
   20.800000000000001        36.000000000000000        4.6004319152463093     
   20.800000000000001        36.800000000000004        4.6000064262939979     
   20.800000000000001        37.600000000000001        4.5998630842254888     
   20.800000000000001        38.400000000000006        4.6000292218952890     
   20.800000000000001        39.200000000000003        4.5998225479616917     
   20.800000000000001        40.000000000000000        4.6000827148237997     
   20.800000000000001        40.800000000000004        4.6001864672034776     
   20.800000000000001        41.600000000000001        4.6001446246629536     
   20.800000000000001        42.400000000000006        4.6000408231695493     
   20.800000000000001        43.200000000000003        4.6003620158456400     
   20.800000000000001        44.000000000000000        4.6000293283283984     
   20.800000000000001        44.800000000000004        4.5999005813123217     
   20.800000000000001        45.600000000000001        4.6000001443155378     
   20.800000000000001        46.400000000000006        4.5993186589440898     
   20.800000000000001        47.200000000000003        4.5998130190488480     
   20.800000000000001        48.000000000000000        4.5996136314193867     
   20.800000000000001        48.800000000000004        4.5998785481289080     
   20.800000000000001        49.600000000000001        4.6000403249792985     
   20.800000000000001        50.400000000000006        4.6006027428956973     
   20.800000000000001        51.200000000000003        4.5999380137945032     
   20.800000000000001        52.000000000000000        4.5999260639205515     
   20.800000000000001        52.800000000000004        4.5997838897038621     
   20.800000000000001        53.600000000000001        4.6012926152224720     
   20.800000000000001        54.400000000000006        4.6005576786778004     
   20.800000000000001        55.200000000000003        4.6000713062059280     
   20.800000000000001        56.000000000000000        4.6006936764492519     
   20.800000000000001        56.800000000000004        4.6020866795517401     
   20.800000000000001        57.600000000000001        4.6020058932460044     
   20.800000000000001        58.400000000000006        4.6023851973269281     
   20.800000000000001        59.200000000000003        4.6025282561278607     
   20.800000000000001        60.000000000000000        4.6023390115945988     
   20.800000000000001        60.800000000000004        4.6021102563227414     
   20.800000000000001        61.600000000000001        4.6014076506100183     
   20.800000000000001        62.400000000000006        4.6006271597361845     
   20.800000000000001        63.200000000000003        4.6005550794358179     
   20.800000000000001        64.000000000000000        4.6001038027790893     
   20.800000000000001        64.799999999999997        4.5999379933399061     
   20.800000000000001        65.600000000000009        4.5998987407071743     
   20.800000000000001        66.400000000000006        4.5997399379184776     
   20.800000000000001        67.200000000000003        4.6019914752812960     
   20.800000000000001        68.000000000000000        4.5997885816477764     
   20.800000000000001        68.799999999999997        4.6007935362271457     
   20.800000000000001        69.600000000000009        4.6001649530221869     
   20.800000000000001        70.400000000000006        4.5999901436509605     
   20.800000000000001        71.200000000000003        4.5996479389419500     
   20.800000000000001        72.000000000000000        4.6004096901805527     
   20.800000000000001        72.799999999999997        4.6000407154861271     
   20.800000000000001        73.600000000000009        4.5999949031920453     
   20.800000000000001        74.400000000000006        4.6000200258487531     
   20.800000000000001        75.200000000000003        4.6000406006418535     
   20.800000000000001        76.000000000000000        4.6000876865839997     
   20.800000000000001        76.800000000000011        4.6001142878048640     
   20.800000000000001        77.600000000000009        4.6000934007824252     
   20.800000000000001        78.400000000000006        4.6001104719772457     
   20.800000000000001        79.200000000000003        4.6000882587602865     
   20.800000000000001        80.000000000000000        4.5999654925533449     
   20.800000000000001        80.800000000000011        4.5991984836925353     
   20.800000000000001        81.600000000000009        4.5996018435752175     
   20.800000000000001        82.400000000000006        4.5996508139089745     
   20.800000000000001        83.200000000000003        4.6012722766319980     
   20.800000000000001        84.000000000000000        4.6004390057947067     
   20.800000000000001        84.800000000000011        4.5991342055460045     
   20.800000000000001        85.600000000000009        4.5945739726333086     
   20.800000000000001        86.400000000000006        4.6048820062965330     
   20.800000000000001        87.200000000000003        4.6782800549178809     
   20.800000000000001        88.000000000000000        4.8697585000104180     
   20.800000000000001        88.800000000000011        4.9098363119703023     
   20.800000000000001        89.600000000000009        4.9027658908254548     
   20.800000000000001        90.400000000000006        4.8998635868072080     
   20.800000000000001        91.200000000000003        4.9000142602167571     
   20.800000000000001        92.000000000000000        4.8998327832097619     
   20.800000000000001        92.800000000000011        4.8997384848081937     
   20.800000000000001        93.600000000000009        4.8998230434485155     
   20.800000000000001        94.400000000000006        4.9030945050777648     
   20.800000000000001        95.200000000000003        4.9103463216122147     
   20.800000000000001        96.000000000000000        4.8697619368686027     
   20.800000000000001        96.800000000000011        4.6780938762330670     
   20.800000000000001        97.600000000000009        4.6040955809267237     
   20.800000000000001        98.400000000000006        4.5949687213788781     
   20.800000000000001        99.200000000000003        4.5991487711396291     
   20.800000000000001        100.00000000000000        4.5999386885665201     
   20.800000000000001        100.80000000000001        4.5999357946303947     
   20.800000000000001        101.60000000000001        4.6001027649969481     
   20.800000000000001        102.40000000000001        4.5995121698806676     

   21.600000000000001       0.80000000000000004        4.5998927485537671     
   21.600000000000001        1.6000000000000001        4.5999189783391259     
   21.600000000000001        2.4000000000000004        4.5998061289828929     
   21.600000000000001        3.2000000000000002        4.5999156836470902     
   21.600000000000001        4.0000000000000000        4.6002396222494371     
   21.600000000000001        4.8000000000000007        4.5999721741029038     
   21.600000000000001        5.6000000000000005        4.5998719893267745     
   21.600000000000001        6.4000000000000004        4.6001161249000546     
   21.600000000000001        7.2000000000000002        4.6003947392261182     
   21.600000000000001        8.0000000000000000        4.5997384101614029     
   21.600000000000001        8.8000000000000007        4.5999666388073637     
   21.600000000000001        9.6000000000000014        4.6000207465526186     
   21.600000000000001        10.400000000000000        4.6000745528326270     
   21.600000000000001        11.200000000000001        4.6001224310243236     
   21.600000000000001        12.000000000000000        4.6001555834635806     
   21.600000000000001        12.800000000000001        4.6001766459827458     
   21.600000000000001        13.600000000000001        4.6003168198202786     
   21.600000000000001        14.400000000000000        4.6014443742811837     
   21.600000000000001        15.200000000000001        4.5989204142384859     
   21.600000000000001        16.000000000000000        4.5616346322080448     
   21.600000000000001        16.800000000000001        4.5069839029596217     
   21.600000000000001        17.600000000000001        4.5056826493102591     
   21.600000000000001        18.400000000000002        4.5013292395847122     
   21.600000000000001        19.200000000000003        4.4900820188249249     
   21.600000000000001        20.000000000000000        4.4395727864896442     
   21.600000000000001        20.800000000000001        4.4201199055088107     
   21.600000000000001        21.600000000000001        4.4389674436236826     
   21.600000000000001        22.400000000000002        4.4897583737515800     
   21.600000000000001        23.200000000000003        4.5010363014091137     
   21.600000000000001        24.000000000000000        4.5064462114842296     
   21.600000000000001        24.800000000000001        4.5072421925850916     
   21.600000000000001        25.600000000000001        4.5616244113637663     
   21.600000000000001        26.400000000000002        4.5984055611289465     
   21.600000000000001        27.200000000000003        4.5996618757152863     
   21.600000000000001        28.000000000000000        4.6003079257070310     
   21.600000000000001        28.800000000000001        4.5987345369796744     
   21.600000000000001        29.600000000000001        4.6000703298156438     
   21.600000000000001        30.400000000000002        4.6000207718883388     
   21.600000000000001        31.200000000000003        4.5999422658530245     
   21.600000000000001        32.000000000000000        4.5998555039349123     
   21.600000000000001        32.800000000000004        4.6012845171462331     
   21.600000000000001        33.600000000000001        4.5998814862366544     
   21.600000000000001        34.399999999999999        4.5999540277647029     
   21.600000000000001        35.200000000000003        4.5999977774749397     
   21.600000000000001        36.000000000000000        4.5999772023735721     
   21.600000000000001        36.800000000000004        4.5999788153573524     
   21.600000000000001        37.600000000000001        4.6001491649082888     
   21.600000000000001        38.400000000000006        4.6008877144921270     
   21.600000000000001        39.200000000000003        4.6004407865903039     
   21.600000000000001        40.000000000000000        4.6002198673027213     
   21.600000000000001        40.800000000000004        4.6002671349616193     
   21.600000000000001        41.600000000000001        4.5992021217634171     
   21.600000000000001        42.400000000000006        4.6000011451394736     
   21.600000000000001        43.200000000000003        4.5999542487255303     
   21.600000000000001        44.000000000000000        4.6000188277764984     
   21.600000000000001        44.800000000000004        4.5999997759820186     
   21.600000000000001        45.600000000000001        4.6000252836533626     
   21.600000000000001        46.400000000000006        4.6000735059938451     
   21.600000000000001        47.200000000000003        4.6000713569034160     
   21.600000000000001        48.000000000000000        4.6000437976706205     
   21.600000000000001        48.800000000000004        4.6000457296013604     
   21.600000000000001        49.600000000000001        4.6000083112323846     
   21.600000000000001        50.400000000000006        4.5999364677020136     
   21.600000000000001        51.200000000000003        4.5999308122474387     
   21.600000000000001        52.000000000000000        4.6001128361722197     
   21.600000000000001        52.800000000000004        4.5998272938942861     
   21.600000000000001        53.600000000000001        4.5998321876938242     
   21.600000000000001        54.400000000000006        4.6004052048739306     
   21.600000000000001        55.200000000000003        4.6014957160665793     
   21.600000000000001        56.000000000000000        4.6018612596665234     
   21.600000000000001        56.800000000000004        4.6008053711307912     
   21.600000000000001        57.600000000000001        4.5963070976532414     
   21.600000000000001        58.400000000000006        4.5871717465762085     
   21.600000000000001        59.200000000000003        4.5815567271439557     
   21.600000000000001        60.000000000000000        4.5872924416837444     
   21.600000000000001        60.800000000000004        4.5965188700710478     
   21.600000000000001        61.600000000000001        4.6008170323940556     
   21.600000000000001        62.400000000000006        4.6017274984860137     
   21.600000000000001        63.200000000000003        4.6014345631727149     
   21.600000000000001        64.000000000000000        4.6006355217056161     
   21.600000000000001        64.799999999999997        4.6001022078326050     
   21.600000000000001        65.600000000000009        4.5999431826131989     
   21.600000000000001        66.400000000000006        4.5998062162160789     
   21.600000000000001        67.200000000000003        4.5997049367365923     
   21.600000000000001        68.000000000000000        4.5997867593366442     
   21.600000000000001        68.799999999999997        4.5985809312592965     
   21.600000000000001        69.600000000000009        4.6006513637444533     
   21.600000000000001        70.400000000000006        4.6009390613547962     
   21.600000000000001        71.200000000000003        4.5990792827458646     
   21.600000000000001        72.000000000000000        4.6000364591214922     
   21.600000000000001        72.799999999999997        4.6000340090681986     
   21.600000000000001        73.600000000000009        4.5997775695987162     
   21.600000000000001        74.400000000000006        4.6001142783450462     
   21.600000000000001        75.200000000000003        4.6000140283424296     
   21.600000000000001        76.000000000000000        4.6000619179578761     
   21.600000000000001        76.800000000000011        4.6000770083879292     
   21.600000000000001        77.600000000000009        4.5997544526891518     
   21.600000000000001        78.400000000000006        4.6001575166789914     
   21.600000000000001        79.200000000000003        4.5999849501112315     
   21.600000000000001        80.000000000000000        4.6002470175280088     
   21.600000000000001        80.800000000000011        4.6004309446181892     
   21.600000000000001        81.600000000000009        4.6014528842454538     
   21.600000000000001        82.400000000000006        4.5996673849883924     
   21.600000000000001        83.200000000000003        4.5997997834078355     
   21.600000000000001        84.000000000000000        4.5999066150630741     
   21.600000000000001        84.800000000000011        4.5996487519213627     
   21.600000000000001        85.600000000000009        4.5965398717214843     
   21.600000000000001        86.400000000000006        4.5897596354438281     
   21.600000000000001        87.200000000000003        4.6475119037782626     
   21.600000000000001        88.000000000000000        4.8546621652069231     
   21.600000000000001        88.800000000000011        4.9123810227553131     
   21.600000000000001        89.600000000000009        4.9048273981004016     
   21.600000000000001        90.400000000000006        4.9006495869761810     
   21.600000000000001        91.200000000000003        4.8997430249025120     
   21.600000000000001        92.000000000000000        4.8996533565306892     
   21.600000000000001        92.800000000000011        4.8996862854809820     
   21.600000000000001        93.600000000000009        4.9005571886054122     
   21.600000000000001        94.400000000000006        4.9053575532985674     
   21.600000000000001        95.200000000000003        4.9111592212869839     
   21.600000000000001        96.000000000000000        4.8557567693361801     
   21.600000000000001        96.800000000000011        4.6492732214954025     
   21.600000000000001        97.600000000000009        4.5894789934063702     
   21.600000000000001        98.400000000000006        4.5971264391024151     
   21.600000000000001        99.200000000000003        4.5995514392216803     
   21.600000000000001        100.00000000000000        4.5999957768038433     
   21.600000000000001        100.80000000000001        4.5999761609171568     
   21.600000000000001        101.60000000000001        4.6005967230819316     
   21.600000000000001        102.40000000000001        4.5999076317279073     

   22.400000000000002       0.80000000000000004        4.6018110607345530     
   22.400000000000002        1.6000000000000001        4.5996448625918189     
   22.400000000000002        2.4000000000000004        4.5998604938214607     
   22.400000000000002        3.2000000000000002        4.5998487945299775     
   22.400000000000002        4.0000000000000000        4.5999083543278685     
   22.400000000000002        4.8000000000000007        4.5999622409550902     
   22.400000000000002        5.6000000000000005        4.5997644121177119     
   22.400000000000002        6.4000000000000004        4.5988069961204010     
   22.400000000000002        7.2000000000000002        4.6002220580674109     
   22.400000000000002        8.0000000000000000        4.6000083190879355     
   22.400000000000002        8.8000000000000007        4.5999411767333953     
   22.400000000000002        9.6000000000000014        4.6000107415677993     
   22.400000000000002        10.400000000000000        4.6001018777342342     
   22.400000000000002        11.200000000000001        4.5995645416038045     
   22.400000000000002        12.000000000000000        4.6002289643042706     
   22.400000000000002        12.800000000000001        4.5990506440963728     
   22.400000000000002        13.600000000000001        4.6000646983223623     
   22.400000000000002        14.400000000000000        4.6005294566242592     
   22.400000000000002        15.200000000000001        4.6016993818434502     
   22.400000000000002        16.000000000000000        4.5952949010526236     
   22.400000000000002        16.800000000000001        4.5629304531633856     
   22.400000000000002        17.600000000000001        4.4981887372370162     
   22.400000000000002        18.400000000000002        4.5063266417653018     
   22.400000000000002        19.200000000000003        4.4974408783588098     
   22.400000000000002        20.000000000000000        4.4996149748519327     
   22.400000000000002        20.800000000000001        4.5020071872637724     
   22.400000000000002        21.600000000000001        4.4994852335170412     
   22.400000000000002        22.400000000000002        4.4989902882820818     
   22.400000000000002        23.200000000000003        4.5063050085494476     
   22.400000000000002        24.000000000000000        4.4983841524213579     
   22.400000000000002        24.800000000000001        4.5618435180994616     
   22.400000000000002        25.600000000000001        4.5955819670783882     
   22.400000000000002        26.400000000000002        4.6009907546432718     
   22.400000000000002        27.200000000000003        4.6037242596936245     
   22.400000000000002        28.000000000000000        4.5999237847701693     
   22.400000000000002        28.800000000000001        4.6001672383824870     
   22.400000000000002        29.600000000000001        4.6000973342020748     
   22.400000000000002        30.400000000000002        4.6000435182304829     
   22.400000000000002        31.200000000000003        4.6007958628912551     
   22.400000000000002        32.000000000000000        4.5983583507632027     
   22.400000000000002        32.800000000000004        4.5997738931655006     
   22.400000000000002        33.600000000000001        4.5997415806787565     
   22.400000000000002        34.399999999999999        4.5998836144912190     
   22.400000000000002        35.200000000000003        4.6000453775796570     
   22.400000000000002        36.000000000000000        4.6000444131608891     
   22.400000000000002        36.800000000000004        4.6000276198906906     
   22.400000000000002        37.600000000000001        4.6003088784112132     
   22.400000000000002        38.400000000000006        4.5982488261984473     
   22.400000000000002        39.200000000000003        4.5982147728320104     
   22.400000000000002        40.000000000000000        4.6006307429437774     
   22.400000000000002        40.800000000000004        4.5989495655404689     
   22.400000000000002        41.600000000000001        4.6003992286657009     
   22.400000000000002        42.400000000000006        4.6013432702188775     
   22.400000000000002        43.200000000000003        4.5999564357471954     
   22.400000000000002        44.000000000000000        4.6000038500064715     
   22.400000000000002        44.800000000000004        4.6000094680802119     
   22.400000000000002        45.600000000000001        4.6000505571306309     
   22.400000000000002        46.400000000000006        4.6001697104587249     
   22.400000000000002        47.200000000000003        4.6002366264235386     
   22.400000000000002        48.000000000000000        4.6001535383349426     
   22.400000000000002        48.800000000000004        4.6000919546132355     
   22.400000000000002        49.600000000000001        4.5993983379784389     
   22.400000000000002        50.400000000000006        4.6001414001746310     
   22.400000000000002        51.200000000000003        4.5994956380278538     
   22.400000000000002        52.000000000000000        4.5998117311407434     
   22.400000000000002        52.800000000000004        4.5999738726711916     
   22.400000000000002        53.600000000000001        4.6005152029521668     
   22.400000000000002        54.400000000000006        4.6016333418736712     
   22.400000000000002        55.200000000000003        4.5990412004971120     
   22.400000000000002        56.000000000000000        4.5792140632553187     
   22.400000000000002        56.800000000000004        4.5517279950907961     
   22.400000000000002        57.600000000000001        4.5217068328528338     
   22.400000000000002        58.400000000000006        4.4986353856481500     
   22.400000000000002        59.200000000000003        4.5036041962608087     
   22.400000000000002        60.000000000000000        4.4988528520208257     
   22.400000000000002        60.800000000000004        4.5199455365384020     
   22.400000000000002        61.600000000000001        4.5524003589551265     
   22.400000000000002        62.400000000000006        4.5807337901220579     
   22.400000000000002        63.200000000000003        4.5982591815460001     
   22.400000000000002        64.000000000000000        4.6020129492589108     
   22.400000000000002        64.799999999999997        4.6008443194668329     
   22.400000000000002        65.600000000000009        4.6001171010001238     
   22.400000000000002        66.400000000000006        4.5997814970801736     
   22.400000000000002        67.200000000000003        4.5998921095878851     
   22.400000000000002        68.000000000000000        4.6013317164026066     
   22.400000000000002        68.799999999999997        4.6001800273964930     
   22.400000000000002        69.600000000000009        4.5977687284617330     
   22.400000000000002        70.400000000000006        4.6003145195025281     
   22.400000000000002        71.200000000000003        4.6000113976992951     
   22.400000000000002        72.000000000000000        4.5999968330932273     
   22.400000000000002        72.799999999999997        4.5999976344795925     
   22.400000000000002        73.600000000000009        4.6000480849895391     
   22.400000000000002        74.400000000000006        4.5999913176290459     
   22.400000000000002        75.200000000000003        4.5999950882983525     
   22.400000000000002        76.000000000000000        4.6000151874264148     
   22.400000000000002        76.800000000000011        4.6000448155063145     
   22.400000000000002        77.600000000000009        4.6001089428099373     
   22.400000000000002        78.400000000000006        4.5992456868362339     
   22.400000000000002        79.200000000000003        4.6001061587987753     
   22.400000000000002        80.000000000000000        4.5993559821319741     
   22.400000000000002        80.800000000000011        4.5997784124838041     
   22.400000000000002        81.600000000000009        4.5998839168668377     
   22.400000000000002        82.400000000000006        4.5998349334533044     
   22.400000000000002        83.200000000000003        4.5999433558355527     
   22.400000000000002        84.000000000000000        4.5999845279826248     
   22.400000000000002        84.800000000000011        4.6005482773831119     
   22.400000000000002        85.600000000000009        4.5968586693463802     
   22.400000000000002        86.400000000000006        4.5918719042938694     
   22.400000000000002        87.200000000000003        4.6352774075957939     
   22.400000000000002        88.000000000000000        4.8265214234598242     
   22.400000000000002        88.800000000000011        4.9008153976910789     
   22.400000000000002        89.600000000000009        4.9100942132709378     
   22.400000000000002        90.400000000000006        4.9056784594386560     
   22.400000000000002        91.200000000000003        4.9026985984790681     
   22.400000000000002        92.000000000000000        4.9019220024006112     
   22.400000000000002        92.800000000000011        4.9043256700844582     
   22.400000000000002        93.600000000000009        4.9045516040722221     
   22.400000000000002        94.400000000000006        4.9106774494818106     
   22.400000000000002        95.200000000000003        4.9007557068758096     
   22.400000000000002        96.000000000000000        4.8265792309086120     
   22.400000000000002        96.800000000000011        4.6338060453436034     
   22.400000000000002        97.600000000000009        4.5922330729482033     
   22.400000000000002        98.400000000000006        4.5972723808720746     
   22.400000000000002        99.200000000000003        4.6000201827391614     
   22.400000000000002        100.00000000000000        4.6001187988740133     
   22.400000000000002        100.80000000000001        4.6001984874709576     
   22.400000000000002        101.60000000000001        4.6000254059492809     
   22.400000000000002        102.40000000000001        4.5994543085527093     

   23.200000000000003       0.80000000000000004        4.5997423673898599     
   23.200000000000003        1.6000000000000001        4.5995610789131796     
   23.200000000000003        2.4000000000000004        4.5996784187640847     
   23.200000000000003        3.2000000000000002        4.6009992476731281     
   23.200000000000003        4.0000000000000000        4.5998414124258931     
   23.200000000000003        4.8000000000000007        4.5997260765733872     
   23.200000000000003        5.6000000000000005        4.6022540292906671     
   23.200000000000003        6.4000000000000004        4.5986399376182980     
   23.200000000000003        7.2000000000000002        4.6000523582765602     
   23.200000000000003        8.0000000000000000        4.5999987080562832     
   23.200000000000003        8.8000000000000007        4.6003680829910270     
   23.200000000000003        9.6000000000000014        4.5999532310846716     
   23.200000000000003        10.400000000000000        4.6001333925311858     
   23.200000000000003        11.200000000000001        4.6001047919187261     
   23.200000000000003        12.000000000000000        4.5999224931723122     
   23.200000000000003        12.800000000000001        4.6001026161116201     
   23.200000000000003        13.600000000000001        4.6012089238999136     
   23.200000000000003        14.400000000000000        4.5997243527343148     
   23.200000000000003        15.200000000000001        4.6006844038570760     
   23.200000000000003        16.000000000000000        4.6015715452968173     
   23.200000000000003        16.800000000000001        4.5977645441888679     
   23.200000000000003        17.600000000000001        4.5816045435145796     
   23.200000000000003        18.400000000000002        4.5519085289017989     
   23.200000000000003        19.200000000000003        4.5212051314026862     
   23.200000000000003        20.000000000000000        4.4981933876283753     
   23.200000000000003        20.800000000000001        4.5054545308735294     
   23.200000000000003        21.600000000000001        4.4981542078344940     
   23.200000000000003        22.400000000000002        4.5210646714658136     
   23.200000000000003        23.200000000000003        4.5519500813447440     
   23.200000000000003        24.000000000000000        4.5805365876772726     
   23.200000000000003        24.800000000000001        4.5980571131096575     
   23.200000000000003        25.600000000000001        4.6020989930071163     
   23.200000000000003        26.400000000000002        4.6006630248241613     
   23.200000000000003        27.200000000000003        4.5999672843121600     
   23.200000000000003        28.000000000000000        4.5992636791179891     
   23.200000000000003        28.800000000000001        4.6000986835127611     
   23.200000000000003        29.600000000000001        4.6002897978382649     
   23.200000000000003        30.400000000000002        4.6001297581888760     
   23.200000000000003        31.200000000000003        4.5999596837432213     
   23.200000000000003        32.000000000000000        4.5998837247326678     
   23.200000000000003        32.800000000000004        4.6007117649808782     
   23.200000000000003        33.600000000000001        4.6011502939406403     
   23.200000000000003        34.399999999999999        4.5993194532623800     
   23.200000000000003        35.200000000000003        4.6001368550560899     
   23.200000000000003        36.000000000000000        4.6002498516117933     
   23.200000000000003        36.800000000000004        4.6001560123536249     
   23.200000000000003        37.600000000000001        4.6001927970473808     
   23.200000000000003        38.400000000000006        4.6004464313557687     
   23.200000000000003        39.200000000000003        4.6005353145965167     
   23.200000000000003        40.000000000000000        4.6003707063997021     
   23.200000000000003        40.800000000000004        4.5985712768577951     
   23.200000000000003        41.600000000000001        4.6009287421378495     
   23.200000000000003        42.400000000000006        4.5979882364250821     
   23.200000000000003        43.200000000000003        4.5993821770958165     
   23.200000000000003        44.000000000000000        4.5998515564373017     
   23.200000000000003        44.800000000000004        4.5999918816086804     
   23.200000000000003        45.600000000000001        4.6000726039875657     
   23.200000000000003        46.400000000000006        4.5999020220938123     
   23.200000000000003        47.200000000000003        4.5986414520416545     
   23.200000000000003        48.000000000000000        4.6002838081058970     
   23.200000000000003        48.800000000000004        4.6000997227747655     
   23.200000000000003        49.600000000000001        4.6000193684049897     
   23.200000000000003        50.400000000000006        4.5996864468128900     
   23.200000000000003        51.200000000000003        4.6015236516975495     
   23.200000000000003        52.000000000000000        4.5997288855766225     
   23.200000000000003        52.800000000000004        4.6004779623481404     
   23.200000000000003        53.600000000000001        4.6028842881248533     
   23.200000000000003        54.400000000000006        4.5953972094009146     
   23.200000000000003        55.200000000000003        4.5612062412209458     
   23.200000000000003        56.000000000000000        4.4989698924534700     
   23.200000000000003        56.800000000000004        4.5058818104685079     
   23.200000000000003        57.600000000000001        4.4974594691513783     
   23.200000000000003        58.400000000000006        4.4999093416904685     
   23.200000000000003        59.200000000000003        4.5019973128554307     
   23.200000000000003        60.000000000000000        4.5001068083726752     
   23.200000000000003        60.800000000000004        4.4975834072385057     
   23.200000000000003        61.600000000000001        4.5076086303294982     
   23.200000000000003        62.400000000000006        4.5010583991136306     
   23.200000000000003        63.200000000000003        4.5632946066316284     
   23.200000000000003        64.000000000000000        4.5939878822421880     
   23.200000000000003        64.799999999999997        4.6019655652887188     
   23.200000000000003        65.600000000000009        4.6006584685460545     
   23.200000000000003        66.400000000000006        4.6000074588915680     
   23.200000000000003        67.200000000000003        4.5999260616620914     
   23.200000000000003        68.000000000000000        4.5999735638283727     
   23.200000000000003        68.799999999999997        4.6000882166296027     
   23.200000000000003        69.600000000000009        4.6002198335043909     
   23.200000000000003        70.400000000000006        4.6008265822521466     
   23.200000000000003        71.200000000000003        4.5999729192870715     
   23.200000000000003        72.000000000000000        4.5999112861222926     
   23.200000000000003        72.799999999999997        4.5998890534511094     
   23.200000000000003        73.600000000000009        4.5998958631578013     
   23.200000000000003        74.400000000000006        4.5999112935425970     
   23.200000000000003        75.200000000000003        4.5999588103908158     
   23.200000000000003        76.000000000000000        4.6000318523399981     
   23.200000000000003        76.800000000000011        4.5999959781541673     
   23.200000000000003        77.600000000000009        4.5999548447232188     
   23.200000000000003        78.400000000000006        4.6000433560368972     
   23.200000000000003        79.200000000000003        4.6001084157569245     
   23.200000000000003        80.000000000000000        4.6000776179809213     
   23.200000000000003        80.800000000000011        4.6000221130425043     
   23.200000000000003        81.600000000000009        4.5999693273704816     
   23.200000000000003        82.400000000000006        4.5999806055997778     
   23.200000000000003        83.200000000000003        4.6000169302638296     
   23.200000000000003        84.000000000000000        4.6000237268402904     
   23.200000000000003        84.800000000000011        4.6000037135471725     
   23.200000000000003        85.600000000000009        4.5987566135191260     
   23.200000000000003        86.400000000000006        4.5948149681824457     
   23.200000000000003        87.200000000000003        4.6054327320452701     
   23.200000000000003        88.000000000000000        4.6640354737303547     
   23.200000000000003        88.800000000000011        4.8416724176683283     
   23.200000000000003        89.600000000000009        4.9004972327368819     
   23.200000000000003        90.400000000000006        4.9133339974265589     
   23.200000000000003        91.200000000000003        4.9094892598888009     
   23.200000000000003        92.000000000000000        4.9084860887258994     
   23.200000000000003        92.800000000000011        4.9112948776462311     
   23.200000000000003        93.600000000000009        4.9121747783063583     
   23.200000000000003        94.400000000000006        4.9007709469492342     
   23.200000000000003        95.200000000000003        4.8418262532816696     
   23.200000000000003        96.000000000000000        4.6643101150943052     
   23.200000000000003        96.800000000000011        4.6038386076721647     
   23.200000000000003        97.600000000000009        4.5957713854914237     
   23.200000000000003        98.400000000000006        4.5988631805828284     
   23.200000000000003        99.200000000000003        4.5994336614915534     
   23.200000000000003        100.00000000000000        4.5999761287980441     
   23.200000000000003        100.80000000000001        4.6004027993406273     
   23.200000000000003        101.60000000000001        4.5992568001190186     
   23.200000000000003        102.40000000000001        4.6000479370951455     

   24.000000000000000       0.80000000000000004        4.5996916647017567     
   24.000000000000000        1.6000000000000001        4.6018630905410971     
   24.000000000000000        2.4000000000000004        4.5996067234108517     
   24.000000000000000        3.2000000000000002        4.5999196040249597     
   24.000000000000000        4.0000000000000000        4.5999411669655057     
   24.000000000000000        4.8000000000000007        4.5995022928491647     
   24.000000000000000        5.6000000000000005        4.6006591608230369     
   24.000000000000000        6.4000000000000004        4.6000112601934049     
   24.000000000000000        7.2000000000000002        4.6002996226329573     
   24.000000000000000        8.0000000000000000        4.6000922819478474     
   24.000000000000000        8.8000000000000007        4.5998242012471238     
   24.000000000000000        9.6000000000000014        4.5999502973617519     
   24.000000000000000        10.400000000000000        4.6001973567198586     
   24.000000000000000        11.200000000000001        4.5993561890999857     
   24.000000000000000        12.000000000000000        4.6003425423997140     
   24.000000000000000        12.800000000000001        4.5999537909438901     
   24.000000000000000        13.600000000000001        4.5998850184734534     
   24.000000000000000        14.400000000000000        4.6001276246177145     
   24.000000000000000        15.200000000000001        4.5997441382243744     
   24.000000000000000        16.000000000000000        4.6005325830308781     
   24.000000000000000        16.800000000000001        4.6012508210104350     
   24.000000000000000        17.600000000000001        4.6023974559949030     
   24.000000000000000        18.400000000000002        4.6005209571974603     
   24.000000000000000        19.200000000000003        4.5967019647661678     
   24.000000000000000        20.000000000000000        4.5870108307487030     
   24.000000000000000        20.800000000000001        4.5812960256450959     
   24.000000000000000        21.600000000000001        4.5866784241149983     
   24.000000000000000        22.400000000000002        4.5963639029639980     
   24.000000000000000        23.200000000000003        4.6005591008396580     
   24.000000000000000        24.000000000000000        4.6025590285070503     
   24.000000000000000        24.800000000000001        4.6019082888119245     
   24.000000000000000        25.600000000000001        4.6005522649776074     
   24.000000000000000        26.400000000000002        4.6001267620481743     
   24.000000000000000        27.200000000000003        4.5980573133761533     
   24.000000000000000        28.000000000000000        4.6001368759842087     
   24.000000000000000        28.800000000000001        4.6003683786456708     
   24.000000000000000        29.600000000000001        4.5983220699755387     
   24.000000000000000        30.400000000000002        4.6002546965407918     
   24.000000000000000        31.200000000000003        4.5997445668700552     
   24.000000000000000        32.000000000000000        4.5995208976320878     
   24.000000000000000        32.800000000000004        4.6006646133177664     
   24.000000000000000        33.600000000000001        4.5998447432517064     
   24.000000000000000        34.399999999999999        4.5999237496348355     
   24.000000000000000        35.200000000000003        4.6000808749565456     
   24.000000000000000        36.000000000000000        4.5983924412420434     
   24.000000000000000        36.800000000000004        4.6003019298627672     
   24.000000000000000        37.600000000000001        4.6000783991704184     
   24.000000000000000        38.400000000000006        4.6000386109603468     
   24.000000000000000        39.200000000000003        4.6001091770187585     
   24.000000000000000        40.000000000000000        4.6001409230455437     
   24.000000000000000        40.800000000000004        4.6001682387088856     
   24.000000000000000        41.600000000000001        4.6003028450935037     
   24.000000000000000        42.400000000000006        4.6000459104336278     
   24.000000000000000        43.200000000000003        4.6024805251797227     
   24.000000000000000        44.000000000000000        4.5996581033319588     
   24.000000000000000        44.800000000000004        4.5999063847054087     
   24.000000000000000        45.600000000000001        4.6000357373117255     
   24.000000000000000        46.400000000000006        4.6002675698318498     
   24.000000000000000        47.200000000000003        4.5994263927855448     
   24.000000000000000        48.000000000000000        4.6002403479165652     
   24.000000000000000        48.800000000000004        4.5999786640266374     
   24.000000000000000        49.600000000000001        4.5998190771126257     
   24.000000000000000        50.400000000000006        4.5997325806769629     
   24.000000000000000        51.200000000000003        4.6000675598480649     
   24.000000000000000        52.000000000000000        4.6000420325687355     
   24.000000000000000        52.800000000000004        4.6013453473517920     
   24.000000000000000        53.600000000000001        4.5982559158772354     
   24.000000000000000        54.400000000000006        4.5615048846314634     
   24.000000000000000        55.200000000000003        4.5081078061031494     
   24.000000000000000        56.000000000000000        4.5064814536059270     
   24.000000000000000        56.800000000000004        4.5018092277722594     
   24.000000000000000        57.600000000000001        4.4898725301033720     
   24.000000000000000        58.400000000000006        4.4399872014070541     
   24.000000000000000        59.200000000000003        4.4190127039311822     
   24.000000000000000        60.000000000000000        4.4396920189781186     
   24.000000000000000        60.800000000000004        4.4901846945706909     
   24.000000000000000        61.600000000000001        4.5041017267270727     
   24.000000000000000        62.400000000000006        4.4924455469693747     
   24.000000000000000        63.200000000000003        4.5122723491991605     
   24.000000000000000        64.000000000000000        4.5633824570891477     
   24.000000000000000        64.799999999999997        4.5983303760759160     
   24.000000000000000        65.600000000000009        4.6014366965286442     
   24.000000000000000        66.400000000000006        4.6003626081354883     
   24.000000000000000        67.200000000000003        4.5999601173828255     
   24.000000000000000        68.000000000000000        4.5999738216740615     
   24.000000000000000        68.799999999999997        4.5997429366960105     
   24.000000000000000        69.600000000000009        4.5999237918596911     
   24.000000000000000        70.400000000000006        4.6000180253623757     
   24.000000000000000        71.200000000000003        4.5999515574686614     
   24.000000000000000        72.000000000000000        4.5999039662009142     
   24.000000000000000        72.799999999999997        4.6009608817504759     
   24.000000000000000        73.600000000000009        4.5998098628597184     
   24.000000000000000        74.400000000000006        4.5998258128068406     
   24.000000000000000        75.200000000000003        4.5998732315946507     
   24.000000000000000        76.000000000000000        4.5994454807158958     
   24.000000000000000        76.800000000000011        4.5998900996891168     
   24.000000000000000        77.600000000000009        4.6006179859503362     
   24.000000000000000        78.400000000000006        4.5998427958047605     
   24.000000000000000        79.200000000000003        4.6000642826423634     
   24.000000000000000        80.000000000000000        4.6001557539132731     
   24.000000000000000        80.800000000000011        4.5995645708078463     
   24.000000000000000        81.600000000000009        4.6004274767845255     
   24.000000000000000        82.400000000000006        4.5999831866055843     
   24.000000000000000        83.200000000000003        4.6000404734918501     
   24.000000000000000        84.000000000000000        4.5992001767063133     
   24.000000000000000        84.800000000000011        4.6008889104631940     
   24.000000000000000        85.600000000000009        4.5996663474551598     
   24.000000000000000        86.400000000000006        4.5969812220828326     
   24.000000000000000        87.200000000000003        4.5927487617941072     
   24.000000000000000        88.000000000000000        4.6041482765266180     
   24.000000000000000        88.800000000000011        4.6640405506768516     
   24.000000000000000        89.600000000000009        4.8264905541119525     
   24.000000000000000        90.400000000000006        4.8552600812890185     
   24.000000000000000        91.200000000000003        4.8694782673932400     
   24.000000000000000        92.000000000000000        4.8851056921473903     
   24.000000000000000        92.800000000000011        4.8693024809786625     
   24.000000000000000        93.600000000000009        4.8552611599927822     
   24.000000000000000        94.400000000000006        4.8256209260935332     
   24.000000000000000        95.200000000000003        4.6642007204220963     
   24.000000000000000        96.000000000000000        4.6042955459310884     
   24.000000000000000        96.800000000000011        4.5929639947624903     
   24.000000000000000        97.600000000000009        4.5975319570676163     
   24.000000000000000        98.400000000000006        4.5998140025962275     
   24.000000000000000        99.200000000000003        4.6002178145363066     
   24.000000000000000        100.00000000000000        4.5993942463433655     
   24.000000000000000        100.80000000000001        4.6000266574111519     
   24.000000000000000        101.60000000000001        4.5996843118868691     
   24.000000000000000        102.40000000000001        4.6001018711149451     

   24.800000000000001       0.80000000000000004        4.5999005302069760     
   24.800000000000001        1.6000000000000001        4.5997144582541507     
   24.800000000000001        2.4000000000000004        4.5998505071386768     
   24.800000000000001        3.2000000000000002        4.6000406858449976     
   24.800000000000001        4.0000000000000000        4.5999808150931862     
   24.800000000000001        4.8000000000000007        4.5985635736012833     
   24.800000000000001        5.6000000000000005        4.5999526510051831     
   24.800000000000001        6.4000000000000004        4.6002017383189120     
   24.800000000000001        7.2000000000000002        4.5975786896416508     
   24.800000000000001        8.0000000000000000        4.6006040600700810     
   24.800000000000001        8.8000000000000007        4.6003036748025812     
   24.800000000000001        9.6000000000000014        4.5999547213289231     
   24.800000000000001        10.400000000000000        4.6005146900044007     
   24.800000000000001        11.200000000000001        4.5984307182111719     
   24.800000000000001        12.000000000000000        4.6000267994403492     
   24.800000000000001        12.800000000000001        4.5998825682934363     
   24.800000000000001        13.600000000000001        4.5998188861817830     
   24.800000000000001        14.400000000000000        4.5998738049216303     
   24.800000000000001        15.200000000000001        4.5999542487688769     
   24.800000000000001        16.000000000000000        4.6010066568855876     
   24.800000000000001        16.800000000000001        4.6001819066425487     
   24.800000000000001        17.600000000000001        4.6006149980239543     
   24.800000000000001        18.400000000000002        4.6013321549939921     
   24.800000000000001        19.200000000000003        4.6020452397771994     
   24.800000000000001        20.000000000000000        4.6020207534106534     
   24.800000000000001        20.800000000000001        4.6026620525683519     
   24.800000000000001        21.600000000000001        4.6025726886729217     
   24.800000000000001        22.400000000000002        4.6020740881417286     
   24.800000000000001        23.200000000000003        4.6012182980297274     
   24.800000000000001        24.000000000000000        4.6004568937648891     
   24.800000000000001        24.800000000000001        4.6001387493742429     
   24.800000000000001        25.600000000000001        4.5999943023905381     
   24.800000000000001        26.400000000000002        4.6009594829680136     
   24.800000000000001        27.200000000000003        4.6007497757290050     
   24.800000000000001        28.000000000000000        4.6001228697286933     
   24.800000000000001        28.800000000000001        4.6002560673170798     
   24.800000000000001        29.600000000000001        4.6003120825134625     
   24.800000000000001        30.400000000000002        4.5997851402523331     
   24.800000000000001        31.200000000000003        4.5995828357652586     
   24.800000000000001        32.000000000000000        4.6024827748467230     
   24.800000000000001        32.800000000000004        4.5995945271317815     
   24.800000000000001        33.600000000000001        4.5999794190495731     
   24.800000000000001        34.399999999999999        4.6001023790230340     
   24.800000000000001        35.200000000000003        4.6002410250742853     
   24.800000000000001        36.000000000000000        4.6003688848816715     
   24.800000000000001        36.800000000000004        4.6001453154572483     
   24.800000000000001        37.600000000000001        4.6001331877139089     
   24.800000000000001        38.400000000000006        4.6000902613217560     
   24.800000000000001        39.200000000000003        4.6001528164938543     
   24.800000000000001        40.000000000000000        4.6001753559725840     
   24.800000000000001        40.800000000000004        4.6002868658738096     
   24.800000000000001        41.600000000000001        4.5993602608207924     
   24.800000000000001        42.400000000000006        4.5999525167802080     
   24.800000000000001        43.200000000000003        4.5997124564822949     
   24.800000000000001        44.000000000000000        4.5997140937947343     
   24.800000000000001        44.800000000000004        4.6005394861061308     
   24.800000000000001        45.600000000000001        4.5998646160607102     
   24.800000000000001        46.400000000000006        4.5999633394792250     
   24.800000000000001        47.200000000000003        4.6001617213204522     
   24.800000000000001        48.000000000000000        4.6001124147919272     
   24.800000000000001        48.800000000000004        4.6000438385280935     
   24.800000000000001        49.600000000000001        4.5998976451581424     
   24.800000000000001        50.400000000000006        4.6010510174056733     
   24.800000000000001        51.200000000000003        4.5998911049795073     
   24.800000000000001        52.000000000000000        4.6007419335573481     
   24.800000000000001        52.800000000000004        4.6017805051882990     
   24.800000000000001        53.600000000000001        4.5809189016466529     
   24.800000000000001        54.400000000000006        4.4962237769769731     
   24.800000000000001        55.200000000000003        4.5079561286548238     
   24.800000000000001        56.000000000000000        4.4875628904194826     
   24.800000000000001        56.800000000000004        4.3848612600247758     
   24.800000000000001        57.600000000000001        4.3217201224887738     
   24.800000000000001        58.400000000000006        4.3072277163433972     
   24.800000000000001        59.200000000000003        4.3041008094870046     
   24.800000000000001        60.000000000000000        4.3069551240641859     
   24.800000000000001        60.800000000000004        4.3221209679156205     
   24.800000000000001        61.600000000000001        4.3846088388527971     
   24.800000000000001        62.400000000000006        4.4947971605453878     
   24.800000000000001        63.200000000000003        4.4924621357148773     
   24.800000000000001        64.000000000000000        4.5002716883786187     
   24.800000000000001        64.799999999999997        4.5808035989034304     
   24.800000000000001        65.600000000000009        4.6017067981081414     
   24.800000000000001        66.400000000000006        4.6000522817625322     
   24.800000000000001        67.200000000000003        4.6011176153252409     
   24.800000000000001        68.000000000000000        4.5981714569297463     
   24.800000000000001        68.799999999999997        4.6012964527893869     
   24.800000000000001        69.600000000000009        4.5998842007652962     
   24.800000000000001        70.400000000000006        4.5998588676456338     
   24.800000000000001        71.200000000000003        4.5999383908737084     
   24.800000000000001        72.000000000000000        4.5999593746358203     
   24.800000000000001        72.799999999999997        4.5995009592865062     
   24.800000000000001        73.600000000000009        4.5998350198691558     
   24.800000000000001        74.400000000000006        4.6006823862943627     
   24.800000000000001        75.200000000000003        4.6004707874870956     
   24.800000000000001        76.000000000000000        4.5997790098591649     
   24.800000000000001        76.800000000000011        4.5998292823800613     
   24.800000000000001        77.600000000000009        4.5997758478734836     
   24.800000000000001        78.400000000000006        4.6010492070649489     
   24.800000000000001        79.200000000000003        4.6000356913112341     
   24.800000000000001        80.000000000000000        4.5990107936549363     
   24.800000000000001        80.800000000000011        4.6000810159398986     
   24.800000000000001        81.600000000000009        4.6000098229806259     
   24.800000000000001        82.400000000000006        4.6000572323267317     
   24.800000000000001        83.200000000000003        4.6000646928496201     
   24.800000000000001        84.000000000000000        4.6000215494614229     
   24.800000000000001        84.800000000000011        4.6003594104923824     
   24.800000000000001        85.600000000000009        4.5999305911846298     
   24.800000000000001        86.400000000000006        4.5998726539392196     
   24.800000000000001        87.200000000000003        4.5965517249753747     
   24.800000000000001        88.000000000000000        4.5927366743833957     
   24.800000000000001        88.800000000000011        4.6055873777694396     
   24.800000000000001        89.600000000000009        4.6345020379891491     
   24.800000000000001        90.400000000000006        4.6475277712265859     
   24.800000000000001        91.200000000000003        4.6781982786653558     
   24.800000000000001        92.000000000000000        4.7960512547456435     
   24.800000000000001        92.800000000000011        4.6781947680834923     
   24.800000000000001        93.600000000000009        4.6476011580333640     
   24.800000000000001        94.400000000000006        4.6339123500508919     
   24.800000000000001        95.200000000000003        4.6056203200707726     
   24.800000000000001        96.000000000000000        4.5928303641951045     
   24.800000000000001        96.800000000000011        4.5966735737753668     
   24.800000000000001        97.600000000000009        4.5985705121143097     
   24.800000000000001        98.400000000000006        4.6001322371540869     
   24.800000000000001        99.200000000000003        4.6001227269265161     
   24.800000000000001        100.00000000000000        4.6000812265646536     
   24.800000000000001        100.80000000000001        4.6001218779746988     
   24.800000000000001        101.60000000000001        4.6001297361243845     
   24.800000000000001        102.40000000000001        4.5999785384540388     

   25.600000000000001       0.80000000000000004        4.6000003062309087     
   25.600000000000001        1.6000000000000001        4.6000459822893474     
   25.600000000000001        2.4000000000000004        4.5996338096453799     
   25.600000000000001        3.2000000000000002        4.6000027844791882     
   25.600000000000001        4.0000000000000000        4.6006011240419520     
   25.600000000000001        4.8000000000000007        4.5998148084736874     
   25.600000000000001        5.6000000000000005        4.5998402255474495     
   25.600000000000001        6.4000000000000004        4.6000601952332367     
   25.600000000000001        7.2000000000000002        4.6019630984539086     
   25.600000000000001        8.0000000000000000        4.6007545809810120     
   25.600000000000001        8.8000000000000007        4.5997743989988171     
   25.600000000000001        9.6000000000000014        4.5999436514515155     
   25.600000000000001        10.400000000000000        4.6001083340348048     
   25.600000000000001        11.200000000000001        4.6000845480317407     
   25.600000000000001        12.000000000000000        4.6006726402781970     
   25.600000000000001        12.800000000000001        4.6005052647207716     
   25.600000000000001        13.600000000000001        4.6003572509145521     
   25.600000000000001        14.400000000000000        4.5998657199466457     
   25.600000000000001        15.200000000000001        4.5999667606407533     
   25.600000000000001        16.000000000000000        4.6000264625173743     
   25.600000000000001        16.800000000000001        4.5996086759603871     
   25.600000000000001        17.600000000000001        4.5999772905804059     
   25.600000000000001        18.400000000000002        4.6000509988600431     
   25.600000000000001        19.200000000000003        4.6002320807306800     
   25.600000000000001        20.000000000000000        4.6004074554997452     
   25.600000000000001        20.800000000000001        4.6004404616644363     
   25.600000000000001        21.600000000000001        4.6003162848086427     
   25.600000000000001        22.400000000000002        4.6001332394070165     
   25.600000000000001        23.200000000000003        4.5998916435785908     
   25.600000000000001        24.000000000000000        4.6008264929286247     
   25.600000000000001        24.800000000000001        4.5999182400559464     
   25.600000000000001        25.600000000000001        4.5988209036604903     
   25.600000000000001        26.400000000000002        4.5999174896598172     
   25.600000000000001        27.200000000000003        4.6002706522544887     
   25.600000000000001        28.000000000000000        4.6001482591880203     
   25.600000000000001        28.800000000000001        4.5998978222647215     
   25.600000000000001        29.600000000000001        4.6000389580575085     
   25.600000000000001        30.400000000000002        4.5999473857073756     
   25.600000000000001        31.200000000000003        4.5996544446588548     
   25.600000000000001        32.000000000000000        4.5995205100340586     
   25.600000000000001        32.800000000000004        4.5998152515183834     
   25.600000000000001        33.600000000000001        4.5987493745210779     
   25.600000000000001        34.399999999999999        4.6001393029863591     
   25.600000000000001        35.200000000000003        4.6001687352378537     
   25.600000000000001        36.000000000000000        4.5993523793525153     
   25.600000000000001        36.800000000000004        4.5995388537149120     
   25.600000000000001        37.600000000000001        4.6002083827269153     
   25.600000000000001        38.400000000000006        4.6003945191008295     
   25.600000000000001        39.200000000000003        4.5994496133529017     
   25.600000000000001        40.000000000000000        4.5998086452649689     
   25.600000000000001        40.800000000000004        4.5995998818000059     
   25.600000000000001        41.600000000000001        4.5990274509777951     
   25.600000000000001        42.400000000000006        4.6001197852940088     
   25.600000000000001        43.200000000000003        4.5995511330886103     
   25.600000000000001        44.000000000000000        4.5996007989648033     
   25.600000000000001        44.800000000000004        4.6012097778941854     
   25.600000000000001        45.600000000000001        4.5991775117394509     
   25.600000000000001        46.400000000000006        4.6000453674920276     
   25.600000000000001        47.200000000000003        4.6007299040615415     
   25.600000000000001        48.000000000000000        4.6000764646852756     
   25.600000000000001        48.800000000000004        4.6000270496680074     
   25.600000000000001        49.600000000000001        4.5999518534610591     
   25.600000000000001        50.400000000000006        4.5998772113698809     
   25.600000000000001        51.200000000000003        4.6000826335273706     
   25.600000000000001        52.000000000000000        4.6003071075432835     
   25.600000000000001        52.800000000000004        4.6012987612897103     
   25.600000000000001        53.600000000000001        4.5529591833678600     
   25.600000000000001        54.400000000000006        4.5060571173039934     
   25.600000000000001        55.200000000000003        4.5012382174036345     
   25.600000000000001        56.000000000000000        4.3849116057842563     
   25.600000000000001        56.800000000000004        4.3048148911323629     
   25.600000000000001        57.600000000000001        4.2926446468199453     
   25.600000000000001        58.400000000000006        4.2939309647031791     
   25.600000000000001        59.200000000000003        4.2945658418504706     
   25.600000000000001        60.000000000000000        4.2940802260767903     
   25.600000000000001        60.800000000000004        4.2929032134128642     
   25.600000000000001        61.600000000000001        4.3049192183411522     
   25.600000000000001        62.400000000000006        4.3859898502718799     
   25.600000000000001        63.200000000000003        4.5040058733627646     
   25.600000000000001        64.000000000000000        4.5074769916910009     
   25.600000000000001        64.799999999999997        4.5527685796076227     
   25.600000000000001        65.600000000000009        4.6013731152705990     
   25.600000000000001        66.400000000000006        4.6013696611577624     
   25.600000000000001        67.200000000000003        4.6000623206586093     
   25.600000000000001        68.000000000000000        4.6001437821147793     
   25.600000000000001        68.799999999999997        4.5999710574008663     
   25.600000000000001        69.600000000000009        4.5999268224863510     
   25.600000000000001        70.400000000000006        4.5998855340692781     
   25.600000000000001        71.200000000000003        4.6005464764670769     
   25.600000000000001        72.000000000000000        4.5999968927787114     
   25.600000000000001        72.799999999999997        4.5990328403093841     
   25.600000000000001        73.600000000000009        4.5998672604756203     
   25.600000000000001        74.400000000000006        4.6007575871131792     
   25.600000000000001        75.200000000000003        4.6012775217201298     
   25.600000000000001        76.000000000000000        4.6003353989719971     
   25.600000000000001        76.800000000000011        4.5997859693749454     
   25.600000000000001        77.600000000000009        4.5999354252750910     
   25.600000000000001        78.400000000000006        4.6000064082668564     
   25.600000000000001        79.200000000000003        4.5999749154324947     
   25.600000000000001        80.000000000000000        4.5995506492787692     
   25.600000000000001        80.800000000000011        4.6008888175874203     
   25.600000000000001        81.600000000000009        4.6000564972664462     
   25.600000000000001        82.400000000000006        4.6000269953197783     
   25.600000000000001        83.200000000000003        4.6000470008794929     
   25.600000000000001        84.000000000000000        4.6000073912422321     
   25.600000000000001        84.800000000000011        4.5999373894608873     
   25.600000000000001        85.600000000000009        4.5999604416008451     
   25.600000000000001        86.400000000000006        4.6000307184536302     
   25.600000000000001        87.200000000000003        4.5994213919876810     
   25.600000000000001        88.000000000000000        4.5974736885077379     
   25.600000000000001        88.800000000000011        4.5948816185480048     
   25.600000000000001        89.600000000000009        4.5919861961360171     
   25.600000000000001        90.400000000000006        4.5898428850621977     
   25.600000000000001        91.200000000000003        4.6046625040766420     
   25.600000000000001        92.000000000000000        4.6215534814073784     
   25.600000000000001        92.800000000000011        4.6050261973578621     
   25.600000000000001        93.600000000000009        4.5898061188492116     
   25.600000000000001        94.400000000000006        4.5925637272979722     
   25.600000000000001        95.200000000000003        4.5948737354597364     
   25.600000000000001        96.000000000000000        4.5974311663383833     
   25.600000000000001        96.800000000000011        4.5993149813451675     
   25.600000000000001        97.600000000000009        4.5999598324200619     
   25.600000000000001        98.400000000000006        4.6000136652306587     
   25.600000000000001        99.200000000000003        4.5999965431886878     
   25.600000000000001        100.00000000000000        4.6000171906587433     
   25.600000000000001        100.80000000000001        4.6000468891455908     
   25.600000000000001        101.60000000000001        4.6000148021375145     
   25.600000000000001        102.40000000000001        4.5995554976036983     

   26.400000000000002       0.80000000000000004        4.5999654000729082     
   26.400000000000002        1.6000000000000001        4.6000422396525860     
   26.400000000000002        2.4000000000000004        4.6000314359758292     
   26.400000000000002        3.2000000000000002        4.5998146397098347     
   26.400000000000002        4.0000000000000000        4.5995753539481230     
   26.400000000000002        4.8000000000000007        4.6019817984275786     
   26.400000000000002        5.6000000000000005        4.5997827265318900     
   26.400000000000002        6.4000000000000004        4.5997509807037096     
   26.400000000000002        7.2000000000000002        4.5996241824466244     
   26.400000000000002        8.0000000000000000        4.5997008862223376     
   26.400000000000002        8.8000000000000007        4.5998806326662773     
   26.400000000000002        9.6000000000000014        4.6000328186523873     
   26.400000000000002        10.400000000000000        4.6001625793251097     
   26.400000000000002        11.200000000000001        4.6000800757895028     
   26.400000000000002        12.000000000000000        4.5999120773592699     
   26.400000000000002        12.800000000000001        4.5998665281034707     
   26.400000000000002        13.600000000000001        4.5998893183722327     
   26.400000000000002        14.400000000000000        4.6000810335993965     
   26.400000000000002        15.200000000000001        4.6003060271849154     
   26.400000000000002        16.000000000000000        4.5997875996202229     
   26.400000000000002        16.800000000000001        4.6001033862878957     
   26.400000000000002        17.600000000000001        4.6001209938635217     
   26.400000000000002        18.400000000000002        4.6001701733356084     
   26.400000000000002        19.200000000000003        4.6000996847765450     
   26.400000000000002        20.000000000000000        4.5997907039030546     
   26.400000000000002        20.800000000000001        4.5999185138337220     
   26.400000000000002        21.600000000000001        4.5998912438459474     
   26.400000000000002        22.400000000000002        4.6005923085285367     
   26.400000000000002        23.200000000000003        4.5998383795041962     
   26.400000000000002        24.000000000000000        4.5999479548949234     
   26.400000000000002        24.800000000000001        4.6001665163391623     
   26.400000000000002        25.600000000000001        4.6001581889162466     
   26.400000000000002        26.400000000000002        4.6000658672097332     
   26.400000000000002        27.200000000000003        4.5998549983048393     
   26.400000000000002        28.000000000000000        4.6001528478767364     
   26.400000000000002        28.800000000000001        4.5979082160440203     
   26.400000000000002        29.600000000000001        4.6011166324103376     
   26.400000000000002        30.400000000000002        4.6005427833968566     
   26.400000000000002        31.200000000000003        4.6000649199177364     
   26.400000000000002        32.000000000000000        4.6005404517832398     
   26.400000000000002        32.800000000000004        4.6000227500123181     
   26.400000000000002        33.600000000000001        4.6000574007940056     
   26.400000000000002        34.399999999999999        4.5998819569039027     
   26.400000000000002        35.200000000000003        4.6001151481763607     
   26.400000000000002        36.000000000000000        4.6001505692538478     
   26.400000000000002        36.800000000000004        4.5997472201207819     
   26.400000000000002        37.600000000000001        4.5998025314825526     
   26.400000000000002        38.400000000000006        4.5986051614252608     
   26.400000000000002        39.200000000000003        4.5974773780708862     
   26.400000000000002        40.000000000000000        4.5960063707074932     
   26.400000000000002        40.800000000000004        4.5952585045393386     
   26.400000000000002        41.600000000000001        4.5941824716243378     
   26.400000000000002        42.400000000000006        4.5952801756588251     
   26.400000000000002        43.200000000000003        4.5958406559441727     
   26.400000000000002        44.000000000000000        4.5971731722319795     
   26.400000000000002        44.800000000000004        4.6003086902950177     
   26.400000000000002        45.600000000000001        4.5993469655453190     
   26.400000000000002        46.400000000000006        4.6000884738310619     
   26.400000000000002        47.200000000000003        4.5991599360435780     
   26.400000000000002        48.000000000000000        4.6001518550511609     
   26.400000000000002        48.800000000000004        4.5992648812458468     
   26.400000000000002        49.600000000000001        4.5999209936854628     
   26.400000000000002        50.400000000000006        4.5998519780278420     
   26.400000000000002        51.200000000000003        4.6004077174474407     
   26.400000000000002        52.000000000000000        4.6023381972282014     
   26.400000000000002        52.800000000000004        4.5965083705344547     
   26.400000000000002        53.600000000000001        4.5212869016675583     
   26.400000000000002        54.400000000000006        4.4975680389168682     
   26.400000000000002        55.200000000000003        4.4901500297722654     
   26.400000000000002        56.000000000000000        4.3218403346802381     
   26.400000000000002        56.800000000000004        4.2926506801216178     
   26.400000000000002        57.600000000000001        4.2971035893214511     
   26.400000000000002        58.400000000000006        4.2990086503046410     
   26.400000000000002        59.200000000000003        4.3000072575049950     
   26.400000000000002        60.000000000000000        4.2990603305374364     
   26.400000000000002        60.800000000000004        4.2954464546230779     
   26.400000000000002        61.600000000000001        4.2923276893917643     
   26.400000000000002        62.400000000000006        4.3218959041666372     
   26.400000000000002        63.200000000000003        4.4901495265943785     
   26.400000000000002        64.000000000000000        4.4971194180482952     
   26.400000000000002        64.799999999999997        4.5214034026879864     
   26.400000000000002        65.600000000000009        4.5963811606665548     
   26.400000000000002        66.400000000000006        4.6021104562644082     
   26.400000000000002        67.200000000000003        4.6002065556696818     
   26.400000000000002        68.000000000000000        4.5999507177065899     
   26.400000000000002        68.799999999999997        4.5999562084112702     
   26.400000000000002        69.600000000000009        4.6004092510609569     
   26.400000000000002        70.400000000000006        4.5999577380850791     
   26.400000000000002        71.200000000000003        4.5999754419866958     
   26.400000000000002        72.000000000000000        4.6000707163722465     
   26.400000000000002        72.799999999999997        4.6000250703783276     
   26.400000000000002        73.600000000000009        4.5999086652806769     
   26.400000000000002        74.400000000000006        4.5997509436669182     
   26.400000000000002        75.200000000000003        4.5996549048817492     
   26.400000000000002        76.000000000000000        4.5998305358853422     
   26.400000000000002        76.800000000000011        4.6000070601497685     
   26.400000000000002        77.600000000000009        4.5999862255887081     
   26.400000000000002        78.400000000000006        4.5999935202701554     
   26.400000000000002        79.200000000000003        4.6000294251750642     
   26.400000000000002        80.000000000000000        4.5999973188213783     
   26.400000000000002        80.800000000000011        4.5995094691646479     
   26.400000000000002        81.600000000000009        4.6000193976160482     
   26.400000000000002        82.400000000000006        4.5988953081216275     
   26.400000000000002        83.200000000000003        4.6000110279026334     
   26.400000000000002        84.000000000000000        4.6000353041816702     
   26.400000000000002        84.800000000000011        4.5999517828478220     
   26.400000000000002        85.600000000000009        4.6002034203617477     
   26.400000000000002        86.400000000000006        4.6001756906319429     
   26.400000000000002        87.200000000000003        4.5992990230989292     
   26.400000000000002        88.000000000000000        4.5999976731065395     
   26.400000000000002        88.800000000000011        4.5986043812125521     
   26.400000000000002        89.600000000000009        4.5972638970154840     
   26.400000000000002        90.400000000000006        4.5958250689824425     
   26.400000000000002        91.200000000000003        4.5947084588503966     
   26.400000000000002        92.000000000000000        4.5954135388695692     
   26.400000000000002        92.800000000000011        4.5931288004856423     
   26.400000000000002        93.600000000000009        4.5971034809125060     
   26.400000000000002        94.400000000000006        4.5979965310684285     
   26.400000000000002        95.200000000000003        4.5989115851767597     
   26.400000000000002        96.000000000000000        4.5997192699600982     
   26.400000000000002        96.800000000000011        4.5999586757074695     
   26.400000000000002        97.600000000000009        4.6010354017633324     
   26.400000000000002        98.400000000000006        4.5998463530485019     
   26.400000000000002        99.200000000000003        4.6005114772818008     
   26.400000000000002        100.00000000000000        4.5999384751260548     
   26.400000000000002        100.80000000000001        4.5998561997408718     
   26.400000000000002        101.60000000000001        4.5999135125516730     
   26.400000000000002        102.40000000000001        4.6006559104864317     

   27.200000000000003       0.80000000000000004        4.5999504352015039     
   27.200000000000003        1.6000000000000001        4.5999875478674026     
   27.200000000000003        2.4000000000000004        4.6000174494119381     
   27.200000000000003        3.2000000000000002        4.5997277819526747     
   27.200000000000003        4.0000000000000000        4.6012974228728218     
   27.200000000000003        4.8000000000000007        4.5995238522232116     
   27.200000000000003        5.6000000000000005        4.5997967367265575     
   27.200000000000003        6.4000000000000004        4.5999171388477418     
   27.200000000000003        7.2000000000000002        4.5999582405123220     
   27.200000000000003        8.0000000000000000        4.5999628423485674     
   27.200000000000003        8.8000000000000007        4.5999862843015871     
   27.200000000000003        9.6000000000000014        4.6001234836355831     
   27.200000000000003        10.400000000000000        4.5992236294403588     
   27.200000000000003        11.200000000000001        4.5997908753105650     
   27.200000000000003        12.000000000000000        4.6000217999614552     
   27.200000000000003        12.800000000000001        4.5999684982568976     
   27.200000000000003        13.600000000000001        4.6000385055379365     
   27.200000000000003        14.400000000000000        4.6003648362851450     
   27.200000000000003        15.200000000000001        4.5986645923800245     
   27.200000000000003        16.000000000000000        4.6003855898877726     
   27.200000000000003        16.800000000000001        4.5997774443330064     
   27.200000000000003        17.600000000000001        4.6002192812279121     
   27.200000000000003        18.400000000000002        4.5990155224226603     
   27.200000000000003        19.200000000000003        4.6001835868387460     
   27.200000000000003        20.000000000000000        4.5999606859168258     
   27.200000000000003        20.800000000000001        4.5998985348763899     
   27.200000000000003        21.600000000000001        4.6006207170123741     
   27.200000000000003        22.400000000000002        4.5999126041856293     
   27.200000000000003        23.200000000000003        4.5999370433679179     
   27.200000000000003        24.000000000000000        4.6001960208172310     
   27.200000000000003        24.800000000000001        4.5989302711958242     
   27.200000000000003        25.600000000000001        4.6001835054607794     
   27.200000000000003        26.400000000000002        4.6000199641023940     
   27.200000000000003        27.200000000000003        4.6000507689344170     
   27.200000000000003        28.000000000000000        4.6001116763691652     
   27.200000000000003        28.800000000000001        4.5999924452655998     
   27.200000000000003        29.600000000000001        4.5998400227297234     
   27.200000000000003        30.400000000000002        4.6001442980640537     
   27.200000000000003        31.200000000000003        4.5998568777091755     
   27.200000000000003        32.000000000000000        4.5999311908568066     
   27.200000000000003        32.800000000000004        4.5999995127672717     
   27.200000000000003        33.600000000000001        4.5999754587201140     
   27.200000000000003        34.399999999999999        4.5999599554977992     
   27.200000000000003        35.200000000000003        4.6004765770064830     
   27.200000000000003        36.000000000000000        4.6000396640589427     
   27.200000000000003        36.800000000000004        4.5994869264908935     
   27.200000000000003        37.600000000000001        4.5979266900072737     
   27.200000000000003        38.400000000000006        4.5948057329332492     
   27.200000000000003        39.200000000000003        4.5920477631646621     
   27.200000000000003        40.000000000000000        4.5898426885722889     
   27.200000000000003        40.800000000000004        4.6050678249534522     
   27.200000000000003        41.600000000000001        4.6209415315393549     
   27.200000000000003        42.400000000000006        4.6043259507773362     
   27.200000000000003        43.200000000000003        4.5899376142095960     
   27.200000000000003        44.000000000000000        4.5918745282977849     
   27.200000000000003        44.800000000000004        4.5947230165817716     
   27.200000000000003        45.600000000000001        4.5973090247543702     
   27.200000000000003        46.400000000000006        4.5993983155348372     
   27.200000000000003        47.200000000000003        4.6002211014899990     
   27.200000000000003        48.000000000000000        4.6003071344057256     
   27.200000000000003        48.800000000000004        4.5992458423087781     
   27.200000000000003        49.600000000000001        4.6016946186743741     
   27.200000000000003        50.400000000000006        4.6000242962441282     
   27.200000000000003        51.200000000000003        4.5994768772872154     
   27.200000000000003        52.000000000000000        4.6022601889489660     
   27.200000000000003        52.800000000000004        4.5872106132027914     
   27.200000000000003        53.600000000000001        4.4981380448123955     
   27.200000000000003        54.400000000000006        4.4996067731896252     
   27.200000000000003        55.200000000000003        4.4394912246297222     
   27.200000000000003        56.000000000000000        4.3070217083355651     
   27.200000000000003        56.800000000000004        4.2939154393129941     
   27.200000000000003        57.600000000000001        4.2988399360161074     
   27.200000000000003        58.400000000000006        4.3002196301973594     
   27.200000000000003        59.200000000000003        4.3002506524490505     
   27.200000000000003        60.000000000000000        4.3001247997457313     
   27.200000000000003        60.800000000000004        4.3004540947152181     
   27.200000000000003        61.600000000000001        4.2943998187443908     
   27.200000000000003        62.400000000000006        4.3074849394808323     
   27.200000000000003        63.200000000000003        4.4396201042573153     
   27.200000000000003        64.000000000000000        4.4989530125691779     
   27.200000000000003        64.799999999999997        4.4976167462215724     
   27.200000000000003        65.600000000000009        4.5869880483530698     
   27.200000000000003        66.400000000000006        4.6019861433224092     
   27.200000000000003        67.200000000000003        4.6003027335814144     
   27.200000000000003        68.000000000000000        4.5999281394138194     
   27.200000000000003        68.799999999999997        4.5999382627192418     
   27.200000000000003        69.600000000000009        4.5999544633759086     
   27.200000000000003        70.400000000000006        4.5999667635011505     
   27.200000000000003        71.200000000000003        4.5996980886841419     
   27.200000000000003        72.000000000000000        4.6000850998724756     
   27.200000000000003        72.799999999999997        4.6000696062371444     
   27.200000000000003        73.600000000000009        4.6004118359566819     
   27.200000000000003        74.400000000000006        4.5999307426407432     
   27.200000000000003        75.200000000000003        4.5998940460965132     
   27.200000000000003        76.000000000000000        4.5999312906635668     
   27.200000000000003        76.800000000000011        4.5999779817620023     
   27.200000000000003        77.600000000000009        4.5992012629950363     
   27.200000000000003        78.400000000000006        4.5999256050237705     
   27.200000000000003        79.200000000000003        4.6005930084598123     
   27.200000000000003        80.000000000000000        4.6002044110735492     
   27.200000000000003        80.800000000000011        4.5999066890842464     
   27.200000000000003        81.600000000000009        4.6001147824054893     
   27.200000000000003        82.400000000000006        4.5999988311196418     
   27.200000000000003        83.200000000000003        4.6000410301529300     
   27.200000000000003        84.000000000000000        4.6003513974731591     
   27.200000000000003        84.800000000000011        4.6000479496623887     
   27.200000000000003        85.600000000000009        4.6002030213076903     
   27.200000000000003        86.400000000000006        4.5994337048928049     
   27.200000000000003        87.200000000000003        4.6011141418447616     
   27.200000000000003        88.000000000000000        4.5987842471512259     
   27.200000000000003        88.800000000000011        4.6010074123689426     
   27.200000000000003        89.600000000000009        4.6006014704151408     
   27.200000000000003        90.400000000000006        4.5997614628914798     
   27.200000000000003        91.200000000000003        4.5992697353379466     
   27.200000000000003        92.000000000000000        4.5989191710413628     
   27.200000000000003        92.800000000000011        4.5993227847344276     
   27.200000000000003        93.600000000000009        4.6004072957148727     
   27.200000000000003        94.400000000000006        4.5982960355725977     
   27.200000000000003        95.200000000000003        4.5995147864818433     
   27.200000000000003        96.000000000000000        4.6000723778594121     
   27.200000000000003        96.800000000000011        4.6000340629153973     
   27.200000000000003        97.600000000000009        4.5999367762186489     
   27.200000000000003        98.400000000000006        4.5999277564575092     
   27.200000000000003        99.200000000000003        4.5995703434148565     
   27.200000000000003        100.00000000000000        4.5999119393926442     
   27.200000000000003        100.80000000000001        4.6001095719512817     
   27.200000000000003        101.60000000000001        4.5999160658668847     
   27.200000000000003        102.40000000000001        4.5999119128729538     

   28.000000000000000       0.80000000000000004        4.5999489193582876     
   28.000000000000000        1.6000000000000001        4.5998179054759278     
   28.000000000000000        2.4000000000000004        4.5999964601451051     
   28.000000000000000        3.2000000000000002        4.5998090625476786     
   28.000000000000000        4.0000000000000000        4.5991247558844659     
   28.000000000000000        4.8000000000000007        4.5999547845616195     
   28.000000000000000        5.6000000000000005        4.5998783625261757     
   28.000000000000000        6.4000000000000004        4.5998888988957196     
   28.000000000000000        7.2000000000000002        4.5999519331228838     
   28.000000000000000        8.0000000000000000        4.6000092438616438     
   28.000000000000000        8.8000000000000007        4.6000196296142768     
   28.000000000000000        9.6000000000000014        4.6000686079031556     
   28.000000000000000        10.400000000000000        4.6001628482228556     
   28.000000000000000        11.200000000000001        4.6001838571994211     
   28.000000000000000        12.000000000000000        4.6000418043028404     
   28.000000000000000        12.800000000000001        4.6001114584179845     
   28.000000000000000        13.600000000000001        4.6003196681711644     
   28.000000000000000        14.400000000000000        4.5999520465409907     
   28.000000000000000        15.200000000000001        4.5995373094952425     
   28.000000000000000        16.000000000000000        4.6001903851555168     
   28.000000000000000        16.800000000000001        4.6000336998617373     
   28.000000000000000        17.600000000000001        4.5997883729926334     
   28.000000000000000        18.400000000000002        4.6002138683156684     
   28.000000000000000        19.200000000000003        4.6000871973876407     
   28.000000000000000        20.000000000000000        4.5999093703346992     
   28.000000000000000        20.800000000000001        4.5998566981838582     
   28.000000000000000        21.600000000000001        4.5998900070087698     
   28.000000000000000        22.400000000000002        4.5999786824957996     
   28.000000000000000        23.200000000000003        4.6001371566704874     
   28.000000000000000        24.000000000000000        4.5998418271426598     
   28.000000000000000        24.800000000000001        4.6001943070702582     
   28.000000000000000        25.600000000000001        4.5999824089175121     
   28.000000000000000        26.400000000000002        4.5998855512089074     
   28.000000000000000        27.200000000000003        4.5999687348559473     
   28.000000000000000        28.000000000000000        4.6000254514530798     
   28.000000000000000        28.800000000000001        4.5999251327934854     
   28.000000000000000        29.600000000000001        4.6010024556716980     
   28.000000000000000        30.400000000000002        4.5996879612073869     
   28.000000000000000        31.200000000000003        4.5999539640182796     
   28.000000000000000        32.000000000000000        4.6001280366557422     
   28.000000000000000        32.800000000000004        4.5999917872133649     
   28.000000000000000        33.600000000000001        4.5998991938416891     
   28.000000000000000        34.399999999999999        4.6005076199178427     
   28.000000000000000        35.200000000000003        4.5999120184216693     
   28.000000000000000        36.000000000000000        4.5993456281055423     
   28.000000000000000        36.800000000000004        4.5965143319332826     
   28.000000000000000        37.600000000000001        4.5927490008832246     
   28.000000000000000        38.400000000000006        4.6056103889729245     
   28.000000000000000        39.200000000000003        4.6339557612790445     
   28.000000000000000        40.000000000000000        4.6477235629280127     
   28.000000000000000        40.800000000000004        4.6784044472049304     
   28.000000000000000        41.600000000000001        4.7962872707367135     
   28.000000000000000        42.400000000000006        4.6784030578046707     
   28.000000000000000        43.200000000000003        4.6476688984863674     
   28.000000000000000        44.000000000000000        4.6338753260259242     
   28.000000000000000        44.800000000000004        4.6055504248411188     
   28.000000000000000        45.600000000000001        4.5927402227276666     
   28.000000000000000        46.400000000000006        4.5965873908219432     
   28.000000000000000        47.200000000000003        4.5994797123485531     
   28.000000000000000        48.000000000000000        4.6000468192586039     
   28.000000000000000        48.800000000000004        4.5991172070337880     
   28.000000000000000        49.600000000000001        4.5999804437018463     
   28.000000000000000        50.400000000000006        4.5999896938833800     
   28.000000000000000        51.200000000000003        4.6006131911780725     
   28.000000000000000        52.000000000000000        4.6026879710490540     
   28.000000000000000        52.800000000000004        4.5809733445298866     
   28.000000000000000        53.600000000000001        4.5053887418577263     
   28.000000000000000        54.400000000000006        4.5022347051073606     
   28.000000000000000        55.200000000000003        4.4187988510028724     
   28.000000000000000        56.000000000000000        4.3050056835836017     
   28.000000000000000        56.800000000000004        4.2947231379792807     
   28.000000000000000        57.600000000000001        4.2994584865156131     
   28.000000000000000        58.400000000000006        4.3005279524612847     
   28.000000000000000        59.200000000000003        4.2988069462841718     
   28.000000000000000        60.000000000000000        4.3002322006396536     
   28.000000000000000        60.800000000000004        4.2992890983504184     
   28.000000000000000        61.600000000000001        4.2946660549564397     
   28.000000000000000        62.400000000000006        4.3043725523636782     
   28.000000000000000        63.200000000000003        4.4189147745823023     
   28.000000000000000        64.000000000000000        4.5024759856674716     
   28.000000000000000        64.799999999999997        4.5064480001268583     
   28.000000000000000        65.600000000000009        4.5810986212366744     
   28.000000000000000        66.400000000000006        4.6026489017233123     
   28.000000000000000        67.200000000000003        4.6004017110606670     
   28.000000000000000        68.000000000000000        4.5998623157160869     
   28.000000000000000        68.799999999999997        4.5999733241983209     
   28.000000000000000        69.600000000000009        4.5999033119232129     
   28.000000000000000        70.400000000000006        4.5996837220803357     
   28.000000000000000        71.200000000000003        4.6004907841672971     
   28.000000000000000        72.000000000000000        4.5990411022780604     
   28.000000000000000        72.799999999999997        4.6000348001519127     
   28.000000000000000        73.600000000000009        4.6000854921273033     
   28.000000000000000        74.400000000000006        4.5994844543924698     
   28.000000000000000        75.200000000000003        4.5999791431131634     
   28.000000000000000        76.000000000000000        4.6011125225818255     
   28.000000000000000        76.800000000000011        4.5990199601890902     
   28.000000000000000        77.600000000000009        4.6000908460824101     
   28.000000000000000        78.400000000000006        4.5998284101603044     
   28.000000000000000        79.200000000000003        4.6009617667457334     
   28.000000000000000        80.000000000000000        4.5995572167410135     
   28.000000000000000        80.800000000000011        4.6010096768337005     
   28.000000000000000        81.600000000000009        4.5999173139975138     
   28.000000000000000        82.400000000000006        4.6000240863874753     
   28.000000000000000        83.200000000000003        4.6000305787123486     
   28.000000000000000        84.000000000000000        4.6001319795407705     
   28.000000000000000        84.800000000000011        4.6002429683780965     
   28.000000000000000        85.600000000000009        4.5999260568713636     
   28.000000000000000        86.400000000000006        4.6000093670361402     
   28.000000000000000        87.200000000000003        4.6001900446491852     
   28.000000000000000        88.000000000000000        4.6003256166336479     
   28.000000000000000        88.800000000000011        4.6002642855298514     
   28.000000000000000        89.600000000000009        4.5987564340337297     
   28.000000000000000        90.400000000000006        4.6000231676295664     
   28.000000000000000        91.200000000000003        4.6016824535257461     
   28.000000000000000        92.000000000000000        4.6000837945303923     
   28.000000000000000        92.800000000000011        4.6001381254364144     
   28.000000000000000        93.600000000000009        4.5995333734576347     
   28.000000000000000        94.400000000000006        4.6002453147473616     
   28.000000000000000        95.200000000000003        4.6012182064853189     
   28.000000000000000        96.000000000000000        4.5999306389553567     
   28.000000000000000        96.800000000000011        4.5990349532612447     
   28.000000000000000        97.600000000000009        4.5998740378720706     
   28.000000000000000        98.400000000000006        4.5999190665639693     
   28.000000000000000        99.200000000000003        4.5998974977497182     
   28.000000000000000        100.00000000000000        4.5998541244889513     
   28.000000000000000        100.80000000000001        4.5999168417460101     
   28.000000000000000        101.60000000000001        4.6006128168139258     
   28.000000000000000        102.40000000000001        4.5999729085345606     

   28.800000000000001       0.80000000000000004        4.6000009872028329     
   28.800000000000001        1.6000000000000001        4.5999895022397519     
   28.800000000000001        2.4000000000000004        4.6000041135344789     
   28.800000000000001        3.2000000000000002        4.5998172600560023     
   28.800000000000001        4.0000000000000000        4.6013140814098632     
   28.800000000000001        4.8000000000000007        4.5997725039846067     
   28.800000000000001        5.6000000000000005        4.5998793764767072     
   28.800000000000001        6.4000000000000004        4.6006724410203326     
   28.800000000000001        7.2000000000000002        4.5998542548635539     
   28.800000000000001        8.0000000000000000        4.6000177940580169     
   28.800000000000001        8.8000000000000007        4.6000945975539507     
   28.800000000000001        9.6000000000000014        4.6000436273267402     
   28.800000000000001        10.400000000000000        4.6000060910055032     
   28.800000000000001        11.200000000000001        4.6000170339258499     
   28.800000000000001        12.000000000000000        4.6000287171293222     
   28.800000000000001        12.800000000000001        4.6002344380700446     
   28.800000000000001        13.600000000000001        4.5987081319827023     
   28.800000000000001        14.400000000000000        4.6003246523083154     
   28.800000000000001        15.200000000000001        4.6000719143986615     
   28.800000000000001        16.000000000000000        4.5999546645505376     
   28.800000000000001        16.800000000000001        4.5998835440501145     
   28.800000000000001        17.600000000000001        4.5999270657860372     
   28.800000000000001        18.400000000000002        4.6000066485180815     
   28.800000000000001        19.200000000000003        4.6000496761956073     
   28.800000000000001        20.000000000000000        4.5999079001834202     
   28.800000000000001        20.800000000000001        4.6009948856036376     
   28.800000000000001        21.600000000000001        4.6001023190075303     
   28.800000000000001        22.400000000000002        4.6001714923635140     
   28.800000000000001        23.200000000000003        4.5988908501642705     
   28.800000000000001        24.000000000000000        4.6001217975242064     
   28.800000000000001        24.800000000000001        4.5999703149953142     
   28.800000000000001        25.600000000000001        4.6006004807802139     
   28.800000000000001        26.400000000000002        4.6007624695745895     
   28.800000000000001        27.200000000000003        4.6003787615973089     
   28.800000000000001        28.000000000000000        4.6000897458458194     
   28.800000000000001        28.800000000000001        4.6000950572191419     
   28.800000000000001        29.600000000000001        4.6004426902930708     
   28.800000000000001        30.400000000000002        4.6000377567334176     
   28.800000000000001        31.200000000000003        4.5991712545498524     
   28.800000000000001        32.000000000000000        4.5998176560534816     
   28.800000000000001        32.800000000000004        4.6000287723471773     
   28.800000000000001        33.600000000000001        4.6003122266821581     
   28.800000000000001        34.399999999999999        4.6002038181467020     
   28.800000000000001        35.200000000000003        4.5996719145972609     
   28.800000000000001        36.000000000000000        4.5973139557300398     
   28.800000000000001        36.800000000000004        4.5927078808861754     
   28.800000000000001        37.600000000000001        4.6041136439378327     
   28.800000000000001        38.400000000000006        4.6640544852530494     
   28.800000000000001        39.200000000000003        4.8265790669502566     
   28.800000000000001        40.000000000000000        4.8555048139790991     
   28.800000000000001        40.800000000000004        4.8692833557714907     
   28.800000000000001        41.600000000000001        4.8849986171626609     
   28.800000000000001        42.400000000000006        4.8697361622983406     
   28.800000000000001        43.200000000000003        4.8552307317884580     
   28.800000000000001        44.000000000000000        4.8263243769404642     
   28.800000000000001        44.800000000000004        4.6639409764566420     
   28.800000000000001        45.600000000000001        4.6041246086343310     
   28.800000000000001        46.400000000000006        4.5927591856162495     
   28.800000000000001        47.200000000000003        4.5974830685092396     
   28.800000000000001        48.000000000000000        4.5998048865580463     
   28.800000000000001        48.800000000000004        4.6000140465482904     
   28.800000000000001        49.600000000000001        4.6000393578947865     
   28.800000000000001        50.400000000000006        4.5999620558697680     
   28.800000000000001        51.200000000000003        4.6003709709140601     
   28.800000000000001        52.000000000000000        4.6025072957595441     
   28.800000000000001        52.800000000000004        4.5872056320986063     
   28.800000000000001        53.600000000000001        4.4982203262624667     
   28.800000000000001        54.400000000000006        4.4996546312620875     
   28.800000000000001        55.200000000000003        4.4395162826450836     
   28.800000000000001        56.000000000000000        4.3068601865639256     
   28.800000000000001        56.800000000000004        4.2942659682782738     
   28.800000000000001        57.600000000000001        4.2977872057223498     
   28.800000000000001        58.400000000000006        4.3022121192001590     
   28.800000000000001        59.200000000000003        4.2999484075596888     
   28.800000000000001        60.000000000000000        4.3001930536178090     
   28.800000000000001        60.800000000000004        4.2990197191423034     
   28.800000000000001        61.600000000000001        4.2939405848106427     
   28.800000000000001        62.400000000000006        4.3068715611958321     
   28.800000000000001        63.200000000000003        4.4395907186080743     
   28.800000000000001        64.000000000000000        4.4995346248282182     
   28.800000000000001        64.799999999999997        4.4980177040125575     
   28.800000000000001        65.600000000000009        4.5871986206249717     
   28.800000000000001        66.400000000000006        4.6023306279047222     
   28.800000000000001        67.200000000000003        4.6001848381840320     
   28.800000000000001        68.000000000000000        4.6009840316757726     
   28.800000000000001        68.799999999999997        4.5998089275087111     
   28.800000000000001        69.600000000000009        4.5998980099885003     
   28.800000000000001        70.400000000000006        4.6008096549088497     
   28.800000000000001        71.200000000000003        4.5999644417771082     
   28.800000000000001        72.000000000000000        4.5999434075159629     
   28.800000000000001        72.799999999999997        4.6000102783445431     
   28.800000000000001        73.600000000000009        4.6000489425807993     
   28.800000000000001        74.400000000000006        4.6000608198425859     
   28.800000000000001        75.200000000000003        4.5999891259799384     
   28.800000000000001        76.000000000000000        4.5996073963973956     
   28.800000000000001        76.800000000000011        4.6001898717505192     
   28.800000000000001        77.600000000000009        4.6001193365474817     
   28.800000000000001        78.400000000000006        4.5999507559150841     
   28.800000000000001        79.200000000000003        4.5996860960178445     
   28.800000000000001        80.000000000000000        4.5998632171677869     
   28.800000000000001        80.800000000000011        4.5999764819882971     
   28.800000000000001        81.600000000000009        4.6000085059989502     
   28.800000000000001        82.400000000000006        4.6000054935242414     
   28.800000000000001        83.200000000000003        4.6000015910435081     
   28.800000000000001        84.000000000000000        4.6002119210374399     
   28.800000000000001        84.800000000000011        4.5991744528133411     
   28.800000000000001        85.600000000000009        4.5991958279729417     
   28.800000000000001        86.400000000000006        4.6001816164334244     
   28.800000000000001        87.200000000000003        4.5997186545202418     
   28.800000000000001        88.000000000000000        4.5992042864924505     
   28.800000000000001        88.800000000000011        4.6002142272640052     
   28.800000000000001        89.600000000000009        4.6001976400735902     
   28.800000000000001        90.400000000000006        4.6000692248950665     
   28.800000000000001        91.200000000000003        4.5996385629159384     
   28.800000000000001        92.000000000000000        4.5998672610157270     
   28.800000000000001        92.800000000000011        4.6002494414412265     
   28.800000000000001        93.600000000000009        4.6000887044355201     
   28.800000000000001        94.400000000000006        4.6002811905098557     
   28.800000000000001        95.200000000000003        4.5998945077003830     
   28.800000000000001        96.000000000000000        4.5998126239774564     
   28.800000000000001        96.800000000000011        4.6006650592698479     
   28.800000000000001        97.600000000000009        4.6008663971592609     
   28.800000000000001        98.400000000000006        4.5993831406002172     
   28.800000000000001        99.200000000000003        4.6007725860607875     
   28.800000000000001        100.00000000000000        4.6009793748945551     
   28.800000000000001        100.80000000000001        4.5996015290129479     
   28.800000000000001        101.60000000000001        4.6000976683379697     
   28.800000000000001        102.40000000000001        4.6000518598912796     

   29.600000000000001       0.80000000000000004        4.6000011843799982     
   29.600000000000001        1.6000000000000001        4.5999908406393919     
   29.600000000000001        2.4000000000000004        4.5999675269045444     
   29.600000000000001        3.2000000000000002        4.5998774951709098     
   29.600000000000001        4.0000000000000000        4.5997989280334810     
   29.600000000000001        4.8000000000000007        4.5998660580118012     
   29.600000000000001        5.6000000000000005        4.5998995103137830     
   29.600000000000001        6.4000000000000004        4.5998061826238921     
   29.600000000000001        7.2000000000000002        4.6005271424395149     
   29.600000000000001        8.0000000000000000        4.5994792283873975     
   29.600000000000001        8.8000000000000007        4.5993903613707987     
   29.600000000000001        9.6000000000000014        4.6000452461173991     
   29.600000000000001        10.400000000000000        4.6000095398655683     
   29.600000000000001        11.200000000000001        4.6000088078987300     
   29.600000000000001        12.000000000000000        4.6000491125846175     
   29.600000000000001        12.800000000000001        4.6002765178186822     
   29.600000000000001        13.600000000000001        4.5999555661702001     
   29.600000000000001        14.400000000000000        4.6000737038019679     
   29.600000000000001        15.200000000000001        4.5999323794080524     
   29.600000000000001        16.000000000000000        4.6001412402251960     
   29.600000000000001        16.800000000000001        4.6013909497420258     
   29.600000000000001        17.600000000000001        4.5998421912276548     
   29.600000000000001        18.400000000000002        4.5996742383067781     
   29.600000000000001        19.200000000000003        4.5999953002068699     
   29.600000000000001        20.000000000000000        4.5999278652695832     
   29.600000000000001        20.800000000000001        4.6000489190453724     
   29.600000000000001        21.600000000000001        4.5985319743457342     
   29.600000000000001        22.400000000000002        4.6002490921598493     
   29.600000000000001        23.200000000000003        4.6001443932749897     
   29.600000000000001        24.000000000000000        4.6002650379865679     
   29.600000000000001        24.800000000000001        4.6006420031825117     
   29.600000000000001        25.600000000000001        4.6013453255875731     
   29.600000000000001        26.400000000000002        4.6009471674945628     
   29.600000000000001        27.200000000000003        4.6025374788319917     
   29.600000000000001        28.000000000000000        4.6026379321920396     
   29.600000000000001        28.800000000000001        4.6025001380699573     
   29.600000000000001        29.600000000000001        4.6020549571805969     
   29.600000000000001        30.400000000000002        4.6014081804284164     
   29.600000000000001        31.200000000000003        4.6007823450719387     
   29.600000000000001        32.000000000000000        4.6005388733011294     
   29.600000000000001        32.800000000000004        4.6000750237139423     
   29.600000000000001        33.600000000000001        4.6003536745624825     
   29.600000000000001        34.399999999999999        4.5980230285146613     
   29.600000000000001        35.200000000000003        4.6000610683347354     
   29.600000000000001        36.000000000000000        4.5948073065327524     
   29.600000000000001        36.800000000000004        4.6055675549837050     
   29.600000000000001        37.600000000000001        4.6640543478303540     
   29.600000000000001        38.400000000000006        4.8415580982795747     
   29.600000000000001        39.200000000000003        4.9007949866243576     
   29.600000000000001        40.000000000000000        4.9118560519221788     
   29.600000000000001        40.800000000000004        4.9093109699819362     
   29.600000000000001        41.600000000000001        4.9081343336535186     
   29.600000000000001        42.400000000000006        4.9098420360474373     
   29.600000000000001        43.200000000000003        4.9121620816967164     
   29.600000000000001        44.000000000000000        4.9024651445780822     
   29.600000000000001        44.800000000000004        4.8417485812104095     
   29.600000000000001        45.600000000000001        4.6640458816325410     
   29.600000000000001        46.400000000000006        4.6056422062229663     
   29.600000000000001        47.200000000000003        4.5950157528554509     
   29.600000000000001        48.000000000000000        4.5986459632745049     
   29.600000000000001        48.800000000000004        4.6006355712440650     
   29.600000000000001        49.600000000000001        4.6000301543738935     
   29.600000000000001        50.400000000000006        4.5999581196594646     
   29.600000000000001        51.200000000000003        4.6002016395461256     
   29.600000000000001        52.000000000000000        4.6021081417690075     
   29.600000000000001        52.800000000000004        4.5963344735417753     
   29.600000000000001        53.600000000000001        4.5213058122026952     
   29.600000000000001        54.400000000000006        4.4975046182875111     
   29.600000000000001        55.200000000000003        4.4901482177385414     
   29.600000000000001        56.000000000000000        4.3224775076529136     
   29.600000000000001        56.800000000000004        4.2913753505688295     
   29.600000000000001        57.600000000000001        4.2969383638839656     
   29.600000000000001        58.400000000000006        4.2995726308026372     
   29.600000000000001        59.200000000000003        4.2991503334498438     
   29.600000000000001        60.000000000000000        4.2990541585093771     
   29.600000000000001        60.800000000000004        4.2968263398842019     
   29.600000000000001        61.600000000000001        4.2927010360949156     
   29.600000000000001        62.400000000000006        4.3218341343129003     
   29.600000000000001        63.200000000000003        4.4899169619427211     
   29.600000000000001        64.000000000000000        4.4974976869425278     
   29.600000000000001        64.799999999999997        4.5213067756693679     
   29.600000000000001        65.600000000000009        4.5961243145895088     
   29.600000000000001        66.400000000000006        4.6030156234091590     
   29.600000000000001        67.200000000000003        4.5999349243662415     
   29.600000000000001        68.000000000000000        4.5997485896636343     
   29.600000000000001        68.799999999999997        4.5993339575677838     
   29.600000000000001        69.600000000000009        4.5997994665573785     
   29.600000000000001        70.400000000000006        4.5998708611800092     
   29.600000000000001        71.200000000000003        4.6002374584797474     
   29.600000000000001        72.000000000000000        4.5998600236997564     
   29.600000000000001        72.799999999999997        4.5999140322945813     
   29.600000000000001        73.600000000000009        4.5999691977650681     
   29.600000000000001        74.400000000000006        4.6000103085328998     
   29.600000000000001        75.200000000000003        4.6000040837379963     
   29.600000000000001        76.000000000000000        4.5999775947267176     
   29.600000000000001        76.800000000000011        4.6007282361474564     
   29.600000000000001        77.600000000000009        4.5991439977189046     
   29.600000000000001        78.400000000000006        4.6002788503126650     
   29.600000000000001        79.200000000000003        4.6004655410886732     
   29.600000000000001        80.000000000000000        4.6006049694938200     
   29.600000000000001        80.800000000000011        4.5996862250933663     
   29.600000000000001        81.600000000000009        4.6004791841485142     
   29.600000000000001        82.400000000000006        4.6002129610852318     
   29.600000000000001        83.200000000000003        4.5997803237766872     
   29.600000000000001        84.000000000000000        4.5999950927147619     
   29.600000000000001        84.800000000000011        4.6000932143963409     
   29.600000000000001        85.600000000000009        4.5992863794717218     
   29.600000000000001        86.400000000000006        4.6003206169075019     
   29.600000000000001        87.200000000000003        4.6007385939284013     
   29.600000000000001        88.000000000000000        4.6002543383562964     
   29.600000000000001        88.800000000000011        4.5999854233273858     
   29.600000000000001        89.600000000000009        4.6000272707024168     
   29.600000000000001        90.400000000000006        4.6001588014895320     
   29.600000000000001        91.200000000000003        4.6003517079214813     
   29.600000000000001        92.000000000000000        4.5993818342520951     
   29.600000000000001        92.800000000000011        4.6003639275065700     
   29.600000000000001        93.600000000000009        4.5994778704593164     
   29.600000000000001        94.400000000000006        4.5997971603241918     
   29.600000000000001        95.200000000000003        4.5998135463688747     
   29.600000000000001        96.000000000000000        4.5996809360929518     
   29.600000000000001        96.800000000000011        4.6011578695117050     
   29.600000000000001        97.600000000000009        4.5991527374097831     
   29.600000000000001        98.400000000000006        4.5995067217148655     
   29.600000000000001        99.200000000000003        4.5998775424523055     
   29.600000000000001        100.00000000000000        4.6001535634133646     
   29.600000000000001        100.80000000000001        4.6004933236189389     
   29.600000000000001        101.60000000000001        4.5985873266200112     
   29.600000000000001        102.40000000000001        4.6000998464202292     

   30.400000000000002       0.80000000000000004        4.5999196189360809     
   30.400000000000002        1.6000000000000001        4.5999290361133180     
   30.400000000000002        2.4000000000000004        4.5999407504610854     
   30.400000000000002        3.2000000000000002        4.5999627485366767     
   30.400000000000002        4.0000000000000000        4.6003857324810493     
   30.400000000000002        4.8000000000000007        4.5999768554271379     
   30.400000000000002        5.6000000000000005        4.5999367629897572     
   30.400000000000002        6.4000000000000004        4.5999056346253999     
   30.400000000000002        7.2000000000000002        4.5999991283763508     
   30.400000000000002        8.0000000000000000        4.5998687738552704     
   30.400000000000002        8.8000000000000007        4.6010043026194403     
   30.400000000000002        9.6000000000000014        4.6000045847957676     
   30.400000000000002        10.400000000000000        4.6000584619821563     
   30.400000000000002        11.200000000000001        4.6000449070719363     
   30.400000000000002        12.000000000000000        4.6000583661111509     
   30.400000000000002        12.800000000000001        4.5991849369092392     
   30.400000000000002        13.600000000000001        4.6000025181907862     
   30.400000000000002        14.400000000000000        4.6002047065400733     
   30.400000000000002        15.200000000000001        4.5998833200174758     
   30.400000000000002        16.000000000000000        4.5998174425515304     
   30.400000000000002        16.800000000000001        4.5998247339912250     
   30.400000000000002        17.600000000000001        4.5999717774507376     
   30.400000000000002        18.400000000000002        4.6000993379917121     
   30.400000000000002        19.200000000000003        4.6000986541568478     
   30.400000000000002        20.000000000000000        4.5999841375992183     
   30.400000000000002        20.800000000000001        4.6004273670372742     
   30.400000000000002        21.600000000000001        4.6007396973589518     
   30.400000000000002        22.400000000000002        4.6003193762137959     
   30.400000000000002        23.200000000000003        4.6006130028527314     
   30.400000000000002        24.000000000000000        4.6014433173077416     
   30.400000000000002        24.800000000000001        4.6025632726318966     
   30.400000000000002        25.600000000000001        4.6006433649155394     
   30.400000000000002        26.400000000000002        4.5962662629843392     
   30.400000000000002        27.200000000000003        4.5870257184624803     
   30.400000000000002        28.000000000000000        4.5809840745404120     
   30.400000000000002        28.800000000000001        4.5868971526259639     
   30.400000000000002        29.600000000000001        4.5967038168686329     
   30.400000000000002        30.400000000000002        4.6006654228506010     
   30.400000000000002        31.200000000000003        4.6017924821332210     
   30.400000000000002        32.000000000000000        4.6014762265654454     
   30.400000000000002        32.800000000000004        4.5999336761978933     
   30.400000000000002        33.600000000000001        4.6003582984196720     
   30.400000000000002        34.399999999999999        4.6002866139370289     
   30.400000000000002        35.200000000000003        4.5974799828979469     
   30.400000000000002        36.000000000000000        4.5920300481893976     
   30.400000000000002        36.800000000000004        4.6339625251589807     
   30.400000000000002        37.600000000000001        4.8268244111758065     
   30.400000000000002        38.400000000000006        4.9005536481518099     
   30.400000000000002        39.200000000000003        4.9113563518919934     
   30.400000000000002        40.000000000000000        4.9052488461341746     
   30.400000000000002        40.800000000000004        4.9029750187474370     
   30.400000000000002        41.600000000000001        4.9024875908608534     
   30.400000000000002        42.400000000000006        4.9029449027922203     
   30.400000000000002        43.200000000000003        4.9051245910890371     
   30.400000000000002        44.000000000000000        4.9102287105069120     
   30.400000000000002        44.800000000000004        4.9003035204973315     
   30.400000000000002        45.600000000000001        4.8264935575000347     
   30.400000000000002        46.400000000000006        4.6339710629220150     
   30.400000000000002        47.200000000000003        4.5916506136353412     
   30.400000000000002        48.000000000000000        4.5974742273547493     
   30.400000000000002        48.800000000000004        4.6000092138723687     
   30.400000000000002        49.600000000000001        4.6000497266898552     
   30.400000000000002        50.400000000000006        4.5997998091620449     
   30.400000000000002        51.200000000000003        4.6003330220480105     
   30.400000000000002        52.000000000000000        4.6014127193017247     
   30.400000000000002        52.800000000000004        4.6003893525899686     
   30.400000000000002        53.600000000000001        4.5519729698912572     
   30.400000000000002        54.400000000000006        4.5061285420147250     
   30.400000000000002        55.200000000000003        4.5012313038985798     
   30.400000000000002        56.000000000000000        4.3851275786513639     
   30.400000000000002        56.800000000000004        4.3044102679289828     
   30.400000000000002        57.600000000000001        4.2928285059860611     
   30.400000000000002        58.400000000000006        4.2939408827736631     
   30.400000000000002        59.200000000000003        4.2947141618605711     
   30.400000000000002        60.000000000000000        4.2940044866024429     
   30.400000000000002        60.800000000000004        4.2936434814864421     
   30.400000000000002        61.600000000000001        4.3041859200472512     
   30.400000000000002        62.400000000000006        4.3861126969370980     
   30.400000000000002        63.200000000000003        4.5040094755250317     
   30.400000000000002        64.000000000000000        4.5073263071909171     
   30.400000000000002        64.799999999999997        4.5520928059142580     
   30.400000000000002        65.600000000000009        4.6005668706959568     
   30.400000000000002        66.400000000000006        4.6011916802783048     
   30.400000000000002        67.200000000000003        4.5998956477119153     
   30.400000000000002        68.000000000000000        4.5997109544356940     
   30.400000000000002        68.799999999999997        4.6009405100197966     
   30.400000000000002        69.600000000000009        4.5995901857363197     
   30.400000000000002        70.400000000000006        4.6008229493767896     
   30.400000000000002        71.200000000000003        4.6004379177087271     
   30.400000000000002        72.000000000000000        4.5998835501346438     
   30.400000000000002        72.799999999999997        4.6005738604472173     
   30.400000000000002        73.600000000000009        4.5999181217401013     
   30.400000000000002        74.400000000000006        4.5999690254842047     
   30.400000000000002        75.200000000000003        4.6000540939671639     
   30.400000000000002        76.000000000000000        4.5999963672652049     
   30.400000000000002        76.800000000000011        4.6007188065022895     
   30.400000000000002        77.600000000000009        4.6014334501363585     
   30.400000000000002        78.400000000000006        4.6021015479664875     
   30.400000000000002        79.200000000000003        4.6026098563973088     
   30.400000000000002        80.000000000000000        4.6027942207912202     
   30.400000000000002        80.800000000000011        4.6019428846040826     
   30.400000000000002        81.600000000000009        4.6010621578951687     
   30.400000000000002        82.400000000000006        4.6016032129269799     
   30.400000000000002        83.200000000000003        4.6007580165801807     
   30.400000000000002        84.000000000000000        4.6000297962885135     
   30.400000000000002        84.800000000000011        4.6016996356460345     
   30.400000000000002        85.600000000000009        4.5998888435757026     
   30.400000000000002        86.400000000000006        4.6002470530922821     
   30.400000000000002        87.200000000000003        4.5987117370690136     
   30.400000000000002        88.000000000000000        4.6002740521750676     
   30.400000000000002        88.800000000000011        4.6001039617934749     
   30.400000000000002        89.600000000000009        4.5995393563299158     
   30.400000000000002        90.400000000000006        4.6002413011105361     
   30.400000000000002        91.200000000000003        4.5995073045623496     
   30.400000000000002        92.000000000000000        4.5987667837568091     
   30.400000000000002        92.800000000000011        4.6002068014346165     
   30.400000000000002        93.600000000000009        4.6000445443417215     
   30.400000000000002        94.400000000000006        4.5999177071052930     
   30.400000000000002        95.200000000000003        4.5997397186488813     
   30.400000000000002        96.000000000000000        4.6008786467849676     
   30.400000000000002        96.800000000000011        4.5997135733332017     
   30.400000000000002        97.600000000000009        4.5999204151469124     
   30.400000000000002        98.400000000000006        4.6000054082109623     
   30.400000000000002        99.200000000000003        4.5996606494671539     
   30.400000000000002        100.00000000000000        4.6000509887521259     
   30.400000000000002        100.80000000000001        4.5991696046466917     
   30.400000000000002        101.60000000000001        4.6008582123906017     
   30.400000000000002        102.40000000000001        4.6000157719425747     

   31.200000000000003       0.80000000000000004        4.5999086758407834     
   31.200000000000003        1.6000000000000001        4.5999148110360828     
   31.200000000000003        2.4000000000000004        4.6012352241945660     
   31.200000000000003        3.2000000000000002        4.5989136944401041     
   31.200000000000003        4.0000000000000000        4.6002847907933857     
   31.200000000000003        4.8000000000000007        4.5999611521313675     
   31.200000000000003        5.6000000000000005        4.5999396958251877     
   31.200000000000003        6.4000000000000004        4.5999635625982771     
   31.200000000000003        7.2000000000000002        4.6006513923984231     
   31.200000000000003        8.0000000000000000        4.5999505179604991     
   31.200000000000003        8.8000000000000007        4.5999365517308402     
   31.200000000000003        9.6000000000000014        4.5991176437273138     
   31.200000000000003        10.400000000000000        4.6000860096907736     
   31.200000000000003        11.200000000000001        4.6000490429642618     
   31.200000000000003        12.000000000000000        4.6000299409993541     
   31.200000000000003        12.800000000000001        4.6000294063729639     
   31.200000000000003        13.600000000000001        4.6006490238808651     
   31.200000000000003        14.400000000000000        4.5998874273643766     
   31.200000000000003        15.200000000000001        4.6007853619974535     
   31.200000000000003        16.000000000000000        4.5997962126422793     
   31.200000000000003        16.800000000000001        4.5998877669191360     
   31.200000000000003        17.600000000000001        4.6001333547991958     
   31.200000000000003        18.400000000000002        4.6002330002501699     
   31.200000000000003        19.200000000000003        4.6001381128011074     
   31.200000000000003        20.000000000000000        4.5997576699342240     
   31.200000000000003        20.800000000000001        4.6000296011799264     
   31.200000000000003        21.600000000000001        4.5995986032174541     
   31.200000000000003        22.400000000000002        4.6002749201681823     
   31.200000000000003        23.200000000000003        4.6016309976126388     
   31.200000000000003        24.000000000000000        4.5981532522538009     
   31.200000000000003        24.800000000000001        4.5810853829714446     
   31.200000000000003        25.600000000000001        4.5520585375998444     
   31.200000000000003        26.400000000000002        4.5211715439263918     
   31.200000000000003        27.200000000000003        4.4993733796094766     
   31.200000000000003        28.000000000000000        4.5065617020729620     
   31.200000000000003        28.800000000000001        4.4975162430557933     
   31.200000000000003        29.600000000000001        4.5211999790876716     
   31.200000000000003        30.400000000000002        4.5519912047146009     
   31.200000000000003        31.200000000000003        4.5805705119990154     
   31.200000000000003        32.000000000000000        4.5981157808055695     
   31.200000000000003        32.800000000000004        4.6017571083779920     
   31.200000000000003        33.600000000000001        4.6008407221354322     
   31.200000000000003        34.399999999999999        4.5997543988699112     
   31.200000000000003        35.200000000000003        4.5957030766072453     
   31.200000000000003        36.000000000000000        4.5898364955760833     
   31.200000000000003        36.800000000000004        4.6477879395678183     
   31.200000000000003        37.600000000000001        4.8554071320074819     
   31.200000000000003        38.400000000000006        4.9123040701189780     
   31.200000000000003        39.200000000000003        4.9061358257836725     
   31.200000000000003        40.000000000000000        4.9004548167312443     
   31.200000000000003        40.800000000000004        4.8994359314366456     
   31.200000000000003        41.600000000000001        4.8996428258560520     
   31.200000000000003        42.400000000000006        4.8996074025042375     
   31.200000000000003        43.200000000000003        4.9001851370430822     
   31.200000000000003        44.000000000000000        4.9048677515506194     
   31.200000000000003        44.800000000000004        4.9133337382540869     
   31.200000000000003        45.600000000000001        4.8547953455763517     
   31.200000000000003        46.400000000000006        4.6478267238093691     
   31.200000000000003        47.200000000000003        4.5888742286726263     
   31.200000000000003        48.000000000000000        4.5959546654092325     
   31.200000000000003        48.800000000000004        4.5998236847633480     
   31.200000000000003        49.600000000000001        4.6001435591821229     
   31.200000000000003        50.400000000000006        4.6002935108101468     
   31.200000000000003        51.200000000000003        4.6001874814599333     
   31.200000000000003        52.000000000000000        4.6008915973137166     
   31.200000000000003        52.800000000000004        4.6017249068808228     
   31.200000000000003        53.600000000000001        4.5821352244662528     
   31.200000000000003        54.400000000000006        4.4982779752937407     
   31.200000000000003        55.200000000000003        4.5065245974880046     
   31.200000000000003        56.000000000000000        4.4881121537729589     
   31.200000000000003        56.800000000000004        4.3851465281464872     
   31.200000000000003        57.600000000000001        4.3221516385385748     
   31.200000000000003        58.400000000000006        4.3070264882755023     
   31.200000000000003        59.200000000000003        4.3041658156629934     
   31.200000000000003        60.000000000000000        4.3069138915100105     
   31.200000000000003        60.800000000000004        4.3214888251599870     
   31.200000000000003        61.600000000000001        4.3858301392829206     
   31.200000000000003        62.400000000000006        4.4929692344498813     
   31.200000000000003        63.200000000000003        4.4922852981897048     
   31.200000000000003        64.000000000000000        4.5019626288407579     
   31.200000000000003        64.799999999999997        4.5811145531472386     
   31.200000000000003        65.600000000000009        4.6021640909146360     
   31.200000000000003        66.400000000000006        4.6009324059329080     
   31.200000000000003        67.200000000000003        4.6000103351290784     
   31.200000000000003        68.000000000000000        4.5998045838480204     
   31.200000000000003        68.799999999999997        4.6013948849315360     
   31.200000000000003        69.600000000000009        4.5998653835867946     
   31.200000000000003        70.400000000000006        4.6000261033803191     
   31.200000000000003        71.200000000000003        4.6000197506256804     
   31.200000000000003        72.000000000000000        4.5998915086425747     
   31.200000000000003        72.799999999999997        4.5998866147690274     
   31.200000000000003        73.600000000000009        4.5998594187918300     
   31.200000000000003        74.400000000000006        4.5999482316293658     
   31.200000000000003        75.200000000000003        4.6006008321060712     
   31.200000000000003        76.000000000000000        4.6015288074888376     
   31.200000000000003        76.800000000000011        4.6018291207692767     
   31.200000000000003        77.600000000000009        4.6007812497136706     
   31.200000000000003        78.400000000000006        4.5964281290476645     
   31.200000000000003        79.200000000000003        4.5872852577971361     
   31.200000000000003        80.000000000000000        4.5806079535971547     
   31.200000000000003        80.800000000000011        4.5871126569808212     
   31.200000000000003        81.600000000000009        4.5965422438706698     
   31.200000000000003        82.400000000000006        4.6008705353803618     
   31.200000000000003        83.200000000000003        4.6018520305375681     
   31.200000000000003        84.000000000000000        4.6013584910239649     
   31.200000000000003        84.800000000000011        4.6003401814059943     
   31.200000000000003        85.600000000000009        4.5999297809810278     
   31.200000000000003        86.400000000000006        4.6007368702224118     
   31.200000000000003        87.200000000000003        4.5993017677056747     
   31.200000000000003        88.000000000000000        4.6004348146779286     
   31.200000000000003        88.800000000000011        4.6001474756257421     
   31.200000000000003        89.600000000000009        4.6002022878519639     
   31.200000000000003        90.400000000000006        4.6002758785918445     
   31.200000000000003        91.200000000000003        4.6002528984539630     
   31.200000000000003        92.000000000000000        4.6001305898390763     
   31.200000000000003        92.800000000000011        4.6003812595323801     
   31.200000000000003        93.600000000000009        4.6006651953798725     
   31.200000000000003        94.400000000000006        4.5998692082634705     
   31.200000000000003        95.200000000000003        4.5997950269211412     
   31.200000000000003        96.000000000000000        4.6007714190106546     
   31.200000000000003        96.800000000000011        4.5997718079938625     
   31.200000000000003        97.600000000000009        4.5999038322028705     
   31.200000000000003        98.400000000000006        4.6000296795031925     
   31.200000000000003        99.200000000000003        4.6001094983239339     
   31.200000000000003        100.00000000000000        4.6000947121033686     
   31.200000000000003        100.80000000000001        4.6001688318904232     
   31.200000000000003        101.60000000000001        4.6000664032321508     
   31.200000000000003        102.40000000000001        4.6004608472812176     

   32.000000000000000       0.80000000000000004        4.6001455095145971     
   32.000000000000000        1.6000000000000001        4.6000112488563527     
   32.000000000000000        2.4000000000000004        4.5999110942224188     
   32.000000000000000        3.2000000000000002        4.5999184397253128     
   32.000000000000000        4.0000000000000000        4.5999391003427323     
   32.000000000000000        4.8000000000000007        4.5999729831573939     
   32.000000000000000        5.6000000000000005        4.6000362984811209     
   32.000000000000000        6.4000000000000004        4.6000037467829804     
   32.000000000000000        7.2000000000000002        4.6000691956180475     
   32.000000000000000        8.0000000000000000        4.6001033348431770     
   32.000000000000000        8.8000000000000007        4.6000130835907047     
   32.000000000000000        9.6000000000000014        4.6000232416616864     
   32.000000000000000        10.400000000000000        4.5999843326516734     
   32.000000000000000        11.200000000000001        4.5999535890899779     
   32.000000000000000        12.000000000000000        4.5999466201109369     
   32.000000000000000        12.800000000000001        4.5999491522263005     
   32.000000000000000        13.600000000000001        4.5998838594010421     
   32.000000000000000        14.400000000000000        4.5997847696881449     
   32.000000000000000        15.200000000000001        4.5994793219491319     
   32.000000000000000        16.000000000000000        4.5997127123495209     
   32.000000000000000        16.800000000000001        4.6014774887483121     
   32.000000000000000        17.600000000000001        4.5985074231000205     
   32.000000000000000        18.400000000000002        4.5989521307893479     
   32.000000000000000        19.200000000000003        4.5997380840949420     
   32.000000000000000        20.000000000000000        4.6000739715461574     
   32.000000000000000        20.800000000000001        4.6000956889969187     
   32.000000000000000        21.600000000000001        4.6006708612721194     
   32.000000000000000        22.400000000000002        4.6017634305183748     
   32.000000000000000        23.200000000000003        4.5954724526162822     
   32.000000000000000        24.000000000000000        4.5617434186144727     
   32.000000000000000        24.800000000000001        4.4984086141035355     
   32.000000000000000        25.600000000000001        4.5061317702492758     
   32.000000000000000        26.400000000000002        4.4973656617314814     
   32.000000000000000        27.200000000000003        4.4994854447521409     
   32.000000000000000        28.000000000000000        4.5018427591991950     
   32.000000000000000        28.800000000000001        4.4996294516812840     
   32.000000000000000        29.600000000000001        4.4975732784200773     
   32.000000000000000        30.400000000000002        4.5059359189839858     
   32.000000000000000        31.200000000000003        4.4996922068565501     
   32.000000000000000        32.000000000000000        4.5617527089133327     
   32.000000000000000        32.800000000000004        4.5956098636270148     
   32.000000000000000        33.600000000000001        4.6021743319779773     
   32.000000000000000        34.399999999999999        4.5996938948392785     
   32.000000000000000        35.200000000000003        4.5965301367441178     
   32.000000000000000        36.000000000000000        4.6033788853188513     
   32.000000000000000        36.800000000000004        4.6777877772081995     
   32.000000000000000        37.600000000000001        4.8696535821003764     
   32.000000000000000        38.400000000000006        4.9094963520053714     
   32.000000000000000        39.200000000000003        4.9027295231097590     
   32.000000000000000        40.000000000000000        4.8994124321882486     
   32.000000000000000        40.800000000000004        4.9019131751167597     
   32.000000000000000        41.600000000000001        4.9010252951030910     
   32.000000000000000        42.400000000000006        4.8997840983423169     
   32.000000000000000        43.200000000000003        4.8995722993619264     
   32.000000000000000        44.000000000000000        4.9057013725228993     
   32.000000000000000        44.800000000000004        4.9093077886229564     
   32.000000000000000        45.600000000000001        4.8687457177306248     
   32.000000000000000        46.400000000000006        4.6808663632002654     
   32.000000000000000        47.200000000000003        4.6049920889696834     
   32.000000000000000        48.000000000000000        4.5953486257213880     
   32.000000000000000        48.800000000000004        4.5993714533269214     
   32.000000000000000        49.600000000000001        4.6001780771983825     
   32.000000000000000        50.400000000000006        4.6002103610163223     
   32.000000000000000        51.200000000000003        4.5985698868502727     
   32.000000000000000        52.000000000000000        4.6005763273029636     
   32.000000000000000        52.800000000000004        4.6002032862596929     
   32.000000000000000        53.600000000000001        4.5982376438740094     
   32.000000000000000        54.400000000000006        4.5622273595204046     
   32.000000000000000        55.200000000000003        4.5072247095293960     
   32.000000000000000        56.000000000000000        4.5065571020563659
[truncated: 894,528 more chars]
