# Supplementary material for: A first-principles phase field method for quantitatively predicting multi-composition phase separation without thermodynamic empirical parameter
Source: Nat Commun. 2019 Aug 1;10:3451. doi: 10.1038/s41467-019-11248-z (PMC6671953; doi:10.1038/s41467-019-11248-z)
Supplement: Supplementary file 3 — Source Data [file 41467_2019_11248_MOESM3_ESM.zip › supplementary-files/data-files/Fig.7/3d-gnuplot-plane]

g=32
set yrange [0:g]            
set xrange [0:g]            
set cbrange [-0.50:5.5]
set xtics font ",15" 
set ytics font ",15" 
set iso 100
set sam 100
unset key
unset sur
set size square
set view map
set pm3d at b
set terminal postscript eps enhanced color font 'Helvetica,10'
 set output 'out_Ni_100000-8.0.eps'                                
 splot 'out_Ni_100000-8.0'
 set output 'out_Ni_100000-16.0.eps'
 splot 'out_Ni_100000-16.0'
 set output 'out_Ni_100000-24.0.eps'
 splot 'out_Ni_100000-24.0'      
