# Supplementary material for: A first-principles phase field method for quantitatively predicting multi-composition phase separation without thermodynamic empirical parameter
Source: Nat Commun. 2019 Aug 1;10:3451. doi: 10.1038/s41467-019-11248-z (PMC6671953; doi:10.1038/s41467-019-11248-z)
Supplement: Supplementary file 3 — Source Data [file 41467_2019_11248_MOESM3_ESM.zip › supplementary-files/data-files/Fig.7/Fig7-a-b-Ni30%/out_Ni_0-24.0]

  0.80000000000000004       0.80000000000000004        1.8500000000000001     
  0.80000000000000004        1.6000000000000001        1.8500000000000001     
  0.80000000000000004        2.4000000000000004        1.8500000000000001     
  0.80000000000000004        3.2000000000000002        1.8500000000000001     
  0.80000000000000004        4.0000000000000000        1.8500000000000001     
  0.80000000000000004        4.8000000000000007        1.8500000000000001     
  0.80000000000000004        5.6000000000000005        1.8500000000000001     
  0.80000000000000004        6.4000000000000004        1.8500000000000001     
  0.80000000000000004        7.2000000000000002        1.8500000000000001     
  0.80000000000000004        8.0000000000000000        1.8500000000000001     
  0.80000000000000004        8.8000000000000007        1.8500000000000001     
  0.80000000000000004        9.6000000000000014        1.8500000000000001     
  0.80000000000000004        10.400000000000000        1.8500000000000001     
  0.80000000000000004        11.200000000000001        1.8500000000000001     
  0.80000000000000004        12.000000000000000        1.8500000000000001     
  0.80000000000000004        12.800000000000001        1.8500000000000001     
  0.80000000000000004        13.600000000000001        1.8500000000000001     
  0.80000000000000004        14.400000000000000        1.8500000000000001     
  0.80000000000000004        15.200000000000001        1.8500000000000001     
  0.80000000000000004        16.000000000000000        1.8500000000000001     
  0.80000000000000004        16.800000000000001        1.8500000000000001     
  0.80000000000000004        17.600000000000001        1.8500000000000001     
  0.80000000000000004        18.400000000000002        1.8500000000000001     
  0.80000000000000004        19.200000000000003        1.8500000000000001     
  0.80000000000000004        20.000000000000000        1.8500000000000001     
  0.80000000000000004        20.800000000000001        1.8500000000000001     
  0.80000000000000004        21.600000000000001        1.8500000000000001     
  0.80000000000000004        22.400000000000002        1.8500000000000001     
  0.80000000000000004        23.200000000000003        1.8500000000000001     
  0.80000000000000004        24.000000000000000        1.8500000000000001     
  0.80000000000000004        24.800000000000001        1.8500000000000001     
  0.80000000000000004        25.600000000000001        1.8500000000000001     
  0.80000000000000004        26.400000000000002        1.8500000000000001     
  0.80000000000000004        27.200000000000003        1.8500000000000001     
  0.80000000000000004        28.000000000000000        1.8500000000000001     
  0.80000000000000004        28.800000000000001        1.8500000000000001     
  0.80000000000000004        29.600000000000001        1.8500000000000001     
  0.80000000000000004        30.400000000000002        1.8500000000000001     
  0.80000000000000004        31.200000000000003        1.8500000000000001     
  0.80000000000000004        32.000000000000000        1.8500000000000001     

   1.6000000000000001       0.80000000000000004        1.8500000000000001     
   1.6000000000000001        1.6000000000000001        1.8500000000000001     
   1.6000000000000001        2.4000000000000004        1.8500000000000001     
   1.6000000000000001        3.2000000000000002        1.8500000000000001     
   1.6000000000000001        4.0000000000000000        1.8500000000000001     
   1.6000000000000001        4.8000000000000007        1.8500000000000001     
   1.6000000000000001        5.6000000000000005        1.8500000000000001     
   1.6000000000000001        6.4000000000000004        1.8500000000000001     
   1.6000000000000001        7.2000000000000002        1.8500000000000001     
   1.6000000000000001        8.0000000000000000        1.8500000000000001     
   1.6000000000000001        8.8000000000000007        1.8500000000000001     
   1.6000000000000001        9.6000000000000014        1.8500000000000001     
   1.6000000000000001        10.400000000000000        1.8500000000000001     
   1.6000000000000001        11.200000000000001        1.8500000000000001     
   1.6000000000000001        12.000000000000000        1.8500000000000001     
   1.6000000000000001        12.800000000000001        1.8500000000000001     
   1.6000000000000001        13.600000000000001        1.8500000000000001     
   1.6000000000000001        14.400000000000000        1.8500000000000001     
   1.6000000000000001        15.200000000000001        1.8500000000000001     
   1.6000000000000001        16.000000000000000        1.8500000000000001     
   1.6000000000000001        16.800000000000001        1.8500000000000001     
   1.6000000000000001        17.600000000000001        1.8500000000000001     
   1.6000000000000001        18.400000000000002        1.8500000000000001     
   1.6000000000000001        19.200000000000003        1.8500000000000001     
   1.6000000000000001        20.000000000000000        1.8500000000000001     
   1.6000000000000001        20.800000000000001        1.8500000000000001     
   1.6000000000000001        21.600000000000001        1.8500000000000001     
   1.6000000000000001        22.400000000000002        1.8500000000000001     
   1.6000000000000001        23.200000000000003        1.8500000000000001     
   1.6000000000000001        24.000000000000000        1.8500000000000001     
   1.6000000000000001        24.800000000000001        1.8500000000000001     
   1.6000000000000001        25.600000000000001        1.8500000000000001     
   1.6000000000000001        26.400000000000002        1.8500000000000001     
   1.6000000000000001        27.200000000000003        1.8500000000000001     
   1.6000000000000001        28.000000000000000        1.8500000000000001     
   1.6000000000000001        28.800000000000001        1.8500000000000001     
   1.6000000000000001        29.600000000000001        1.8500000000000001     
   1.6000000000000001        30.400000000000002        1.8500000000000001     
   1.6000000000000001        31.200000000000003        1.8500000000000001     
   1.6000000000000001        32.000000000000000        1.8500000000000001     

   2.4000000000000004       0.80000000000000004        1.8500000000000001     
   2.4000000000000004        1.6000000000000001        1.8500000000000001     
   2.4000000000000004        2.4000000000000004        1.8500000000000001     
   2.4000000000000004        3.2000000000000002        1.8500000000000001     
   2.4000000000000004        4.0000000000000000        1.8500000000000001     
   2.4000000000000004        4.8000000000000007        1.8500000000000001     
   2.4000000000000004        5.6000000000000005        1.8500000000000001     
   2.4000000000000004        6.4000000000000004        1.8500000000000001     
   2.4000000000000004        7.2000000000000002        1.8500000000000001     
   2.4000000000000004        8.0000000000000000        1.8500000000000001     
   2.4000000000000004        8.8000000000000007        1.8500000000000001     
   2.4000000000000004        9.6000000000000014        1.8500000000000001     
   2.4000000000000004        10.400000000000000        1.8500000000000001     
   2.4000000000000004        11.200000000000001        1.8500000000000001     
   2.4000000000000004        12.000000000000000        1.8500000000000001     
   2.4000000000000004        12.800000000000001        1.8500000000000001     
   2.4000000000000004        13.600000000000001        1.8500000000000001     
   2.4000000000000004        14.400000000000000        1.8500000000000001     
   2.4000000000000004        15.200000000000001        1.8500000000000001     
   2.4000000000000004        16.000000000000000        1.8500000000000001     
   2.4000000000000004        16.800000000000001        1.8500000000000001     
   2.4000000000000004        17.600000000000001        1.8500000000000001     
   2.4000000000000004        18.400000000000002        1.8500000000000001     
   2.4000000000000004        19.200000000000003        1.8500000000000001     
   2.4000000000000004        20.000000000000000        1.8500000000000001     
   2.4000000000000004        20.800000000000001        1.8500000000000001     
   2.4000000000000004        21.600000000000001        1.8500000000000001     
   2.4000000000000004        22.400000000000002        1.8500000000000001     
   2.4000000000000004        23.200000000000003        1.8500000000000001     
   2.4000000000000004        24.000000000000000        1.8500000000000001     
   2.4000000000000004        24.800000000000001        1.8500000000000001     
   2.4000000000000004        25.600000000000001        1.8500000000000001     
   2.4000000000000004        26.400000000000002        1.8500000000000001     
   2.4000000000000004        27.200000000000003        1.8500000000000001     
   2.4000000000000004        28.000000000000000        1.8500000000000001     
   2.4000000000000004        28.800000000000001        1.8500000000000001     
   2.4000000000000004        29.600000000000001        1.8500000000000001     
   2.4000000000000004        30.400000000000002        1.8500000000000001     
   2.4000000000000004        31.200000000000003        1.8500000000000001     
   2.4000000000000004        32.000000000000000        1.8500000000000001     

   3.2000000000000002       0.80000000000000004        1.8500000000000001     
   3.2000000000000002        1.6000000000000001        1.8500000000000001     
   3.2000000000000002        2.4000000000000004        1.8500000000000001     
   3.2000000000000002        3.2000000000000002        1.8500000000000001     
   3.2000000000000002        4.0000000000000000        1.8500000000000001     
   3.2000000000000002        4.8000000000000007        1.8500000000000001     
   3.2000000000000002        5.6000000000000005        1.8500000000000001     
   3.2000000000000002        6.4000000000000004        1.8500000000000001     
   3.2000000000000002        7.2000000000000002        1.8500000000000001     
   3.2000000000000002        8.0000000000000000        1.8500000000000001     
   3.2000000000000002        8.8000000000000007        1.8500000000000001     
   3.2000000000000002        9.6000000000000014        1.8500000000000001     
   3.2000000000000002        10.400000000000000        1.8500000000000001     
   3.2000000000000002        11.200000000000001        1.8500000000000001     
   3.2000000000000002        12.000000000000000        1.8500000000000001     
   3.2000000000000002        12.800000000000001        1.8500000000000001     
   3.2000000000000002        13.600000000000001        1.8500000000000001     
   3.2000000000000002        14.400000000000000        1.8500000000000001     
   3.2000000000000002        15.200000000000001        1.8500000000000001     
   3.2000000000000002        16.000000000000000        1.8500000000000001     
   3.2000000000000002        16.800000000000001        1.8500000000000001     
   3.2000000000000002        17.600000000000001        1.8500000000000001     
   3.2000000000000002        18.400000000000002        1.8500000000000001     
   3.2000000000000002        19.200000000000003        1.8500000000000001     
   3.2000000000000002        20.000000000000000        1.8500000000000001     
   3.2000000000000002        20.800000000000001        1.8500000000000001     
   3.2000000000000002        21.600000000000001        1.8500000000000001     
   3.2000000000000002        22.400000000000002        1.8500000000000001     
   3.2000000000000002        23.200000000000003        1.8500000000000001     
   3.2000000000000002        24.000000000000000        1.8500000000000001     
   3.2000000000000002        24.800000000000001        1.8500000000000001     
   3.2000000000000002        25.600000000000001        1.8500000000000001     
   3.2000000000000002        26.400000000000002        1.8500000000000001     
   3.2000000000000002        27.200000000000003        1.8500000000000001     
   3.2000000000000002        28.000000000000000        1.8500000000000001     
   3.2000000000000002        28.800000000000001        1.8500000000000001     
   3.2000000000000002        29.600000000000001        1.8500000000000001     
   3.2000000000000002        30.400000000000002        1.8500000000000001     
   3.2000000000000002        31.200000000000003        1.8500000000000001     
   3.2000000000000002        32.000000000000000        1.8500000000000001     

   4.0000000000000000       0.80000000000000004        1.8500000000000001     
   4.0000000000000000        1.6000000000000001        1.8500000000000001     
   4.0000000000000000        2.4000000000000004        1.8500000000000001     
   4.0000000000000000        3.2000000000000002        1.8500000000000001     
   4.0000000000000000        4.0000000000000000        1.8500000000000001     
   4.0000000000000000        4.8000000000000007        1.8500000000000001     
   4.0000000000000000        5.6000000000000005        1.8500000000000001     
   4.0000000000000000        6.4000000000000004        1.8500000000000001     
   4.0000000000000000        7.2000000000000002        1.8500000000000001     
   4.0000000000000000        8.0000000000000000        1.8500000000000001     
   4.0000000000000000        8.8000000000000007        1.8500000000000001     
   4.0000000000000000        9.6000000000000014        1.8500000000000001     
   4.0000000000000000        10.400000000000000        1.8500000000000001     
   4.0000000000000000        11.200000000000001        1.8500000000000001     
   4.0000000000000000        12.000000000000000        1.8500000000000001     
   4.0000000000000000        12.800000000000001        1.8500000000000001     
   4.0000000000000000        13.600000000000001        1.8500000000000001     
   4.0000000000000000        14.400000000000000        1.8500000000000001     
   4.0000000000000000        15.200000000000001        1.8500000000000001     
   4.0000000000000000        16.000000000000000        1.8500000000000001     
   4.0000000000000000        16.800000000000001        1.8500000000000001     
   4.0000000000000000        17.600000000000001        1.8500000000000001     
   4.0000000000000000        18.400000000000002        1.8500000000000001     
   4.0000000000000000        19.200000000000003        1.8500000000000001     
   4.0000000000000000        20.000000000000000        1.8500000000000001     
   4.0000000000000000        20.800000000000001        1.8500000000000001     
   4.0000000000000000        21.600000000000001        1.8500000000000001     
   4.0000000000000000        22.400000000000002        1.8500000000000001     
   4.0000000000000000        23.200000000000003        1.8500000000000001     
   4.0000000000000000        24.000000000000000        1.8500000000000001     
   4.0000000000000000        24.800000000000001        1.8500000000000001     
   4.0000000000000000        25.600000000000001        1.8500000000000001     
   4.0000000000000000        26.400000000000002        1.8500000000000001     
   4.0000000000000000        27.200000000000003        1.8500000000000001     
   4.0000000000000000        28.000000000000000        1.8500000000000001     
   4.0000000000000000        28.800000000000001        1.8500000000000001     
   4.0000000000000000        29.600000000000001        1.8500000000000001     
   4.0000000000000000        30.400000000000002        1.8500000000000001     
   4.0000000000000000        31.200000000000003        1.8500000000000001     
   4.0000000000000000        32.000000000000000        1.8500000000000001     

   4.8000000000000007       0.80000000000000004        1.8500000000000001     
   4.8000000000000007        1.6000000000000001        1.8500000000000001     
   4.8000000000000007        2.4000000000000004        1.8500000000000001     
   4.8000000000000007        3.2000000000000002        1.8500000000000001     
   4.8000000000000007        4.0000000000000000        1.8500000000000001     
   4.8000000000000007        4.8000000000000007        1.8500000000000001     
   4.8000000000000007        5.6000000000000005        1.8500000000000001     
   4.8000000000000007        6.4000000000000004        1.8500000000000001     
   4.8000000000000007        7.2000000000000002        1.8500000000000001     
   4.8000000000000007        8.0000000000000000        1.8500000000000001     
   4.8000000000000007        8.8000000000000007        1.8500000000000001     
   4.8000000000000007        9.6000000000000014        1.8500000000000001     
   4.8000000000000007        10.400000000000000        1.8500000000000001     
   4.8000000000000007        11.200000000000001        1.8500000000000001     
   4.8000000000000007        12.000000000000000        1.8500000000000001     
   4.8000000000000007        12.800000000000001        1.8500000000000001     
   4.8000000000000007        13.600000000000001        1.8500000000000001     
   4.8000000000000007        14.400000000000000        1.8500000000000001     
   4.8000000000000007        15.200000000000001        1.8500000000000001     
   4.8000000000000007        16.000000000000000        1.8500000000000001     
   4.8000000000000007        16.800000000000001        1.8500000000000001     
   4.8000000000000007        17.600000000000001        1.8500000000000001     
   4.8000000000000007        18.400000000000002        1.8500000000000001     
   4.8000000000000007        19.200000000000003        1.8500000000000001     
   4.8000000000000007        20.000000000000000        1.8500000000000001     
   4.8000000000000007        20.800000000000001        1.8500000000000001     
   4.8000000000000007        21.600000000000001        1.8500000000000001     
   4.8000000000000007        22.400000000000002        1.8500000000000001     
   4.8000000000000007        23.200000000000003        1.8500000000000001     
   4.8000000000000007        24.000000000000000        1.8500000000000001     
   4.8000000000000007        24.800000000000001        1.8500000000000001     
   4.8000000000000007        25.600000000000001        1.8500000000000001     
   4.8000000000000007        26.400000000000002        1.8500000000000001     
   4.8000000000000007        27.200000000000003        1.8500000000000001     
   4.8000000000000007        28.000000000000000        1.8500000000000001     
   4.8000000000000007        28.800000000000001        1.8500000000000001     
   4.8000000000000007        29.600000000000001        1.8500000000000001     
   4.8000000000000007        30.400000000000002        1.8500000000000001     
   4.8000000000000007        31.200000000000003        1.8500000000000001     
   4.8000000000000007        32.000000000000000        1.8500000000000001     

   5.6000000000000005       0.80000000000000004        1.8500000000000001     
   5.6000000000000005        1.6000000000000001        1.8500000000000001     
   5.6000000000000005        2.4000000000000004        1.8500000000000001     
   5.6000000000000005        3.2000000000000002        1.8500000000000001     
   5.6000000000000005        4.0000000000000000        1.8500000000000001     
   5.6000000000000005        4.8000000000000007        1.8500000000000001     
   5.6000000000000005        5.6000000000000005        1.8500000000000001     
   5.6000000000000005        6.4000000000000004        1.8500000000000001     
   5.6000000000000005        7.2000000000000002        1.8500000000000001     
   5.6000000000000005        8.0000000000000000        1.8500000000000001     
   5.6000000000000005        8.8000000000000007        1.8500000000000001     
   5.6000000000000005        9.6000000000000014        1.8500000000000001     
   5.6000000000000005        10.400000000000000        1.8500000000000001     
   5.6000000000000005        11.200000000000001        1.8500000000000001     
   5.6000000000000005        12.000000000000000        1.8500000000000001     
   5.6000000000000005        12.800000000000001        1.8500000000000001     
   5.6000000000000005        13.600000000000001        1.8500000000000001     
   5.6000000000000005        14.400000000000000        1.8500000000000001     
   5.6000000000000005        15.200000000000001        1.8500000000000001     
   5.6000000000000005        16.000000000000000        1.8500000000000001     
   5.6000000000000005        16.800000000000001        1.8500000000000001     
   5.6000000000000005        17.600000000000001        1.8500000000000001     
   5.6000000000000005        18.400000000000002        1.8500000000000001     
   5.6000000000000005        19.200000000000003        1.8500000000000001     
   5.6000000000000005        20.000000000000000        1.8500000000000001     
   5.6000000000000005        20.800000000000001        1.8500000000000001     
   5.6000000000000005        21.600000000000001        1.8500000000000001     
   5.6000000000000005        22.400000000000002        1.8500000000000001     
   5.6000000000000005        23.200000000000003        1.8500000000000001     
   5.6000000000000005        24.000000000000000        1.8500000000000001     
   5.6000000000000005        24.800000000000001        1.8500000000000001     
   5.6000000000000005        25.600000000000001        1.8500000000000001     
   5.6000000000000005        26.400000000000002        1.8500000000000001     
   5.6000000000000005        27.200000000000003        1.8500000000000001     
   5.6000000000000005        28.000000000000000        1.8500000000000001     
   5.6000000000000005        28.800000000000001        1.8500000000000001     
   5.6000000000000005        29.600000000000001        1.8500000000000001     
   5.6000000000000005        30.400000000000002        1.8500000000000001     
   5.6000000000000005        31.200000000000003        1.8500000000000001     
   5.6000000000000005        32.000000000000000        1.8500000000000001     

   6.4000000000000004       0.80000000000000004        1.8500000000000001     
   6.4000000000000004        1.6000000000000001        1.8500000000000001     
   6.4000000000000004        2.4000000000000004        1.8500000000000001     
   6.4000000000000004        3.2000000000000002        1.8500000000000001     
   6.4000000000000004        4.0000000000000000        1.8500000000000001     
   6.4000000000000004        4.8000000000000007        1.8500000000000001     
   6.4000000000000004        5.6000000000000005        1.8500000000000001     
   6.4000000000000004        6.4000000000000004        1.8500000000000001     
   6.4000000000000004        7.2000000000000002        1.8500000000000001     
   6.4000000000000004        8.0000000000000000        1.8500000000000001     
   6.4000000000000004        8.8000000000000007        1.8500000000000001     
   6.4000000000000004        9.6000000000000014        1.8500000000000001     
   6.4000000000000004        10.400000000000000        1.8500000000000001     
   6.4000000000000004        11.200000000000001        1.8500000000000001     
   6.4000000000000004        12.000000000000000        1.8500000000000001     
   6.4000000000000004        12.800000000000001        1.8500000000000001     
   6.4000000000000004        13.600000000000001        1.8500000000000001     
   6.4000000000000004        14.400000000000000        1.8500000000000001     
   6.4000000000000004        15.200000000000001        1.8500000000000001     
   6.4000000000000004        16.000000000000000        1.8500000000000001     
   6.4000000000000004        16.800000000000001        1.8500000000000001     
   6.4000000000000004        17.600000000000001        1.8500000000000001     
   6.4000000000000004        18.400000000000002        1.8500000000000001     
   6.4000000000000004        19.200000000000003        1.8500000000000001     
   6.4000000000000004        20.000000000000000        1.8500000000000001     
   6.4000000000000004        20.800000000000001        1.8500000000000001     
   6.4000000000000004        21.600000000000001        1.8500000000000001     
   6.4000000000000004        22.400000000000002        1.8500000000000001     
   6.4000000000000004        23.200000000000003        1.8500000000000001     
   6.4000000000000004        24.000000000000000        1.8500000000000001     
   6.4000000000000004        24.800000000000001        1.8500000000000001     
   6.4000000000000004        25.600000000000001        1.8500000000000001     
   6.4000000000000004        26.400000000000002        1.8500000000000001     
   6.4000000000000004        27.200000000000003        1.8500000000000001     
   6.4000000000000004        28.000000000000000        1.8500000000000001     
   6.4000000000000004        28.800000000000001        1.8500000000000001     
   6.4000000000000004        29.600000000000001        1.8500000000000001     
   6.4000000000000004        30.400000000000002        1.8500000000000001     
   6.4000000000000004        31.200000000000003        1.8500000000000001     
   6.4000000000000004        32.000000000000000        1.8500000000000001     

   7.2000000000000002       0.80000000000000004        1.8500000000000001     
   7.2000000000000002        1.6000000000000001        1.8500000000000001     
   7.2000000000000002        2.4000000000000004        1.8500000000000001     
   7.2000000000000002        3.2000000000000002        1.8500000000000001     
   7.2000000000000002        4.0000000000000000        1.8500000000000001     
   7.2000000000000002        4.8000000000000007        1.8500000000000001     
   7.2000000000000002        5.6000000000000005        1.8500000000000001     
   7.2000000000000002        6.4000000000000004        1.8500000000000001     
   7.2000000000000002        7.2000000000000002        1.8500000000000001     
   7.2000000000000002        8.0000000000000000        1.8500000000000001     
   7.2000000000000002        8.8000000000000007        1.8500000000000001     
   7.2000000000000002        9.6000000000000014        1.8500000000000001     
   7.2000000000000002        10.400000000000000        1.8500000000000001     
   7.2000000000000002        11.200000000000001        1.8500000000000001     
   7.2000000000000002        12.000000000000000        1.8500000000000001     
   7.2000000000000002        12.800000000000001        1.8500000000000001     
   7.2000000000000002        13.600000000000001        1.8500000000000001     
   7.2000000000000002        14.400000000000000        1.8500000000000001     
   7.2000000000000002        15.200000000000001        1.8500000000000001     
   7.2000000000000002        16.000000000000000        1.8500000000000001     
   7.2000000000000002        16.800000000000001        1.8500000000000001     
   7.2000000000000002        17.600000000000001        1.8500000000000001     
   7.2000000000000002        18.400000000000002        1.8500000000000001     
   7.2000000000000002        19.200000000000003        1.8500000000000001     
   7.2000000000000002        20.000000000000000        1.8500000000000001     
   7.2000000000000002        20.800000000000001        1.8500000000000001     
   7.2000000000000002        21.600000000000001        1.8500000000000001     
   7.2000000000000002        22.400000000000002        1.8500000000000001     
   7.2000000000000002        23.200000000000003        1.8500000000000001     
   7.2000000000000002        24.000000000000000        1.8500000000000001     
   7.2000000000000002        24.800000000000001        1.8500000000000001     
   7.2000000000000002        25.600000000000001        1.8500000000000001     
   7.2000000000000002        26.400000000000002        1.8500000000000001     
   7.2000000000000002        27.200000000000003        1.8500000000000001     
   7.2000000000000002        28.000000000000000        1.8500000000000001     
   7.2000000000000002        28.800000000000001        1.8500000000000001     
   7.2000000000000002        29.600000000000001        1.8500000000000001     
   7.2000000000000002        30.400000000000002        1.8500000000000001     
   7.2000000000000002        31.200000000000003        1.8500000000000001     
   7.2000000000000002        32.000000000000000        1.8500000000000001     

   8.0000000000000000       0.80000000000000004        1.8500000000000001     
   8.0000000000000000        1.6000000000000001        1.8500000000000001     
   8.0000000000000000        2.4000000000000004        1.8500000000000001     
   8.0000000000000000        3.2000000000000002        1.8500000000000001     
   8.0000000000000000        4.0000000000000000        1.8500000000000001     
   8.0000000000000000        4.8000000000000007        1.8500000000000001     
   8.0000000000000000        5.6000000000000005        1.8500000000000001     
   8.0000000000000000        6.4000000000000004        1.8500000000000001     
   8.0000000000000000        7.2000000000000002        1.8500000000000001     
   8.0000000000000000        8.0000000000000000        1.8500000000000001     
   8.0000000000000000        8.8000000000000007        1.8500000000000001     
   8.0000000000000000        9.6000000000000014        1.8500000000000001     
   8.0000000000000000        10.400000000000000        1.8500000000000001     
   8.0000000000000000        11.200000000000001        1.8500000000000001     
   8.0000000000000000        12.000000000000000        1.8500000000000001     
   8.0000000000000000        12.800000000000001        1.8500000000000001     
   8.0000000000000000        13.600000000000001        1.8500000000000001     
   8.0000000000000000        14.400000000000000        1.8500000000000001     
   8.0000000000000000        15.200000000000001        1.8500000000000001     
   8.0000000000000000        16.000000000000000        1.8500000000000001     
   8.0000000000000000        16.800000000000001        1.8500000000000001     
   8.0000000000000000        17.600000000000001        1.8500000000000001     
   8.0000000000000000        18.400000000000002        1.8500000000000001     
   8.0000000000000000        19.200000000000003        1.8500000000000001     
   8.0000000000000000        20.000000000000000        1.8500000000000001     
   8.0000000000000000        20.800000000000001        1.8500000000000001     
   8.0000000000000000        21.600000000000001        1.8500000000000001     
   8.0000000000000000        22.400000000000002        1.8500000000000001     
   8.0000000000000000        23.200000000000003        1.8500000000000001     
   8.0000000000000000        24.000000000000000        1.8500000000000001     
   8.0000000000000000        24.800000000000001        1.8500000000000001     
   8.0000000000000000        25.600000000000001        1.8500000000000001     
   8.0000000000000000        26.400000000000002        1.8500000000000001     
   8.0000000000000000        27.200000000000003        1.8500000000000001     
   8.0000000000000000        28.000000000000000        1.8500000000000001     
   8.0000000000000000        28.800000000000001        1.8500000000000001     
   8.0000000000000000        29.600000000000001        1.8500000000000001     
   8.0000000000000000        30.400000000000002        1.8500000000000001     
   8.0000000000000000        31.200000000000003        1.8500000000000001     
   8.0000000000000000        32.000000000000000        1.8500000000000001     

   8.8000000000000007       0.80000000000000004        1.8500000000000001     
   8.8000000000000007        1.6000000000000001        1.8500000000000001     
   8.8000000000000007        2.4000000000000004        1.8500000000000001     
   8.8000000000000007        3.2000000000000002        1.8500000000000001     
   8.8000000000000007        4.0000000000000000        1.8500000000000001     
   8.8000000000000007        4.8000000000000007        1.8500000000000001     
   8.8000000000000007        5.6000000000000005        1.8500000000000001     
   8.8000000000000007        6.4000000000000004        1.8500000000000001     
   8.8000000000000007        7.2000000000000002        1.8500000000000001     
   8.8000000000000007        8.0000000000000000        1.8500000000000001     
   8.8000000000000007        8.8000000000000007        1.8500000000000001     
   8.8000000000000007        9.6000000000000014        1.8500000000000001     
   8.8000000000000007        10.400000000000000        1.8500000000000001     
   8.8000000000000007        11.200000000000001        1.8500000000000001     
   8.8000000000000007        12.000000000000000        1.8500000000000001     
   8.8000000000000007        12.800000000000001        1.8500000000000001     
   8.8000000000000007        13.600000000000001        1.8500000000000001     
   8.8000000000000007        14.400000000000000        1.8500000000000001     
   8.8000000000000007        15.200000000000001        1.8500000000000001     
   8.8000000000000007        16.000000000000000        1.8500000000000001     
   8.8000000000000007        16.800000000000001        1.8500000000000001     
   8.8000000000000007        17.600000000000001        1.8500000000000001     
   8.8000000000000007        18.400000000000002        1.8500000000000001     
   8.8000000000000007        19.200000000000003        1.8500000000000001     
   8.8000000000000007        20.000000000000000        1.8500000000000001     
   8.8000000000000007        20.800000000000001        1.8500000000000001     
   8.8000000000000007        21.600000000000001        1.8500000000000001     
   8.8000000000000007        22.400000000000002        1.8500000000000001     
   8.8000000000000007        23.200000000000003        1.8500000000000001     
   8.8000000000000007        24.000000000000000        1.8500000000000001     
   8.8000000000000007        24.800000000000001        1.8500000000000001     
   8.8000000000000007        25.600000000000001        1.8500000000000001     
   8.8000000000000007        26.400000000000002        1.8500000000000001     
   8.8000000000000007        27.200000000000003        1.8500000000000001     
   8.8000000000000007        28.000000000000000        1.8500000000000001     
   8.8000000000000007        28.800000000000001        1.8500000000000001     
   8.8000000000000007        29.600000000000001        1.8500000000000001     
   8.8000000000000007        30.400000000000002        1.8500000000000001     
   8.8000000000000007        31.200000000000003        1.8500000000000001     
   8.8000000000000007        32.000000000000000        1.8500000000000001     

   9.6000000000000014       0.80000000000000004        1.8500000000000001     
   9.6000000000000014        1.6000000000000001        1.8500000000000001     
   9.6000000000000014        2.4000000000000004        1.8500000000000001     
   9.6000000000000014        3.2000000000000002        1.8500000000000001     
   9.6000000000000014        4.0000000000000000        1.8500000000000001     
   9.6000000000000014        4.8000000000000007        1.8500000000000001     
   9.6000000000000014        5.6000000000000005        1.8500000000000001     
   9.6000000000000014        6.4000000000000004        1.8500000000000001     
   9.6000000000000014        7.2000000000000002        1.8500000000000001     
   9.6000000000000014        8.0000000000000000        1.8500000000000001     
   9.6000000000000014        8.8000000000000007        1.8500000000000001     
   9.6000000000000014        9.6000000000000014        1.8500000000000001     
   9.6000000000000014        10.400000000000000        1.8500000000000001     
   9.6000000000000014        11.200000000000001        1.8500000000000001     
   9.6000000000000014        12.000000000000000        1.8500000000000001     
   9.6000000000000014        12.800000000000001        1.8500000000000001     
   9.6000000000000014        13.600000000000001        1.8500000000000001     
   9.6000000000000014        14.400000000000000        1.8500000000000001     
   9.6000000000000014        15.200000000000001        1.8500000000000001     
   9.6000000000000014        16.000000000000000        1.8500000000000001     
   9.6000000000000014        16.800000000000001        1.8500000000000001     
   9.6000000000000014        17.600000000000001        1.8500000000000001     
   9.6000000000000014        18.400000000000002        1.8500000000000001     
   9.6000000000000014        19.200000000000003        1.8500000000000001     
   9.6000000000000014        20.000000000000000        1.8500000000000001     
   9.6000000000000014        20.800000000000001        1.8500000000000001     
   9.6000000000000014        21.600000000000001        1.8500000000000001     
   9.6000000000000014        22.400000000000002        1.8500000000000001     
   9.6000000000000014        23.200000000000003        1.8500000000000001     
   9.6000000000000014        24.000000000000000        1.8500000000000001     
   9.6000000000000014        24.800000000000001        1.8500000000000001     
   9.6000000000000014        25.600000000000001        1.8500000000000001     
   9.6000000000000014        26.400000000000002        1.8500000000000001     
   9.6000000000000014        27.200000000000003        1.8500000000000001     
   9.6000000000000014        28.000000000000000        1.8500000000000001     
   9.6000000000000014        28.800000000000001        1.8500000000000001     
   9.6000000000000014        29.600000000000001        1.8500000000000001     
   9.6000000000000014        30.400000000000002        1.8500000000000001     
   9.6000000000000014        31.200000000000003        1.8500000000000001     
   9.6000000000000014        32.000000000000000        1.8500000000000001     

   10.400000000000000       0.80000000000000004        1.8500000000000001     
   10.400000000000000        1.6000000000000001        1.8500000000000001     
   10.400000000000000        2.4000000000000004        1.8500000000000001     
   10.400000000000000        3.2000000000000002        1.8500000000000001     
   10.400000000000000        4.0000000000000000        1.8500000000000001     
   10.400000000000000        4.8000000000000007        1.8500000000000001     
   10.400000000000000        5.6000000000000005        1.8500000000000001     
   10.400000000000000        6.4000000000000004        1.8500000000000001     
   10.400000000000000        7.2000000000000002        1.8500000000000001     
   10.400000000000000        8.0000000000000000        1.8500000000000001     
   10.400000000000000        8.8000000000000007        1.8500000000000001     
   10.400000000000000        9.6000000000000014        1.8500000000000001     
   10.400000000000000        10.400000000000000        1.8500000000000001     
   10.400000000000000        11.200000000000001        1.8500000000000001     
   10.400000000000000        12.000000000000000        1.8500000000000001     
   10.400000000000000        12.800000000000001        1.8500000000000001     
   10.400000000000000        13.600000000000001        1.8500000000000001     
   10.400000000000000        14.400000000000000        1.8500000000000001     
   10.400000000000000        15.200000000000001        1.8500000000000001     
   10.400000000000000        16.000000000000000        1.8500000000000001     
   10.400000000000000        16.800000000000001        1.8500000000000001     
   10.400000000000000        17.600000000000001        1.8500000000000001     
   10.400000000000000        18.400000000000002        1.8500000000000001     
   10.400000000000000        19.200000000000003        1.8500000000000001     
   10.400000000000000        20.000000000000000        1.8500000000000001     
   10.400000000000000        20.800000000000001        1.8500000000000001     
   10.400000000000000        21.600000000000001        1.8500000000000001     
   10.400000000000000        22.400000000000002        1.8500000000000001     
   10.400000000000000        23.200000000000003        1.8500000000000001     
   10.400000000000000        24.000000000000000        1.8500000000000001     
   10.400000000000000        24.800000000000001        1.8500000000000001     
   10.400000000000000        25.600000000000001        1.8500000000000001     
   10.400000000000000        26.400000000000002        1.8500000000000001     
   10.400000000000000        27.200000000000003        1.8500000000000001     
   10.400000000000000        28.000000000000000        1.8500000000000001     
   10.400000000000000        28.800000000000001        1.8500000000000001     
   10.400000000000000        29.600000000000001        1.8500000000000001     
   10.400000000000000        30.400000000000002        1.8500000000000001     
   10.400000000000000        31.200000000000003        1.8500000000000001     
   10.400000000000000        32.000000000000000        1.8500000000000001     

   11.200000000000001       0.80000000000000004        1.8500000000000001     
   11.200000000000001        1.6000000000000001        1.8500000000000001     
   11.200000000000001        2.4000000000000004        1.8500000000000001     
   11.200000000000001        3.2000000000000002        1.8500000000000001     
   11.200000000000001        4.0000000000000000        1.8500000000000001     
   11.200000000000001        4.8000000000000007        1.8500000000000001     
   11.200000000000001        5.6000000000000005        1.8500000000000001     
   11.200000000000001        6.4000000000000004        1.8500000000000001     
   11.200000000000001        7.2000000000000002        1.8500000000000001     
   11.200000000000001        8.0000000000000000        1.8500000000000001     
   11.200000000000001        8.8000000000000007        1.8500000000000001     
   11.200000000000001        9.6000000000000014        1.8500000000000001     
   11.200000000000001        10.400000000000000        1.8500000000000001     
   11.200000000000001        11.200000000000001        1.8500000000000001     
   11.200000000000001        12.000000000000000        1.8500000000000001     
   11.200000000000001        12.800000000000001        1.8500000000000001     
   11.200000000000001        13.600000000000001        1.8500000000000001     
   11.200000000000001        14.400000000000000        1.8500000000000001     
   11.200000000000001        15.200000000000001        1.8500000000000001     
   11.200000000000001        16.000000000000000        1.8500000000000001     
   11.200000000000001        16.800000000000001        1.8500000000000001     
   11.200000000000001        17.600000000000001        1.8500000000000001     
   11.200000000000001        18.400000000000002        1.8500000000000001     
   11.200000000000001        19.200000000000003        1.8500000000000001     
   11.200000000000001        20.000000000000000        1.8500000000000001     
   11.200000000000001        20.800000000000001        1.8500000000000001     
   11.200000000000001        21.600000000000001        1.8500000000000001     
   11.200000000000001        22.400000000000002        1.8500000000000001     
   11.200000000000001        23.200000000000003        1.8500000000000001     
   11.200000000000001        24.000000000000000        1.8500000000000001     
   11.200000000000001        24.800000000000001        1.8500000000000001     
   11.200000000000001        25.600000000000001        1.8500000000000001     
   11.200000000000001        26.400000000000002        1.8500000000000001     
   11.200000000000001        27.200000000000003        1.8500000000000001     
   11.200000000000001        28.000000000000000        1.8500000000000001     
   11.200000000000001        28.800000000000001        1.8500000000000001     
   11.200000000000001        29.600000000000001        1.8500000000000001     
   11.200000000000001        30.400000000000002        1.8500000000000001     
   11.200000000000001        31.200000000000003        1.8500000000000001     
   11.200000000000001        32.000000000000000        1.8500000000000001     

   12.000000000000000       0.80000000000000004        1.8500000000000001     
   12.000000000000000        1.6000000000000001        1.8500000000000001     
   12.000000000000000        2.4000000000000004        1.8500000000000001     
   12.000000000000000        3.2000000000000002        1.8500000000000001     
   12.000000000000000        4.0000000000000000        1.8500000000000001     
   12.000000000000000        4.8000000000000007        1.8500000000000001     
   12.000000000000000        5.6000000000000005        1.8500000000000001     
   12.000000000000000        6.4000000000000004        1.8500000000000001     
   12.000000000000000        7.2000000000000002        1.8500000000000001     
   12.000000000000000        8.0000000000000000        1.8500000000000001     
   12.000000000000000        8.8000000000000007        1.8500000000000001     
   12.000000000000000        9.6000000000000014        1.8500000000000001     
   12.000000000000000        10.400000000000000        1.8500000000000001     
   12.000000000000000        11.200000000000001        1.8500000000000001     
   12.000000000000000        12.000000000000000        1.8500000000000001     
   12.000000000000000        12.800000000000001        1.8500000000000001     
   12.000000000000000        13.600000000000001        1.8500000000000001     
   12.000000000000000        14.400000000000000        1.8500000000000001     
   12.000000000000000        15.200000000000001        1.8500000000000001     
   12.000000000000000        16.000000000000000        1.8500000000000001     
   12.000000000000000        16.800000000000001        1.8500000000000001     
   12.000000000000000        17.600000000000001        1.8500000000000001     
   12.000000000000000        18.400000000000002        1.8500000000000001     
   12.000000000000000        19.200000000000003        1.8500000000000001     
   12.000000000000000        20.000000000000000        1.8500000000000001     
   12.000000000000000        20.800000000000001        1.8500000000000001     
   12.000000000000000        21.600000000000001        1.8500000000000001     
   12.000000000000000        22.400000000000002        1.8500000000000001     
   12.000000000000000        23.200000000000003        1.8500000000000001     
   12.000000000000000        24.000000000000000        1.8500000000000001     
   12.000000000000000        24.800000000000001        1.8500000000000001     
   12.000000000000000        25.600000000000001        1.8500000000000001     
   12.000000000000000        26.400000000000002        1.8500000000000001     
   12.000000000000000        27.200000000000003        1.8500000000000001     
   12.000000000000000        28.000000000000000        1.8500000000000001     
   12.000000000000000        28.800000000000001        1.8500000000000001     
   12.000000000000000        29.600000000000001        1.8500000000000001     
   12.000000000000000        30.400000000000002        1.8500000000000001     
   12.000000000000000        31.200000000000003        1.8500000000000001     
   12.000000000000000        32.000000000000000        1.8500000000000001     

   12.800000000000001       0.80000000000000004        1.8500000000000001     
   12.800000000000001        1.6000000000000001        1.8500000000000001     
   12.800000000000001        2.4000000000000004        1.8500000000000001     
   12.800000000000001        3.2000000000000002        1.8500000000000001     
   12.800000000000001        4.0000000000000000        1.8500000000000001     
   12.800000000000001        4.8000000000000007        1.8500000000000001     
   12.800000000000001        5.6000000000000005        1.8500000000000001     
   12.800000000000001        6.4000000000000004        1.8500000000000001     
   12.800000000000001        7.2000000000000002        1.8500000000000001     
   12.800000000000001        8.0000000000000000        1.8500000000000001     
   12.800000000000001        8.8000000000000007        1.8500000000000001     
   12.800000000000001        9.6000000000000014        1.8500000000000001     
   12.800000000000001        10.400000000000000        1.8500000000000001     
   12.800000000000001        11.200000000000001        1.8500000000000001     
   12.800000000000001        12.000000000000000        1.8500000000000001     
   12.800000000000001        12.800000000000001        1.8500000000000001     
   12.800000000000001        13.600000000000001        1.8500000000000001     
   12.800000000000001        14.400000000000000        1.8500000000000001     
   12.800000000000001        15.200000000000001        1.8500000000000001     
   12.800000000000001        16.000000000000000        1.8500000000000001     
   12.800000000000001        16.800000000000001        1.8500000000000001     
   12.800000000000001        17.600000000000001        1.8500000000000001     
   12.800000000000001        18.400000000000002        1.8500000000000001     
   12.800000000000001        19.200000000000003        1.8500000000000001     
   12.800000000000001        20.000000000000000        1.8500000000000001     
   12.800000000000001        20.800000000000001        1.8500000000000001     
   12.800000000000001        21.600000000000001        1.8500000000000001     
   12.800000000000001        22.400000000000002        1.8500000000000001     
   12.800000000000001        23.200000000000003        1.8500000000000001     
   12.800000000000001        24.000000000000000        1.8500000000000001     
   12.800000000000001        24.800000000000001        1.8500000000000001     
   12.800000000000001        25.600000000000001        1.8500000000000001     
   12.800000000000001        26.400000000000002        1.8500000000000001     
   12.800000000000001        27.200000000000003        1.8500000000000001     
   12.800000000000001        28.000000000000000        1.8500000000000001     
   12.800000000000001        28.800000000000001        1.8500000000000001     
   12.800000000000001        29.600000000000001        1.8500000000000001     
   12.800000000000001        30.400000000000002        1.8500000000000001     
   12.800000000000001        31.200000000000003        1.8500000000000001     
   12.800000000000001        32.000000000000000        1.8500000000000001     

   13.600000000000001       0.80000000000000004        1.8500000000000001     
   13.600000000000001        1.6000000000000001        1.8500000000000001     
   13.600000000000001        2.4000000000000004        1.8500000000000001     
   13.600000000000001        3.2000000000000002        1.8500000000000001     
   13.600000000000001        4.0000000000000000        1.8500000000000001     
   13.600000000000001        4.8000000000000007        1.8500000000000001     
   13.600000000000001        5.6000000000000005        1.8500000000000001     
   13.600000000000001        6.4000000000000004        1.8500000000000001     
   13.600000000000001        7.2000000000000002        1.8500000000000001     
   13.600000000000001        8.0000000000000000        1.8500000000000001     
   13.600000000000001        8.8000000000000007        1.8500000000000001     
   13.600000000000001        9.6000000000000014        1.8500000000000001     
   13.600000000000001        10.400000000000000        1.8500000000000001     
   13.600000000000001        11.200000000000001        1.8500000000000001     
   13.600000000000001        12.000000000000000        1.8500000000000001     
   13.600000000000001        12.800000000000001        1.8500000000000001     
   13.600000000000001        13.600000000000001        1.8500000000000001     
   13.600000000000001        14.400000000000000        1.8500000000000001     
   13.600000000000001        15.200000000000001        1.8500000000000001     
   13.600000000000001        16.000000000000000        1.8500000000000001     
   13.600000000000001        16.800000000000001        1.8500000000000001     
   13.600000000000001        17.600000000000001        1.8500000000000001     
   13.600000000000001        18.400000000000002        1.8500000000000001     
   13.600000000000001        19.200000000000003        1.8500000000000001     
   13.600000000000001        20.000000000000000        1.8500000000000001     
   13.600000000000001        20.800000000000001        1.8500000000000001     
   13.600000000000001        21.600000000000001        1.8500000000000001     
   13.600000000000001        22.400000000000002        1.8500000000000001     
   13.600000000000001        23.200000000000003        1.8500000000000001     
   13.600000000000001        24.000000000000000        1.8500000000000001     
   13.600000000000001        24.800000000000001        1.8500000000000001     
   13.600000000000001        25.600000000000001        1.8500000000000001     
   13.600000000000001        26.400000000000002        1.8500000000000001     
   13.600000000000001        27.200000000000003        1.8500000000000001     
   13.600000000000001        28.000000000000000        1.8500000000000001     
   13.600000000000001        28.800000000000001        1.8500000000000001     
   13.600000000000001        29.600000000000001        1.8500000000000001     
   13.600000000000001        30.400000000000002        1.8500000000000001     
   13.600000000000001        31.200000000000003        1.8500000000000001     
   13.600000000000001        32.000000000000000        1.8500000000000001     

   14.400000000000000       0.80000000000000004        1.8500000000000001     
   14.400000000000000        1.6000000000000001        1.8500000000000001     
   14.400000000000000        2.4000000000000004        1.8500000000000001     
   14.400000000000000        3.2000000000000002        1.8500000000000001     
   14.400000000000000        4.0000000000000000        1.8500000000000001     
   14.400000000000000        4.8000000000000007        1.8500000000000001     
   14.400000000000000        5.6000000000000005        1.8500000000000001     
   14.400000000000000        6.4000000000000004        1.8500000000000001     
   14.400000000000000        7.2000000000000002        1.8500000000000001     
   14.400000000000000        8.0000000000000000        1.8500000000000001     
   14.400000000000000        8.8000000000000007        1.8500000000000001     
   14.400000000000000        9.6000000000000014        1.8500000000000001     
   14.400000000000000        10.400000000000000        1.8500000000000001     
   14.400000000000000        11.200000000000001        1.8500000000000001     
   14.400000000000000        12.000000000000000        1.8500000000000001     
   14.400000000000000        12.800000000000001        1.8500000000000001     
   14.400000000000000        13.600000000000001        1.8500000000000001     
   14.400000000000000        14.400000000000000        1.8500000000000001     
   14.400000000000000        15.200000000000001        1.8500000000000001     
   14.400000000000000        16.000000000000000        1.8500000000000001     
   14.400000000000000        16.800000000000001        1.8500000000000001     
   14.400000000000000        17.600000000000001        1.8500000000000001     
   14.400000000000000        18.400000000000002        1.8500000000000001     
   14.400000000000000        19.200000000000003        1.8500000000000001     
   14.400000000000000        20.000000000000000        1.8500000000000001     
   14.400000000000000        20.800000000000001        1.8500000000000001     
   14.400000000000000        21.600000000000001        1.8500000000000001     
   14.400000000000000        22.400000000000002        1.8500000000000001     
   14.400000000000000        23.200000000000003        1.8500000000000001     
   14.400000000000000        24.000000000000000        1.8500000000000001     
   14.400000000000000        24.800000000000001        1.8500000000000001     
   14.400000000000000        25.600000000000001        1.8500000000000001     
   14.400000000000000        26.400000000000002        1.8500000000000001     
   14.400000000000000        27.200000000000003        1.8500000000000001     
   14.400000000000000        28.000000000000000        1.8500000000000001     
   14.400000000000000        28.800000000000001        1.8500000000000001     
   14.400000000000000        29.600000000000001        1.8500000000000001     
   14.400000000000000        30.400000000000002        1.8500000000000001     
   14.400000000000000        31.200000000000003        1.8500000000000001     
   14.400000000000000        32.000000000000000        1.8500000000000001     

   15.200000000000001       0.80000000000000004        1.8500000000000001     
   15.200000000000001        1.6000000000000001        1.8500000000000001     
   15.200000000000001        2.4000000000000004        1.8500000000000001     
   15.200000000000001        3.2000000000000002        1.8500000000000001     
   15.200000000000001        4.0000000000000000        1.8500000000000001     
   15.200000000000001        4.8000000000000007        1.8500000000000001     
   15.200000000000001        5.6000000000000005        1.8500000000000001     
   15.200000000000001        6.4000000000000004        1.8500000000000001     
   15.200000000000001        7.2000000000000002        1.8500000000000001     
   15.200000000000001        8.0000000000000000        1.8500000000000001     
   15.200000000000001        8.8000000000000007        1.8500000000000001     
   15.200000000000001        9.6000000000000014        1.8500000000000001     
   15.200000000000001        10.400000000000000        1.8500000000000001     
   15.200000000000001        11.200000000000001        1.8500000000000001     
   15.200000000000001        12.000000000000000        1.8500000000000001     
   15.200000000000001        12.800000000000001        1.8500000000000001     
   15.200000000000001        13.600000000000001        1.8500000000000001     
   15.200000000000001        14.400000000000000        1.8500000000000001     
   15.200000000000001        15.200000000000001        1.8500000000000001     
   15.200000000000001        16.000000000000000        1.8500000000000001     
   15.200000000000001        16.800000000000001        1.8500000000000001     
   15.200000000000001        17.600000000000001        1.8500000000000001     
   15.200000000000001        18.400000000000002        1.8500000000000001     
   15.200000000000001        19.200000000000003        1.8500000000000001     
   15.200000000000001        20.000000000000000        1.8500000000000001     
   15.200000000000001        20.800000000000001        1.8500000000000001     
   15.200000000000001        21.600000000000001        1.8500000000000001     
   15.200000000000001        22.400000000000002        1.8500000000000001     
   15.200000000000001        23.200000000000003        1.8500000000000001     
   15.200000000000001        24.000000000000000        1.8500000000000001     
   15.200000000000001        24.800000000000001        1.8500000000000001     
   15.200000000000001        25.600000000000001        1.8500000000000001     
   15.200000000000001        26.400000000000002        1.8500000000000001     
   15.200000000000001        27.200000000000003        1.8500000000000001     
   15.200000000000001        28.000000000000000        1.8500000000000001     
   15.200000000000001        28.800000000000001        1.8500000000000001     
   15.200000000000001        29.600000000000001        1.8500000000000001     
   15.200000000000001        30.400000000000002        1.8500000000000001     
   15.200000000000001        31.200000000000003        1.8500000000000001     
   15.200000000000001        32.000000000000000        1.8500000000000001     

   16.000000000000000       0.80000000000000004        1.8500000000000001     
   16.000000000000000        1.6000000000000001        1.8500000000000001     
   16.000000000000000        2.4000000000000004        1.8500000000000001     
   16.000000000000000        3.2000000000000002        1.8500000000000001     
   16.000000000000000        4.0000000000000000        1.8500000000000001     
   16.000000000000000        4.8000000000000007        1.8500000000000001     
   16.000000000000000        5.6000000000000005        1.8500000000000001     
   16.000000000000000        6.4000000000000004        1.8500000000000001     
   16.000000000000000        7.2000000000000002        1.8500000000000001     
   16.000000000000000        8.0000000000000000        1.8500000000000001     
   16.000000000000000        8.8000000000000007        1.8500000000000001     
   16.000000000000000        9.6000000000000014        1.8500000000000001     
   16.000000000000000        10.400000000000000        1.8500000000000001     
   16.000000000000000        11.200000000000001        1.8500000000000001     
   16.000000000000000        12.000000000000000        1.8500000000000001     
   16.000000000000000        12.800000000000001        1.8500000000000001     
   16.000000000000000        13.600000000000001        1.8500000000000001     
   16.000000000000000        14.400000000000000        1.8500000000000001     
   16.000000000000000        15.200000000000001        1.8500000000000001     
   16.000000000000000        16.000000000000000        1.8500000000000001     
   16.000000000000000        16.800000000000001        1.8500000000000001     
   16.000000000000000        17.600000000000001        1.8500000000000001     
   16.000000000000000        18.400000000000002        1.8500000000000001     
   16.000000000000000        19.200000000000003        1.8500000000000001     
   16.000000000000000        20.000000000000000        1.8500000000000001     
   16.000000000000000        20.800000000000001        1.8500000000000001     
   16.000000000000000        21.600000000000001        1.8500000000000001     
   16.000000000000000        22.400000000000002        1.8500000000000001     
   16.000000000000000        23.200000000000003        1.8500000000000001     
   16.000000000000000        24.000000000000000        1.8500000000000001     
   16.000000000000000        24.800000000000001        1.8500000000000001     
   16.000000000000000        25.600000000000001        1.8500000000000001     
   16.000000000000000        26.400000000000002        1.8500000000000001     
   16.000000000000000        27.200000000000003        1.8500000000000001     
   16.000000000000000        28.000000000000000        1.8500000000000001     
   16.000000000000000        28.800000000000001        1.8500000000000001     
   16.000000000000000        29.600000000000001        1.8500000000000001     
   16.000000000000000        30.400000000000002        1.8500000000000001     
   16.000000000000000        31.200000000000003        1.8500000000000001     
   16.000000000000000        32.000000000000000        1.8500000000000001     

   16.800000000000001       0.80000000000000004        1.8500000000000001     
   16.800000000000001        1.6000000000000001        1.8500000000000001     
   16.800000000000001        2.4000000000000004        1.8500000000000001     
   16.800000000000001        3.2000000000000002        1.8500000000000001     
   16.800000000000001        4.0000000000000000        1.8500000000000001     
   16.800000000000001        4.8000000000000007        1.8500000000000001     
   16.800000000000001        5.6000000000000005        1.8500000000000001     
   16.800000000000001        6.4000000000000004        1.8500000000000001     
   16.800000000000001        7.2000000000000002        1.8500000000000001     
   16.800000000000001        8.0000000000000000        1.8500000000000001     
   16.800000000000001        8.8000000000000007        1.8500000000000001     
   16.800000000000001        9.6000000000000014        1.8500000000000001     
   16.800000000000001        10.400000000000000        1.8500000000000001     
   16.800000000000001        11.200000000000001        1.8500000000000001     
   16.800000000000001        12.000000000000000        1.8500000000000001     
   16.800000000000001        12.800000000000001        1.8500000000000001     
   16.800000000000001        13.600000000000001        1.8500000000000001     
   16.800000000000001        14.400000000000000        1.8500000000000001     
   16.800000000000001        15.200000000000001        1.8500000000000001     
   16.800000000000001        16.000000000000000        1.8500000000000001     
   16.800000000000001        16.800000000000001        1.8500000000000001     
   16.800000000000001        17.600000000000001        1.8500000000000001     
   16.800000000000001        18.400000000000002        1.8500000000000001     
   16.800000000000001        19.200000000000003        1.8500000000000001     
   16.800000000000001        20.000000000000000        1.8500000000000001     
   16.800000000000001        20.800000000000001        1.8500000000000001     
   16.800000000000001        21.600000000000001        1.8500000000000001     
   16.800000000000001        22.400000000000002        1.8500000000000001     
   16.800000000000001        23.200000000000003        1.8500000000000001     
   16.800000000000001        24.000000000000000        1.8500000000000001     
   16.800000000000001        24.800000000000001        1.8500000000000001     
   16.800000000000001        25.600000000000001        1.8500000000000001     
   16.800000000000001        26.400000000000002        1.8500000000000001     
   16.800000000000001        27.200000000000003        1.8500000000000001     
   16.800000000000001        28.000000000000000        1.8500000000000001     
   16.800000000000001        28.800000000000001        1.8500000000000001     
   16.800000000000001        29.600000000000001        1.8500000000000001     
   16.800000000000001        30.400000000000002        1.8500000000000001     
   16.800000000000001        31.200000000000003        1.8500000000000001     
   16.800000000000001        32.000000000000000        1.8500000000000001     

   17.600000000000001       0.80000000000000004        1.8500000000000001     
   17.600000000000001        1.6000000000000001        1.8500000000000001     
   17.600000000000001        2.4000000000000004        1.8500000000000001     
   17.600000000000001        3.2000000000000002        1.8500000000000001     
   17.600000000000001        4.0000000000000000        1.8500000000000001     
   17.600000000000001        4.8000000000000007        1.8500000000000001     
   17.600000000000001        5.6000000000000005        1.8500000000000001     
   17.600000000000001        6.4000000000000004        1.8500000000000001     
   17.600000000000001        7.2000000000000002        1.8500000000000001     
   17.600000000000001        8.0000000000000000        1.8500000000000001     
   17.600000000000001        8.8000000000000007        1.8500000000000001     
   17.600000000000001        9.6000000000000014        1.8500000000000001     
   17.600000000000001        10.400000000000000        1.8500000000000001     
   17.600000000000001        11.200000000000001        1.8500000000000001     
   17.600000000000001        12.000000000000000        1.8500000000000001     
   17.600000000000001        12.800000000000001        1.8500000000000001     
   17.600000000000001        13.600000000000001        1.8500000000000001     
   17.600000000000001        14.400000000000000        1.8500000000000001     
   17.600000000000001        15.200000000000001        1.8500000000000001     
   17.600000000000001        16.000000000000000        1.8500000000000001     
   17.600000000000001        16.800000000000001        1.8500000000000001     
   17.600000000000001        17.600000000000001        1.8500000000000001     
   17.600000000000001        18.400000000000002        1.8500000000000001     
   17.600000000000001        19.200000000000003        1.8500000000000001     
   17.600000000000001        20.000000000000000        1.8500000000000001     
   17.600000000000001        20.800000000000001        1.8500000000000001     
   17.600000000000001        21.600000000000001        1.8500000000000001     
   17.600000000000001        22.400000000000002        1.8500000000000001     
   17.600000000000001        23.200000000000003        1.8500000000000001     
   17.600000000000001        24.000000000000000        1.8500000000000001     
   17.600000000000001        24.800000000000001        1.8500000000000001     
   17.600000000000001        25.600000000000001        1.8500000000000001     
   17.600000000000001        26.400000000000002        1.8500000000000001     
   17.600000000000001        27.200000000000003        1.8500000000000001     
   17.600000000000001        28.000000000000000        1.8500000000000001     
   17.600000000000001        28.800000000000001        1.8500000000000001     
   17.600000000000001        29.600000000000001        1.8500000000000001     
   17.600000000000001        30.400000000000002        1.8500000000000001     
   17.600000000000001        31.200000000000003        1.8500000000000001     
   17.600000000000001        32.000000000000000        1.8500000000000001     

   18.400000000000002       0.80000000000000004        1.8500000000000001     
   18.400000000000002        1.6000000000000001        1.8500000000000001     
   18.400000000000002        2.4000000000000004        1.8500000000000001     
   18.400000000000002        3.2000000000000002        1.8500000000000001     
   18.400000000000002        4.0000000000000000        1.8500000000000001     
   18.400000000000002        4.8000000000000007        1.8500000000000001     
   18.400000000000002        5.6000000000000005        1.8500000000000001     
   18.400000000000002        6.4000000000000004        1.8500000000000001     
   18.400000000000002        7.2000000000000002        1.8500000000000001     
   18.400000000000002        8.0000000000000000        1.8500000000000001     
   18.400000000000002        8.8000000000000007        1.8500000000000001     
   18.400000000000002        9.6000000000000014        1.8500000000000001     
   18.400000000000002        10.400000000000000        1.8500000000000001     
   18.400000000000002        11.200000000000001        1.8500000000000001     
   18.400000000000002        12.000000000000000        1.8500000000000001     
   18.400000000000002        12.800000000000001        1.8500000000000001     
   18.400000000000002        13.600000000000001        1.8500000000000001     
   18.400000000000002        14.400000000000000        1.8500000000000001     
   18.400000000000002        15.200000000000001        1.8500000000000001     
   18.400000000000002        16.000000000000000        1.8500000000000001     
   18.400000000000002        16.800000000000001        1.8500000000000001     
   18.400000000000002        17.600000000000001        1.8500000000000001     
   18.400000000000002        18.400000000000002        1.8500000000000001     
   18.400000000000002        19.200000000000003        1.8500000000000001     
   18.400000000000002        20.000000000000000        1.8500000000000001     
   18.400000000000002        20.800000000000001        1.8500000000000001     
   18.400000000000002        21.600000000000001        1.8500000000000001     
   18.400000000000002        22.400000000000002        1.8500000000000001     
   18.400000000000002        23.200000000000003        1.8500000000000001     
   18.400000000000002        24.000000000000000        1.8500000000000001     
   18.400000000000002        24.800000000000001        1.8500000000000001     
   18.400000000000002        25.600000000000001        1.8500000000000001     
   18.400000000000002        26.400000000000002        1.8500000000000001     
   18.400000000000002        27.200000000000003        1.8500000000000001     
   18.400000000000002        28.000000000000000        1.8500000000000001     
   18.400000000000002        28.800000000000001        1.8500000000000001     
   18.400000000000002        29.600000000000001        1.8500000000000001     
   18.400000000000002        30.400000000000002        1.8500000000000001     
   18.400000000000002        31.200000000000003        1.8500000000000001     
   18.400000000000002        32.000000000000000        1.8500000000000001     

   19.200000000000003       0.80000000000000004        1.8500000000000001     
   19.200000000000003        1.6000000000000001        1.8500000000000001     
   19.200000000000003        2.4000000000000004        1.8500000000000001     
   19.200000000000003        3.2000000000000002        1.8500000000000001     
   19.200000000000003        4.0000000000000000        1.8500000000000001     
   19.200000000000003        4.8000000000000007        1.8500000000000001     
   19.200000000000003        5.6000000000000005        1.8500000000000001     
   19.200000000000003        6.4000000000000004        1.8500000000000001     
   19.200000000000003        7.2000000000000002        1.8500000000000001     
   19.200000000000003        8.0000000000000000        1.8500000000000001     
   19.200000000000003        8.8000000000000007        1.8500000000000001     
   19.200000000000003        9.6000000000000014        1.8500000000000001     
   19.200000000000003        10.400000000000000        1.8500000000000001     
   19.200000000000003        11.200000000000001        1.8500000000000001     
   19.200000000000003        12.000000000000000        1.8500000000000001     
   19.200000000000003        12.800000000000001        1.8500000000000001     
   19.200000000000003        13.600000000000001        1.8500000000000001     
   19.200000000000003        14.400000000000000        1.8500000000000001     
   19.200000000000003        15.200000000000001        1.8500000000000001     
   19.200000000000003        16.000000000000000        1.8500000000000001     
   19.200000000000003        16.800000000000001        1.8500000000000001     
   19.200000000000003        17.600000000000001        1.8500000000000001     
   19.200000000000003        18.400000000000002        1.8500000000000001     
   19.200000000000003        19.200000000000003        1.8500000000000001     
   19.200000000000003        20.000000000000000        1.8500000000000001     
   19.200000000000003        20.800000000000001        1.8500000000000001     
   19.200000000000003        21.600000000000001        1.8500000000000001     
   19.200000000000003        22.400000000000002        1.8500000000000001     
   19.200000000000003        23.200000000000003        1.8500000000000001     
   19.200000000000003        24.000000000000000        1.8500000000000001     
   19.200000000000003        24.800000000000001        1.8500000000000001     
   19.200000000000003        25.600000000000001        1.8500000000000001     
   19.200000000000003        26.400000000000002        1.8500000000000001     
   19.200000000000003        27.200000000000003        1.8500000000000001     
   19.200000000000003        28.000000000000000        1.8500000000000001     
   19.200000000000003        28.800000000000001        1.8500000000000001     
   19.200000000000003        29.600000000000001        1.8500000000000001     
   19.200000000000003        30.400000000000002        1.8500000000000001     
   19.200000000000003        31.200000000000003        1.8500000000000001     
   19.200000000000003        32.000000000000000        1.8500000000000001     

   20.000000000000000       0.80000000000000004        1.8500000000000001     
   20.000000000000000        1.6000000000000001        1.8500000000000001     
   20.000000000000000        2.4000000000000004        1.8500000000000001     
   20.000000000000000        3.2000000000000002        1.8500000000000001     
   20.000000000000000        4.0000000000000000        1.8500000000000001     
   20.000000000000000        4.8000000000000007        1.8500000000000001     
   20.000000000000000        5.6000000000000005        1.8500000000000001     
   20.000000000000000        6.4000000000000004        1.8500000000000001     
   20.000000000000000        7.2000000000000002        1.8500000000000001     
   20.000000000000000        8.0000000000000000        1.8500000000000001     
   20.000000000000000        8.8000000000000007        1.8500000000000001     
   20.000000000000000        9.6000000000000014        1.8500000000000001     
   20.000000000000000        10.400000000000000        1.8500000000000001     
   20.000000000000000        11.200000000000001        1.8500000000000001     
   20.000000000000000        12.000000000000000        1.8500000000000001     
   20.000000000000000        12.800000000000001        1.8500000000000001     
   20.000000000000000        13.600000000000001        1.8500000000000001     
   20.000000000000000        14.400000000000000        1.8500000000000001     
   20.000000000000000        15.200000000000001        1.8500000000000001     
   20.000000000000000        16.000000000000000        1.8500000000000001     
   20.000000000000000        16.800000000000001        1.8500000000000001     
   20.000000000000000        17.600000000000001        1.8500000000000001     
   20.000000000000000        18.400000000000002        1.8500000000000001     
   20.000000000000000        19.200000000000003        1.8500000000000001     
   20.000000000000000        20.000000000000000        1.8500000000000001     
   20.000000000000000        20.800000000000001        1.8500000000000001     
   20.000000000000000        21.600000000000001        1.8500000000000001     
   20.000000000000000        22.400000000000002        1.8500000000000001     
   20.000000000000000        23.200000000000003        1.8500000000000001     
   20.000000000000000        24.000000000000000        1.8500000000000001     
   20.000000000000000        24.800000000000001        1.8500000000000001     
   20.000000000000000        25.600000000000001        1.8500000000000001     
   20.000000000000000        26.400000000000002        1.8500000000000001     
   20.000000000000000        27.200000000000003        1.8500000000000001     
   20.000000000000000        28.000000000000000        1.8500000000000001     
   20.000000000000000        28.800000000000001        1.8500000000000001     
   20.000000000000000        29.600000000000001        1.8500000000000001     
   20.000000000000000        30.400000000000002        1.8500000000000001     
   20.000000000000000        31.200000000000003        1.8500000000000001     
   20.000000000000000        32.000000000000000        1.8500000000000001     

   20.800000000000001       0.80000000000000004        1.8500000000000001     
   20.800000000000001        1.6000000000000001        1.8500000000000001     
   20.800000000000001        2.4000000000000004        1.8500000000000001     
   20.800000000000001        3.2000000000000002        1.8500000000000001     
   20.800000000000001        4.0000000000000000        1.8500000000000001     
   20.800000000000001        4.8000000000000007        1.8500000000000001     
   20.800000000000001        5.6000000000000005        1.8500000000000001     
   20.800000000000001        6.4000000000000004        1.8500000000000001     
   20.800000000000001        7.2000000000000002        1.8500000000000001     
   20.800000000000001        8.0000000000000000        1.8500000000000001     
   20.800000000000001        8.8000000000000007        1.8500000000000001     
   20.800000000000001        9.6000000000000014        1.8500000000000001     
   20.800000000000001        10.400000000000000        1.8500000000000001     
   20.800000000000001        11.200000000000001        1.8500000000000001     
   20.800000000000001        12.000000000000000        1.8500000000000001     
   20.800000000000001        12.800000000000001        1.8500000000000001     
   20.800000000000001        13.600000000000001        1.8500000000000001     
   20.800000000000001        14.400000000000000        1.8500000000000001     
   20.800000000000001        15.200000000000001        1.8500000000000001     
   20.800000000000001        16.000000000000000        1.8500000000000001     
   20.800000000000001        16.800000000000001        1.8500000000000001     
   20.800000000000001        17.600000000000001        1.8500000000000001     
   20.800000000000001        18.400000000000002        1.8500000000000001     
   20.800000000000001        19.200000000000003        1.8500000000000001     
   20.800000000000001        20.000000000000000        1.8500000000000001     
   20.800000000000001        20.800000000000001        1.8500000000000001     
   20.800000000000001        21.600000000000001        1.8500000000000001     
   20.800000000000001        22.400000000000002        1.8500000000000001     
   20.800000000000001        23.200000000000003        1.8500000000000001     
   20.800000000000001        24.000000000000000        1.8500000000000001     
   20.800000000000001        24.800000000000001        1.8500000000000001     
   20.800000000000001        25.600000000000001        1.8500000000000001     
   20.800000000000001        26.400000000000002        1.8500000000000001     
   20.800000000000001        27.200000000000003        1.8500000000000001     
   20.800000000000001        28.000000000000000        1.8500000000000001     
   20.800000000000001        28.800000000000001        1.8500000000000001     
   20.800000000000001        29.600000000000001        1.8500000000000001     
   20.800000000000001        30.400000000000002        1.8500000000000001     
   20.800000000000001        31.200000000000003        1.8500000000000001     
   20.800000000000001        32.000000000000000        1.8500000000000001     

   21.600000000000001       0.80000000000000004        1.8500000000000001     
   21.600000000000001        1.6000000000000001        1.8500000000000001     
   21.600000000000001        2.4000000000000004        1.8500000000000001     
   21.600000000000001        3.2000000000000002        1.8500000000000001     
   21.600000000000001        4.0000000000000000        1.8500000000000001     
   21.600000000000001        4.8000000000000007        1.8500000000000001     
   21.600000000000001        5.6000000000000005        1.8500000000000001     
   21.600000000000001        6.4000000000000004        1.8500000000000001     
   21.600000000000001        7.2000000000000002        1.8500000000000001     
   21.600000000000001        8.0000000000000000        1.8500000000000001     
   21.600000000000001        8.8000000000000007        1.8500000000000001     
   21.600000000000001        9.6000000000000014        1.8500000000000001     
   21.600000000000001        10.400000000000000        1.8500000000000001     
   21.600000000000001        11.200000000000001        1.8500000000000001     
   21.600000000000001        12.000000000000000        1.8500000000000001     
   21.600000000000001        12.800000000000001        1.8500000000000001     
   21.600000000000001        13.600000000000001        1.8500000000000001     
   21.600000000000001        14.400000000000000        1.8500000000000001     
   21.600000000000001        15.200000000000001        1.8500000000000001     
   21.600000000000001        16.000000000000000        1.8500000000000001     
   21.600000000000001        16.800000000000001        1.8500000000000001     
   21.600000000000001        17.600000000000001        1.8500000000000001     
   21.600000000000001        18.400000000000002        1.8500000000000001     
   21.600000000000001        19.200000000000003        1.8500000000000001     
   21.600000000000001        20.000000000000000        1.8500000000000001     
   21.600000000000001        20.800000000000001        1.8500000000000001     
   21.600000000000001        21.600000000000001        1.8500000000000001     
   21.600000000000001        22.400000000000002        1.8500000000000001     
   21.600000000000001        23.200000000000003        1.8500000000000001     
   21.600000000000001        24.000000000000000        1.8500000000000001     
   21.600000000000001        24.800000000000001        1.8500000000000001     
   21.600000000000001        25.600000000000001        1.8500000000000001     
   21.600000000000001        26.400000000000002        1.8500000000000001     
   21.600000000000001        27.200000000000003        1.8500000000000001     
   21.600000000000001        28.000000000000000        1.8500000000000001     
   21.600000000000001        28.800000000000001        1.8500000000000001     
   21.600000000000001        29.600000000000001        1.8500000000000001     
   21.600000000000001        30.400000000000002        1.8500000000000001     
   21.600000000000001        31.200000000000003        1.8500000000000001     
   21.600000000000001        32.000000000000000        1.8500000000000001     

   22.400000000000002       0.80000000000000004        1.8500000000000001     
   22.400000000000002        1.6000000000000001        1.8500000000000001     
   22.400000000000002        2.4000000000000004        1.8500000000000001     
   22.400000000000002        3.2000000000000002        1.8500000000000001     
   22.400000000000002        4.0000000000000000        1.8500000000000001     
   22.400000000000002        4.8000000000000007        1.8500000000000001     
   22.400000000000002        5.6000000000000005        1.8500000000000001     
   22.400000000000002        6.4000000000000004        1.8500000000000001     
   22.400000000000002        7.2000000000000002        1.8500000000000001     
   22.400000000000002        8.0000000000000000        1.8500000000000001     
   22.400000000000002        8.8000000000000007        1.8500000000000001     
   22.400000000000002        9.6000000000000014        1.8500000000000001     
   22.400000000000002        10.400000000000000        1.8500000000000001     
   22.400000000000002        11.200000000000001        1.8500000000000001     
   22.400000000000002        12.000000000000000        1.8500000000000001     
   22.400000000000002        12.800000000000001        1.8500000000000001     
   22.400000000000002        13.600000000000001        1.8500000000000001     
   22.400000000000002        14.400000000000000        1.8500000000000001     
   22.400000000000002        15.200000000000001        1.8500000000000001     
   22.400000000000002        16.000000000000000        1.8500000000000001     
   22.400000000000002        16.800000000000001        1.8500000000000001     
   22.400000000000002        17.600000000000001        1.8500000000000001     
   22.400000000000002        18.400000000000002        1.8500000000000001     
   22.400000000000002        19.200000000000003        1.8500000000000001     
   22.400000000000002        20.000000000000000        1.8500000000000001     
   22.400000000000002        20.800000000000001        1.8500000000000001     
   22.400000000000002        21.600000000000001        1.8500000000000001     
   22.400000000000002        22.400000000000002        1.8500000000000001     
   22.400000000000002        23.200000000000003        1.8500000000000001     
   22.400000000000002        24.000000000000000        1.8500000000000001     
   22.400000000000002        24.800000000000001        1.8500000000000001     
   22.400000000000002        25.600000000000001        1.8500000000000001     
   22.400000000000002        26.400000000000002        1.8500000000000001     
   22.400000000000002        27.200000000000003        1.8500000000000001     
   22.400000000000002        28.000000000000000        1.8500000000000001     
   22.400000000000002        28.800000000000001        1.8500000000000001     
   22.400000000000002        29.600000000000001        1.8500000000000001     
   22.400000000000002        30.400000000000002        1.8500000000000001     
   22.400000000000002        31.200000000000003        1.8500000000000001     
   22.400000000000002        32.000000000000000        1.8500000000000001     

   23.200000000000003       0.80000000000000004        1.8500000000000001     
   23.200000000000003        1.6000000000000001        1.8500000000000001     
   23.200000000000003        2.4000000000000004        1.8500000000000001     
   23.200000000000003        3.2000000000000002        1.8500000000000001     
   23.200000000000003        4.0000000000000000        1.8500000000000001     
   23.200000000000003        4.8000000000000007        1.8500000000000001     
   23.200000000000003        5.6000000000000005        1.8500000000000001     
   23.200000000000003        6.4000000000000004        1.8500000000000001     
   23.200000000000003        7.2000000000000002        1.8500000000000001     
   23.200000000000003        8.0000000000000000        1.8500000000000001     
   23.200000000000003        8.8000000000000007        1.8500000000000001     
   23.200000000000003        9.6000000000000014        1.8500000000000001     
   23.200000000000003        10.400000000000000        1.8500000000000001     
   23.200000000000003        11.200000000000001        1.8500000000000001     
   23.200000000000003        12.000000000000000        1.8500000000000001     
   23.200000000000003        12.800000000000001        1.8500000000000001     
   23.200000000000003        13.600000000000001        1.8500000000000001     
   23.200000000000003        14.400000000000000        1.8500000000000001     
   23.200000000000003        15.200000000000001        1.8500000000000001     
   23.200000000000003        16.000000000000000        1.8500000000000001     
   23.200000000000003        16.800000000000001        1.8500000000000001     
   23.200000000000003        17.600000000000001        1.8500000000000001     
   23.200000000000003        18.400000000000002        1.8500000000000001     
   23.200000000000003        19.200000000000003        1.8500000000000001     
   23.200000000000003        20.000000000000000        1.8500000000000001     
   23.200000000000003        20.800000000000001        1.8500000000000001     
   23.200000000000003        21.600000000000001        1.8500000000000001     
   23.200000000000003        22.400000000000002        1.8500000000000001     
   23.200000000000003        23.200000000000003        1.8500000000000001     
   23.200000000000003        24.000000000000000        1.8500000000000001     
   23.200000000000003        24.800000000000001        1.8500000000000001     
   23.200000000000003        25.600000000000001        1.8500000000000001     
   23.200000000000003        26.400000000000002        1.8500000000000001     
   23.200000000000003        27.200000000000003        1.8500000000000001     
   23.200000000000003        28.000000000000000        1.8500000000000001     
   23.200000000000003        28.800000000000001        1.8500000000000001     
   23.200000000000003        29.600000000000001        1.8500000000000001     
   23.200000000000003        30.400000000000002        1.8500000000000001     
   23.200000000000003        31.200000000000003        1.8500000000000001     
   23.200000000000003        32.000000000000000        1.8500000000000001     

   24.000000000000000       0.80000000000000004        1.8500000000000001     
   24.000000000000000        1.6000000000000001        1.8500000000000001     
   24.000000000000000        2.4000000000000004        1.8500000000000001     
   24.000000000000000        3.2000000000000002        1.8500000000000001     
   24.000000000000000        4.0000000000000000        1.8500000000000001     
   24.000000000000000        4.8000000000000007        1.8500000000000001     
   24.000000000000000        5.6000000000000005        1.8500000000000001     
   24.000000000000000        6.4000000000000004        1.8500000000000001     
   24.000000000000000        7.2000000000000002        1.8500000000000001     
   24.000000000000000        8.0000000000000000        1.8500000000000001     
   24.000000000000000        8.8000000000000007        1.8500000000000001     
   24.000000000000000        9.6000000000000014        1.8500000000000001     
   24.000000000000000        10.400000000000000        1.8500000000000001     
   24.000000000000000        11.200000000000001        1.8500000000000001     
   24.000000000000000        12.000000000000000        1.8500000000000001     
   24.000000000000000        12.800000000000001        1.8500000000000001     
   24.000000000000000        13.600000000000001        1.8500000000000001     
   24.000000000000000        14.400000000000000        1.8500000000000001     
   24.000000000000000        15.200000000000001        1.8500000000000001     
   24.000000000000000        16.000000000000000        1.8500000000000001     
   24.000000000000000        16.800000000000001        1.8500000000000001     
   24.000000000000000        17.600000000000001        1.8500000000000001     
   24.000000000000000        18.400000000000002        1.8500000000000001     
   24.000000000000000        19.200000000000003        1.8500000000000001     
   24.000000000000000        20.000000000000000        1.8500000000000001     
   24.000000000000000        20.800000000000001        1.8500000000000001     
   24.000000000000000        21.600000000000001        1.8500000000000001     
   24.000000000000000        22.400000000000002        1.8500000000000001     
   24.000000000000000        23.200000000000003        1.8500000000000001     
   24.000000000000000        24.000000000000000        1.8500000000000001     
   24.000000000000000        24.800000000000001        1.8500000000000001     
   24.000000000000000        25.600000000000001        1.8500000000000001     
   24.000000000000000        26.400000000000002        1.8500000000000001     
   24.000000000000000        27.200000000000003        1.8500000000000001     
   24.000000000000000        28.000000000000000        1.8500000000000001     
   24.000000000000000        28.800000000000001        1.8500000000000001     
   24.000000000000000        29.600000000000001        1.8500000000000001     
   24.000000000000000        30.400000000000002        1.8500000000000001     
   24.000000000000000        31.200000000000003        1.8500000000000001     
   24.000000000000000        32.000000000000000        1.8500000000000001     

   24.800000000000001       0.80000000000000004        1.8500000000000001     
   24.800000000000001        1.6000000000000001        1.8500000000000001     
   24.800000000000001        2.4000000000000004        1.8500000000000001     
   24.800000000000001        3.2000000000000002        1.8500000000000001     
   24.800000000000001        4.0000000000000000        1.8500000000000001     
   24.800000000000001        4.8000000000000007        1.8500000000000001     
   24.800000000000001        5.6000000000000005        1.8500000000000001     
   24.800000000000001        6.4000000000000004        1.8500000000000001     
   24.800000000000001        7.2000000000000002        1.8500000000000001     
   24.800000000000001        8.0000000000000000        1.8500000000000001     
   24.800000000000001        8.8000000000000007        1.8500000000000001     
   24.800000000000001        9.6000000000000014        1.8500000000000001     
   24.800000000000001        10.400000000000000        1.8500000000000001     
   24.800000000000001        11.200000000000001        1.8500000000000001     
   24.800000000000001        12.000000000000000        1.8500000000000001     
   24.800000000000001        12.800000000000001        1.8500000000000001     
   24.800000000000001        13.600000000000001        1.8500000000000001     
   24.800000000000001        14.400000000000000        1.8500000000000001     
   24.800000000000001        15.200000000000001        1.8500000000000001     
   24.800000000000001        16.000000000000000        1.8500000000000001     
   24.800000000000001        16.800000000000001        1.8500000000000001     
   24.800000000000001        17.600000000000001        1.8500000000000001     
   24.800000000000001        18.400000000000002        1.8500000000000001     
   24.800000000000001        19.200000000000003        1.8500000000000001     
   24.800000000000001        20.000000000000000        1.8500000000000001     
   24.800000000000001        20.800000000000001        1.8500000000000001     
   24.800000000000001        21.600000000000001        1.8500000000000001     
   24.800000000000001        22.400000000000002        1.8500000000000001     
   24.800000000000001        23.200000000000003        1.8500000000000001     
   24.800000000000001        24.000000000000000        1.8500000000000001     
   24.800000000000001        24.800000000000001        1.8500000000000001     
   24.800000000000001        25.600000000000001        1.8500000000000001     
   24.800000000000001        26.400000000000002        1.8500000000000001     
   24.800000000000001        27.200000000000003        1.8500000000000001     
   24.800000000000001        28.000000000000000        1.8500000000000001     
   24.800000000000001        28.800000000000001        1.8500000000000001     
   24.800000000000001        29.600000000000001        1.8500000000000001     
   24.800000000000001        30.400000000000002        1.8500000000000001     
   24.800000000000001        31.200000000000003        1.8500000000000001     
   24.800000000000001        32.000000000000000        1.8500000000000001     

   25.600000000000001       0.80000000000000004        1.8500000000000001     
   25.600000000000001        1.6000000000000001        1.8500000000000001     
   25.600000000000001        2.4000000000000004        1.8500000000000001     
   25.600000000000001        3.2000000000000002        1.8500000000000001     
   25.600000000000001        4.0000000000000000        1.8500000000000001     
   25.600000000000001        4.8000000000000007        1.8500000000000001     
   25.600000000000001        5.6000000000000005        1.8500000000000001     
   25.600000000000001        6.4000000000000004        1.8500000000000001     
   25.600000000000001        7.2000000000000002        1.8500000000000001     
   25.600000000000001        8.0000000000000000        1.8500000000000001     
   25.600000000000001        8.8000000000000007        1.8500000000000001     
   25.600000000000001        9.6000000000000014        1.8500000000000001     
   25.600000000000001        10.400000000000000        1.8500000000000001     
   25.600000000000001        11.200000000000001        1.8500000000000001     
   25.600000000000001        12.000000000000000        1.8500000000000001     
   25.600000000000001        12.800000000000001        1.8500000000000001     
   25.600000000000001        13.600000000000001        1.8500000000000001     
   25.600000000000001        14.400000000000000        1.8500000000000001     
   25.600000000000001        15.200000000000001        1.8500000000000001     
   25.600000000000001        16.000000000000000        1.8500000000000001     
   25.600000000000001        16.800000000000001        1.8500000000000001     
   25.600000000000001        17.600000000000001        1.8500000000000001     
   25.600000000000001        18.400000000000002        1.8500000000000001     
   25.600000000000001        19.200000000000003        1.8500000000000001     
   25.600000000000001        20.000000000000000        1.8500000000000001     
   25.600000000000001        20.800000000000001        1.8500000000000001     
   25.600000000000001        21.600000000000001        1.8500000000000001     
   25.600000000000001        22.400000000000002        1.8500000000000001     
   25.600000000000001        23.200000000000003        1.8500000000000001     
   25.600000000000001        24.000000000000000        1.8500000000000001     
   25.600000000000001        24.800000000000001        1.8500000000000001     
   25.600000000000001        25.600000000000001        1.8500000000000001     
   25.600000000000001        26.400000000000002        1.8500000000000001     
   25.600000000000001        27.200000000000003        1.8500000000000001     
   25.600000000000001        28.000000000000000        1.8500000000000001     
   25.600000000000001        28.800000000000001        1.8500000000000001     
   25.600000000000001        29.600000000000001        1.8500000000000001     
   25.600000000000001        30.400000000000002        1.8500000000000001     
   25.600000000000001        31.200000000000003        1.8500000000000001     
   25.600000000000001        32.000000000000000        1.8500000000000001     

   26.400000000000002       0.80000000000000004        1.8500000000000001     
   26.400000000000002        1.6000000000000001        1.8500000000000001     
   26.400000000000002        2.4000000000000004        1.8500000000000001     
   26.400000000000002        3.2000000000000002        1.8500000000000001     
   26.400000000000002        4.0000000000000000        1.8500000000000001     
   26.400000000000002        4.8000000000000007        1.8500000000000001     
   26.400000000000002        5.6000000000000005        1.8500000000000001     
   26.400000000000002        6.4000000000000004        1.8500000000000001     
   26.400000000000002        7.2000000000000002        1.8500000000000001     
   26.400000000000002        8.0000000000000000        1.8500000000000001     
   26.400000000000002        8.8000000000000007        1.8500000000000001     
   26.400000000000002        9.6000000000000014        1.8500000000000001     
   26.400000000000002        10.400000000000000        1.8500000000000001     
   26.400000000000002        11.200000000000001        1.8500000000000001     
   26.400000000000002        12.000000000000000        1.8500000000000001     
   26.400000000000002        12.800000000000001        1.8500000000000001     
   26.400000000000002        13.600000000000001        1.8500000000000001     
   26.400000000000002        14.400000000000000        1.8500000000000001     
   26.400000000000002        15.200000000000001        1.8500000000000001     
   26.400000000000002        16.000000000000000        1.8500000000000001     
   26.400000000000002        16.800000000000001        1.8500000000000001     
   26.400000000000002        17.600000000000001        1.8500000000000001     
   26.400000000000002        18.400000000000002        1.8500000000000001     
   26.400000000000002        19.200000000000003        1.8500000000000001     
   26.400000000000002        20.000000000000000        1.8500000000000001     
   26.400000000000002        20.800000000000001        1.8500000000000001     
   26.400000000000002        21.600000000000001        1.8500000000000001     
   26.400000000000002        22.400000000000002        1.8500000000000001     
   26.400000000000002        23.200000000000003        1.8500000000000001     
   26.400000000000002        24.000000000000000        1.8500000000000001     
   26.400000000000002        24.800000000000001        1.8500000000000001     
   26.400000000000002        25.600000000000001        1.8500000000000001     
   26.400000000000002        26.400000000000002        1.8500000000000001     
   26.400000000000002        27.200000000000003        1.8500000000000001     
   26.400000000000002        28.000000000000000        1.8500000000000001     
   26.400000000000002        28.800000000000001        1.8500000000000001     
   26.400000000000002        29.600000000000001        1.8500000000000001     
   26.400000000000002        30.400000000000002        1.8500000000000001     
   26.400000000000002        31.200000000000003        1.8500000000000001     
   26.400000000000002        32.000000000000000        1.8500000000000001     

   27.200000000000003       0.80000000000000004        1.8500000000000001     
   27.200000000000003        1.6000000000000001        1.8500000000000001     
   27.200000000000003        2.4000000000000004        1.8500000000000001     
   27.200000000000003        3.2000000000000002        1.8500000000000001     
   27.200000000000003        4.0000000000000000        1.8500000000000001     
   27.200000000000003        4.8000000000000007        1.8500000000000001     
   27.200000000000003        5.6000000000000005        1.8500000000000001     
   27.200000000000003        6.4000000000000004        1.8500000000000001     
   27.200000000000003        7.2000000000000002        1.8500000000000001     
   27.200000000000003        8.0000000000000000        1.8500000000000001     
   27.200000000000003        8.8000000000000007        1.8500000000000001     
   27.200000000000003        9.6000000000000014        1.8500000000000001     
   27.200000000000003        10.400000000000000        1.8500000000000001     
   27.200000000000003        11.200000000000001        1.8500000000000001     
   27.200000000000003        12.000000000000000        1.8500000000000001     
   27.200000000000003        12.800000000000001        1.8500000000000001     
   27.200000000000003        13.600000000000001        1.8500000000000001     
   27.200000000000003        14.400000000000000        1.8500000000000001     
   27.200000000000003        15.200000000000001        1.8500000000000001     
   27.200000000000003        16.000000000000000        1.8500000000000001     
   27.200000000000003        16.800000000000001        1.8500000000000001     
   27.200000000000003        17.600000000000001        1.8500000000000001     
   27.200000000000003        18.400000000000002        1.8500000000000001     
   27.200000000000003        19.200000000000003        1.8500000000000001     
   27.200000000000003        20.000000000000000        1.8500000000000001     
   27.200000000000003        20.800000000000001        1.8500000000000001     
   27.200000000000003        21.600000000000001        1.8500000000000001     
   27.200000000000003        22.400000000000002        1.8500000000000001     
   27.200000000000003        23.200000000000003        1.8500000000000001     
   27.200000000000003        24.000000000000000        1.8500000000000001     
   27.200000000000003        24.800000000000001        1.8500000000000001     
   27.200000000000003        25.600000000000001        1.8500000000000001     
   27.200000000000003        26.400000000000002        1.8500000000000001     
   27.200000000000003        27.200000000000003        1.8500000000000001     
   27.200000000000003        28.000000000000000        1.8500000000000001     
   27.200000000000003        28.800000000000001        1.8500000000000001     
   27.200000000000003        29.600000000000001        1.8500000000000001     
   27.200000000000003        30.400000000000002        1.8500000000000001     
   27.200000000000003        31.200000000000003        1.8500000000000001     
   27.200000000000003        32.000000000000000        1.8500000000000001     

   28.000000000000000       0.80000000000000004        1.8500000000000001     
   28.000000000000000        1.6000000000000001        1.8500000000000001     
   28.000000000000000        2.4000000000000004        1.8500000000000001     
   28.000000000000000        3.2000000000000002        1.8500000000000001     
   28.000000000000000        4.0000000000000000        1.8500000000000001     
   28.000000000000000        4.8000000000000007        1.8500000000000001     
   28.000000000000000        5.6000000000000005        1.8500000000000001     
   28.000000000000000        6.4000000000000004        1.8500000000000001     
   28.000000000000000        7.2000000000000002        1.8500000000000001     
   28.000000000000000        8.0000000000000000        1.8500000000000001     
   28.000000000000000        8.8000000000000007        1.8500000000000001     
   28.000000000000000        9.6000000000000014        1.8500000000000001     
   28.000000000000000        10.400000000000000        1.8500000000000001     
   28.000000000000000        11.200000000000001        1.8500000000000001     
   28.000000000000000        12.000000000000000        1.8500000000000001     
   28.000000000000000        12.800000000000001        1.8500000000000001     
   28.000000000000000        13.600000000000001        1.8500000000000001     
   28.000000000000000        14.400000000000000        1.8500000000000001     
   28.000000000000000        15.200000000000001        1.8500000000000001     
   28.000000000000000        16.000000000000000        1.8500000000000001     
   28.000000000000000        16.800000000000001        1.8500000000000001     
   28.000000000000000        17.600000000000001        1.8500000000000001     
   28.000000000000000        18.400000000000002        1.8500000000000001     
   28.000000000000000        19.200000000000003        1.8500000000000001     
   28.000000000000000        20.000000000000000        1.8500000000000001     
   28.000000000000000        20.800000000000001        1.8500000000000001     
   28.000000000000000        21.600000000000001        1.8500000000000001     
   28.000000000000000        22.400000000000002        1.8500000000000001     
   28.000000000000000        23.200000000000003        1.8500000000000001     
   28.000000000000000        24.000000000000000        1.8500000000000001     
   28.000000000000000        24.800000000000001        1.8500000000000001     
   28.000000000000000        25.600000000000001        1.8500000000000001     
   28.000000000000000        26.400000000000002        1.8500000000000001     
   28.000000000000000        27.200000000000003        1.8500000000000001     
   28.000000000000000        28.000000000000000        1.8500000000000001     
   28.000000000000000        28.800000000000001        1.8500000000000001     
   28.000000000000000        29.600000000000001        1.8500000000000001     
   28.000000000000000        30.400000000000002        1.8500000000000001     
   28.000000000000000        31.200000000000003        1.8500000000000001     
   28.000000000000000        32.000000000000000        1.8500000000000001     

   28.800000000000001       0.80000000000000004        1.8500000000000001     
   28.800000000000001        1.6000000000000001        1.8500000000000001     
   28.800000000000001        2.4000000000000004        1.8500000000000001     
   28.800000000000001        3.2000000000000002        1.8500000000000001     
   28.800000000000001        4.0000000000000000        1.8500000000000001     
   28.800000000000001        4.8000000000000007        1.8500000000000001     
   28.800000000000001        5.6000000000000005        1.8500000000000001     
   28.800000000000001        6.4000000000000004        1.8500000000000001     
   28.800000000000001        7.2000000000000002        1.8500000000000001     
   28.800000000000001        8.0000000000000000        1.8500000000000001     
   28.800000000000001        8.8000000000000007        1.8500000000000001     
   28.800000000000001        9.6000000000000014        1.8500000000000001     
   28.800000000000001        10.400000000000000        1.8500000000000001     
   28.800000000000001        11.200000000000001        1.8500000000000001     
   28.800000000000001        12.000000000000000        1.8500000000000001     
   28.800000000000001        12.800000000000001        1.8500000000000001     
   28.800000000000001        13.600000000000001        1.8500000000000001     
   28.800000000000001        14.400000000000000        1.8500000000000001     
   28.800000000000001        15.200000000000001        1.8500000000000001     
   28.800000000000001        16.000000000000000        1.8500000000000001     
   28.800000000000001        16.800000000000001        1.8500000000000001     
   28.800000000000001        17.600000000000001        1.8500000000000001     
   28.800000000000001        18.400000000000002        1.8500000000000001     
   28.800000000000001        19.200000000000003        1.8500000000000001     
   28.800000000000001        20.000000000000000        1.8500000000000001     
   28.800000000000001        20.800000000000001        1.8500000000000001     
   28.800000000000001        21.600000000000001        1.8500000000000001     
   28.800000000000001        22.400000000000002        1.8500000000000001     
   28.800000000000001        23.200000000000003        1.8500000000000001     
   28.800000000000001        24.000000000000000        1.8500000000000001     
   28.800000000000001        24.800000000000001        1.8500000000000001     
   28.800000000000001        25.600000000000001        1.8500000000000001     
   28.800000000000001        26.400000000000002        1.8500000000000001     
   28.800000000000001        27.200000000000003        1.8500000000000001     
   28.800000000000001        28.000000000000000        1.8500000000000001     
   28.800000000000001        28.800000000000001        1.8500000000000001     
   28.800000000000001        29.600000000000001        1.8500000000000001     
   28.800000000000001        30.400000000000002        1.8500000000000001     
   28.800000000000001        31.200000000000003        1.8500000000000001     
   28.800000000000001        32.000000000000000        1.8500000000000001     

   29.600000000000001       0.80000000000000004        1.8500000000000001     
   29.600000000000001        1.6000000000000001        1.8500000000000001     
   29.600000000000001        2.4000000000000004        1.8500000000000001     
   29.600000000000001        3.2000000000000002        1.8500000000000001     
   29.600000000000001        4.0000000000000000        1.8500000000000001     
   29.600000000000001        4.8000000000000007        1.8500000000000001     
   29.600000000000001        5.6000000000000005        1.8500000000000001     
   29.600000000000001        6.4000000000000004        1.8500000000000001     
   29.600000000000001        7.2000000000000002        1.8500000000000001     
   29.600000000000001        8.0000000000000000        1.8500000000000001     
   29.600000000000001        8.8000000000000007        1.8500000000000001     
   29.600000000000001        9.6000000000000014        1.8500000000000001     
   29.600000000000001        10.400000000000000        1.8500000000000001     
   29.600000000000001        11.200000000000001        1.8500000000000001     
   29.600000000000001        12.000000000000000        1.8500000000000001     
   29.600000000000001        12.800000000000001        1.8500000000000001     
   29.600000000000001        13.600000000000001        1.8500000000000001     
   29.600000000000001        14.400000000000000        1.8500000000000001     
   29.600000000000001        15.200000000000001        1.8500000000000001     
   29.600000000000001        16.000000000000000        1.8500000000000001     
   29.600000000000001        16.800000000000001        1.8500000000000001     
   29.600000000000001        17.600000000000001        1.8500000000000001     
   29.600000000000001        18.400000000000002        1.8500000000000001     
   29.600000000000001        19.200000000000003        1.8500000000000001     
   29.600000000000001        20.000000000000000        1.8500000000000001     
   29.600000000000001        20.800000000000001        1.8500000000000001     
   29.600000000000001        21.600000000000001        1.8500000000000001     
   29.600000000000001        22.400000000000002        1.8500000000000001     
   29.600000000000001        23.200000000000003        1.8500000000000001     
   29.600000000000001        24.000000000000000        1.8500000000000001     
   29.600000000000001        24.800000000000001        1.8500000000000001     
   29.600000000000001        25.600000000000001        1.8500000000000001     
   29.600000000000001        26.400000000000002        1.8500000000000001     
   29.600000000000001        27.200000000000003        1.8500000000000001     
   29.600000000000001        28.000000000000000        1.8500000000000001     
   29.600000000000001        28.800000000000001        1.8500000000000001     
   29.600000000000001        29.600000000000001        1.8500000000000001     
   29.600000000000001        30.400000000000002        1.8500000000000001     
   29.600000000000001        31.200000000000003        1.8500000000000001     
   29.600000000000001        32.000000000000000        1.8500000000000001     

   30.400000000000002       0.80000000000000004        1.8500000000000001     
   30.400000000000002        1.6000000000000001        1.8500000000000001     
   30.400000000000002        2.4000000000000004        1.8500000000000001     
   30.400000000000002        3.2000000000000002        1.8500000000000001     
   30.400000000000002        4.0000000000000000        1.8500000000000001     
   30.400000000000002        4.8000000000000007        1.8500000000000001     
   30.400000000000002        5.6000000000000005        1.8500000000000001     
   30.400000000000002        6.4000000000000004        1.8500000000000001     
   30.400000000000002        7.2000000000000002        1.8500000000000001     
   30.400000000000002        8.0000000000000000        1.8500000000000001     
   30.400000000000002        8.8000000000000007        1.8500000000000001     
   30.400000000000002        9.6000000000000014        1.8500000000000001     
   30.400000000000002        10.400000000000000        1.8500000000000001     
   30.400000000000002        11.200000000000001        1.8500000000000001     
   30.400000000000002        12.000000000000000        1.8500000000000001     
   30.400000000000002        12.800000000000001        1.8500000000000001     
   30.400000000000002        13.600000000000001        1.8500000000000001     
   30.400000000000002        14.400000000000000        1.8500000000000001     
   30.400000000000002        15.200000000000001        1.8500000000000001     
   30.400000000000002        16.000000000000000        1.8500000000000001     
   30.400000000000002        16.800000000000001        1.8500000000000001     
   30.400000000000002        17.600000000000001        1.8500000000000001     
   30.400000000000002        18.400000000000002        1.8500000000000001     
   30.400000000000002        19.200000000000003        1.8500000000000001     
   30.400000000000002        20.000000000000000        1.8500000000000001     
   30.400000000000002        20.800000000000001        1.8500000000000001     
   30.400000000000002        21.600000000000001        1.8500000000000001     
   30.400000000000002        22.400000000000002        1.8500000000000001     
   30.400000000000002        23.200000000000003        1.8500000000000001     
   30.400000000000002        24.000000000000000        1.8500000000000001     
   30.400000000000002        24.800000000000001        1.8500000000000001     
   30.400000000000002        25.600000000000001        1.8500000000000001     
   30.400000000000002        26.400000000000002        1.8500000000000001     
   30.400000000000002        27.200000000000003        1.8500000000000001     
   30.400000000000002        28.000000000000000        1.8500000000000001     
   30.400000000000002        28.800000000000001        1.8500000000000001     
   30.400000000000002        29.600000000000001        1.8500000000000001     
   30.400000000000002        30.400000000000002        1.8500000000000001     
   30.400000000000002        31.200000000000003        1.8500000000000001     
   30.400000000000002        32.000000000000000        1.8500000000000001     

   31.200000000000003       0.80000000000000004        1.8500000000000001     
   31.200000000000003        1.6000000000000001        1.8500000000000001     
   31.200000000000003        2.4000000000000004        1.8500000000000001     
   31.200000000000003        3.2000000000000002        1.8500000000000001     
   31.200000000000003        4.0000000000000000        1.8500000000000001     
   31.200000000000003        4.8000000000000007        1.8500000000000001     
   31.200000000000003        5.6000000000000005        1.8500000000000001     
   31.200000000000003        6.4000000000000004        1.8500000000000001     
   31.200000000000003        7.2000000000000002        1.8500000000000001     
   31.200000000000003        8.0000000000000000        1.8500000000000001     
   31.200000000000003        8.8000000000000007        1.8500000000000001     
   31.200000000000003        9.6000000000000014        1.8500000000000001     
   31.200000000000003        10.400000000000000        1.8500000000000001     
   31.200000000000003        11.200000000000001        1.8500000000000001     
   31.200000000000003        12.000000000000000        1.8500000000000001     
   31.200000000000003        12.800000000000001        1.8500000000000001     
   31.200000000000003        13.600000000000001        1.8500000000000001     
   31.200000000000003        14.400000000000000        1.8500000000000001     
   31.200000000000003        15.200000000000001        1.8500000000000001     
   31.200000000000003        16.000000000000000        1.8500000000000001     
   31.200000000000003        16.800000000000001        1.8500000000000001     
   31.200000000000003        17.600000000000001        1.8500000000000001     
   31.200000000000003        18.400000000000002        1.8500000000000001     
   31.200000000000003        19.200000000000003        1.8500000000000001     
   31.200000000000003        20.000000000000000        1.8500000000000001     
   31.200000000000003        20.800000000000001        1.8500000000000001     
   31.200000000000003        21.600000000000001        1.8500000000000001     
   31.200000000000003        22.400000000000002        1.8500000000000001     
   31.200000000000003        23.200000000000003        1.8500000000000001     
   31.200000000000003        24.000000000000000        1.8500000000000001     
   31.200000000000003        24.800000000000001        1.8500000000000001     
   31.200000000000003        25.600000000000001        1.8500000000000001     
   31.200000000000003        26.400000000000002        1.8500000000000001     
   31.200000000000003        27.200000000000003        1.8500000000000001     
   31.200000000000003        28.000000000000000        1.8500000000000001     
   31.200000000000003        28.800000000000001        1.8500000000000001     
   31.200000000000003        29.600000000000001        1.8500000000000001     
   31.200000000000003        30.400000000000002        1.8500000000000001     
   31.200000000000003        31.200000000000003        1.8500000000000001     
   31.200000000000003        32.000000000000000        1.8500000000000001     

   32.000000000000000       0.80000000000000004        1.8500000000000001     
   32.000000000000000        1.6000000000000001        1.8500000000000001     
   32.000000000000000        2.4000000000000004        1.8500000000000001     
   32.000000000000000        3.2000000000000002        1.8500000000000001     
   32.000000000000000        4.0000000000000000        1.8500000000000001     
   32.000000000000000        4.8000000000000007        1.8500000000000001     
   32.000000000000000        5.6000000000000005        1.8500000000000001     
   32.000000000000000        6.4000000000000004        1.8500000000000001     
   32.000000000000000        7.2000000000000002        1.8500000000000001     
   32.000000000000000        8.0000000000000000        1.8500000000000001     
   32.000000000000000        8.8000000000000007        1.8500000000000001     
   32.000000000000000        9.6000000000000014        1.8500000000000001     
   32.000000000000000        10.400000000000000        1.8500000000000001     
   32.000000000000000        11.200000000000001        1.8500000000000001     
   32.000000000000000        12.000000000000000        1.8500000000000001     
   32.000000000000000        12.800000000000001        1.8500000000000001     
   32.000000000000000        13.600000000000001        1.8500000000000001     
   32.000000000000000        14.400000000000000        1.8500000000000001     
   32.000000000000000        15.200000000000001        1.8500000000000001     
   32.000000000000000        16.000000000000000        1.8500000000000001     
   32.000000000000000        16.800000000000001        1.8500000000000001     
   32.000000000000000        17.600000000000001        1.8500000000000001     
   32.000000000000000        18.400000000000002        1.8500000000000001     
   32.000000000000000        19.200000000000003        1.8500000000000001     
   32.000000000000000        20.000000000000000        1.8500000000000001     
   32.000000000000000        20.800000000000001        1.8500000000000001     
   32.000000000000000        21.600000000000001        1.8500000000000001     
   32.000000000000000        22.400000000000002        1.8500000000000001     
   32.000000000000000        23.200000000000003        1.8500000000000001     
   32.000000000000000        24.000000000000000        1.8500000000000001     
   32.000000000000000        24.800000000000001        1.8500000000000001     
   32.000000000000000        25.600000000000001        1.8500000000000001     
   32.000000000000000        26.400000000000002        1.8500000000000001     
   32.000000000000000        27.200000000000003        1.8500000000000001     
   32.000000000000000        28.000000000000000        1.8500000000000001     
   32.000000000000000        28.800000000000001        1.8500000000000001     
   32.000000000000000        29.600000000000001        1.8500000000000001     
   32.000000000000000        30.400000000000002        1.8500000000000001     
   32.000000000000000        31.200000000000003        1.8500000000000001     
   32.000000000000000        32.000000000000000        1.8500000000000001     
