# Supplementary material for: A first-principles phase field method for quantitatively predicting multi-composition phase separation without thermodynamic empirical parameter
Source: Nat Commun. 2019 Aug 1;10:3451. doi: 10.1038/s41467-019-11248-z (PMC6671953; doi:10.1038/s41467-019-11248-z)
Supplement: Supplementary file 3 — Source Data [file 41467_2019_11248_MOESM3_ESM.zip › supplementary-files/data-files/Fig.7/Fig7-a-b-Ni30%/out_Ni_100000-16.0]

  0.80000000000000004       0.80000000000000004        1.8187117877023651     
  0.80000000000000004        1.6000000000000001        1.8157912866396366     
  0.80000000000000004        2.4000000000000004        1.8151784879946058     
  0.80000000000000004        3.2000000000000002        1.8145184973917559     
  0.80000000000000004        4.0000000000000000        1.8171159680946560     
  0.80000000000000004        4.8000000000000007        1.8191881759177215     
  0.80000000000000004        5.6000000000000005        1.8230722347117796     
  0.80000000000000004        6.4000000000000004        1.8277591873918393     
  0.80000000000000004        7.2000000000000002        1.8301181497798316     
  0.80000000000000004        8.0000000000000000        1.8343734921712291     
  0.80000000000000004        8.8000000000000007        1.8376234105025724     
  0.80000000000000004        9.6000000000000014        1.8393612369872256     
  0.80000000000000004        10.400000000000000        1.8398520447953068     
  0.80000000000000004        11.200000000000001        1.8393146175472039     
  0.80000000000000004        12.000000000000000        1.8374465784838274     
  0.80000000000000004        12.800000000000001        1.8351318912015155     
  0.80000000000000004        13.600000000000001        1.8315286461397537     
  0.80000000000000004        14.400000000000000        1.8290021002184313     
  0.80000000000000004        15.200000000000001        1.8265833733949202     
  0.80000000000000004        16.000000000000000        1.8224659509564263     
  0.80000000000000004        16.800000000000001        1.8201520769836752     
  0.80000000000000004        17.600000000000001        1.8211073466392038     
  0.80000000000000004        18.400000000000002        1.8214962550866540     
  0.80000000000000004        19.200000000000003        1.8228687702727675     
  0.80000000000000004        20.000000000000000        1.8267986151380342     
  0.80000000000000004        20.800000000000001        1.8323405743099537     
  0.80000000000000004        21.600000000000001        1.8362587081581461     
  0.80000000000000004        22.400000000000002        1.8416154694854208     
  0.80000000000000004        23.200000000000003        1.8438647187817794     
  0.80000000000000004        24.000000000000000        1.8494326905282641     
  0.80000000000000004        24.800000000000001        1.8523204736224204     
  0.80000000000000004        25.600000000000001        1.8516014196308033     
  0.80000000000000004        26.400000000000002        1.8528802214086286     
  0.80000000000000004        27.200000000000003        1.8519709639791340     
  0.80000000000000004        28.000000000000000        1.8490364440989453     
  0.80000000000000004        28.800000000000001        1.8440462302012688     
  0.80000000000000004        29.600000000000001        1.8400202625171762     
  0.80000000000000004        30.400000000000002        1.8341466012640562     
  0.80000000000000004        31.200000000000003        1.8285896495693603     
  0.80000000000000004        32.000000000000000        1.8247384925893080     

   1.6000000000000001       0.80000000000000004        1.8223177397721564     
   1.6000000000000001        1.6000000000000001        1.8239428298129303     
   1.6000000000000001        2.4000000000000004        1.8268951799887159     
   1.6000000000000001        3.2000000000000002        1.8346896558079386     
   1.6000000000000001        4.0000000000000000        1.8415779413483488     
   1.6000000000000001        4.8000000000000007        1.8516807365235128     
   1.6000000000000001        5.6000000000000005        1.8612550080107635     
   1.6000000000000001        6.4000000000000004        1.8712268047366227     
   1.6000000000000001        7.2000000000000002        1.8809121338805526     
   1.6000000000000001        8.0000000000000000        1.8885652295083581     
   1.6000000000000001        8.8000000000000007        1.8962492686674777     
   1.6000000000000001        9.6000000000000014        1.8988219394712273     
   1.6000000000000001        10.400000000000000        1.9004534373282511     
   1.6000000000000001        11.200000000000001        1.8991518698986418     
   1.6000000000000001        12.000000000000000        1.8968310335168250     
   1.6000000000000001        12.800000000000001        1.8897831213100293     
   1.6000000000000001        13.600000000000001        1.8819919736367920     
   1.6000000000000001        14.400000000000000        1.8730342702778653     
   1.6000000000000001        15.200000000000001        1.8624549886350603     
   1.6000000000000001        16.000000000000000        1.8523788380393758     
   1.6000000000000001        16.800000000000001        1.8437795361349727     
   1.6000000000000001        17.600000000000001        1.8359474792100898     
   1.6000000000000001        18.400000000000002        1.8307089357062882     
   1.6000000000000001        19.200000000000003        1.8272405054834335     
   1.6000000000000001        20.000000000000000        1.8268071547942175     
   1.6000000000000001        20.800000000000001        1.8291031073507855     
   1.6000000000000001        21.600000000000001        1.8304263807459229     
   1.6000000000000001        22.400000000000002        1.8342630566178098     
   1.6000000000000001        23.200000000000003        1.8381712781898378     
   1.6000000000000001        24.000000000000000        1.8431858739070413     
   1.6000000000000001        24.800000000000001        1.8459616350852763     
   1.6000000000000001        25.600000000000001        1.8476929890977620     
   1.6000000000000001        26.400000000000002        1.8476581187622980     
   1.6000000000000001        27.200000000000003        1.8481559091751310     
   1.6000000000000001        28.000000000000000        1.8447587651274371     
   1.6000000000000001        28.800000000000001        1.8416435334453325     
   1.6000000000000001        29.600000000000001        1.8356112397556212     
   1.6000000000000001        30.400000000000002        1.8307880965043524     
   1.6000000000000001        31.200000000000003        1.8265319081495204     
   1.6000000000000001        32.000000000000000        1.8248105012433020     

   2.4000000000000004       0.80000000000000004        1.8308615613316073     
   2.4000000000000004        1.6000000000000001        1.8375805410590202     
   2.4000000000000004        2.4000000000000004        1.8479780080342119     
   2.4000000000000004        3.2000000000000002        1.8635745629705753     
   2.4000000000000004        4.0000000000000000        1.8824141317149932     
   2.4000000000000004        4.8000000000000007        1.8996068031969850     
   2.4000000000000004        5.6000000000000005        1.9182901052746999     
   2.4000000000000004        6.4000000000000004        1.9364524384875990     
   2.4000000000000004        7.2000000000000002        1.9518546924502966     
   2.4000000000000004        8.0000000000000000        1.9649243885888836     
   2.4000000000000004        8.8000000000000007        1.9749116624922987     
   2.4000000000000004        9.6000000000000014        1.9814602747862982     
   2.4000000000000004        10.400000000000000        1.9835546797976087     
   2.4000000000000004        11.200000000000001        1.9814756285806978     
   2.4000000000000004        12.000000000000000        1.9753464693210394     
   2.4000000000000004        12.800000000000001        1.9647345444160473     
   2.4000000000000004        13.600000000000001        1.9515132817956793     
   2.4000000000000004        14.400000000000000        1.9350621886570687     
   2.4000000000000004        15.200000000000001        1.9181151403508891     
   2.4000000000000004        16.000000000000000        1.8993856046987831     
   2.4000000000000004        16.800000000000001        1.8821906380629501     
   2.4000000000000004        17.600000000000001        1.8638426348452177     
   2.4000000000000004        18.400000000000002        1.8500558629822677     
   2.4000000000000004        19.200000000000003        1.8397064536738044     
   2.4000000000000004        20.000000000000000        1.8320223952596624     
   2.4000000000000004        20.800000000000001        1.8284349193428013     
   2.4000000000000004        21.600000000000001        1.8276289870534150     
   2.4000000000000004        22.400000000000002        1.8291799527049584     
   2.4000000000000004        23.200000000000003        1.8331888061667849     
   2.4000000000000004        24.000000000000000        1.8369931381462257     
   2.4000000000000004        24.800000000000001        1.8400180176583552     
   2.4000000000000004        25.600000000000001        1.8429221626044103     
   2.4000000000000004        26.400000000000002        1.8442908974247161     
   2.4000000000000004        27.200000000000003        1.8427974728188894     
   2.4000000000000004        28.000000000000000        1.8391618720477847     
   2.4000000000000004        28.800000000000001        1.8362885005392866     
   2.4000000000000004        29.600000000000001        1.8328812204072047     
   2.4000000000000004        30.400000000000002        1.8290975719757219     
   2.4000000000000004        31.200000000000003        1.8249107615392410     
   2.4000000000000004        32.000000000000000        1.8254487713285812     

   3.2000000000000002       0.80000000000000004        1.8437749718039278     
   3.2000000000000002        1.6000000000000001        1.8609597593986875     
   3.2000000000000002        2.4000000000000004        1.8833059400517145     
   3.2000000000000002        3.2000000000000002        1.9091808552075982     
   3.2000000000000002        4.0000000000000000        1.9381971989765692     
   3.2000000000000002        4.8000000000000007        1.9667751902334205     
   3.2000000000000002        5.6000000000000005        1.9943696268917861     
   3.2000000000000002        6.4000000000000004        2.0192182485626309     
   3.2000000000000002        7.2000000000000002        2.0421149790753308     
   3.2000000000000002        8.0000000000000000        2.0590179751318005     
   3.2000000000000002        8.8000000000000007        2.0726182466733132     
   3.2000000000000002        9.6000000000000014        2.0806137107528406     
   3.2000000000000002        10.400000000000000        2.0833302019074114     
   3.2000000000000002        11.200000000000001        2.0807017318640559     
   3.2000000000000002        12.000000000000000        2.0709917234294104     
   3.2000000000000002        12.800000000000001        2.0559135501286301     
   3.2000000000000002        13.600000000000001        2.0368838773406392     
   3.2000000000000002        14.400000000000000        2.0141017347326189     
   3.2000000000000002        15.200000000000001        1.9881706539510666     
   3.2000000000000002        16.000000000000000        1.9598212246033742     
   3.2000000000000002        16.800000000000001        1.9334769505553164     
   3.2000000000000002        17.600000000000001        1.9036549068134010     
   3.2000000000000002        18.400000000000002        1.8801285127132379     
   3.2000000000000002        19.200000000000003        1.8600129173450581     
   3.2000000000000002        20.000000000000000        1.8451388525871311     
   3.2000000000000002        20.800000000000001        1.8347596440327825     
   3.2000000000000002        21.600000000000001        1.8284272622429569     
   3.2000000000000002        22.400000000000002        1.8270603152982536     
   3.2000000000000002        23.200000000000003        1.8282684964489939     
   3.2000000000000002        24.000000000000000        1.8310567177547539     
   3.2000000000000002        24.800000000000001        1.8342766878308270     
   3.2000000000000002        25.600000000000001        1.8368743131961289     
   3.2000000000000002        26.400000000000002        1.8375862579599895     
   3.2000000000000002        27.200000000000003        1.8376080049588182     
   3.2000000000000002        28.000000000000000        1.8341728921496416     
   3.2000000000000002        28.800000000000001        1.8311471115497850     
   3.2000000000000002        29.600000000000001        1.8278100386191274     
   3.2000000000000002        30.400000000000002        1.8261845862450263     
   3.2000000000000002        31.200000000000003        1.8267596188277044     
   3.2000000000000002        32.000000000000000        1.8325670288680691     

   4.0000000000000000       0.80000000000000004        1.8686803385464010     
   4.0000000000000000        1.6000000000000001        1.8970540854152447     
   4.0000000000000000        2.4000000000000004        1.9321487138578168     
   4.0000000000000000        3.2000000000000002        1.9726483973786419     
   4.0000000000000000        4.0000000000000000        2.0108168969308524     
   4.0000000000000000        4.8000000000000007        2.0504961005945486     
   4.0000000000000000        5.6000000000000005        2.0859526586891080     
   4.0000000000000000        6.4000000000000004        2.1167263402674146     
   4.0000000000000000        7.2000000000000002        2.1428431150022695     
   4.0000000000000000        8.0000000000000000        2.1633123273371000     
   4.0000000000000000        8.8000000000000007        2.1777640441132657     
   4.0000000000000000        9.6000000000000014        2.1873282339542048     
   4.0000000000000000        10.400000000000000        2.1894981935820681     
   4.0000000000000000        11.200000000000001        2.1850040856965141     
   4.0000000000000000        12.000000000000000        2.1726110619078711     
   4.0000000000000000        12.800000000000001        2.1546107195808673     
   4.0000000000000000        13.600000000000001        2.1309597017768618     
   4.0000000000000000        14.400000000000000        2.1030822450304343     
   4.0000000000000000        15.200000000000001        2.0700709079608406     
   4.0000000000000000        16.000000000000000        2.0334461814771783     
   4.0000000000000000        16.800000000000001        1.9950070013495660     
   4.0000000000000000        17.600000000000001        1.9586239157038878     
   4.0000000000000000        18.400000000000002        1.9220929918853036     
   4.0000000000000000        19.200000000000003        1.8918186459984569     
   4.0000000000000000        20.000000000000000        1.8660149515809354     
   4.0000000000000000        20.800000000000001        1.8472928036486083     
   4.0000000000000000        21.600000000000001        1.8349025719354199     
   4.0000000000000000        22.400000000000002        1.8281933555746173     
   4.0000000000000000        23.200000000000003        1.8262521982039381     
   4.0000000000000000        24.000000000000000        1.8268694617169821     
   4.0000000000000000        24.800000000000001        1.8289752120849041     
   4.0000000000000000        25.600000000000001        1.8312176844914050     
   4.0000000000000000        26.400000000000002        1.8322685605342286     
   4.0000000000000000        27.200000000000003        1.8301525842694588     
   4.0000000000000000        28.000000000000000        1.8291093147354318     
   4.0000000000000000        28.800000000000001        1.8258426186817047     
   4.0000000000000000        29.600000000000001        1.8267539392483008     
   4.0000000000000000        30.400000000000002        1.8278597381042190     
   4.0000000000000000        31.200000000000003        1.8333657699273305     
   4.0000000000000000        32.000000000000000        1.8464327737737085     

   4.8000000000000007       0.80000000000000004        1.9053557384487374     
   4.8000000000000007        1.6000000000000001        1.9470140203506492     
   4.8000000000000007        2.4000000000000004        1.9970500782371985     
   4.8000000000000007        3.2000000000000002        2.0468912176087972     
   4.8000000000000007        4.0000000000000000        2.0981125455635525     
   4.8000000000000007        4.8000000000000007        2.1441029038682995     
   4.8000000000000007        5.6000000000000005        2.1818781087029753     
   4.8000000000000007        6.4000000000000004        2.2166380835993573     
   4.8000000000000007        7.2000000000000002        2.2377458650455844     
   4.8000000000000007        8.0000000000000000        2.2607905404834989     
   4.8000000000000007        8.8000000000000007        2.2736857612847046     
   4.8000000000000007        9.6000000000000014        2.2799448538198286     
   4.8000000000000007        10.400000000000000        2.2816202684149509     
   4.8000000000000007        11.200000000000001        2.2760110126927340     
   4.8000000000000007        12.000000000000000        2.2634381723770494     
   4.8000000000000007        12.800000000000001        2.2448926695663611     
   4.8000000000000007        13.600000000000001        2.2208174805351133     
   4.8000000000000007        14.400000000000000        2.1913811314442788     
   4.8000000000000007        15.200000000000001        2.1562165103580768     
   4.8000000000000007        16.000000000000000        2.1148975268448469     
   4.8000000000000007        16.800000000000001        2.0703632389832767     
   4.8000000000000007        17.600000000000001        2.0232114659630529     
   4.8000000000000007        18.400000000000002        1.9772322314058233     
   4.8000000000000007        19.200000000000003        1.9329257231114931     
   4.8000000000000007        20.000000000000000        1.8956894602412173     
   4.8000000000000007        20.800000000000001        1.8667837840521728     
   4.8000000000000007        21.600000000000001        1.8459757635528957     
   4.8000000000000007        22.400000000000002        1.8326750027804470     
   4.8000000000000007        23.200000000000003        1.8266598014239013     
   4.8000000000000007        24.000000000000000        1.8235946702226047     
   4.8000000000000007        24.800000000000001        1.8242266736799126     
   4.8000000000000007        25.600000000000001        1.8250898969485487     
   4.8000000000000007        26.400000000000002        1.8259157101737626     
   4.8000000000000007        27.200000000000003        1.8243341689332822     
   4.8000000000000007        28.000000000000000        1.8235679560473426     
   4.8000000000000007        28.800000000000001        1.8224795537381593     
   4.8000000000000007        29.600000000000001        1.8248174476767340     
   4.8000000000000007        30.400000000000002        1.8320585202019524     
   4.8000000000000007        31.200000000000003        1.8486089415093658     
   4.8000000000000007        32.000000000000000        1.8701574839613215     

   5.6000000000000005       0.80000000000000004        1.9528458280683476     
   5.6000000000000005        1.6000000000000001        2.0105028964308533     
   5.6000000000000005        2.4000000000000004        2.0737980759056569     
   5.6000000000000005        3.2000000000000002        2.1328222104643162     
   5.6000000000000005        4.0000000000000000        2.1849623045453894     
   5.6000000000000005        4.8000000000000007        2.2274272810258680     
   5.6000000000000005        5.6000000000000005        2.2611035492453442     
   5.6000000000000005        6.4000000000000004        2.2868597373664055     
   5.6000000000000005        7.2000000000000002        2.3071080710193548     
   5.6000000000000005        8.0000000000000000        2.3225205803987468     
   5.6000000000000005        8.8000000000000007        2.3317582676006583     
   5.6000000000000005        9.6000000000000014        2.3372487391107577     
   5.6000000000000005        10.400000000000000        2.3379232380082637     
   5.6000000000000005        11.200000000000001        2.3312971272728920     
   5.6000000000000005        12.000000000000000        2.3194169782663909     
   5.6000000000000005        12.800000000000001        2.3048042734942342     
   5.6000000000000005        13.600000000000001        2.2871784397473731     
   5.6000000000000005        14.400000000000000        2.2661504109735553     
   5.6000000000000005        15.200000000000001        2.2365365210400365     
   5.6000000000000005        16.000000000000000        2.2000451131255150     
   5.6000000000000005        16.800000000000001        2.1525008121241651     
   5.6000000000000005        17.600000000000001        2.0988540049201156     
   5.6000000000000005        18.400000000000002        2.0382364270144757     
   5.6000000000000005        19.200000000000003        1.9848284133756557     
   5.6000000000000005        20.000000000000000        1.9355076345284383     
   5.6000000000000005        20.800000000000001        1.8938854966732384     
   5.6000000000000005        21.600000000000001        1.8620093571014871     
   5.6000000000000005        22.400000000000002        1.8415763999077410     
   5.6000000000000005        23.200000000000003        1.8287000106524509     
   5.6000000000000005        24.000000000000000        1.8221878435368781     
   5.6000000000000005        24.800000000000001        1.8199365860159995     
   5.6000000000000005        25.600000000000001        1.8191193541278787     
   5.6000000000000005        26.400000000000002        1.8194711326439923     
   5.6000000000000005        27.200000000000003        1.8189128128946206     
   5.6000000000000005        28.000000000000000        1.8185378860099277     
   5.6000000000000005        28.800000000000001        1.8201379129232229     
   5.6000000000000005        29.600000000000001        1.8271377812455400     
   5.6000000000000005        30.400000000000002        1.8415810369022474     
   5.6000000000000005        31.200000000000003        1.8664525755517760     
   5.6000000000000005        32.000000000000000        1.9037394645866739     

   6.4000000000000004       0.80000000000000004        2.0102791107663815     
   6.4000000000000004        1.6000000000000001        2.0818221547527473     
   6.4000000000000004        2.4000000000000004        2.1498336967204774     
   6.4000000000000004        3.2000000000000002        2.2095123547581199     
   6.4000000000000004        4.0000000000000000        2.2513974631424136     
   6.4000000000000004        4.8000000000000007        2.2775193122772559     
   6.4000000000000004        5.6000000000000005        2.2897502496302384     
   6.4000000000000004        6.4000000000000004        2.3010470957317710     
   6.4000000000000004        7.2000000000000002        2.3096509428228469     
   6.4000000000000004        8.0000000000000000        2.3187496650089372     
   6.4000000000000004        8.8000000000000007        2.3274493359713131     
   6.4000000000000004        9.6000000000000014        2.3340061781434613     
   6.4000000000000004        10.400000000000000        2.3336194595764890     
   6.4000000000000004        11.200000000000001        2.3260774564226656     
   6.4000000000000004        12.000000000000000        2.3157512031220868     
   6.4000000000000004        12.800000000000001        2.3066867011204426     
   6.4000000000000004        13.600000000000001        2.2999204022072153     
   6.4000000000000004        14.400000000000000        2.2937232269944721     
   6.4000000000000004        15.200000000000001        2.2866615057389503     
   6.4000000000000004        16.000000000000000        2.2696907376639923     
   6.4000000000000004        16.800000000000001        2.2325391301262112     
   6.4000000000000004        17.600000000000001        2.1790764084334753     
   6.4000000000000004        18.400000000000002        2.1141541382596154     
   6.4000000000000004        19.200000000000003        2.0455441384284883     
   6.4000000000000004        20.000000000000000        1.9816082455399169     
   6.4000000000000004        20.800000000000001        1.9275994043724123     
   6.4000000000000004        21.600000000000001        1.8848858038417466     
   6.4000000000000004        22.400000000000002        1.8548312107634159     
   6.4000000000000004        23.200000000000003        1.8341558160152933     
   6.4000000000000004        24.000000000000000        1.8225246834659048     
   6.4000000000000004        24.800000000000001        1.8147249467561684     
   6.4000000000000004        25.600000000000001        1.8138588813649283     
   6.4000000000000004        26.400000000000002        1.8125911730086002     
   6.4000000000000004        27.200000000000003        1.8122727090221378     
   6.4000000000000004        28.000000000000000        1.8149388803314739     
   6.4000000000000004        28.800000000000001        1.8202031545419146     
   6.4000000000000004        29.600000000000001        1.8330097921051265     
   6.4000000000000004        30.400000000000002        1.8564905315197680     
   6.4000000000000004        31.200000000000003        1.8938421941572392     
   6.4000000000000004        32.000000000000000        1.9458895723190446     

   7.2000000000000002       0.80000000000000004        2.0737097084628240     
   7.2000000000000002        1.6000000000000001        2.1512025574416875     
   7.2000000000000002        2.4000000000000004        2.2190125613651537     
   7.2000000000000002        3.2000000000000002        2.2602436418282599     
   7.2000000000000002        4.0000000000000000        2.2708463217332184     
   7.2000000000000002        4.8000000000000007        2.2567994696276927     
   7.2000000000000002        5.6000000000000005        2.2293298271642663     
   7.2000000000000002        6.4000000000000004        2.2115770724475099     
   7.2000000000000002        7.2000000000000002        2.2069012132993269     
   7.2000000000000002        8.0000000000000000        2.2153730550308861     
   7.2000000000000002        8.8000000000000007        2.2323996312863490     
   7.2000000000000002        9.6000000000000014        2.2467506964089110     
   7.2000000000000002        10.400000000000000        2.2434162144318419     
   7.2000000000000002        11.200000000000001        2.2286531934080442     
   7.2000000000000002        12.000000000000000        2.2143673220216176     
   7.2000000000000002        12.800000000000001        2.2078460020261974     
   7.2000000000000002        13.600000000000001        2.2136568314270555     
   7.2000000000000002        14.400000000000000        2.2336115129687921     
   7.2000000000000002        15.200000000000001        2.2636418502031894     
   7.2000000000000002        16.000000000000000        2.2892632186757362     
   7.2000000000000002        16.800000000000001        2.2907205587733066     
   7.2000000000000002        17.600000000000001        2.2564125827749115     
   7.2000000000000002        18.400000000000002        2.1909929847201606     
   7.2000000000000002        19.200000000000003        2.1128327188165463     
   7.2000000000000002        20.000000000000000        2.0358811022635663     
   7.2000000000000002        20.800000000000001        1.9682521383270264     
   7.2000000000000002        21.600000000000001        1.9123197699081282     
   7.2000000000000002        22.400000000000002        1.8709219065621370     
   7.2000000000000002        23.200000000000003        1.8418816255323711     
   7.2000000000000002        24.000000000000000        1.8229550682271183     
   7.2000000000000002        24.800000000000001        1.8137679166609590     
   7.2000000000000002        25.600000000000001        1.8090871526142351     
   7.2000000000000002        26.400000000000002        1.8072165152094830     
   7.2000000000000002        27.200000000000003        1.8073384788046878     
   7.2000000000000002        28.000000000000000        1.8120346907326499     
   7.2000000000000002        28.800000000000001        1.8218660776761579     
   7.2000000000000002        29.600000000000001        1.8407308440062966     
   7.2000000000000002        30.400000000000002        1.8766498251850920     
   7.2000000000000002        31.200000000000003        1.9279296114799416     
   7.2000000000000002        32.000000000000000        1.9944068493376632     

   8.0000000000000000       0.80000000000000004        2.1348450686477767     
   8.0000000000000000        1.6000000000000001        2.2134938453532107     
   8.0000000000000000        2.4000000000000004        2.2644135185936101     
   8.0000000000000000        3.2000000000000002        2.2678478618169056     
   8.0000000000000000        4.0000000000000000        2.2155005585745866     
   8.0000000000000000        4.8000000000000007        2.1160882743265890     
   8.0000000000000000        5.6000000000000005        2.0215669112966430     
   8.0000000000000000        6.4000000000000004        1.9748527927072281     
   8.0000000000000000        7.2000000000000002        1.9653799212918770     
   8.0000000000000000        8.0000000000000000        1.9803091513053992     
   8.0000000000000000        8.8000000000000007        1.9978552975007684     
   8.0000000000000000        9.6000000000000014        2.0033825814530366     
   8.0000000000000000        10.400000000000000        1.9928193164819787     
   8.0000000000000000        11.200000000000001        1.9811043378532709     
   8.0000000000000000        12.000000000000000        1.9782850539269257     
   8.0000000000000000        12.800000000000001        1.9705607672608803     
   8.0000000000000000        13.600000000000001        1.9779551295295528     
   8.0000000000000000        14.400000000000000        2.0108384192242150     
   8.0000000000000000        15.200000000000001        2.0887111546579162     
   8.0000000000000000        16.000000000000000        2.2006452711429056     
   8.0000000000000000        16.800000000000001        2.2870883005170319     
   8.0000000000000000        17.600000000000001        2.3070674823823154     
   8.0000000000000000        18.400000000000002        2.2617467008712349     
   8.0000000000000000        19.200000000000003        2.1831987931499426     
   8.0000000000000000        20.000000000000000        2.0946038726324119     
   8.0000000000000000        20.800000000000001        2.0124856937357229     
   8.0000000000000000        21.600000000000001        1.9438618360300488     
   8.0000000000000000        22.400000000000002        1.8906915775279578     
   8.0000000000000000        23.200000000000003        1.8525340550506761     
   8.0000000000000000        24.000000000000000        1.8273546007252723     
   8.0000000000000000        24.800000000000001        1.8126461608373847     
   8.0000000000000000        25.600000000000001        1.8044307448329235     
   8.0000000000000000        26.400000000000002        1.8018774404915738     
   8.0000000000000000        27.200000000000003        1.8036554834586314     
   8.0000000000000000        28.000000000000000        1.8097515843499468     
   8.0000000000000000        28.800000000000001        1.8271467262819971     
   8.0000000000000000        29.600000000000001        1.8557973099501224     
   8.0000000000000000        30.400000000000002        1.9011779701137723     
   8.0000000000000000        31.200000000000003        1.9664777187208722     
   8.0000000000000000        32.000000000000000        2.0469028240756826     

   8.8000000000000007       0.80000000000000004        2.1915063970075779     
   8.8000000000000007        1.6000000000000001        2.2617616370990987     
   8.8000000000000007        2.4000000000000004        2.2803809169791527     
   8.8000000000000007        3.2000000000000002        2.2221120541922068     
   8.8000000000000007        4.0000000000000000        2.0771646584617378     
   8.8000000000000007        4.8000000000000007        1.8393573756546686     
   8.8000000000000007        5.6000000000000005        1.6039586131333952     
   8.8000000000000007        6.4000000000000004        1.5581346076689688     
   8.8000000000000007        7.2000000000000002        1.5604072732304515     
   8.8000000000000007        8.0000000000000000        1.5680652296023627     
   8.8000000000000007        8.8000000000000007        1.5704130616889564     
   8.8000000000000007        9.6000000000000014        1.5445965905680235     
   8.8000000000000007        10.400000000000000        1.5339426380271917     
   8.8000000000000007        11.200000000000001        1.5357487185348093     
   8.8000000000000007        12.000000000000000        1.5517993167380444     
   8.8000000000000007        12.800000000000001        1.5567485892097184     
   8.8000000000000007        13.600000000000001        1.5577446016342218     
   8.8000000000000007        14.400000000000000        1.5654399117590909     
   8.8000000000000007        15.200000000000001        1.6645103590535764     
   8.8000000000000007        16.000000000000000        1.9306270905862348     
   8.8000000000000007        16.800000000000001        2.1839355213374594     
   8.8000000000000007        17.600000000000001        2.3065799371106359     
   8.8000000000000007        18.400000000000002        2.3139043882292665     
   8.8000000000000007        19.200000000000003        2.2483201311495371     
   8.8000000000000007        20.000000000000000        2.1529473315195067     
   8.8000000000000007        20.800000000000001        2.0597589216002770     
   8.8000000000000007        21.600000000000001        1.9806790233868961     
   8.8000000000000007        22.400000000000002        1.9137494073037362     
   8.8000000000000007        23.200000000000003        1.8649154887324304     
   8.8000000000000007        24.000000000000000        1.8319001924664644     
   8.8000000000000007        24.800000000000001        1.8124023334831441     
   8.8000000000000007        25.600000000000001        1.8020157597066797     
   8.8000000000000007        26.400000000000002        1.7972645219864904     
   8.8000000000000007        27.200000000000003        1.7995655162891324     
   8.8000000000000007        28.000000000000000        1.8099181324209683     
   8.8000000000000007        28.800000000000001        1.8317988501508073     
   8.8000000000000007        29.600000000000001        1.8702696723102219     
   8.8000000000000007        30.400000000000002        1.9290414596181853     
   8.8000000000000007        31.200000000000003        2.0066757637963399     
   8.8000000000000007        32.000000000000000        2.0988112672635899     

   9.6000000000000014       0.80000000000000004        2.2396072228292372     
   9.6000000000000014        1.6000000000000001        2.2950731509477444     
   9.6000000000000014        2.4000000000000004        2.2739010193172113     
   9.6000000000000014        3.2000000000000002        2.1323470500484190     
   9.6000000000000014        4.0000000000000000        1.8451373939252009     
   9.6000000000000014        4.8000000000000007        1.5468334784864000     
   9.6000000000000014        5.6000000000000005       0.52964683942352397     
   9.6000000000000014        6.4000000000000004       0.52514195499143956     
   9.6000000000000014        7.2000000000000002       0.53634216383805888     
   9.6000000000000014        8.0000000000000000       0.55947547816608589     
   9.6000000000000014        8.8000000000000007       0.56404693407230466     
   9.6000000000000014        9.6000000000000014       0.53658838044186452     
   9.6000000000000014        10.400000000000000       0.48724005020062205     
   9.6000000000000014        11.200000000000001       0.73622747955674261     
   9.6000000000000014        12.000000000000000       0.47809918021921533     
   9.6000000000000014        12.800000000000001       0.50937637601015329     
   9.6000000000000014        13.600000000000001       0.54554347194313524     
   9.6000000000000014        14.400000000000000       0.56862931607899381     
   9.6000000000000014        15.200000000000001       0.62417377625597392     
   9.6000000000000014        16.000000000000000        1.5434772184777421     
   9.6000000000000014        16.800000000000001        1.9550894739917748     
   9.6000000000000014        17.600000000000001        2.2477492674678956     
   9.6000000000000014        18.400000000000002        2.3351590238483850     
   9.6000000000000014        19.200000000000003        2.2983415010301060     
   9.6000000000000014        20.000000000000000        2.2069722015320123     
   9.6000000000000014        20.800000000000001        2.1074332359526191     
   9.6000000000000014        21.600000000000001        2.0144091242241515     
   9.6000000000000014        22.400000000000002        1.9382733594720272     
   9.6000000000000014        23.200000000000003        1.8774931293873707     
   9.6000000000000014        24.000000000000000        1.8378891092844003     
   9.6000000000000014        24.800000000000001        1.8120840885137925     
   9.6000000000000014        25.600000000000001        1.7989415840664715     
   9.6000000000000014        26.400000000000002        1.7939688335521256     
   9.6000000000000014        27.200000000000003        1.7974626141942693     
   9.6000000000000014        28.000000000000000        1.8109236089555509     
   9.6000000000000014        28.800000000000001        1.8393288198434292     
   9.6000000000000014        29.600000000000001        1.8867464389086235     
   9.6000000000000014        30.400000000000002        1.9562333291596632     
   9.6000000000000014        31.200000000000003        2.0456949200932342     
   9.6000000000000014        32.000000000000000        2.1464871378377639     

   10.400000000000000       0.80000000000000004        2.2785682248086840     
   10.400000000000000        1.6000000000000001        2.3162437498699475     
   10.400000000000000        2.4000000000000004        2.2573054551184728     
   10.400000000000000        3.2000000000000002        2.0420175322051977     
   10.400000000000000        4.0000000000000000        1.6075429527276968     
   10.400000000000000        4.8000000000000007       0.53211897124822161     
   10.400000000000000        5.6000000000000005       0.66161827104755211     
   10.400000000000000        6.4000000000000004       0.50443915474468237     
   10.400000000000000        7.2000000000000002       0.54903389388859614     
   10.400000000000000        8.0000000000000000       0.55329396141177045     
   10.400000000000000        8.8000000000000007       0.54575927344120234     
   10.400000000000000        9.6000000000000014       0.52303582737841059     
   10.400000000000000        10.400000000000000       0.46926917173653582     
   10.400000000000000        11.200000000000001       0.73142543389049475     
   10.400000000000000        12.000000000000000       0.47020795849314823     
   10.400000000000000        12.800000000000001       0.51950678371296699     
   10.400000000000000        13.600000000000001       0.56106888733785354     
   10.400000000000000        14.400000000000000       0.56738959308535630     
   10.400000000000000        15.200000000000001       0.55828361345053013     
   10.400000000000000        16.000000000000000       0.66213506004462430     
   10.400000000000000        16.800000000000001        1.6877818903122386     
   10.400000000000000        17.600000000000001        2.1582364568514936     
   10.400000000000000        18.400000000000002        2.3334488495588523     
   10.400000000000000        19.200000000000003        2.3344438818396092     
   10.400000000000000        20.000000000000000        2.2551622086991507     
   10.400000000000000        20.800000000000001        2.1520186763458717     
   10.400000000000000        21.600000000000001        2.0507870194646687     
   10.400000000000000        22.400000000000002        1.9631309074404593     
   10.400000000000000        23.200000000000003        1.8928267083575703     
   10.400000000000000        24.000000000000000        1.8456036254287700     
   10.400000000000000        24.800000000000001        1.8145035047694498     
   10.400000000000000        25.600000000000001        1.7978563660280291     
   10.400000000000000        26.400000000000002        1.7912835271189991     
   10.400000000000000        27.200000000000003        1.7961134867819324     
   10.400000000000000        28.000000000000000        1.8133514067985921     
   10.400000000000000        28.800000000000001        1.8497287722606155     
   10.400000000000000        29.600000000000001        1.9041290490983687     
   10.400000000000000        30.400000000000002        1.9831466868456740     
   10.400000000000000        31.200000000000003        2.0815413068907689     
   10.400000000000000        32.000000000000000        2.1877144642186086     

   11.200000000000001       0.80000000000000004        2.3087032413266955     
   11.200000000000001        1.6000000000000001        2.3320616938284040     
   11.200000000000001        2.4000000000000004        2.2433133055399690     
   11.200000000000001        3.2000000000000002        1.9941383073122605     
   11.200000000000001        4.0000000000000000        1.5518277023095606     
   11.200000000000001        4.8000000000000007       0.54738146769861962     
   11.200000000000001        5.6000000000000005       0.53242812909503301     
   11.200000000000001        6.4000000000000004       0.55593352762408121     
   11.200000000000001        7.2000000000000002       0.57713184406201723     
   11.200000000000001        8.0000000000000000       0.57254568262314109     
   11.200000000000001        8.8000000000000007       0.54607510748371024     
   11.200000000000001        9.6000000000000014       0.50840552080347978     
   11.200000000000001        10.400000000000000       0.48396456366305440     
   11.200000000000001        11.200000000000001       0.47479946276713214     
   11.200000000000001        12.000000000000000       0.51773146384409707     
   11.200000000000001        12.800000000000001       0.56573645932448469     
   11.200000000000001        13.600000000000001       0.58743039682965759     
   11.200000000000001        14.400000000000000       0.57979521293746172     
   11.200000000000001        15.200000000000001       0.58792278140997767     
   11.200000000000001        16.000000000000000       0.65942557363452226     
   11.200000000000001        16.800000000000001        1.5459684467275752     
   11.200000000000001        17.600000000000001        2.0861832071402326     
   11.200000000000001        18.400000000000002        2.3210549403844301     
   11.200000000000001        19.200000000000003        2.3591525358905092     
   11.200000000000001        20.000000000000000        2.2948840977917957     
   11.200000000000001        20.800000000000001        2.1932038518726218     
   11.200000000000001        21.600000000000001        2.0840701646546957     
   11.200000000000001        22.400000000000002        1.9861292614653856     
   11.200000000000001        23.200000000000003        1.9104360564643446     
   11.200000000000001        24.000000000000000        1.8522783147900375     
   11.200000000000001        24.800000000000001        1.8177301300086597     
   11.200000000000001        25.600000000000001        1.7970986997219796     
   11.200000000000001        26.400000000000002        1.7904937057174883     
   11.200000000000001        27.200000000000003        1.7969047367475937     
   11.200000000000001        28.000000000000000        1.8168682938691696     
   11.200000000000001        28.800000000000001        1.8574578074319303     
   11.200000000000001        29.600000000000001        1.9203572705445919     
   11.200000000000001        30.400000000000002        2.0078205968114524     
   11.200000000000001        31.200000000000003        2.1131620940254505     
   11.200000000000001        32.000000000000000        2.2227595801987121     

   12.000000000000000       0.80000000000000004        2.3345580696620392     
   12.000000000000000        1.6000000000000001        2.3442750994606927     
   12.000000000000000        2.4000000000000004        2.2415893354691891     
   12.000000000000000        3.2000000000000002        1.9815136111232303     
   12.000000000000000        4.0000000000000000        1.5526245733764670     
   12.000000000000000        4.8000000000000007       0.55580040690509058     
   12.000000000000000        5.6000000000000005       0.55650097226188688     
   12.000000000000000        6.4000000000000004       0.57068558842895634     
   12.000000000000000        7.2000000000000002       0.58184681921531112     
   12.000000000000000        8.0000000000000000       0.57360341920774771     
   12.000000000000000        8.8000000000000007       0.53752150915785191     
   12.000000000000000        9.6000000000000014       0.51329642034312917     
   12.000000000000000        10.400000000000000       0.49189555444542860     
   12.000000000000000        11.200000000000001       0.51620888765912532     
   12.000000000000000        12.000000000000000       0.54442801383146777     
   12.000000000000000        12.800000000000001       0.58931197601429530     
   12.000000000000000        13.600000000000001       0.59945161647396006     
   12.000000000000000        14.400000000000000       0.57347891333023804     
   12.000000000000000        15.200000000000001       0.57274639495403845     
   12.000000000000000        16.000000000000000       0.60549997978827697     
   12.000000000000000        16.800000000000001        1.5379665961742768     
   12.000000000000000        17.600000000000001        2.0514246120695625     
   12.000000000000000        18.400000000000002        2.3126782299478141     
   12.000000000000000        19.200000000000003        2.3784845946852933     
   12.000000000000000        20.000000000000000        2.3302817172611174     
   12.000000000000000        20.800000000000001        2.2295036235460750     
   12.000000000000000        21.600000000000001        2.1148191768168396     
   12.000000000000000        22.400000000000002        2.0090434602241634     
   12.000000000000000        23.200000000000003        1.9229762952342460     
   12.000000000000000        24.000000000000000        1.8622672197489967     
   12.000000000000000        24.800000000000001        1.8217555579217679     
   12.000000000000000        25.600000000000001        1.7995749146738409     
   12.000000000000000        26.400000000000002        1.7911492815614478     
   12.000000000000000        27.200000000000003        1.7973586750301762     
   12.000000000000000        28.000000000000000        1.8210049487406410     
   12.000000000000000        28.800000000000001        1.8656561316797295     
   12.000000000000000        29.600000000000001        1.9351571147298710     
   12.000000000000000        30.400000000000002        2.0294636470800578     
   12.000000000000000        31.200000000000003        2.1395814329745284     
   12.000000000000000        32.000000000000000        2.2504761675567657     

   12.800000000000001       0.80000000000000004        2.3506201722930817     
   12.800000000000001        1.6000000000000001        2.3576469553505603     
   12.800000000000001        2.4000000000000004        2.2445551422776422     
   12.800000000000001        3.2000000000000002        1.9801915538505210     
   12.800000000000001        4.0000000000000000        1.5481898531490406     
   12.800000000000001        4.8000000000000007       0.55516814320773200     
   12.800000000000001        5.6000000000000005       0.55412607117968871     
   12.800000000000001        6.4000000000000004       0.57467339815968554     
   12.800000000000001        7.2000000000000002       0.58748329937096377     
   12.800000000000001        8.0000000000000000       0.58343750526821647     
   12.800000000000001        8.8000000000000007       0.57042800065688826     
   12.800000000000001        9.6000000000000014       0.52984897094170491     
   12.800000000000001        10.400000000000000       0.51991319931597835     
   12.800000000000001        11.200000000000001       0.54056907332098159     
   12.800000000000001        12.000000000000000       0.58480211157857531     
   12.800000000000001        12.800000000000001       0.60151210725333648     
   12.800000000000001        13.600000000000001       0.60213461009848679     
   12.800000000000001        14.400000000000000       0.57090915756584271     
   12.800000000000001        15.200000000000001       0.55662599634931775     
   12.800000000000001        16.000000000000000       0.59044765446125724     
   12.800000000000001        16.800000000000001        1.5430388225185354     
   12.800000000000001        17.600000000000001        2.0425388857272386     
   12.800000000000001        18.400000000000002        2.3146167269957556     
   12.800000000000001        19.200000000000003        2.3979377551880550     
   12.800000000000001        20.000000000000000        2.3595067012444213     
   12.800000000000001        20.800000000000001        2.2596548354846497     
   12.800000000000001        21.600000000000001        2.1408086324527789     
   12.800000000000001        22.400000000000002        2.0290389290477573     
   12.800000000000001        23.200000000000003        1.9372380136723628     
   12.800000000000001        24.000000000000000        1.8710328646031971     
   12.800000000000001        24.800000000000001        1.8269287796321445     
   12.800000000000001        25.600000000000001        1.8023539190966229     
   12.800000000000001        26.400000000000002        1.7927901282994914     
   12.800000000000001        27.200000000000003        1.7987316402200593     
   12.800000000000001        28.000000000000000        1.8262837632692488     
   12.800000000000001        28.800000000000001        1.8751962819532955     
   12.800000000000001        29.600000000000001        1.9476103532667064     
   12.800000000000001        30.400000000000002        2.0480199640511332     
   12.800000000000001        31.200000000000003        2.1601419118508889     
   12.800000000000001        32.000000000000000        2.2724571182280600     

   13.600000000000001       0.80000000000000004        2.3634464740247632     
   13.600000000000001        1.6000000000000001        2.3646911643694630     
   13.600000000000001        2.4000000000000004        2.2478348457577191     
   13.600000000000001        3.2000000000000002        1.9804949412531820     
   13.600000000000001        4.0000000000000000        1.5507781274151804     
   13.600000000000001        4.8000000000000007       0.54300021203818571     
   13.600000000000001        5.6000000000000005       0.54775129950916635     
   13.600000000000001        6.4000000000000004       0.57340630271953952     
   13.600000000000001        7.2000000000000002       0.58854693600233121     
   13.600000000000001        8.0000000000000000       0.59149189352068554     
   13.600000000000001        8.8000000000000007       0.58469428664509837     
   13.600000000000001        9.6000000000000014       0.57113144202454025     
   13.600000000000001        10.400000000000000       0.54505073594461717     
   13.600000000000001        11.200000000000001       0.58312882676072186     
   13.600000000000001        12.000000000000000       0.60166737752588983     
   13.600000000000001        12.800000000000001       0.60922342181659495     
   13.600000000000001        13.600000000000001       0.59875301181678953     
   13.600000000000001        14.400000000000000       0.56499608160643733     
   13.600000000000001        15.200000000000001       0.53556693121331433     
   13.600000000000001        16.000000000000000       0.57854634925510928     
   13.600000000000001        16.800000000000001        1.5457536311346780     
   13.600000000000001        17.600000000000001        2.0451721188519314     
   13.600000000000001        18.400000000000002        2.3267618415850686     
   13.600000000000001        19.200000000000003        2.4199335550023409     
   13.600000000000001        20.000000000000000        2.3868118937964327     
   13.600000000000001        20.800000000000001        2.2864056562322932     
   13.600000000000001        21.600000000000001        2.1625085581154200     
   13.600000000000001        22.400000000000002        2.0455047576459666     
   13.600000000000001        23.200000000000003        1.9495337230731111     
   13.600000000000001        24.000000000000000        1.8800130161310826     
   13.600000000000001        24.800000000000001        1.8351454064144481     
   13.600000000000001        25.600000000000001        1.8067484743616362     
   13.600000000000001        26.400000000000002        1.7955089251913265     
   13.600000000000001        27.200000000000003        1.8032845198530905     
   13.600000000000001        28.000000000000000        1.8300882712028810     
   13.600000000000001        28.800000000000001        1.8805924886009981     
   13.600000000000001        29.600000000000001        1.9572750388039719     
   13.600000000000001        30.400000000000002        2.0582206617144885     
   13.600000000000001        31.200000000000003        2.1742854572614276     
   13.600000000000001        32.000000000000000        2.2851720408584222     

   14.400000000000000       0.80000000000000004        2.3684630748881110     
   14.400000000000000        1.6000000000000001        2.3687650824326942     
   14.400000000000000        2.4000000000000004        2.2494096008870623     
   14.400000000000000        3.2000000000000002        1.9808285966712964     
   14.400000000000000        4.0000000000000000        1.5538293110697279     
   14.400000000000000        4.8000000000000007       0.53787790563863758     
   14.400000000000000        5.6000000000000005       0.54602205752631239     
   14.400000000000000        6.4000000000000004       0.57539612826067454     
   14.400000000000000        7.2000000000000002       0.58537281526202090     
   14.400000000000000        8.0000000000000000       0.59053464794680233     
   14.400000000000000        8.8000000000000007       0.59119350200771292     
   14.400000000000000        9.6000000000000014       0.58260664862880063     
   14.400000000000000        10.400000000000000       0.59082856097260705     
   14.400000000000000        11.200000000000001       0.60184528620978628     
   14.400000000000000        12.000000000000000       0.61152692476489789     
   14.400000000000000        12.800000000000001       0.61147821086478471     
   14.400000000000000        13.600000000000001       0.59197704980760879     
   14.400000000000000        14.400000000000000       0.56624301676461852     
   14.400000000000000        15.200000000000001       0.54486548569559501     
   14.400000000000000        16.000000000000000       0.57913036184571021     
   14.400000000000000        16.800000000000001        1.5430914735651879     
   14.400000000000000        17.600000000000001        2.0554075133632250     
   14.400000000000000        18.400000000000002        2.3466902955814359     
   14.400000000000000        19.200000000000003        2.4415557890239530     
   14.400000000000000        20.000000000000000        2.4090132275163376     
   14.400000000000000        20.800000000000001        2.3059257478948156     
   14.400000000000000        21.600000000000001        2.1787901523338826     
   14.400000000000000        22.400000000000002        2.0576997726911990     
   14.400000000000000        23.200000000000003        1.9604071251701332     
   14.400000000000000        24.000000000000000        1.8897973011016229     
   14.400000000000000        24.800000000000001        1.8413578520316987     
   14.400000000000000        25.600000000000001        1.8130675977004307     
   14.400000000000000        26.400000000000002        1.8004529439792523     
   14.400000000000000        27.200000000000003        1.8078702428692544     
   14.400000000000000        28.000000000000000        1.8349553086189525     
   14.400000000000000        28.800000000000001        1.8858492675931136     
   14.400000000000000        29.600000000000001        1.9637880085340291     
   14.400000000000000        30.400000000000002        2.0659604066400261     
   14.400000000000000        31.200000000000003        2.1812889843137682     
   14.400000000000000        32.000000000000000        2.2929509414094085     

   15.200000000000001       0.80000000000000004        2.3687305776664496     
   15.200000000000001        1.6000000000000001        2.3689498644615479     
   15.200000000000001        2.4000000000000004        2.2502287047819487     
   15.200000000000001        3.2000000000000002        1.9818635326510090     
   15.200000000000001        4.0000000000000000        1.5506829801928932     
   15.200000000000001        4.8000000000000007       0.53149686664870954     
   15.200000000000001        5.6000000000000005       0.54309388450141949     
   15.200000000000001        6.4000000000000004       0.57429065664918844     
   15.200000000000001        7.2000000000000002       0.58425272344859014     
   15.200000000000001        8.0000000000000000       0.58897016637680366     
   15.200000000000001        8.8000000000000007       0.59093526436883370     
   15.200000000000001        9.6000000000000014       0.58794801749486469     
   15.200000000000001        10.400000000000000       0.60687990866627883     
   15.200000000000001        11.200000000000001       0.61245580948627876     
   15.200000000000001        12.000000000000000       0.61289247875514996     
   15.200000000000001        12.800000000000001       0.59964948728890055     
   15.200000000000001        13.600000000000001       0.59188384065132560     
   15.200000000000001        14.400000000000000       0.57319386308050790     
   15.200000000000001        15.200000000000001       0.55988804175020668     
   15.200000000000001        16.000000000000000       0.59403050894996856     
   15.200000000000001        16.800000000000001        1.5421421858184823     
   15.200000000000001        17.600000000000001        2.0739564859668991     
   15.200000000000001        18.400000000000002        2.3690281523736387     
   15.200000000000001        19.200000000000003        2.4645383896247943     
   15.200000000000001        20.000000000000000        2.4277086480833789     
   15.200000000000001        20.800000000000001        2.3182096084703017     
   15.200000000000001        21.600000000000001        2.1890429608897994     
   15.200000000000001        22.400000000000002        2.0668687529815299     
   15.200000000000001        23.200000000000003        1.9703836549085925     
   15.200000000000001        24.000000000000000        1.8985431261595189     
   15.200000000000001        24.800000000000001        1.8494604508176402     
   15.200000000000001        25.600000000000001        1.8214006821940474     
   15.200000000000001        26.400000000000002        1.8077482605889845     
   15.200000000000001        27.200000000000003        1.8129488204152822     
   15.200000000000001        28.000000000000000        1.8390903092892621     
   15.200000000000001        28.800000000000001        1.8906321554208299     
   15.200000000000001        29.600000000000001        1.9670735111786097     
   15.200000000000001        30.400000000000002        2.0679166291562634     
   15.200000000000001        31.200000000000003        2.1833798116164478     
   15.200000000000001        32.000000000000000        2.2938980913237654     

   16.000000000000000       0.80000000000000004        2.3637345445211766     
   16.000000000000000        1.6000000000000001        2.3657848326422530     
   16.000000000000000        2.4000000000000004        2.2484162990928351     
   16.000000000000000        3.2000000000000002        1.9816678553142943     
   16.000000000000000        4.0000000000000000        1.5497074007201652     
   16.000000000000000        4.8000000000000007       0.54134329814218030     
   16.000000000000000        5.6000000000000005       0.54208251488514703     
   16.000000000000000        6.4000000000000004       0.57269976989612026     
   16.000000000000000        7.2000000000000002       0.57830585285141722     
   16.000000000000000        8.0000000000000000       0.58691223081864941     
   16.000000000000000        8.8000000000000007       0.58815622655239608     
   16.000000000000000        9.6000000000000014       0.58378495917000106     
   16.000000000000000        10.400000000000000       0.60200648408059532     
   16.000000000000000        11.200000000000001       0.60531027260487469     
   16.000000000000000        12.000000000000000       0.60562774112202367     
   16.000000000000000        12.800000000000001       0.59543073378141154     
   16.000000000000000        13.600000000000001       0.59018362507629440     
   16.000000000000000        14.400000000000000       0.58115984744610627     
   16.000000000000000        15.200000000000001       0.57664272130702687     
   16.000000000000000        16.000000000000000       0.60501526882679812     
   16.000000000000000        16.800000000000001        1.5333147969334220     
   16.000000000000000        17.600000000000001        2.0976362684263448     
   16.000000000000000        18.400000000000002        2.3949396537707099     
   16.000000000000000        19.200000000000003        2.4819955908456945     
   16.000000000000000        20.000000000000000        2.4355783838584522     
   16.000000000000000        20.800000000000001        2.3235510339489149     
   16.000000000000000        21.600000000000001        2.1926923322959029     
   16.000000000000000        22.400000000000002        2.0731825552449181     
   16.000000000000000        23.200000000000003        1.9771728972627944     
   16.000000000000000        24.000000000000000        1.9075052854929684     
   16.000000000000000        24.800000000000001        1.8586366158030003     
   16.000000000000000        25.600000000000001        1.8285627949061600     
   16.000000000000000        26.400000000000002        1.8149507852664510     
   16.000000000000000        27.200000000000003        1.8188224740281878     
   16.000000000000000        28.000000000000000        1.8428542852429743     
   16.000000000000000        28.800000000000001        1.8915381318035687     
   16.000000000000000        29.600000000000001        1.9665850585769071     
   16.000000000000000        30.400000000000002        2.0658002673060381     
   16.000000000000000        31.200000000000003        2.1794029699149737     
   16.000000000000000        32.000000000000000        2.2891359156497333     

   16.800000000000001       0.80000000000000004        2.3551985840290146     
   16.800000000000001        1.6000000000000001        2.3599634376083403     
   16.800000000000001        2.4000000000000004        2.2458999443574243     
   16.800000000000001        3.2000000000000002        1.9803330903248373     
   16.800000000000001        4.0000000000000000        1.5446527568625132     
   16.800000000000001        4.8000000000000007       0.54454785195662003     
   16.800000000000001        5.6000000000000005       0.54674440121488066     
   16.800000000000001        6.4000000000000004       0.57226257508179401     
   16.800000000000001        7.2000000000000002       0.57581770646837316     
   16.800000000000001        8.0000000000000000       0.57925254686608629     
   16.800000000000001        8.8000000000000007       0.58343356169724203     
   16.800000000000001        9.6000000000000014       0.57729951636235699     
   16.800000000000001        10.400000000000000       0.59541059656086104     
   16.800000000000001        11.200000000000001       0.60186931614610095     
   16.800000000000001        12.000000000000000       0.60673224626718747     
   16.800000000000001        12.800000000000001       0.59196114782401221     
   16.800000000000001        13.600000000000001       0.59668705182615278     
   16.800000000000001        14.400000000000000       0.59426218067157255     
   16.800000000000001        15.200000000000001       0.60800103025092422     
   16.800000000000001        16.000000000000000       0.67167286058984887     
   16.800000000000001        16.800000000000001        1.5504382281441114     
   16.800000000000001        17.600000000000001        2.1371665187538871     
   16.800000000000001        18.400000000000002        2.4240217127688526     
   16.800000000000001        19.200000000000003        2.4915185254239551     
   16.800000000000001        20.000000000000000        2.4355559854846103     
   16.800000000000001        20.800000000000001        2.3211688148844569     
   16.800000000000001        21.600000000000001        2.1926469762036298     
   16.800000000000001        22.400000000000002        2.0770275717636224     
   16.800000000000001        23.200000000000003        1.9834850988113450     
   16.800000000000001        24.000000000000000        1.9161152936378336     
   16.800000000000001        24.800000000000001        1.8687089632038845     
   16.800000000000001        25.600000000000001        1.8369742408048273     
   16.800000000000001        26.400000000000002        1.8227657553404284     
   16.800000000000001        27.200000000000003        1.8236048471053563     
   16.800000000000001        28.000000000000000        1.8459326463039196     
   16.800000000000001        28.800000000000001        1.8910987489858126     
   16.800000000000001        29.600000000000001        1.9624153912534870     
   16.800000000000001        30.400000000000002        2.0583327365540969     
   16.800000000000001        31.200000000000003        2.1701808195592545     
   16.800000000000001        32.000000000000000        2.2794191456020290     

   17.600000000000001       0.80000000000000004        2.3418950471923479     
   17.600000000000001        1.6000000000000001        2.3520454758303693     
   17.600000000000001        2.4000000000000004        2.2433963985803449     
   17.600000000000001        3.2000000000000002        1.9808633827102453     
   17.600000000000001        4.0000000000000000        1.5422076650858076     
   17.600000000000001        4.8000000000000007       0.55268685740754975     
   17.600000000000001        5.6000000000000005       0.55425476734195911     
   17.600000000000001        6.4000000000000004       0.57211090201373782     
   17.600000000000001        7.2000000000000002       0.56981902941675100     
   17.600000000000001        8.0000000000000000       0.56808468233647447     
   17.600000000000001        8.8000000000000007       0.56522949021074320     
   17.600000000000001        9.6000000000000014       0.57644297212639739     
   17.600000000000001        10.400000000000000       0.59524863541173356     
   17.600000000000001        11.200000000000001       0.60255018411970407     
   17.600000000000001        12.000000000000000       0.61130049072335801     
   17.600000000000001        12.800000000000001       0.59949317819247783     
   17.600000000000001        13.600000000000001       0.59513885093596919     
   17.600000000000001        14.400000000000000       0.59778115184160552     
   17.600000000000001        15.200000000000001       0.65754942864349808     
   17.600000000000001        16.000000000000000       0.49977220506117759     
   17.600000000000001        16.800000000000001        1.6153480651360614     
   17.600000000000001        17.600000000000001        2.1929876854307451     
   17.600000000000001        18.400000000000002        2.4556002402565267     
   17.600000000000001        19.200000000000003        2.4970778708190582     
   17.600000000000001        20.000000000000000        2.4274254144359819     
   17.600000000000001        20.800000000000001        2.3107027303534333     
   17.600000000000001        21.600000000000001        2.1865141382471087     
   17.600000000000001        22.400000000000002        2.0748172110187508     
   17.600000000000001        23.200000000000003        1.9891626285648001     
   17.600000000000001        24.000000000000000        1.9251204803099833     
   17.600000000000001        24.800000000000001        1.8774263594919294     
   17.600000000000001        25.600000000000001        1.8480375683407302     
   17.600000000000001        26.400000000000002        1.8327232644351352     
   17.600000000000001        27.200000000000003        1.8300221051318668     
   17.600000000000001        28.000000000000000        1.8479277554178799     
   17.600000000000001        28.800000000000001        1.8887995556120445     
   17.600000000000001        29.600000000000001        1.9550232714745601     
   17.600000000000001        30.400000000000002        2.0461053808638772     
   17.600000000000001        31.200000000000003        2.1540086914819514     
   17.600000000000001        32.000000000000000        2.2642637915810946     

   18.400000000000002       0.80000000000000004        2.3252647428790971     
   18.400000000000002        1.6000000000000001        2.3425589933638800     
   18.400000000000002        2.4000000000000004        2.2439362257089774     
   18.400000000000002        3.2000000000000002        1.9859564809409060     
   18.400000000000002        4.0000000000000000        1.5425511027005960     
   18.400000000000002        4.8000000000000007       0.56067926987612682     
   18.400000000000002        5.6000000000000005       0.56029284897249887     
   18.400000000000002        6.4000000000000004       0.57471583361209633     
   18.400000000000002        7.2000000000000002       0.57045919665712486     
   18.400000000000002        8.0000000000000000       0.56466545232372045     
   18.400000000000002        8.8000000000000007       0.56171896220455420     
   18.400000000000002        9.6000000000000014       0.55755302086463532     
   18.400000000000002        10.400000000000000       0.57514034748353271     
   18.400000000000002        11.200000000000001       0.58638823269392559     
   18.400000000000002        12.000000000000000       0.61863178973741351     
   18.400000000000002        12.800000000000001       0.62672696305920561     
   18.400000000000002        13.600000000000001       0.57465773863301894     
   18.400000000000002        14.400000000000000       0.56843884638405773     
   18.400000000000002        15.200000000000001       0.66565586538403076     
   18.400000000000002        16.000000000000000       0.60656517034404023     
   18.400000000000002        16.800000000000001        1.6873401434321984     
   18.400000000000002        17.600000000000001        2.2619341728725075     
   18.400000000000002        18.400000000000002        2.4822613685264407     
   18.400000000000002        19.200000000000003        2.4949477985909829     
   18.400000000000002        20.000000000000000        2.4114299174807319     
   18.400000000000002        20.800000000000001        2.2926998240834222     
   18.400000000000002        21.600000000000001        2.1725264809528655     
   18.400000000000002        22.400000000000002        2.0701958017609092     
   18.400000000000002        23.200000000000003        1.9908652966771223     
   18.400000000000002        24.000000000000000        1.9326418282787103     
   18.400000000000002        24.800000000000001        1.8890102476123480     
   18.400000000000002        25.600000000000001        1.8586562383027552     
   18.400000000000002        26.400000000000002        1.8404212232665651     
   18.400000000000002        27.200000000000003        1.8371763329716739     
   18.400000000000002        28.000000000000000        1.8499898361436991     
   18.400000000000002        28.800000000000001        1.8848758171860047     
   18.400000000000002        29.600000000000001        1.9450919135787084     
   18.400000000000002        30.400000000000002        2.0307122476969317     
   18.400000000000002        31.200000000000003        2.1338069460745430     
   18.400000000000002        32.000000000000000        2.2415344880166908     

   19.200000000000003       0.80000000000000004        2.3016992162609804     
   19.200000000000003        1.6000000000000001        2.3317592271225380     
   19.200000000000003        2.4000000000000004        2.2503437237881565     
   19.200000000000003        3.2000000000000002        2.0032164636174499     
   19.200000000000003        4.0000000000000000        1.5365532661916868     
   19.200000000000003        4.8000000000000007       0.56245489377652857     
   19.200000000000003        5.6000000000000005       0.56402432375818978     
   19.200000000000003        6.4000000000000004       0.57943971219144397     
   19.200000000000003        7.2000000000000002       0.57095737360628962     
   19.200000000000003        8.0000000000000000       0.56608601370878742     
   19.200000000000003        8.8000000000000007       0.56017398291404652     
   19.200000000000003        9.6000000000000014       0.55452570505370535     
   19.200000000000003        10.400000000000000       0.56786326379732843     
   19.200000000000003        11.200000000000001       0.57781942845217926     
   19.200000000000003        12.000000000000000       0.61470708887003056     
   19.200000000000003        12.800000000000001       0.62449868339157211     
   19.200000000000003        13.600000000000001       0.56900748206094665     
   19.200000000000003        14.400000000000000       0.55187911367333320     
   19.200000000000003        15.200000000000001       0.56839469775730900     
   19.200000000000003        16.000000000000000       0.58262736172554175     
   19.200000000000003        16.800000000000001        1.8418253997951333     
   19.200000000000003        17.600000000000001        2.3422622104249577     
   19.200000000000003        18.400000000000002        2.4859928539537379     
   19.200000000000003        19.200000000000003        2.4766014999203518     
   19.200000000000003        20.000000000000000        2.3860454861422755     
   19.200000000000003        20.800000000000001        2.2679869085878588     
   19.200000000000003        21.600000000000001        2.1567744125958708     
   19.200000000000003        22.400000000000002        2.0635637901403738     
   19.200000000000003        23.200000000000003        1.9916589926505421     
   19.200000000000003        24.000000000000000        1.9375076129968893     
   19.200000000000003        24.800000000000001        1.8970541717395097     
   19.200000000000003        25.600000000000001        1.8676469794079584     
   19.200000000000003        26.400000000000002        1.8480980742563540     
   19.200000000000003        27.200000000000003        1.8420101888586466     
   19.200000000000003        28.000000000000000        1.8509955267873501     
   19.200000000000003        28.800000000000001        1.8797760513901436     
   19.200000000000003        29.600000000000001        1.9322527053766501     
   19.200000000000003        30.400000000000002        2.0090194072722212     
   19.200000000000003        31.200000000000003        2.1077691849284861     
   19.200000000000003        32.000000000000000        2.2137223565951296     

   20.000000000000000       0.80000000000000004        2.2714676355522121     
   20.000000000000000        1.6000000000000001        2.3180915922655774     
   20.000000000000000        2.4000000000000004        2.2691738161200803     
   20.000000000000000        3.2000000000000002        2.0612001666674464     
   20.000000000000000        4.0000000000000000        1.6042980474878392     
   20.000000000000000        4.8000000000000007       0.59731749672804957     
   20.000000000000000        5.6000000000000005       0.60327780245601770     
   20.000000000000000        6.4000000000000004       0.56090114733544094     
   20.000000000000000        7.2000000000000002       0.55960344205433166     
   20.000000000000000        8.0000000000000000       0.55088615237426908     
   20.000000000000000        8.8000000000000007       0.54329745834310050     
   20.000000000000000        9.6000000000000014       0.53570393088159196     
   20.000000000000000        10.400000000000000       0.53790662214032492     
   20.000000000000000        11.200000000000001       0.55204412912262280     
   20.000000000000000        12.000000000000000       0.57022542538057597     
   20.000000000000000        12.800000000000001       0.59503907194740802     
   20.000000000000000        13.600000000000001       0.53306785219405606     
   20.000000000000000        14.400000000000000       0.64763114758490858     
   20.000000000000000        15.200000000000001       0.66940198611880219     
   20.000000000000000        16.000000000000000        1.5462770985555350     
   20.000000000000000        16.800000000000001        2.0895198356960361     
   20.000000000000000        17.600000000000001        2.4143995159964309     
   20.000000000000000        18.400000000000002        2.4821127192734638     
   20.000000000000000        19.200000000000003        2.4456051895176700     
   20.000000000000000        20.000000000000000        2.3478435448135708     
   20.000000000000000        20.800000000000001        2.2374828408688341     
   20.000000000000000        21.600000000000001        2.1359962616182111     
   20.000000000000000        22.400000000000002        2.0544005590690464     
   20.000000000000000        23.200000000000003        1.9906380079336163     
   20.000000000000000        24.000000000000000        1.9417407997615144     
   20.000000000000000        24.800000000000001        1.9051129417171653     
   20.000000000000000        25.600000000000001        1.8760002747692233     
   20.000000000000000        26.400000000000002        1.8562455420647239     
   20.000000000000000        27.200000000000003        1.8471250403261361     
   20.000000000000000        28.000000000000000        1.8515002338838169     
   20.000000000000000        28.800000000000001        1.8739414609359657     
   20.000000000000000        29.600000000000001        1.9157210185006306     
   20.000000000000000        30.400000000000002        1.9852468673848931     
   20.000000000000000        31.200000000000003        2.0781886527748226     
   20.000000000000000        32.000000000000000        2.1783589962780341     

   20.800000000000001       0.80000000000000004        2.2321397012378839     
   20.800000000000001        1.6000000000000001        2.2974511281100987     
   20.800000000000001        2.4000000000000004        2.2905631416398906     
   20.800000000000001        3.2000000000000002        2.1592238004654631     
   20.800000000000001        4.0000000000000000        1.8634556995627209     
   20.800000000000001        4.8000000000000007        1.5209064485980199     
   20.800000000000001        5.6000000000000005       0.60128504082893630     
   20.800000000000001        6.4000000000000004       0.57731309290318378     
   20.800000000000001        7.2000000000000002       0.57588500397280284     
   20.800000000000001        8.0000000000000000       0.56919272419743994     
   20.800000000000001        8.8000000000000007       0.56080627732131905     
   20.800000000000001        9.6000000000000014       0.54752866503081288     
   20.800000000000001        10.400000000000000       0.55688883071972695     
   20.800000000000001        11.200000000000001       0.56729232209309688     
   20.800000000000001        12.000000000000000       0.57588662437576554     
   20.800000000000001        12.800000000000001       0.59184457305507221     
   20.800000000000001        13.600000000000001       0.60772656134795933     
   20.800000000000001        14.400000000000000       0.71273572674870111     
   20.800000000000001        15.200000000000001        1.5092589788898043     
   20.800000000000001        16.000000000000000        1.9429252601188269     
   20.800000000000001        16.800000000000001        2.2878442807649213     
   20.800000000000001        17.600000000000001        2.4505317719848723     
   20.800000000000001        18.400000000000002        2.4648519526075692     
   20.800000000000001        19.200000000000003        2.3986706908040456     
   20.800000000000001        20.000000000000000        2.3015707020722176     
   20.800000000000001        20.800000000000001        2.2004955754454048     
   20.800000000000001        21.600000000000001        2.1132023489115146     
   20.800000000000001        22.400000000000002        2.0426529435264338     
   20.800000000000001        23.200000000000003        1.9874280344371853     
   20.800000000000001        24.000000000000000        1.9441198182511437     
   20.800000000000001        24.800000000000001        1.9100955199196745     
   20.800000000000001        25.600000000000001        1.8829912578135781     
   20.800000000000001        26.400000000000002        1.8631954418012302     
   20.800000000000001        27.200000000000003        1.8517717775308358     
   20.800000000000001        28.000000000000000        1.8520145059022417     
   20.800000000000001        28.800000000000001        1.8670596107108952     
   20.800000000000001        29.600000000000001        1.9011958884103426     
   20.800000000000001        30.400000000000002        1.9591692006445995     
   20.800000000000001        31.200000000000003        2.0407229154218829     
   20.800000000000001        32.000000000000000        2.1365364737573005     

   21.600000000000001       0.80000000000000004        2.1830714198071637     
   21.600000000000001        1.6000000000000001        2.2629103517449192     
   21.600000000000001        2.4000000000000004        2.2974232701736859     
   21.600000000000001        3.2000000000000002        2.2504351078786287     
   21.600000000000001        4.0000000000000000        2.1114917133617177     
   21.600000000000001        4.8000000000000007        1.8618488335373187     
   21.600000000000001        5.6000000000000005        1.5998499584577288     
   21.600000000000001        6.4000000000000004        1.5271216222791106     
   21.600000000000001        7.2000000000000002        1.5292531454875944     
   21.600000000000001        8.0000000000000000        1.5338100515891224     
   21.600000000000001        8.8000000000000007        1.5354734177155647     
   21.600000000000001        9.6000000000000014        1.5363882741880435     
   21.600000000000001        10.400000000000000        1.5356500480794475     
   21.600000000000001        11.200000000000001        1.5331503793761523     
   21.600000000000001        12.000000000000000        1.5293896986952233     
   21.600000000000001        12.800000000000001        1.5242121627548835     
   21.600000000000001        13.600000000000001        1.5120999911654982     
   21.600000000000001        14.400000000000000        1.6145330457157592     
   21.600000000000001        15.200000000000001        1.9092500698626265     
   21.600000000000001        16.000000000000000        2.2002312791629537     
   21.600000000000001        16.800000000000001        2.3732590387120713     
   21.600000000000001        17.600000000000001        2.4381952698485390     
   21.600000000000001        18.400000000000002        2.4121069322885003     
   21.600000000000001        19.200000000000003        2.3391161471743733     
   21.600000000000001        20.000000000000000        2.2496916578657156     
   21.600000000000001        20.800000000000001        2.1632127048154275     
   21.600000000000001        21.600000000000001        2.0883057891094330     
   21.600000000000001        22.400000000000002        2.0287405718518050     
   21.600000000000001        23.200000000000003        1.9810418972840045     
   21.600000000000001        24.000000000000000        1.9444176677872849     
   21.600000000000001        24.800000000000001        1.9149109431790081     
   21.600000000000001        25.600000000000001        1.8901302074994566     
   21.600000000000001        26.400000000000002        1.8692487264057314     
   21.600000000000001        27.200000000000003        1.8565683551441945     
   21.600000000000001        28.000000000000000        1.8513054557956026     
   21.600000000000001        28.800000000000001        1.8597007895166113     
   21.600000000000001        29.600000000000001        1.8856819232488289     
   21.600000000000001        30.400000000000002        1.9315027574168826     
   21.600000000000001        31.200000000000003        2.0005791815655281     
   21.600000000000001        32.000000000000000        2.0890798506548856     

   22.400000000000002       0.80000000000000004        2.1240576713778800     
   22.400000000000002        1.6000000000000001        2.2102293305916541     
   22.400000000000002        2.4000000000000004        2.2737148296750553     
   22.400000000000002        3.2000000000000002        2.2908147381038790     
   22.400000000000002        4.0000000000000000        2.2499000144395414     
   22.400000000000002        4.8000000000000007        2.1558944021841904     
   22.400000000000002        5.6000000000000005        2.0598231442059780     
   22.400000000000002        6.4000000000000004        2.0036322470989356     
   22.400000000000002        7.2000000000000002        1.9838965842317540     
   22.400000000000002        8.0000000000000000        1.9776983226665101     
   22.400000000000002        8.8000000000000007        1.9764469067122337     
   22.400000000000002        9.6000000000000014        1.9770876681055427     
   22.400000000000002        10.400000000000000        1.9789400774015353     
   22.400000000000002        11.200000000000001        1.9827087651867408     
   22.400000000000002        12.000000000000000        1.9864629740238824     
   22.400000000000002        12.800000000000001        1.9945838819917494     
   22.400000000000002        13.600000000000001        2.0211325498994595     
   22.400000000000002        14.400000000000000        2.0922169430505781     
   22.400000000000002        15.200000000000001        2.2099149079848632     
   22.400000000000002        16.000000000000000        2.3249244311146020     
   22.400000000000002        16.800000000000001        2.3903196442361927     
   22.400000000000002        17.600000000000001        2.3929568354503004     
   22.400000000000002        18.400000000000002        2.3467070081309527     
   22.400000000000002        19.200000000000003        2.2753607421931807     
   22.400000000000002        20.000000000000000        2.1968329075254993     
   22.400000000000002        20.800000000000001        2.1238346926349281     
   22.400000000000002        21.600000000000001        2.0617643059959110     
   22.400000000000002        22.400000000000002        2.0127463437885034     
   22.400000000000002        23.200000000000003        1.9744122318349175     
   22.400000000000002        24.000000000000000        1.9418435319581813     
   22.400000000000002        24.800000000000001        1.9149269613413744     
   22.400000000000002        25.600000000000001        1.8931415095549582     
   22.400000000000002        26.400000000000002        1.8741680058271044     
   22.400000000000002        27.200000000000003        1.8589621323070344     
   22.400000000000002        28.000000000000000        1.8526744723177140     
   22.400000000000002        28.800000000000001        1.8543986603204123     
   22.400000000000002        29.600000000000001        1.8708744719899861     
   22.400000000000002        30.400000000000002        1.9053698590897883     
   22.400000000000002        31.200000000000003        1.9603138151443200     
   22.400000000000002        32.000000000000000        2.0362185713519376     

   23.200000000000003       0.80000000000000004        2.0596583055156450     
   23.200000000000003        1.6000000000000001        2.1442589175996223     
   23.200000000000003        2.4000000000000004        2.2182253831322436     
   23.200000000000003        3.2000000000000002        2.2723785723074936     
   23.200000000000003        4.0000000000000000        2.2948635506503585     
   23.200000000000003        4.8000000000000007        2.2875990663219747     
   23.200000000000003        5.6000000000000005        2.2641798038521692     
   23.200000000000003        6.4000000000000004        2.2451388446213620     
   23.200000000000003        7.2000000000000002        2.2358731321919203     
   23.200000000000003        8.0000000000000000        2.2336497239527056     
   23.200000000000003        8.8000000000000007        2.2346995533788987     
   23.200000000000003        9.6000000000000014        2.2383375695920726     
   23.200000000000003        10.400000000000000        2.2425803153024630     
   23.200000000000003        11.200000000000001        2.2463357341129293     
   23.200000000000003        12.000000000000000        2.2509096033489095     
   23.200000000000003        12.800000000000001        2.2580879191442587     
   23.200000000000003        13.600000000000001        2.2740553326728654     
   23.200000000000003        14.400000000000000        2.3033031815814953     
   23.200000000000003        15.200000000000001        2.3397098143989363     
   23.200000000000003        16.000000000000000        2.3665849277202087     
   23.200000000000003        16.800000000000001        2.3656594442929344     
   23.200000000000003        17.600000000000001        2.3340157995837596     
   23.200000000000003        18.400000000000002        2.2779038959835027     
   23.200000000000003        19.200000000000003        2.2113404898911315     
   23.200000000000003        20.000000000000000        2.1439539484530230     
   23.200000000000003        20.800000000000001        2.0838874725722811     
   23.200000000000003        21.600000000000001        2.0352381918021778     
   23.200000000000003        22.400000000000002        1.9949547298712005     
   23.200000000000003        23.200000000000003        1.9626807244517139     
   23.200000000000003        24.000000000000000        1.9379186504308152     
   23.200000000000003        24.800000000000001        1.9155542278888813     
   23.200000000000003        25.600000000000001        1.8958709080425218     
   23.200000000000003        26.400000000000002        1.8781438417363279     
   23.200000000000003        27.200000000000003        1.8634419240496367     
   23.200000000000003        28.000000000000000        1.8529809915853774     
   23.200000000000003        28.800000000000001        1.8505583949665056     
   23.200000000000003        29.600000000000001        1.8578696415441738     
   23.200000000000003        30.400000000000002        1.8806781194275211     
   23.200000000000003        31.200000000000003        1.9217027710033552     
   23.200000000000003        32.000000000000000        1.9832263418286027     

   24.000000000000000       0.80000000000000004        1.9942590673332767     
   24.000000000000000        1.6000000000000001        2.0648386937005485     
   24.000000000000000        2.4000000000000004        2.1400059334101038     
   24.000000000000000        3.2000000000000002        2.2071011066304096     
   24.000000000000000        4.0000000000000000        2.2599640557191836     
   24.000000000000000        4.8000000000000007        2.2932271165625879     
   24.000000000000000        5.6000000000000005        2.3117177055449014     
   24.000000000000000        6.4000000000000004        2.3231676792283502     
   24.000000000000000        7.2000000000000002        2.3318708134828579     
   24.000000000000000        8.0000000000000000        2.3393092230647579     
   24.000000000000000        8.8000000000000007        2.3458722130057597     
   24.000000000000000        9.6000000000000014        2.3517200084735284     
   24.000000000000000        10.400000000000000        2.3584891328015911     
   24.000000000000000        11.200000000000001        2.3615478098516691     
   24.000000000000000        12.000000000000000        2.3650633798364966     
   24.000000000000000        12.800000000000001        2.3629029641508752     
   24.000000000000000        13.600000000000001        2.3648878260240731     
   24.000000000000000        14.400000000000000        2.3620276933049733     
   24.000000000000000        15.200000000000001        2.3575527143818342     
   24.000000000000000        16.000000000000000        2.3411574671234523     
   24.000000000000000        16.800000000000001        2.3086180021366074     
   24.000000000000000        17.600000000000001        2.2622273640170443     
   24.000000000000000        18.400000000000002        2.2058730726965647     
   24.000000000000000        19.200000000000003        2.1463577554164095     
   24.000000000000000        20.000000000000000        2.0910973776841280     
   24.000000000000000        20.800000000000001        2.0436356179044832     
   24.000000000000000        21.600000000000001        2.0056727595105097     
   24.000000000000000        22.400000000000002        1.9753959523493607     
   24.000000000000000        23.200000000000003        1.9511661938218636     
   24.000000000000000        24.000000000000000        1.9314088684194211     
   24.000000000000000        24.800000000000001        1.9141164702800808     
   24.000000000000000        25.600000000000001        1.8973355454735845     
   24.000000000000000        26.400000000000002        1.8807718399747604     
   24.000000000000000        27.200000000000003        1.8651495685752828     
   24.000000000000000        28.000000000000000        1.8545622743059278     
   24.000000000000000        28.800000000000001        1.8475289091047731     
   24.000000000000000        29.600000000000001        1.8481110263253542     
   24.000000000000000        30.400000000000002        1.8609368586627684     
   24.000000000000000        31.200000000000003        1.8888062219674910     
   24.000000000000000        32.000000000000000        1.9333712280467863     

   24.800000000000001       0.80000000000000004        1.9372483796243647     
   24.800000000000001        1.6000000000000001        1.9926272419753839     
   24.800000000000001        2.4000000000000004        2.0569006622492583     
   24.800000000000001        3.2000000000000002        2.1207050934631821     
   24.800000000000001        4.0000000000000000        2.1789027551838385     
   24.800000000000001        4.8000000000000007        2.2266916210856360     
   24.800000000000001        5.6000000000000005        2.2645026921372509     
   24.800000000000001        6.4000000000000004        2.2915683221227368     
   24.800000000000001        7.2000000000000002        2.3133371460977346     
   24.800000000000001        8.0000000000000000        2.3289572874369888     
   24.800000000000001        8.8000000000000007        2.3418029658558237     
   24.800000000000001        9.6000000000000014        2.3500815609486518     
   24.800000000000001        10.400000000000000        2.3577319209306302     
   24.800000000000001        11.200000000000001        2.3600735729954279     
   24.800000000000001        12.000000000000000        2.3587269238269317     
   24.800000000000001        12.800000000000001        2.3529900344703751     
   24.800000000000001        13.600000000000001        2.3418031360976794     
   24.800000000000001        14.400000000000000        2.3248725233531968     
   24.800000000000001        15.200000000000001        2.3010608435239051     
   24.800000000000001        16.000000000000000        2.2687556251720689     
   24.800000000000001        16.800000000000001        2.2278086799150030     
   24.800000000000001        17.600000000000001        2.1804766410024432     
   24.800000000000001        18.400000000000002        2.1301777314605554     
   24.800000000000001        19.200000000000003        2.0827421792611314     
   24.800000000000001        20.000000000000000        2.0405174825962700     
   24.800000000000001        20.800000000000001        2.0065812870766822     
   24.800000000000001        21.600000000000001        1.9792815892801063     
   24.800000000000001        22.400000000000002        1.9574657026666149     
   24.800000000000001        23.200000000000003        1.9404237051296969     
   24.800000000000001        24.000000000000000        1.9252433557947479     
   24.800000000000001        24.800000000000001        1.9114174347617692     
   24.800000000000001        25.600000000000001        1.8967393211333246     
   24.800000000000001        26.400000000000002        1.8821045657634636     
   24.800000000000001        27.200000000000003        1.8684791257081399     
   24.800000000000001        28.000000000000000        1.8554577315196175     
   24.800000000000001        28.800000000000001        1.8453487488665425     
   24.800000000000001        29.600000000000001        1.8429791582296522     
   24.800000000000001        30.400000000000002        1.8470457182127324     
   24.800000000000001        31.200000000000003        1.8613885730072910     
   24.800000000000001        32.000000000000000        1.8940082742399005     

   25.600000000000001       0.80000000000000004        1.8903014013232526     
   25.600000000000001        1.6000000000000001        1.9302352394005151     
   25.600000000000001        2.4000000000000004        1.9793050511783847     
   25.600000000000001        3.2000000000000002        2.0297226296622242     
   25.600000000000001        4.0000000000000000        2.0814521727923263     
   25.600000000000001        4.8000000000000007        2.1292902229536650     
   25.600000000000001        5.6000000000000005        2.1708944221180095     
   25.600000000000001        6.4000000000000004        2.2012369051783316     
   25.600000000000001        7.2000000000000002        2.2310644917453866     
   25.600000000000001        8.0000000000000000        2.2498690752466564     
   25.600000000000001        8.8000000000000007        2.2661693008445343     
   25.600000000000001        9.6000000000000014        2.2781553271818202     
   25.600000000000001        10.400000000000000        2.2837710157356885     
   25.600000000000001        11.200000000000001        2.2873834030278211     
   25.600000000000001        12.000000000000000        2.2818693959478402     
   25.600000000000001        12.800000000000001        2.2726967931649305     
   25.600000000000001        13.600000000000001        2.2570817505317899     
   25.600000000000001        14.400000000000000        2.2356889335939520     
   25.600000000000001        15.200000000000001        2.2079724704261952     
   25.600000000000001        16.000000000000000        2.1742915066323265     
   25.600000000000001        16.800000000000001        2.1362734684450770     
   25.600000000000001        17.600000000000001        2.0962890654178872     
   25.600000000000001        18.400000000000002        2.0572588297986458     
   25.600000000000001        19.200000000000003        2.0227023797422179     
   25.600000000000001        20.000000000000000        1.9934937228052974     
   25.600000000000001        20.800000000000001        1.9705073036168761     
   25.600000000000001        21.600000000000001        1.9527384364968734     
   25.600000000000001        22.400000000000002        1.9398446343124440     
   25.600000000000001        23.200000000000003        1.9275216234707213     
   25.600000000000001        24.000000000000000        1.9173163377145983     
   25.600000000000001        24.800000000000001        1.9064933788581968     
   25.600000000000001        25.600000000000001        1.8952006481137020     
   25.600000000000001        26.400000000000002        1.8826231300914502     
   25.600000000000001        27.200000000000003        1.8690460798320607     
   25.600000000000001        28.000000000000000        1.8569035306354631     
   25.600000000000001        28.800000000000001        1.8459874416550963     
   25.600000000000001        29.600000000000001        1.8383289649909114     
   25.600000000000001        30.400000000000002        1.8369714349025219     
   25.600000000000001        31.200000000000003        1.8448332630064577     
   25.600000000000001        32.000000000000000        1.8605245619787480     

   26.400000000000002       0.80000000000000004        1.8568435254971476     
   26.400000000000002        1.6000000000000001        1.8818181446733786     
   26.400000000000002        2.4000000000000004        1.9144616812432764     
   26.400000000000002        3.2000000000000002        1.9495246769835310     
   26.400000000000002        4.0000000000000000        1.9907780340899628     
   26.400000000000002        4.8000000000000007        2.0306060245802171     
   26.400000000000002        5.6000000000000005        2.0648810671172591     
   26.400000000000002        6.4000000000000004        2.0959873481651048     
   26.400000000000002        7.2000000000000002        2.1221050747918193     
   26.400000000000002        8.0000000000000000        2.1425514278848792     
   26.400000000000002        8.8000000000000007        2.1584029448713569     
   26.400000000000002        9.6000000000000014        2.1688418769382181     
   26.400000000000002        10.400000000000000        2.1739354306731267     
   26.400000000000002        11.200000000000001        2.1748415255762987     
   26.400000000000002        12.000000000000000        2.1706502220018211     
   26.400000000000002        12.800000000000001        2.1609125936884719     
   26.400000000000002        13.600000000000001        2.1460936618671318     
   26.400000000000002        14.400000000000000        2.1264449482335079     
   26.400000000000002        15.200000000000001        2.1023904884503470     
   26.400000000000002        16.000000000000000        2.0739355604729841     
   26.400000000000002        16.800000000000001        2.0467110271318067     
   26.400000000000002        17.600000000000001        2.0185345281133400     
   26.400000000000002        18.400000000000002        1.9927739995994964     
   26.400000000000002        19.200000000000003        1.9706541957269266     
   26.400000000000002        20.000000000000000        1.9540339159185696     
   26.400000000000002        20.800000000000001        1.9420055239868839     
   26.400000000000002        21.600000000000001        1.9317020389374349     
   26.400000000000002        22.400000000000002        1.9237621813337458     
   26.400000000000002        23.200000000000003        1.9164683986748914     
   26.400000000000002        24.000000000000000        1.9095654062468095     
   26.400000000000002        24.800000000000001        1.9028017448360670     
   26.400000000000002        25.600000000000001        1.8923365233709444     
   26.400000000000002        26.400000000000002        1.8821350026612276     
   26.400000000000002        27.200000000000003        1.8695787624175446     
   26.400000000000002        28.000000000000000        1.8577129199633327     
   26.400000000000002        28.800000000000001        1.8465388924023618     
   26.400000000000002        29.600000000000001        1.8371205186202542     
   26.400000000000002        30.400000000000002        1.8326727315510403     
   26.400000000000002        31.200000000000003        1.8313422018400110     
   26.400000000000002        32.000000000000000        1.8404270011067054     

   27.200000000000003       0.80000000000000004        1.8366826946741874     
   27.200000000000003        1.6000000000000001        1.8467282773564353     
   27.200000000000003        2.4000000000000004        1.8680033978451676     
   27.200000000000003        3.2000000000000002        1.8914572143800958     
   27.200000000000003        4.0000000000000000        1.9173712026377285     
   27.200000000000003        4.8000000000000007        1.9441663361714603     
   27.200000000000003        5.6000000000000005        1.9718510024717273     
   27.200000000000003        6.4000000000000004        1.9960626608392822     
   27.200000000000003        7.2000000000000002        2.0175097685129142     
   27.200000000000003        8.0000000000000000        2.0334335274149504     
   27.200000000000003        8.8000000000000007        2.0458767146811492     
   27.200000000000003        9.6000000000000014        2.0553332927357095     
   27.200000000000003        10.400000000000000        2.0606088669261728     
   27.200000000000003        11.200000000000001        2.0601751749954142     
   27.200000000000003        12.000000000000000        2.0557594661366920     
   27.200000000000003        12.800000000000001        2.0472671690839319     
   27.200000000000003        13.600000000000001        2.0355069380426376     
   27.200000000000003        14.400000000000000        2.0217450895135154     
   27.200000000000003        15.200000000000001        2.0049017499674768     
   27.200000000000003        16.000000000000000        1.9867338111428741     
   27.200000000000003        16.800000000000001        1.9691805655403511     
   27.200000000000003        17.600000000000001        1.9529346406699328     
   27.200000000000003        18.400000000000002        1.9395888986226297     
   27.200000000000003        19.200000000000003        1.9287297805586843     
   27.200000000000003        20.000000000000000        1.9206234030042959     
   27.200000000000003        20.800000000000001        1.9159832248115607     
   27.200000000000003        21.600000000000001        1.9126373256841722     
   27.200000000000003        22.400000000000002        1.9094814559586542     
   27.200000000000003        23.200000000000003        1.9063434986981165     
   27.200000000000003        24.000000000000000        1.9019984497561533     
   27.200000000000003        24.800000000000001        1.8949981551660691     
   27.200000000000003        25.600000000000001        1.8883533305031459     
   27.200000000000003        26.400000000000002        1.8799820626346124     
   27.200000000000003        27.200000000000003        1.8703063646186970     
   27.200000000000003        28.000000000000000        1.8582877358233307     
   27.200000000000003        28.800000000000001        1.8479183378906234     
   27.200000000000003        29.600000000000001        1.8382346044721707     
   27.200000000000003        30.400000000000002        1.8314050726389219     
   27.200000000000003        31.200000000000003        1.8263612043886988     
   27.200000000000003        32.000000000000000        1.8281906159722181     

   28.000000000000000       0.80000000000000004        1.8237914858455284     
   28.000000000000000        1.6000000000000001        1.8280910219705435     
   28.000000000000000        2.4000000000000004        1.8389244729956606     
   28.000000000000000        3.2000000000000002        1.8503464483900323     
   28.000000000000000        4.0000000000000000        1.8651139373302443     
   28.000000000000000        4.8000000000000007        1.8816530384842327     
   28.000000000000000        5.6000000000000005        1.8992948713632980     
   28.000000000000000        6.4000000000000004        1.9141343539342970     
   28.000000000000000        7.2000000000000002        1.9285275168324105     
   28.000000000000000        8.0000000000000000        1.9401662287894716     
   28.000000000000000        8.8000000000000007        1.9493014533712920     
   28.000000000000000        9.6000000000000014        1.9549745103144260     
   28.000000000000000        10.400000000000000        1.9579701876852191     
   28.000000000000000        11.200000000000001        1.9582659079407458     
   28.000000000000000        12.000000000000000        1.9553228915525556     
   28.000000000000000        12.800000000000001        1.9494237076269063     
   28.000000000000000        13.600000000000001        1.9416941730774584     
   28.000000000000000        14.400000000000000        1.9324410213599452     
   28.000000000000000        15.200000000000001        1.9247349268258165     
   28.000000000000000        16.000000000000000        1.9156955579184880     
   28.000000000000000        16.800000000000001        1.9085730874543878     
   28.000000000000000        17.600000000000001        1.9027997617399861     
   28.000000000000000        18.400000000000002        1.8988740366070280     
   28.000000000000000        19.200000000000003        1.8963518517552165     
   28.000000000000000        20.000000000000000        1.8955237458531899     
   28.000000000000000        20.800000000000001        1.8962117047857383     
   28.000000000000000        21.600000000000001        1.8970465523706055     
   28.000000000000000        22.400000000000002        1.8971925528527722     
   28.000000000000000        23.200000000000003        1.8964497448578230     
   28.000000000000000        24.000000000000000        1.8942232741631830     
   28.000000000000000        24.800000000000001        1.8912235200299605     
   28.000000000000000        25.600000000000001        1.8845689612591512     
   28.000000000000000        26.400000000000002        1.8781971655167260     
   28.000000000000000        27.200000000000003        1.8691075694895758     
   28.000000000000000        28.000000000000000        1.8595300064239741     
   28.000000000000000        28.800000000000001        1.8494875627699643     
   28.000000000000000        29.600000000000001        1.8402893684334429     
   28.000000000000000        30.400000000000002        1.8337277923765882     
   28.000000000000000        31.200000000000003        1.8264600319116187     
   28.000000000000000        32.000000000000000        1.8231571946245611     

   28.800000000000001       0.80000000000000004        1.8190150273120729     
   28.800000000000001        1.6000000000000001        1.8179505646527021     
   28.800000000000001        2.4000000000000004        1.8198131994898692     
   28.800000000000001        3.2000000000000002        1.8238905173998032     
   28.800000000000001        4.0000000000000000        1.8290344065617845     
   28.800000000000001        4.8000000000000007        1.8369852951055146     
   28.800000000000001        5.6000000000000005        1.8454521794321066     
   28.800000000000001        6.4000000000000004        1.8543542508839475     
   28.800000000000001        7.2000000000000002        1.8621160186767038     
   28.800000000000001        8.0000000000000000        1.8680229215264548     
   28.800000000000001        8.8000000000000007        1.8727711458666478     
   28.800000000000001        9.6000000000000014        1.8767911590218060     
   28.800000000000001        10.400000000000000        1.8786596102639017     
   28.800000000000001        11.200000000000001        1.8784006752610969     
   28.800000000000001        12.000000000000000        1.8768760270867055     
   28.800000000000001        12.800000000000001        1.8745215531617216     
   28.800000000000001        13.600000000000001        1.8714025850626488     
   28.800000000000001        14.400000000000000        1.8689468619972083     
   28.800000000000001        15.200000000000001        1.8665431113835793     
   28.800000000000001        16.000000000000000        1.8652547560971631     
   28.800000000000001        16.800000000000001        1.8640085356747129     
   28.800000000000001        17.600000000000001        1.8656974883290782     
   28.800000000000001        18.400000000000002        1.8686143827964654     
   28.800000000000001        19.200000000000003        1.8708611659155319     
   28.800000000000001        20.000000000000000        1.8763402097905657     
   28.800000000000001        20.800000000000001        1.8803506732415711     
   28.800000000000001        21.600000000000001        1.8829403407101895     
   28.800000000000001        22.400000000000002        1.8862011245376118     
   28.800000000000001        23.200000000000003        1.8874133216639233     
   28.800000000000001        24.000000000000000        1.8865713634166370     
   28.800000000000001        24.800000000000001        1.8840833443886895     
   28.800000000000001        25.600000000000001        1.8793454507606600     
   28.800000000000001        26.400000000000002        1.8738641895121630     
   28.800000000000001        27.200000000000003        1.8669264715044145     
   28.800000000000001        28.000000000000000        1.8588950922348155     
   28.800000000000001        28.800000000000001        1.8504899780951862     
   28.800000000000001        29.600000000000001        1.8418805386288215     
   28.800000000000001        30.400000000000002        1.8343191271442383     
   28.800000000000001        31.200000000000003        1.8268897992109245     
   28.800000000000001        32.000000000000000        1.8224159082962388     

   29.600000000000001       0.80000000000000004        1.8183767012808110     
   29.600000000000001        1.6000000000000001        1.8140935083744081     
   29.600000000000001        2.4000000000000004        1.8101736787957650     
   29.600000000000001        3.2000000000000002        1.8090488613447999     
   29.600000000000001        4.0000000000000000        1.8092592214063683     
   29.600000000000001        4.8000000000000007        1.8107985072824189     
   29.600000000000001        5.6000000000000005        1.8131218550723520     
   29.600000000000001        6.4000000000000004        1.8150350015280960     
   29.600000000000001        7.2000000000000002        1.8179978308655125     
   29.600000000000001        8.0000000000000000        1.8199876719499655     
   29.600000000000001        8.8000000000000007        1.8220745114227419     
   29.600000000000001        9.6000000000000014        1.8231437695196919     
   29.600000000000001        10.400000000000000        1.8235628027963617     
   29.600000000000001        11.200000000000001        1.8247123354897605     
   29.600000000000001        12.000000000000000        1.8239840516306420     
   29.600000000000001        12.800000000000001        1.8239029365442581     
   29.600000000000001        13.600000000000001        1.8235310125492494     
   29.600000000000001        14.400000000000000        1.8235678406570015     
   29.600000000000001        15.200000000000001        1.8257332910390389     
   29.600000000000001        16.000000000000000        1.8315150512346694     
   29.600000000000001        16.800000000000001        1.8346605405005718     
   29.600000000000001        17.600000000000001        1.8405824136310680     
   29.600000000000001        18.400000000000002        1.8474945241923391     
   29.600000000000001        19.200000000000003        1.8547912027252154     
   29.600000000000001        20.000000000000000        1.8617827578833113     
   29.600000000000001        20.800000000000001        1.8675161186595335     
   29.600000000000001        21.600000000000001        1.8725509798333315     
   29.600000000000001        22.400000000000002        1.8767535721035775     
   29.600000000000001        23.200000000000003        1.8782956348768072     
   29.600000000000001        24.000000000000000        1.8790089652092257     
   29.600000000000001        24.800000000000001        1.8770793712482599     
   29.600000000000001        25.600000000000001        1.8748034504897466     
   29.600000000000001        26.400000000000002        1.8701222847847265     
   29.600000000000001        27.200000000000003        1.8650768033380811     
   29.600000000000001        28.000000000000000        1.8581553674066900     
   29.600000000000001        28.800000000000001        1.8513020596029210     
   29.600000000000001        29.600000000000001        1.8439856738882880     
   29.600000000000001        30.400000000000002        1.8365633484251185     
   29.600000000000001        31.200000000000003        1.8292594556360828     
   29.600000000000001        32.000000000000000        1.8233299035782551     

   30.400000000000002       0.80000000000000004        1.8181476073079024     
   30.400000000000002        1.6000000000000001        1.8115113055386123     
   30.400000000000002        2.4000000000000004        1.8068603452791954     
   30.400000000000002        3.2000000000000002        1.8022410081052305     
   30.400000000000002        4.0000000000000000        1.7976613684226228     
   30.400000000000002        4.8000000000000007        1.7971650016144436     
   30.400000000000002        5.6000000000000005        1.7953739682677408     
   30.400000000000002        6.4000000000000004        1.7939036917747218     
   30.400000000000002        7.2000000000000002        1.7939533050716256     
   30.400000000000002        8.0000000000000000        1.7953535093377881     
   30.400000000000002        8.8000000000000007        1.7939222736855502     
   30.400000000000002        9.6000000000000014        1.7935223615739591     
   30.400000000000002        10.400000000000000        1.7938152501399933     
   30.400000000000002        11.200000000000001        1.7938724926031122     
   30.400000000000002        12.000000000000000        1.7933072626584605     
   30.400000000000002        12.800000000000001        1.7938812862309770     
   30.400000000000002        13.600000000000001        1.7970454262008140     
   30.400000000000002        14.400000000000000        1.7999989413162700     
   30.400000000000002        15.200000000000001        1.8046887677939591     
   30.400000000000002        16.000000000000000        1.8090292691390082     
   30.400000000000002        16.800000000000001        1.8164386426341357     
   30.400000000000002        17.600000000000001        1.8240268570869738     
   30.400000000000002        18.400000000000002        1.8325388321408698     
   30.400000000000002        19.200000000000003        1.8408889620747948     
   30.400000000000002        20.000000000000000        1.8492264690777607     
   30.400000000000002        20.800000000000001        1.8561148055048240     
   30.400000000000002        21.600000000000001        1.8619588188768357     
   30.400000000000002        22.400000000000002        1.8668329538850688     
   30.400000000000002        23.200000000000003        1.8700735244731552     
   30.400000000000002        24.000000000000000        1.8715575143212670     
   30.400000000000002        24.800000000000001        1.8701521243303596     
   30.400000000000002        25.600000000000001        1.8698106231181135     
   30.400000000000002        26.400000000000002        1.8666901939609464     
   30.400000000000002        27.200000000000003        1.8619281689354685     
   30.400000000000002        28.000000000000000        1.8565632462142918     
   30.400000000000002        28.800000000000001        1.8508331757941505     
   30.400000000000002        29.600000000000001        1.8445608835256282     
   30.400000000000002        30.400000000000002        1.8382667045672232     
   30.400000000000002        31.200000000000003        1.8312742380965956     
   30.400000000000002        32.000000000000000        1.8243819335646947     

   31.200000000000003       0.80000000000000004        1.8172875744778767     
   31.200000000000003        1.6000000000000001        1.8117931311482067     
   31.200000000000003        2.4000000000000004        1.8065268415767304     
   31.200000000000003        3.2000000000000002        1.8005022855998485     
   31.200000000000003        4.0000000000000000        1.7967318443873510     
   31.200000000000003        4.8000000000000007        1.7931195315373900     
   31.200000000000003        5.6000000000000005        1.7910127802895737     
   31.200000000000003        6.4000000000000004        1.7896913190366555     
   31.200000000000003        7.2000000000000002        1.7891531659077209     
   31.200000000000003        8.0000000000000000        1.7869559526463668     
   31.200000000000003        8.8000000000000007        1.7873230930737125     
   31.200000000000003        9.6000000000000014        1.7854415246265729     
   31.200000000000003        10.400000000000000        1.7858460128384879     
   31.200000000000003        11.200000000000001        1.7849225258550085     
   31.200000000000003        12.000000000000000        1.7868685718055419     
   31.200000000000003        12.800000000000001        1.7872657150850526     
   31.200000000000003        13.600000000000001        1.7903800375215801     
   31.200000000000003        14.400000000000000        1.7923608393601462     
   31.200000000000003        15.200000000000001        1.7978523909919257     
   31.200000000000003        16.000000000000000        1.8007995783462440     
   31.200000000000003        16.800000000000001        1.8080202702952848     
   31.200000000000003        17.600000000000001        1.8152622788783066     
   31.200000000000003        18.400000000000002        1.8244328123297118     
   31.200000000000003        19.200000000000003        1.8313746153629284     
   31.200000000000003        20.000000000000000        1.8392848704565645     
   31.200000000000003        20.800000000000001        1.8457231866415231     
   31.200000000000003        21.600000000000001        1.8522692153937002     
   31.200000000000003        22.400000000000002        1.8584990550452718     
   31.200000000000003        23.200000000000003        1.8616048052708631     
   31.200000000000003        24.000000000000000        1.8636156989444319     
   31.200000000000003        24.800000000000001        1.8641845133763706     
   31.200000000000003        25.600000000000001        1.8643216531760265     
   31.200000000000003        26.400000000000002        1.8626292417366013     
   31.200000000000003        27.200000000000003        1.8585640691125795     
   31.200000000000003        28.000000000000000        1.8549371075855430     
   31.200000000000003        28.800000000000001        1.8496556153580019     
   31.200000000000003        29.600000000000001        1.8439924609464744     
   31.200000000000003        30.400000000000002        1.8379752289771856     
   31.200000000000003        31.200000000000003        1.8315496897937373     
   31.200000000000003        32.000000000000000        1.8249198971536147     

   32.000000000000000       0.80000000000000004        1.8178174440539920     
   32.000000000000000        1.6000000000000001        1.8127827858217940     
   32.000000000000000        2.4000000000000004        1.8082583643951728     
   32.000000000000000        3.2000000000000002        1.8045455613940324     
   32.000000000000000        4.0000000000000000        1.8017628011423370     
   32.000000000000000        4.8000000000000007        1.8008167903656964     
   32.000000000000000        5.6000000000000005        1.8018939039475841     
   32.000000000000000        6.4000000000000004        1.8008230659085480     
   32.000000000000000        7.2000000000000002        1.8008111002279155     
   32.000000000000000        8.0000000000000000        1.8010670924046981     
   32.000000000000000        8.8000000000000007        1.8014978603565590     
   32.000000000000000        9.6000000000000014        1.8012570160778807     
   32.000000000000000        10.400000000000000        1.8024159125980723     
   32.000000000000000        11.200000000000001        1.8004466679157984     
   32.000000000000000        12.000000000000000        1.8011302538717278     
   32.000000000000000        12.800000000000001        1.8010342059709272     
   32.000000000000000        13.600000000000001        1.7994258747509408     
   32.000000000000000        14.400000000000000        1.8015085265612383     
   32.000000000000000        15.200000000000001        1.8005222070937597     
   32.000000000000000        16.000000000000000        1.8057644254830971     
   32.000000000000000        16.800000000000001        1.8070696215736102     
   32.000000000000000        17.600000000000001        1.8136681558738341     
   32.000000000000000        18.400000000000002        1.8163947635125257     
   32.000000000000000        19.200000000000003        1.8249981641029858     
   32.000000000000000        20.000000000000000        1.8316018099248883     
   32.000000000000000        20.800000000000001        1.8380399247091994     
   32.000000000000000        21.600000000000001        1.8438873086236758     
   32.000000000000000        22.400000000000002        1.8489199024417160     
   32.000000000000000        23.200000000000003        1.8545505135570877     
   32.000000000000000        24.000000000000000        1.8571037621571547     
   32.000000000000000        24.800000000000001        1.8592388090967198     
   32.000000000000000        25.600000000000001        1.8588663088360902     
   32.000000000000000        26.400000000000002        1.8570431672565286     
   32.000000000000000        27.200000000000003        1.8554084010265519     
   32.000000000000000        28.000000000000000        1.8519971301763434     
   32.000000000000000        28.800000000000001        1.8473434352204317     
   32.000000000000000        29.600000000000001        1.8432751512300107     
   32.000000000000000        30.400000000000002        1.8372809571751179     
   32.000000000000000        31.200000000000003        1.8306568731574013     
   32.000000000000000        32.000000000000000        1.8241280768349328     
