# Supplementary material for: A first-principles phase field method for quantitatively predicting multi-composition phase separation without thermodynamic empirical parameter
Source: Nat Commun. 2019 Aug 1;10:3451. doi: 10.1038/s41467-019-11248-z (PMC6671953; doi:10.1038/s41467-019-11248-z)
Supplement: Supplementary file 3 — Source Data [file 41467_2019_11248_MOESM3_ESM.zip › supplementary-files/data-files/Fig.7/Fig7-a-b-Ni30%/out_Ni_100000-24.0]

  0.80000000000000004       0.80000000000000004        1.8384439572303033     
  0.80000000000000004        1.6000000000000001        1.8343446800886596     
  0.80000000000000004        2.4000000000000004        1.8312709573216146     
  0.80000000000000004        3.2000000000000002        1.8292069547789545     
  0.80000000000000004        4.0000000000000000        1.8235704706961453     
  0.80000000000000004        4.8000000000000007        1.8221454620523361     
  0.80000000000000004        5.6000000000000005        1.8193497116208182     
  0.80000000000000004        6.4000000000000004        1.8180794617748599     
  0.80000000000000004        7.2000000000000002        1.8161026961731721     
  0.80000000000000004        8.0000000000000000        1.8135573701086025     
  0.80000000000000004        8.8000000000000007        1.8134952102353501     
  0.80000000000000004        9.6000000000000014        1.8130178920601583     
  0.80000000000000004        10.400000000000000        1.8121903230473175     
  0.80000000000000004        11.200000000000001        1.8121813938087354     
  0.80000000000000004        12.000000000000000        1.8122201748414553     
  0.80000000000000004        12.800000000000001        1.8131872844138202     
  0.80000000000000004        13.600000000000001        1.8134328910518622     
  0.80000000000000004        14.400000000000000        1.8141708610752401     
  0.80000000000000004        15.200000000000001        1.8163471914336655     
  0.80000000000000004        16.000000000000000        1.8186324941692011     
  0.80000000000000004        16.800000000000001        1.8210422186817219     
  0.80000000000000004        17.600000000000001        1.8233339356630771     
  0.80000000000000004        18.400000000000002        1.8268525394071187     
  0.80000000000000004        19.200000000000003        1.8295700293028496     
  0.80000000000000004        20.000000000000000        1.8352708271987412     
  0.80000000000000004        20.800000000000001        1.8383650219744168     
  0.80000000000000004        21.600000000000001        1.8425055398456875     
  0.80000000000000004        22.400000000000002        1.8452804505371958     
  0.80000000000000004        23.200000000000003        1.8474681213306032     
  0.80000000000000004        24.000000000000000        1.8496348847898882     
  0.80000000000000004        24.800000000000001        1.8508016836619310     
  0.80000000000000004        25.600000000000001        1.8511648677909383     
  0.80000000000000004        26.400000000000002        1.8517217373135719     
  0.80000000000000004        27.200000000000003        1.8514883359693437     
  0.80000000000000004        28.000000000000000        1.8514084806792499     
  0.80000000000000004        28.800000000000001        1.8504750243378552     
  0.80000000000000004        29.600000000000001        1.8490340714312135     
  0.80000000000000004        30.400000000000002        1.8467379726935662     
  0.80000000000000004        31.200000000000003        1.8447241591246395     
  0.80000000000000004        32.000000000000000        1.8406812165046471     

   1.6000000000000001       0.80000000000000004        1.8345231636130623     
   1.6000000000000001        1.6000000000000001        1.8354596652135380     
   1.6000000000000001        2.4000000000000004        1.8283214710507090     
   1.6000000000000001        3.2000000000000002        1.8264315761429473     
   1.6000000000000001        4.0000000000000000        1.8252486663393581     
   1.6000000000000001        4.8000000000000007        1.8241556610433856     
   1.6000000000000001        5.6000000000000005        1.8256770399515483     
   1.6000000000000001        6.4000000000000004        1.8234329871460051     
   1.6000000000000001        7.2000000000000002        1.8250465458175484     
   1.6000000000000001        8.0000000000000000        1.8249272829600560     
   1.6000000000000001        8.8000000000000007        1.8248027668991345     
   1.6000000000000001        9.6000000000000014        1.8257517883296466     
   1.6000000000000001        10.400000000000000        1.8257254781598300     
   1.6000000000000001        11.200000000000001        1.8248622540992292     
   1.6000000000000001        12.000000000000000        1.8249160418634522     
   1.6000000000000001        12.800000000000001        1.8238896596293026     
   1.6000000000000001        13.600000000000001        1.8237145264686969     
   1.6000000000000001        14.400000000000000        1.8218197735413746     
   1.6000000000000001        15.200000000000001        1.8218894553035119     
   1.6000000000000001        16.000000000000000        1.8231496715828910     
   1.6000000000000001        16.800000000000001        1.8221862267339175     
   1.6000000000000001        17.600000000000001        1.8230743527194737     
   1.6000000000000001        18.400000000000002        1.8249697713474313     
   1.6000000000000001        19.200000000000003        1.8292037448556115     
   1.6000000000000001        20.000000000000000        1.8316134276331366     
   1.6000000000000001        20.800000000000001        1.8348486807909155     
   1.6000000000000001        21.600000000000001        1.8383048429752744     
   1.6000000000000001        22.400000000000002        1.8419341109601910     
   1.6000000000000001        23.200000000000003        1.8442205667107858     
   1.6000000000000001        24.000000000000000        1.8475489461475025     
   1.6000000000000001        24.800000000000001        1.8495639094943088     
   1.6000000000000001        25.600000000000001        1.8502662061010893     
   1.6000000000000001        26.400000000000002        1.8523111622828596     
   1.6000000000000001        27.200000000000003        1.8513045053694559     
   1.6000000000000001        28.000000000000000        1.8499965187971827     
   1.6000000000000001        28.800000000000001        1.8493013339275175     
   1.6000000000000001        29.600000000000001        1.8468176604560573     
   1.6000000000000001        30.400000000000002        1.8447742673376371     
   1.6000000000000001        31.200000000000003        1.8406691394469727     
   1.6000000000000001        32.000000000000000        1.8379904468742958     

   2.4000000000000004       0.80000000000000004        1.8310962496243239     
   2.4000000000000004        1.6000000000000001        1.8285034556478623     
   2.4000000000000004        2.4000000000000004        1.8293959875386590     
   2.4000000000000004        3.2000000000000002        1.8279574512345522     
   2.4000000000000004        4.0000000000000000        1.8290912061846711     
   2.4000000000000004        4.8000000000000007        1.8315463830003038     
   2.4000000000000004        5.6000000000000005        1.8335347473557237     
   2.4000000000000004        6.4000000000000004        1.8380190562535084     
   2.4000000000000004        7.2000000000000002        1.8411473196814445     
   2.4000000000000004        8.0000000000000000        1.8442321164141808     
   2.4000000000000004        8.8000000000000007        1.8465686598212938     
   2.4000000000000004        9.6000000000000014        1.8484866896710932     
   2.4000000000000004        10.400000000000000        1.8475498498885068     
   2.4000000000000004        11.200000000000001        1.8481551266180523     
   2.4000000000000004        12.000000000000000        1.8467377772171256     
   2.4000000000000004        12.800000000000001        1.8441064243785459     
   2.4000000000000004        13.600000000000001        1.8411281900556078     
   2.4000000000000004        14.400000000000000        1.8388794334017184     
   2.4000000000000004        15.200000000000001        1.8338324897289286     
   2.4000000000000004        16.000000000000000        1.8304114931919224     
   2.4000000000000004        16.800000000000001        1.8281248521044458     
   2.4000000000000004        17.600000000000001        1.8261996951350326     
   2.4000000000000004        18.400000000000002        1.8255027898983791     
   2.4000000000000004        19.200000000000003        1.8266606602541051     
   2.4000000000000004        20.000000000000000        1.8278256920332148     
   2.4000000000000004        20.800000000000001        1.8321413059276359     
   2.4000000000000004        21.600000000000001        1.8353009733353380     
   2.4000000000000004        22.400000000000002        1.8381466484390663     
   2.4000000000000004        23.200000000000003        1.8421043640448187     
   2.4000000000000004        24.000000000000000        1.8459463733566366     
   2.4000000000000004        24.800000000000001        1.8479997984818790     
   2.4000000000000004        25.600000000000001        1.8496174366146503     
   2.4000000000000004        26.400000000000002        1.8504929847362168     
   2.4000000000000004        27.200000000000003        1.8508315826029311     
   2.4000000000000004        28.000000000000000        1.8494519331118056     
   2.4000000000000004        28.800000000000001        1.8471257998152741     
   2.4000000000000004        29.600000000000001        1.8440281640524556     
   2.4000000000000004        30.400000000000002        1.8424892061599205     
   2.4000000000000004        31.200000000000003        1.8375937448790554     
   2.4000000000000004        32.000000000000000        1.8342547443598076     

   3.2000000000000002       0.80000000000000004        1.8285019496293762     
   3.2000000000000002        1.6000000000000001        1.8294073675704559     
   3.2000000000000002        2.4000000000000004        1.8301506934439253     
   3.2000000000000002        3.2000000000000002        1.8343371711592400     
   3.2000000000000002        4.0000000000000000        1.8384211290965944     
   3.2000000000000002        4.8000000000000007        1.8465128184671300     
   3.2000000000000002        5.6000000000000005        1.8534121806817816     
   3.2000000000000002        6.4000000000000004        1.8615631369113599     
   3.2000000000000002        7.2000000000000002        1.8688383883075514     
   3.2000000000000002        8.0000000000000000        1.8754237806504745     
   3.2000000000000002        8.8000000000000007        1.8810948880644622     
   3.2000000000000002        9.6000000000000014        1.8847136280967569     
   3.2000000000000002        10.400000000000000        1.8849687894671558     
   3.2000000000000002        11.200000000000001        1.8854768583007928     
   3.2000000000000002        12.000000000000000        1.8818105442038460     
   3.2000000000000002        12.800000000000001        1.8778304686199387     
   3.2000000000000002        13.600000000000001        1.8715390747492973     
   3.2000000000000002        14.400000000000000        1.8635012345488007     
   3.2000000000000002        15.200000000000001        1.8551966768040646     
   3.2000000000000002        16.000000000000000        1.8460997379368131     
   3.2000000000000002        16.800000000000001        1.8398770390399135     
   3.2000000000000002        17.600000000000001        1.8337699271357397     
   3.2000000000000002        18.400000000000002        1.8295256903906949     
   3.2000000000000002        19.200000000000003        1.8285175197173575     
   3.2000000000000002        20.000000000000000        1.8271092322646481     
   3.2000000000000002        20.800000000000001        1.8289124664233083     
   3.2000000000000002        21.600000000000001        1.8320522443027956     
   3.2000000000000002        22.400000000000002        1.8348783256022827     
   3.2000000000000002        23.200000000000003        1.8393736094629525     
   3.2000000000000002        24.000000000000000        1.8431614673938415     
   3.2000000000000002        24.800000000000001        1.8458930659538177     
   3.2000000000000002        25.600000000000001        1.8475464838659714     
   3.2000000000000002        26.400000000000002        1.8489884163537809     
   3.2000000000000002        27.200000000000003        1.8492841785070051     
   3.2000000000000002        28.000000000000000        1.8477468409583320     
   3.2000000000000002        28.800000000000001        1.8447355005343906     
   3.2000000000000002        29.600000000000001        1.8413895744637983     
   3.2000000000000002        30.400000000000002        1.8378322419542183     
   3.2000000000000002        31.200000000000003        1.8339095953875661     
   3.2000000000000002        32.000000000000000        1.8308242306986964     

   4.0000000000000000       0.80000000000000004        1.8290271338541026     
   4.0000000000000000        1.6000000000000001        1.8318413797002768     
   4.0000000000000000        2.4000000000000004        1.8365098534378925     
   4.0000000000000000        3.2000000000000002        1.8461349755747378     
   4.0000000000000000        4.0000000000000000        1.8571984468515628     
   4.0000000000000000        4.8000000000000007        1.8706990512993842     
   4.0000000000000000        5.6000000000000005        1.8831741115644376     
   4.0000000000000000        6.4000000000000004        1.8980946952624504     
   4.0000000000000000        7.2000000000000002        1.9116407001099989     
   4.0000000000000000        8.0000000000000000        1.9236769587739020     
   4.0000000000000000        8.8000000000000007        1.9306684799258140     
   4.0000000000000000        9.6000000000000014        1.9356870317069574     
   4.0000000000000000        10.400000000000000        1.9390491233356841     
   4.0000000000000000        11.200000000000001        1.9388835360112981     
   4.0000000000000000        12.000000000000000        1.9330082742528434     
   4.0000000000000000        12.800000000000001        1.9254607656375780     
   4.0000000000000000        13.600000000000001        1.9148029654188770     
   4.0000000000000000        14.400000000000000        1.9021283760365308     
   4.0000000000000000        15.200000000000001        1.8888829020380737     
   4.0000000000000000        16.000000000000000        1.8743809202680182     
   4.0000000000000000        16.800000000000001        1.8605172754735122     
   4.0000000000000000        17.600000000000001        1.8487454161751131     
   4.0000000000000000        18.400000000000002        1.8383803459751586     
   4.0000000000000000        19.200000000000003        1.8326597319119569     
   4.0000000000000000        20.000000000000000        1.8294549834054832     
   4.0000000000000000        20.800000000000001        1.8279643621537831     
   4.0000000000000000        21.600000000000001        1.8297922309338901     
   4.0000000000000000        22.400000000000002        1.8327113520103002     
   4.0000000000000000        23.200000000000003        1.8360283088923555     
   4.0000000000000000        24.000000000000000        1.8406654140671712     
   4.0000000000000000        24.800000000000001        1.8444097845402008     
   4.0000000000000000        25.600000000000001        1.8461559504679645     
   4.0000000000000000        26.400000000000002        1.8469915565813060     
   4.0000000000000000        27.200000000000003        1.8467054197628978     
   4.0000000000000000        28.000000000000000        1.8458939763320503     
   4.0000000000000000        28.800000000000001        1.8420892350898803     
   4.0000000000000000        29.600000000000001        1.8381714163074585     
   4.0000000000000000        30.400000000000002        1.8346478608738901     
   4.0000000000000000        31.200000000000003        1.8312323815557305     
   4.0000000000000000        32.000000000000000        1.8291217197527481     

   4.8000000000000007       0.80000000000000004        1.8326905042879313     
   4.8000000000000007        1.6000000000000001        1.8398461983799397     
   4.8000000000000007        2.4000000000000004        1.8524030181277340     
   4.8000000000000007        3.2000000000000002        1.8678763724046430     
   4.8000000000000007        4.0000000000000000        1.8857578534995354     
   4.8000000000000007        4.8000000000000007        1.9060198586554342     
   4.8000000000000007        5.6000000000000005        1.9275696134153026     
   4.8000000000000007        6.4000000000000004        1.9481796998543841     
   4.8000000000000007        7.2000000000000002        1.9675165440995392     
   4.8000000000000007        8.0000000000000000        1.9835045530159203     
   4.8000000000000007        8.8000000000000007        1.9963714404329540     
   4.8000000000000007        9.6000000000000014        2.0028611105697380     
   4.8000000000000007        10.400000000000000        2.0063926362066282     
   4.8000000000000007        11.200000000000001        2.0040678247199870     
   4.8000000000000007        12.000000000000000        1.9973189059912189     
   4.8000000000000007        12.800000000000001        1.9863116863269452     
   4.8000000000000007        13.600000000000001        1.9715955344000042     
   4.8000000000000007        14.400000000000000        1.9530838927907066     
   4.8000000000000007        15.200000000000001        1.9328994060542681     
   4.8000000000000007        16.000000000000000        1.9113452972587550     
   4.8000000000000007        16.800000000000001        1.8904475280403772     
   4.8000000000000007        17.600000000000001        1.8724901033744681     
   4.8000000000000007        18.400000000000002        1.8553133200744760     
   4.8000000000000007        19.200000000000003        1.8426565834903561     
   4.8000000000000007        20.000000000000000        1.8344532143874477     
   4.8000000000000007        20.800000000000001        1.8292846013808499     
   4.8000000000000007        21.600000000000001        1.8290065937025097     
   4.8000000000000007        22.400000000000002        1.8301403697581333     
   4.8000000000000007        23.200000000000003        1.8320624016936473     
   4.8000000000000007        24.000000000000000        1.8374750505131723     
   4.8000000000000007        24.800000000000001        1.8413033980188229     
   4.8000000000000007        25.600000000000001        1.8436889638978824     
   4.8000000000000007        26.400000000000002        1.8453450752884482     
   4.8000000000000007        27.200000000000003        1.8439965231752908     
   4.8000000000000007        28.000000000000000        1.8421084771024310     
   4.8000000000000007        28.800000000000001        1.8395528489019009     
   4.8000000000000007        29.600000000000001        1.8352028165285910     
   4.8000000000000007        30.400000000000002        1.8324329924907568     
   4.8000000000000007        31.200000000000003        1.8292363173072539     
   4.8000000000000007        32.000000000000000        1.8289448800290198     

   5.6000000000000005       0.80000000000000004        1.8401463081663592     
   5.6000000000000005        1.6000000000000001        1.8545950773822926     
   5.6000000000000005        2.4000000000000004        1.8720376034339787     
   5.6000000000000005        3.2000000000000002        1.8977522776678901     
   5.6000000000000005        4.0000000000000000        1.9255292463341622     
   5.6000000000000005        4.8000000000000007        1.9547599119844559     
   5.6000000000000005        5.6000000000000005        1.9839450176031503     
   5.6000000000000005        6.4000000000000004        2.0105625055946992     
   5.6000000000000005        7.2000000000000002        2.0347287087621853     
   5.6000000000000005        8.0000000000000000        2.0543882559314297     
   5.6000000000000005        8.8000000000000007        2.0686638405818210     
   5.6000000000000005        9.6000000000000014        2.0786422962345807     
   5.6000000000000005        10.400000000000000        2.0818421336152775     
   5.6000000000000005        11.200000000000001        2.0792250968020443     
   5.6000000000000005        12.000000000000000        2.0706421464924150     
   5.6000000000000005        12.800000000000001        2.0560373874253757     
   5.6000000000000005        13.600000000000001        2.0369739809318257     
   5.6000000000000005        14.400000000000000        2.0128204106464875     
   5.6000000000000005        15.200000000000001        1.9867184808998790     
   5.6000000000000005        16.000000000000000        1.9575657018874386     
   5.6000000000000005        16.800000000000001        1.9295236908217741     
   5.6000000000000005        17.600000000000001        1.9021448114721937     
   5.6000000000000005        18.400000000000002        1.8769245288513419     
   5.6000000000000005        19.200000000000003        1.8579893029682599     
   5.6000000000000005        20.000000000000000        1.8439449827332055     
   5.6000000000000005        20.800000000000001        1.8347430676307466     
   5.6000000000000005        21.600000000000001        1.8293287071794913     
   5.6000000000000005        22.400000000000002        1.8304943739680721     
   5.6000000000000005        23.200000000000003        1.8313802391093754     
   5.6000000000000005        24.000000000000000        1.8353190312999106     
   5.6000000000000005        24.800000000000001        1.8386782681090090     
   5.6000000000000005        25.600000000000001        1.8386819516819974     
   5.6000000000000005        26.400000000000002        1.8418678863949938     
   5.6000000000000005        27.200000000000003        1.8407484928169202     
   5.6000000000000005        28.000000000000000        1.8380967501137648     
   5.6000000000000005        28.800000000000001        1.8355546717936297     
   5.6000000000000005        29.600000000000001        1.8325145814987536     
   5.6000000000000005        30.400000000000002        1.8305539210362596     
   5.6000000000000005        31.200000000000003        1.8286780668103408     
   5.6000000000000005        32.000000000000000        1.8323392086077286     

   6.4000000000000004       0.80000000000000004        1.8544613976859208     
   6.4000000000000004        1.6000000000000001        1.8749842070297442     
   6.4000000000000004        2.4000000000000004        1.9031768895497037     
   6.4000000000000004        3.2000000000000002        1.9374217194950611     
   6.4000000000000004        4.0000000000000000        1.9760705562230685     
   6.4000000000000004        4.8000000000000007        2.0126097955611169     
   6.4000000000000004        5.6000000000000005        2.0475854998029761     
   6.4000000000000004        6.4000000000000004        2.0803500450630437     
   6.4000000000000004        7.2000000000000002        2.1063855981793265     
   6.4000000000000004        8.0000000000000000        2.1269545974570399     
   6.4000000000000004        8.8000000000000007        2.1438921625960181     
   6.4000000000000004        9.6000000000000014        2.1535162936854415     
   6.4000000000000004        10.400000000000000        2.1565843280447443     
   6.4000000000000004        11.200000000000001        2.1525191693939383     
   6.4000000000000004        12.000000000000000        2.1419824648627417     
   6.4000000000000004        12.800000000000001        2.1244467177225266     
   6.4000000000000004        13.600000000000001        2.1022679916462770     
   6.4000000000000004        14.400000000000000        2.0749875420389645     
   6.4000000000000004        15.200000000000001        2.0436950593752816     
   6.4000000000000004        16.000000000000000        2.0101669358215060     
   6.4000000000000004        16.800000000000001        1.9739564233678384     
   6.4000000000000004        17.600000000000001        1.9389548256351816     
   6.4000000000000004        18.400000000000002        1.9051145974398089     
   6.4000000000000004        19.200000000000003        1.8792930410334223     
   6.4000000000000004        20.000000000000000        1.8572898150561126     
   6.4000000000000004        20.800000000000001        1.8425318156594561     
   6.4000000000000004        21.600000000000001        1.8336766846259300     
   6.4000000000000004        22.400000000000002        1.8302045514292444     
   6.4000000000000004        23.200000000000003        1.8295195003944609     
   6.4000000000000004        24.000000000000000        1.8337763265552609     
   6.4000000000000004        24.800000000000001        1.8349457141695722     
   6.4000000000000004        25.600000000000001        1.8371289042660308     
   6.4000000000000004        26.400000000000002        1.8379700647112793     
   6.4000000000000004        27.200000000000003        1.8383705237569623     
   6.4000000000000004        28.000000000000000        1.8350426062394485     
   6.4000000000000004        28.800000000000001        1.8317202439642100     
   6.4000000000000004        29.600000000000001        1.8291680283489300     
   6.4000000000000004        30.400000000000002        1.8278127082399460     
   6.4000000000000004        31.200000000000003        1.8315343611099681     
   6.4000000000000004        32.000000000000000        1.8393792731571270     

   7.2000000000000002       0.80000000000000004        1.8717231347362606     
   7.2000000000000002        1.6000000000000001        1.9021821201204381     
   7.2000000000000002        2.4000000000000004        1.9397475773927284     
   7.2000000000000002        3.2000000000000002        1.9846087271208439     
   7.2000000000000002        4.0000000000000000        2.0302936869888968     
   7.2000000000000002        4.8000000000000007        2.0737872728156854     
   7.2000000000000002        5.6000000000000005        2.1111603858531809     
   7.2000000000000002        6.4000000000000004        2.1449570882197211     
   7.2000000000000002        7.2000000000000002        2.1711193272662110     
   7.2000000000000002        8.0000000000000000        2.1923878545391440     
   7.2000000000000002        8.8000000000000007        2.2068132540086185     
   7.2000000000000002        9.6000000000000014        2.2159803874320723     
   7.2000000000000002        10.400000000000000        2.2179870410865754     
   7.2000000000000002        11.200000000000001        2.2120785934949025     
   7.2000000000000002        12.000000000000000        2.2000125089856990     
   7.2000000000000002        12.800000000000001        2.1815651346467910     
   7.2000000000000002        13.600000000000001        2.1588128653521124     
   7.2000000000000002        14.400000000000000        2.1313678194740429     
   7.2000000000000002        15.200000000000001        2.0987701740296303     
   7.2000000000000002        16.000000000000000        2.0609247739836039     
   7.2000000000000002        16.800000000000001        2.0211330619254744     
   7.2000000000000002        17.600000000000001        1.9796554014724403     
   7.2000000000000002        18.400000000000002        1.9397207040177422     
   7.2000000000000002        19.200000000000003        1.9041031302632336     
   7.2000000000000002        20.000000000000000        1.8752084727935163     
   7.2000000000000002        20.800000000000001        1.8532504886274994     
   7.2000000000000002        21.600000000000001        1.8385765740019810     
   7.2000000000000002        22.400000000000002        1.8307728131321630     
   7.2000000000000002        23.200000000000003        1.8292932496884418     
   7.2000000000000002        24.000000000000000        1.8294628459277100     
   7.2000000000000002        24.800000000000001        1.8315928578626952     
   7.2000000000000002        25.600000000000001        1.8351890527309851     
   7.2000000000000002        26.400000000000002        1.8338916753863703     
   7.2000000000000002        27.200000000000003        1.8328456244865443     
   7.2000000000000002        28.000000000000000        1.8314916723879935     
   7.2000000000000002        28.800000000000001        1.8300260496162328     
   7.2000000000000002        29.600000000000001        1.8280188074369264     
   7.2000000000000002        30.400000000000002        1.8289976657109164     
   7.2000000000000002        31.200000000000003        1.8359867997577992     
   7.2000000000000002        32.000000000000000        1.8494937919827525     

   8.0000000000000000       0.80000000000000004        1.8940585751878747     
   8.0000000000000000        1.6000000000000001        1.9344816062152770     
   8.0000000000000000        2.4000000000000004        1.9836248736989819     
   8.0000000000000000        3.2000000000000002        2.0365275237087999     
   8.0000000000000000        4.0000000000000000        2.0876599380384304     
   8.0000000000000000        4.8000000000000007        2.1324227470073414     
   8.0000000000000000        5.6000000000000005        2.1686672215210057     
   8.0000000000000000        6.4000000000000004        2.1973411694799436     
   8.0000000000000000        7.2000000000000002        2.2190891188384847     
   8.0000000000000000        8.0000000000000000        2.2355320120315474     
   8.0000000000000000        8.8000000000000007        2.2472338322792798     
   8.0000000000000000        9.6000000000000014        2.2523212706895270     
   8.0000000000000000        10.400000000000000        2.2540439704436190     
   8.0000000000000000        11.200000000000001        2.2472994424409287     
   8.0000000000000000        12.000000000000000        2.2345388805806823     
   8.0000000000000000        12.800000000000001        2.2165011206099265     
   8.0000000000000000        13.600000000000001        2.1957022527939491     
   8.0000000000000000        14.400000000000000        2.1710049655526573     
   8.0000000000000000        15.200000000000001        2.1418448041379348     
   8.0000000000000000        16.000000000000000        2.1074825919901601     
   8.0000000000000000        16.800000000000001        2.0670620158179682     
   8.0000000000000000        17.600000000000001        2.0214426895179187     
   8.0000000000000000        18.400000000000002        1.9758862710895284     
   8.0000000000000000        19.200000000000003        1.9317869016173339     
   8.0000000000000000        20.000000000000000        1.8951557808650559     
   8.0000000000000000        20.800000000000001        1.8673240003566052     
   8.0000000000000000        21.600000000000001        1.8464666029553343     
   8.0000000000000000        22.400000000000002        1.8348938775651620     
   8.0000000000000000        23.200000000000003        1.8290302249679433     
   8.0000000000000000        24.000000000000000        1.8277362460967326     
   8.0000000000000000        24.800000000000001        1.8285362717334823     
   8.0000000000000000        25.600000000000001        1.8296857630311285     
   8.0000000000000000        26.400000000000002        1.8302032565139847     
   8.0000000000000000        27.200000000000003        1.8281722754026508     
   8.0000000000000000        28.000000000000000        1.8264994425948426     
   8.0000000000000000        28.800000000000001        1.8268906518378447     
   8.0000000000000000        29.600000000000001        1.8273982919911680     
   8.0000000000000000        30.400000000000002        1.8312069442725527     
   8.0000000000000000        31.200000000000003        1.8432585493282287     
   8.0000000000000000        32.000000000000000        1.8633742938821505     

   8.8000000000000007       0.80000000000000004        1.9188794210474063     
   8.8000000000000007        1.6000000000000001        1.9693057774278686     
   8.8000000000000007        2.4000000000000004        2.0283643873823252     
   8.8000000000000007        3.2000000000000002        2.0874881140960535     
   8.8000000000000007        4.0000000000000000        2.1388847337162065     
   8.8000000000000007        4.8000000000000007        2.1819839142038786     
   8.8000000000000007        5.6000000000000005        2.2108003505915401     
   8.8000000000000007        6.4000000000000004        2.2286269846250293     
   8.8000000000000007        7.2000000000000002        2.2414927181831006     
   8.8000000000000007        8.0000000000000000        2.2507527238500376     
   8.8000000000000007        8.8000000000000007        2.2584732348615577     
   8.8000000000000007        9.6000000000000014        2.2610639863693449     
   8.8000000000000007        10.400000000000000        2.2599296493533583     
   8.8000000000000007        11.200000000000001        2.2529364934694542     
   8.8000000000000007        12.000000000000000        2.2403198225225136     
   8.8000000000000007        12.800000000000001        2.2254942712571304     
   8.8000000000000007        13.600000000000001        2.2093898001971493     
   8.8000000000000007        14.400000000000000        2.1920668023407308     
   8.8000000000000007        15.200000000000001        2.1726410315669789     
   8.8000000000000007        16.000000000000000        2.1455797894214776     
   8.8000000000000007        16.800000000000001        2.1084006887400366     
   8.8000000000000007        17.600000000000001        2.0617323818856819     
   8.8000000000000007        18.400000000000002        2.0096299663594070     
   8.8000000000000007        19.200000000000003        1.9609717710625294     
   8.8000000000000007        20.000000000000000        1.9176550971026300     
   8.8000000000000007        20.800000000000001        1.8816390855261034     
   8.8000000000000007        21.600000000000001        1.8554936698525553     
   8.8000000000000007        22.400000000000002        1.8392955623945202     
   8.8000000000000007        23.200000000000003        1.8297804010226593     
   8.8000000000000007        24.000000000000000        1.8274229689450534     
   8.8000000000000007        24.800000000000001        1.8255329005173293     
   8.8000000000000007        25.600000000000001        1.8260999808950014     
   8.8000000000000007        26.400000000000002        1.8259166526557138     
   8.8000000000000007        27.200000000000003        1.8254247653523794     
   8.8000000000000007        28.000000000000000        1.8240064904637228     
   8.8000000000000007        28.800000000000001        1.8241244473405107     
   8.8000000000000007        29.600000000000001        1.8266602231384463     
   8.8000000000000007        30.400000000000002        1.8355869993162068     
   8.8000000000000007        31.200000000000003        1.8523045142260073     
   8.8000000000000007        32.000000000000000        1.8787653137252538     

   9.6000000000000014       0.80000000000000004        1.9464788145670084     
   9.6000000000000014        1.6000000000000001        2.0067460742720833     
   9.6000000000000014        2.4000000000000004        2.0722867278187387     
   9.6000000000000014        3.2000000000000002        2.1352115840129904     
   9.6000000000000014        4.0000000000000000        2.1858559847833283     
   9.6000000000000014        4.8000000000000007        2.2180718757555535     
   9.6000000000000014        5.6000000000000005        2.2333994229749341     
   9.6000000000000014        6.4000000000000004        2.2378598950534552     
   9.6000000000000014        7.2000000000000002        2.2406027928963832     
   9.6000000000000014        8.0000000000000000        2.2435428351679061     
   9.6000000000000014        8.8000000000000007        2.2462292166861619     
   9.6000000000000014        9.6000000000000014        2.2463403003164042     
   9.6000000000000014        10.400000000000000        2.2422796351142966     
   9.6000000000000014        11.200000000000001        2.2348273850225522     
   9.6000000000000014        12.000000000000000        2.2250010488422785     
   9.6000000000000014        12.800000000000001        2.2132460589867722     
   9.6000000000000014        13.600000000000001        2.2036101994772022     
   9.6000000000000014        14.400000000000000        2.1964140141130173     
   9.6000000000000014        15.200000000000001        2.1891089111073039     
   9.6000000000000014        16.000000000000000        2.1746035817996541     
   9.6000000000000014        16.800000000000001        2.1458903002076339     
   9.6000000000000014        17.600000000000001        2.1004413904147543     
   9.6000000000000014        18.400000000000002        2.0455479890253123     
   9.6000000000000014        19.200000000000003        1.9904377303977929     
   9.6000000000000014        20.000000000000000        1.9399742630044154     
   9.6000000000000014        20.800000000000001        1.8982253886944873     
   9.6000000000000014        21.600000000000001        1.8683479289988996     
   9.6000000000000014        22.400000000000002        1.8447460513268461     
   9.6000000000000014        23.200000000000003        1.8307701762854316     
   9.6000000000000014        24.000000000000000        1.8252260264137212     
   9.6000000000000014        24.800000000000001        1.8235256682779846     
   9.6000000000000014        25.600000000000001        1.8230139784255233     
   9.6000000000000014        26.400000000000002        1.8216339131306576     
   9.6000000000000014        27.200000000000003        1.8212662315956401     
   9.6000000000000014        28.000000000000000        1.8206334424555095     
   9.6000000000000014        28.800000000000001        1.8223356965571755     
   9.6000000000000014        29.600000000000001        1.8271378815346704     
   9.6000000000000014        30.400000000000002        1.8406095918441887     
   9.6000000000000014        31.200000000000003        1.8621744381027430     
   9.6000000000000014        32.000000000000000        1.8976670081504272     

   10.400000000000000       0.80000000000000004        1.9735690140815128     
   10.400000000000000        1.6000000000000001        2.0414909488306781     
   10.400000000000000        2.4000000000000004        2.1122634845038588     
   10.400000000000000        3.2000000000000002        2.1760271074138946     
   10.400000000000000        4.0000000000000000        2.2206671986521860     
   10.400000000000000        4.8000000000000007        2.2421527566301669     
   10.400000000000000        5.6000000000000005        2.2424682712380024     
   10.400000000000000        6.4000000000000004        2.2345423588648328     
   10.400000000000000        7.2000000000000002        2.2283320109375975     
   10.400000000000000        8.0000000000000000        2.2246495454729067     
   10.400000000000000        8.8000000000000007        2.2247571125162469     
   10.400000000000000        9.6000000000000014        2.2229811274789664     
   10.400000000000000        10.400000000000000        2.2186723638247670     
   10.400000000000000        11.200000000000001        2.2108091060671051     
   10.400000000000000        12.000000000000000        2.2020814551569008     
   10.400000000000000        12.800000000000001        2.1946281588603562     
   10.400000000000000        13.600000000000001        2.1906062984802244     
   10.400000000000000        14.400000000000000        2.1929288714534803     
   10.400000000000000        15.200000000000001        2.1988896004985854     
   10.400000000000000        16.000000000000000        2.1962571596997797     
   10.400000000000000        16.800000000000001        2.1762716334611270     
   10.400000000000000        17.600000000000001        2.1345862798302511     
   10.400000000000000        18.400000000000002        2.0773885017300291     
   10.400000000000000        19.200000000000003        2.0180409332966107     
   10.400000000000000        20.000000000000000        1.9616699238826099     
   10.400000000000000        20.800000000000001        1.9132861749683912     
   10.400000000000000        21.600000000000001        1.8744557713842729     
   10.400000000000000        22.400000000000002        1.8490131599260637     
   10.400000000000000        23.200000000000003        1.8331299556510197     
   10.400000000000000        24.000000000000000        1.8241924868040884     
   10.400000000000000        24.800000000000001        1.8206817618965161     
   10.400000000000000        25.600000000000001        1.8190428142388095     
   10.400000000000000        26.400000000000002        1.8173935131584475     
   10.400000000000000        27.200000000000003        1.8174488737832346     
   10.400000000000000        28.000000000000000        1.8186935305420171     
   10.400000000000000        28.800000000000001        1.8207692035534568     
   10.400000000000000        29.600000000000001        1.8292404858767812     
   10.400000000000000        30.400000000000002        1.8453579769282289     
   10.400000000000000        31.200000000000003        1.8734994923009467     
   10.400000000000000        32.000000000000000        1.9160578120718110     

   11.200000000000001       0.80000000000000004        1.9985175858733117     
   11.200000000000001        1.6000000000000001        2.0725871932234283     
   11.200000000000001        2.4000000000000004        2.1476603407724291     
   11.200000000000001        3.2000000000000002        2.2093887110560599     
   11.200000000000001        4.0000000000000000        2.2462972250532509     
   11.200000000000001        4.8000000000000007        2.2562982020051026     
   11.200000000000001        5.6000000000000005        2.2439212275649090     
   11.200000000000001        6.4000000000000004        2.2299519043059295     
   11.200000000000001        7.2000000000000002        2.2185003080160799     
   11.200000000000001        8.0000000000000000        2.2130153356760101     
   11.200000000000001        8.8000000000000007        2.2093954716025279     
   11.200000000000001        9.6000000000000014        2.2066991467820047     
   11.200000000000001        10.400000000000000        2.2008586985976906     
   11.200000000000001        11.200000000000001        2.1940862011903262     
   11.200000000000001        12.000000000000000        2.1877281537158928     
   11.200000000000001        12.800000000000001        2.1824758626423972     
   11.200000000000001        13.600000000000001        2.1828170704643286     
   11.200000000000001        14.400000000000000        2.1919553806813870     
   11.200000000000001        15.200000000000001        2.2085419182264849     
   11.200000000000001        16.000000000000000        2.2168613293375534     
   11.200000000000001        16.800000000000001        2.2042876202410451     
   11.200000000000001        17.600000000000001        2.1650950835435454     
   11.200000000000001        18.400000000000002        2.1071785625929249     
   11.200000000000001        19.200000000000003        2.0426510041002084     
   11.200000000000001        20.000000000000000        1.9812131155331230     
   11.200000000000001        20.800000000000001        1.9271377617186709     
   11.200000000000001        21.600000000000001        1.8856038936620882     
   11.200000000000001        22.400000000000002        1.8551415027680369     
   11.200000000000001        23.200000000000003        1.8357321653775929     
   11.200000000000001        24.000000000000000        1.8242073944127284     
   11.200000000000001        24.800000000000001        1.8185918424675174     
   11.200000000000001        25.600000000000001        1.8157240832427117     
   11.200000000000001        26.400000000000002        1.8146587666406417     
   11.200000000000001        27.200000000000003        1.8140033211589977     
   11.200000000000001        28.000000000000000        1.8158807911871020     
   11.200000000000001        28.800000000000001        1.8200575109147421     
   11.200000000000001        29.600000000000001        1.8319217608830713     
   11.200000000000001        30.400000000000002        1.8513672033311408     
   11.200000000000001        31.200000000000003        1.8853519825354899     
   11.200000000000001        32.000000000000000        1.9343905767637819     

   12.000000000000000       0.80000000000000004        2.0211022246330508     
   12.000000000000000        1.6000000000000001        2.0991074640278935     
   12.000000000000000        2.4000000000000004        2.1758020932671411     
   12.000000000000000        3.2000000000000002        2.2352316448558804     
   12.000000000000000        4.0000000000000000        2.2649883634910895     
   12.000000000000000        4.8000000000000007        2.2674277391904241     
   12.000000000000000        5.6000000000000005        2.2493655891691828     
   12.000000000000000        6.4000000000000004        2.2288535028232044     
   12.000000000000000        7.2000000000000002        2.2168533971193005     
   12.000000000000000        8.0000000000000000        2.2102241831786196     
   12.000000000000000        8.8000000000000007        2.2060337068205005     
   12.000000000000000        9.6000000000000014        2.2021927062515521     
   12.000000000000000        10.400000000000000        2.1955987122444038     
   12.000000000000000        11.200000000000001        2.1901322711896545     
   12.000000000000000        12.000000000000000        2.1840608951892042     
   12.000000000000000        12.800000000000001        2.1810380136542493     
   12.000000000000000        13.600000000000001        2.1844822416580940     
   12.000000000000000        14.400000000000000        2.1971803901732714     
   12.000000000000000        15.200000000000001        2.2181505228178682     
   12.000000000000000        16.000000000000000        2.2338688590213627     
   12.000000000000000        16.800000000000001        2.2280866467573155     
   12.000000000000000        17.600000000000001        2.1910083611526665     
   12.000000000000000        18.400000000000002        2.1316292614750498     
   12.000000000000000        19.200000000000003        2.0635201163061918     
   12.000000000000000        20.000000000000000        1.9981115013030630     
   12.000000000000000        20.800000000000001        1.9402488100154103     
   12.000000000000000        21.600000000000001        1.8943992258662607     
   12.000000000000000        22.400000000000002        1.8607887965330121     
   12.000000000000000        23.200000000000003        1.8373314889397245     
   12.000000000000000        24.000000000000000        1.8246219097107577     
   12.000000000000000        24.800000000000001        1.8172943057516426     
   12.000000000000000        25.600000000000001        1.8137968224065282     
   12.000000000000000        26.400000000000002        1.8130260179420741     
   12.000000000000000        27.200000000000003        1.8116072999481325     
   12.000000000000000        28.000000000000000        1.8128551513192548     
   12.000000000000000        28.800000000000001        1.8194307958738851     
   12.000000000000000        29.600000000000001        1.8331305674654610     
   12.000000000000000        30.400000000000002        1.8586009095471863     
   12.000000000000000        31.200000000000003        1.8961315208942198     
   12.000000000000000        32.000000000000000        1.9503861025243792     

   12.800000000000001       0.80000000000000004        2.0372962433789823     
   12.800000000000001        1.6000000000000001        2.1194896739520819     
   12.800000000000001        2.4000000000000004        2.1974419606302047     
   12.800000000000001        3.2000000000000002        2.2553495212971537     
   12.800000000000001        4.0000000000000000        2.2826413040121043     
   12.800000000000001        4.8000000000000007        2.2765066732071104     
   12.800000000000001        5.6000000000000005        2.2552899986073269     
   12.800000000000001        6.4000000000000004        2.2334437575376436     
   12.800000000000001        7.2000000000000002        2.2193056521665335     
   12.800000000000001        8.0000000000000000        2.2140331654906271     
   12.800000000000001        8.8000000000000007        2.2075351281754347     
   12.800000000000001        9.6000000000000014        2.2028250393190612     
   12.800000000000001        10.400000000000000        2.1969700230522049     
   12.800000000000001        11.200000000000001        2.1917942940179929     
   12.800000000000001        12.000000000000000        2.1860255121689582     
   12.800000000000001        12.800000000000001        2.1841511901246200     
   12.800000000000001        13.600000000000001        2.1901745151663765     
   12.800000000000001        14.400000000000000        2.2062334417040623     
   12.800000000000001        15.200000000000001        2.2299031938638114     
   12.800000000000001        16.000000000000000        2.2496606641738892     
   12.800000000000001        16.800000000000001        2.2459724762538396     
   12.800000000000001        17.600000000000001        2.2102740172926576     
   12.800000000000001        18.400000000000002        2.1505275546055342     
   12.800000000000001        19.200000000000003        2.0795827442399832     
   12.800000000000001        20.000000000000000        2.0106438384205831     
   12.800000000000001        20.800000000000001        1.9508167787385011     
   12.800000000000001        21.600000000000001        1.9019529023211281     
   12.800000000000001        22.400000000000002        1.8643017103664590     
   12.800000000000001        23.200000000000003        1.8405550929234411     
   12.800000000000001        24.000000000000000        1.8253487648695841     
   12.800000000000001        24.800000000000001        1.8175950922318034     
   12.800000000000001        25.600000000000001        1.8117231770428801     
   12.800000000000001        26.400000000000002        1.8099561868498497     
   12.800000000000001        27.200000000000003        1.8093094475453115     
   12.800000000000001        28.000000000000000        1.8119272568507183     
   12.800000000000001        28.800000000000001        1.8205561276693156     
   12.800000000000001        29.600000000000001        1.8351313109853675     
   12.800000000000001        30.400000000000002        1.8622490778672138     
   12.800000000000001        31.200000000000003        1.9039738874427474     
   12.800000000000001        32.000000000000000        1.9626480407038422     

   13.600000000000001       0.80000000000000004        2.0500097727295241     
   13.600000000000001        1.6000000000000001        2.1340032101241979     
   13.600000000000001        2.4000000000000004        2.2127729504503586     
   13.600000000000001        3.2000000000000002        2.2682225704245011     
   13.600000000000001        4.0000000000000000        2.2920178938539926     
   13.600000000000001        4.8000000000000007        2.2840290321928145     
   13.600000000000001        5.6000000000000005        2.2600539904936263     
   13.600000000000001        6.4000000000000004        2.2366737375338110     
   13.600000000000001        7.2000000000000002        2.2233929761225766     
   13.600000000000001        8.0000000000000000        2.2156407053799465     
   13.600000000000001        8.8000000000000007        2.2098454747538891     
   13.600000000000001        9.6000000000000014        2.2048934369948623     
   13.600000000000001        10.400000000000000        2.2001762395268742     
   13.600000000000001        11.200000000000001        2.1939255894868941     
   13.600000000000001        12.000000000000000        2.1888852181275364     
   13.600000000000001        12.800000000000001        2.1878663951793902     
   13.600000000000001        13.600000000000001        2.1947994171923320     
   13.600000000000001        14.400000000000000        2.2132879895081952     
   13.600000000000001        15.200000000000001        2.2397176051573813     
   13.600000000000001        16.000000000000000        2.2608639872579035     
   13.600000000000001        16.800000000000001        2.2577401261262904     
   13.600000000000001        17.600000000000001        2.2228810792784359     
   13.600000000000001        18.400000000000002        2.1619840057056745     
   13.600000000000001        19.200000000000003        2.0902926444769370     
   13.600000000000001        20.000000000000000        2.0207089694367069     
   13.600000000000001        20.800000000000001        1.9589100641212711     
   13.600000000000001        21.600000000000001        1.9081323669890089     
   13.600000000000001        22.400000000000002        1.8691332666695795     
   13.600000000000001        23.200000000000003        1.8430234318007697     
   13.600000000000001        24.000000000000000        1.8267588458758333     
   13.600000000000001        24.800000000000001        1.8168719016353301     
   13.600000000000001        25.600000000000001        1.8121529870174107     
   13.600000000000001        26.400000000000002        1.8094039580262322     
   13.600000000000001        27.200000000000003        1.8083370459619759     
   13.600000000000001        28.000000000000000        1.8111191833233347     
   13.600000000000001        28.800000000000001        1.8193143124258917     
   13.600000000000001        29.600000000000001        1.8366285995349434     
   13.600000000000001        30.400000000000002        1.8658146991562121     
   13.600000000000001        31.200000000000003        1.9110622978068763     
   13.600000000000001        32.000000000000000        1.9739248075919240     

   14.400000000000000       0.80000000000000004        2.0571426757918010     
   14.400000000000000        1.6000000000000001        2.1421688363433704     
   14.400000000000000        2.4000000000000004        2.2203179416247365     
   14.400000000000000        3.2000000000000002        2.2758538225088039     
   14.400000000000000        4.0000000000000000        2.2976060002894685     
   14.400000000000000        4.8000000000000007        2.2895520792045709     
   14.400000000000000        5.6000000000000005        2.2631176354699334     
   14.400000000000000        6.4000000000000004        2.2400364202112288     
   14.400000000000000        7.2000000000000002        2.2260844438162382     
   14.400000000000000        8.0000000000000000        2.2176274670397671     
   14.400000000000000        8.8000000000000007        2.2124803506028101     
   14.400000000000000        9.6000000000000014        2.2071087240534721     
   14.400000000000000        10.400000000000000        2.2016340443797544     
   14.400000000000000        11.200000000000001        2.1952114381956007     
   14.400000000000000        12.000000000000000        2.1907215296028024     
   14.400000000000000        12.800000000000001        2.1895411667103186     
   14.400000000000000        13.600000000000001        2.1972242381283817     
   14.400000000000000        14.400000000000000        2.2168977025664196     
   14.400000000000000        15.200000000000001        2.2450182305078878     
   14.400000000000000        16.000000000000000        2.2665882162028432     
   14.400000000000000        16.800000000000001        2.2635489478071578     
   14.400000000000000        17.600000000000001        2.2276600424238020     
   14.400000000000000        18.400000000000002        2.1670600020065747     
   14.400000000000000        19.200000000000003        2.0957207913718334     
   14.400000000000000        20.000000000000000        2.0271112997067964     
   14.400000000000000        20.800000000000001        1.9644615673425125     
   14.400000000000000        21.600000000000001        1.9124091238913790     
   14.400000000000000        22.400000000000002        1.8733528696527417     
   14.400000000000000        23.200000000000003        1.8452039818583048     
   14.400000000000000        24.000000000000000        1.8278767304631220     
   14.400000000000000        24.800000000000001        1.8177938976160790     
   14.400000000000000        25.600000000000001        1.8119828593551075     
   14.400000000000000        26.400000000000002        1.8075354986163965     
   14.400000000000000        27.200000000000003        1.8076456518851018     
   14.400000000000000        28.000000000000000        1.8108260207674876     
   14.400000000000000        28.800000000000001        1.8187046538897413     
   14.400000000000000        29.600000000000001        1.8369342580000154     
   14.400000000000000        30.400000000000002        1.8675292382645532     
   14.400000000000000        31.200000000000003        1.9147346384050539     
   14.400000000000000        32.000000000000000        1.9781609816307637     

   15.200000000000001       0.80000000000000004        2.0589023075042130     
   15.200000000000001        1.6000000000000001        2.1441422743546643     
   15.200000000000001        2.4000000000000004        2.2216823971426201     
   15.200000000000001        3.2000000000000002        2.2767380653569300     
   15.200000000000001        4.0000000000000000        2.2981947333707544     
   15.200000000000001        4.8000000000000007        2.2884436272169459     
   15.200000000000001        5.6000000000000005        2.2631873472263018     
   15.200000000000001        6.4000000000000004        2.2395832767591104     
   15.200000000000001        7.2000000000000002        2.2257249076015495     
   15.200000000000001        8.0000000000000000        2.2178350818835324     
   15.200000000000001        8.8000000000000007        2.2122723469687848     
   15.200000000000001        9.6000000000000014        2.2085156546043576     
   15.200000000000001        10.400000000000000        2.2022095722577979     
   15.200000000000001        11.200000000000001        2.1952799417937472     
   15.200000000000001        12.000000000000000        2.1905112840424152     
   15.200000000000001        12.800000000000001        2.1887743575590188     
   15.200000000000001        13.600000000000001        2.1965723971560904     
   15.200000000000001        14.400000000000000        2.2172498627817792     
   15.200000000000001        15.200000000000001        2.2457125975994305     
   15.200000000000001        16.000000000000000        2.2658858547736171     
   15.200000000000001        16.800000000000001        2.2608420201755921     
   15.200000000000001        17.600000000000001        2.2245221756922731     
   15.200000000000001        18.400000000000002        2.1652655242495835     
   15.200000000000001        19.200000000000003        2.0972177240757759     
   15.200000000000001        20.000000000000000        2.0289277714918508     
   15.200000000000001        20.800000000000001        1.9678654691500121     
   15.200000000000001        21.600000000000001        1.9150293592245011     
   15.200000000000001        22.400000000000002        1.8763819088118390     
   15.200000000000001        23.200000000000003        1.8484530706278408     
   15.200000000000001        24.000000000000000        1.8300372968194194     
   15.200000000000001        24.800000000000001        1.8194893826360243     
   15.200000000000001        25.600000000000001        1.8119667961604429     
   15.200000000000001        26.400000000000002        1.8094409055212197     
   15.200000000000001        27.200000000000003        1.8084939500681467     
   15.200000000000001        28.000000000000000        1.8110516670298236     
   15.200000000000001        28.800000000000001        1.8194316229994378     
   15.200000000000001        29.600000000000001        1.8380998920320148     
   15.200000000000001        30.400000000000002        1.8686159880342963     
   15.200000000000001        31.200000000000003        1.9154115576571968     
   15.200000000000001        32.000000000000000        1.9815163197685333     

   16.000000000000000       0.80000000000000004        2.0543502677046557     
   16.000000000000000        1.6000000000000001        2.1387774894592835     
   16.000000000000000        2.4000000000000004        2.2162373871195098     
   16.000000000000000        3.2000000000000002        2.2714348776049360     
   16.000000000000000        4.0000000000000000        2.2929840928178704     
   16.000000000000000        4.8000000000000007        2.2849043977441861     
   16.000000000000000        5.6000000000000005        2.2597621273352417     
   16.000000000000000        6.4000000000000004        2.2378688900147545     
   16.000000000000000        7.2000000000000002        2.2248165699530369     
   16.000000000000000        8.0000000000000000        2.2183676234295184     
   16.000000000000000        8.8000000000000007        2.2134958117079973     
   16.000000000000000        9.6000000000000014        2.2093363199578806     
   16.000000000000000        10.400000000000000        2.2020877689067730     
   16.000000000000000        11.200000000000001        2.1964393022851607     
   16.000000000000000        12.000000000000000        2.1896293546362102     
   16.000000000000000        12.800000000000001        2.1874391217875795     
   16.000000000000000        13.600000000000001        2.1941063092653681     
   16.000000000000000        14.400000000000000        2.2148225318061501     
   16.000000000000000        15.200000000000001        2.2410811188922413     
   16.000000000000000        16.000000000000000        2.2590065251892422     
   16.000000000000000        16.800000000000001        2.2513325269554301     
   16.000000000000000        17.600000000000001        2.2151765669211918     
   16.000000000000000        18.400000000000002        2.1591295661402863     
   16.000000000000000        19.200000000000003        2.0935973200532039     
   16.000000000000000        20.000000000000000        2.0277076610052398     
   16.000000000000000        20.800000000000001        1.9663112893136507     
   16.000000000000000        21.600000000000001        1.9168933058651652     
   16.000000000000000        22.400000000000002        1.8791671329714661     
   16.000000000000000        23.200000000000003        1.8499824011215875     
   16.000000000000000        24.000000000000000        1.8321624701627899     
   16.000000000000000        24.800000000000001        1.8210117305827145     
   16.000000000000000        25.600000000000001        1.8146927043256349     
   16.000000000000000        26.400000000000002        1.8110035685700026     
   16.000000000000000        27.200000000000003        1.8091630391330280     
   16.000000000000000        28.000000000000000        1.8127951250780394     
   16.000000000000000        28.800000000000001        1.8196187505785615     
   16.000000000000000        29.600000000000001        1.8371497189625350     
   16.000000000000000        30.400000000000002        1.8677344055541227     
   16.000000000000000        31.200000000000003        1.9128650803743596     
   16.000000000000000        32.000000000000000        1.9771169119039427     

   16.800000000000001       0.80000000000000004        2.0451106556375538     
   16.800000000000001        1.6000000000000001        2.1277160758662115     
   16.800000000000001        2.4000000000000004        2.2031088275692046     
   16.800000000000001        3.2000000000000002        2.2594773568969035     
   16.800000000000001        4.0000000000000000        2.2843644274890624     
   16.800000000000001        4.8000000000000007        2.2794341320739169     
   16.800000000000001        5.6000000000000005        2.2567913474030221     
   16.800000000000001        6.4000000000000004        2.2363384227395722     
   16.800000000000001        7.2000000000000002        2.2235343271403196     
   16.800000000000001        8.0000000000000000        2.2176532442783317     
   16.800000000000001        8.8000000000000007        2.2139406121978977     
   16.800000000000001        9.6000000000000014        2.2089616971017043     
   16.800000000000001        10.400000000000000        2.2036046888964025     
   16.800000000000001        11.200000000000001        2.1978149098030468     
   16.800000000000001        12.000000000000000        2.1890225845980473     
   16.800000000000001        12.800000000000001        2.1843600589823118     
   16.800000000000001        13.600000000000001        2.1894520435330045     
   16.800000000000001        14.400000000000000        2.2057640509801884     
   16.800000000000001        15.200000000000001        2.2299897842991898     
   16.800000000000001        16.000000000000000        2.2459828001547852     
   16.800000000000001        16.800000000000001        2.2375648993453177     
   16.800000000000001        17.600000000000001        2.2028146490640221     
   16.800000000000001        18.400000000000002        2.1485315273768055     
   16.800000000000001        19.200000000000003        2.0865876407097410     
   16.800000000000001        20.000000000000000        2.0226980374151773     
   16.800000000000001        20.800000000000001        1.9645054290431971     
   16.800000000000001        21.600000000000001        1.9157302142740080     
   16.800000000000001        22.400000000000002        1.8783152765282647     
   16.800000000000001        23.200000000000003        1.8521766269522453     
   16.800000000000001        24.000000000000000        1.8352096722451177     
   16.800000000000001        24.800000000000001        1.8234575693647466     
   16.800000000000001        25.600000000000001        1.8169518775538882     
   16.800000000000001        26.400000000000002        1.8127028087131261     
   16.800000000000001        27.200000000000003        1.8108671544044361     
   16.800000000000001        28.000000000000000        1.8123106193745069     
   16.800000000000001        28.800000000000001        1.8195793619167682     
   16.800000000000001        29.600000000000001        1.8351012717541850     
   16.800000000000001        30.400000000000002        1.8643936340108838     
   16.800000000000001        31.200000000000003        1.9091497642857611     
   16.800000000000001        32.000000000000000        1.9694488631134610     

   17.600000000000001       0.80000000000000004        2.0301948829197638     
   17.600000000000001        1.6000000000000001        2.1093384651878950     
   17.600000000000001        2.4000000000000004        2.1861220100278715     
   17.600000000000001        3.2000000000000002        2.2427243625374236     
   17.600000000000001        4.0000000000000000        2.2725398590175350     
   17.600000000000001        4.8000000000000007        2.2739008153964826     
   17.600000000000001        5.6000000000000005        2.2571316819116993     
   17.600000000000001        6.4000000000000004        2.2376054451777865     
   17.600000000000001        7.2000000000000002        2.2251717570349960     
   17.600000000000001        8.0000000000000000        2.2178721115792830     
   17.600000000000001        8.8000000000000007        2.2145472443855585     
   17.600000000000001        9.6000000000000014        2.2109669297753434     
   17.600000000000001        10.400000000000000        2.2062506494826710     
   17.600000000000001        11.200000000000001        2.1986996603165476     
   17.600000000000001        12.000000000000000        2.1895613424573441     
   17.600000000000001        12.800000000000001        2.1825018048031533     
   17.600000000000001        13.600000000000001        2.1840597988960160     
   17.600000000000001        14.400000000000000        2.1962007392058687     
   17.600000000000001        15.200000000000001        2.2167813609639255     
   17.600000000000001        16.000000000000000        2.2295907764903067     
   17.600000000000001        16.800000000000001        2.2192881370266764     
   17.600000000000001        17.600000000000001        2.1851129198734092     
   17.600000000000001        18.400000000000002        2.1352295307455593     
   17.600000000000001        19.200000000000003        2.0749940920429877     
   17.600000000000001        20.000000000000000        2.0142875394912361     
   17.600000000000001        20.800000000000001        1.9593491477852039     
   17.600000000000001        21.600000000000001        1.9132182922505976     
   17.600000000000001        22.400000000000002        1.8769845507774061     
   17.600000000000001        23.200000000000003        1.8565478038586500     
   17.600000000000001        24.000000000000000        1.8368407910064388     
   17.600000000000001        24.800000000000001        1.8271360790589268     
   17.600000000000001        25.600000000000001        1.8201343787121649     
   17.600000000000001        26.400000000000002        1.8172701439905112     
   17.600000000000001        27.200000000000003        1.8135517473393035     
   17.600000000000001        28.000000000000000        1.8138680481517828     
   17.600000000000001        28.800000000000001        1.8179627260345670     
   17.600000000000001        29.600000000000001        1.8337355835295099     
   17.600000000000001        30.400000000000002        1.8605093147022025     
   17.600000000000001        31.200000000000003        1.9010985670372385     
   17.600000000000001        32.000000000000000        1.9565413109918575     

   18.400000000000002       0.80000000000000004        2.0108982276015817     
   18.400000000000002        1.6000000000000001        2.0869582370172037     
   18.400000000000002        2.4000000000000004        2.1603574616304559     
   18.400000000000002        3.2000000000000002        2.2217509747258712     
   18.400000000000002        4.0000000000000000        2.2586870153160565     
   18.400000000000002        4.8000000000000007        2.2706073488359229     
   18.400000000000002        5.6000000000000005        2.2604733345452557     
   18.400000000000002        6.4000000000000004        2.2446982654428340     
   18.400000000000002        7.2000000000000002        2.2300809800575951     
   18.400000000000002        8.0000000000000000        2.2218832744384844     
   18.400000000000002        8.8000000000000007        2.2189669378588435     
   18.400000000000002        9.6000000000000014        2.2167255875728253     
   18.400000000000002        10.400000000000000        2.2121168261179109     
   18.400000000000002        11.200000000000001        2.2033688882349871     
   18.400000000000002        12.000000000000000        2.1954980044554655     
   18.400000000000002        12.800000000000001        2.1855803203859301     
   18.400000000000002        13.600000000000001        2.1831552761223558     
   18.400000000000002        14.400000000000000        2.1914481626893476     
   18.400000000000002        15.200000000000001        2.2058151546686458     
   18.400000000000002        16.000000000000000        2.2149034992093370     
   18.400000000000002        16.800000000000001        2.2011988916460785     
   18.400000000000002        17.600000000000001        2.1679184084735130     
   18.400000000000002        18.400000000000002        2.1185084255106976     
   18.400000000000002        19.200000000000003        2.0612016975028680     
   18.400000000000002        20.000000000000000        2.0033134159323724     
   18.400000000000002        20.800000000000001        1.9514862393485319     
   18.400000000000002        21.600000000000001        1.9087062312673384     
   18.400000000000002        22.400000000000002        1.8782194861698414     
   18.400000000000002        23.200000000000003        1.8556069935979629     
   18.400000000000002        24.000000000000000        1.8395068479631926     
   18.400000000000002        24.800000000000001        1.8312420529367386     
   18.400000000000002        25.600000000000001        1.8234627663973120     
   18.400000000000002        26.400000000000002        1.8196551071573126     
   18.400000000000002        27.200000000000003        1.8163205481001403     
   18.400000000000002        28.000000000000000        1.8162894013655113     
   18.400000000000002        28.800000000000001        1.8196591733647205     
   18.400000000000002        29.600000000000001        1.8317794494631510     
   18.400000000000002        30.400000000000002        1.8545209089226429     
   18.400000000000002        31.200000000000003        1.8914662380719029     
   18.400000000000002        32.000000000000000        1.9429263244197199     

   19.200000000000003       0.80000000000000004        1.9874728120457346     
   19.200000000000003        1.6000000000000001        2.0571470732095851     
   19.200000000000003        2.4000000000000004        2.1291251709531935     
   19.200000000000003        3.2000000000000002        2.1931902891655364     
   19.200000000000003        4.0000000000000000        2.2402112752398677     
   19.200000000000003        4.8000000000000007        2.2646289503784764     
   19.200000000000003        5.6000000000000005        2.2666725870181792     
   19.200000000000003        6.4000000000000004        2.2580969050685002     
   19.200000000000003        7.2000000000000002        2.2431525381722115     
   19.200000000000003        8.0000000000000000        2.2342571248011192     
   19.200000000000003        8.8000000000000007        2.2311407451520511     
   19.200000000000003        9.6000000000000014        2.2290951809584043     
   19.200000000000003        10.400000000000000        2.2261081928287054     
   19.200000000000003        11.200000000000001        2.2184375137559602     
   19.200000000000003        12.000000000000000        2.2080929905567515     
   19.200000000000003        12.800000000000001        2.1999715892004619     
   19.200000000000003        13.600000000000001        2.1910809250782948     
   19.200000000000003        14.400000000000000        2.1953490286966360     
   19.200000000000003        15.200000000000001        2.2029759261634343     
   19.200000000000003        16.000000000000000        2.2014569369634995     
   19.200000000000003        16.800000000000001        2.1834189172602785     
   19.200000000000003        17.600000000000001        2.1479866689396663     
   19.200000000000003        18.400000000000002        2.0989588394610292     
   19.200000000000003        19.200000000000003        2.0436008224305611     
   19.200000000000003        20.000000000000000        1.9893891995687090     
   19.200000000000003        20.800000000000001        1.9415501252956318     
   19.200000000000003        21.600000000000001        1.9028119702254083     
   19.200000000000003        22.400000000000002        1.8752003792731426     
   19.200000000000003        23.200000000000003        1.8550542568927881     
   19.200000000000003        24.000000000000000        1.8431768014846581     
   19.200000000000003        24.800000000000001        1.8341437655617046     
   19.200000000000003        25.600000000000001        1.8299123496375389     
   19.200000000000003        26.400000000000002        1.8239634747027371     
   19.200000000000003        27.200000000000003        1.8204937377460702     
   19.200000000000003        28.000000000000000        1.8181177270785029     
   19.200000000000003        28.800000000000001        1.8213697364255543     
   19.200000000000003        29.600000000000001        1.8314418354883601     
   19.200000000000003        30.400000000000002        1.8496275518472498     
   19.200000000000003        31.200000000000003        1.8804947104459915     
   19.200000000000003        32.000000000000000        1.9260307195345419     

   20.000000000000000       0.80000000000000004        1.9616381665334941     
   20.000000000000000        1.6000000000000001        2.0245665955422192     
   20.000000000000000        2.4000000000000004        2.0935791247630613     
   20.000000000000000        3.2000000000000002        2.1579370391135790     
   20.000000000000000        4.0000000000000000        2.2114430668093985     
   20.000000000000000        4.8000000000000007        2.2482005665288156     
   20.000000000000000        5.6000000000000005        2.2659372630996351     
   20.000000000000000        6.4000000000000004        2.2664879437490764     
   20.000000000000000        7.2000000000000002        2.2584210635421358     
   20.000000000000000        8.0000000000000000        2.2537157161510302     
   20.000000000000000        8.8000000000000007        2.2534280388329728     
   20.000000000000000        9.6000000000000014        2.2508835459521626     
   20.000000000000000        10.400000000000000        2.2478790393390873     
   20.000000000000000        11.200000000000001        2.2427762980313846     
   20.000000000000000        12.000000000000000        2.2297394169400184     
   20.000000000000000        12.800000000000001        2.2194205207720441     
   20.000000000000000        13.600000000000001        2.2096852263697482     
   20.000000000000000        14.400000000000000        2.2073823046577501     
   20.000000000000000        15.200000000000001        2.2049619492630530     
   20.000000000000000        16.000000000000000        2.1909659758353124     
   20.000000000000000        16.800000000000001        2.1647559135736922     
   20.000000000000000        17.600000000000001        2.1247165011877729     
   20.000000000000000        18.400000000000002        2.0752782944048636     
   20.000000000000000        19.200000000000003        2.0218772050922449     
   20.000000000000000        20.000000000000000        1.9719682461532295     
   20.000000000000000        20.800000000000001        1.9304802403148411     
   20.000000000000000        21.600000000000001        1.8966550927709978     
   20.000000000000000        22.400000000000002        1.8725177527548471     
   20.000000000000000        23.200000000000003        1.8561385101281294     
   20.000000000000000        24.000000000000000        1.8456341392234186     
   20.000000000000000        24.800000000000001        1.8377579831488549     
   20.000000000000000        25.600000000000001        1.8323635955988749     
   20.000000000000000        26.400000000000002        1.8283473862658217     
   20.000000000000000        27.200000000000003        1.8244236800941689     
   20.000000000000000        28.000000000000000        1.8219451884410256     
   20.000000000000000        28.800000000000001        1.8236818865659139     
   20.000000000000000        29.600000000000001        1.8288210274636527     
   20.000000000000000        30.400000000000002        1.8436798504483627     
   20.000000000000000        31.200000000000003        1.8692960121600557     
   20.000000000000000        32.000000000000000        1.9087136749702800     

   20.800000000000001       0.80000000000000004        1.9346156274963342     
   20.800000000000001        1.6000000000000001        1.9897303121445473     
   20.800000000000001        2.4000000000000004        2.0525072594347913     
   20.800000000000001        3.2000000000000002        2.1151964226872004     
   20.800000000000001        4.0000000000000000        2.1717760234878249     
   20.800000000000001        4.8000000000000007        2.2179768055787017     
   20.800000000000001        5.6000000000000005        2.2469615720242206     
   20.800000000000001        6.4000000000000004        2.2636563732876529     
   20.800000000000001        7.2000000000000002        2.2681180294358878     
   20.800000000000001        8.0000000000000000        2.2716033467782961     
   20.800000000000001        8.8000000000000007        2.2737336163584492     
   20.800000000000001        9.6000000000000014        2.2781513073250630     
   20.800000000000001        10.400000000000000        2.2758625193364153     
   20.800000000000001        11.200000000000001        2.2701209554598711     
   20.800000000000001        12.000000000000000        2.2587848208925512     
   20.800000000000001        12.800000000000001        2.2440479128054411     
   20.800000000000001        13.600000000000001        2.2297845738207269     
   20.800000000000001        14.400000000000000        2.2170046813053266     
   20.800000000000001        15.200000000000001        2.2002008893457496     
   20.800000000000001        16.000000000000000        2.1754708880084195     
   20.800000000000001        16.800000000000001        2.1414899972330632     
   20.800000000000001        17.600000000000001        2.0943228878080196     
   20.800000000000001        18.400000000000002        2.0471931530414573     
   20.800000000000001        19.200000000000003        1.9975122879543594     
   20.800000000000001        20.000000000000000        1.9530060308319646     
   20.800000000000001        20.800000000000001        1.9165433607400464     
   20.800000000000001        21.600000000000001        1.8892340283610514     
   20.800000000000001        22.400000000000002        1.8696523831701923     
   20.800000000000001        23.200000000000003        1.8562345189336520     
   20.800000000000001        24.000000000000000        1.8479736821796582     
   20.800000000000001        24.800000000000001        1.8415624387740204     
   20.800000000000001        25.600000000000001        1.8371599211856942     
   20.800000000000001        26.400000000000002        1.8326462448895748     
   20.800000000000001        27.200000000000003        1.8282362240650365     
   20.800000000000001        28.000000000000000        1.8239029418985269     
   20.800000000000001        28.800000000000001        1.8229240051818896     
   20.800000000000001        29.600000000000001        1.8270071752897235     
   20.800000000000001        30.400000000000002        1.8373264741441906     
   20.800000000000001        31.200000000000003        1.8575831569277301     
   20.800000000000001        32.000000000000000        1.8898071849398848     

   21.600000000000001       0.80000000000000004        1.9082498578658291     
   21.600000000000001        1.6000000000000001        1.9544779203372042     
   21.600000000000001        2.4000000000000004        2.0080684090629748     
   21.600000000000001        3.2000000000000002        2.0663272194122939     
   21.600000000000001        4.0000000000000000        2.1222725759321599     
   21.600000000000001        4.8000000000000007        2.1729280108115461     
   21.600000000000001        5.6000000000000005        2.2120802682381568     
   21.600000000000001        6.4000000000000004        2.2402764422549484     
   21.600000000000001        7.2000000000000002        2.2574675114650047     
   21.600000000000001        8.0000000000000000        2.2698479862236352     
   21.600000000000001        8.8000000000000007        2.2807164321466540     
   21.600000000000001        9.6000000000000014        2.2874121223698203     
   21.600000000000001        10.400000000000000        2.2885012734404486     
   21.600000000000001        11.200000000000001        2.2823665029926401     
   21.600000000000001        12.000000000000000        2.2702334506823276     
   21.600000000000001        12.800000000000001        2.2539985088943384     
   21.600000000000001        13.600000000000001        2.2328452301511272     
   21.600000000000001        14.400000000000000        2.2111269190431821     
   21.600000000000001        15.200000000000001        2.1822306892932777     
   21.600000000000001        16.000000000000000        2.1479815886388720     
   21.600000000000001        16.800000000000001        2.1074040728342727     
   21.600000000000001        17.600000000000001        2.0615132438352077     
   21.600000000000001        18.400000000000002        2.0142447433690660     
   21.600000000000001        19.200000000000003        1.9708777507741855     
   21.600000000000001        20.000000000000000        1.9332527076989421     
   21.600000000000001        20.800000000000001        1.9028492472740570     
   21.600000000000001        21.600000000000001        1.8812250826714494     
   21.600000000000001        22.400000000000002        1.8659682244199103     
   21.600000000000001        23.200000000000003        1.8552366741840960     
   21.600000000000001        24.000000000000000        1.8499557108759339     
   21.600000000000001        24.800000000000001        1.8449579947209565     
   21.600000000000001        25.600000000000001        1.8411210485688321     
   21.600000000000001        26.400000000000002        1.8361579746964534     
   21.600000000000001        27.200000000000003        1.8320834690606267     
   21.600000000000001        28.000000000000000        1.8276175374292640     
   21.600000000000001        28.800000000000001        1.8252648985548761     
   21.600000000000001        29.600000000000001        1.8253352798928042     
   21.600000000000001        30.400000000000002        1.8322014526286265     
   21.600000000000001        31.200000000000003        1.8483899856554920     
   21.600000000000001        32.000000000000000        1.8710725716768908     

   22.400000000000002       0.80000000000000004        1.8845834789204818     
   22.400000000000002        1.6000000000000001        1.9206356460034895     
   22.400000000000002        2.4000000000000004        1.9659969920618046     
   22.400000000000002        3.2000000000000002        2.0154070554835792     
   22.400000000000002        4.0000000000000000        2.0665868434757897     
   22.400000000000002        4.8000000000000007        2.1160056955085653     
   22.400000000000002        5.6000000000000005        2.1585468788931661     
   22.400000000000002        6.4000000000000004        2.1939173248506196     
   22.400000000000002        7.2000000000000002        2.2208109531074194     
   22.400000000000002        8.0000000000000000        2.2419675243127428     
   22.400000000000002        8.8000000000000007        2.2572372996006629     
   22.400000000000002        9.6000000000000014        2.2672871235857408     
   22.400000000000002        10.400000000000000        2.2693320496028719     
   22.400000000000002        11.200000000000001        2.2643436666424761     
   22.400000000000002        12.000000000000000        2.2518560549911535     
   22.400000000000002        12.800000000000001        2.2337793017026910     
   22.400000000000002        13.600000000000001        2.2082257752228815     
   22.400000000000002        14.400000000000000        2.1800694962860936     
   22.400000000000002        15.200000000000001        2.1465898736876547     
   22.400000000000002        16.000000000000000        2.1062451933530411     
   22.400000000000002        16.800000000000001        2.0644163883779814     
   22.400000000000002        17.600000000000001        2.0216581225540047     
   22.400000000000002        18.400000000000002        1.9799343344936997     
   22.400000000000002        19.200000000000003        1.9434314187223816     
   22.400000000000002        20.000000000000000        1.9124433797896236     
   22.400000000000002        20.800000000000001        1.8896878362044474     
   22.400000000000002        21.600000000000001        1.8733073560890516     
   22.400000000000002        22.400000000000002        1.8610198351373584     
   22.400000000000002        23.200000000000003        1.8553738889800189     
   22.400000000000002        24.000000000000000        1.8516302266782450     
   22.400000000000002        24.800000000000001        1.8484369695781184     
   22.400000000000002        25.600000000000001        1.8449494625984755     
   22.400000000000002        26.400000000000002        1.8411802907386683     
   22.400000000000002        27.200000000000003        1.8354199889019271     
   22.400000000000002        28.000000000000000        1.8311898901634487     
   22.400000000000002        28.800000000000001        1.8265516416481615     
   22.400000000000002        29.600000000000001        1.8257582262242571     
   22.400000000000002        30.400000000000002        1.8276711685805187     
   22.400000000000002        31.200000000000003        1.8375461443733674     
   22.400000000000002        32.000000000000000        1.8557504682184147     

   23.200000000000003       0.80000000000000004        1.8620382747775031     
   23.200000000000003        1.6000000000000001        1.8907048438469185     
   23.200000000000003        2.4000000000000004        1.9255879280289177     
   23.200000000000003        3.2000000000000002        1.9661216333038711     
   23.200000000000003        4.0000000000000000        2.0099379019953254     
   23.200000000000003        4.8000000000000007        2.0537831085852565     
   23.200000000000003        5.6000000000000005        2.0940437464998918     
   23.200000000000003        6.4000000000000004        2.1292302217972923     
   23.200000000000003        7.2000000000000002        2.1611034450019768     
   23.200000000000003        8.0000000000000000        2.1844284754212939     
   23.200000000000003        8.8000000000000007        2.2030401929864989     
   23.200000000000003        9.6000000000000014        2.2130117597611294     
   23.200000000000003        10.400000000000000        2.2162507581374249     
   23.200000000000003        11.200000000000001        2.2127148373107142     
   23.200000000000003        12.000000000000000        2.2015175655815113     
   23.200000000000003        12.800000000000001        2.1826190589131307     
   23.200000000000003        13.600000000000001        2.1585161424303356     
   23.200000000000003        14.400000000000000        2.1278934295992942     
   23.200000000000003        15.200000000000001        2.0934560610762536     
   23.200000000000003        16.000000000000000        2.0545608203047223     
   23.200000000000003        16.800000000000001        2.0174789433754006     
   23.200000000000003        17.600000000000001        1.9796023904540094     
   23.200000000000003        18.400000000000002        1.9457365734928025     
   23.200000000000003        19.200000000000003        1.9171737103404074     
   23.200000000000003        20.000000000000000        1.8927205653776193     
   23.200000000000003        20.800000000000001        1.8772856355822498     
   23.200000000000003        21.600000000000001        1.8660311906440299     
   23.200000000000003        22.400000000000002        1.8586600094498076     
   23.200000000000003        23.200000000000003        1.8547667409724733     
   23.200000000000003        24.000000000000000        1.8525692008918107     
   23.200000000000003        24.800000000000001        1.8506812088124243     
   23.200000000000003        25.600000000000001        1.8483332667658667     
   23.200000000000003        26.400000000000002        1.8447748552142049     
   23.200000000000003        27.200000000000003        1.8403809819025978     
   23.200000000000003        28.000000000000000        1.8334335105776418     
   23.200000000000003        28.800000000000001        1.8295423637222508     
   23.200000000000003        29.600000000000001        1.8263415682728423     
   23.200000000000003        30.400000000000002        1.8263852338686393     
   23.200000000000003        31.200000000000003        1.8307713894739934     
   23.200000000000003        32.000000000000000        1.8418455628162149     

   24.000000000000000       0.80000000000000004        1.8459216336757691     
   24.000000000000000        1.6000000000000001        1.8646224768149553     
   24.000000000000000        2.4000000000000004        1.8922823702405513     
   24.000000000000000        3.2000000000000002        1.9221855433195760     
   24.000000000000000        4.0000000000000000        1.9557922356893136     
   24.000000000000000        4.8000000000000007        1.9916919066158794     
   24.000000000000000        5.6000000000000005        2.0265004378977411     
   24.000000000000000        6.4000000000000004        2.0583801993815110     
   24.000000000000000        7.2000000000000002        2.0864986849425606     
   24.000000000000000        8.0000000000000000        2.1088066975788604     
   24.000000000000000        8.8000000000000007        2.1263306050117960     
   24.000000000000000        9.6000000000000014        2.1369084484119245     
   24.000000000000000        10.400000000000000        2.1406426062003416     
   24.000000000000000        11.200000000000001        2.1376784980708443     
   24.000000000000000        12.000000000000000        2.1281866348708331     
   24.000000000000000        12.800000000000001        2.1126866289913431     
   24.000000000000000        13.600000000000001        2.0883812235245989     
   24.000000000000000        14.400000000000000        2.0626574396541209     
   24.000000000000000        15.200000000000001        2.0320877559366388     
   24.000000000000000        16.000000000000000        1.9999968943159994     
   24.000000000000000        16.800000000000001        1.9695670068991382     
   24.000000000000000        17.600000000000001        1.9393701063378610     
   24.000000000000000        18.400000000000002        1.9139191378602893     
   24.000000000000000        19.200000000000003        1.8927405980154146     
   24.000000000000000        20.000000000000000        1.8772887350979344     
   24.000000000000000        20.800000000000001        1.8651910179729378     
   24.000000000000000        21.600000000000001        1.8592220880213235     
   24.000000000000000        22.400000000000002        1.8568195678992918     
   24.000000000000000        23.200000000000003        1.8548558080354134     
   24.000000000000000        24.000000000000000        1.8545906630863100     
   24.000000000000000        24.800000000000001        1.8517530878945951     
   24.000000000000000        25.600000000000001        1.8504481356421327     
   24.000000000000000        26.400000000000002        1.8477630157650307     
   24.000000000000000        27.200000000000003        1.8432939941575135     
   24.000000000000000        28.000000000000000        1.8377620720442909     
   24.000000000000000        28.800000000000001        1.8326449691018103     
   24.000000000000000        29.600000000000001        1.8280963556631304     
   24.000000000000000        30.400000000000002        1.8256813379485790     
   24.000000000000000        31.200000000000003        1.8263328303210495     
   24.000000000000000        32.000000000000000        1.8329609427341198     

   24.800000000000001       0.80000000000000004        1.8345347347350205     
   24.800000000000001        1.6000000000000001        1.8473103509788831     
   24.800000000000001        2.4000000000000004        1.8642364106551987     
   24.800000000000001        3.2000000000000002        1.8856388787999050     
   24.800000000000001        4.0000000000000000        1.9104713824688979     
   24.800000000000001        4.8000000000000007        1.9369522945730953     
   24.800000000000001        5.6000000000000005        1.9637046660364736     
   24.800000000000001        6.4000000000000004        1.9886653043551317     
   24.800000000000001        7.2000000000000002        2.0125851050581831     
   24.800000000000001        8.0000000000000000        2.0307659222242274     
   24.800000000000001        8.8000000000000007        2.0429966990792079     
   24.800000000000001        9.6000000000000014        2.0536429591954262     
   24.800000000000001        10.400000000000000        2.0568553111858208     
   24.800000000000001        11.200000000000001        2.0546735917032994     
   24.800000000000001        12.000000000000000        2.0461378091874587     
   24.800000000000001        12.800000000000001        2.0330654785288829     
   24.800000000000001        13.600000000000001        2.0154416833304678     
   24.800000000000001        14.400000000000000        1.9942302767332696     
   24.800000000000001        15.200000000000001        1.9709008115787872     
   24.800000000000001        16.000000000000000        1.9471351043228817     
   24.800000000000001        16.800000000000001        1.9243649086527115     
   24.800000000000001        17.600000000000001        1.9035692455576709     
   24.800000000000001        18.400000000000002        1.8864349313495552     
   24.800000000000001        19.200000000000003        1.8728498898539436     
   24.800000000000001        20.000000000000000        1.8637752744722429     
   24.800000000000001        20.800000000000001        1.8576309826875252     
   24.800000000000001        21.600000000000001        1.8524994045046528     
   24.800000000000001        22.400000000000002        1.8531049046340440     
   24.800000000000001        23.200000000000003        1.8543303070904082     
   24.800000000000001        24.000000000000000        1.8535774764398536     
   24.800000000000001        24.800000000000001        1.8537269913116248     
   24.800000000000001        25.600000000000001        1.8528853750905598     
   24.800000000000001        26.400000000000002        1.8493836542490998     
   24.800000000000001        27.200000000000003        1.8463615883229199     
   24.800000000000001        28.000000000000000        1.8409060757931637     
   24.800000000000001        28.800000000000001        1.8357123005858109     
   24.800000000000001        29.600000000000001        1.8307266983769586     
   24.800000000000001        30.400000000000002        1.8270527741733340     
   24.800000000000001        31.200000000000003        1.8269084483139530     
   24.800000000000001        32.000000000000000        1.8276437622956374     

   25.600000000000001       0.80000000000000004        1.8288236856022557     
   25.600000000000001        1.6000000000000001        1.8347753033147236     
   25.600000000000001        2.4000000000000004        1.8458889746461704     
   25.600000000000001        3.2000000000000002        1.8585163630696528     
   25.600000000000001        4.0000000000000000        1.8771254204304084     
   25.600000000000001        4.8000000000000007        1.8926494819877657     
   25.600000000000001        5.6000000000000005        1.9123290997594580     
   25.600000000000001        6.4000000000000004        1.9298113352464477     
   25.600000000000001        7.2000000000000002        1.9459704354231615     
   25.600000000000001        8.0000000000000000        1.9593144666963112     
   25.600000000000001        8.8000000000000007        1.9699184884137488     
   25.600000000000001        9.6000000000000014        1.9763903127541307     
   25.600000000000001        10.400000000000000        1.9802655107398606     
   25.600000000000001        11.200000000000001        1.9769720913891069     
   25.600000000000001        12.000000000000000        1.9705542247092640     
   25.600000000000001        12.800000000000001        1.9598360145007279     
   25.600000000000001        13.600000000000001        1.9478503431889020     
   25.600000000000001        14.400000000000000        1.9338533608375967     
   25.600000000000001        15.200000000000001        1.9164849360476659     
   25.600000000000001        16.000000000000000        1.9024843258502013     
   25.600000000000001        16.800000000000001        1.8875436985864145     
   25.600000000000001        17.600000000000001        1.8747043010986242     
   25.600000000000001        18.400000000000002        1.8652213385755758     
   25.600000000000001        19.200000000000003        1.8576926127309226     
   25.600000000000001        20.000000000000000        1.8535017874984829     
   25.600000000000001        20.800000000000001        1.8525656401277690     
   25.600000000000001        21.600000000000001        1.8532971302945205     
   25.600000000000001        22.400000000000002        1.8521952825775561     
   25.600000000000001        23.200000000000003        1.8539108663654269     
   25.600000000000001        24.000000000000000        1.8561170020284259     
   25.600000000000001        24.800000000000001        1.8547513654256194     
   25.600000000000001        25.600000000000001        1.8536486669020784     
   25.600000000000001        26.400000000000002        1.8517176611165560     
   25.600000000000001        27.200000000000003        1.8483467093738415     
   25.600000000000001        28.000000000000000        1.8437597189390025     
   25.600000000000001        28.800000000000001        1.8386593286258892     
   25.600000000000001        29.600000000000001        1.8338061171780367     
   25.600000000000001        30.400000000000002        1.8288356559113090     
   25.600000000000001        31.200000000000003        1.8256137240920578     
   25.600000000000001        32.000000000000000        1.8249408678975909     

   26.400000000000002       0.80000000000000004        1.8259472500035934     
   26.400000000000002        1.6000000000000001        1.8280157079492680     
   26.400000000000002        2.4000000000000004        1.8332038374302639     
   26.400000000000002        3.2000000000000002        1.8410383276413871     
   26.400000000000002        4.0000000000000000        1.8503697134779602     
   26.400000000000002        4.8000000000000007        1.8612705874608648     
   26.400000000000002        5.6000000000000005        1.8726201296784273     
   26.400000000000002        6.4000000000000004        1.8845168485629875     
   26.400000000000002        7.2000000000000002        1.8936221190529459     
   26.400000000000002        8.0000000000000000        1.9031396507825038     
   26.400000000000002        8.8000000000000007        1.9112529992364617     
   26.400000000000002        9.6000000000000014        1.9137767662073288     
   26.400000000000002        10.400000000000000        1.9151927028766282     
   26.400000000000002        11.200000000000001        1.9134773649732675     
   26.400000000000002        12.000000000000000        1.9096516459976440     
   26.400000000000002        12.800000000000001        1.9034403101443682     
   26.400000000000002        13.600000000000001        1.8948119543118132     
   26.400000000000002        14.400000000000000        1.8859572580012305     
   26.400000000000002        15.200000000000001        1.8773172865775305     
   26.400000000000002        16.000000000000000        1.8678994292645019     
   26.400000000000002        16.800000000000001        1.8585054299289490     
   26.400000000000002        17.600000000000001        1.8541079658447048     
   26.400000000000002        18.400000000000002        1.8501400177920224     
   26.400000000000002        19.200000000000003        1.8481827355183928     
   26.400000000000002        20.000000000000000        1.8475941544015795     
   26.400000000000002        20.800000000000001        1.8477349527933407     
   26.400000000000002        21.600000000000001        1.8494216598281510     
   26.400000000000002        22.400000000000002        1.8517225861026543     
   26.400000000000002        23.200000000000003        1.8544495260869707     
   26.400000000000002        24.000000000000000        1.8548970858860643     
   26.400000000000002        24.800000000000001        1.8551782395163292     
   26.400000000000002        25.600000000000001        1.8545672300591813     
   26.400000000000002        26.400000000000002        1.8528702370767649     
   26.400000000000002        27.200000000000003        1.8501962166734520     
   26.400000000000002        28.000000000000000        1.8460084402445642     
   26.400000000000002        28.800000000000001        1.8413459867583928     
   26.400000000000002        29.600000000000001        1.8362432243496798     
   26.400000000000002        30.400000000000002        1.8319468436438648     
   26.400000000000002        31.200000000000003        1.8284324991484895     
   26.400000000000002        32.000000000000000        1.8265075437237110     

   27.200000000000003       0.80000000000000004        1.8273065912590369     
   27.200000000000003        1.6000000000000001        1.8269804488261772     
   27.200000000000003        2.4000000000000004        1.8280265991651190     
   27.200000000000003        3.2000000000000002        1.8304876919352897     
   27.200000000000003        4.0000000000000000        1.8360732108977507     
   27.200000000000003        4.8000000000000007        1.8412320697557394     
   27.200000000000003        5.6000000000000005        1.8464228022579867     
   27.200000000000003        6.4000000000000004        1.8523912261593325     
   27.200000000000003        7.2000000000000002        1.8585955140555530     
   27.200000000000003        8.0000000000000000        1.8632054166501730     
   27.200000000000003        8.8000000000000007        1.8663075202882646     
   27.200000000000003        9.6000000000000014        1.8678461847796903     
   27.200000000000003        10.400000000000000        1.8677703559048837     
   27.200000000000003        11.200000000000001        1.8684271068764520     
   27.200000000000003        12.000000000000000        1.8651912648778675     
   27.200000000000003        12.800000000000001        1.8615114198616918     
   27.200000000000003        13.600000000000001        1.8569454673752543     
   27.200000000000003        14.400000000000000        1.8525048995455438     
   27.200000000000003        15.200000000000001        1.8496075476214413     
   27.200000000000003        16.000000000000000        1.8445324140800654     
   27.200000000000003        16.800000000000001        1.8425023874866095     
   27.200000000000003        17.600000000000001        1.8402741965468845     
   27.200000000000003        18.400000000000002        1.8396718605042759     
   27.200000000000003        19.200000000000003        1.8418187281275422     
   27.200000000000003        20.000000000000000        1.8438450880105113     
   27.200000000000003        20.800000000000001        1.8465232499489250     
   27.200000000000003        21.600000000000001        1.8488176012459827     
   27.200000000000003        22.400000000000002        1.8517621086279172     
   27.200000000000003        23.200000000000003        1.8522701325002879     
   27.200000000000003        24.000000000000000        1.8547671659981684     
   27.200000000000003        24.800000000000001        1.8577797377010352     
   27.200000000000003        25.600000000000001        1.8550083180085775     
   27.200000000000003        26.400000000000002        1.8532857605057340     
   27.200000000000003        27.200000000000003        1.8510635252692982     
   27.200000000000003        28.000000000000000        1.8480935213415446     
   27.200000000000003        28.800000000000001        1.8427935277926468     
   27.200000000000003        29.600000000000001        1.8408597845927877     
   27.200000000000003        30.400000000000002        1.8358800990965156     
   27.200000000000003        31.200000000000003        1.8322659766899070     
   27.200000000000003        32.000000000000000        1.8286684944468636     

   28.000000000000000       0.80000000000000004        1.8308303316384453     
   28.000000000000000        1.6000000000000001        1.8289366991928644     
   28.000000000000000        2.4000000000000004        1.8272261502386185     
   28.000000000000000        3.2000000000000002        1.8277527878547140     
   28.000000000000000        4.0000000000000000        1.8268157670815139     
   28.000000000000000        4.8000000000000007        1.8277372354712171     
   28.000000000000000        5.6000000000000005        1.8327719796745479     
   28.000000000000000        6.4000000000000004        1.8339030616664787     
   28.000000000000000        7.2000000000000002        1.8362552147771456     
   28.000000000000000        8.0000000000000000        1.8365037394088661     
   28.000000000000000        8.8000000000000007        1.8385157527428353     
   28.000000000000000        9.6000000000000014        1.8373805107064762     
   28.000000000000000        10.400000000000000        1.8370697131636602     
   28.000000000000000        11.200000000000001        1.8369335414658501     
   28.000000000000000        12.000000000000000        1.8360450260746324     
   28.000000000000000        12.800000000000001        1.8348793362636371     
   28.000000000000000        13.600000000000001        1.8329211078123846     
   28.000000000000000        14.400000000000000        1.8320533922375541     
   28.000000000000000        15.200000000000001        1.8319660821650636     
   28.000000000000000        16.000000000000000        1.8310983286608571     
   28.000000000000000        16.800000000000001        1.8321497306651036     
   28.000000000000000        17.600000000000001        1.8336444043757871     
   28.000000000000000        18.400000000000002        1.8364316381079158     
   28.000000000000000        19.200000000000003        1.8378013878276547     
   28.000000000000000        20.000000000000000        1.8427448825213328     
   28.000000000000000        20.800000000000001        1.8458317466921925     
   28.000000000000000        21.600000000000001        1.8476788003962277     
   28.000000000000000        22.400000000000002        1.8521695262909066     
   28.000000000000000        23.200000000000003        1.8525482445116870     
   28.000000000000000        24.000000000000000        1.8547666392518876     
   28.000000000000000        24.800000000000001        1.8556918511133524     
   28.000000000000000        25.600000000000001        1.8554123964534399     
   28.000000000000000        26.400000000000002        1.8541004852231777     
   28.000000000000000        27.200000000000003        1.8517636796226586     
   28.000000000000000        28.000000000000000        1.8495375582785529     
   28.000000000000000        28.800000000000001        1.8464872855345800     
   28.000000000000000        29.600000000000001        1.8436779193780723     
   28.000000000000000        30.400000000000002        1.8402679505360868     
   28.000000000000000        31.200000000000003        1.8360614026073399     
   28.000000000000000        32.000000000000000        1.8333644131452032     

   28.800000000000001       0.80000000000000004        1.8348289111876699     
   28.800000000000001        1.6000000000000001        1.8314528540614332     
   28.800000000000001        2.4000000000000004        1.8287892338483249     
   28.800000000000001        3.2000000000000002        1.8267828599831080     
   28.800000000000001        4.0000000000000000        1.8264108443122342     
   28.800000000000001        4.8000000000000007        1.8237228442787419     
   28.800000000000001        5.6000000000000005        1.8228990346249108     
   28.800000000000001        6.4000000000000004        1.8225182473852557     
   28.800000000000001        7.2000000000000002        1.8209980460988024     
   28.800000000000001        8.0000000000000000        1.8205084683361952     
   28.800000000000001        8.8000000000000007        1.8204612364232573     
   28.800000000000001        9.6000000000000014        1.8203225269074825     
   28.800000000000001        10.400000000000000        1.8199795794553795     
   28.800000000000001        11.200000000000001        1.8191190483401936     
   28.800000000000001        12.000000000000000        1.8188192023751664     
   28.800000000000001        12.800000000000001        1.8188428390387972     
   28.800000000000001        13.600000000000001        1.8190362450716624     
   28.800000000000001        14.400000000000000        1.8192976106684200     
   28.800000000000001        15.200000000000001        1.8220172777361781     
   28.800000000000001        16.000000000000000        1.8235357192465864     
   28.800000000000001        16.800000000000001        1.8264938452647066     
   28.800000000000001        17.600000000000001        1.8306957966977997     
   28.800000000000001        18.400000000000002        1.8350193132388994     
   28.800000000000001        19.200000000000003        1.8378278115037425     
   28.800000000000001        20.000000000000000        1.8423031454904577     
   28.800000000000001        20.800000000000001        1.8449477312972893     
   28.800000000000001        21.600000000000001        1.8494696677969054     
   28.800000000000001        22.400000000000002        1.8509794326054168     
   28.800000000000001        23.200000000000003        1.8534608257893446     
   28.800000000000001        24.000000000000000        1.8547815043683933     
   28.800000000000001        24.800000000000001        1.8551290601456789     
   28.800000000000001        25.600000000000001        1.8548204777469242     
   28.800000000000001        26.400000000000002        1.8525766522200042     
   28.800000000000001        27.200000000000003        1.8516700063007347     
   28.800000000000001        28.000000000000000        1.8507307340045802     
   28.800000000000001        28.800000000000001        1.8477025790579487     
   28.800000000000001        29.600000000000001        1.8459128711573209     
   28.800000000000001        30.400000000000002        1.8438424937262834     
   28.800000000000001        31.200000000000003        1.8404237107797581     
   28.800000000000001        32.000000000000000        1.8377837297859660     

   29.600000000000001       0.80000000000000004        1.8378215672453644     
   29.600000000000001        1.6000000000000001        1.8344416942931854     
   29.600000000000001        2.4000000000000004        1.8315246504782501     
   29.600000000000001        3.2000000000000002        1.8294106490470357     
   29.600000000000001        4.0000000000000000        1.8254522953271968     
   29.600000000000001        4.8000000000000007        1.8212398924156545     
   29.600000000000001        5.6000000000000005        1.8194691109477292     
   29.600000000000001        6.4000000000000004        1.8184306166619084     
   29.600000000000001        7.2000000000000002        1.8148600345960706     
   29.600000000000001        8.0000000000000000        1.8123018867235678     
   29.600000000000001        8.8000000000000007        1.8113439391160604     
   29.600000000000001        9.6000000000000014        1.8103112576395632     
   29.600000000000001        10.400000000000000        1.8096597756090695     
   29.600000000000001        11.200000000000001        1.8091865899451773     
   29.600000000000001        12.000000000000000        1.8087771668659860     
   29.600000000000001        12.800000000000001        1.8103304579170325     
   29.600000000000001        13.600000000000001        1.8123441358187689     
   29.600000000000001        14.400000000000000        1.8148012879181903     
   29.600000000000001        15.200000000000001        1.8179054562368810     
   29.600000000000001        16.000000000000000        1.8205786563290480     
   29.600000000000001        16.800000000000001        1.8256608673965282     
   29.600000000000001        17.600000000000001        1.8290517536542086     
   29.600000000000001        18.400000000000002        1.8337646416607141     
   29.600000000000001        19.200000000000003        1.8386160897684152     
   29.600000000000001        20.000000000000000        1.8426701779370507     
   29.600000000000001        20.800000000000001        1.8464205207263702     
   29.600000000000001        21.600000000000001        1.8488537671378935     
   29.600000000000001        22.400000000000002        1.8508792376150622     
   29.600000000000001        23.200000000000003        1.8532912279570095     
   29.600000000000001        24.000000000000000        1.8540192514796450     
   29.600000000000001        24.800000000000001        1.8545928395587497     
   29.600000000000001        25.600000000000001        1.8536160402502253     
   29.600000000000001        26.400000000000002        1.8530473372327116     
   29.600000000000001        27.200000000000003        1.8521425622622909     
   29.600000000000001        28.000000000000000        1.8513940258186303     
   29.600000000000001        28.800000000000001        1.8495226676831114     
   29.600000000000001        29.600000000000001        1.8476387995490526     
   29.600000000000001        30.400000000000002        1.8460348870039018     
   29.600000000000001        31.200000000000003        1.8441964546760894     
   29.600000000000001        32.000000000000000        1.8406530655353464     

   30.400000000000002       0.80000000000000004        1.8402257255131258     
   30.400000000000002        1.6000000000000001        1.8368949302534852     
   30.400000000000002        2.4000000000000004        1.8332584556980249     
   30.400000000000002        3.2000000000000002        1.8296677126897711     
   30.400000000000002        4.0000000000000000        1.8257072107440293     
   30.400000000000002        4.8000000000000007        1.8218445171589901     
   30.400000000000002        5.6000000000000005        1.8192577051433063     
   30.400000000000002        6.4000000000000004        1.8157764049388938     
   30.400000000000002        7.2000000000000002        1.8121215536152895     
   30.400000000000002        8.0000000000000000        1.8077905876290716     
   30.400000000000002        8.8000000000000007        1.8086970936250646     
   30.400000000000002        9.6000000000000014        1.8059219139196856     
   30.400000000000002        10.400000000000000        1.8046726026392994     
   30.400000000000002        11.200000000000001        1.8041352480013000     
   30.400000000000002        12.000000000000000        1.8056845858991066     
   30.400000000000002        12.800000000000001        1.8059693227009130     
   30.400000000000002        13.600000000000001        1.8095481592201594     
   30.400000000000002        14.400000000000000        1.8112359378453793     
   30.400000000000002        15.200000000000001        1.8147079282340666     
   30.400000000000002        16.000000000000000        1.8195363610850364     
   30.400000000000002        16.800000000000001        1.8246058227486879     
   30.400000000000002        17.600000000000001        1.8288754492840806     
   30.400000000000002        18.400000000000002        1.8343168294713506     
   30.400000000000002        19.200000000000003        1.8382983201543128     
   30.400000000000002        20.000000000000000        1.8424370169194701     
   30.400000000000002        20.800000000000001        1.8456583367101964     
   30.400000000000002        21.600000000000001        1.8472092159467108     
   30.400000000000002        22.400000000000002        1.8505001404037980     
   30.400000000000002        23.200000000000003        1.8524284640163828     
   30.400000000000002        24.000000000000000        1.8523602548413880     
   30.400000000000002        24.800000000000001        1.8533998924367707     
   30.400000000000002        25.600000000000001        1.8532540864396727     
   30.400000000000002        26.400000000000002        1.8532473677204280     
   30.400000000000002        27.200000000000003        1.8525862521747596     
   30.400000000000002        28.000000000000000        1.8523609961020160     
   30.400000000000002        28.800000000000001        1.8502812197977414     
   30.400000000000002        29.600000000000001        1.8510097643597534     
   30.400000000000002        30.400000000000002        1.8479859052406820     
   30.400000000000002        31.200000000000003        1.8453643154673653     
   30.400000000000002        32.000000000000000        1.8432046810319398     

   31.200000000000003       0.80000000000000004        1.8420489524278827     
   31.200000000000003        1.6000000000000001        1.8369871559898252     
   31.200000000000003        2.4000000000000004        1.8339257023420084     
   31.200000000000003        3.2000000000000002        1.8277370202467575     
   31.200000000000003        4.0000000000000000        1.8263156550727910     
   31.200000000000003        4.8000000000000007        1.8214861035749246     
   31.200000000000003        5.6000000000000005        1.8176174202713200     
   31.200000000000003        6.4000000000000004        1.8153830161883566     
   31.200000000000003        7.2000000000000002        1.8111912123464455     
   31.200000000000003        8.0000000000000000        1.8080767162922353     
   31.200000000000003        8.8000000000000007        1.8064361939923637     
   31.200000000000003        9.6000000000000014        1.8051622083654297     
   31.200000000000003        10.400000000000000        1.8043980154226047     
   31.200000000000003        11.200000000000001        1.8039922149298435     
   31.200000000000003        12.000000000000000        1.8044037134446553     
   31.200000000000003        12.800000000000001        1.8056850207862289     
   31.200000000000003        13.600000000000001        1.8079150120446370     
   31.200000000000003        14.400000000000000        1.8118389571294107     
   31.200000000000003        15.200000000000001        1.8138458978684415     
   31.200000000000003        16.000000000000000        1.8187640229838833     
   31.200000000000003        16.800000000000001        1.8237293590335795     
   31.200000000000003        17.600000000000001        1.8278302849910284     
   31.200000000000003        18.400000000000002        1.8314352003966115     
   31.200000000000003        19.200000000000003        1.8369319147233658     
   31.200000000000003        20.000000000000000        1.8402244879832916     
   31.200000000000003        20.800000000000001        1.8444113356628251     
   31.200000000000003        21.600000000000001        1.8469681189594127     
   31.200000000000003        22.400000000000002        1.8493579148163843     
   31.200000000000003        23.200000000000003        1.8501124951038765     
   31.200000000000003        24.000000000000000        1.8519221569755746     
   31.200000000000003        24.800000000000001        1.8530168815958692     
   31.200000000000003        25.600000000000001        1.8528252642721685     
   31.200000000000003        26.400000000000002        1.8529258164089948     
   31.200000000000003        27.200000000000003        1.8521171490308725     
   31.200000000000003        28.000000000000000        1.8526402631214873     
   31.200000000000003        28.800000000000001        1.8513316332303482     
   31.200000000000003        29.600000000000001        1.8504085533343184     
   31.200000000000003        30.400000000000002        1.8488531719820942     
   31.200000000000003        31.200000000000003        1.8467214776867120     
   31.200000000000003        32.000000000000000        1.8432206627557604     

   32.000000000000000       0.80000000000000004        1.8403174658989181     
   32.000000000000000        1.6000000000000001        1.8371352299046328     
   32.000000000000000        2.4000000000000004        1.8331100996071203     
   32.000000000000000        3.2000000000000002        1.8291932340369088     
   32.000000000000000        4.0000000000000000        1.8265826391668032     
   32.000000000000000        4.8000000000000007        1.8219600584243385     
   32.000000000000000        5.6000000000000005        1.8182543879959323     
   32.000000000000000        6.4000000000000004        1.8151854065134203     
   32.000000000000000        7.2000000000000002        1.8121712971523682     
   32.000000000000000        8.0000000000000000        1.8105614934416983     
   32.000000000000000        8.8000000000000007        1.8081028477283176     
   32.000000000000000        9.6000000000000014        1.8069362058897207     
   32.000000000000000        10.400000000000000        1.8060875775381262     
   32.000000000000000        11.200000000000001        1.8063293069043580     
   32.000000000000000        12.000000000000000        1.8063415645904530     
   32.000000000000000        12.800000000000001        1.8070107915130025     
   32.000000000000000        13.600000000000001        1.8098677181514757     
   32.000000000000000        14.400000000000000        1.8123679345755501     
   32.000000000000000        15.200000000000001        1.8143272985382732     
   32.000000000000000        16.000000000000000        1.8184096452289407     
   32.000000000000000        16.800000000000001        1.8206410910251103     
   32.000000000000000        17.600000000000001        1.8264733316931787     
   32.000000000000000        18.400000000000002        1.8305488184043983     
   32.000000000000000        19.200000000000003        1.8333562138237418     
   32.000000000000000        20.000000000000000        1.8381609279331670     
   32.000000000000000        20.800000000000001        1.8424447227284046     
   32.000000000000000        21.600000000000001        1.8450272705312249     
   32.000000000000000        22.400000000000002        1.8480656595620135     
   32.000000000000000        23.200000000000003        1.8497096375637145     
   32.000000000000000        24.000000000000000        1.8521834763129539     
   32.000000000000000        24.800000000000001        1.8514735824785993     
   32.000000000000000        25.600000000000001        1.8524653012515442     
   32.000000000000000        26.400000000000002        1.8520522872916463     
   32.000000000000000        27.200000000000003        1.8526959694672223     
   32.000000000000000        28.000000000000000        1.8515864632996879     
   32.000000000000000        28.800000000000001        1.8512555659586254     
   32.000000000000000        29.600000000000001        1.8506948940647121     
   32.000000000000000        30.400000000000002        1.8486351402192780     
   32.000000000000000        31.200000000000003        1.8464478994468141     
   32.000000000000000        32.000000000000000        1.8432268706094908     
