# Supplementary material for: A first-principles phase field method for quantitatively predicting multi-composition phase separation without thermodynamic empirical parameter
Source: Nat Commun. 2019 Aug 1;10:3451. doi: 10.1038/s41467-019-11248-z (PMC6671953; doi:10.1038/s41467-019-11248-z)
Supplement: Supplementary file 3 — Source Data [file 41467_2019_11248_MOESM3_ESM.zip › supplementary-files/data-files/Fig.7/Fig7-a-b-Ni30%/out_Ni_100000-8.0]

  0.80000000000000004       0.80000000000000004        1.8374264051431077     
  0.80000000000000004        1.6000000000000001        1.8342028883460098     
  0.80000000000000004        2.4000000000000004        1.8312197187733681     
  0.80000000000000004        3.2000000000000002        1.8269988871071789     
  0.80000000000000004        4.0000000000000000        1.8247290746947351     
  0.80000000000000004        4.8000000000000007        1.8215485668647637     
  0.80000000000000004        5.6000000000000005        1.8198076088255215     
  0.80000000000000004        6.4000000000000004        1.8177335335745419     
  0.80000000000000004        7.2000000000000002        1.8156892582377915     
  0.80000000000000004        8.0000000000000000        1.8154301162816213     
  0.80000000000000004        8.8000000000000007        1.8145081946899184     
  0.80000000000000004        9.6000000000000014        1.8140536604394986     
  0.80000000000000004        10.400000000000000        1.8138548883229710     
  0.80000000000000004        11.200000000000001        1.8125033118855287     
  0.80000000000000004        12.000000000000000        1.8137451024573119     
  0.80000000000000004        12.800000000000001        1.8132070727359852     
  0.80000000000000004        13.600000000000001        1.8138088287581311     
  0.80000000000000004        14.400000000000000        1.8148173592693415     
  0.80000000000000004        15.200000000000001        1.8164458954015774     
  0.80000000000000004        16.000000000000000        1.8175976132721134     
  0.80000000000000004        16.800000000000001        1.8207717407573454     
  0.80000000000000004        17.600000000000001        1.8238244209878398     
  0.80000000000000004        18.400000000000002        1.8276910473027914     
  0.80000000000000004        19.200000000000003        1.8307543721688604     
  0.80000000000000004        20.000000000000000        1.8347945133678651     
  0.80000000000000004        20.800000000000001        1.8385772954603246     
  0.80000000000000004        21.600000000000001        1.8413901510852964     
  0.80000000000000004        22.400000000000002        1.8455301846175947     
  0.80000000000000004        23.200000000000003        1.8481609480973229     
  0.80000000000000004        24.000000000000000        1.8487792365626217     
  0.80000000000000004        24.800000000000001        1.8512917076150146     
  0.80000000000000004        25.600000000000001        1.8515768171672871     
  0.80000000000000004        26.400000000000002        1.8522666993682111     
  0.80000000000000004        27.200000000000003        1.8522093460724720     
  0.80000000000000004        28.000000000000000        1.8515193234721918     
  0.80000000000000004        28.800000000000001        1.8502457348761969     
  0.80000000000000004        29.600000000000001        1.8483265101155530     
  0.80000000000000004        30.400000000000002        1.8462872151229368     
  0.80000000000000004        31.200000000000003        1.8445963141265533     
  0.80000000000000004        32.000000000000000        1.8417803603761544     

   1.6000000000000001       0.80000000000000004        1.8344514408823880     
   1.6000000000000001        1.6000000000000001        1.8314100429799707     
   1.6000000000000001        2.4000000000000004        1.8276734425666168     
   1.6000000000000001        3.2000000000000002        1.8269694338255207     
   1.6000000000000001        4.0000000000000000        1.8251034687705596     
   1.6000000000000001        4.8000000000000007        1.8240447841562060     
   1.6000000000000001        5.6000000000000005        1.8246617126426410     
   1.6000000000000001        6.4000000000000004        1.8244679155384891     
   1.6000000000000001        7.2000000000000002        1.8252652410932229     
   1.6000000000000001        8.0000000000000000        1.8258210039323519     
   1.6000000000000001        8.8000000000000007        1.8266122356008800     
   1.6000000000000001        9.6000000000000014        1.8270426234934214     
   1.6000000000000001        10.400000000000000        1.8268856585555373     
   1.6000000000000001        11.200000000000001        1.8284375918902638     
   1.6000000000000001        12.000000000000000        1.8247726624298930     
   1.6000000000000001        12.800000000000001        1.8252888394403890     
   1.6000000000000001        13.600000000000001        1.8226881603918539     
   1.6000000000000001        14.400000000000000        1.8227278113892944     
   1.6000000000000001        15.200000000000001        1.8215183218257314     
   1.6000000000000001        16.000000000000000        1.8219686808438611     
   1.6000000000000001        16.800000000000001        1.8221760763769119     
   1.6000000000000001        17.600000000000001        1.8228114552276038     
   1.6000000000000001        18.400000000000002        1.8250472514082250     
   1.6000000000000001        19.200000000000003        1.8268928083234337     
   1.6000000000000001        20.000000000000000        1.8312108320254885     
   1.6000000000000001        20.800000000000001        1.8348261657915044     
   1.6000000000000001        21.600000000000001        1.8382178103355515     
   1.6000000000000001        22.400000000000002        1.8417812744014823     
   1.6000000000000001        23.200000000000003        1.8451674854499316     
   1.6000000000000001        24.000000000000000        1.8476692789598643     
   1.6000000000000001        24.800000000000001        1.8494762375537295     
   1.6000000000000001        25.600000000000001        1.8507996759623522     
   1.6000000000000001        26.400000000000002        1.8502361812551009     
   1.6000000000000001        27.200000000000003        1.8508583706745676     
   1.6000000000000001        28.000000000000000        1.8503460813042014     
   1.6000000000000001        28.800000000000001        1.8492819597669989     
   1.6000000000000001        29.600000000000001        1.8466016297990766     
   1.6000000000000001        30.400000000000002        1.8436824863471082     
   1.6000000000000001        31.200000000000003        1.8409509787233040     
   1.6000000000000001        32.000000000000000        1.8377875051901185     

   2.4000000000000004       0.80000000000000004        1.8305728423468666     
   2.4000000000000004        1.6000000000000001        1.8289280658288785     
   2.4000000000000004        2.4000000000000004        1.8283049260426478     
   2.4000000000000004        3.2000000000000002        1.8284791909196998     
   2.4000000000000004        4.0000000000000000        1.8293429051962007     
   2.4000000000000004        4.8000000000000007        1.8323421015902532     
   2.4000000000000004        5.6000000000000005        1.8363508796050070     
   2.4000000000000004        6.4000000000000004        1.8398427313353585     
   2.4000000000000004        7.2000000000000002        1.8433702999375068     
   2.4000000000000004        8.0000000000000000        1.8455259590415745     
   2.4000000000000004        8.8000000000000007        1.8491405269267260     
   2.4000000000000004        9.6000000000000014        1.8495751681456414     
   2.4000000000000004        10.400000000000000        1.8507420636895682     
   2.4000000000000004        11.200000000000001        1.8505222304445226     
   2.4000000000000004        12.000000000000000        1.8493663998252485     
   2.4000000000000004        12.800000000000001        1.8464311546055001     
   2.4000000000000004        13.600000000000001        1.8430095211562734     
   2.4000000000000004        14.400000000000000        1.8379222465542295     
   2.4000000000000004        15.200000000000001        1.8347906073769971     
   2.4000000000000004        16.000000000000000        1.8314748233451796     
   2.4000000000000004        16.800000000000001        1.8280590910811028     
   2.4000000000000004        17.600000000000001        1.8261345151170136     
   2.4000000000000004        18.400000000000002        1.8259735957418421     
   2.4000000000000004        19.200000000000003        1.8265846428348023     
   2.4000000000000004        20.000000000000000        1.8284196256581831     
   2.4000000000000004        20.800000000000001        1.8312898118400847     
   2.4000000000000004        21.600000000000001        1.8343530054431894     
   2.4000000000000004        22.400000000000002        1.8383642862345522     
   2.4000000000000004        23.200000000000003        1.8430295739413665     
   2.4000000000000004        24.000000000000000        1.8451607953082636     
   2.4000000000000004        24.800000000000001        1.8469937917087313     
   2.4000000000000004        25.600000000000001        1.8495417700689532     
   2.4000000000000004        26.400000000000002        1.8502803017233371     
   2.4000000000000004        27.200000000000003        1.8512078444657383     
   2.4000000000000004        28.000000000000000        1.8488233611582663     
   2.4000000000000004        28.800000000000001        1.8471358045880208     
   2.4000000000000004        29.600000000000001        1.8449788553652111     
   2.4000000000000004        30.400000000000002        1.8405697269518351     
   2.4000000000000004        31.200000000000003        1.8379252660779182     
   2.4000000000000004        32.000000000000000        1.8341961437912966     

   3.2000000000000002       0.80000000000000004        1.8283114911485345     
   3.2000000000000002        1.6000000000000001        1.8284908214588380     
   3.2000000000000002        2.4000000000000004        1.8319659517865743     
   3.2000000000000002        3.2000000000000002        1.8352440582451026     
   3.2000000000000002        4.0000000000000000        1.8401344831399591     
   3.2000000000000002        4.8000000000000007        1.8478026247989519     
   3.2000000000000002        5.6000000000000005        1.8559022661669806     
   3.2000000000000002        6.4000000000000004        1.8638285748123464     
   3.2000000000000002        7.2000000000000002        1.8712413705139386     
   3.2000000000000002        8.0000000000000000        1.8790332081081986     
   3.2000000000000002        8.8000000000000007        1.8855375066834901     
   3.2000000000000002        9.6000000000000014        1.8882465915137308     
   3.2000000000000002        10.400000000000000        1.8902327290564225     
   3.2000000000000002        11.200000000000001        1.8894565367497531     
   3.2000000000000002        12.000000000000000        1.8864071890683671     
   3.2000000000000002        12.800000000000001        1.8813818594622245     
   3.2000000000000002        13.600000000000001        1.8734946172102649     
   3.2000000000000002        14.400000000000000        1.8656144215887973     
   3.2000000000000002        15.200000000000001        1.8576169529477362     
   3.2000000000000002        16.000000000000000        1.8489446766753206     
   3.2000000000000002        16.800000000000001        1.8409002972403417     
   3.2000000000000002        17.600000000000001        1.8345100616428669     
   3.2000000000000002        18.400000000000002        1.8292764852976897     
   3.2000000000000002        19.200000000000003        1.8267781577192468     
   3.2000000000000002        20.000000000000000        1.8274264224270567     
   3.2000000000000002        20.800000000000001        1.8289651426988289     
   3.2000000000000002        21.600000000000001        1.8313786136306272     
   3.2000000000000002        22.400000000000002        1.8351719323545090     
   3.2000000000000002        23.200000000000003        1.8382589529500315     
   3.2000000000000002        24.000000000000000        1.8430038477356303     
   3.2000000000000002        24.800000000000001        1.8450565230936067     
   3.2000000000000002        25.600000000000001        1.8481429015655966     
   3.2000000000000002        26.400000000000002        1.8489963883590341     
   3.2000000000000002        27.200000000000003        1.8482826278838462     
   3.2000000000000002        28.000000000000000        1.8475419531124497     
   3.2000000000000002        28.800000000000001        1.8457681462737043     
   3.2000000000000002        29.600000000000001        1.8417624981395380     
   3.2000000000000002        30.400000000000002        1.8379960255181236     
   3.2000000000000002        31.200000000000003        1.8339727213696939     
   3.2000000000000002        32.000000000000000        1.8309132926456577     

   4.0000000000000000       0.80000000000000004        1.8286826381498220     
   4.0000000000000000        1.6000000000000001        1.8315293277592086     
   4.0000000000000000        2.4000000000000004        1.8381878689703959     
   4.0000000000000000        3.2000000000000002        1.8482660549711496     
   4.0000000000000000        4.0000000000000000        1.8598029753691734     
   4.0000000000000000        4.8000000000000007        1.8742427777242581     
   4.0000000000000000        5.6000000000000005        1.8879057499387686     
   4.0000000000000000        6.4000000000000004        1.9023618509128928     
   4.0000000000000000        7.2000000000000002        1.9150063724330300     
   4.0000000000000000        8.0000000000000000        1.9267486755965835     
   4.0000000000000000        8.8000000000000007        1.9356103607956037     
   4.0000000000000000        9.6000000000000014        1.9414000987528135     
   4.0000000000000000        10.400000000000000        1.9438032972703028     
   4.0000000000000000        11.200000000000001        1.9424737611766933     
   4.0000000000000000        12.000000000000000        1.9374966632508581     
   4.0000000000000000        12.800000000000001        1.9289192186122595     
   4.0000000000000000        13.600000000000001        1.9187559426897640     
   4.0000000000000000        14.400000000000000        1.9057833663562025     
   4.0000000000000000        15.200000000000001        1.8908479389005324     
   4.0000000000000000        16.000000000000000        1.8760593194167816     
   4.0000000000000000        16.800000000000001        1.8621656940004192     
   4.0000000000000000        17.600000000000001        1.8499267898800118     
   4.0000000000000000        18.400000000000002        1.8408823625780095     
   4.0000000000000000        19.200000000000003        1.8328300863574394     
   4.0000000000000000        20.000000000000000        1.8286033427279622     
   4.0000000000000000        20.800000000000001        1.8276739682724235     
   4.0000000000000000        21.600000000000001        1.8281817825846727     
   4.0000000000000000        22.400000000000002        1.8322775479421269     
   4.0000000000000000        23.200000000000003        1.8376545826243844     
   4.0000000000000000        24.000000000000000        1.8413175520257790     
   4.0000000000000000        24.800000000000001        1.8442307953474051     
   4.0000000000000000        25.600000000000001        1.8465853751828167     
   4.0000000000000000        26.400000000000002        1.8474435505774631     
   4.0000000000000000        27.200000000000003        1.8462377210821170     
   4.0000000000000000        28.000000000000000        1.8447342962091295     
   4.0000000000000000        28.800000000000001        1.8423773291496761     
   4.0000000000000000        29.600000000000001        1.8382021521843381     
   4.0000000000000000        30.400000000000002        1.8346337914425834     
   4.0000000000000000        31.200000000000003        1.8307336384039152     
   4.0000000000000000        32.000000000000000        1.8291428784263895     

   4.8000000000000007       0.80000000000000004        1.8336411605853162     
   4.8000000000000007        1.6000000000000001        1.8412215746566025     
   4.8000000000000007        2.4000000000000004        1.8535910774314415     
   4.8000000000000007        3.2000000000000002        1.8701269794005302     
   4.8000000000000007        4.0000000000000000        1.8894329109323924     
   4.8000000000000007        4.8000000000000007        1.9115855977748919     
   4.8000000000000007        5.6000000000000005        1.9328686675286031     
   4.8000000000000007        6.4000000000000004        1.9546381024546891     
   4.8000000000000007        7.2000000000000002        1.9723737971799944     
   4.8000000000000007        8.0000000000000000        1.9882013475970897     
   4.8000000000000007        8.8000000000000007        1.9992712624985629     
   4.8000000000000007        9.6000000000000014        2.0072574994852870     
   4.8000000000000007        10.400000000000000        2.0100203260718286     
   4.8000000000000007        11.200000000000001        2.0085738368984600     
   4.8000000000000007        12.000000000000000        2.0022894790097707     
   4.8000000000000007        12.800000000000001        1.9899206826243971     
   4.8000000000000007        13.600000000000001        1.9740824593667350     
   4.8000000000000007        14.400000000000000        1.9545055421478001     
   4.8000000000000007        15.200000000000001        1.9354361344529403     
   4.8000000000000007        16.000000000000000        1.9146271499311565     
   4.8000000000000007        16.800000000000001        1.8926185802189732     
   4.8000000000000007        17.600000000000001        1.8740932614650643     
   4.8000000000000007        18.400000000000002        1.8558858718091049     
   4.8000000000000007        19.200000000000003        1.8428823024964951     
   4.8000000000000007        20.000000000000000        1.8341760740863373     
   4.8000000000000007        20.800000000000001        1.8295781719394364     
   4.8000000000000007        21.600000000000001        1.8284554014705041     
   4.8000000000000007        22.400000000000002        1.8301969333783097     
   4.8000000000000007        23.200000000000003        1.8335904894478086     
   4.8000000000000007        24.000000000000000        1.8372788953364052     
   4.8000000000000007        24.800000000000001        1.8412268319554481     
   4.8000000000000007        25.600000000000001        1.8442649934463169     
   4.8000000000000007        26.400000000000002        1.8425672817695913     
   4.8000000000000007        27.200000000000003        1.8443507454933075     
   4.8000000000000007        28.000000000000000        1.8415275448405199     
   4.8000000000000007        28.800000000000001        1.8384394397287893     
   4.8000000000000007        29.600000000000001        1.8347541171693242     
   4.8000000000000007        30.400000000000002        1.8309013508878227     
   4.8000000000000007        31.200000000000003        1.8284663438686239     
   4.8000000000000007        32.000000000000000        1.8295430911460380     

   5.6000000000000005       0.80000000000000004        1.8404770888894528     
   5.6000000000000005        1.6000000000000001        1.8562518056524968     
   5.6000000000000005        2.4000000000000004        1.8776318030078221     
   5.6000000000000005        3.2000000000000002        1.9026613719903929     
   5.6000000000000005        4.0000000000000000        1.9324435593832494     
   5.6000000000000005        4.8000000000000007        1.9609679844042305     
   5.6000000000000005        5.6000000000000005        1.9896742594351970     
   5.6000000000000005        6.4000000000000004        2.0160919184691313     
   5.6000000000000005        7.2000000000000002        2.0394553283317758     
   5.6000000000000005        8.0000000000000000        2.0587250339465486     
   5.6000000000000005        8.8000000000000007        2.0729812279807027     
   5.6000000000000005        9.6000000000000014        2.0815719705146516     
   5.6000000000000005        10.400000000000000        2.0857767057576653     
   5.6000000000000005        11.200000000000001        2.0814369051025348     
   5.6000000000000005        12.000000000000000        2.0725791790462922     
   5.6000000000000005        12.800000000000001        2.0585439606167877     
   5.6000000000000005        13.600000000000001        2.0395290397307111     
   5.6000000000000005        14.400000000000000        2.0154860308093432     
   5.6000000000000005        15.200000000000001        1.9888135506109310     
   5.6000000000000005        16.000000000000000        1.9603214115067502     
   5.6000000000000005        16.800000000000001        1.9316267929476045     
   5.6000000000000005        17.600000000000001        1.9036171354384528     
   5.6000000000000005        18.400000000000002        1.8788261045396584     
   5.6000000000000005        19.200000000000003        1.8614160124928480     
   5.6000000000000005        20.000000000000000        1.8439317778465256     
   5.6000000000000005        20.800000000000001        1.8344330552597414     
   5.6000000000000005        21.600000000000001        1.8298519009333307     
   5.6000000000000005        22.400000000000002        1.8292353655519471     
   5.6000000000000005        23.200000000000003        1.8322198407067196     
   5.6000000000000005        24.000000000000000        1.8347278225508863     
   5.6000000000000005        24.800000000000001        1.8374883266368758     
   5.6000000000000005        25.600000000000001        1.8402752775189841     
   5.6000000000000005        26.400000000000002        1.8416089089323868     
   5.6000000000000005        27.200000000000003        1.8420023684346591     
   5.6000000000000005        28.000000000000000        1.8391682366142743     
   5.6000000000000005        28.800000000000001        1.8355028971011154     
   5.6000000000000005        29.600000000000001        1.8322387240382501     
   5.6000000000000005        30.400000000000002        1.8289581837950071     
   5.6000000000000005        31.200000000000003        1.8295855867567670     
   5.6000000000000005        32.000000000000000        1.8328710332341036     

   6.4000000000000004       0.80000000000000004        1.8562064892430872     
   6.4000000000000004        1.6000000000000001        1.8787891829059680     
   6.4000000000000004        2.4000000000000004        1.9098776641346933     
   6.4000000000000004        3.2000000000000002        1.9445933605937622     
   6.4000000000000004        4.0000000000000000        1.9806723462024580     
   6.4000000000000004        4.8000000000000007        2.0185970686465553     
   6.4000000000000004        5.6000000000000005        2.0527105218550297     
   6.4000000000000004        6.4000000000000004        2.0827273679099427     
   6.4000000000000004        7.2000000000000002        2.1087012749268914     
   6.4000000000000004        8.0000000000000000        2.1294921495783714     
   6.4000000000000004        8.8000000000000007        2.1448465718303913     
   6.4000000000000004        9.6000000000000014        2.1541659512954445     
   6.4000000000000004        10.400000000000000        2.1571125931364374     
   6.4000000000000004        11.200000000000001        2.1521769692015633     
   6.4000000000000004        12.000000000000000        2.1425313481401926     
   6.4000000000000004        12.800000000000001        2.1253267204398436     
   6.4000000000000004        13.600000000000001        2.1022771718501101     
   6.4000000000000004        14.400000000000000        2.0747739215685335     
   6.4000000000000004        15.200000000000001        2.0454167195914508     
   6.4000000000000004        16.000000000000000        2.0108246719204708     
   6.4000000000000004        16.800000000000001        1.9759024609019344     
   6.4000000000000004        17.600000000000001        1.9416034437319005     
   6.4000000000000004        18.400000000000002        1.9086793161031403     
   6.4000000000000004        19.200000000000003        1.8802982084001021     
   6.4000000000000004        20.000000000000000        1.8580451024609885     
   6.4000000000000004        20.800000000000001        1.8422249889567508     
   6.4000000000000004        21.600000000000001        1.8331012533337103     
   6.4000000000000004        22.400000000000002        1.8296922978527270     
   6.4000000000000004        23.200000000000003        1.8295905643444976     
   6.4000000000000004        24.000000000000000        1.8297864085891273     
   6.4000000000000004        24.800000000000001        1.8349440347333963     
   6.4000000000000004        25.600000000000001        1.8385470420249952     
   6.4000000000000004        26.400000000000002        1.8385359244888684     
   6.4000000000000004        27.200000000000003        1.8381173508927187     
   6.4000000000000004        28.000000000000000        1.8347183627854604     
   6.4000000000000004        28.800000000000001        1.8327210161165723     
   6.4000000000000004        29.600000000000001        1.8298585365524807     
   6.4000000000000004        30.400000000000002        1.8277800916123268     
   6.4000000000000004        31.200000000000003        1.8316147639342468     
   6.4000000000000004        32.000000000000000        1.8400616478507192     

   7.2000000000000002       0.80000000000000004        1.8756745692318790     
   7.2000000000000002        1.6000000000000001        1.9068606049186423     
   7.2000000000000002        2.4000000000000004        1.9480250819543110     
   7.2000000000000002        3.2000000000000002        1.9928893237890102     
   7.2000000000000002        4.0000000000000000        2.0373192334784522     
   7.2000000000000002        4.8000000000000007        2.0789478908191636     
   7.2000000000000002        5.6000000000000005        2.1155021324987699     
   7.2000000000000002        6.4000000000000004        2.1462034820489571     
   7.2000000000000002        7.2000000000000002        2.1697833607555470     
   7.2000000000000002        8.0000000000000000        2.1893628855102647     
   7.2000000000000002        8.8000000000000007        2.2038840720597634     
   7.2000000000000002        9.6000000000000014        2.2129085718760555     
   7.2000000000000002        10.400000000000000        2.2141356303221200     
   7.2000000000000002        11.200000000000001        2.2080291371022849     
   7.2000000000000002        12.000000000000000        2.1954287765743246     
   7.2000000000000002        12.800000000000001        2.1785145317463486     
   7.2000000000000002        13.600000000000001        2.1560000499945473     
   7.2000000000000002        14.400000000000000        2.1286221214883545     
   7.2000000000000002        15.200000000000001        2.0974731169506140     
   7.2000000000000002        16.000000000000000        2.0620142341900003     
   7.2000000000000002        16.800000000000001        2.0229086435207102     
   7.2000000000000002        17.600000000000001        1.9810197380148298     
   7.2000000000000002        18.400000000000002        1.9415432462293998     
   7.2000000000000002        19.200000000000003        1.9050439017869230     
   7.2000000000000002        20.000000000000000        1.8757491934670101     
   7.2000000000000002        20.800000000000001        1.8529463285590713     
   7.2000000000000002        21.600000000000001        1.8384364010459207     
   7.2000000000000002        22.400000000000002        1.8323771490339464     
   7.2000000000000002        23.200000000000003        1.8285292956047576     
   7.2000000000000002        24.000000000000000        1.8305294091926136     
   7.2000000000000002        24.800000000000001        1.8318699550073896     
   7.2000000000000002        25.600000000000001        1.8337840640993226     
   7.2000000000000002        26.400000000000002        1.8344036786952744     
   7.2000000000000002        27.200000000000003        1.8334701767230586     
   7.2000000000000002        28.000000000000000        1.8307111425195091     
   7.2000000000000002        28.800000000000001        1.8288572000270449     
   7.2000000000000002        29.600000000000001        1.8277493136526761     
   7.2000000000000002        30.400000000000002        1.8294393765426815     
   7.2000000000000002        31.200000000000003        1.8370741925673300     
   7.2000000000000002        32.000000000000000        1.8510520665076877     

   8.0000000000000000       0.80000000000000004        1.8991650422871107     
   8.0000000000000000        1.6000000000000001        1.9415762839747819     
   8.0000000000000000        2.4000000000000004        1.9916297673803656     
   8.0000000000000000        3.2000000000000002        2.0432434408130189     
   8.0000000000000000        4.0000000000000000        2.0924370113194013     
   8.0000000000000000        4.8000000000000007        2.1357465677624869     
   8.0000000000000000        5.6000000000000005        2.1697516393446787     
   8.0000000000000000        6.4000000000000004        2.1949813817701562     
   8.0000000000000000        7.2000000000000002        2.2133737802212718     
   8.0000000000000000        8.0000000000000000        2.2280969858403070     
   8.0000000000000000        8.8000000000000007        2.2386042543444526     
   8.0000000000000000        9.6000000000000014        2.2446310639091314     
   8.0000000000000000        10.400000000000000        2.2454667620621516     
   8.0000000000000000        11.200000000000001        2.2397150284672294     
   8.0000000000000000        12.000000000000000        2.2272227304686836     
   8.0000000000000000        12.800000000000001        2.2108727655418008     
   8.0000000000000000        13.600000000000001        2.1903618554918776     
   8.0000000000000000        14.400000000000000        2.1670008685607942     
   8.0000000000000000        15.200000000000001        2.1404407186203342     
   8.0000000000000000        16.000000000000000        2.1076760061223561     
   8.0000000000000000        16.800000000000001        2.0681076351732850     
   8.0000000000000000        17.600000000000001        2.0238937990994414     
   8.0000000000000000        18.400000000000002        1.9775447886935118     
   8.0000000000000000        19.200000000000003        1.9310846635665035     
   8.0000000000000000        20.000000000000000        1.8961476547755549     
   8.0000000000000000        20.800000000000001        1.8657588954911990     
   8.0000000000000000        21.600000000000001        1.8463415464318949     
   8.0000000000000000        22.400000000000002        1.8352404490208121     
   8.0000000000000000        23.200000000000003        1.8292647712901109     
   8.0000000000000000        24.000000000000000        1.8278474231969131     
   8.0000000000000000        24.800000000000001        1.8288198693019344     
   8.0000000000000000        25.600000000000001        1.8297131626489453     
   8.0000000000000000        26.400000000000002        1.8304983681991571     
   8.0000000000000000        27.200000000000003        1.8294713379998793     
   8.0000000000000000        28.000000000000000        1.8296263587941100     
   8.0000000000000000        28.800000000000001        1.8253440130268435     
   8.0000000000000000        29.600000000000001        1.8270412827203493     
   8.0000000000000000        30.400000000000002        1.8327112521456150     
   8.0000000000000000        31.200000000000003        1.8449027239873483     
   8.0000000000000000        32.000000000000000        1.8675007464180524     

   8.8000000000000007       0.80000000000000004        1.9263067953622188     
   8.8000000000000007        1.6000000000000001        1.9779369778147049     
   8.8000000000000007        2.4000000000000004        2.0364333756129676     
   8.8000000000000007        3.2000000000000002        2.0911314958962137     
   8.8000000000000007        4.0000000000000000        2.1419130183203143     
   8.8000000000000007        4.8000000000000007        2.1816708952072665     
   8.8000000000000007        5.6000000000000005        2.2065223411211252     
   8.8000000000000007        6.4000000000000004        2.2223537126987019     
   8.8000000000000007        7.2000000000000002        2.2322629413052772     
   8.8000000000000007        8.0000000000000000        2.2399635443383232     
   8.8000000000000007        8.8000000000000007        2.2465898008946530     
   8.8000000000000007        9.6000000000000014        2.2494456893727874     
   8.8000000000000007        10.400000000000000        2.2484735626013990     
   8.8000000000000007        11.200000000000001        2.2423541309407851     
   8.8000000000000007        12.000000000000000        2.2312806086493868     
   8.8000000000000007        12.800000000000001        2.2159709498997771     
   8.8000000000000007        13.600000000000001        2.2037865652207018     
   8.8000000000000007        14.400000000000000        2.1874675929452665     
   8.8000000000000007        15.200000000000001        2.1685061933830148     
   8.8000000000000007        16.000000000000000        2.1462771035879613     
   8.8000000000000007        16.800000000000001        2.1093421557113530     
   8.8000000000000007        17.600000000000001        2.0635231819777551     
   8.8000000000000007        18.400000000000002        2.0130235519266320     
   8.8000000000000007        19.200000000000003        1.9616756848416350     
   8.8000000000000007        20.000000000000000        1.9188066357614713     
   8.8000000000000007        20.800000000000001        1.8816444598974165     
   8.8000000000000007        21.600000000000001        1.8548779395676598     
   8.8000000000000007        22.400000000000002        1.8384211169367499     
   8.8000000000000007        23.200000000000003        1.8292616057331674     
   8.8000000000000007        24.000000000000000        1.8253472862297886     
   8.8000000000000007        24.800000000000001        1.8249943419954682     
   8.8000000000000007        25.600000000000001        1.8255569138297281     
   8.8000000000000007        26.400000000000002        1.8259556403420409     
   8.8000000000000007        27.200000000000003        1.8253014955600095     
   8.8000000000000007        28.000000000000000        1.8239708500699612     
   8.8000000000000007        28.800000000000001        1.8244846882612384     
   8.8000000000000007        29.600000000000001        1.8264993216641301     
   8.8000000000000007        30.400000000000002        1.8368193027088067     
   8.8000000000000007        31.200000000000003        1.8557858749629872     
   8.8000000000000007        32.000000000000000        1.8847249203646499     

   9.6000000000000014       0.80000000000000004        1.9548299105954656     
   9.6000000000000014        1.6000000000000001        2.0139739534013161     
   9.6000000000000014        2.4000000000000004        2.0766547166098124     
   9.6000000000000014        3.2000000000000002        2.1350499647933114     
   9.6000000000000014        4.0000000000000000        2.1818629459108219     
   9.6000000000000014        4.8000000000000007        2.2121986587338731     
   9.6000000000000014        5.6000000000000005        2.2253566675657335     
   9.6000000000000014        6.4000000000000004        2.2273470870189036     
   9.6000000000000014        7.2000000000000002        2.2278161601668005     
   9.6000000000000014        8.0000000000000000        2.2287334828965251     
   9.6000000000000014        8.8000000000000007        2.2325613385211991     
   9.6000000000000014        9.6000000000000014        2.2305454549277797     
   9.6000000000000014        10.400000000000000        2.2293736159655304     
   9.6000000000000014        11.200000000000001        2.2228735490575287     
   9.6000000000000014        12.000000000000000        2.2141559069740331     
   9.6000000000000014        12.800000000000001        2.2029457378682680     
   9.6000000000000014        13.600000000000001        2.1940350313951553     
   9.6000000000000014        14.400000000000000        2.1905280431357022     
   9.6000000000000014        15.200000000000001        2.1870069143225099     
   9.6000000000000014        16.000000000000000        2.1732130625312323     
   9.6000000000000014        16.800000000000001        2.1455975979037247     
   9.6000000000000014        17.600000000000001        2.1013984090333246     
   9.6000000000000014        18.400000000000002        2.0470728057099814     
   9.6000000000000014        19.200000000000003        1.9914869329528835     
   9.6000000000000014        20.000000000000000        1.9403100325849418     
   9.6000000000000014        20.800000000000001        1.8973302676799984     
   9.6000000000000014        21.600000000000001        1.8655162621723762     
   9.6000000000000014        22.400000000000002        1.8435039667858519     
   9.6000000000000014        23.200000000000003        1.8310905555529025     
   9.6000000000000014        24.000000000000000        1.8239585855674489     
   9.6000000000000014        24.800000000000001        1.8218532295326790     
   9.6000000000000014        25.600000000000001        1.8218650620685610     
   9.6000000000000014        26.400000000000002        1.8239509168392651     
   9.6000000000000014        27.200000000000003        1.8211196765937765     
   9.6000000000000014        28.000000000000000        1.8218498023325191     
   9.6000000000000014        28.800000000000001        1.8225228864743110     
   9.6000000000000014        29.600000000000001        1.8286466045245715     
   9.6000000000000014        30.400000000000002        1.8439075382896764     
   9.6000000000000014        31.200000000000003        1.8664835542373208     
   9.6000000000000014        32.000000000000000        1.9045191920264091     

   10.400000000000000       0.80000000000000004        1.9818650873146155     
   10.400000000000000        1.6000000000000001        2.0471472898185352     
   10.400000000000000        2.4000000000000004        2.1137126604542504     
   10.400000000000000        3.2000000000000002        2.1706924023399785     
   10.400000000000000        4.0000000000000000        2.2085963186433424     
   10.400000000000000        4.8000000000000007        2.2270559244904171     
   10.400000000000000        5.6000000000000005        2.2258963404475507     
   10.400000000000000        6.4000000000000004        2.2174176121068281     
   10.400000000000000        7.2000000000000002        2.2103370581400865     
   10.400000000000000        8.0000000000000000        2.2079694275904878     
   10.400000000000000        8.8000000000000007        2.2085659575698680     
   10.400000000000000        9.6000000000000014        2.2078845740592472     
   10.400000000000000        10.400000000000000        2.2045643432843471     
   10.400000000000000        11.200000000000001        2.1991242379681020     
   10.400000000000000        12.000000000000000        2.1915244589007274     
   10.400000000000000        12.800000000000001        2.1855093569852895     
   10.400000000000000        13.600000000000001        2.1828658080952295     
   10.400000000000000        14.400000000000000        2.1878476711929942     
   10.400000000000000        15.200000000000001        2.1969715192554409     
   10.400000000000000        16.000000000000000        2.1965851796180758     
   10.400000000000000        16.800000000000001        2.1777129320222604     
   10.400000000000000        17.600000000000001        2.1364433778511662     
   10.400000000000000        18.400000000000002        2.0795714558997256     
   10.400000000000000        19.200000000000003        2.0191456387336570     
   10.400000000000000        20.000000000000000        1.9619863274661242     
   10.400000000000000        20.800000000000001        1.9127679054242843     
   10.400000000000000        21.600000000000001        1.8756855222484476     
   10.400000000000000        22.400000000000002        1.8491959669539917     
   10.400000000000000        23.200000000000003        1.8326565827645245     
   10.400000000000000        24.000000000000000        1.8233069996688971     
   10.400000000000000        24.800000000000001        1.8191317612277365     
   10.400000000000000        25.600000000000001        1.8183359152288694     
   10.400000000000000        26.400000000000002        1.8177660478248765     
   10.400000000000000        27.200000000000003        1.8173333305324517     
   10.400000000000000        28.000000000000000        1.8180318198379817     
   10.400000000000000        28.800000000000001        1.8210663566758596     
   10.400000000000000        29.600000000000001        1.8298410325472234     
   10.400000000000000        30.400000000000002        1.8486465023000951     
   10.400000000000000        31.200000000000003        1.8790469552203608     
   10.400000000000000        32.000000000000000        1.9234324889075907     

   11.200000000000001       0.80000000000000004        2.0075612981419231     
   11.200000000000001        1.6000000000000001        2.0773017204504574     
   11.200000000000001        2.4000000000000004        2.1444047672534166     
   11.200000000000001        3.2000000000000002        2.1972170299114415     
   11.200000000000001        4.0000000000000000        2.2265599388163611     
   11.200000000000001        4.8000000000000007        2.2317156784590519     
   11.200000000000001        5.6000000000000005        2.2201198382006666     
   11.200000000000001        6.4000000000000004        2.2063970490415756     
   11.200000000000001        7.2000000000000002        2.1965630518301769     
   11.200000000000001        8.0000000000000000        2.1933959333746404     
   11.200000000000001        8.8000000000000007        2.1930137611885505     
   11.200000000000001        9.6000000000000014        2.1914156368187787     
   11.200000000000001        10.400000000000000        2.1894626253079075     
   11.200000000000001        11.200000000000001        2.1847285872580482     
   11.200000000000001        12.000000000000000        2.1787339090067470     
   11.200000000000001        12.800000000000001        2.1750159491905365     
   11.200000000000001        13.600000000000001        2.1774160471346371     
   11.200000000000001        14.400000000000000        2.1885318009040331     
   11.200000000000001        15.200000000000001        2.2058548134261424     
   11.200000000000001        16.000000000000000        2.2176562867846648     
   11.200000000000001        16.800000000000001        2.2046771647040444     
   11.200000000000001        17.600000000000001        2.1659199497102328     
   11.200000000000001        18.400000000000002        2.1083251798250022     
   11.200000000000001        19.200000000000003        2.0448415293316322     
   11.200000000000001        20.000000000000000        1.9822219971356632     
   11.200000000000001        20.800000000000001        1.9281641072194335     
   11.200000000000001        21.600000000000001        1.8860538913435962     
   11.200000000000001        22.400000000000002        1.8538275816914045     
   11.200000000000001        23.200000000000003        1.8339291499947616     
   11.200000000000001        24.000000000000000        1.8234059207720625     
   11.200000000000001        24.800000000000001        1.8175151050248834     
   11.200000000000001        25.600000000000001        1.8154966255594993     
   11.200000000000001        26.400000000000002        1.8140970563858527     
   11.200000000000001        27.200000000000003        1.8140551203740398     
   11.200000000000001        28.000000000000000        1.8154157427848387     
   11.200000000000001        28.800000000000001        1.8205281469024608     
   11.200000000000001        29.600000000000001        1.8326021877857150     
   11.200000000000001        30.400000000000002        1.8552653695028809     
   11.200000000000001        31.200000000000003        1.8920827929413739     
   11.200000000000001        32.000000000000000        1.9432518779879089     

   12.000000000000000       0.80000000000000004        2.0275922709414469     
   12.000000000000000        1.6000000000000001        2.1026126495565154     
   12.000000000000000        2.4000000000000004        2.1694839355699380     
   12.000000000000000        3.2000000000000002        2.2176795225868400     
   12.000000000000000        4.0000000000000000        2.2388155504174954     
   12.000000000000000        4.8000000000000007        2.2353569551081622     
   12.000000000000000        5.6000000000000005        2.2165597763373488     
   12.000000000000000        6.4000000000000004        2.2005689083354225     
   12.000000000000000        7.2000000000000002        2.1903343613856863     
   12.000000000000000        8.0000000000000000        2.1893143726554105     
   12.000000000000000        8.8000000000000007        2.1896398314665939     
   12.000000000000000        9.6000000000000014        2.1880783604854943     
   12.000000000000000        10.400000000000000        2.1851379435546505     
   12.000000000000000        11.200000000000001        2.1809951260731912     
   12.000000000000000        12.000000000000000        2.1763909645536605     
   12.000000000000000        12.800000000000001        2.1756981335347092     
   12.000000000000000        13.600000000000001        2.1797258377416382     
   12.000000000000000        14.400000000000000        2.1946296447096780     
   12.000000000000000        15.200000000000001        2.2166441102340255     
   12.000000000000000        16.000000000000000        2.2360000969294176     
   12.000000000000000        16.800000000000001        2.2283587527175688     
   12.000000000000000        17.600000000000001        2.1907245121097816     
   12.000000000000000        18.400000000000002        2.1318749785263957     
   12.000000000000000        19.200000000000003        2.0643223567637414     
   12.000000000000000        20.000000000000000        1.9989092760057476     
   12.000000000000000        20.800000000000001        1.9412441544430741     
   12.000000000000000        21.600000000000001        1.8938879778232873     
   12.000000000000000        22.400000000000002        1.8579999396677294     
   12.000000000000000        23.200000000000003        1.8353403906798400     
   12.000000000000000        24.000000000000000        1.8247974355319756     
   12.000000000000000        24.800000000000001        1.8157255593554835     
   12.000000000000000        25.600000000000001        1.8142626800324195     
   12.000000000000000        26.400000000000002        1.8114287514562388     
   12.000000000000000        27.200000000000003        1.8107311923230676     
   12.000000000000000        28.000000000000000        1.8136670896546905     
   12.000000000000000        28.800000000000001        1.8212543784107331     
   12.000000000000000        29.600000000000001        1.8343415873975411     
   12.000000000000000        30.400000000000002        1.8612540106635544     
   12.000000000000000        31.200000000000003        1.9021533688430132     
   12.000000000000000        32.000000000000000        1.9585814415748835     

   12.800000000000001       0.80000000000000004        2.0450423816068044     
   12.800000000000001        1.6000000000000001        2.1219891864508100     
   12.800000000000001        2.4000000000000004        2.1891881184150308     
   12.800000000000001        3.2000000000000002        2.2341907868105357     
   12.800000000000001        4.0000000000000000        2.2501423406652057     
   12.800000000000001        4.8000000000000007        2.2395426821594544     
   12.800000000000001        5.6000000000000005        2.2176642775556945     
   12.800000000000001        6.4000000000000004        2.2008025477926121     
   12.800000000000001        7.2000000000000002        2.1921438964519186     
   12.800000000000001        8.0000000000000000        2.1919005930544078     
   12.800000000000001        8.8000000000000007        2.1917080604233208     
   12.800000000000001        9.6000000000000014        2.1897599572535795     
   12.800000000000001        10.400000000000000        2.1865629044558657     
   12.800000000000001        11.200000000000001        2.1818599285291533     
   12.800000000000001        12.000000000000000        2.1793723132859730     
   12.800000000000001        12.800000000000001        2.1805923959999705     
   12.800000000000001        13.600000000000001        2.1865433307109337     
   12.800000000000001        14.400000000000000        2.2038785792324087     
   12.800000000000001        15.200000000000001        2.2302496401921648     
   12.800000000000001        16.000000000000000        2.2515444304007679     
   12.800000000000001        16.800000000000001        2.2465202855120689     
   12.800000000000001        17.600000000000001        2.2108603240664277     
   12.800000000000001        18.400000000000002        2.1500618368452842     
   12.800000000000001        19.200000000000003        2.0806906074388514     
   12.800000000000001        20.000000000000000        2.0126996567432731     
   12.800000000000001        20.800000000000001        1.9519488440122947     
   12.800000000000001        21.600000000000001        1.9014290951661488     
   12.800000000000001        22.400000000000002        1.8655596149187705     
   12.800000000000001        23.200000000000003        1.8390498232773760     
   12.800000000000001        24.000000000000000        1.8244292873241668     
   12.800000000000001        24.800000000000001        1.8164303157830686     
   12.800000000000001        25.600000000000001        1.8120542647987035     
   12.800000000000001        26.400000000000002        1.8102599239867798     
   12.800000000000001        27.200000000000003        1.8095871687252325     
   12.800000000000001        28.000000000000000        1.8118852243734938     
   12.800000000000001        28.800000000000001        1.8226400875877649     
   12.800000000000001        29.600000000000001        1.8352126918048972     
   12.800000000000001        30.400000000000002        1.8653588837714676     
   12.800000000000001        31.200000000000003        1.9114197829189759     
   12.800000000000001        32.000000000000000        1.9725572084742169     

   13.600000000000001       0.80000000000000004        2.0562645786882543     
   13.600000000000001        1.6000000000000001        2.1353737682875780     
   13.600000000000001        2.4000000000000004        2.2030494603147339     
   13.600000000000001        3.2000000000000002        2.2467335734142506     
   13.600000000000001        4.0000000000000000        2.2592583002247015     
   13.600000000000001        4.8000000000000007        2.2467070252500352     
   13.600000000000001        5.6000000000000005        2.2220588482074088     
   13.600000000000001        6.4000000000000004        2.2022641964292338     
   13.600000000000001        7.2000000000000002        2.1957780804690139     
   13.600000000000001        8.0000000000000000        2.1948377343086674     
   13.600000000000001        8.8000000000000007        2.1943610292185518     
   13.600000000000001        9.6000000000000014        2.1936964464179418     
   13.600000000000001        10.400000000000000        2.1903772923130922     
   13.600000000000001        11.200000000000001        2.1867531007764658     
   13.600000000000001        12.000000000000000        2.1841571226908387     
   13.600000000000001        12.800000000000001        2.1853664939139703     
   13.600000000000001        13.600000000000001        2.1931916925390658     
   13.600000000000001        14.400000000000000        2.2125113364615965     
   13.600000000000001        15.200000000000001        2.2398706511849080     
   13.600000000000001        16.000000000000000        2.2626911352083128     
   13.600000000000001        16.800000000000001        2.2585200643545265     
   13.600000000000001        17.600000000000001        2.2238227493215228     
   13.600000000000001        18.400000000000002        2.1621312410795857     
   13.600000000000001        19.200000000000003        2.0922880440482179     
   13.600000000000001        20.000000000000000        2.0234868751671260     
   13.600000000000001        20.800000000000001        1.9599973632943699     
   13.600000000000001        21.600000000000001        1.9078395654390543     
   13.600000000000001        22.400000000000002        1.8682460824352496     
   13.600000000000001        23.200000000000003        1.8416014237676128     
   13.600000000000001        24.000000000000000        1.8254842458039788     
   13.600000000000001        24.800000000000001        1.8157673982259266     
   13.600000000000001        25.600000000000001        1.8101911159249298     
   13.600000000000001        26.400000000000002        1.8084851480791222     
   13.600000000000001        27.200000000000003        1.8074013716822901     
   13.600000000000001        28.000000000000000        1.8110907402168710     
   13.600000000000001        28.800000000000001        1.8179027275089432     
   13.600000000000001        29.600000000000001        1.8385142478846908     
   13.600000000000001        30.400000000000002        1.8702433990946927     
   13.600000000000001        31.200000000000003        1.9179341804291663     
   13.600000000000001        32.000000000000000        1.9817979712073108     

   14.400000000000000       0.80000000000000004        2.0639313101249286     
   14.400000000000000        1.6000000000000001        2.1430454569976929     
   14.400000000000000        2.4000000000000004        2.2108947942022024     
   14.400000000000000        3.2000000000000002        2.2540985924356036     
   14.400000000000000        4.0000000000000000        2.2655150911790374     
   14.400000000000000        4.8000000000000007        2.2503218496395765     
   14.400000000000000        5.6000000000000005        2.2263881633544687     
   14.400000000000000        6.4000000000000004        2.2067365905494070     
   14.400000000000000        7.2000000000000002        2.1986454585594699     
   14.400000000000000        8.0000000000000000        2.1981864416667221     
   14.400000000000000        8.8000000000000007        2.1984085525637918     
   14.400000000000000        9.6000000000000014        2.1966392889752218     
   14.400000000000000        10.400000000000000        2.1936706547970375     
   14.400000000000000        11.200000000000001        2.1900451047100202     
   14.400000000000000        12.000000000000000        2.1872679707385947     
   14.400000000000000        12.800000000000001        2.1885365871480031     
   14.400000000000000        13.600000000000001        2.1981701312661746     
   14.400000000000000        14.400000000000000        2.2174408742496499     
   14.400000000000000        15.200000000000001        2.2461841636098523     
   14.400000000000000        16.000000000000000        2.2673988728973811     
   14.400000000000000        16.800000000000001        2.2630728517349752     
   14.400000000000000        17.600000000000001        2.2281891035739183     
   14.400000000000000        18.400000000000002        2.1660688078021755     
   14.400000000000000        19.200000000000003        2.0981101989522539     
   14.400000000000000        20.000000000000000        2.0289416192534140     
   14.400000000000000        20.800000000000001        1.9654627026943625     
   14.400000000000000        21.600000000000001        1.9130978849464100     
   14.400000000000000        22.400000000000002        1.8730498939105753     
   14.400000000000000        23.200000000000003        1.8445314421093113     
   14.400000000000000        24.000000000000000        1.8285935409200946     
   14.400000000000000        24.800000000000001        1.8165622578053811     
   14.400000000000000        25.600000000000001        1.8103423186794727     
   14.400000000000000        26.400000000000002        1.8083016884366259     
   14.400000000000000        27.200000000000003        1.8068783039774436     
   14.400000000000000        28.000000000000000        1.8112183249497025     
   14.400000000000000        28.800000000000001        1.8199999938975786     
   14.400000000000000        29.600000000000001        1.8394407175898129     
   14.400000000000000        30.400000000000002        1.8731334911733644     
   14.400000000000000        31.200000000000003        1.9219182150790903     
   14.400000000000000        32.000000000000000        1.9874176269734074     

   15.200000000000001       0.80000000000000004        2.0652117028605756     
   15.200000000000001        1.6000000000000001        2.1454496522927857     
   15.200000000000001        2.4000000000000004        2.2128094246938628     
   15.200000000000001        3.2000000000000002        2.2562711837618656     
   15.200000000000001        4.0000000000000000        2.2683422125597681     
   15.200000000000001        4.8000000000000007        2.2538062517926156     
   15.200000000000001        5.6000000000000005        2.2290098312865534     
   15.200000000000001        6.4000000000000004        2.2085635365811731     
   15.200000000000001        7.2000000000000002        2.2012150373293462     
   15.200000000000001        8.0000000000000000        2.2002515176932627     
   15.200000000000001        8.8000000000000007        2.2007135329076655     
   15.200000000000001        9.6000000000000014        2.1994932760459878     
   15.200000000000001        10.400000000000000        2.1967281207635501     
   15.200000000000001        11.200000000000001        2.1920409728547492     
   15.200000000000001        12.000000000000000        2.1887536216495604     
   15.200000000000001        12.800000000000001        2.1886898388453475     
   15.200000000000001        13.600000000000001        2.1972703071029307     
   15.200000000000001        14.400000000000000        2.2185134228518910     
   15.200000000000001        15.200000000000001        2.2469997294857649     
   15.200000000000001        16.000000000000000        2.2684263038822468     
   15.200000000000001        16.800000000000001        2.2640562553534864     
   15.200000000000001        17.600000000000001        2.2261960741764124     
   15.200000000000001        18.400000000000002        2.1669652457003497     
   15.200000000000001        19.200000000000003        2.0992142320882778     
   15.200000000000001        20.000000000000000        2.0308917422423263     
   15.200000000000001        20.800000000000001        1.9681685981651726     
   15.200000000000001        21.600000000000001        1.9153787016549857     
   15.200000000000001        22.400000000000002        1.8744358470235845     
   15.200000000000001        23.200000000000003        1.8470552140755081     
   15.200000000000001        24.000000000000000        1.8281561530231096     
   15.200000000000001        24.800000000000001        1.8174761733710327     
   15.200000000000001        25.600000000000001        1.8122787545649237     
   15.200000000000001        26.400000000000002        1.8099799809722141     
   15.200000000000001        27.200000000000003        1.8076251457171437     
   15.200000000000001        28.000000000000000        1.8115080356366515     
   15.200000000000001        28.800000000000001        1.8195064905481513     
   15.200000000000001        29.600000000000001        1.8390395774213910     
   15.200000000000001        30.400000000000002        1.8731908543560465     
   15.200000000000001        31.200000000000003        1.9222648390505965     
   15.200000000000001        32.000000000000000        1.9905650180934384     

   16.000000000000000       0.80000000000000004        2.0615779551219875     
   16.000000000000000        1.6000000000000001        2.1402498103252627     
   16.000000000000000        2.4000000000000004        2.2087055582266570     
   16.000000000000000        3.2000000000000002        2.2532157903983823     
   16.000000000000000        4.0000000000000000        2.2666156057283655     
   16.000000000000000        4.8000000000000007        2.2527215762564161     
   16.000000000000000        5.6000000000000005        2.2276073890530612     
   16.000000000000000        6.4000000000000004        2.2128316805274655     
   16.000000000000000        7.2000000000000002        2.2027036657592896     
   16.000000000000000        8.0000000000000000        2.2012090112899960     
   16.000000000000000        8.8000000000000007        2.2023480136607962     
   16.000000000000000        9.6000000000000014        2.2017120529379741     
   16.000000000000000        10.400000000000000        2.1984769782009823     
   16.000000000000000        11.200000000000001        2.1942195552761281     
   16.000000000000000        12.000000000000000        2.1889471822336763     
   16.000000000000000        12.800000000000001        2.1888563509813910     
   16.000000000000000        13.600000000000001        2.1962049057666446     
   16.000000000000000        14.400000000000000        2.2145293152165766     
   16.000000000000000        15.200000000000001        2.2425972833554200     
   16.000000000000000        16.000000000000000        2.2605375018640026     
   16.000000000000000        16.800000000000001        2.2520289076664830     
   16.000000000000000        17.600000000000001        2.2174936937092200     
   16.000000000000000        18.400000000000002        2.1612633303436124     
   16.000000000000000        19.200000000000003        2.0956750889313702     
   16.000000000000000        20.000000000000000        2.0291579300637563     
   16.000000000000000        20.800000000000001        1.9663699764140343     
   16.000000000000000        21.600000000000001        1.9161962974910414     
   16.000000000000000        22.400000000000002        1.8766370540525483     
   16.000000000000000        23.200000000000003        1.8492175440603145     
   16.000000000000000        24.000000000000000        1.8303587629642830     
   16.000000000000000        24.800000000000001        1.8194641192075580     
   16.000000000000000        25.600000000000001        1.8140584984402410     
   16.000000000000000        26.400000000000002        1.8108883492472778     
   16.000000000000000        27.200000000000003        1.8089833246943405     
   16.000000000000000        28.000000000000000        1.8122149727863208     
   16.000000000000000        28.800000000000001        1.8206633921662376     
   16.000000000000000        29.600000000000001        1.8395428966891580     
   16.000000000000000        30.400000000000002        1.8708994764318900     
   16.000000000000000        31.200000000000003        1.9205503412742482     
   16.000000000000000        32.000000000000000        1.9843929616061000     

   16.800000000000001       0.80000000000000004        2.0516578540237553     
   16.800000000000001        1.6000000000000001        2.1288938200358638     
   16.800000000000001        2.4000000000000004        2.1979627611128385     
   16.800000000000001        3.2000000000000002        2.2443206323674074     
   16.800000000000001        4.0000000000000000        2.2608916222634869     
   16.800000000000001        4.8000000000000007        2.2517810067408441     
   16.800000000000001        5.6000000000000005        2.2313875079339200     
   16.800000000000001        6.4000000000000004        2.2126320072107823     
   16.800000000000001        7.2000000000000002        2.2055235160308122     
   16.800000000000001        8.0000000000000000        2.2044560865388303     
   16.800000000000001        8.8000000000000007        2.2050532446920479     
   16.800000000000001        9.6000000000000014        2.2034807192306385     
   16.800000000000001        10.400000000000000        2.2015366459519150     
   16.800000000000001        11.200000000000001        2.1959050249138765     
   16.800000000000001        12.000000000000000        2.1900026378302031     
   16.800000000000001        12.800000000000001        2.1865517025367804     
   16.800000000000001        13.600000000000001        2.1915003309984451     
   16.800000000000001        14.400000000000000        2.2111558049389277     
   16.800000000000001        15.200000000000001        2.2336512393965475     
   16.800000000000001        16.000000000000000        2.2513595307046375     
   16.800000000000001        16.800000000000001        2.2403058717933337     
   16.800000000000001        17.600000000000001        2.2057026464186085     
   16.800000000000001        18.400000000000002        2.1520868130099373     
   16.800000000000001        19.200000000000003        2.0889540742950086     
   16.800000000000001        20.000000000000000        2.0230983502064803     
   16.800000000000001        20.800000000000001        1.9644193961512908     
   16.800000000000001        21.600000000000001        1.9156071974697222     
   16.800000000000001        22.400000000000002        1.8775506041748926     
   16.800000000000001        23.200000000000003        1.8494085165802174     
   16.800000000000001        24.000000000000000        1.8337711180634422     
   16.800000000000001        24.800000000000001        1.8232480321741185     
   16.800000000000001        25.600000000000001        1.8169708293955618     
   16.800000000000001        26.400000000000002        1.8137923702245273     
   16.800000000000001        27.200000000000003        1.8105601723539504     
   16.800000000000001        28.000000000000000        1.8131954687407907     
   16.800000000000001        28.800000000000001        1.8214350307476530     
   16.800000000000001        29.600000000000001        1.8379499578664811     
   16.800000000000001        30.400000000000002        1.8682439865851925     
   16.800000000000001        31.200000000000003        1.9145652253395660     
   16.800000000000001        32.000000000000000        1.9747916762230457     

   17.600000000000001       0.80000000000000004        2.0361169602487852     
   17.600000000000001        1.6000000000000001        2.1123673600968624     
   17.600000000000001        2.4000000000000004        2.1814143175547995     
   17.600000000000001        3.2000000000000002        2.2318780476898685     
   17.600000000000001        4.0000000000000000        2.2547293378022770     
   17.600000000000001        4.8000000000000007        2.2516481971050979     
   17.600000000000001        5.6000000000000005        2.2343871666001585     
   17.600000000000001        6.4000000000000004        2.2181219740547804     
   17.600000000000001        7.2000000000000002        2.2085777976364760     
   17.600000000000001        8.0000000000000000        2.2079866581280614     
   17.600000000000001        8.8000000000000007        2.2082749240641975     
   17.600000000000001        9.6000000000000014        2.2083066476998447     
   17.600000000000001        10.400000000000000        2.2053981344588398     
   17.600000000000001        11.200000000000001        2.2001656652083859     
   17.600000000000001        12.000000000000000        2.1914398218708642     
   17.600000000000001        12.800000000000001        2.1861388643652941     
   17.600000000000001        13.600000000000001        2.1874171691659576     
   17.600000000000001        14.400000000000000        2.2015701780425090     
   17.600000000000001        15.200000000000001        2.2220894602565666     
   17.600000000000001        16.000000000000000        2.2327085609974993     
   17.600000000000001        16.800000000000001        2.2238315348405746     
   17.600000000000001        17.600000000000001        2.1897119663673505     
   17.600000000000001        18.400000000000002        2.1383543570079473     
   17.600000000000001        19.200000000000003        2.0778142835267559     
   17.600000000000001        20.000000000000000        2.0170866128750422     
   17.600000000000001        20.800000000000001        1.9585160743052770     
   17.600000000000001        21.600000000000001        1.9118151464539903     
   17.600000000000001        22.400000000000002        1.8773069962639799     
   17.600000000000001        23.200000000000003        1.8525888554153782     
   17.600000000000001        24.000000000000000        1.8362484605935376     
   17.600000000000001        24.800000000000001        1.8255594871648941     
   17.600000000000001        25.600000000000001        1.8201068587486773     
   17.600000000000001        26.400000000000002        1.8161490592515610     
   17.600000000000001        27.200000000000003        1.8138997165121149     
   17.600000000000001        28.000000000000000        1.8127835829642409     
   17.600000000000001        28.800000000000001        1.8206960082257546     
   17.600000000000001        29.600000000000001        1.8351967988197200     
   17.600000000000001        30.400000000000002        1.8638640657758312     
   17.600000000000001        31.200000000000003        1.9065533946900903     
   17.600000000000001        32.000000000000000        1.9652183829512300     

   18.400000000000002       0.80000000000000004        2.0159875852098961     
   18.400000000000002        1.6000000000000001        2.0893716998782668     
   18.400000000000002        2.4000000000000004        2.1591482601462064     
   18.400000000000002        3.2000000000000002        2.2139991064862898     
   18.400000000000002        4.0000000000000000        2.2469984482611092     
   18.400000000000002        4.8000000000000007        2.2527541066750914     
   18.400000000000002        5.6000000000000005        2.2420030118049050     
   18.400000000000002        6.4000000000000004        2.2286964847715609     
   18.400000000000002        7.2000000000000002        2.2193316537422967     
   18.400000000000002        8.0000000000000000        2.2156152465766592     
   18.400000000000002        8.8000000000000007        2.2151954571251249     
   18.400000000000002        9.6000000000000014        2.2148371092727244     
   18.400000000000002        10.400000000000000        2.2126787443776310     
   18.400000000000002        11.200000000000001        2.2078028156813634     
   18.400000000000002        12.000000000000000        2.1986498721296566     
   18.400000000000002        12.800000000000001        2.1908415629160944     
   18.400000000000002        13.600000000000001        2.1887632559657821     
   18.400000000000002        14.400000000000000        2.1977451214939761     
   18.400000000000002        15.200000000000001        2.2119102562201434     
   18.400000000000002        16.000000000000000        2.2190343758229178     
   18.400000000000002        16.800000000000001        2.2055533101260649     
   18.400000000000002        17.600000000000001        2.1716528403296285     
   18.400000000000002        18.400000000000002        2.1212731583561442     
   18.400000000000002        19.200000000000003        2.0619181915069094     
   18.400000000000002        20.000000000000000        2.0034884824809063     
   18.400000000000002        20.800000000000001        1.9499544918207159     
   18.400000000000002        21.600000000000001        1.9067421251025904     
   18.400000000000002        22.400000000000002        1.8755483930520418     
   18.400000000000002        23.200000000000003        1.8545768974723569     
   18.400000000000002        24.000000000000000        1.8393375712715325     
   18.400000000000002        24.800000000000001        1.8290149502596642     
   18.400000000000002        25.600000000000001        1.8224233535381500     
   18.400000000000002        26.400000000000002        1.8192138711039032     
   18.400000000000002        27.200000000000003        1.8167249115663295     
   18.400000000000002        28.000000000000000        1.8164457741117135     
   18.400000000000002        28.800000000000001        1.8209000075960400     
   18.400000000000002        29.600000000000001        1.8336742290383208     
   18.400000000000002        30.400000000000002        1.8577087794800073     
   18.400000000000002        31.200000000000003        1.8949676434006966     
   18.400000000000002        32.000000000000000        1.9494431855467800     

   19.200000000000003       0.80000000000000004        1.9918213927700872     
   19.200000000000003        1.6000000000000001        2.0594130796729355     
   19.200000000000003        2.4000000000000004        2.1305260611120596     
   19.200000000000003        3.2000000000000002        2.1911495736603870     
   19.200000000000003        4.0000000000000000        2.2336337481519077     
   19.200000000000003        4.8000000000000007        2.2524306355950077     
   19.200000000000003        5.6000000000000005        2.2537839617201492     
   19.200000000000003        6.4000000000000004        2.2438745351616114     
   19.200000000000003        7.2000000000000002        2.2357634821327510     
   19.200000000000003        8.0000000000000000        2.2300436225793465     
   19.200000000000003        8.8000000000000007        2.2286497519163899     
   19.200000000000003        9.6000000000000014        2.2299307264786519     
   19.200000000000003        10.400000000000000        2.2278040232591869     
   19.200000000000003        11.200000000000001        2.2210328749879840     
   19.200000000000003        12.000000000000000        2.2129594806221431     
   19.200000000000003        12.800000000000001        2.2030689533110035     
   19.200000000000003        13.600000000000001        2.1994179915121355     
   19.200000000000003        14.400000000000000        2.2013750381399046     
   19.200000000000003        15.200000000000001        2.2096197471400201     
   19.200000000000003        16.000000000000000        2.2074548910142253     
   19.200000000000003        16.800000000000001        2.1887563681438786     
   19.200000000000003        17.600000000000001        2.1516799711362933     
   19.200000000000003        18.400000000000002        2.1006380424873123     
   19.200000000000003        19.200000000000003        2.0444922918242132     
   19.200000000000003        20.000000000000000        1.9893308030332364     
   19.200000000000003        20.800000000000001        1.9412921806949897     
   19.200000000000003        21.600000000000001        1.9018132628963869     
   19.200000000000003        22.400000000000002        1.8736642598946118     
   19.200000000000003        23.200000000000003        1.8530847212997976     
   19.200000000000003        24.000000000000000        1.8424782503694717     
   19.200000000000003        24.800000000000001        1.8337295607195823     
   19.200000000000003        25.600000000000001        1.8276363586414088     
   19.200000000000003        26.400000000000002        1.8237653677250691     
   19.200000000000003        27.200000000000003        1.8210651188900231     
   19.200000000000003        28.000000000000000        1.8188274684879950     
   19.200000000000003        28.800000000000001        1.8223794305781209     
   19.200000000000003        29.600000000000001        1.8315393286154520     
   19.200000000000003        30.400000000000002        1.8512334692051913     
   19.200000000000003        31.200000000000003        1.8841548925559504     
   19.200000000000003        32.000000000000000        1.9313164867179400     

   20.000000000000000       0.80000000000000004        1.9649802520724533     
   20.000000000000000        1.6000000000000001        2.0278995365449819     
   20.000000000000000        2.4000000000000004        2.0949908814780369     
   20.000000000000000        3.2000000000000002        2.1588799901754392     
   20.000000000000000        4.0000000000000000        2.2108561208009601     
   20.000000000000000        4.8000000000000007        2.2434533003558519     
   20.000000000000000        5.6000000000000005        2.2571344753792801     
   20.000000000000000        6.4000000000000004        2.2585815538356377     
   20.000000000000000        7.2000000000000002        2.2543320826871143     
   20.000000000000000        8.0000000000000000        2.2516063519022178     
   20.000000000000000        8.8000000000000007        2.2513922143368963     
   20.000000000000000        9.6000000000000014        2.2517960660466145     
   20.000000000000000        10.400000000000000        2.2525447092726325     
   20.000000000000000        11.200000000000001        2.2467238841311667     
   20.000000000000000        12.000000000000000        2.2372749471822422     
   20.000000000000000        12.800000000000001        2.2270006081469198     
   20.000000000000000        13.600000000000001        2.2197295192749151     
   20.000000000000000        14.400000000000000        2.2140188245586931     
   20.000000000000000        15.200000000000001        2.2096256068517213     
   20.000000000000000        16.000000000000000        2.1956419314848588     
   20.000000000000000        16.800000000000001        2.1686545617586068     
   20.000000000000000        17.600000000000001        2.1267497264678172     
   20.000000000000000        18.400000000000002        2.0757593968837864     
   20.000000000000000        19.200000000000003        2.0222000453651163     
   20.000000000000000        20.000000000000000        1.9731415123426055     
   20.000000000000000        20.800000000000001        1.9291411395236766     
   20.000000000000000        21.600000000000001        1.8952448386196088     
   20.000000000000000        22.400000000000002        1.8707490340443760     
   20.000000000000000        23.200000000000003        1.8553834088667469     
   20.000000000000000        24.000000000000000        1.8455618762044448     
   20.000000000000000        24.800000000000001        1.8374600480430665     
   20.000000000000000        25.600000000000001        1.8322852901198619     
   20.000000000000000        26.400000000000002        1.8271358138469542     
   20.000000000000000        27.200000000000003        1.8230525868178298     
   20.000000000000000        28.000000000000000        1.8217182727969425     
   20.000000000000000        28.800000000000001        1.8241122952274724     
   20.000000000000000        29.600000000000001        1.8289419740481305     
   20.000000000000000        30.400000000000002        1.8431452313483911     
   20.000000000000000        31.200000000000003        1.8713911924302773     
   20.000000000000000        32.000000000000000        1.9130009847380105     

   20.800000000000001       0.80000000000000004        1.9369995979295624     
   20.800000000000001        1.6000000000000001        1.9919699991194872     
   20.800000000000001        2.4000000000000004        2.0543741120893642     
   20.800000000000001        3.2000000000000002        2.1169330407996738     
   20.800000000000001        4.0000000000000000        2.1735576909084209     
   20.800000000000001        4.8000000000000007        2.2183688331879305     
   20.800000000000001        5.6000000000000005        2.2455424074456922     
   20.800000000000001        6.4000000000000004        2.2583401682321975     
   20.800000000000001        7.2000000000000002        2.2666118325122939     
   20.800000000000001        8.0000000000000000        2.2703436355804190     
   20.800000000000001        8.8000000000000007        2.2749180836755256     
   20.800000000000001        9.6000000000000014        2.2789769902506278     
   20.800000000000001        10.400000000000000        2.2810019816813742     
   20.800000000000001        11.200000000000001        2.2751436845109332     
   20.800000000000001        12.000000000000000        2.2650542626136625     
   20.800000000000001        12.800000000000001        2.2518244276690345     
   20.800000000000001        13.600000000000001        2.2374389819085603     
   20.800000000000001        14.400000000000000        2.2249916764372877     
   20.800000000000001        15.200000000000001        2.2056906075080875     
   20.800000000000001        16.000000000000000        2.1796150294266701     
   20.800000000000001        16.800000000000001        2.1430095654504857     
   20.800000000000001        17.600000000000001        2.0971646184323061     
   20.800000000000001        18.400000000000002        2.0466080016821184     
   20.800000000000001        19.200000000000003        1.9974418055933303     
   20.800000000000001        20.000000000000000        1.9519603056948143     
   20.800000000000001        20.800000000000001        1.9154479554696058     
   20.800000000000001        21.600000000000001        1.8880208935186360     
   20.800000000000001        22.400000000000002        1.8670382384686863     
   20.800000000000001        23.200000000000003        1.8552378677606336     
   20.800000000000001        24.000000000000000        1.8469437921213387     
   20.800000000000001        24.800000000000001        1.8409704947249936     
   20.800000000000001        25.600000000000001        1.8356857968499851     
   20.800000000000001        26.400000000000002        1.8328880342564502     
   20.800000000000001        27.200000000000003        1.8284075232506816     
   20.800000000000001        28.000000000000000        1.8249482315115382     
   20.800000000000001        28.800000000000001        1.8237526953834111     
   20.800000000000001        29.600000000000001        1.8271652799613420     
   20.800000000000001        30.400000000000002        1.8378865788589924     
   20.800000000000001        31.200000000000003        1.8594595795077664     
   20.800000000000001        32.000000000000000        1.8915402588660784     

   21.600000000000001       0.80000000000000004        1.9102440733626009     
   21.600000000000001        1.6000000000000001        1.9565591567858132     
   21.600000000000001        2.4000000000000004        2.0105970495522087     
   21.600000000000001        3.2000000000000002        2.0679546741330306     
   21.600000000000001        4.0000000000000000        2.1251256379964278     
   21.600000000000001        4.8000000000000007        2.1742662741060501     
   21.600000000000001        5.6000000000000005        2.2127541417288712     
   21.600000000000001        6.4000000000000004        2.2390225508366095     
   21.600000000000001        7.2000000000000002        2.2578423184936480     
   21.600000000000001        8.0000000000000000        2.2702963524355324     
   21.600000000000001        8.8000000000000007        2.2819467529613982     
   21.600000000000001        9.6000000000000014        2.2897847715679518     
   21.600000000000001        10.400000000000000        2.2902991270000967     
   21.600000000000001        11.200000000000001        2.2878960225467595     
   21.600000000000001        12.000000000000000        2.2773256039765459     
   21.600000000000001        12.800000000000001        2.2608190893620286     
   21.600000000000001        13.600000000000001        2.2401610764137203     
   21.600000000000001        14.400000000000000        2.2157100132504892     
   21.600000000000001        15.200000000000001        2.1867265737511024     
   21.600000000000001        16.000000000000000        2.1511234983110574     
   21.600000000000001        16.800000000000001        2.1080418780714112     
   21.600000000000001        17.600000000000001        2.0613452163863886     
   21.600000000000001        18.400000000000002        2.0142051965828092     
   21.600000000000001        19.200000000000003        1.9699690777944190     
   21.600000000000001        20.000000000000000        1.9326362996751500     
   21.600000000000001        20.800000000000001        1.9006138435139530     
   21.600000000000001        21.600000000000001        1.8791408523128572     
   21.600000000000001        22.400000000000002        1.8647485251343101     
   21.600000000000001        23.200000000000003        1.8537072280635343     
   21.600000000000001        24.000000000000000        1.8486289396148234     
   21.600000000000001        24.800000000000001        1.8447852457464085     
   21.600000000000001        25.600000000000001        1.8414546890732071     
   21.600000000000001        26.400000000000002        1.8363987929060150     
   21.600000000000001        27.200000000000003        1.8319659452659205     
   21.600000000000001        28.000000000000000        1.8289036797181126     
   21.600000000000001        28.800000000000001        1.8244904551820824     
   21.600000000000001        29.600000000000001        1.8256659410868179     
   21.600000000000001        30.400000000000002        1.8328561589575196     
   21.600000000000001        31.200000000000003        1.8476342946806208     
   21.600000000000001        32.000000000000000        1.8736699281811773     

   22.400000000000002       0.80000000000000004        1.8852629257493165     
   22.400000000000002        1.6000000000000001        1.9225514925439600     
   22.400000000000002        2.4000000000000004        1.9653562394854704     
   22.400000000000002        3.2000000000000002        2.0169320892407927     
   22.400000000000002        4.0000000000000000        2.0683549948936739     
   22.400000000000002        4.8000000000000007        2.1174344732171000     
   22.400000000000002        5.6000000000000005        2.1573328110480272     
   22.400000000000002        6.4000000000000004        2.1941110949381817     
   22.400000000000002        7.2000000000000002        2.2221721058651482     
   22.400000000000002        8.0000000000000000        2.2414764777030909     
   22.400000000000002        8.8000000000000007        2.2575665719949529     
   22.400000000000002        9.6000000000000014        2.2690945224026859     
   22.400000000000002        10.400000000000000        2.2732968750702849     
   22.400000000000002        11.200000000000001        2.2686568522130202     
   22.400000000000002        12.000000000000000        2.2571493641038445     
   22.400000000000002        12.800000000000001        2.2386743192437559     
   22.400000000000002        13.600000000000001        2.2137602753149599     
   22.400000000000002        14.400000000000000        2.1837767454368442     
   22.400000000000002        15.200000000000001        2.1490873286355989     
   22.400000000000002        16.000000000000000        2.1089219118510778     
   22.400000000000002        16.800000000000001        2.0622632875332720     
   22.400000000000002        17.600000000000001        2.0210304855638217     
   22.400000000000002        18.400000000000002        1.9791769076081953     
   22.400000000000002        19.200000000000003        1.9425580187675640     
   22.400000000000002        20.000000000000000        1.9112587654545847     
   22.400000000000002        20.800000000000001        1.8896194529178942     
   22.400000000000002        21.600000000000001        1.8736331459062583     
   22.400000000000002        22.400000000000002        1.8623024604439697     
   22.400000000000002        23.200000000000003        1.8550944281400037     
   22.400000000000002        24.000000000000000        1.8509455769564882     
   22.400000000000002        24.800000000000001        1.8494248126293980     
   22.400000000000002        25.600000000000001        1.8444428197510696     
   22.400000000000002        26.400000000000002        1.8413277261705931     
   22.400000000000002        27.200000000000003        1.8365373122131823     
   22.400000000000002        28.000000000000000        1.8323308362194775     
   22.400000000000002        28.800000000000001        1.8265079254736132     
   22.400000000000002        29.600000000000001        1.8263554406331441     
   22.400000000000002        30.400000000000002        1.8290302751007435     
   22.400000000000002        31.200000000000003        1.8389100648333825     
   22.400000000000002        32.000000000000000        1.8570845909340017     

   23.200000000000003       0.80000000000000004        1.8632272718049041     
   23.200000000000003        1.6000000000000001        1.8906591207711216     
   23.200000000000003        2.4000000000000004        1.9267514342624512     
   23.200000000000003        3.2000000000000002        1.9672700030502763     
   23.200000000000003        4.0000000000000000        2.0099967020614429     
   23.200000000000003        4.8000000000000007        2.0537249304700866     
   23.200000000000003        5.6000000000000005        2.0940987996235489     
   23.200000000000003        6.4000000000000004        2.1296961937968288     
   23.200000000000003        7.2000000000000002        2.1605850657124219     
   23.200000000000003        8.0000000000000000        2.1847609334002929     
   23.200000000000003        8.8000000000000007        2.2029737510322587     
   23.200000000000003        9.6000000000000014        2.2146561524843467     
   23.200000000000003        10.400000000000000        2.2189973299907271     
   23.200000000000003        11.200000000000001        2.2150910604674787     
   23.200000000000003        12.000000000000000        2.2036932780231200     
   23.200000000000003        12.800000000000001        2.1849258557857132     
   23.200000000000003        13.600000000000001        2.1598774978897364     
   23.200000000000003        14.400000000000000        2.1297814462978120     
   23.200000000000003        15.200000000000001        2.0936347010676131     
   23.200000000000003        16.000000000000000        2.0554166194142347     
   23.200000000000003        16.800000000000001        2.0182650111075269     
   23.200000000000003        17.600000000000001        1.9787036079602984     
   23.200000000000003        18.400000000000002        1.9444133828136683     
   23.200000000000003        19.200000000000003        1.9154635422187190     
   23.200000000000003        20.000000000000000        1.8925884799461714     
   23.200000000000003        20.800000000000001        1.8757784690962223     
   23.200000000000003        21.600000000000001        1.8644681615662431     
   23.200000000000003        22.400000000000002        1.8577817828920529     
   23.200000000000003        23.200000000000003        1.8532091697237307     
   23.200000000000003        24.000000000000000        1.8519786371631346     
   23.200000000000003        24.800000000000001        1.8492192543067076     
   23.200000000000003        25.600000000000001        1.8483313694481192     
   23.200000000000003        26.400000000000002        1.8446391802742215     
   23.200000000000003        27.200000000000003        1.8399993479774974     
   23.200000000000003        28.000000000000000        1.8352738220207672     
   23.200000000000003        28.800000000000001        1.8305082613616803     
   23.200000000000003        29.600000000000001        1.8269335805895506     
   23.200000000000003        30.400000000000002        1.8270471290845660     
   23.200000000000003        31.200000000000003        1.8314877567091132     
   23.200000000000003        32.000000000000000        1.8424497395276656     

   24.000000000000000       0.80000000000000004        1.8463052447084174     
   24.000000000000000        1.6000000000000001        1.8647234212677080     
   24.000000000000000        2.4000000000000004        1.8911885048858386     
   24.000000000000000        3.2000000000000002        1.9218373454591935     
   24.000000000000000        4.0000000000000000        1.9564756054993266     
   24.000000000000000        4.8000000000000007        1.9916298431926682     
   24.000000000000000        5.6000000000000005        2.0257940182339493     
   24.000000000000000        6.4000000000000004        2.0585876952073003     
   24.000000000000000        7.2000000000000002        2.0862970838675778     
   24.000000000000000        8.0000000000000000        2.1096911721202893     
   24.000000000000000        8.8000000000000007        2.1270644749752847     
   24.000000000000000        9.6000000000000014        2.1377037266774823     
   24.000000000000000        10.400000000000000        2.1424320477741086     
   24.000000000000000        11.200000000000001        2.1377015204656864     
   24.000000000000000        12.000000000000000        2.1280887385553049     
   24.000000000000000        12.800000000000001        2.1115582421928116     
   24.000000000000000        13.600000000000001        2.0904117944085083     
   24.000000000000000        14.400000000000000        2.0599860693041903     
   24.000000000000000        15.200000000000001        2.0306670262580666     
   24.000000000000000        16.000000000000000        1.9989609622453453     
   24.000000000000000        16.800000000000001        1.9673651684784128     
   24.000000000000000        17.600000000000001        1.9373296650426148     
   24.000000000000000        18.400000000000002        1.9112653760068010     
   24.000000000000000        19.200000000000003        1.8908465980940594     
   24.000000000000000        20.000000000000000        1.8758802606524538     
   24.000000000000000        20.800000000000001        1.8647091178661275     
   24.000000000000000        21.600000000000001        1.8582616453512653     
   24.000000000000000        22.400000000000002        1.8544229412257569     
   24.000000000000000        23.200000000000003        1.8535166193678931     
   24.000000000000000        24.000000000000000        1.8531166613004970     
   24.000000000000000        24.800000000000001        1.8524361089693222     
   24.000000000000000        25.600000000000001        1.8507566058085849     
   24.000000000000000        26.400000000000002        1.8487997948920734     
   24.000000000000000        27.200000000000003        1.8432089451460241     
   24.000000000000000        28.000000000000000        1.8381422338468059     
   24.000000000000000        28.800000000000001        1.8334619962023098     
   24.000000000000000        29.600000000000001        1.8284672429170510     
   24.000000000000000        30.400000000000002        1.8269015655017482     
   24.000000000000000        31.200000000000003        1.8274269567482748     
   24.000000000000000        32.000000000000000        1.8339578253377795     

   24.800000000000001       0.80000000000000004        1.8350132303428617     
   24.800000000000001        1.6000000000000001        1.8459575604190488     
   24.800000000000001        2.4000000000000004        1.8639029105398339     
   24.800000000000001        3.2000000000000002        1.8852006752116739     
   24.800000000000001        4.0000000000000000        1.9100366251053083     
   24.800000000000001        4.8000000000000007        1.9367813104618099     
   24.800000000000001        5.6000000000000005        1.9647451810969121     
   24.800000000000001        6.4000000000000004        1.9885643114226395     
   24.800000000000001        7.2000000000000002        2.0121170691835641     
   24.800000000000001        8.0000000000000000        2.0306570570322422     
   24.800000000000001        8.8000000000000007        2.0450215383546619     
   24.800000000000001        9.6000000000000014        2.0535019237112091     
   24.800000000000001        10.400000000000000        2.0561748060248064     
   24.800000000000001        11.200000000000001        2.0529581938543964     
   24.800000000000001        12.000000000000000        2.0461078386232101     
   24.800000000000001        12.800000000000001        2.0321024192274146     
   24.800000000000001        13.600000000000001        2.0135763056365801     
   24.800000000000001        14.400000000000000        1.9916848061784078     
   24.800000000000001        15.200000000000001        1.9681849521860169     
   24.800000000000001        16.000000000000000        1.9451812843599852     
   24.800000000000001        16.800000000000001        1.9219586096837908     
   24.800000000000001        17.600000000000001        1.9025246622796419     
   24.800000000000001        18.400000000000002        1.8853362343204703     
   24.800000000000001        19.200000000000003        1.8716780875436658     
   24.800000000000001        20.000000000000000        1.8629550721152546     
   24.800000000000001        20.800000000000001        1.8563918281853908     
   24.800000000000001        21.600000000000001        1.8533725674621864     
   24.800000000000001        22.400000000000002        1.8527434978214472     
   24.800000000000001        23.200000000000003        1.8534294456640852     
   24.800000000000001        24.000000000000000        1.8545662907790093     
   24.800000000000001        24.800000000000001        1.8526023948863886     
   24.800000000000001        25.600000000000001        1.8527230440925404     
   24.800000000000001        26.400000000000002        1.8501157855374062     
   24.800000000000001        27.200000000000003        1.8467906277132748     
   24.800000000000001        28.000000000000000        1.8419658831477523     
   24.800000000000001        28.800000000000001        1.8355429921453694     
   24.800000000000001        29.600000000000001        1.8304249215292063     
   24.800000000000001        30.400000000000002        1.8269065120623693     
   24.800000000000001        31.200000000000003        1.8261488376071651     
   24.800000000000001        32.000000000000000        1.8278310348889231     

   25.600000000000001       0.80000000000000004        1.8282853932144449     
   25.600000000000001        1.6000000000000001        1.8358475156279337     
   25.600000000000001        2.4000000000000004        1.8459605052977441     
   25.600000000000001        3.2000000000000002        1.8576961671324659     
   25.600000000000001        4.0000000000000000        1.8742727343267336     
   25.600000000000001        4.8000000000000007        1.8924116852247643     
   25.600000000000001        5.6000000000000005        1.9118099250176199     
   25.600000000000001        6.4000000000000004        1.9295028386469197     
   25.600000000000001        7.2000000000000002        1.9458295091602642     
   25.600000000000001        8.0000000000000000        1.9594340531173287     
   25.600000000000001        8.8000000000000007        1.9694585095574439     
   25.600000000000001        9.6000000000000014        1.9757444830842548     
   25.600000000000001        10.400000000000000        1.9776569326458162     
   25.600000000000001        11.200000000000001        1.9750888122495771     
   25.600000000000001        12.000000000000000        1.9691424970229683     
   25.600000000000001        12.800000000000001        1.9585280216512873     
   25.600000000000001        13.600000000000001        1.9465512429239056     
   25.600000000000001        14.400000000000000        1.9322516516232700     
   25.600000000000001        15.200000000000001        1.9157164353019100     
   25.600000000000001        16.000000000000000        1.9003760667633907     
   25.600000000000001        16.800000000000001        1.8854670088002790     
   25.600000000000001        17.600000000000001        1.8721188271289493     
   25.600000000000001        18.400000000000002        1.8641366580870102     
   25.600000000000001        19.200000000000003        1.8564395737649457     
   25.600000000000001        20.000000000000000        1.8528415378845944     
   25.600000000000001        20.800000000000001        1.8509422609029800     
   25.600000000000001        21.600000000000001        1.8514883841949912     
   25.600000000000001        22.400000000000002        1.8517224749502181     
   25.600000000000001        23.200000000000003        1.8540551092162370     
   25.600000000000001        24.000000000000000        1.8541120206773674     
   25.600000000000001        24.800000000000001        1.8536986085619067     
   25.600000000000001        25.600000000000001        1.8534658764744827     
   25.600000000000001        26.400000000000002        1.8513606622289476     
   25.600000000000001        27.200000000000003        1.8486029537278728     
   25.600000000000001        28.000000000000000        1.8441170284767658     
   25.600000000000001        28.800000000000001        1.8386934401569859     
   25.600000000000001        29.600000000000001        1.8332047578855835     
   25.600000000000001        30.400000000000002        1.8284575675099448     
   25.600000000000001        31.200000000000003        1.8255700271340300     
   25.600000000000001        32.000000000000000        1.8254745065674549     

   26.400000000000002       0.80000000000000004        1.8259228085909092     
   26.400000000000002        1.6000000000000001        1.8281235372438460     
   26.400000000000002        2.4000000000000004        1.8327949741198337     
   26.400000000000002        3.2000000000000002        1.8412835892034889     
   26.400000000000002        4.0000000000000000        1.8494718452946475     
   26.400000000000002        4.8000000000000007        1.8606439232030012     
   26.400000000000002        5.6000000000000005        1.8706225497617857     
   26.400000000000002        6.4000000000000004        1.8826425740570789     
   26.400000000000002        7.2000000000000002        1.8936801102019438     
   26.400000000000002        8.0000000000000000        1.9025490092052348     
   26.400000000000002        8.8000000000000007        1.9091062654917523     
   26.400000000000002        9.6000000000000014        1.9127946728579075     
   26.400000000000002        10.400000000000000        1.9142113645883616     
   26.400000000000002        11.200000000000001        1.9114031293894549     
   26.400000000000002        12.000000000000000        1.9078167160891943     
   26.400000000000002        12.800000000000001        1.9014333565073809     
   26.400000000000002        13.600000000000001        1.8925877297952576     
   26.400000000000002        14.400000000000000        1.8838137095371363     
   26.400000000000002        15.200000000000001        1.8745243693108962     
   26.400000000000002        16.000000000000000        1.8667301103199514     
   26.400000000000002        16.800000000000001        1.8590034908526771     
   26.400000000000002        17.600000000000001        1.8532973491132463     
   26.400000000000002        18.400000000000002        1.8492068410590208     
   26.400000000000002        19.200000000000003        1.8465392231215167     
   26.400000000000002        20.000000000000000        1.8462673864780634     
   26.400000000000002        20.800000000000001        1.8497511265060289     
   26.400000000000002        21.600000000000001        1.8491644780052579     
   26.400000000000002        22.400000000000002        1.8518177763456507     
   26.400000000000002        23.200000000000003        1.8531172212810785     
   26.400000000000002        24.000000000000000        1.8552847263646970     
   26.400000000000002        24.800000000000001        1.8557869650402530     
   26.400000000000002        25.600000000000001        1.8542273288295985     
   26.400000000000002        26.400000000000002        1.8534736691452227     
   26.400000000000002        27.200000000000003        1.8493250715986158     
   26.400000000000002        28.000000000000000        1.8456351180366610     
   26.400000000000002        28.800000000000001        1.8405527293697839     
   26.400000000000002        29.600000000000001        1.8367576126835716     
   26.400000000000002        30.400000000000002        1.8326371533454064     
   26.400000000000002        31.200000000000003        1.8285599546344995     
   26.400000000000002        32.000000000000000        1.8257651927822949     

   27.200000000000003       0.80000000000000004        1.8271746516752103     
   27.200000000000003        1.6000000000000001        1.8269155789987908     
   27.200000000000003        2.4000000000000004        1.8281211867838771     
   27.200000000000003        3.2000000000000002        1.8308235386540403     
   27.200000000000003        4.0000000000000000        1.8341670830022094     
   27.200000000000003        4.8000000000000007        1.8401128569015341     
   27.200000000000003        5.6000000000000005        1.8460443402421425     
   27.200000000000003        6.4000000000000004        1.8522078516052913     
   27.200000000000003        7.2000000000000002        1.8570194713807011     
   27.200000000000003        8.0000000000000000        1.8613187270196465     
   27.200000000000003        8.8000000000000007        1.8649819433929191     
   27.200000000000003        9.6000000000000014        1.8668761681366406     
   27.200000000000003        10.400000000000000        1.8672968461018116     
   27.200000000000003        11.200000000000001        1.8665911275338849     
   27.200000000000003        12.000000000000000        1.8636027676564502     
   27.200000000000003        12.800000000000001        1.8593021533420693     
   27.200000000000003        13.600000000000001        1.8572490095838738     
   27.200000000000003        14.400000000000000        1.8523077231216580     
   27.200000000000003        15.200000000000001        1.8478504825770763     
   27.200000000000003        16.000000000000000        1.8437780629288651     
   27.200000000000003        16.800000000000001        1.8412128147842335     
   27.200000000000003        17.600000000000001        1.8401898382477042     
   27.200000000000003        18.400000000000002        1.8394971216200193     
   27.200000000000003        19.200000000000003        1.8411888074915772     
   27.200000000000003        20.000000000000000        1.8429045889191646     
   27.200000000000003        20.800000000000001        1.8463362425075671     
   27.200000000000003        21.600000000000001        1.8493542788891104     
   27.200000000000003        22.400000000000002        1.8512916731538818     
   27.200000000000003        23.200000000000003        1.8535638674165318     
   27.200000000000003        24.000000000000000        1.8560777256814334     
   27.200000000000003        24.800000000000001        1.8561431064878224     
   27.200000000000003        25.600000000000001        1.8551126696194007     
   27.200000000000003        26.400000000000002        1.8543696212990197     
   27.200000000000003        27.200000000000003        1.8518620177346141     
   27.200000000000003        28.000000000000000        1.8485021966708426     
   27.200000000000003        28.800000000000001        1.8439029567379528     
   27.200000000000003        29.600000000000001        1.8403245479624932     
   27.200000000000003        30.400000000000002        1.8369421501288516     
   27.200000000000003        31.200000000000003        1.8322935657465567     
   27.200000000000003        32.000000000000000        1.8286104791258870     

   28.000000000000000       0.80000000000000004        1.8304961061867080     
   28.000000000000000        1.6000000000000001        1.8281781943899746     
   28.000000000000000        2.4000000000000004        1.8278410131107430     
   28.000000000000000        3.2000000000000002        1.8273332042160435     
   28.000000000000000        4.0000000000000000        1.8277514556408212     
   28.000000000000000        4.8000000000000007        1.8302482328586442     
   28.000000000000000        5.6000000000000005        1.8308292103599584     
   28.000000000000000        6.4000000000000004        1.8327008321338640     
   28.000000000000000        7.2000000000000002        1.8342200388846546     
   28.000000000000000        8.0000000000000000        1.8358137561900061     
   28.000000000000000        8.8000000000000007        1.8372144333895455     
   28.000000000000000        9.6000000000000014        1.8369545226969917     
   28.000000000000000        10.400000000000000        1.8373415353359306     
   28.000000000000000        11.200000000000001        1.8363083830087565     
   28.000000000000000        12.000000000000000        1.8346865828576353     
   28.000000000000000        12.800000000000001        1.8338614844862158     
   28.000000000000000        13.600000000000001        1.8311288501373457     
   28.000000000000000        14.400000000000000        1.8306805037318594     
   28.000000000000000        15.200000000000001        1.8302522078318049     
   28.000000000000000        16.000000000000000        1.8316078632724015     
   28.000000000000000        16.800000000000001        1.8316238867956385     
   28.000000000000000        17.600000000000001        1.8327843979862841     
   28.000000000000000        18.400000000000002        1.8355250837538455     
   28.000000000000000        19.200000000000003        1.8394983975685892     
   28.000000000000000        20.000000000000000        1.8423978133540624     
   28.000000000000000        20.800000000000001        1.8459364858743523     
   28.000000000000000        21.600000000000001        1.8488529985527991     
   28.000000000000000        22.400000000000002        1.8534712379408689     
   28.000000000000000        23.200000000000003        1.8538848106362051     
   28.000000000000000        24.000000000000000        1.8551137365464982     
   28.000000000000000        24.800000000000001        1.8561456930928146     
   28.000000000000000        25.600000000000001        1.8550289665889272     
   28.000000000000000        26.400000000000002        1.8535903336922033     
   28.000000000000000        27.200000000000003        1.8511849762333454     
   28.000000000000000        28.000000000000000        1.8496084077805082     
   28.000000000000000        28.800000000000001        1.8463610500252634     
   28.000000000000000        29.600000000000001        1.8433292967088624     
   28.000000000000000        30.400000000000002        1.8397869660214512     
   28.000000000000000        31.200000000000003        1.8365531960398742     
   28.000000000000000        32.000000000000000        1.8330908248098770     

   28.800000000000001       0.80000000000000004        1.8344658084107794     
   28.800000000000001        1.6000000000000001        1.8322585034793126     
   28.800000000000001        2.4000000000000004        1.8294339565963962     
   28.800000000000001        3.2000000000000002        1.8269546126532972     
   28.800000000000001        4.0000000000000000        1.8242341635722150     
   28.800000000000001        4.8000000000000007        1.8240124767517916     
   28.800000000000001        5.6000000000000005        1.8230018610233523     
   28.800000000000001        6.4000000000000004        1.8218560799419172     
   28.800000000000001        7.2000000000000002        1.8203520137601243     
   28.800000000000001        8.0000000000000000        1.8203190896415986     
   28.800000000000001        8.8000000000000007        1.8202802549104184     
   28.800000000000001        9.6000000000000014        1.8184886863824636     
   28.800000000000001        10.400000000000000        1.8187870030051267     
   28.800000000000001        11.200000000000001        1.8183765008807882     
   28.800000000000001        12.000000000000000        1.8181222625275999     
   28.800000000000001        12.800000000000001        1.8177456107672079     
   28.800000000000001        13.600000000000001        1.8185781972646495     
   28.800000000000001        14.400000000000000        1.8192386617518470     
   28.800000000000001        15.200000000000001        1.8226267420091808     
   28.800000000000001        16.000000000000000        1.8243319610364293     
   28.800000000000001        16.800000000000001        1.8248552301087468     
   28.800000000000001        17.600000000000001        1.8292012713988512     
   28.800000000000001        18.400000000000002        1.8343650504201814     
   28.800000000000001        19.200000000000003        1.8389442605981465     
   28.800000000000001        20.000000000000000        1.8426886375774880     
   28.800000000000001        20.800000000000001        1.8451688829729520     
   28.800000000000001        21.600000000000001        1.8481917095126281     
   28.800000000000001        22.400000000000002        1.8519638062881048     
   28.800000000000001        23.200000000000003        1.8531888696646175     
   28.800000000000001        24.000000000000000        1.8548473742919385     
   28.800000000000001        24.800000000000001        1.8548440980697798     
   28.800000000000001        25.600000000000001        1.8544797194801279     
   28.800000000000001        26.400000000000002        1.8528842798994039     
   28.800000000000001        27.200000000000003        1.8530807451152889     
   28.800000000000001        28.000000000000000        1.8503470653633731     
   28.800000000000001        28.800000000000001        1.8483668731775458     
   28.800000000000001        29.600000000000001        1.8463170400597884     
   28.800000000000001        30.400000000000002        1.8434231662174596     
   28.800000000000001        31.200000000000003        1.8407590564133964     
   28.800000000000001        32.000000000000000        1.8371838988712552     

   29.600000000000001       0.80000000000000004        1.8378926162559037     
   29.600000000000001        1.6000000000000001        1.8359851111956678     
   29.600000000000001        2.4000000000000004        1.8316768646439847     
   29.600000000000001        3.2000000000000002        1.8285594822932720     
   29.600000000000001        4.0000000000000000        1.8250222319208596     
   29.600000000000001        4.8000000000000007        1.8220929470413747     
   29.600000000000001        5.6000000000000005        1.8196402266022329     
   29.600000000000001        6.4000000000000004        1.8166191520801855     
   29.600000000000001        7.2000000000000002        1.8147389300129440     
   29.600000000000001        8.0000000000000000        1.8128838193134498     
   29.600000000000001        8.8000000000000007        1.8116477793118340     
   29.600000000000001        9.6000000000000014        1.8088926084636661     
   29.600000000000001        10.400000000000000        1.8090757709526981     
   29.600000000000001        11.200000000000001        1.8090794942630655     
   29.600000000000001        12.000000000000000        1.8094401574239054     
   29.600000000000001        12.800000000000001        1.8098754319122741     
   29.600000000000001        13.600000000000001        1.8111485204450639     
   29.600000000000001        14.400000000000000        1.8142775353116014     
   29.600000000000001        15.200000000000001        1.8172773243146239     
   29.600000000000001        16.000000000000000        1.8216470004404719     
   29.600000000000001        16.800000000000001        1.8249024733612556     
   29.600000000000001        17.600000000000001        1.8278986565036333     
   29.600000000000001        18.400000000000002        1.8341787606277333     
   29.600000000000001        19.200000000000003        1.8386262068489410     
   29.600000000000001        20.000000000000000        1.8423741850819357     
   29.600000000000001        20.800000000000001        1.8459602261604817     
   29.600000000000001        21.600000000000001        1.8503534098183192     
   29.600000000000001        22.400000000000002        1.8520376723799812     
   29.600000000000001        23.200000000000003        1.8533509090960243     
   29.600000000000001        24.000000000000000        1.8538220671023311     
   29.600000000000001        24.800000000000001        1.8541765959486822     
   29.600000000000001        25.600000000000001        1.8537164202452374     
   29.600000000000001        26.400000000000002        1.8539269817634334     
   29.600000000000001        27.200000000000003        1.8519100852440613     
   29.600000000000001        28.000000000000000        1.8527383748373620     
   29.600000000000001        28.800000000000001        1.8503522934058378     
   29.600000000000001        29.600000000000001        1.8487431473237075     
   29.600000000000001        30.400000000000002        1.8458691036287502     
   29.600000000000001        31.200000000000003        1.8426601871108401     
   29.600000000000001        32.000000000000000        1.8407706687000700     

   30.400000000000002       0.80000000000000004        1.8409786910486243     
   30.400000000000002        1.6000000000000001        1.8373454300850443     
   30.400000000000002        2.4000000000000004        1.8332261907239014     
   30.400000000000002        3.2000000000000002        1.8298302555261889     
   30.400000000000002        4.0000000000000000        1.8257830404582249     
   30.400000000000002        4.8000000000000007        1.8216386788971763     
   30.400000000000002        5.6000000000000005        1.8182202563932979     
   30.400000000000002        6.4000000000000004        1.8149860804261704     
   30.400000000000002        7.2000000000000002        1.8121626073187642     
   30.400000000000002        8.0000000000000000        1.8090245184983111     
   30.400000000000002        8.8000000000000007        1.8069242008947575     
   30.400000000000002        9.6000000000000014        1.8060064714620696     
   30.400000000000002        10.400000000000000        1.8043896161247770     
   30.400000000000002        11.200000000000001        1.8048195069533555     
   30.400000000000002        12.000000000000000        1.8057328203662490     
   30.400000000000002        12.800000000000001        1.8066567159491000     
   30.400000000000002        13.600000000000001        1.8074294607749950     
   30.400000000000002        14.400000000000000        1.8115392720765799     
   30.400000000000002        15.200000000000001        1.8160704857645120     
   30.400000000000002        16.000000000000000        1.8193962061286071     
   30.400000000000002        16.800000000000001        1.8242198523446440     
   30.400000000000002        17.600000000000001        1.8281006861694076     
   30.400000000000002        18.400000000000002        1.8334630580612996     
   30.400000000000002        19.200000000000003        1.8387253628316871     
   30.400000000000002        20.000000000000000        1.8438523153957931     
   30.400000000000002        20.800000000000001        1.8457375250082093     
   30.400000000000002        21.600000000000001        1.8486261855094224     
   30.400000000000002        22.400000000000002        1.8509075567013369     
   30.400000000000002        23.200000000000003        1.8528782406976647     
   30.400000000000002        24.000000000000000        1.8535170171506552     
   30.400000000000002        24.800000000000001        1.8531707861614264     
   30.400000000000002        25.600000000000001        1.8544950786205698     
   30.400000000000002        26.400000000000002        1.8518641494756891     
   30.400000000000002        27.200000000000003        1.8519862490593033     
   30.400000000000002        28.000000000000000        1.8519812555479764     
   30.400000000000002        28.800000000000001        1.8508149051269720     
   30.400000000000002        29.600000000000001        1.8492158970890695     
   30.400000000000002        30.400000000000002        1.8473496219506729     
   30.400000000000002        31.200000000000003        1.8458312312625993     
   30.400000000000002        32.000000000000000        1.8436962071414555     

   31.200000000000003       0.80000000000000004        1.8413642487607540     
   31.200000000000003        1.6000000000000001        1.8370142271024292     
   31.200000000000003        2.4000000000000004        1.8340904620844054     
   31.200000000000003        3.2000000000000002        1.8299990943907831     
   31.200000000000003        4.0000000000000000        1.8257150839574849     
   31.200000000000003        4.8000000000000007        1.8218722675423069     
   31.200000000000003        5.6000000000000005        1.8180969059751864     
   31.200000000000003        6.4000000000000004        1.8137494889215764     
   31.200000000000003        7.2000000000000002        1.8113131421396400     
   31.200000000000003        8.0000000000000000        1.8089304831669339     
   31.200000000000003        8.8000000000000007        1.8063147128745769     
   31.200000000000003        9.6000000000000014        1.8045741160001358     
   31.200000000000003        10.400000000000000        1.8045903353610520     
   31.200000000000003        11.200000000000001        1.8036991995801952     
   31.200000000000003        12.000000000000000        1.8037379044181674     
   31.200000000000003        12.800000000000001        1.8062439462791147     
   31.200000000000003        13.600000000000001        1.8084245991957240     
   31.200000000000003        14.400000000000000        1.8105462194393473     
   31.200000000000003        15.200000000000001        1.8141439798753700     
   31.200000000000003        16.000000000000000        1.8184473130674179     
   31.200000000000003        16.800000000000001        1.8218750951564999     
   31.200000000000003        17.600000000000001        1.8278306945577516     
   31.200000000000003        18.400000000000002        1.8324237302454676     
   31.200000000000003        19.200000000000003        1.8358065083051955     
   31.200000000000003        20.000000000000000        1.8413064474566960     
   31.200000000000003        20.800000000000001        1.8441884721950239     
   31.200000000000003        21.600000000000001        1.8469523971661475     
   31.200000000000003        22.400000000000002        1.8493895464175434     
   31.200000000000003        23.200000000000003        1.8510646059735849     
   31.200000000000003        24.000000000000000        1.8542007402532710     
   31.200000000000003        24.800000000000001        1.8525048522247725     
   31.200000000000003        25.600000000000001        1.8526492659459592     
   31.200000000000003        26.400000000000002        1.8529374666930083     
   31.200000000000003        27.200000000000003        1.8521505376083665     
   31.200000000000003        28.000000000000000        1.8518003641712475     
   31.200000000000003        28.800000000000001        1.8516255765748513     
   31.200000000000003        29.600000000000001        1.8497168729788833     
   31.200000000000003        30.400000000000002        1.8478561305554217     
   31.200000000000003        31.200000000000003        1.8468807151929987     
   31.200000000000003        32.000000000000000        1.8447584663264018     

   32.000000000000000       0.80000000000000004        1.8396797724334022     
   32.000000000000000        1.6000000000000001        1.8364874760106731     
   32.000000000000000        2.4000000000000004        1.8330068801702799     
   32.000000000000000        3.2000000000000002        1.8289749468051595     
   32.000000000000000        4.0000000000000000        1.8251793099180038     
   32.000000000000000        4.8000000000000007        1.8217684315640643     
   32.000000000000000        5.6000000000000005        1.8177538389891441     
   32.000000000000000        6.4000000000000004        1.8142919356291103     
   32.000000000000000        7.2000000000000002        1.8119060280824983     
   32.000000000000000        8.0000000000000000        1.8101833820987387     
   32.000000000000000        8.8000000000000007        1.8084018147934984     
   32.000000000000000        9.6000000000000014        1.8072056831195136     
   32.000000000000000        10.400000000000000        1.8053400006962981     
   32.000000000000000        11.200000000000001        1.8051652279393258     
   32.000000000000000        12.000000000000000        1.8064245122713130     
   32.000000000000000        12.800000000000001        1.8069229012911163     
   32.000000000000000        13.600000000000001        1.8095489201093227     
   32.000000000000000        14.400000000000000        1.8115250143088730     
   32.000000000000000        15.200000000000001        1.8138283883852291     
   32.000000000000000        16.000000000000000        1.8176289908926884     
   32.000000000000000        16.800000000000001        1.8214466641031370     
   32.000000000000000        17.600000000000001        1.8263950266202031     
   32.000000000000000        18.400000000000002        1.8300470767111512     
   32.000000000000000        19.200000000000003        1.8343137057753918     
   32.000000000000000        20.000000000000000        1.8374895549435315     
   32.000000000000000        20.800000000000001        1.8420653040740449     
   32.000000000000000        21.600000000000001        1.8451055688754887     
   32.000000000000000        22.400000000000002        1.8459819335862198     
   32.000000000000000        23.200000000000003        1.8506766985879612     
   32.000000000000000        24.000000000000000        1.8510708677975831     
   32.000000000000000        24.800000000000001        1.8517315604429985     
   32.000000000000000        25.600000000000001        1.8522870083077909     
   32.000000000000000        26.400000000000002        1.8525353942346225     
   32.000000000000000        27.200000000000003        1.8518343114989675     
   32.000000000000000        28.000000000000000        1.8512859767324310     
   32.000000000000000        28.800000000000001        1.8508573350224684     
   32.000000000000000        29.600000000000001        1.8501996941431542     
   32.000000000000000        30.400000000000002        1.8477987441414623     
   32.000000000000000        31.200000000000003        1.8452618003032353     
   32.000000000000000        32.000000000000000        1.8432386451000415     
