# Supplementary material for: A first-principles phase field method for quantitatively predicting multi-composition phase separation without thermodynamic empirical parameter
Source: Nat Commun. 2019 Aug 1;10:3451. doi: 10.1038/s41467-019-11248-z (PMC6671953; doi:10.1038/s41467-019-11248-z)
Supplement: Supplementary file 3 — Source Data [file 41467_2019_11248_MOESM3_ESM.zip › supplementary-files/data-files/Fig.7/Fig7-c-Ni40%/out_Ni_100000-16.0]

  0.80000000000000004       0.80000000000000004        2.5145411062388252     
  0.80000000000000004        1.6000000000000001        2.4781266154294772     
  0.80000000000000004        2.4000000000000004        2.4865806202649083     
  0.80000000000000004        3.2000000000000002        2.5198496106386532     
  0.80000000000000004        4.0000000000000000        2.4724983215092942     
  0.80000000000000004        4.8000000000000007        2.5254099461864716     
  0.80000000000000004        5.6000000000000005        2.4728387591162493     
  0.80000000000000004        6.4000000000000004        2.4751007058931633     
  0.80000000000000004        7.2000000000000002        2.4696978551911539     
  0.80000000000000004        8.0000000000000000        2.5173630265309384     
  0.80000000000000004        8.8000000000000007        2.4769355304359446     
  0.80000000000000004        9.6000000000000014        2.4783586860809099     
  0.80000000000000004        10.400000000000000        2.5211250380042367     
  0.80000000000000004        11.200000000000001        2.4788567329015740     
  0.80000000000000004        12.000000000000000        2.4785826648947298     
  0.80000000000000004        12.800000000000001        2.5181608869390106     
  0.80000000000000004        13.600000000000001        2.5194642760362904     
  0.80000000000000004        14.400000000000000        2.4779491626755692     
  0.80000000000000004        15.200000000000001        2.5243274395559476     
  0.80000000000000004        16.000000000000000        2.4784922295700693     
  0.80000000000000004        16.800000000000001        2.5177162201869456     
  0.80000000000000004        17.600000000000001        2.5269449085113953     
  0.80000000000000004        18.400000000000002        2.4798681784863739     
  0.80000000000000004        19.200000000000003        2.4894098305373924     
  0.80000000000000004        20.000000000000000        2.4816739551232705     
  0.80000000000000004        20.800000000000001        2.5325711491510692     
  0.80000000000000004        21.600000000000001        2.5298776426837990     
  0.80000000000000004        22.400000000000002        2.4771151317731861     
  0.80000000000000004        23.200000000000003        2.5319882506890483     
  0.80000000000000004        24.000000000000000        2.4806122333876819     
  0.80000000000000004        24.800000000000001        2.4781710184197574     
  0.80000000000000004        25.600000000000001        2.5275622974214755     
  0.80000000000000004        26.400000000000002        2.5334580006520362     
  0.80000000000000004        27.200000000000003        2.4824334222177868     
  0.80000000000000004        28.000000000000000        2.5242093588595371     
  0.80000000000000004        28.800000000000001        2.5292353353243660     
  0.80000000000000004        29.600000000000001        2.4836511653016808     
  0.80000000000000004        30.400000000000002        2.5274878140014931     
  0.80000000000000004        31.200000000000003        2.5258140128641067     
  0.80000000000000004        32.000000000000000        2.5198519910072723     

   1.6000000000000001       0.80000000000000004        2.5117724858436929     
   1.6000000000000001        1.6000000000000001        2.5234879466824713     
   1.6000000000000001        2.4000000000000004        2.4741828302022895     
   1.6000000000000001        3.2000000000000002        2.5228279936498881     
   1.6000000000000001        4.0000000000000000        2.5208488094005039     
   1.6000000000000001        4.8000000000000007        2.4674623400040607     
   1.6000000000000001        5.6000000000000005        2.5242759188716226     
   1.6000000000000001        6.4000000000000004        2.4676806798958308     
   1.6000000000000001        7.2000000000000002        2.5202635470021049     
   1.6000000000000001        8.0000000000000000        2.4704165070196549     
   1.6000000000000001        8.8000000000000007        2.5181161719139924     
   1.6000000000000001        9.6000000000000014        2.5200409615039612     
   1.6000000000000001        10.400000000000000        2.5143813609627426     
   1.6000000000000001        11.200000000000001        2.5158851719874757     
   1.6000000000000001        12.000000000000000        2.4795723297419134     
   1.6000000000000001        12.800000000000001        2.5113044453380735     
   1.6000000000000001        13.600000000000001        2.5112460773302558     
   1.6000000000000001        14.400000000000000        2.5167897764678866     
   1.6000000000000001        15.200000000000001        2.5222779646600468     
   1.6000000000000001        16.000000000000000        2.5169946449008864     
   1.6000000000000001        16.800000000000001        2.5197826121833926     
   1.6000000000000001        17.600000000000001        2.4721943622173610     
   1.6000000000000001        18.400000000000002        2.5280963040114206     
   1.6000000000000001        19.200000000000003        2.5264268759002895     
   1.6000000000000001        20.000000000000000        2.5338256369266325     
   1.6000000000000001        20.800000000000001        2.4820021316106806     
   1.6000000000000001        21.600000000000001        2.5257348314515213     
   1.6000000000000001        22.400000000000002        2.5287100425945632     
   1.6000000000000001        23.200000000000003        2.4751586577240290     
   1.6000000000000001        24.000000000000000        2.5314112000877622     
   1.6000000000000001        24.800000000000001        2.5244820741186063     
   1.6000000000000001        25.600000000000001        2.4801625018815030     
   1.6000000000000001        26.400000000000002        2.4813170450672972     
   1.6000000000000001        27.200000000000003        2.4900671017610922     
   1.6000000000000001        28.000000000000000        2.4842444500440513     
   1.6000000000000001        28.800000000000001        2.4872541942967548     
   1.6000000000000001        29.600000000000001        2.4833945637236634     
   1.6000000000000001        30.400000000000002        2.5249402685450582     
   1.6000000000000001        31.200000000000003        2.4728681440097873     
   1.6000000000000001        32.000000000000000        2.4753823827326773     

   2.4000000000000004       0.80000000000000004        2.5196375426726858     
   2.4000000000000004        1.6000000000000001        2.4730120280917394     
   2.4000000000000004        2.4000000000000004        2.5216690434364426     
   2.4000000000000004        3.2000000000000002        2.4739125070114758     
   2.4000000000000004        4.0000000000000000        2.5206448624514914     
   2.4000000000000004        4.8000000000000007        2.5233384643853469     
   2.4000000000000004        5.6000000000000005        2.4686610511462148     
   2.4000000000000004        6.4000000000000004        2.5231206644622164     
   2.4000000000000004        7.2000000000000002        2.4739634550707841     
   2.4000000000000004        8.0000000000000000        2.4740186506482282     
   2.4000000000000004        8.8000000000000007        2.5146639800036694     
   2.4000000000000004        9.6000000000000014        2.4685678392330970     
   2.4000000000000004        10.400000000000000        2.4745651678757414     
   2.4000000000000004        11.200000000000001        2.5172830444258358     
   2.4000000000000004        12.000000000000000        2.4758869798301584     
   2.4000000000000004        12.800000000000001        2.5183025342066956     
   2.4000000000000004        13.600000000000001        2.4725010798041991     
   2.4000000000000004        14.400000000000000        2.5261577605562953     
   2.4000000000000004        15.200000000000001        2.4706939779015049     
   2.4000000000000004        16.000000000000000        2.5197420354032745     
   2.4000000000000004        16.800000000000001        2.4770927634039706     
   2.4000000000000004        17.600000000000001        2.5253751589326914     
   2.4000000000000004        18.400000000000002        2.5215144138961332     
   2.4000000000000004        19.200000000000003        2.4785383294517311     
   2.4000000000000004        20.000000000000000        2.4814058603990574     
   2.4000000000000004        20.800000000000001        2.4857339465567478     
   2.4000000000000004        21.600000000000001        2.5216229928779503     
   2.4000000000000004        22.400000000000002        2.5189042150362191     
   2.4000000000000004        23.200000000000003        2.5300597267684117     
   2.4000000000000004        24.000000000000000        2.4768427188726490     
   2.4000000000000004        24.800000000000001        2.5287972135474996     
   2.4000000000000004        25.600000000000001        2.5264434710106340     
   2.4000000000000004        26.400000000000002        2.5267579133926112     
   2.4000000000000004        27.200000000000003        2.4836068998441032     
   2.4000000000000004        28.000000000000000        2.5306522644357625     
   2.4000000000000004        28.800000000000001        2.4775826853604661     
   2.4000000000000004        29.600000000000001        2.5300911222430278     
   2.4000000000000004        30.400000000000002        2.5172857356267606     
   2.4000000000000004        31.200000000000003        2.5183303666712953     
   2.4000000000000004        32.000000000000000        2.5168571863090432     

   3.2000000000000002       0.80000000000000004        2.4797055739809553     
   3.2000000000000002        1.6000000000000001        2.4738072115057266     
   3.2000000000000002        2.4000000000000004        2.5145931437152735     
   3.2000000000000002        3.2000000000000002        2.4770840911606982     
   3.2000000000000002        4.0000000000000000        2.4761214600313077     
   3.2000000000000002        4.8000000000000007        2.4724769639098469     
   3.2000000000000002        5.6000000000000005        2.4803138732612418     
   3.2000000000000002        6.4000000000000004        2.5143686290604759     
   3.2000000000000002        7.2000000000000002        2.4796929504784693     
   3.2000000000000002        8.0000000000000000        2.4696249591027528     
   3.2000000000000002        8.8000000000000007        2.5106248264651509     
   3.2000000000000002        9.6000000000000014        2.5173892663795141     
   3.2000000000000002        10.400000000000000        2.5170574202008740     
   3.2000000000000002        11.200000000000001        2.4723125937271591     
   3.2000000000000002        12.000000000000000        2.5162137119778407     
   3.2000000000000002        12.800000000000001        2.4740298059078669     
   3.2000000000000002        13.600000000000001        2.4823198053542663     
   3.2000000000000002        14.400000000000000        2.4778425312612100     
   3.2000000000000002        15.200000000000001        2.5218246426980584     
   3.2000000000000002        16.000000000000000        2.5107661295168100     
   3.2000000000000002        16.800000000000001        2.5214276626944776     
   3.2000000000000002        17.600000000000001        2.5199123064051636     
   3.2000000000000002        18.400000000000002        2.4761922211697276     
   3.2000000000000002        19.200000000000003        2.5200193893448994     
   3.2000000000000002        20.000000000000000        2.5230988105534191     
   3.2000000000000002        20.800000000000001        2.4806176942760625     
   3.2000000000000002        21.600000000000001        2.5253823509290672     
   3.2000000000000002        22.400000000000002        2.5260571340389171     
   3.2000000000000002        23.200000000000003        2.4804101693390899     
   3.2000000000000002        24.000000000000000        2.5263906766285631     
   3.2000000000000002        24.800000000000001        2.4870981735517446     
   3.2000000000000002        25.600000000000001        2.4825329974282035     
   3.2000000000000002        26.400000000000002        2.5279090636435049     
   3.2000000000000002        27.200000000000003        2.4833404266306021     
   3.2000000000000002        28.000000000000000        2.4807508023233789     
   3.2000000000000002        28.800000000000001        2.5327269425049606     
   3.2000000000000002        29.600000000000001        2.4766831132285736     
   3.2000000000000002        30.400000000000002        2.4787956902196511     
   3.2000000000000002        31.200000000000003        2.4800688652717779     
   3.2000000000000002        32.000000000000000        2.4784709877777464     

   4.0000000000000000       0.80000000000000004        2.5142124800197592     
   4.0000000000000000        1.6000000000000001        2.5112020254974445     
   4.0000000000000000        2.4000000000000004        2.5142676572897735     
   4.0000000000000000        3.2000000000000002        2.5170005791600158     
   4.0000000000000000        4.0000000000000000        2.5135802323108960     
   4.0000000000000000        4.8000000000000007        2.5178026076908138     
   4.0000000000000000        5.6000000000000005        2.4706771616029592     
   4.0000000000000000        6.4000000000000004        2.5226733315174781     
   4.0000000000000000        7.2000000000000002        2.4704602672928453     
   4.0000000000000000        8.0000000000000000        2.5155306355561660     
   4.0000000000000000        8.8000000000000007        2.5126443819409849     
   4.0000000000000000        9.6000000000000014        2.4689382326904639     
   4.0000000000000000        10.400000000000000        2.4693467720851574     
   4.0000000000000000        11.200000000000001        2.5204449457218323     
   4.0000000000000000        12.000000000000000        2.5106708529516282     
   4.0000000000000000        12.800000000000001        2.5174987963073856     
   4.0000000000000000        13.600000000000001        2.5161179557842277     
   4.0000000000000000        14.400000000000000        2.5174962192837191     
   4.0000000000000000        15.200000000000001        2.4730359845963372     
   4.0000000000000000        16.000000000000000        2.5181006854330223     
   4.0000000000000000        16.800000000000001        2.5097060529379336     
   4.0000000000000000        17.600000000000001        2.4758561737387810     
   4.0000000000000000        18.400000000000002        2.4780241958549976     
   4.0000000000000000        19.200000000000003        2.4785949032135699     
   4.0000000000000000        20.000000000000000        2.4742552979116761     
   4.0000000000000000        20.800000000000001        2.5274964732439522     
   4.0000000000000000        21.600000000000001        2.4831681595919499     
   4.0000000000000000        22.400000000000002        2.4835265881252160     
   4.0000000000000000        23.200000000000003        2.4839558303178335     
   4.0000000000000000        24.000000000000000        2.5288293648227280     
   4.0000000000000000        24.800000000000001        2.4783150988508562     
   4.0000000000000000        25.600000000000001        2.5345503187742979     
   4.0000000000000000        26.400000000000002        2.4802460850991412     
   4.0000000000000000        27.200000000000003        2.5298307260087514     
   4.0000000000000000        28.000000000000000        2.4833725820282555     
   4.0000000000000000        28.800000000000001        2.4808163720127681     
   4.0000000000000000        29.600000000000001        2.5271366029499442     
   4.0000000000000000        30.400000000000002        2.5256672555693824     
   4.0000000000000000        31.200000000000003        2.5170623641519327     
   4.0000000000000000        32.000000000000000        2.5223058714733950     

   4.8000000000000007       0.80000000000000004        2.5140804303751980     
   4.8000000000000007        1.6000000000000001        2.5156339008967867     
   4.8000000000000007        2.4000000000000004        2.4708769739842973     
   4.8000000000000007        3.2000000000000002        2.4752652282720780     
   4.8000000000000007        4.0000000000000000        2.5185525317948922     
   4.8000000000000007        4.8000000000000007        2.4678253073889311     
   4.8000000000000007        5.6000000000000005        2.5171629458758598     
   4.8000000000000007        6.4000000000000004        2.4746573506921319     
   4.8000000000000007        7.2000000000000002        2.4773497465269023     
   4.8000000000000007        8.0000000000000000        2.5135711424257838     
   4.8000000000000007        8.8000000000000007        2.4726173492889520     
   4.8000000000000007        9.6000000000000014        2.5100763760966713     
   4.8000000000000007        10.400000000000000        2.5120618478394725     
   4.8000000000000007        11.200000000000001        2.4731992962636005     
   4.8000000000000007        12.000000000000000        2.5210907755781577     
   4.8000000000000007        12.800000000000001        2.4708397860892664     
   4.8000000000000007        13.600000000000001        2.4758781618421888     
   4.8000000000000007        14.400000000000000        2.5148487181439898     
   4.8000000000000007        15.200000000000001        2.4759551142839857     
   4.8000000000000007        16.000000000000000        2.5143358417954138     
   4.8000000000000007        16.800000000000001        2.5194126094005598     
   4.8000000000000007        17.600000000000001        2.4727395229430007     
   4.8000000000000007        18.400000000000002        2.5266383956812497     
   4.8000000000000007        19.200000000000003        2.5251748912321323     
   4.8000000000000007        20.000000000000000        2.5227461332116365     
   4.8000000000000007        20.800000000000001        2.5199952650170978     
   4.8000000000000007        21.600000000000001        2.5180198349939400     
   4.8000000000000007        22.400000000000002        2.5202847642021040     
   4.8000000000000007        23.200000000000003        2.5259931672236653     
   4.8000000000000007        24.000000000000000        2.5215833969963430     
   4.8000000000000007        24.800000000000001        2.5247382878490554     
   4.8000000000000007        25.600000000000001        2.4730167071489300     
   4.8000000000000007        26.400000000000002        2.5291958503638847     
   4.8000000000000007        27.200000000000003        2.4790774898591419     
   4.8000000000000007        28.000000000000000        2.5276110776982188     
   4.8000000000000007        28.800000000000001        2.5208819960133382     
   4.8000000000000007        29.600000000000001        2.5223226637907423     
   4.8000000000000007        30.400000000000002        2.4692914454631549     
   4.8000000000000007        31.200000000000003        2.5236569885760365     
   4.8000000000000007        32.000000000000000        2.4697781578308544     

   5.6000000000000005       0.80000000000000004        2.4754661269284948     
   5.6000000000000005        1.6000000000000001        2.4771882672274042     
   5.6000000000000005        2.4000000000000004        2.5211044466693511     
   5.6000000000000005        3.2000000000000002        2.4759484838811447     
   5.6000000000000005        4.0000000000000000        2.4715262513762943     
   5.6000000000000005        4.8000000000000007        2.5177223486843956     
   5.6000000000000005        5.6000000000000005        2.4700639043856545     
   5.6000000000000005        6.4000000000000004        2.5203879645463045     
   5.6000000000000005        7.2000000000000002        2.4737804171082263     
   5.6000000000000005        8.0000000000000000        2.5208959428570910     
   5.6000000000000005        8.8000000000000007        2.4682684083821753     
   5.6000000000000005        9.6000000000000014        2.5125095974656877     
   5.6000000000000005        10.400000000000000        2.5165170911040358     
   5.6000000000000005        11.200000000000001        2.4732688794711333     
   5.6000000000000005        12.000000000000000        2.4682509236201104     
   5.6000000000000005        12.800000000000001        2.5222012160069043     
   5.6000000000000005        13.600000000000001        2.4752666979160654     
   5.6000000000000005        14.400000000000000        2.5198415969056036     
   5.6000000000000005        15.200000000000001        2.5199777738587459     
   5.6000000000000005        16.000000000000000        2.5211750194721891     
   5.6000000000000005        16.800000000000001        2.4734417066226557     
   5.6000000000000005        17.600000000000001        2.5210280879324221     
   5.6000000000000005        18.400000000000002        2.4786555561102044     
   5.6000000000000005        19.200000000000003        2.4789889501652969     
   5.6000000000000005        20.000000000000000        2.4837258510193463     
   5.6000000000000005        20.800000000000001        2.5258928964650074     
   5.6000000000000005        21.600000000000001        2.5183825619156917     
   5.6000000000000005        22.400000000000002        2.5180269471872676     
   5.6000000000000005        23.200000000000003        2.5202297679957941     
   5.6000000000000005        24.000000000000000        2.5230948527621071     
   5.6000000000000005        24.800000000000001        2.5195030226471147     
   5.6000000000000005        25.600000000000001        2.5227926945114372     
   5.6000000000000005        26.400000000000002        2.5137620776737202     
   5.6000000000000005        27.200000000000003        2.5214986811160567     
   5.6000000000000005        28.000000000000000        2.4792892212326101     
   5.6000000000000005        28.800000000000001        2.4772320411319844     
   5.6000000000000005        29.600000000000001        2.5124221472102506     
   5.6000000000000005        30.400000000000002        2.5209185252274926     
   5.6000000000000005        31.200000000000003        2.5162896708497087     
   5.6000000000000005        32.000000000000000        2.4715787367885214     

   6.4000000000000004       0.80000000000000004        2.4804995193496691     
   6.4000000000000004        1.6000000000000001        2.4728922160135216     
   6.4000000000000004        2.4000000000000004        2.5189106445016369     
   6.4000000000000004        3.2000000000000002        2.4709413280483306     
   6.4000000000000004        4.0000000000000000        2.5180750645206937     
   6.4000000000000004        4.8000000000000007        2.4733031775490386     
   6.4000000000000004        5.6000000000000005        2.4718986008692223     
   6.4000000000000004        6.4000000000000004        2.4736645537805031     
   6.4000000000000004        7.2000000000000002        2.4764729470570415     
   6.4000000000000004        8.0000000000000000        2.4699469304555417     
   6.4000000000000004        8.8000000000000007        2.4703784061199001     
   6.4000000000000004        9.6000000000000014        2.5203570003727531     
   6.4000000000000004        10.400000000000000        2.4681155154037357     
   6.4000000000000004        11.200000000000001        2.4702854027677752     
   6.4000000000000004        12.000000000000000        2.5224297822716837     
   6.4000000000000004        12.800000000000001        2.4678056702010034     
   6.4000000000000004        13.600000000000001        2.4739810408743357     
   6.4000000000000004        14.400000000000000        2.5202967023696363     
   6.4000000000000004        15.200000000000001        2.4670294664242505     
   6.4000000000000004        16.000000000000000        2.5213844369817235     
   6.4000000000000004        16.800000000000001        2.5160805186461266     
   6.4000000000000004        17.600000000000001        2.5135910124015854     
   6.4000000000000004        18.400000000000002        2.4703161634345276     
   6.4000000000000004        19.200000000000003        2.5260533412309862     
   6.4000000000000004        20.000000000000000        2.4831652433071412     
   6.4000000000000004        20.800000000000001        2.4838525167850238     
   6.4000000000000004        21.600000000000001        2.4798189238591326     
   6.4000000000000004        22.400000000000002        2.4822559225946552     
   6.4000000000000004        23.200000000000003        2.4850765829481514     
   6.4000000000000004        24.000000000000000        2.4789045106391039     
   6.4000000000000004        24.800000000000001        2.4779029680840807     
   6.4000000000000004        25.600000000000001        2.4766249987511340     
   6.4000000000000004        26.400000000000002        2.5219560341667751     
   6.4000000000000004        27.200000000000003        2.4725866536360170     
   6.4000000000000004        28.000000000000000        2.5196962829675895     
   6.4000000000000004        28.800000000000001        2.5156930402770508     
   6.4000000000000004        29.600000000000001        2.5231139210137243     
   6.4000000000000004        30.400000000000002        2.4734120610537351     
   6.4000000000000004        31.200000000000003        2.4726470694000455     
   6.4000000000000004        32.000000000000000        2.5159780378471361     

   7.2000000000000002       0.80000000000000004        2.4689413763453008     
   7.2000000000000002        1.6000000000000001        2.5219885920276930     
   7.2000000000000002        2.4000000000000004        2.4739263518948240     
   7.2000000000000002        3.2000000000000002        2.4796158871721170     
   7.2000000000000002        4.0000000000000000        2.4769887512211106     
   7.2000000000000002        4.8000000000000007        2.4711412062766045     
   7.2000000000000002        5.6000000000000005        2.5200221919116279     
   7.2000000000000002        6.4000000000000004        2.5181793409707316     
   7.2000000000000002        7.2000000000000002        2.4686192132652649     
   7.2000000000000002        8.0000000000000000        2.5186291823279907     
   7.2000000000000002        8.8000000000000007        2.5174247671840417     
   7.2000000000000002        9.6000000000000014        2.4663474614381311     
   7.2000000000000002        10.400000000000000        2.5185564457094105     
   7.2000000000000002        11.200000000000001        2.5191947902534033     
   7.2000000000000002        12.000000000000000        2.4656405007468414     
   7.2000000000000002        12.800000000000001        2.5211775401851604     
   7.2000000000000002        13.600000000000001        2.4717023362472661     
   7.2000000000000002        14.400000000000000        2.4681802769251444     
   7.2000000000000002        15.200000000000001        2.5235114496404716     
   7.2000000000000002        16.000000000000000        2.4665569910193073     
   7.2000000000000002        16.800000000000001        2.5133148212036289     
   7.2000000000000002        17.600000000000001        2.5174432667654876     
   7.2000000000000002        18.400000000000002        2.5157266924524793     
   7.2000000000000002        19.200000000000003        2.5185623614531467     
   7.2000000000000002        20.000000000000000        2.4774437692090054     
   7.2000000000000002        20.800000000000001        2.5224508146796740     
   7.2000000000000002        21.600000000000001        2.5252696914619137     
   7.2000000000000002        22.400000000000002        2.4831383542239980     
   7.2000000000000002        23.200000000000003        2.4844129148251666     
   7.2000000000000002        24.000000000000000        2.5231865649945528     
   7.2000000000000002        24.800000000000001        2.4763525244092848     
   7.2000000000000002        25.600000000000001        2.4838891157808169     
   7.2000000000000002        26.400000000000002        2.4827339397343069     
   7.2000000000000002        27.200000000000003        2.5194452415801836     
   7.2000000000000002        28.000000000000000        2.4698210461380161     
   7.2000000000000002        28.800000000000001        2.5217043296350692     
   7.2000000000000002        29.600000000000001        2.4742041763080911     
   7.2000000000000002        30.400000000000002        2.5271622755894616     
   7.2000000000000002        31.200000000000003        2.4733451445150054     
   7.2000000000000002        32.000000000000000        2.5170135375526494     

   8.0000000000000000       0.80000000000000004        2.5146287488861443     
   8.0000000000000000        1.6000000000000001        2.5144711043963373     
   8.0000000000000000        2.4000000000000004        2.4797192900089162     
   8.0000000000000000        3.2000000000000002        2.5223268125979121     
   8.0000000000000000        4.0000000000000000        2.4719673949340293     
   8.0000000000000000        4.8000000000000007        2.5174806968186751     
   8.0000000000000000        5.6000000000000005        2.4651059508809090     
   8.0000000000000000        6.4000000000000004        2.4713704772630010     
   8.0000000000000000        7.2000000000000002        2.4732600059982244     
   8.0000000000000000        8.0000000000000000        2.4669558094497823     
   8.0000000000000000        8.8000000000000007        2.5191202914090436     
   8.0000000000000000        9.6000000000000014        2.5208914065209456     
   8.0000000000000000        10.400000000000000        2.4673846222307607     
   8.0000000000000000        11.200000000000001        2.4688905354569410     
   8.0000000000000000        12.000000000000000        2.5206452384646307     
   8.0000000000000000        12.800000000000001        2.5124980281477920     
   8.0000000000000000        13.600000000000001        2.5189552967767859     
   8.0000000000000000        14.400000000000000        2.5179213701392129     
   8.0000000000000000        15.200000000000001        2.4679525652154521     
   8.0000000000000000        16.000000000000000        2.4752895812012241     
   8.0000000000000000        16.800000000000001        2.4728994342576720     
   8.0000000000000000        17.600000000000001        2.4773019341622535     
   8.0000000000000000        18.400000000000002        2.4808418735443394     
   8.0000000000000000        19.200000000000003        2.4710701650657647     
   8.0000000000000000        20.000000000000000        2.5242084881628055     
   8.0000000000000000        20.800000000000001        2.4813226140048181     
   8.0000000000000000        21.600000000000001        2.4743991398893028     
   8.0000000000000000        22.400000000000002        2.5295267411134730     
   8.0000000000000000        23.200000000000003        2.5228977346288866     
   8.0000000000000000        24.000000000000000        2.5166887019355952     
   8.0000000000000000        24.800000000000001        2.4774836443673123     
   8.0000000000000000        25.600000000000001        2.4833462860463293     
   8.0000000000000000        26.400000000000002        2.4871419236397649     
   8.0000000000000000        27.200000000000003        2.5228183366889811     
   8.0000000000000000        28.000000000000000        2.5193607726812854     
   8.0000000000000000        28.800000000000001        2.4777509449536255     
   8.0000000000000000        29.600000000000001        2.5259301705692083     
   8.0000000000000000        30.400000000000002        2.4690802629831277     
   8.0000000000000000        31.200000000000003        2.5201103196819417     
   8.0000000000000000        32.000000000000000        2.4674523477234342     

   8.8000000000000007       0.80000000000000004        2.5146799270211346     
   8.8000000000000007        1.6000000000000001        2.5128709099566580     
   8.8000000000000007        2.4000000000000004        2.4693071084463991     
   8.8000000000000007        3.2000000000000002        2.5212719573327451     
   8.8000000000000007        4.0000000000000000        2.4683236459641140     
   8.8000000000000007        4.8000000000000007        2.5109317319381974     
   8.8000000000000007        5.6000000000000005        2.5189132667156868     
   8.8000000000000007        6.4000000000000004        2.4695923814787668     
   8.8000000000000007        7.2000000000000002        2.4701022160115236     
   8.8000000000000007        8.0000000000000000        2.5162284050917583     
   8.8000000000000007        8.8000000000000007        2.4707916848036238     
   8.8000000000000007        9.6000000000000014        2.4755979448244081     
   8.8000000000000007        10.400000000000000        2.5126132267238042     
   8.8000000000000007        11.200000000000001        2.4728800295379183     
   8.8000000000000007        12.000000000000000        2.4665884512155900     
   8.8000000000000007        12.800000000000001        2.5194105647400589     
   8.8000000000000007        13.600000000000001        2.4651305290459442     
   8.8000000000000007        14.400000000000000        2.5186649920180915     
   8.8000000000000007        15.200000000000001        2.5197679676702971     
   8.8000000000000007        16.000000000000000        2.4721936043894344     
   8.8000000000000007        16.800000000000001        2.4710244979782021     
   8.8000000000000007        17.600000000000001        2.5242206695318363     
   8.8000000000000007        18.400000000000002        2.4750695823846804     
   8.8000000000000007        19.200000000000003        2.5270774318387463     
   8.8000000000000007        20.000000000000000        2.4795187391744986     
   8.8000000000000007        20.800000000000001        2.4811090109999610     
   8.8000000000000007        21.600000000000001        2.5335986663318262     
   8.8000000000000007        22.400000000000002        2.4748111010846152     
   8.8000000000000007        23.200000000000003        2.5181546788530431     
   8.8000000000000007        24.000000000000000        2.5182407584560451     
   8.8000000000000007        24.800000000000001        2.4831851243804550     
   8.8000000000000007        25.600000000000001        2.5283740263022487     
   8.8000000000000007        26.400000000000002        2.4851315993892693     
   8.8000000000000007        27.200000000000003        2.4883113526484006     
   8.8000000000000007        28.000000000000000        2.4819817989031474     
   8.8000000000000007        28.800000000000001        2.5221118866527981     
   8.8000000000000007        29.600000000000001        2.4717460680830157     
   8.8000000000000007        30.400000000000002        2.5248982034950860     
   8.8000000000000007        31.200000000000003        2.4685478367352811     
   8.8000000000000007        32.000000000000000        2.4741458525571729     

   9.6000000000000014       0.80000000000000004        2.4726411869484926     
   9.6000000000000014        1.6000000000000001        2.5198024851333902     
   9.6000000000000014        2.4000000000000004        2.5211955470306462     
   9.6000000000000014        3.2000000000000002        2.4673665456432219     
   9.6000000000000014        4.0000000000000000        2.5167807524974815     
   9.6000000000000014        4.8000000000000007        2.5181939174307408     
   9.6000000000000014        5.6000000000000005        2.4682534521216875     
   9.6000000000000014        6.4000000000000004        2.4763785690016462     
   9.6000000000000014        7.2000000000000002        2.4729565881045463     
   9.6000000000000014        8.0000000000000000        2.5115812514638760     
   9.6000000000000014        8.8000000000000007        2.4721938263003396     
   9.6000000000000014        9.6000000000000014        2.4687560141025302     
   9.6000000000000014        10.400000000000000        2.5164700670274347     
   9.6000000000000014        11.200000000000001        2.4666100728283666     
   9.6000000000000014        12.000000000000000        2.5162324977179207     
   9.6000000000000014        12.800000000000001        2.4624237105523230     
   9.6000000000000014        13.600000000000001        2.5238947686798054     
   9.6000000000000014        14.400000000000000        2.4726971468306074     
   9.6000000000000014        15.200000000000001        2.4730220672164975     
   9.6000000000000014        16.000000000000000        2.4727094885106435     
   9.6000000000000014        16.800000000000001        2.5209260186009255     
   9.6000000000000014        17.600000000000001        2.4721081696928917     
   9.6000000000000014        18.400000000000002        2.4787977936139174     
   9.6000000000000014        19.200000000000003        2.4762162925261468     
   9.6000000000000014        20.000000000000000        2.4824900456561294     
   9.6000000000000014        20.800000000000001        2.4862367519489825     
   9.6000000000000014        21.600000000000001        2.4754171169884027     
   9.6000000000000014        22.400000000000002        2.5248334007658562     
   9.6000000000000014        23.200000000000003        2.5177557243626461     
   9.6000000000000014        24.000000000000000        2.5265759256167972     
   9.6000000000000014        24.800000000000001        2.4794773146772719     
   9.6000000000000014        25.600000000000001        2.4857136368206536     
   9.6000000000000014        26.400000000000002        2.5266781410087580     
   9.6000000000000014        27.200000000000003        2.4830468120156843     
   9.6000000000000014        28.000000000000000        2.4845417172060786     
   9.6000000000000014        28.800000000000001        2.4742928048755601     
   9.6000000000000014        29.600000000000001        2.4816845241594918     
   9.6000000000000014        30.400000000000002        2.4754703051896363     
   9.6000000000000014        31.200000000000003        2.5224266384105820     
   9.6000000000000014        32.000000000000000        2.4712892984298858     

   10.400000000000000       0.80000000000000004        2.4801847549960554     
   10.400000000000000        1.6000000000000001        2.4827284297036174     
   10.400000000000000        2.4000000000000004        2.4736403418656505     
   10.400000000000000        3.2000000000000002        2.4720269484827853     
   10.400000000000000        4.0000000000000000        2.5174393187695188     
   10.400000000000000        4.8000000000000007        2.4701988599671179     
   10.400000000000000        5.6000000000000005        2.5249927927820908     
   10.400000000000000        6.4000000000000004        2.4806487094824132     
   10.400000000000000        7.2000000000000002        2.4736076028253327     
   10.400000000000000        8.0000000000000000        2.5205026217930211     
   10.400000000000000        8.8000000000000007        2.4699050404691638     
   10.400000000000000        9.6000000000000014        2.5092036818019494     
   10.400000000000000        10.400000000000000        2.5141481757008006     
   10.400000000000000        11.200000000000001        2.4726996691956331     
   10.400000000000000        12.000000000000000        2.4693476022865859     
   10.400000000000000        12.800000000000001        2.5198910386080593     
   10.400000000000000        13.600000000000001        2.4693318346832327     
   10.400000000000000        14.400000000000000        2.4766285263384349     
   10.400000000000000        15.200000000000001        2.5191525387699003     
   10.400000000000000        16.000000000000000        2.4708800270499167     
   10.400000000000000        16.800000000000001        2.4722306535009939     
   10.400000000000000        17.600000000000001        2.4730803856431796     
   10.400000000000000        18.400000000000002        2.5228276213613534     
   10.400000000000000        19.200000000000003        2.5176344657911538     
   10.400000000000000        20.000000000000000        2.4814081248615802     
   10.400000000000000        20.800000000000001        2.5228182764738061     
   10.400000000000000        21.600000000000001        2.4764637718766496     
   10.400000000000000        22.400000000000002        2.4793002223593432     
   10.400000000000000        23.200000000000003        2.4827886609310301     
   10.400000000000000        24.000000000000000        2.4749876598276090     
   10.400000000000000        24.800000000000001        2.5317863089010841     
   10.400000000000000        25.600000000000001        2.4787381616146149     
   10.400000000000000        26.400000000000002        2.5209366610693782     
   10.400000000000000        27.200000000000003        2.4839428100378531     
   10.400000000000000        28.000000000000000        2.4772253653328518     
   10.400000000000000        28.800000000000001        2.5202380225735461     
   10.400000000000000        29.600000000000001        2.4737299630482830     
   10.400000000000000        30.400000000000002        2.5232347862315483     
   10.400000000000000        31.200000000000003        2.4724742095807701     
   10.400000000000000        32.000000000000000        2.5194523083282476     

   11.200000000000001       0.80000000000000004        2.5273782935707652     
   11.200000000000001        1.6000000000000001        2.4724749338358158     
   11.200000000000001        2.4000000000000004        2.5206793915984109     
   11.200000000000001        3.2000000000000002        2.5168672061958413     
   11.200000000000001        4.0000000000000000        2.5120643625670680     
   11.200000000000001        4.8000000000000007        2.4717838342286504     
   11.200000000000001        5.6000000000000005        2.4806503730093090     
   11.200000000000001        6.4000000000000004        2.4701030810546505     
   11.200000000000001        7.2000000000000002        2.5243354986618103     
   11.200000000000001        8.0000000000000000        2.4667337072725255     
   11.200000000000001        8.8000000000000007        2.5120554769047136     
   11.200000000000001        9.6000000000000014        2.5107607436528285     
   11.200000000000001        10.400000000000000        2.4692161789683280     
   11.200000000000001        11.200000000000001        2.5225607659292630     
   11.200000000000001        12.000000000000000        2.4748293369750356     
   11.200000000000001        12.800000000000001        2.5160929564458829     
   11.200000000000001        13.600000000000001        2.5217134688172687     
   11.200000000000001        14.400000000000000        2.5184154585321434     
   11.200000000000001        15.200000000000001        2.5120600817243459     
   11.200000000000001        16.000000000000000        2.4745582409511333     
   11.200000000000001        16.800000000000001        2.4718098052605892     
   11.200000000000001        17.600000000000001        2.5233350723060743     
   11.200000000000001        18.400000000000002        2.4689163216421171     
   11.200000000000001        19.200000000000003        2.5219486111819220     
   11.200000000000001        20.000000000000000        2.4730455664301894     
   11.200000000000001        20.800000000000001        2.4776695101017032     
   11.200000000000001        21.600000000000001        2.5222250081840256     
   11.200000000000001        22.400000000000002        2.4813277110618248     
   11.200000000000001        23.200000000000003        2.5250108131572220     
   11.200000000000001        24.000000000000000        2.5264442152136186     
   11.200000000000001        24.800000000000001        2.4725856729110411     
   11.200000000000001        25.600000000000001        2.5204637874464249     
   11.200000000000001        26.400000000000002        2.5232641376634874     
   11.200000000000001        27.200000000000003        2.4811535477515911     
   11.200000000000001        28.000000000000000        2.5262260092760846     
   11.200000000000001        28.800000000000001        2.5192096516032318     
   11.200000000000001        29.600000000000001        2.5122311925214800     
   11.200000000000001        30.400000000000002        2.5188674750913824     
   11.200000000000001        31.200000000000003        2.4725526510931077     
   11.200000000000001        32.000000000000000        2.4775969454193665     

   12.000000000000000       0.80000000000000004        2.4734269410426735     
   12.000000000000000        1.6000000000000001        2.5219840239587499     
   12.000000000000000        2.4000000000000004        2.4700708009075165     
   12.000000000000000        3.2000000000000002        2.4700413583646790     
   12.000000000000000        4.0000000000000000        2.5132492090424354     
   12.000000000000000        4.8000000000000007        2.5232315015846503     
   12.000000000000000        5.6000000000000005        2.4714101310358894     
   12.000000000000000        6.4000000000000004        2.5217959535146028     
   12.000000000000000        7.2000000000000002        2.4645212524318456     
   12.000000000000000        8.0000000000000000        2.5132158651311078     
   12.000000000000000        8.8000000000000007        2.5107001112613920     
   12.000000000000000        9.6000000000000014        2.4704494179517571     
   12.000000000000000        10.400000000000000        2.4786685607782450     
   12.000000000000000        11.200000000000001        2.4730282461211219     
   12.000000000000000        12.000000000000000        2.5138621358219271     
   12.000000000000000        12.800000000000001        2.4694828811518015     
   12.000000000000000        13.600000000000001        2.4749959252440923     
   12.000000000000000        14.400000000000000        2.5191380951569937     
   12.000000000000000        15.200000000000001        2.5157079850583521     
   12.000000000000000        16.000000000000000        2.4746880032030845     
   12.000000000000000        16.800000000000001        2.5203742096039203     
   12.000000000000000        17.600000000000001        2.5183375611140324     
   12.000000000000000        18.400000000000002        2.5227222478312608     
   12.000000000000000        19.200000000000003        2.5204181467477587     
   12.000000000000000        20.000000000000000        2.5233991696484770     
   12.000000000000000        20.800000000000001        2.4801224927116259     
   12.000000000000000        21.600000000000001        2.4825736315980262     
   12.000000000000000        22.400000000000002        2.5244268626869690     
   12.000000000000000        23.200000000000003        2.4811758688758236     
   12.000000000000000        24.000000000000000        2.4777811797539377     
   12.000000000000000        24.800000000000001        2.5280225008930652     
   12.000000000000000        25.600000000000001        2.5199757349575727     
   12.000000000000000        26.400000000000002        2.4742074229568978     
   12.000000000000000        27.200000000000003        2.5265265829961976     
   12.000000000000000        28.000000000000000        2.4788728844028323     
   12.000000000000000        28.800000000000001        2.4730975177749048     
   12.000000000000000        29.600000000000001        2.5236636062144369     
   12.000000000000000        30.400000000000002        2.4709318857829623     
   12.000000000000000        31.200000000000003        2.5216826154630039     
   12.000000000000000        32.000000000000000        2.5161844008356060     

   12.800000000000001       0.80000000000000004        2.5206439199658308     
   12.800000000000001        1.6000000000000001        2.4711529384617319     
   12.800000000000001        2.4000000000000004        2.4730282679019617     
   12.800000000000001        3.2000000000000002        2.4709657045628539     
   12.800000000000001        4.0000000000000000        2.5202461855125811     
   12.800000000000001        4.8000000000000007        2.4712966904379474     
   12.800000000000001        5.6000000000000005        2.5228344442154564     
   12.800000000000001        6.4000000000000004        2.4673440861556037     
   12.800000000000001        7.2000000000000002        2.5138386068420870     
   12.800000000000001        8.0000000000000000        2.4759883591082636     
   12.800000000000001        8.8000000000000007        2.4778195090330919     
   12.800000000000001        9.6000000000000014        2.5126057581893466     
   12.800000000000001        10.400000000000000        2.5101269939273103     
   12.800000000000001        11.200000000000001        2.5162723325967504     
   12.800000000000001        12.000000000000000        2.5089543314444356     
   12.800000000000001        12.800000000000001        2.5115338471963717     
   12.800000000000001        13.600000000000001        2.5140220024494400     
   12.800000000000001        14.400000000000000        2.4691940308510931     
   12.800000000000001        15.200000000000001        2.5219295359434515     
   12.800000000000001        16.000000000000000        2.5164186702001494     
   12.800000000000001        16.800000000000001        2.5209458615179345     
   12.800000000000001        17.600000000000001        2.4734618656063683     
   12.800000000000001        18.400000000000002        2.4748140912844270     
   12.800000000000001        19.200000000000003        2.4803689886503459     
   12.800000000000001        20.000000000000000        2.4827483789077678     
   12.800000000000001        20.800000000000001        2.4853331021070311     
   12.800000000000001        21.600000000000001        2.5230618335492045     
   12.800000000000001        22.400000000000002        2.4830215275787753     
   12.800000000000001        23.200000000000003        2.5206258375375401     
   12.800000000000001        24.000000000000000        2.5268000138597868     
   12.800000000000001        24.800000000000001        2.4796187665744185     
   12.800000000000001        25.600000000000001        2.4807810963538732     
   12.800000000000001        26.400000000000002        2.5247750863083778     
   12.800000000000001        27.200000000000003        2.4762651832953781     
   12.800000000000001        28.000000000000000        2.5259441925198156     
   12.800000000000001        28.800000000000001        2.5227727506512929     
   12.800000000000001        29.600000000000001        2.4744202593281783     
   12.800000000000001        30.400000000000002        2.5280043258445848     
   12.800000000000001        31.200000000000003        2.4717810085685068     
   12.800000000000001        32.000000000000000        2.4745283038916259     

   13.600000000000001       0.80000000000000004        2.4769851113155656     
   13.600000000000001        1.6000000000000001        2.5201793378115567     
   13.600000000000001        2.4000000000000004        2.5188519036251478     
   13.600000000000001        3.2000000000000002        2.4718334972687663     
   13.600000000000001        4.0000000000000000        2.4681396675174145     
   13.600000000000001        4.8000000000000007        2.5221600061043290     
   13.600000000000001        5.6000000000000005        2.5169245096658828     
   13.600000000000001        6.4000000000000004        2.4694815999993511     
   13.600000000000001        7.2000000000000002        2.5139395488817509     
   13.600000000000001        8.0000000000000000        2.4774500624148210     
   13.600000000000001        8.8000000000000007        2.4769752488242611     
   13.600000000000001        9.6000000000000014        2.5107891023178324     
   13.600000000000001        10.400000000000000        2.5148818707731473     
   13.600000000000001        11.200000000000001        2.4667996617398971     
   13.600000000000001        12.000000000000000        2.4704997869651328     
   13.600000000000001        12.800000000000001        2.4764716622695824     
   13.600000000000001        13.600000000000001        2.5142912687210939     
   13.600000000000001        14.400000000000000        2.5201963247591892     
   13.600000000000001        15.200000000000001        2.4693545156547065     
   13.600000000000001        16.000000000000000        2.4770632474727732     
   13.600000000000001        16.800000000000001        2.4718597649632823     
   13.600000000000001        17.600000000000001        2.4763993223393013     
   13.600000000000001        18.400000000000002        2.5217020889373800     
   13.600000000000001        19.200000000000003        2.4763515658273731     
   13.600000000000001        20.000000000000000        2.5261284328926918     
   13.600000000000001        20.800000000000001        2.4759646332560967     
   13.600000000000001        21.600000000000001        2.5305686470028190     
   13.600000000000001        22.400000000000002        2.4769825314319163     
   13.600000000000001        23.200000000000003        2.5275469269317083     
   13.600000000000001        24.000000000000000        2.4756904954498022     
   13.600000000000001        24.800000000000001        2.4846000953220146     
   13.600000000000001        25.600000000000001        2.5259939189683371     
   13.600000000000001        26.400000000000002        2.5188718921950062     
   13.600000000000001        27.200000000000003        2.5255327719331997     
   13.600000000000001        28.000000000000000        2.4778485233778635     
   13.600000000000001        28.800000000000001        2.5245818407474236     
   13.600000000000001        29.600000000000001        2.5235778261432591     
   13.600000000000001        30.400000000000002        2.4739102027519380     
   13.600000000000001        31.200000000000003        2.5217828594040737     
   13.600000000000001        32.000000000000000        2.4818574864315002     

   14.400000000000000       0.80000000000000004        2.5249669902308600     
   14.400000000000000        1.6000000000000001        2.4737081015637683     
   14.400000000000000        2.4000000000000004        2.4737095616153577     
   14.400000000000000        3.2000000000000002        2.4701358339429480     
   14.400000000000000        4.0000000000000000        2.5217257830772741     
   14.400000000000000        4.8000000000000007        2.4699064855351969     
   14.400000000000000        5.6000000000000005        2.4757721587101051     
   14.400000000000000        6.4000000000000004        2.5142761098364073     
   14.400000000000000        7.2000000000000002        2.4701113399524712     
   14.400000000000000        8.0000000000000000        2.5154446509471988     
   14.400000000000000        8.8000000000000007        2.5180727266639873     
   14.400000000000000        9.6000000000000014        2.4783617512718727     
   14.400000000000000        10.400000000000000        2.4709301460881874     
   14.400000000000000        11.200000000000001        2.4679635550500660     
   14.400000000000000        12.000000000000000        2.5197351969487976     
   14.400000000000000        12.800000000000001        2.4770594285093064     
   14.400000000000000        13.600000000000001        2.4811817018743891     
   14.400000000000000        14.400000000000000        2.4711369865567461     
   14.400000000000000        15.200000000000001        2.4700720315406288     
   14.400000000000000        16.000000000000000        2.5142243410002929     
   14.400000000000000        16.800000000000001        2.5184870056961843     
   14.400000000000000        17.600000000000001        2.4771662075264360     
   14.400000000000000        18.400000000000002        2.4791910228849670     
   14.400000000000000        19.200000000000003        2.5231944341168111     
   14.400000000000000        20.000000000000000        2.4728561106540807     
   14.400000000000000        20.800000000000001        2.5279689352934929     
   14.400000000000000        21.600000000000001        2.4754671696158606     
   14.400000000000000        22.400000000000002        2.5310483055316428     
   14.400000000000000        23.200000000000003        2.5224359059321375     
   14.400000000000000        24.000000000000000        2.5318940815432742     
   14.400000000000000        24.800000000000001        2.4780806009119907     
   14.400000000000000        25.600000000000001        2.5266835222038617     
   14.400000000000000        26.400000000000002        2.4762674261329822     
   14.400000000000000        27.200000000000003        2.5215959952466740     
   14.400000000000000        28.000000000000000        2.5254945205299268     
   14.400000000000000        28.800000000000001        2.4837937477153011     
   14.400000000000000        29.600000000000001        2.4764251630980727     
   14.400000000000000        30.400000000000002        2.5186850953715272     
   14.400000000000000        31.200000000000003        2.5222283831607197     
   14.400000000000000        32.000000000000000        2.4760553795561635     

   15.200000000000001       0.80000000000000004        2.4717086051982684     
   15.200000000000001        1.6000000000000001        2.4767574866064330     
   15.200000000000001        2.4000000000000004        2.4755822773574794     
   15.200000000000001        3.2000000000000002        2.5235036280685623     
   15.200000000000001        4.0000000000000000        2.4669188103160740     
   15.200000000000001        4.8000000000000007        2.4766555085923661     
   15.200000000000001        5.6000000000000005        2.4710123416881875     
   15.200000000000001        6.4000000000000004        2.5175943704580268     
   15.200000000000001        7.2000000000000002        2.5150451584932485     
   15.200000000000001        8.0000000000000000        2.4733378910853721     
   15.200000000000001        8.8000000000000007        2.4810324875619219     
   15.200000000000001        9.6000000000000014        2.4769162700361567     
   15.200000000000001        10.400000000000000        2.5144559881782627     
   15.200000000000001        11.200000000000001        2.5139975699906847     
   15.200000000000001        12.000000000000000        2.5097381398531899     
   15.200000000000001        12.800000000000001        2.5200077367237350     
   15.200000000000001        13.600000000000001        2.4768389725242201     
   15.200000000000001        14.400000000000000        2.5189373015589371     
   15.200000000000001        15.200000000000001        2.5167682758334085     
   15.200000000000001        16.000000000000000        2.5097499827321599     
   15.200000000000001        16.800000000000001        2.5187631509909547     
   15.200000000000001        17.600000000000001        2.4743758999479653     
   15.200000000000001        18.400000000000002        2.5292580968069949     
   15.200000000000001        19.200000000000003        2.4747018762418631     
   15.200000000000001        20.000000000000000        2.4815226739374103     
   15.200000000000001        20.800000000000001        2.5259906404732786     
   15.200000000000001        21.600000000000001        2.5293304209851306     
   15.200000000000001        22.400000000000002        2.4762665796073540     
   15.200000000000001        23.200000000000003        2.5319769376096586     
   15.200000000000001        24.000000000000000        2.4794765051886949     
   15.200000000000001        24.800000000000001        2.5331828469312709     
   15.200000000000001        25.600000000000001        2.4793001848791842     
   15.200000000000001        26.400000000000002        2.5292363509856028     
   15.200000000000001        27.200000000000003        2.4761942700427308     
   15.200000000000001        28.000000000000000        2.5240704600427932     
   15.200000000000001        28.800000000000001        2.4818389863233974     
   15.200000000000001        29.600000000000001        2.5267809907271741     
   15.200000000000001        30.400000000000002        2.4774253531983028     
   15.200000000000001        31.200000000000003        2.4714835424561441     
   15.200000000000001        32.000000000000000        2.5212154137506402     

   16.000000000000000       0.80000000000000004        2.5220268582604248     
   16.000000000000000        1.6000000000000001        2.4733000772720262     
   16.000000000000000        2.4000000000000004        2.4745918732675656     
   16.000000000000000        3.2000000000000002        2.4716113057018800     
   16.000000000000000        4.0000000000000000        2.5228181607721929     
   16.000000000000000        4.8000000000000007        2.4682783327562938     
   16.000000000000000        5.6000000000000005        2.5227043884098954     
   16.000000000000000        6.4000000000000004        2.4708956820173973     
   16.000000000000000        7.2000000000000002        2.4670292348428613     
   16.000000000000000        8.0000000000000000        2.5236903542654954     
   16.000000000000000        8.8000000000000007        2.4720402905352183     
   16.000000000000000        9.6000000000000014        2.5207111916647942     
   16.000000000000000        10.400000000000000        2.4770438967834041     
   16.000000000000000        11.200000000000001        2.5150720365775401     
   16.000000000000000        12.000000000000000        2.4716024235835214     
   16.000000000000000        12.800000000000001        2.4749444907543805     
   16.000000000000000        13.600000000000001        2.5220605990612226     
   16.000000000000000        14.400000000000000        2.5194197450643196     
   16.000000000000000        15.200000000000001        2.5171107409706925     
   16.000000000000000        16.000000000000000        2.5218496373914681     
   16.000000000000000        16.800000000000001        2.4709928230450249     
   16.000000000000000        17.600000000000001        2.5248917199876355     
   16.000000000000000        18.400000000000002        2.4745124307978217     
   16.000000000000000        19.200000000000003        2.5303846410589763     
   16.000000000000000        20.000000000000000        2.4790351165556692     
   16.000000000000000        20.800000000000001        2.4777512830955728     
   16.000000000000000        21.600000000000001        2.5316239670088567     
   16.000000000000000        22.400000000000002        2.5342853537475309     
   16.000000000000000        23.200000000000003        2.4818949341070935     
   16.000000000000000        24.000000000000000        2.4853155782525493     
   16.000000000000000        24.800000000000001        2.4828605224712268     
   16.000000000000000        25.600000000000001        2.5296753552278255     
   16.000000000000000        26.400000000000002        2.4762701800046862     
   16.000000000000000        27.200000000000003        2.5274075402260934     
   16.000000000000000        28.000000000000000        2.4815189226249492     
   16.000000000000000        28.800000000000001        2.5209751580913511     
   16.000000000000000        29.600000000000001        2.4777113797810362     
   16.000000000000000        30.400000000000002        2.4801284255804550     
   16.000000000000000        31.200000000000003        2.5253352592017131     
   16.000000000000000        32.000000000000000        2.5123304952475904     

   16.800000000000001       0.80000000000000004        2.4676795384957706     
   16.800000000000001        1.6000000000000001        2.5195980638611539     
   16.800000000000001        2.4000000000000004        2.5197134468107270     
   16.800000000000001        3.2000000000000002        2.4728957645796097     
   16.800000000000001        4.0000000000000000        2.4690874630267761     
   16.800000000000001        4.8000000000000007        2.5245718306417899     
   16.800000000000001        5.6000000000000005        2.4700530508487604     
   16.800000000000001        6.4000000000000004        2.5126167262947940     
   16.800000000000001        7.2000000000000002        2.5113869988779771     
   16.800000000000001        8.0000000000000000        2.4651191362377829     
   16.800000000000001        8.8000000000000007        2.5203947941349414     
   16.800000000000001        9.6000000000000014        2.4758304088984087     
   16.800000000000001        10.400000000000000        2.4797844408292500     
   16.800000000000001        11.200000000000001        2.4752113341542765     
   16.800000000000001        12.000000000000000        2.5181385752186602     
   16.800000000000001        12.800000000000001        2.5212486310439135     
   16.800000000000001        13.600000000000001        2.4795836404353579     
   16.800000000000001        14.400000000000000        2.4780721868905191     
   16.800000000000001        15.200000000000001        2.4794276945482325     
   16.800000000000001        16.000000000000000        2.4801723341708022     
   16.800000000000001        16.800000000000001        2.4838117846010612     
   16.800000000000001        17.600000000000001        2.4784520843162450     
   16.800000000000001        18.400000000000002        2.4832741160567529     
   16.800000000000001        19.200000000000003        2.4814435875450025     
   16.800000000000001        20.000000000000000        2.5207602826852002     
   16.800000000000001        20.800000000000001        2.5270082145547783     
   16.800000000000001        21.600000000000001        2.4872113577611330     
   16.800000000000001        22.400000000000002        2.4949390244083203     
   16.800000000000001        23.200000000000003        2.4833687330539642     
   16.800000000000001        24.000000000000000        2.5313345762637516     
   16.800000000000001        24.800000000000001        2.5302163360948553     
   16.800000000000001        25.600000000000001        2.5233933832094189     
   16.800000000000001        26.400000000000002        2.5241093412140776     
   16.800000000000001        27.200000000000003        2.5285373890892466     
   16.800000000000001        28.000000000000000        2.4754167357626762     
   16.800000000000001        28.800000000000001        2.5222096717199136     
   16.800000000000001        29.600000000000001        2.4760801067346772     
   16.800000000000001        30.400000000000002        2.5310268706422820     
   16.800000000000001        31.200000000000003        2.4711510983961049     
   16.800000000000001        32.000000000000000        2.5255491362934577     

   17.600000000000001       0.80000000000000004        2.5242042391842059     
   17.600000000000001        1.6000000000000001        2.5172685351275033     
   17.600000000000001        2.4000000000000004        2.4720463817515177     
   17.600000000000001        3.2000000000000002        2.4740179030703815     
   17.600000000000001        4.0000000000000000        2.5200369264070472     
   17.600000000000001        4.8000000000000007        2.4778391581815677     
   17.600000000000001        5.6000000000000005        2.4768540875695604     
   17.600000000000001        6.4000000000000004        2.4724178224787314     
   17.600000000000001        7.2000000000000002        2.5126159112179289     
   17.600000000000001        8.0000000000000000        2.4705475332049596     
   17.600000000000001        8.8000000000000007        2.5120453726204310     
   17.600000000000001        9.6000000000000014        2.4734233599720286     
   17.600000000000001        10.400000000000000        2.5141948631909390     
   17.600000000000001        11.200000000000001        2.5147187993904114     
   17.600000000000001        12.000000000000000        2.4770104474949854     
   17.600000000000001        12.800000000000001        2.4799829828035453     
   17.600000000000001        13.600000000000001        2.5264586277843022     
   17.600000000000001        14.400000000000000        2.5236639035378357     
   17.600000000000001        15.200000000000001        2.4814097313567540     
   17.600000000000001        16.000000000000000        2.4802370292281384     
   17.600000000000001        16.800000000000001        2.5295462064999756     
   17.600000000000001        17.600000000000001        2.4781700801273399     
   17.600000000000001        18.400000000000002        2.4794490151094091     
   17.600000000000001        19.200000000000003        2.5268174038276054     
   17.600000000000001        20.000000000000000        2.5256816694233963     
   17.600000000000001        20.800000000000001        2.5216490860760166     
   17.600000000000001        21.600000000000001        2.5359083329588925     
   17.600000000000001        22.400000000000002        2.4819263150809228     
   17.600000000000001        23.200000000000003        2.5334965683595252     
   17.600000000000001        24.000000000000000        2.5304949738848221     
   17.600000000000001        24.800000000000001        2.4833832850727546     
   17.600000000000001        25.600000000000001        2.5257510040899107     
   17.600000000000001        26.400000000000002        2.5277059703617142     
   17.600000000000001        27.200000000000003        2.4778264158607950     
   17.600000000000001        28.000000000000000        2.5295945643560565     
   17.600000000000001        28.800000000000001        2.4737400435190864     
   17.600000000000001        29.600000000000001        2.5314918587107527     
   17.600000000000001        30.400000000000002        2.4751522755715287     
   17.600000000000001        31.200000000000003        2.5240940313884757     
   17.600000000000001        32.000000000000000        2.4697548878134370     

   18.400000000000002       0.80000000000000004        2.4743361273637237     
   18.400000000000002        1.6000000000000001        2.5213573775822615     
   18.400000000000002        2.4000000000000004        2.4752734507810219     
   18.400000000000002        3.2000000000000002        2.4742938124376246     
   18.400000000000002        4.0000000000000000        2.5226275808243250     
   18.400000000000002        4.8000000000000007        2.4715064518505061     
   18.400000000000002        5.6000000000000005        2.4775309326011103     
   18.400000000000002        6.4000000000000004        2.4736902406629402     
   18.400000000000002        7.2000000000000002        2.4756952319074679     
   18.400000000000002        8.0000000000000000        2.5113042221405570     
   18.400000000000002        8.8000000000000007        2.5104659031336674     
   18.400000000000002        9.6000000000000014        2.5101913576907142     
   18.400000000000002        10.400000000000000        2.5129109050177303     
   18.400000000000002        11.200000000000001        2.4735364129822179     
   18.400000000000002        12.000000000000000        2.5182701506393266     
   18.400000000000002        12.800000000000001        2.4814289957232489     
   18.400000000000002        13.600000000000001        2.4741856600858596     
   18.400000000000002        14.400000000000000        2.5242123623985142     
   18.400000000000002        15.200000000000001        2.5277280101166144     
   18.400000000000002        16.000000000000000        2.4780590289634867     
   18.400000000000002        16.800000000000001        2.4753773347240942     
   18.400000000000002        17.600000000000001        2.5246545964883302     
   18.400000000000002        18.400000000000002        2.5243811553360662     
   18.400000000000002        19.200000000000003        2.5300548559044054     
   18.400000000000002        20.000000000000000        2.4827414252143174     
   18.400000000000002        20.800000000000001        2.4879014152538601     
   18.400000000000002        21.600000000000001        2.4836773239323255     
   18.400000000000002        22.400000000000002        2.5283767090334597     
   18.400000000000002        23.200000000000003        2.4774276197247991     
   18.400000000000002        24.000000000000000        2.5327213237313138     
   18.400000000000002        24.800000000000001        2.5360807397233827     
   18.400000000000002        25.600000000000001        2.4807908974017798     
   18.400000000000002        26.400000000000002        2.5251325296655263     
   18.400000000000002        27.200000000000003        2.5298600874504409     
   18.400000000000002        28.000000000000000        2.5237073670071042     
   18.400000000000002        28.800000000000001        2.5291333463319750     
   18.400000000000002        29.600000000000001        2.4797362797672675     
   18.400000000000002        30.400000000000002        2.4877350940862795     
   18.400000000000002        31.200000000000003        2.5130709563872413     
   18.400000000000002        32.000000000000000        2.5150519227726371     

   19.200000000000003       0.80000000000000004        2.5238273993967502     
   19.200000000000003        1.6000000000000001        2.5160127386473423     
   19.200000000000003        2.4000000000000004        2.4697625734225825     
   19.200000000000003        3.2000000000000002        2.4749705596314229     
   19.200000000000003        4.0000000000000000        2.4674428745221983     
   19.200000000000003        4.8000000000000007        2.5220332816659701     
   19.200000000000003        5.6000000000000005        2.4699636205485436     
   19.200000000000003        6.4000000000000004        2.5225747809452104     
   19.200000000000003        7.2000000000000002        2.5197152607575242     
   19.200000000000003        8.0000000000000000        2.4645396027314779     
   19.200000000000003        8.8000000000000007        2.5130755119615036     
   19.200000000000003        9.6000000000000014        2.4724094791538991     
   19.200000000000003        10.400000000000000        2.4787869176325064     
   19.200000000000003        11.200000000000001        2.4709036368312454     
   19.200000000000003        12.000000000000000        2.5178040402259692     
   19.200000000000003        12.800000000000001        2.5137500874562746     
   19.200000000000003        13.600000000000001        2.5240182710359726     
   19.200000000000003        14.400000000000000        2.4733565395077246     
   19.200000000000003        15.200000000000001        2.4763725662831906     
   19.200000000000003        16.000000000000000        2.5285568612087808     
   19.200000000000003        16.800000000000001        2.5232462668663862     
   19.200000000000003        17.600000000000001        2.5230555099586147     
   19.200000000000003        18.400000000000002        2.5172700601013451     
   19.200000000000003        19.200000000000003        2.4805191295116664     
   19.200000000000003        20.000000000000000        2.4861953324191561     
   19.200000000000003        20.800000000000001        2.5268178832095107     
   19.200000000000003        21.600000000000001        2.5296490314546269     
   19.200000000000003        22.400000000000002        2.4800100166802945     
   19.200000000000003        23.200000000000003        2.5223160412563779     
   19.200000000000003        24.000000000000000        2.4811520365557880     
   19.200000000000003        24.800000000000001        2.4831464712917275     
   19.200000000000003        25.600000000000001        2.4860466435830428     
   19.200000000000003        26.400000000000002        2.5227132630455591     
   19.200000000000003        27.200000000000003        2.4778002372802499     
   19.200000000000003        28.000000000000000        2.5275964228792280     
   19.200000000000003        28.800000000000001        2.5230182590008421     
   19.200000000000003        29.600000000000001        2.5342637551946625     
   19.200000000000003        30.400000000000002        2.4840476396813882     
   19.200000000000003        31.200000000000003        2.5165087589659771     
   19.200000000000003        32.000000000000000        2.5155286551861002     

   20.000000000000000       0.80000000000000004        2.4743072622623807     
   20.000000000000000        1.6000000000000001        2.4739859672373647     
   20.000000000000000        2.4000000000000004        2.5144803344706768     
   20.000000000000000        3.2000000000000002        2.4677840818065664     
   20.000000000000000        4.0000000000000000        2.5239605522631585     
   20.000000000000000        4.8000000000000007        2.4700441037595429     
   20.000000000000000        5.6000000000000005        2.4742673111386768     
   20.000000000000000        6.4000000000000004        2.4771680114562384     
   20.000000000000000        7.2000000000000002        2.5173431780427875     
   20.000000000000000        8.0000000000000000        2.5172203602090635     
   20.000000000000000        8.8000000000000007        2.4705880683662880     
   20.000000000000000        9.6000000000000014        2.5245979392109885     
   20.000000000000000        10.400000000000000        2.5134447475548467     
   20.000000000000000        11.200000000000001        2.5197980605787214     
   20.000000000000000        12.000000000000000        2.5199805714014527     
   20.000000000000000        12.800000000000001        2.4719430357472403     
   20.000000000000000        13.600000000000001        2.4753110260621103     
   20.000000000000000        14.400000000000000        2.5252862454693452     
   20.000000000000000        15.200000000000001        2.5280495569178378     
   20.000000000000000        16.000000000000000        2.4791675329373328     
   20.000000000000000        16.800000000000001        2.5288040994469156     
   20.000000000000000        17.600000000000001        2.4714749758337704     
   20.000000000000000        18.400000000000002        2.5203076564927094     
   20.000000000000000        19.200000000000003        2.5212945313850028     
   20.000000000000000        20.000000000000000        2.5205684748090733     
   20.000000000000000        20.800000000000001        2.4782660154573839     
   20.000000000000000        21.600000000000001        2.4832722389707143     
   20.000000000000000        22.400000000000002        2.5223554574278286     
   20.000000000000000        23.200000000000003        2.5195861156929285     
   20.000000000000000        24.000000000000000        2.5232119552221941     
   20.000000000000000        24.800000000000001        2.5278435987784142     
   20.000000000000000        25.600000000000001        2.5261970673276291     
   20.000000000000000        26.400000000000002        2.5221543203333221     
   20.000000000000000        27.200000000000003        2.4787028187842557     
   20.000000000000000        28.000000000000000        2.5221116605221323     
   20.000000000000000        28.800000000000001        2.5292280154053102     
   20.000000000000000        29.600000000000001        2.4776269181299191     
   20.000000000000000        30.400000000000002        2.4854801316545334     
   20.000000000000000        31.200000000000003        2.5281198346705658     
   20.000000000000000        32.000000000000000        2.4787190018943028     

   20.800000000000001       0.80000000000000004        2.5211157414028973     
   20.800000000000001        1.6000000000000001        2.5111828877264837     
   20.800000000000001        2.4000000000000004        2.5138500031805675     
   20.800000000000001        3.2000000000000002        2.5208357379229995     
   20.800000000000001        4.0000000000000000        2.4687656430462419     
   20.800000000000001        4.8000000000000007        2.4744474983392819     
   20.800000000000001        5.6000000000000005        2.5189226247568519     
   20.800000000000001        6.4000000000000004        2.5199514281706477     
   20.800000000000001        7.2000000000000002        2.5161330269609921     
   20.800000000000001        8.0000000000000000        2.5130889881277172     
   20.800000000000001        8.8000000000000007        2.4787971637376867     
   20.800000000000001        9.6000000000000014        2.4764077824190784     
   20.800000000000001        10.400000000000000        2.5183940186289591     
   20.800000000000001        11.200000000000001        2.5142203152646228     
   20.800000000000001        12.000000000000000        2.4748075115624397     
   20.800000000000001        12.800000000000001        2.5261698256329672     
   20.800000000000001        13.600000000000001        2.4741779056941962     
   20.800000000000001        14.400000000000000        2.4821575943197627     
   20.800000000000001        15.200000000000001        2.4807348131774964     
   20.800000000000001        16.000000000000000        2.4863194521550924     
   20.800000000000001        16.800000000000001        2.4760089242812384     
   20.800000000000001        17.600000000000001        2.5232444779960281     
   20.800000000000001        18.400000000000002        2.4790985594370238     
   20.800000000000001        19.200000000000003        2.4808753332839619     
   20.800000000000001        20.000000000000000        2.5207304953169025     
   20.800000000000001        20.800000000000001        2.5258151535687898     
   20.800000000000001        21.600000000000001        2.5291607560807199     
   20.800000000000001        22.400000000000002        2.5231336777173472     
   20.800000000000001        23.200000000000003        2.4839664360653781     
   20.800000000000001        24.000000000000000        2.4893936706745894     
   20.800000000000001        24.800000000000001        2.4857911839350733     
   20.800000000000001        25.600000000000001        2.5304982825769380     
   20.800000000000001        26.400000000000002        2.4779910958407512     
   20.800000000000001        27.200000000000003        2.5244376238143338     
   20.800000000000001        28.000000000000000        2.5252256777157194     
   20.800000000000001        28.800000000000001        2.4758932249318408     
   20.800000000000001        29.600000000000001        2.5307155806911643     
   20.800000000000001        30.400000000000002        2.5245629165880077     
   20.800000000000001        31.200000000000003        2.4822981985281025     
   20.800000000000001        32.000000000000000        2.5251264281756698     

   21.600000000000001       0.80000000000000004        2.4741649517340254     
   21.600000000000001        1.6000000000000001        2.5201682868215123     
   21.600000000000001        2.4000000000000004        2.5128282726642430     
   21.600000000000001        3.2000000000000002        2.4702175025269946     
   21.600000000000001        4.0000000000000000        2.5217486687275019     
   21.600000000000001        4.8000000000000007        2.4729644668864750     
   21.600000000000001        5.6000000000000005        2.5192975900567061     
   21.600000000000001        6.4000000000000004        2.4706841785787006     
   21.600000000000001        7.2000000000000002        2.4736660193389848     
   21.600000000000001        8.0000000000000000        2.4685120954216839     
   21.600000000000001        8.8000000000000007        2.5236397204740180     
   21.600000000000001        9.6000000000000014        2.5223943264522770     
   21.600000000000001        10.400000000000000        2.4727309746574884     
   21.600000000000001        11.200000000000001        2.4731491882287866     
   21.600000000000001        12.000000000000000        2.5258036645850397     
   21.600000000000001        12.800000000000001        2.4713300110587983     
   21.600000000000001        13.600000000000001        2.5214248398828181     
   21.600000000000001        14.400000000000000        2.4747531563424814     
   21.600000000000001        15.200000000000001        2.5272217352367616     
   21.600000000000001        16.000000000000000        2.5234457893168361     
   21.600000000000001        16.800000000000001        2.5288523800634928     
   21.600000000000001        17.600000000000001        2.4745929970234162     
   21.600000000000001        18.400000000000002        2.5248516381708437     
   21.600000000000001        19.200000000000003        2.5302293448523865     
   21.600000000000001        20.000000000000000        2.4868429624069290     
   21.600000000000001        20.800000000000001        2.5293826327904960     
   21.600000000000001        21.600000000000001        2.4831901226167417     
   21.600000000000001        22.400000000000002        2.4846545198621510     
   21.600000000000001        23.200000000000003        2.5291101663480644     
   21.600000000000001        24.000000000000000        2.4905073317080295     
   21.600000000000001        24.800000000000001        2.5316894215773633     
   21.600000000000001        25.600000000000001        2.4784310836454515     
   21.600000000000001        26.400000000000002        2.5339976923489762     
   21.600000000000001        27.200000000000003        2.4771313989949038     
   21.600000000000001        28.000000000000000        2.5252616570840725     
   21.600000000000001        28.800000000000001        2.5284910161930148     
   21.600000000000001        29.600000000000001        2.4817710342777604     
   21.600000000000001        30.400000000000002        2.4852968318539150     
   21.600000000000001        31.200000000000003        2.5259377696041629     
   21.600000000000001        32.000000000000000        2.4760531155472840     

   22.400000000000002       0.80000000000000004        2.5169256947230605     
   22.400000000000002        1.6000000000000001        2.4726500710755515     
   22.400000000000002        2.4000000000000004        2.5273309234020314     
   22.400000000000002        3.2000000000000002        2.4751438096279323     
   22.400000000000002        4.0000000000000000        2.5233272672759952     
   22.400000000000002        4.8000000000000007        2.4686042397368060     
   22.400000000000002        5.6000000000000005        2.5187180562974891     
   22.400000000000002        6.4000000000000004        2.5222356919574196     
   22.400000000000002        7.2000000000000002        2.4694907070179690     
   22.400000000000002        8.0000000000000000        2.5216999791429706     
   22.400000000000002        8.8000000000000007        2.4675261178790455     
   22.400000000000002        9.6000000000000014        2.5223489549072129     
   22.400000000000002        10.400000000000000        2.4734793787518683     
   22.400000000000002        11.200000000000001        2.4790031786094135     
   22.400000000000002        12.000000000000000        2.4747667902927546     
   22.400000000000002        12.800000000000001        2.4783764042237144     
   22.400000000000002        13.600000000000001        2.4771176195932885     
   22.400000000000002        14.400000000000000        2.5222990004208876     
   22.400000000000002        15.200000000000001        2.5147883958155295     
   22.400000000000002        16.000000000000000        2.5254406714472855     
   22.400000000000002        16.800000000000001        2.4768532675530581     
   22.400000000000002        17.600000000000001        2.5253331015017317     
   22.400000000000002        18.400000000000002        2.4774020233548297     
   22.400000000000002        19.200000000000003        2.4901806652586997     
   22.400000000000002        20.000000000000000        2.4876933811917090     
   22.400000000000002        20.800000000000001        2.4870567323980604     
   22.400000000000002        21.600000000000001        2.5299943383720978     
   22.400000000000002        22.400000000000002        2.5305953573583433     
   22.400000000000002        23.200000000000003        2.5277334317403737     
   22.400000000000002        24.000000000000000        2.4845632277891068     
   22.400000000000002        24.800000000000001        2.5251747737462025     
   22.400000000000002        25.600000000000001        2.5276752234215385     
   22.400000000000002        26.400000000000002        2.4749866215516136     
   22.400000000000002        27.200000000000003        2.5317825278598209     
   22.400000000000002        28.000000000000000        2.5253639145094500     
   22.400000000000002        28.800000000000001        2.5272319579823583     
   22.400000000000002        29.600000000000001        2.4839003838715139     
   22.400000000000002        30.400000000000002        2.4899072102095987     
   22.400000000000002        31.200000000000003        2.5216210632345342     
   22.400000000000002        32.000000000000000        2.5193708172484013     

   23.200000000000003       0.80000000000000004        2.5169971102033695     
   23.200000000000003        1.6000000000000001        2.5275158773295603     
   23.200000000000003        2.4000000000000004        2.4849517879336673     
   23.200000000000003        3.2000000000000002        2.4870253169761081     
   23.200000000000003        4.0000000000000000        2.4709019975463811     
   23.200000000000003        4.8000000000000007        2.5239184886447776     
   23.200000000000003        5.6000000000000005        2.4688251383867543     
   23.200000000000003        6.4000000000000004        2.4716945558788512     
   23.200000000000003        7.2000000000000002        2.5233102604850099     
   23.200000000000003        8.0000000000000000        2.5138967295130485     
   23.200000000000003        8.8000000000000007        2.5230748318840743     
   23.200000000000003        9.6000000000000014        2.4672556433655193     
   23.200000000000003        10.400000000000000        2.5265416552355506     
   23.200000000000003        11.200000000000001        2.4757423405305583     
   23.200000000000003        12.000000000000000        2.5187864639874937     
   23.200000000000003        12.800000000000001        2.4826720408355047     
   23.200000000000003        13.600000000000001        2.4797692511055565     
   23.200000000000003        14.400000000000000        2.5231095844882283     
   23.200000000000003        15.200000000000001        2.5193539772836213     
   23.200000000000003        16.000000000000000        2.4773822382086710     
   23.200000000000003        16.800000000000001        2.5306460681439553     
   23.200000000000003        17.600000000000001        2.5200055411230649     
   23.200000000000003        18.400000000000002        2.5253998737133783     
   23.200000000000003        19.200000000000003        2.4802847330912865     
   23.200000000000003        20.000000000000000        2.5346347363135671     
   23.200000000000003        20.800000000000001        2.4889499105371424     
   23.200000000000003        21.600000000000001        2.5313569123855886     
   23.200000000000003        22.400000000000002        2.4838519420371150     
   23.200000000000003        23.200000000000003        2.4848153518808096     
   23.200000000000003        24.000000000000000        2.5288369026753919     
   23.200000000000003        24.800000000000001        2.4836671408604043     
   23.200000000000003        25.600000000000001        2.5239727233067346     
   23.200000000000003        26.400000000000002        2.5293637417393073     
   23.200000000000003        27.200000000000003        2.4806154496879120     
   23.200000000000003        28.000000000000000        2.5269697934292696     
   23.200000000000003        28.800000000000001        2.5271453775807062     
   23.200000000000003        29.600000000000001        2.5297460723304783     
   23.200000000000003        30.400000000000002        2.4784886381856586     
   23.200000000000003        31.200000000000003        2.4858976016673462     
   23.200000000000003        32.000000000000000        2.4720824090462901     

   24.000000000000000       0.80000000000000004        2.4762599542659158     
   24.000000000000000        1.6000000000000001        2.4765643458267244     
   24.000000000000000        2.4000000000000004        2.4779414194675806     
   24.000000000000000        3.2000000000000002        2.4789064684989559     
   24.000000000000000        4.0000000000000000        2.5180416382468511     
   24.000000000000000        4.8000000000000007        2.4658363392884670     
   24.000000000000000        5.6000000000000005        2.5227581634569338     
   24.000000000000000        6.4000000000000004        2.4777945364267868     
   24.000000000000000        7.2000000000000002        2.4706257679731496     
   24.000000000000000        8.0000000000000000        2.5229201113894359     
   24.000000000000000        8.8000000000000007        2.4702426811864999     
   24.000000000000000        9.6000000000000014        2.5235822097455061     
   24.000000000000000        10.400000000000000        2.4716319254645125     
   24.000000000000000        11.200000000000001        2.5178709242797543     
   24.000000000000000        12.000000000000000        2.5252295083644714     
   24.000000000000000        12.800000000000001        2.4787507735738159     
   24.000000000000000        13.600000000000001        2.4847053119596483     
   24.000000000000000        14.400000000000000        2.4764638026740524     
   24.000000000000000        15.200000000000001        2.4849558138703607     
   24.000000000000000        16.000000000000000        2.4835686182520686     
   24.000000000000000        16.800000000000001        2.4867473823440753     
   24.000000000000000        17.600000000000001        2.4827254358421524     
   24.000000000000000        18.400000000000002        2.5216867806001679     
   24.000000000000000        19.200000000000003        2.5280565274852878     
   24.000000000000000        20.000000000000000        2.5328026678464117     
   24.000000000000000        20.800000000000001        2.4877435737249747     
   24.000000000000000        21.600000000000001        2.4870667779070725     
   24.000000000000000        22.400000000000002        2.5215824440398071     
   24.000000000000000        23.200000000000003        2.5222455672973965     
   24.000000000000000        24.000000000000000        2.4850660070168997     
   24.000000000000000        24.800000000000001        2.5279111294801209     
   24.000000000000000        25.600000000000001        2.4849769650619655     
   24.000000000000000        26.400000000000002        2.5265961417769036     
   24.000000000000000        27.200000000000003        2.4806588071788180     
   24.000000000000000        28.000000000000000        2.5295488179823264     
   24.000000000000000        28.800000000000001        2.4814412905916901     
   24.000000000000000        29.600000000000001        2.4785849007944010     
   24.000000000000000        30.400000000000002        2.5267067450852001     
   24.000000000000000        31.200000000000003        2.4754986679525759     
   24.000000000000000        32.000000000000000        2.5267815498818260     

   24.800000000000001       0.80000000000000004        2.4839248652192554     
   24.800000000000001        1.6000000000000001        2.5186316132703395     
   24.800000000000001        2.4000000000000004        2.5147432435421813     
   24.800000000000001        3.2000000000000002        2.4696270565398817     
   24.800000000000001        4.0000000000000000        2.5157837189834673     
   24.800000000000001        4.8000000000000007        2.5149190027001693     
   24.800000000000001        5.6000000000000005        2.4747464359527322     
   24.800000000000001        6.4000000000000004        2.4810910952534431     
   24.800000000000001        7.2000000000000002        2.5174785684577028     
   24.800000000000001        8.0000000000000000        2.4674582972160848     
   24.800000000000001        8.8000000000000007        2.4792575823731613     
   24.800000000000001        9.6000000000000014        2.5161835446500369     
   24.800000000000001        10.400000000000000        2.4799560020040898     
   24.800000000000001        11.200000000000001        2.5218023494759780     
   24.800000000000001        12.000000000000000        2.4788265145715229     
   24.800000000000001        12.800000000000001        2.4827239599311377     
   24.800000000000001        13.600000000000001        2.4786163691800298     
   24.800000000000001        14.400000000000000        2.5277190290695746     
   24.800000000000001        15.200000000000001        2.5227644352589280     
   24.800000000000001        16.000000000000000        2.5298607775123925     
   24.800000000000001        16.800000000000001        2.4844635315465085     
   24.800000000000001        17.600000000000001        2.5318055699364086     
   24.800000000000001        18.400000000000002        2.5280509163990876     
   24.800000000000001        19.200000000000003        2.4892816346819782     
   24.800000000000001        20.000000000000000        2.4837302025471324     
   24.800000000000001        20.800000000000001        2.4900648861457366     
   24.800000000000001        21.600000000000001        2.4844693534043705     
   24.800000000000001        22.400000000000002        2.5242894024336064     
   24.800000000000001        23.200000000000003        2.5244748616086059     
   24.800000000000001        24.000000000000000        2.4858162737321949     
   24.800000000000001        24.800000000000001        2.5357719598415414     
   24.800000000000001        25.600000000000001        2.4782467595887963     
   24.800000000000001        26.400000000000002        2.5257032794326366     
   24.800000000000001        27.200000000000003        2.4792877433397700     
   24.800000000000001        28.000000000000000        2.5275259648643225     
   24.800000000000001        28.800000000000001        2.5267487737370624     
   24.800000000000001        29.600000000000001        2.5307694763937727     
   24.800000000000001        30.400000000000002        2.4791683313913442     
   24.800000000000001        31.200000000000003        2.5206622024632561     
   24.800000000000001        32.000000000000000        2.5252355879064088     

   25.600000000000001       0.80000000000000004        2.4828605291557739     
   25.600000000000001        1.6000000000000001        2.4747071814469135     
   25.600000000000001        2.4000000000000004        2.5197792541128057     
   25.600000000000001        3.2000000000000002        2.5198848688021984     
   25.600000000000001        4.0000000000000000        2.5154286404454291     
   25.600000000000001        4.8000000000000007        2.5106857329652938     
   25.600000000000001        5.6000000000000005        2.5251307444748661     
   25.600000000000001        6.4000000000000004        2.4732982479690562     
   25.600000000000001        7.2000000000000002        2.5169866876404057     
   25.600000000000001        8.0000000000000000        2.5209926996166430     
   25.600000000000001        8.8000000000000007        2.5156661034657128     
   25.600000000000001        9.6000000000000014        2.5229307169132058     
   25.600000000000001        10.400000000000000        2.4789464724650561     
   25.600000000000001        11.200000000000001        2.5241066730097450     
   25.600000000000001        12.000000000000000        2.5222774981209453     
   25.600000000000001        12.800000000000001        2.5279335956695719     
   25.600000000000001        13.600000000000001        2.5246544415900041     
   25.600000000000001        14.400000000000000        2.5282302417236906     
   25.600000000000001        15.200000000000001        2.4830208830406582     
   25.600000000000001        16.000000000000000        2.5227609056891049     
   25.600000000000001        16.800000000000001        2.5303968868900308     
   25.600000000000001        17.600000000000001        2.4891749272584907     
   25.600000000000001        18.400000000000002        2.4889241861386027     
   25.600000000000001        19.200000000000003        2.4863916031921578     
   25.600000000000001        20.000000000000000        2.5265782892412645     
   25.600000000000001        20.800000000000001        2.5209612104701957     
   25.600000000000001        21.600000000000001        2.5291537910766224     
   25.600000000000001        22.400000000000002        2.4831797153018944     
   25.600000000000001        23.200000000000003        2.4850916033643915     
   25.600000000000001        24.000000000000000        2.5369502745338943     
   25.600000000000001        24.800000000000001        2.4771558092119106     
   25.600000000000001        25.600000000000001        2.5298781532262882     
   25.600000000000001        26.400000000000002        2.4736976610639791     
   25.600000000000001        27.200000000000003        2.5301450690251501     
   25.600000000000001        28.000000000000000        2.5268863674977959     
   25.600000000000001        28.800000000000001        2.5304810029485698     
   25.600000000000001        29.600000000000001        2.4764997765912513     
   25.600000000000001        30.400000000000002        2.5265325663107383     
   25.600000000000001        31.200000000000003        2.4799101336768157     
   25.600000000000001        32.000000000000000        2.4773312693262106     

   26.400000000000002       0.80000000000000004        2.5261427917152623     
   26.400000000000002        1.6000000000000001        2.5261805667407371     
   26.400000000000002        2.4000000000000004        2.4796332265387653     
   26.400000000000002        3.2000000000000002        2.5268127438820867     
   26.400000000000002        4.0000000000000000        2.4753113119738179     
   26.400000000000002        4.8000000000000007        2.5198005320791985     
   26.400000000000002        5.6000000000000005        2.4731617846135538     
   26.400000000000002        6.4000000000000004        2.5218393054397050     
   26.400000000000002        7.2000000000000002        2.4782944465360250     
   26.400000000000002        8.0000000000000000        2.4803539996369270     
   26.400000000000002        8.8000000000000007        2.4784629082325740     
   26.400000000000002        9.6000000000000014        2.5165515153204021     
   26.400000000000002        10.400000000000000        2.5223707011905510     
   26.400000000000002        11.200000000000001        2.4767575830485802     
   26.400000000000002        12.000000000000000        2.5248451791231536     
   26.400000000000002        12.800000000000001        2.4743047402142246     
   26.400000000000002        13.600000000000001        2.5303712161779832     
   26.400000000000002        14.400000000000000        2.4816105109700719     
   26.400000000000002        15.200000000000001        2.4830991515895304     
   26.400000000000002        16.000000000000000        2.5197573697958320     
   26.400000000000002        16.800000000000001        2.5316552946353710     
   26.400000000000002        17.600000000000001        2.4858914450977072     
   26.400000000000002        18.400000000000002        2.5289993953500089     
   26.400000000000002        19.200000000000003        2.5221384652960452     
   26.400000000000002        20.000000000000000        2.4777609549360591     
   26.400000000000002        20.800000000000001        2.5319287766857204     
   26.400000000000002        21.600000000000001        2.4816461976145141     
   26.400000000000002        22.400000000000002        2.5281282405393339     
   26.400000000000002        23.200000000000003        2.5313723688073586     
   26.400000000000002        24.000000000000000        2.4773028690834256     
   26.400000000000002        24.800000000000001        2.5281752294505950     
   26.400000000000002        25.600000000000001        2.5195969856155380     
   26.400000000000002        26.400000000000002        2.5284126377191720     
   26.400000000000002        27.200000000000003        2.4825644195191936     
   26.400000000000002        28.000000000000000        2.4817427193544139     
   26.400000000000002        28.800000000000001        2.4788707341609766     
   26.400000000000002        29.600000000000001        2.5306195736814083     
   26.400000000000002        30.400000000000002        2.4775856476917077     
   26.400000000000002        31.200000000000003        2.5219018342348951     
   26.400000000000002        32.000000000000000        2.5223228340740267     

   27.200000000000003       0.80000000000000004        2.4768459743265687     
   27.200000000000003        1.6000000000000001        2.5269754794010648     
   27.200000000000003        2.4000000000000004        2.4833669623573242     
   27.200000000000003        3.2000000000000002        2.4785899726956115     
   27.200000000000003        4.0000000000000000        2.5221572857550325     
   27.200000000000003        4.8000000000000007        2.5190274512965929     
   27.200000000000003        5.6000000000000005        2.4775983786466838     
   27.200000000000003        6.4000000000000004        2.5242958907121196     
   27.200000000000003        7.2000000000000002        2.5240374877576821     
   27.200000000000003        8.0000000000000000        2.4801547014208620     
   27.200000000000003        8.8000000000000007        2.5251678761730267     
   27.200000000000003        9.6000000000000014        2.4715205215443627     
   27.200000000000003        10.400000000000000        2.5209977055219697     
   27.200000000000003        11.200000000000001        2.4801437598488620     
   27.200000000000003        12.000000000000000        2.4770746982843277     
   27.200000000000003        12.800000000000001        2.5281037096052730     
   27.200000000000003        13.600000000000001        2.4792459542866951     
   27.200000000000003        14.400000000000000        2.4817914021197791     
   27.200000000000003        15.200000000000001        2.4823525573768861     
   27.200000000000003        16.000000000000000        2.5274448267057270     
   27.200000000000003        16.800000000000001        2.4829021881375009     
   27.200000000000003        17.600000000000001        2.5326255711802785     
   27.200000000000003        18.400000000000002        2.4732383484823268     
   27.200000000000003        19.200000000000003        2.5262809075920223     
   27.200000000000003        20.000000000000000        2.5284440098932834     
   27.200000000000003        20.800000000000001        2.4839143908392902     
   27.200000000000003        21.600000000000001        2.5364633650160009     
   27.200000000000003        22.400000000000002        2.4830153990336141     
   27.200000000000003        23.200000000000003        2.4822847250602789     
   27.200000000000003        24.000000000000000        2.5281690847612239     
   27.200000000000003        24.800000000000001        2.5213669223724047     
   27.200000000000003        25.600000000000001        2.4762258840983851     
   27.200000000000003        26.400000000000002        2.5300429483413218     
   27.200000000000003        27.200000000000003        2.4827713207180424     
   27.200000000000003        28.000000000000000        2.5264610443223097     
   27.200000000000003        28.800000000000001        2.5266952355319368     
   27.200000000000003        29.600000000000001        2.4766905258679990     
   27.200000000000003        30.400000000000002        2.4868215573070813     
   27.200000000000003        31.200000000000003        2.4875337278524476     
   27.200000000000003        32.000000000000000        2.4836691315425425     

   28.000000000000000       0.80000000000000004        2.5251757381833029     
   28.000000000000000        1.6000000000000001        2.4779184397247915     
   28.000000000000000        2.4000000000000004        2.5267927484297803     
   28.000000000000000        3.2000000000000002        2.5203888667269321     
   28.000000000000000        4.0000000000000000        2.5165930311945854     
   28.000000000000000        4.8000000000000007        2.4728904515622316     
   28.000000000000000        5.6000000000000005        2.4835411092713189     
   28.000000000000000        6.4000000000000004        2.4739141096264334     
   28.000000000000000        7.2000000000000002        2.4760372746040780     
   28.000000000000000        8.0000000000000000        2.4798520670471516     
   28.000000000000000        8.8000000000000007        2.4748918489996958     
   28.000000000000000        9.6000000000000014        2.5239567470401156     
   28.000000000000000        10.400000000000000        2.4706374976269503     
   28.000000000000000        11.200000000000001        2.5261862366428747     
   28.000000000000000        12.000000000000000        2.5224539314038399     
   28.000000000000000        12.800000000000001        2.5200049116578893     
   28.000000000000000        13.600000000000001        2.4744392973294524     
   28.000000000000000        14.400000000000000        2.5295541136814688     
   28.000000000000000        15.200000000000001        2.4781673044751011     
   28.000000000000000        16.000000000000000        2.5307294067649067     
   28.000000000000000        16.800000000000001        2.4857909570015750     
   28.000000000000000        17.600000000000001        2.4797878959994573     
   28.000000000000000        18.400000000000002        2.5287215275575439     
   28.000000000000000        19.200000000000003        2.4777717821891097     
   28.000000000000000        20.000000000000000        2.4857255200305848     
   28.000000000000000        20.800000000000001        2.4849035611740646     
   28.000000000000000        21.600000000000001        2.4859087796334198     
   28.000000000000000        22.400000000000002        2.5335141056661175     
   28.000000000000000        23.200000000000003        2.4896080362193080     
   28.000000000000000        24.000000000000000        2.5281585773235107     
   28.000000000000000        24.800000000000001        2.5263822015759381     
   28.000000000000000        25.600000000000001        2.5309975469863772     
   28.000000000000000        26.400000000000002        2.4813634959218223     
   28.000000000000000        27.200000000000003        2.4835575498343951     
   28.000000000000000        28.000000000000000        2.5328746679838390     
   28.000000000000000        28.800000000000001        2.4780722448541326     
   28.000000000000000        29.600000000000001        2.5282979386487288     
   28.000000000000000        30.400000000000002        2.4925946717082965     
   28.000000000000000        31.200000000000003        2.4887064540477253     
   28.000000000000000        32.000000000000000        2.5260758899164912     

   28.800000000000001       0.80000000000000004        2.5225964271991659     
   28.800000000000001        1.6000000000000001        2.4839835319272394     
   28.800000000000001        2.4000000000000004        2.4758984699783890     
   28.800000000000001        3.2000000000000002        2.5144616401952922     
   28.800000000000001        4.0000000000000000        2.4733279708112050     
   28.800000000000001        4.8000000000000007        2.5245372019658383     
   28.800000000000001        5.6000000000000005        2.5131867153163743     
   28.800000000000001        6.4000000000000004        2.5145564428605760     
   28.800000000000001        7.2000000000000002        2.5155905826951117     
   28.800000000000001        8.0000000000000000        2.5189142980638124     
   28.800000000000001        8.8000000000000007        2.4779199120062096     
   28.800000000000001        9.6000000000000014        2.5158934933473085     
   28.800000000000001        10.400000000000000        2.5272361014631963     
   28.800000000000001        11.200000000000001        2.4737266066289694     
   28.800000000000001        12.000000000000000        2.5149001526136168     
   28.800000000000001        12.800000000000001        2.5167541344810833     
   28.800000000000001        13.600000000000001        2.5275633515720846     
   28.800000000000001        14.400000000000000        2.4782223511137600     
   28.800000000000001        15.200000000000001        2.5340053108774749     
   28.800000000000001        16.000000000000000        2.4794810297261263     
   28.800000000000001        16.800000000000001        2.4814985606987610     
   28.800000000000001        17.600000000000001        2.5335432330133636     
   28.800000000000001        18.400000000000002        2.4824681872584429     
   28.800000000000001        19.200000000000003        2.5232436961203701     
   28.800000000000001        20.000000000000000        2.5198006735224650     
   28.800000000000001        20.800000000000001        2.5279498375914962     
   28.800000000000001        21.600000000000001        2.5213942400236391     
   28.800000000000001        22.400000000000002        2.5315519121692294     
   28.800000000000001        23.200000000000003        2.4832172819382983     
   28.800000000000001        24.000000000000000        2.5300142686348854     
   28.800000000000001        24.800000000000001        2.5292005729772185     
   28.800000000000001        25.600000000000001        2.5286936671207516     
   28.800000000000001        26.400000000000002        2.5317054322151002     
   28.800000000000001        27.200000000000003        2.5316813514354033     
   28.800000000000001        28.000000000000000        2.4808404426592876     
   28.800000000000001        28.800000000000001        2.4917026690374899     
   28.800000000000001        29.600000000000001        2.4817925687005458     
   28.800000000000001        30.400000000000002        2.4880857296841050     
   28.800000000000001        31.200000000000003        2.5346044226405309     
   28.800000000000001        32.000000000000000        2.4795639661783837     

   29.600000000000001       0.80000000000000004        2.5204132791800564     
   29.600000000000001        1.6000000000000001        2.5204587854103195     
   29.600000000000001        2.4000000000000004        2.4735893439202914     
   29.600000000000001        3.2000000000000002        2.5151456801533598     
   29.600000000000001        4.0000000000000000        2.5247320191531779     
   29.600000000000001        4.8000000000000007        2.4794875817775948     
   29.600000000000001        5.6000000000000005        2.5169414801915315     
   29.600000000000001        6.4000000000000004        2.5115523521570653     
   29.600000000000001        7.2000000000000002        2.5156648633278560     
   29.600000000000001        8.0000000000000000        2.4780675931227010     
   29.600000000000001        8.8000000000000007        2.5191655794353358     
   29.600000000000001        9.6000000000000014        2.5197705934699020     
   29.600000000000001        10.400000000000000        2.4773424165139444     
   29.600000000000001        11.200000000000001        2.5187046195131417     
   29.600000000000001        12.000000000000000        2.5162935867288101     
   29.600000000000001        12.800000000000001        2.4805809211379843     
   29.600000000000001        13.600000000000001        2.4853228960976570     
   29.600000000000001        14.400000000000000        2.4803642228553802     
   29.600000000000001        15.200000000000001        2.4782006956205787     
   29.600000000000001        16.000000000000000        2.5297128009577903     
   29.600000000000001        16.800000000000001        2.5313204639602542     
   29.600000000000001        17.600000000000001        2.4820482139875191     
   29.600000000000001        18.400000000000002        2.4870627138716350     
   29.600000000000001        19.200000000000003        2.4780535291459014     
   29.600000000000001        20.000000000000000        2.5276837468894167     
   29.600000000000001        20.800000000000001        2.5242769934217493     
   29.600000000000001        21.600000000000001        2.5278149370930132     
   29.600000000000001        22.400000000000002        2.4786727022867341     
   29.600000000000001        23.200000000000003        2.5295899715055925     
   29.600000000000001        24.000000000000000        2.5309235387630373     
   29.600000000000001        24.800000000000001        2.4808102941527839     
   29.600000000000001        25.600000000000001        2.4842819720947773     
   29.600000000000001        26.400000000000002        2.4866859265666976     
   29.600000000000001        27.200000000000003        2.5264073512853513     
   29.600000000000001        28.000000000000000        2.5294172366271130     
   29.600000000000001        28.800000000000001        2.4787314563327665     
   29.600000000000001        29.600000000000001        2.5325769071084121     
   29.600000000000001        30.400000000000002        2.4851633239862658     
   29.600000000000001        31.200000000000003        2.4824311995772810     
   29.600000000000001        32.000000000000000        2.5225249769499811     

   30.400000000000002       0.80000000000000004        2.5169733595033619     
   30.400000000000002        1.6000000000000001        2.5136484674225206     
   30.400000000000002        2.4000000000000004        2.5152198716822278     
   30.400000000000002        3.2000000000000002        2.4783927241436432     
   30.400000000000002        4.0000000000000000        2.4763353954465170     
   30.400000000000002        4.8000000000000007        2.4859774664388357     
   30.400000000000002        5.6000000000000005        2.5191739198009322     
   30.400000000000002        6.4000000000000004        2.5156706365590056     
   30.400000000000002        7.2000000000000002        2.5226870251767703     
   30.400000000000002        8.0000000000000000        2.4852097165022746     
   30.400000000000002        8.8000000000000007        2.5182673573383623     
   30.400000000000002        9.6000000000000014        2.5159122572071584     
   30.400000000000002        10.400000000000000        2.4720846100775407     
   30.400000000000002        11.200000000000001        2.5243076676735314     
   30.400000000000002        12.000000000000000        2.4763777402982963     
   30.400000000000002        12.800000000000001        2.5253635532817960     
   30.400000000000002        13.600000000000001        2.4759012544606618     
   30.400000000000002        14.400000000000000        2.5260783671727229     
   30.400000000000002        15.200000000000001        2.4774423187234054     
   30.400000000000002        16.000000000000000        2.5299633512663200     
   30.400000000000002        16.800000000000001        2.4813643739824975     
   30.400000000000002        17.600000000000001        2.4833441358615964     
   30.400000000000002        18.400000000000002        2.4818362486829306     
   30.400000000000002        19.200000000000003        2.5314098539860588     
   30.400000000000002        20.000000000000000        2.4802473342647482     
   30.400000000000002        20.800000000000001        2.4817092442885245     
   30.400000000000002        21.600000000000001        2.4842449204737429     
   30.400000000000002        22.400000000000002        2.4826750587081321     
   30.400000000000002        23.200000000000003        2.5297541314564489     
   30.400000000000002        24.000000000000000        2.4803800073307896     
   30.400000000000002        24.800000000000001        2.5298241369945997     
   30.400000000000002        25.600000000000001        2.5275577463514369     
   30.400000000000002        26.400000000000002        2.5200541033529822     
   30.400000000000002        27.200000000000003        2.5230562900971991     
   30.400000000000002        28.000000000000000        2.5206706977153166     
   30.400000000000002        28.800000000000001        2.5297069869123625     
   30.400000000000002        29.600000000000001        2.4816017032233217     
   30.400000000000002        30.400000000000002        2.5273645082356229     
   30.400000000000002        31.200000000000003        2.5247473837804777     
   30.400000000000002        32.000000000000000        2.5248904861298369     

   31.200000000000003       0.80000000000000004        2.5255082100038666     
   31.200000000000003        1.6000000000000001        2.4778063573281259     
   31.200000000000003        2.4000000000000004        2.5196594763418472     
   31.200000000000003        3.2000000000000002        2.4710236929878069     
   31.200000000000003        4.0000000000000000        2.5304544638409325     
   31.200000000000003        4.8000000000000007        2.4780560707355028     
   31.200000000000003        5.6000000000000005        2.5257398810895140     
   31.200000000000003        6.4000000000000004        2.4754459638290021     
   31.200000000000003        7.2000000000000002        2.4854259702773480     
   31.200000000000003        8.0000000000000000        2.4778461577981346     
   31.200000000000003        8.8000000000000007        2.5233562234054965     
   31.200000000000003        9.6000000000000014        2.4674045716667781     
   31.200000000000003        10.400000000000000        2.5248829062928553     
   31.200000000000003        11.200000000000001        2.4751318776388773     
   31.200000000000003        12.000000000000000        2.5307884769275857     
   31.200000000000003        12.800000000000001        2.4739442734339581     
   31.200000000000003        13.600000000000001        2.5264592505963224     
   31.200000000000003        14.400000000000000        2.4756656315166992     
   31.200000000000003        15.200000000000001        2.5319170204891135     
   31.200000000000003        16.000000000000000        2.4777448343846507     
   31.200000000000003        16.800000000000001        2.4818178278190759     
   31.200000000000003        17.600000000000001        2.5289081310263599     
   31.200000000000003        18.400000000000002        2.5285662305489693     
   31.200000000000003        19.200000000000003        2.5247911615527205     
   31.200000000000003        20.000000000000000        2.5221024113822521     
   31.200000000000003        20.800000000000001        2.5277558738653694     
   31.200000000000003        21.600000000000001        2.4811720806381090     
   31.200000000000003        22.400000000000002        2.5291192584126869     
   31.200000000000003        23.200000000000003        2.5285737872190768     
   31.200000000000003        24.000000000000000        2.4844018850127503     
   31.200000000000003        24.800000000000001        2.4805520919897730     
   31.200000000000003        25.600000000000001        2.4813721530612063     
   31.200000000000003        26.400000000000002        2.5255668412831169     
   31.200000000000003        27.200000000000003        2.4794532824133801     
   31.200000000000003        28.000000000000000        2.4851953761144392     
   31.200000000000003        28.800000000000001        2.5284420300525676     
   31.200000000000003        29.600000000000001        2.4848399187015953     
   31.200000000000003        30.400000000000002        2.5256554356243450     
   31.200000000000003        31.200000000000003        2.5260549563714054     
   31.200000000000003        32.000000000000000        2.4795391709551122     

   32.000000000000000       0.80000000000000004        2.5224564313014786     
   32.000000000000000        1.6000000000000001        2.4807621120447978     
   32.000000000000000        2.4000000000000004        2.4799977097173587     
   32.000000000000000        3.2000000000000002        2.5240795596097185     
   32.000000000000000        4.0000000000000000        2.4744555789163236     
   32.000000000000000        4.8000000000000007        2.4800113416149570     
   32.000000000000000        5.6000000000000005        2.4767029602056763     
   32.000000000000000        6.4000000000000004        2.5278223135156312     
   32.000000000000000        7.2000000000000002        2.4769639363438163     
   32.000000000000000        8.0000000000000000        2.5182272964005770     
   32.000000000000000        8.8000000000000007        2.4718564114530466     
   32.000000000000000        9.6000000000000014        2.5280466356800715     
   32.000000000000000        10.400000000000000        2.4794107169394968     
   32.000000000000000        11.200000000000001        2.5289794726605690     
   32.000000000000000        12.000000000000000        2.4784223993891068     
   32.000000000000000        12.800000000000001        2.4812352065459105     
   32.000000000000000        13.600000000000001        2.4746785990803404     
   32.000000000000000        14.400000000000000        2.5291039956601296     
   32.000000000000000        15.200000000000001        2.5216600881656359     
   32.000000000000000        16.000000000000000        2.5268568722638851     
   32.000000000000000        16.800000000000001        2.5242022085553724     
   32.000000000000000        17.600000000000001        2.5229064744444094     
   32.000000000000000        18.400000000000002        2.5288421704201096     
   32.000000000000000        19.200000000000003        2.4791996330928785     
   32.000000000000000        20.000000000000000        2.5272742256550513     
   32.000000000000000        20.800000000000001        2.4815128929483694     
   32.000000000000000        21.600000000000001        2.4832778377927816     
   32.000000000000000        22.400000000000002        2.5317846891369173     
   32.000000000000000        23.200000000000003        2.4799201190942175     
   32.000000000000000        24.000000000000000        2.4841414927159766     
   32.000000000000000        24.800000000000001        2.5323196140378998     
   32.000000000000000        25.600000000000001        2.4810314529405875     
   32.000000000000000        26.400000000000002        2.4846892914978471     
   32.000000000000000        27.200000000000003        2.5318659018579575     
   32.000000000000000        28.000000000000000        2.5240676538028333     
   32.000000000000000        28.800000000000001        2.4811613446456176     
   32.000000000000000        29.600000000000001        2.5303624807420153     
   32.000000000000000        30.400000000000002        2.4799553068226388     
   32.000000000000000        31.200000000000003        2.5255814676647641     
   32.000000000000000        32.000000000000000        2.5236007550971156     
