# Supplementary material for: A first-principles phase field method for quantitatively predicting multi-composition phase separation without thermodynamic empirical parameter
Source: Nat Commun. 2019 Aug 1;10:3451. doi: 10.1038/s41467-019-11248-z (PMC6671953; doi:10.1038/s41467-019-11248-z)
Supplement: Supplementary file 3 — Source Data [file 41467_2019_11248_MOESM3_ESM.zip › supplementary-files/data-files/Fig.7/Fig7-c-Ni40%/out_Ni_100000-24.0]

  0.80000000000000004       0.80000000000000004        2.4752825399608183     
  0.80000000000000004        1.6000000000000001        2.5217108059612512     
  0.80000000000000004        2.4000000000000004        2.5196563166905115     
  0.80000000000000004        3.2000000000000002        2.4791326031735563     
  0.80000000000000004        4.0000000000000000        2.4853618685510450     
  0.80000000000000004        4.8000000000000007        2.4853872053171626     
  0.80000000000000004        5.6000000000000005        2.4810271843428553     
  0.80000000000000004        6.4000000000000004        2.4816097404981106     
  0.80000000000000004        7.2000000000000002        2.4812296308564128     
  0.80000000000000004        8.0000000000000000        2.4800645559849266     
  0.80000000000000004        8.8000000000000007        2.4886562997910207     
  0.80000000000000004        9.6000000000000014        2.4800069364575568     
  0.80000000000000004        10.400000000000000        2.5232149293307877     
  0.80000000000000004        11.200000000000001        2.4799502730676415     
  0.80000000000000004        12.000000000000000        2.4730884425883901     
  0.80000000000000004        12.800000000000001        2.5229113398297063     
  0.80000000000000004        13.600000000000001        2.4789363007515917     
  0.80000000000000004        14.400000000000000        2.4790385617437076     
  0.80000000000000004        15.200000000000001        2.5333981539774277     
  0.80000000000000004        16.000000000000000        2.4807267523870777     
  0.80000000000000004        16.800000000000001        2.5277691111967862     
  0.80000000000000004        17.600000000000001        2.4787033590071128     
  0.80000000000000004        18.400000000000002        2.5287441807494950     
  0.80000000000000004        19.200000000000003        2.4748156638238124     
  0.80000000000000004        20.000000000000000        2.5247871379130569     
  0.80000000000000004        20.800000000000001        2.5281775271641971     
  0.80000000000000004        21.600000000000001        2.4804749163188222     
  0.80000000000000004        22.400000000000002        2.5318602243749555     
  0.80000000000000004        23.200000000000003        2.4820582639197779     
  0.80000000000000004        24.000000000000000        2.5290962488548647     
  0.80000000000000004        24.800000000000001        2.5241262350887901     
  0.80000000000000004        25.600000000000001        2.4859306100063572     
  0.80000000000000004        26.400000000000002        2.4840073792454636     
  0.80000000000000004        27.200000000000003        2.4807741719243204     
  0.80000000000000004        28.000000000000000        2.5286238642020020     
  0.80000000000000004        28.800000000000001        2.5264907923352182     
  0.80000000000000004        29.600000000000001        2.4737265445424250     
  0.80000000000000004        30.400000000000002        2.5318008655958719     
  0.80000000000000004        31.200000000000003        2.4793661033080823     
  0.80000000000000004        32.000000000000000        2.5216997340649003     

   1.6000000000000001       0.80000000000000004        2.5245964474900719     
   1.6000000000000001        1.6000000000000001        2.4895347517369024     
   1.6000000000000001        2.4000000000000004        2.4835959166967121     
   1.6000000000000001        3.2000000000000002        2.4861390840854751     
   1.6000000000000001        4.0000000000000000        2.4832692403928176     
   1.6000000000000001        4.8000000000000007        2.4790539472272553     
   1.6000000000000001        5.6000000000000005        2.4741726249905649     
   1.6000000000000001        6.4000000000000004        2.5175354433445949     
   1.6000000000000001        7.2000000000000002        2.5224160136900697     
   1.6000000000000001        8.0000000000000000        2.5255839566512814     
   1.6000000000000001        8.8000000000000007        2.4802798315381449     
   1.6000000000000001        9.6000000000000014        2.4794513364314459     
   1.6000000000000001        10.400000000000000        2.4798580656219120     
   1.6000000000000001        11.200000000000001        2.4788437259036309     
   1.6000000000000001        12.000000000000000        2.5221974241844323     
   1.6000000000000001        12.800000000000001        2.4747692189220944     
   1.6000000000000001        13.600000000000001        2.5255663214441992     
   1.6000000000000001        14.400000000000000        2.5277677786062585     
   1.6000000000000001        15.200000000000001        2.4737163038462309     
   1.6000000000000001        16.000000000000000        2.5260523643369170     
   1.6000000000000001        16.800000000000001        2.5231021165502803     
   1.6000000000000001        17.600000000000001        2.4846956096152644     
   1.6000000000000001        18.400000000000002        2.4794199473020373     
   1.6000000000000001        19.200000000000003        2.5216938705503198     
   1.6000000000000001        20.000000000000000        2.5286552238849849     
   1.6000000000000001        20.800000000000001        2.4846384474319323     
   1.6000000000000001        21.600000000000001        2.4856973455795801     
   1.6000000000000001        22.400000000000002        2.5301070230608604     
   1.6000000000000001        23.200000000000003        2.4863542008601796     
   1.6000000000000001        24.000000000000000        2.4778400869580333     
   1.6000000000000001        24.800000000000001        2.5320500862798587     
   1.6000000000000001        25.600000000000001        2.4816850637529728     
   1.6000000000000001        26.400000000000002        2.5306341679947240     
   1.6000000000000001        27.200000000000003        2.5275706812543723     
   1.6000000000000001        28.000000000000000        2.4761856825696720     
   1.6000000000000001        28.800000000000001        2.4774555274701431     
   1.6000000000000001        29.600000000000001        2.5252159389352316     
   1.6000000000000001        30.400000000000002        2.4793438496986879     
   1.6000000000000001        31.200000000000003        2.4804966585153201     
   1.6000000000000001        32.000000000000000        2.5189364202053799     

   2.4000000000000004       0.80000000000000004        2.5229756613894154     
   2.4000000000000004        1.6000000000000001        2.4816289699638334     
   2.4000000000000004        2.4000000000000004        2.5299567437049095     
   2.4000000000000004        3.2000000000000002        2.4803310207503628     
   2.4000000000000004        4.0000000000000000        2.5221205357145036     
   2.4000000000000004        4.8000000000000007        2.5128415939532251     
   2.4000000000000004        5.6000000000000005        2.5181332782163484     
   2.4000000000000004        6.4000000000000004        2.4796778821269254     
   2.4000000000000004        7.2000000000000002        2.4755780016631919     
   2.4000000000000004        8.0000000000000000        2.4755619426948674     
   2.4000000000000004        8.8000000000000007        2.4717884825627943     
   2.4000000000000004        9.6000000000000014        2.5227908246874637     
   2.4000000000000004        10.400000000000000        2.4710150873319319     
   2.4000000000000004        11.200000000000001        2.5211595482408331     
   2.4000000000000004        12.000000000000000        2.4712568495817044     
   2.4000000000000004        12.800000000000001        2.5203004787386285     
   2.4000000000000004        13.600000000000001        2.4770276385817005     
   2.4000000000000004        14.400000000000000        2.4808350617582291     
   2.4000000000000004        15.200000000000001        2.5240934047395731     
   2.4000000000000004        16.000000000000000        2.5208541910380635     
   2.4000000000000004        16.800000000000001        2.4786367833240157     
   2.4000000000000004        17.600000000000001        2.4788041562133314     
   2.4000000000000004        18.400000000000002        2.5248657582162193     
   2.4000000000000004        19.200000000000003        2.5265371825630942     
   2.4000000000000004        20.000000000000000        2.4811401773844275     
   2.4000000000000004        20.800000000000001        2.4893897073069842     
   2.4000000000000004        21.600000000000001        2.5333940245421438     
   2.4000000000000004        22.400000000000002        2.4813329795350438     
   2.4000000000000004        23.200000000000003        2.4808882799503524     
   2.4000000000000004        24.000000000000000        2.5348817068787035     
   2.4000000000000004        24.800000000000001        2.4810170742448330     
   2.4000000000000004        25.600000000000001        2.5313028953888908     
   2.4000000000000004        26.400000000000002        2.4778385477722891     
   2.4000000000000004        27.200000000000003        2.5248504672139274     
   2.4000000000000004        28.000000000000000        2.5223369893785890     
   2.4000000000000004        28.800000000000001        2.5234056765783057     
   2.4000000000000004        29.600000000000001        2.5224834141350012     
   2.4000000000000004        30.400000000000002        2.4860858413597251     
   2.4000000000000004        31.200000000000003        2.5225449041465504     
   2.4000000000000004        32.000000000000000        2.5155025012369223     

   3.2000000000000002       0.80000000000000004        2.5229506769367762     
   3.2000000000000002        1.6000000000000001        2.4805445185312589     
   3.2000000000000002        2.4000000000000004        2.5167979182605795     
   3.2000000000000002        3.2000000000000002        2.4805103136374669     
   3.2000000000000002        4.0000000000000000        2.4706105164847330     
   3.2000000000000002        4.8000000000000007        2.5129373308854182     
   3.2000000000000002        5.6000000000000005        2.5183951713250337     
   3.2000000000000002        6.4000000000000004        2.4734020213783965     
   3.2000000000000002        7.2000000000000002        2.4747921092207981     
   3.2000000000000002        8.0000000000000000        2.5149094974404278     
   3.2000000000000002        8.8000000000000007        2.5199466395194139     
   3.2000000000000002        9.6000000000000014        2.4705895781098000     
   3.2000000000000002        10.400000000000000        2.5182925414715331     
   3.2000000000000002        11.200000000000001        2.5161325583114045     
   3.2000000000000002        12.000000000000000        2.5148324072720718     
   3.2000000000000002        12.800000000000001        2.4674745060189256     
   3.2000000000000002        13.600000000000001        2.5251662537893393     
   3.2000000000000002        14.400000000000000        2.5206436566439581     
   3.2000000000000002        15.200000000000001        2.4752332442611857     
   3.2000000000000002        16.000000000000000        2.4747882258712974     
   3.2000000000000002        16.800000000000001        2.5232033072419990     
   3.2000000000000002        17.600000000000001        2.5198822416008748     
   3.2000000000000002        18.400000000000002        2.5193796863111899     
   3.2000000000000002        19.200000000000003        2.4807012008483680     
   3.2000000000000002        20.000000000000000        2.4854845711496059     
   3.2000000000000002        20.800000000000001        2.5292457404119877     
   3.2000000000000002        21.600000000000001        2.4821736022353944     
   3.2000000000000002        22.400000000000002        2.4797782419217098     
   3.2000000000000002        23.200000000000003        2.5282753074893813     
   3.2000000000000002        24.000000000000000        2.4788357420539748     
   3.2000000000000002        24.800000000000001        2.4840694102643650     
   3.2000000000000002        25.600000000000001        2.4760384821465320     
   3.2000000000000002        26.400000000000002        2.5323665030554330     
   3.2000000000000002        27.200000000000003        2.4792894809270609     
   3.2000000000000002        28.000000000000000        2.5312148156683767     
   3.2000000000000002        28.800000000000001        2.4797351559032546     
   3.2000000000000002        29.600000000000001        2.5296660082590461     
   3.2000000000000002        30.400000000000002        2.4870438316246157     
   3.2000000000000002        31.200000000000003        2.5237010150709787     
   3.2000000000000002        32.000000000000000        2.5175019536128120     

   4.0000000000000000       0.80000000000000004        2.4751270277280488     
   4.0000000000000000        1.6000000000000001        2.4764981315749734     
   4.0000000000000000        2.4000000000000004        2.5209193632991864     
   4.0000000000000000        3.2000000000000002        2.4700889444249006     
   4.0000000000000000        4.0000000000000000        2.5211427251838963     
   4.0000000000000000        4.8000000000000007        2.5111827260021644     
   4.0000000000000000        5.6000000000000005        2.4663842547465409     
   4.0000000000000000        6.4000000000000004        2.5186667766341682     
   4.0000000000000000        7.2000000000000002        2.5117371655699166     
   4.0000000000000000        8.0000000000000000        2.4741480586861742     
   4.0000000000000000        8.8000000000000007        2.4761708994214384     
   4.0000000000000000        9.6000000000000014        2.4756109300318059     
   4.0000000000000000        10.400000000000000        2.5170925557291062     
   4.0000000000000000        11.200000000000001        2.4696621360305211     
   4.0000000000000000        12.000000000000000        2.5145507937158369     
   4.0000000000000000        12.800000000000001        2.5235464807856718     
   4.0000000000000000        13.600000000000001        2.4724130502213888     
   4.0000000000000000        14.400000000000000        2.5234155824171820     
   4.0000000000000000        15.200000000000001        2.4778141468777797     
   4.0000000000000000        16.000000000000000        2.5183771613837700     
   4.0000000000000000        16.800000000000001        2.5204101754056052     
   4.0000000000000000        17.600000000000001        2.5228823322115690     
   4.0000000000000000        18.400000000000002        2.5216130335777973     
   4.0000000000000000        19.200000000000003        2.5230113015459188     
   4.0000000000000000        20.000000000000000        2.4799018691550749     
   4.0000000000000000        20.800000000000001        2.5237330048089235     
   4.0000000000000000        21.600000000000001        2.4768106923077386     
   4.0000000000000000        22.400000000000002        2.5266366564802443     
   4.0000000000000000        23.200000000000003        2.5207428674034533     
   4.0000000000000000        24.000000000000000        2.4831104155415606     
   4.0000000000000000        24.800000000000001        2.5228184341386592     
   4.0000000000000000        25.600000000000001        2.5239011166236032     
   4.0000000000000000        26.400000000000002        2.4821370511206924     
   4.0000000000000000        27.200000000000003        2.5361473751503278     
   4.0000000000000000        28.000000000000000        2.4806740423850386     
   4.0000000000000000        28.800000000000001        2.5289985581892633     
   4.0000000000000000        29.600000000000001        2.5208055486177656     
   4.0000000000000000        30.400000000000002        2.4857628330871595     
   4.0000000000000000        31.200000000000003        2.4849985385872304     
   4.0000000000000000        32.000000000000000        2.5189944518868606     

   4.8000000000000007       0.80000000000000004        2.5131704561181665     
   4.8000000000000007        1.6000000000000001        2.5208233293623175     
   4.8000000000000007        2.4000000000000004        2.4680456244527353     
   4.8000000000000007        3.2000000000000002        2.5227429058727946     
   4.8000000000000007        4.0000000000000000        2.4719455055306838     
   4.8000000000000007        4.8000000000000007        2.5152114156020042     
   4.8000000000000007        5.6000000000000005        2.4720800958736810     
   4.8000000000000007        6.4000000000000004        2.5112427730921008     
   4.8000000000000007        7.2000000000000002        2.5183090979936731     
   4.8000000000000007        8.0000000000000000        2.4679736255370863     
   4.8000000000000007        8.8000000000000007        2.5174636232346645     
   4.8000000000000007        9.6000000000000014        2.5134636975207023     
   4.8000000000000007        10.400000000000000        2.5131012854772985     
   4.8000000000000007        11.200000000000001        2.4724079640359604     
   4.8000000000000007        12.000000000000000        2.5193426926569109     
   4.8000000000000007        12.800000000000001        2.4720475614756858     
   4.8000000000000007        13.600000000000001        2.4821255764583108     
   4.8000000000000007        14.400000000000000        2.5207387502549254     
   4.8000000000000007        15.200000000000001        2.4802011824245809     
   4.8000000000000007        16.000000000000000        2.5207813601206803     
   4.8000000000000007        16.800000000000001        2.4772639903622635     
   4.8000000000000007        17.600000000000001        2.4845536113847588     
   4.8000000000000007        18.400000000000002        2.4767613536825857     
   4.8000000000000007        19.200000000000003        2.5221413854371830     
   4.8000000000000007        20.000000000000000        2.5265742129006723     
   4.8000000000000007        20.800000000000001        2.4832247777629926     
   4.8000000000000007        21.600000000000001        2.5321110861060458     
   4.8000000000000007        22.400000000000002        2.4749774233221729     
   4.8000000000000007        23.200000000000003        2.4832256922057012     
   4.8000000000000007        24.000000000000000        2.4840172282011630     
   4.8000000000000007        24.800000000000001        2.4797096980765345     
   4.8000000000000007        25.600000000000001        2.5262133173217971     
   4.8000000000000007        26.400000000000002        2.4898969980895038     
   4.8000000000000007        27.200000000000003        2.4896470239436459     
   4.8000000000000007        28.000000000000000        2.5307220210532093     
   4.8000000000000007        28.800000000000001        2.4712038209140501     
   4.8000000000000007        29.600000000000001        2.5169262312671958     
   4.8000000000000007        30.400000000000002        2.5197596445842030     
   4.8000000000000007        31.200000000000003        2.4814957840711789     
   4.8000000000000007        32.000000000000000        2.5208061094984320     

   5.6000000000000005       0.80000000000000004        2.5177958635520801     
   5.6000000000000005        1.6000000000000001        2.4694337939277817     
   5.6000000000000005        2.4000000000000004        2.5158617000344048     
   5.6000000000000005        3.2000000000000002        2.5169775544322559     
   5.6000000000000005        4.0000000000000000        2.4782369484091280     
   5.6000000000000005        4.8000000000000007        2.5209147149600963     
   5.6000000000000005        5.6000000000000005        2.4721562425390444     
   5.6000000000000005        6.4000000000000004        2.5183159210717649     
   5.6000000000000005        7.2000000000000002        2.4689474910042826     
   5.6000000000000005        8.0000000000000000        2.5185256101206983     
   5.6000000000000005        8.8000000000000007        2.4657112754498560     
   5.6000000000000005        9.6000000000000014        2.4702005648724441     
   5.6000000000000005        10.400000000000000        2.4682453498505739     
   5.6000000000000005        11.200000000000001        2.5236671171515055     
   5.6000000000000005        12.000000000000000        2.4688953278077772     
   5.6000000000000005        12.800000000000001        2.5223366524256794     
   5.6000000000000005        13.600000000000001        2.4706857764425560     
   5.6000000000000005        14.400000000000000        2.5210158449082076     
   5.6000000000000005        15.200000000000001        2.4798183192930208     
   5.6000000000000005        16.000000000000000        2.5189374962528075     
   5.6000000000000005        16.800000000000001        2.4788298142897780     
   5.6000000000000005        17.600000000000001        2.4745149442004264     
   5.6000000000000005        18.400000000000002        2.5207775736824738     
   5.6000000000000005        19.200000000000003        2.5193061347625738     
   5.6000000000000005        20.000000000000000        2.4809539959341627     
   5.6000000000000005        20.800000000000001        2.4889052430591736     
   5.6000000000000005        21.600000000000001        2.4837409033518565     
   5.6000000000000005        22.400000000000002        2.5318278461502155     
   5.6000000000000005        23.200000000000003        2.5208437351516624     
   5.6000000000000005        24.000000000000000        2.5235701408329478     
   5.6000000000000005        24.800000000000001        2.5254475911840157     
   5.6000000000000005        25.600000000000001        2.4825042148023639     
   5.6000000000000005        26.400000000000002        2.5311809758824149     
   5.6000000000000005        27.200000000000003        2.4891311807919676     
   5.6000000000000005        28.000000000000000        2.4836583191230530     
   5.6000000000000005        28.800000000000001        2.5177885037831391     
   5.6000000000000005        29.600000000000001        2.4615918605791771     
   5.6000000000000005        30.400000000000002        2.5147639664992707     
   5.6000000000000005        31.200000000000003        2.4777046619928584     
   5.6000000000000005        32.000000000000000        2.5139913661807203     

   6.4000000000000004       0.80000000000000004        2.4682686310877471     
   6.4000000000000004        1.6000000000000001        2.4741931991979089     
   6.4000000000000004        2.4000000000000004        2.5137981666013487     
   6.4000000000000004        3.2000000000000002        2.5099686818418117     
   6.4000000000000004        4.0000000000000000        2.4782457677542626     
   6.4000000000000004        4.8000000000000007        2.4760409080384651     
   6.4000000000000004        5.6000000000000005        2.4744349409271695     
   6.4000000000000004        6.4000000000000004        2.5221437380357816     
   6.4000000000000004        7.2000000000000002        2.4715424652500197     
   6.4000000000000004        8.0000000000000000        2.5135208207552173     
   6.4000000000000004        8.8000000000000007        2.5164344089143351     
   6.4000000000000004        9.6000000000000014        2.4724318984392806     
   6.4000000000000004        10.400000000000000        2.5231652413812293     
   6.4000000000000004        11.200000000000001        2.4643105244024559     
   6.4000000000000004        12.000000000000000        2.5217259829734262     
   6.4000000000000004        12.800000000000001        2.4709499612129302     
   6.4000000000000004        13.600000000000001        2.5147931680138025     
   6.4000000000000004        14.400000000000000        2.4702384298300535     
   6.4000000000000004        15.200000000000001        2.4724229264102062     
   6.4000000000000004        16.000000000000000        2.5202730287359612     
   6.4000000000000004        16.800000000000001        2.4676946078097548     
   6.4000000000000004        17.600000000000001        2.5187557274550514     
   6.4000000000000004        18.400000000000002        2.4663031577315508     
   6.4000000000000004        19.200000000000003        2.4742691808068868     
   6.4000000000000004        20.000000000000000        2.5175600512638572     
   6.4000000000000004        20.800000000000001        2.5202914317801701     
   6.4000000000000004        21.600000000000001        2.4897631974753867     
   6.4000000000000004        22.400000000000002        2.4866910795034816     
   6.4000000000000004        23.200000000000003        2.5257039607603295     
   6.4000000000000004        24.000000000000000        2.5233258614913092     
   6.4000000000000004        24.800000000000001        2.5281718875196404     
   6.4000000000000004        25.600000000000001        2.4876671271362860     
   6.4000000000000004        26.400000000000002        2.5258467332963308     
   6.4000000000000004        27.200000000000003        2.5266303529755749     
   6.4000000000000004        28.000000000000000        2.4856547975272729     
   6.4000000000000004        28.800000000000001        2.5195459950691061     
   6.4000000000000004        29.600000000000001        2.5134885769010427     
   6.4000000000000004        30.400000000000002        2.5150492374190394     
   6.4000000000000004        31.200000000000003        2.4732563721425485     
   6.4000000000000004        32.000000000000000        2.5194978959198457     

   7.2000000000000002       0.80000000000000004        2.5168845504803525     
   7.2000000000000002        1.6000000000000001        2.5188683601471182     
   7.2000000000000002        2.4000000000000004        2.4668432565429028     
   7.2000000000000002        3.2000000000000002        2.5141881561474810     
   7.2000000000000002        4.0000000000000000        2.4671675609948194     
   7.2000000000000002        4.8000000000000007        2.5212624762819753     
   7.2000000000000002        5.6000000000000005        2.5162149853484101     
   7.2000000000000002        6.4000000000000004        2.4686550604199682     
   7.2000000000000002        7.2000000000000002        2.4783866297792190     
   7.2000000000000002        8.0000000000000000        2.5126465348720672     
   7.2000000000000002        8.8000000000000007        2.4718559500623858     
   7.2000000000000002        9.6000000000000014        2.4733845653901660     
   7.2000000000000002        10.400000000000000        2.4709023156836594     
   7.2000000000000002        11.200000000000001        2.5199997201076672     
   7.2000000000000002        12.000000000000000        2.5155364223201233     
   7.2000000000000002        12.800000000000001        2.4743233923360890     
   7.2000000000000002        13.600000000000001        2.5128489439230286     
   7.2000000000000002        14.400000000000000        2.5175132606068793     
   7.2000000000000002        15.200000000000001        2.5186812071662299     
   7.2000000000000002        16.000000000000000        2.4637053012607422     
   7.2000000000000002        16.800000000000001        2.5205258623246802     
   7.2000000000000002        17.600000000000001        2.5107355244280702     
   7.2000000000000002        18.400000000000002        2.5206062324613763     
   7.2000000000000002        19.200000000000003        2.5175270469138811     
   7.2000000000000002        20.000000000000000        2.4680209983973680     
   7.2000000000000002        20.800000000000001        2.5160855928945085     
   7.2000000000000002        21.600000000000001        2.4850233602047962     
   7.2000000000000002        22.400000000000002        2.4889252411708376     
   7.2000000000000002        23.200000000000003        2.4847536894346387     
   7.2000000000000002        24.000000000000000        2.4881705644999723     
   7.2000000000000002        24.800000000000001        2.4920587903235307     
   7.2000000000000002        25.600000000000001        2.4919225353852168     
   7.2000000000000002        26.400000000000002        2.5198722988301876     
   7.2000000000000002        27.200000000000003        2.5183334319209263     
   7.2000000000000002        28.000000000000000        2.4827700180259740     
   7.2000000000000002        28.800000000000001        2.4839654075165605     
   7.2000000000000002        29.600000000000001        2.4797943442203900     
   7.2000000000000002        30.400000000000002        2.4793933799011656     
   7.2000000000000002        31.200000000000003        2.5213242672482128     
   7.2000000000000002        32.000000000000000        2.4702546209136158     

   8.0000000000000000       0.80000000000000004        2.4726182792228557     
   8.0000000000000000        1.6000000000000001        2.4755000828452198     
   8.0000000000000000        2.4000000000000004        2.5220641168022269     
   8.0000000000000000        3.2000000000000002        2.4684360441753181     
   8.0000000000000000        4.0000000000000000        2.5221958603129049     
   8.0000000000000000        4.8000000000000007        2.4665746172619829     
   8.0000000000000000        5.6000000000000005        2.4690803233727769     
   8.0000000000000000        6.4000000000000004        2.5199836088802479     
   8.0000000000000000        7.2000000000000002        2.4694105195938620     
   8.0000000000000000        8.0000000000000000        2.5168863668009882     
   8.0000000000000000        8.8000000000000007        2.4690534882333246     
   8.0000000000000000        9.6000000000000014        2.5174858026389271     
   8.0000000000000000        10.400000000000000        2.4724403780703601     
   8.0000000000000000        11.200000000000001        2.4713102454071443     
   8.0000000000000000        12.000000000000000        2.4730739906907897     
   8.0000000000000000        12.800000000000001        2.4746066472124277     
   8.0000000000000000        13.600000000000001        2.5203434594647169     
   8.0000000000000000        14.400000000000000        2.4701088568606195     
   8.0000000000000000        15.200000000000001        2.4664166550161126     
   8.0000000000000000        16.000000000000000        2.5175453693062257     
   8.0000000000000000        16.800000000000001        2.4715883019862170     
   8.0000000000000000        17.600000000000001        2.4783970213404212     
   8.0000000000000000        18.400000000000002        2.4741626293773709     
   8.0000000000000000        19.200000000000003        2.4766958727974266     
   8.0000000000000000        20.000000000000000        2.5169856215998143     
   8.0000000000000000        20.800000000000001        2.5193787123550608     
   8.0000000000000000        21.600000000000001        2.4842908994220827     
   8.0000000000000000        22.400000000000002        2.5264483321610394     
   8.0000000000000000        23.200000000000003        2.5210039995802505     
   8.0000000000000000        24.000000000000000        2.4883263976349794     
   8.0000000000000000        24.800000000000001        2.4929712404211006     
   8.0000000000000000        25.600000000000001        2.4873385259432585     
   8.0000000000000000        26.400000000000002        2.5211179810487940     
   8.0000000000000000        27.200000000000003        2.5157920587366465     
   8.0000000000000000        28.000000000000000        2.5197987858542810     
   8.0000000000000000        28.800000000000001        2.5236662278608577     
   8.0000000000000000        29.600000000000001        2.5247081042236559     
   8.0000000000000000        30.400000000000002        2.4753299491647560     
   8.0000000000000000        31.200000000000003        2.5175595815500835     
   8.0000000000000000        32.000000000000000        2.5188074747397793     

   8.8000000000000007       0.80000000000000004        2.5231489910239335     
   8.8000000000000007        1.6000000000000001        2.4726953972305221     
   8.8000000000000007        2.4000000000000004        2.5170037877786586     
   8.8000000000000007        3.2000000000000002        2.5191151442917521     
   8.8000000000000007        4.0000000000000000        2.4675741792541399     
   8.8000000000000007        4.8000000000000007        2.5198102324350158     
   8.8000000000000007        5.6000000000000005        2.4734838427290917     
   8.8000000000000007        6.4000000000000004        2.4719741258970873     
   8.8000000000000007        7.2000000000000002        2.5131494105791869     
   8.8000000000000007        8.0000000000000000        2.4646279441805827     
   8.8000000000000007        8.8000000000000007        2.5193427138459743     
   8.8000000000000007        9.6000000000000014        2.4682378271365311     
   8.8000000000000007        10.400000000000000        2.4699503252976083     
   8.8000000000000007        11.200000000000001        2.5161246458894762     
   8.8000000000000007        12.000000000000000        2.5145860766660713     
   8.8000000000000007        12.800000000000001        2.5167720497294552     
   8.8000000000000007        13.600000000000001        2.4722173200628621     
   8.8000000000000007        14.400000000000000        2.5124665741491796     
   8.8000000000000007        15.200000000000001        2.5132436773429161     
   8.8000000000000007        16.000000000000000        2.5145074356933534     
   8.8000000000000007        16.800000000000001        2.4728771813801460     
   8.8000000000000007        17.600000000000001        2.5209617886678917     
   8.8000000000000007        18.400000000000002        2.5196216302219758     
   8.8000000000000007        19.200000000000003        2.5215538304969360     
   8.8000000000000007        20.000000000000000        2.5184312284945323     
   8.8000000000000007        20.800000000000001        2.4774008116959987     
   8.8000000000000007        21.600000000000001        2.4889531673692136     
   8.8000000000000007        22.400000000000002        2.4798639178355715     
   8.8000000000000007        23.200000000000003        2.5220001876480640     
   8.8000000000000007        24.000000000000000        2.4812935108176926     
   8.8000000000000007        24.800000000000001        2.4911817418404620     
   8.8000000000000007        25.600000000000001        2.4848239842079720     
   8.8000000000000007        26.400000000000002        2.4760731922197183     
   8.8000000000000007        27.200000000000003        2.4740547472644008     
   8.8000000000000007        28.000000000000000        2.4795885735753393     
   8.8000000000000007        28.800000000000001        2.4790734094417566     
   8.8000000000000007        29.600000000000001        2.4798059826962233     
   8.8000000000000007        30.400000000000002        2.4739810675198854     
   8.8000000000000007        31.200000000000003        2.5163931338098511     
   8.8000000000000007        32.000000000000000        2.5110517116081046     

   9.6000000000000014       0.80000000000000004        2.4720056027404929     
   9.6000000000000014        1.6000000000000001        2.5212859847196771     
   9.6000000000000014        2.4000000000000004        2.4689850211752109     
   9.6000000000000014        3.2000000000000002        2.5210235974469621     
   9.6000000000000014        4.0000000000000000        2.4732394890437863     
   9.6000000000000014        4.8000000000000007        2.4692522600163911     
   9.6000000000000014        5.6000000000000005        2.5168974195766527     
   9.6000000000000014        6.4000000000000004        2.4693293595745049     
   9.6000000000000014        7.2000000000000002        2.5156060495923951     
   9.6000000000000014        8.0000000000000000        2.5157289800461213     
   9.6000000000000014        8.8000000000000007        2.4663313242153193     
   9.6000000000000014        9.6000000000000014        2.5186344974294079     
   9.6000000000000014        10.400000000000000        2.5171645263543425     
   9.6000000000000014        11.200000000000001        2.4676232779793654     
   9.6000000000000014        12.000000000000000        2.4702019513590385     
   9.6000000000000014        12.800000000000001        2.4755632123097842     
   9.6000000000000014        13.600000000000001        2.4758431550951205     
   9.6000000000000014        14.400000000000000        2.5131975114724172     
   9.6000000000000014        15.200000000000001        2.5124241914079199     
   9.6000000000000014        16.000000000000000        2.4675521365540223     
   9.6000000000000014        16.800000000000001        2.5196905078313594     
   9.6000000000000014        17.600000000000001        2.4739134975290606     
   9.6000000000000014        18.400000000000002        2.4823469293748426     
   9.6000000000000014        19.200000000000003        2.4762618821878628     
   9.6000000000000014        20.000000000000000        2.4745563877619494     
   9.6000000000000014        20.800000000000001        2.5261113750703581     
   9.6000000000000014        21.600000000000001        2.4874724659903955     
   9.6000000000000014        22.400000000000002        2.5254133640988394     
   9.6000000000000014        23.200000000000003        2.5189933892500256     
   9.6000000000000014        24.000000000000000        2.5244409998555448     
   9.6000000000000014        24.800000000000001        2.4818922979485158     
   9.6000000000000014        25.600000000000001        2.5277313157369550     
   9.6000000000000014        26.400000000000002        2.4731827740573613     
   9.6000000000000014        27.200000000000003        2.5226133289450141     
   9.6000000000000014        28.000000000000000        2.4795456510469096     
   9.6000000000000014        28.800000000000001        2.4846464561457231     
   9.6000000000000014        29.600000000000001        2.4775791035909891     
   9.6000000000000014        30.400000000000002        2.5227405727762870     
   9.6000000000000014        31.200000000000003        2.4715036557290544     
   9.6000000000000014        32.000000000000000        2.4769194163076858     

   10.400000000000000       0.80000000000000004        2.5197943554099762     
   10.400000000000000        1.6000000000000001        2.4714476530684282     
   10.400000000000000        2.4000000000000004        2.4750438086295139     
   10.400000000000000        3.2000000000000002        2.4685412778014100     
   10.400000000000000        4.0000000000000000        2.5189734428808408     
   10.400000000000000        4.8000000000000007        2.5150574356227549     
   10.400000000000000        5.6000000000000005        2.5121791107419744     
   10.400000000000000        6.4000000000000004        2.5170930160940039     
   10.400000000000000        7.2000000000000002        2.4731809383688566     
   10.400000000000000        8.0000000000000000        2.4721972132074406     
   10.400000000000000        8.8000000000000007        2.5202004641589477     
   10.400000000000000        9.6000000000000014        2.4690510096520448     
   10.400000000000000        10.400000000000000        2.4683429761940689     
   10.400000000000000        11.200000000000001        2.5200530172051616     
   10.400000000000000        12.000000000000000        2.5191888085014256     
   10.400000000000000        12.800000000000001        2.4757766554522469     
   10.400000000000000        13.600000000000001        2.5179194120104538     
   10.400000000000000        14.400000000000000        2.4701986444148032     
   10.400000000000000        15.200000000000001        2.4689891123645942     
   10.400000000000000        16.000000000000000        2.5137403732167756     
   10.400000000000000        16.800000000000001        2.5130050144016840     
   10.400000000000000        17.600000000000001        2.5222089254670905     
   10.400000000000000        18.400000000000002        2.4725891379419873     
   10.400000000000000        19.200000000000003        2.4784791199492746     
   10.400000000000000        20.000000000000000        2.4759114384916554     
   10.400000000000000        20.800000000000001        2.5277526775613008     
   10.400000000000000        21.600000000000001        2.4763762639095024     
   10.400000000000000        22.400000000000002        2.5180324651206893     
   10.400000000000000        23.200000000000003        2.4711218480964834     
   10.400000000000000        24.000000000000000        2.5197457993867181     
   10.400000000000000        24.800000000000001        2.5247946019798326     
   10.400000000000000        25.600000000000001        2.4768438618097131     
   10.400000000000000        26.400000000000002        2.5280962470740755     
   10.400000000000000        27.200000000000003        2.4758462128265739     
   10.400000000000000        28.000000000000000        2.5256375031695080     
   10.400000000000000        28.800000000000001        2.4798716737995359     
   10.400000000000000        29.600000000000001        2.5204994552971107     
   10.400000000000000        30.400000000000002        2.5173010567223928     
   10.400000000000000        31.200000000000003        2.4761008255344290     
   10.400000000000000        32.000000000000000        2.4765695002915873     

   11.200000000000001       0.80000000000000004        2.4719634534980632     
   11.200000000000001        1.6000000000000001        2.5180166847624488     
   11.200000000000001        2.4000000000000004        2.5159997215850871     
   11.200000000000001        3.2000000000000002        2.5126425534316494     
   11.200000000000001        4.0000000000000000        2.5147174086387043     
   11.200000000000001        4.8000000000000007        2.4786118419538123     
   11.200000000000001        5.6000000000000005        2.4728119070231545     
   11.200000000000001        6.4000000000000004        2.5165965664299939     
   11.200000000000001        7.2000000000000002        2.4750416374040412     
   11.200000000000001        8.0000000000000000        2.5182101183465679     
   11.200000000000001        8.8000000000000007        2.4672071683669241     
   11.200000000000001        9.6000000000000014        2.5156090209186162     
   11.200000000000001        10.400000000000000        2.5156870134403317     
   11.200000000000001        11.200000000000001        2.4688017863663689     
   11.200000000000001        12.000000000000000        2.4771012488626463     
   11.200000000000001        12.800000000000001        2.5193077914002937     
   11.200000000000001        13.600000000000001        2.4717868364908941     
   11.200000000000001        14.400000000000000        2.5181887606046534     
   11.200000000000001        15.200000000000001        2.4752799511016352     
   11.200000000000001        16.000000000000000        2.5192097873734287     
   11.200000000000001        16.800000000000001        2.4726033135365291     
   11.200000000000001        17.600000000000001        2.4699747864631134     
   11.200000000000001        18.400000000000002        2.5213876222191831     
   11.200000000000001        19.200000000000003        2.4739635834080511     
   11.200000000000001        20.000000000000000        2.5247914922216004     
   11.200000000000001        20.800000000000001        2.4797114199677472     
   11.200000000000001        21.600000000000001        2.5221902523417352     
   11.200000000000001        22.400000000000002        2.5180383063973495     
   11.200000000000001        23.200000000000003        2.5186582325679869     
   11.200000000000001        24.000000000000000        2.4716979500492040     
   11.200000000000001        24.800000000000001        2.5212300643759225     
   11.200000000000001        25.600000000000001        2.5263542661012779     
   11.200000000000001        26.400000000000002        2.4757212756617930     
   11.200000000000001        27.200000000000003        2.5264570343811181     
   11.200000000000001        28.000000000000000        2.4778196088980722     
   11.200000000000001        28.800000000000001        2.5298276350625248     
   11.200000000000001        29.600000000000001        2.4765862789234534     
   11.200000000000001        30.400000000000002        2.4698864118954225     
   11.200000000000001        31.200000000000003        2.5235911198053156     
   11.200000000000001        32.000000000000000        2.5201393361075159     

   12.000000000000000       0.80000000000000004        2.5187784584523283     
   12.000000000000000        1.6000000000000001        2.4723698169784898     
   12.000000000000000        2.4000000000000004        2.4756554096700460     
   12.000000000000000        3.2000000000000002        2.5179998837131605     
   12.000000000000000        4.0000000000000000        2.5126644426829352     
   12.000000000000000        4.8000000000000007        2.4765286669884801     
   12.000000000000000        5.6000000000000005        2.5247978089424596     
   12.000000000000000        6.4000000000000004        2.4708810637738767     
   12.000000000000000        7.2000000000000002        2.4728132638508749     
   12.000000000000000        8.0000000000000000        2.5178431178184182     
   12.000000000000000        8.8000000000000007        2.5112429658446183     
   12.000000000000000        9.6000000000000014        2.4730590284722291     
   12.000000000000000        10.400000000000000        2.4726082261532443     
   12.000000000000000        11.200000000000001        2.5183941406020054     
   12.000000000000000        12.000000000000000        2.4724708747252224     
   12.000000000000000        12.800000000000001        2.4764613644976605     
   12.000000000000000        13.600000000000001        2.5238045167359582     
   12.000000000000000        14.400000000000000        2.4716227647699500     
   12.000000000000000        15.200000000000001        2.4761674121572121     
   12.000000000000000        16.000000000000000        2.4729495395753647     
   12.000000000000000        16.800000000000001        2.5173198351031219     
   12.000000000000000        17.600000000000001        2.5230117057361841     
   12.000000000000000        18.400000000000002        2.4741607790630140     
   12.000000000000000        19.200000000000003        2.5247856495750547     
   12.000000000000000        20.000000000000000        2.5205163785784821     
   12.000000000000000        20.800000000000001        2.4804558950981104     
   12.000000000000000        21.600000000000001        2.5262546140356488     
   12.000000000000000        22.400000000000002        2.4747308193248512     
   12.000000000000000        23.200000000000003        2.5219212587449902     
   12.000000000000000        24.000000000000000        2.5209151532306913     
   12.000000000000000        24.800000000000001        2.5235050671116306     
   12.000000000000000        25.600000000000001        2.5224856100362030     
   12.000000000000000        26.400000000000002        2.4772674571720201     
   12.000000000000000        27.200000000000003        2.4738162759745927     
   12.000000000000000        28.000000000000000        2.5285643868811682     
   12.000000000000000        28.800000000000001        2.4794769927582632     
   12.000000000000000        29.600000000000001        2.5247475066826408     
   12.000000000000000        30.400000000000002        2.5213579473693941     
   12.000000000000000        31.200000000000003        2.4764806660929084     
   12.000000000000000        32.000000000000000        2.4781293237458710     

   12.800000000000001       0.80000000000000004        2.5149081332664167     
   12.800000000000001        1.6000000000000001        2.5218669751661769     
   12.800000000000001        2.4000000000000004        2.4777297481863787     
   12.800000000000001        3.2000000000000002        2.4727759200775696     
   12.800000000000001        4.0000000000000000        2.5199240784490060     
   12.800000000000001        4.8000000000000007        2.4740304639039317     
   12.800000000000001        5.6000000000000005        2.4699525165287808     
   12.800000000000001        6.4000000000000004        2.5177956158557562     
   12.800000000000001        7.2000000000000002        2.5174712416246630     
   12.800000000000001        8.0000000000000000        2.4670186840070163     
   12.800000000000001        8.8000000000000007        2.5203781458254038     
   12.800000000000001        9.6000000000000014        2.4716325812173077     
   12.800000000000001        10.400000000000000        2.4712665784301362     
   12.800000000000001        11.200000000000001        2.4721858585138250     
   12.800000000000001        12.000000000000000        2.5213025424422737     
   12.800000000000001        12.800000000000001        2.5204418571226399     
   12.800000000000001        13.600000000000001        2.4681654257623817     
   12.800000000000001        14.400000000000000        2.5203221065969048     
   12.800000000000001        15.200000000000001        2.5147136873775393     
   12.800000000000001        16.000000000000000        2.5164472274487011     
   12.800000000000001        16.800000000000001        2.5189386996991874     
   12.800000000000001        17.600000000000001        2.4681469203581980     
   12.800000000000001        18.400000000000002        2.5265991884808798     
   12.800000000000001        19.200000000000003        2.4745572757506782     
   12.800000000000001        20.000000000000000        2.5274311092540742     
   12.800000000000001        20.800000000000001        2.4790548537015247     
   12.800000000000001        21.600000000000001        2.4789369132238650     
   12.800000000000001        22.400000000000002        2.5261891138040289     
   12.800000000000001        23.200000000000003        2.5258072338217539     
   12.800000000000001        24.000000000000000        2.4866425161715888     
   12.800000000000001        24.800000000000001        2.4827399445185576     
   12.800000000000001        25.600000000000001        2.4774919422620072     
   12.800000000000001        26.400000000000002        2.5215934099098165     
   12.800000000000001        27.200000000000003        2.5253975143928291     
   12.800000000000001        28.000000000000000        2.5220533603954833     
   12.800000000000001        28.800000000000001        2.5308007149561322     
   12.800000000000001        29.600000000000001        2.4784452085614062     
   12.800000000000001        30.400000000000002        2.5214179128174905     
   12.800000000000001        31.200000000000003        2.5245535177991050     
   12.800000000000001        32.000000000000000        2.4793419343739171     

   13.600000000000001       0.80000000000000004        2.5181516729359559     
   13.600000000000001        1.6000000000000001        2.4697100625273984     
   13.600000000000001        2.4000000000000004        2.5233118610531879     
   13.600000000000001        3.2000000000000002        2.5173036425948117     
   13.600000000000001        4.0000000000000000        2.4692159995227403     
   13.600000000000001        4.8000000000000007        2.5199806981917439     
   13.600000000000001        5.6000000000000005        2.5191108102372821     
   13.600000000000001        6.4000000000000004        2.4654940872549687     
   13.600000000000001        7.2000000000000002        2.5113810746373644     
   13.600000000000001        8.0000000000000000        2.5204700999330778     
   13.600000000000001        8.8000000000000007        2.4692673357408284     
   13.600000000000001        9.6000000000000014        2.5087330708301718     
   13.600000000000001        10.400000000000000        2.5115939660135465     
   13.600000000000001        11.200000000000001        2.5207708485816767     
   13.600000000000001        12.000000000000000        2.4702625152990971     
   13.600000000000001        12.800000000000001        2.4667172138758882     
   13.600000000000001        13.600000000000001        2.5195631863034169     
   13.600000000000001        14.400000000000000        2.4708903699981271     
   13.600000000000001        15.200000000000001        2.5207636739339376     
   13.600000000000001        16.000000000000000        2.4687856749944155     
   13.600000000000001        16.800000000000001        2.4674162608200225     
   13.600000000000001        17.600000000000001        2.5195691050588818     
   13.600000000000001        18.400000000000002        2.4754023439468900     
   13.600000000000001        19.200000000000003        2.4878619571652814     
   13.600000000000001        20.000000000000000        2.4768370492997014     
   13.600000000000001        20.800000000000001        2.5273416889562386     
   13.600000000000001        21.600000000000001        2.4804256276852725     
   13.600000000000001        22.400000000000002        2.5263403662814170     
   13.600000000000001        23.200000000000003        2.4887145793677456     
   13.600000000000001        24.000000000000000        2.4818174158340627     
   13.600000000000001        24.800000000000001        2.5311411024341748     
   13.600000000000001        25.600000000000001        2.4800558702097266     
   13.600000000000001        26.400000000000002        2.5282625532188088     
   13.600000000000001        27.200000000000003        2.4802610756319790     
   13.600000000000001        28.000000000000000        2.4860308705157466     
   13.600000000000001        28.800000000000001        2.4785863090966345     
   13.600000000000001        29.600000000000001        2.4826028813965975     
   13.600000000000001        30.400000000000002        2.5263328959242188     
   13.600000000000001        31.200000000000003        2.5274135578430079     
   13.600000000000001        32.000000000000000        2.4776289410399071     

   14.400000000000000       0.80000000000000004        2.5137585536873752     
   14.400000000000000        1.6000000000000001        2.5176533506208401     
   14.400000000000000        2.4000000000000004        2.4704147225465016     
   14.400000000000000        3.2000000000000002        2.5205599845138154     
   14.400000000000000        4.0000000000000000        2.5178301753059040     
   14.400000000000000        4.8000000000000007        2.4718951595504088     
   14.400000000000000        5.6000000000000005        2.4686906867175851     
   14.400000000000000        6.4000000000000004        2.5158960348698858     
   14.400000000000000        7.2000000000000002        2.4732184043158449     
   14.400000000000000        8.0000000000000000        2.4724210840725016     
   14.400000000000000        8.8000000000000007        2.5119438496915727     
   14.400000000000000        9.6000000000000014        2.5080486090316190     
   14.400000000000000        10.400000000000000        2.4719125409262839     
   14.400000000000000        11.200000000000001        2.4737515741355187     
   14.400000000000000        12.000000000000000        2.5194641818818413     
   14.400000000000000        12.800000000000001        2.5193728299839302     
   14.400000000000000        13.600000000000001        2.4656116525272651     
   14.400000000000000        14.400000000000000        2.5196026232909192     
   14.400000000000000        15.200000000000001        2.4743271720634450     
   14.400000000000000        16.000000000000000        2.5169959139460558     
   14.400000000000000        16.800000000000001        2.5154384743828340     
   14.400000000000000        17.600000000000001        2.5156174103024864     
   14.400000000000000        18.400000000000002        2.4788930621465104     
   14.400000000000000        19.200000000000003        2.4826677569096671     
   14.400000000000000        20.000000000000000        2.5303383980500072     
   14.400000000000000        20.800000000000001        2.4849676443847892     
   14.400000000000000        21.600000000000001        2.4835031687715543     
   14.400000000000000        22.400000000000002        2.5322725344569585     
   14.400000000000000        23.200000000000003        2.4787093616647540     
   14.400000000000000        24.000000000000000        2.5324343063954209     
   14.400000000000000        24.800000000000001        2.4747771178302642     
   14.400000000000000        25.600000000000001        2.5335487820989382     
   14.400000000000000        26.400000000000002        2.4785071741654185     
   14.400000000000000        27.200000000000003        2.5264334246715614     
   14.400000000000000        28.000000000000000        2.5194937507092319     
   14.400000000000000        28.800000000000001        2.5196310399834014     
   14.400000000000000        29.600000000000001        2.5236774008469531     
   14.400000000000000        30.400000000000002        2.4832429373708353     
   14.400000000000000        31.200000000000003        2.4772119261456420     
   14.400000000000000        32.000000000000000        2.5207168754431049     

   15.200000000000001       0.80000000000000004        2.5142399948117697     
   15.200000000000001        1.6000000000000001        2.4722798515858648     
   15.200000000000001        2.4000000000000004        2.5219332163730299     
   15.200000000000001        3.2000000000000002        2.4663166916288950     
   15.200000000000001        4.0000000000000000        2.5208118565615973     
   15.200000000000001        4.8000000000000007        2.4697772614024491     
   15.200000000000001        5.6000000000000005        2.4687178533188505     
   15.200000000000001        6.4000000000000004        2.5160913486465253     
   15.200000000000001        7.2000000000000002        2.4722964212305989     
   15.200000000000001        8.0000000000000000        2.4709035569227606     
   15.200000000000001        8.8000000000000007        2.4657705177711833     
   15.200000000000001        9.6000000000000014        2.5139048586712693     
   15.200000000000001        10.400000000000000        2.4779742756721284     
   15.200000000000001        11.200000000000001        2.4778889488566134     
   15.200000000000001        12.000000000000000        2.4744201043346359     
   15.200000000000001        12.800000000000001        2.4697165542137873     
   15.200000000000001        13.600000000000001        2.5208729437863076     
   15.200000000000001        14.400000000000000        2.4733949166267681     
   15.200000000000001        15.200000000000001        2.4770416707089709     
   15.200000000000001        16.000000000000000        2.5212596678675712     
   15.200000000000001        16.800000000000001        2.4743161118838013     
   15.200000000000001        17.600000000000001        2.4744330971752020     
   15.200000000000001        18.400000000000002        2.5210997368402746     
   15.200000000000001        19.200000000000003        2.4831306516637577     
   15.200000000000001        20.000000000000000        2.4857094327030556     
   15.200000000000001        20.800000000000001        2.4844164476179902     
   15.200000000000001        21.600000000000001        2.4895040051240294     
   15.200000000000001        22.400000000000002        2.4817496730945554     
   15.200000000000001        23.200000000000003        2.5334443344381237     
   15.200000000000001        24.000000000000000        2.4742328656228252     
   15.200000000000001        24.800000000000001        2.5324892791779194     
   15.200000000000001        25.600000000000001        2.4815232398470952     
   15.200000000000001        26.400000000000002        2.5308146643933234     
   15.200000000000001        27.200000000000003        2.5190970426812767     
   15.200000000000001        28.000000000000000        2.5181861646406385     
   15.200000000000001        28.800000000000001        2.5216053657538660     
   15.200000000000001        29.600000000000001        2.4791851419926920     
   15.200000000000001        30.400000000000002        2.4768588143130579     
   15.200000000000001        31.200000000000003        2.5224349521744966     
   15.200000000000001        32.000000000000000        2.5129875298125515     

   16.000000000000000       0.80000000000000004        2.5168548733081022     
   16.000000000000000        1.6000000000000001        2.5207791322765041     
   16.000000000000000        2.4000000000000004        2.5118988747406048     
   16.000000000000000        3.2000000000000002        2.5189205983465413     
   16.000000000000000        4.0000000000000000        2.4642959746205562     
   16.000000000000000        4.8000000000000007        2.5195316359799000     
   16.000000000000000        5.6000000000000005        2.5155753981289020     
   16.000000000000000        6.4000000000000004        2.4701682141707009     
   16.000000000000000        7.2000000000000002        2.5145136052903982     
   16.000000000000000        8.0000000000000000        2.5167591381165573     
   16.000000000000000        8.8000000000000007        2.4686854907427547     
   16.000000000000000        9.6000000000000014        2.5151386977673584     
   16.000000000000000        10.400000000000000        2.4773168224642736     
   16.000000000000000        11.200000000000001        2.5229912747944927     
   16.000000000000000        12.000000000000000        2.5102003080231605     
   16.000000000000000        12.800000000000001        2.5157347537202472     
   16.000000000000000        13.600000000000001        2.4723064048207273     
   16.000000000000000        14.400000000000000        2.5229844815595857     
   16.000000000000000        15.200000000000001        2.5192140815716315     
   16.000000000000000        16.000000000000000        2.5176320378256660     
   16.000000000000000        16.800000000000001        2.4782908681870071     
   16.000000000000000        17.600000000000001        2.4819406552981294     
   16.000000000000000        18.400000000000002        2.5256607306337409     
   16.000000000000000        19.200000000000003        2.4818016986438898     
   16.000000000000000        20.000000000000000        2.4790838989182769     
   16.000000000000000        20.800000000000001        2.5265949319083916     
   16.000000000000000        21.600000000000001        2.5303312168888370     
   16.000000000000000        22.400000000000002        2.4833586498471920     
   16.000000000000000        23.200000000000003        2.4771774163688045     
   16.000000000000000        24.000000000000000        2.5333815014716259     
   16.000000000000000        24.800000000000001        2.4826630532044893     
   16.000000000000000        25.600000000000001        2.4902836674987165     
   16.000000000000000        26.400000000000002        2.5238951501039630     
   16.000000000000000        27.200000000000003        2.5265268760027517     
   16.000000000000000        28.000000000000000        2.4849146055269014     
   16.000000000000000        28.800000000000001        2.4844860215289004     
   16.000000000000000        29.600000000000001        2.4818665240156452     
   16.000000000000000        30.400000000000002        2.5262744874691641     
   16.000000000000000        31.200000000000003        2.5149577912821406     
   16.000000000000000        32.000000000000000        2.4698739677030099     

   16.800000000000001       0.80000000000000004        2.4791511988378216     
   16.800000000000001        1.6000000000000001        2.4766046054656363     
   16.800000000000001        2.4000000000000004        2.4729023268009955     
   16.800000000000001        3.2000000000000002        2.5102154106363685     
   16.800000000000001        4.0000000000000000        2.5190482639309555     
   16.800000000000001        4.8000000000000007        2.4666688495149245     
   16.800000000000001        5.6000000000000005        2.5140601752075211     
   16.800000000000001        6.4000000000000004        2.4705042220025315     
   16.800000000000001        7.2000000000000002        2.5200510423182609     
   16.800000000000001        8.0000000000000000        2.4671613481871293     
   16.800000000000001        8.8000000000000007        2.5169655063512764     
   16.800000000000001        9.6000000000000014        2.5152168894900564     
   16.800000000000001        10.400000000000000        2.4743981550608183     
   16.800000000000001        11.200000000000001        2.4725840260673819     
   16.800000000000001        12.000000000000000        2.5170676584628509     
   16.800000000000001        12.800000000000001        2.5157977241839791     
   16.800000000000001        13.600000000000001        2.4770083627521298     
   16.800000000000001        14.400000000000000        2.5163822326971199     
   16.800000000000001        15.200000000000001        2.5171686022826396     
   16.800000000000001        16.000000000000000        2.5175847180895121     
   16.800000000000001        16.800000000000001        2.5221204851389416     
   16.800000000000001        17.600000000000001        2.5277121628464840     
   16.800000000000001        18.400000000000002        2.4839158119756273     
   16.800000000000001        19.200000000000003        2.5275725556658064     
   16.800000000000001        20.000000000000000        2.5271575358108240     
   16.800000000000001        20.800000000000001        2.4775251394648188     
   16.800000000000001        21.600000000000001        2.4809434833615129     
   16.800000000000001        22.400000000000002        2.5243462229442222     
   16.800000000000001        23.200000000000003        2.5274615923073434     
   16.800000000000001        24.000000000000000        2.4809545667521045     
   16.800000000000001        24.800000000000001        2.4883515856174387     
   16.800000000000001        25.600000000000001        2.4819445219228160     
   16.800000000000001        26.400000000000002        2.5283446658959234     
   16.800000000000001        27.200000000000003        2.4781344519435473     
   16.800000000000001        28.000000000000000        2.5295301462200861     
   16.800000000000001        28.800000000000001        2.4874140079053579     
   16.800000000000001        29.600000000000001        2.5271930905610813     
   16.800000000000001        30.400000000000002        2.4783849354967811     
   16.800000000000001        31.200000000000003        2.4817680766361465     
   16.800000000000001        32.000000000000000        2.5240447734961284     

   17.600000000000001       0.80000000000000004        2.4813817916305037     
   17.600000000000001        1.6000000000000001        2.4764585994687041     
   17.600000000000001        2.4000000000000004        2.5144428022069945     
   17.600000000000001        3.2000000000000002        2.5142763798282837     
   17.600000000000001        4.0000000000000000        2.4686091132915218     
   17.600000000000001        4.8000000000000007        2.4693588367867787     
   17.600000000000001        5.6000000000000005        2.5140335989067557     
   17.600000000000001        6.4000000000000004        2.5211641874937101     
   17.600000000000001        7.2000000000000002        2.4674960462158868     
   17.600000000000001        8.0000000000000000        2.5210431382732987     
   17.600000000000001        8.8000000000000007        2.4680333276259812     
   17.600000000000001        9.6000000000000014        2.5166393573759303     
   17.600000000000001        10.400000000000000        2.4722817751027590     
   17.600000000000001        11.200000000000001        2.5231814108395798     
   17.600000000000001        12.000000000000000        2.4712936737444284     
   17.600000000000001        12.800000000000001        2.4766630793178357     
   17.600000000000001        13.600000000000001        2.4818715580403570     
   17.600000000000001        14.400000000000000        2.4789592137826530     
   17.600000000000001        15.200000000000001        2.4755653891193328     
   17.600000000000001        16.000000000000000        2.4745180505224456     
   17.600000000000001        16.800000000000001        2.5242113118450726     
   17.600000000000001        17.600000000000001        2.4820985658386125     
   17.600000000000001        18.400000000000002        2.4801757433312823     
   17.600000000000001        19.200000000000003        2.5291870056171435     
   17.600000000000001        20.000000000000000        2.4768031460416760     
   17.600000000000001        20.800000000000001        2.5296045666379086     
   17.600000000000001        21.600000000000001        2.5226593334470504     
   17.600000000000001        22.400000000000002        2.5244928948431462     
   17.600000000000001        23.200000000000003        2.4828230597022509     
   17.600000000000001        24.000000000000000        2.5288906381946599     
   17.600000000000001        24.800000000000001        2.5238781607385850     
   17.600000000000001        25.600000000000001        2.5317804646858848     
   17.600000000000001        26.400000000000002        2.4787518930621442     
   17.600000000000001        27.200000000000003        2.5245557255461506     
   17.600000000000001        28.000000000000000        2.5270792435866474     
   17.600000000000001        28.800000000000001        2.4822045496361889     
   17.600000000000001        29.600000000000001        2.5241343770427220     
   17.600000000000001        30.400000000000002        2.5267984504991841     
   17.600000000000001        31.200000000000003        2.4842777122791211     
   17.600000000000001        32.000000000000000        2.5254336976710192     

   18.400000000000002       0.80000000000000004        2.5204928155258899     
   18.400000000000002        1.6000000000000001        2.5221191946724870     
   18.400000000000002        2.4000000000000004        2.5158983736106562     
   18.400000000000002        3.2000000000000002        2.4706441654307505     
   18.400000000000002        4.0000000000000000        2.4727910396802537     
   18.400000000000002        4.8000000000000007        2.5213743279899123     
   18.400000000000002        5.6000000000000005        2.4765850678706030     
   18.400000000000002        6.4000000000000004        2.4698954279680487     
   18.400000000000002        7.2000000000000002        2.5244067733718185     
   18.400000000000002        8.0000000000000000        2.4737217965600511     
   18.400000000000002        8.8000000000000007        2.5167904232555358     
   18.400000000000002        9.6000000000000014        2.4679043876675206     
   18.400000000000002        10.400000000000000        2.5232289962617411     
   18.400000000000002        11.200000000000001        2.4710195841770188     
   18.400000000000002        12.000000000000000        2.5214984047893765     
   18.400000000000002        12.800000000000001        2.5224725076500167     
   18.400000000000002        13.600000000000001        2.4784769728791116     
   18.400000000000002        14.400000000000000        2.4801309105323095     
   18.400000000000002        15.200000000000001        2.4751537998815580     
   18.400000000000002        16.000000000000000        2.5201018810120344     
   18.400000000000002        16.800000000000001        2.5202349167987901     
   18.400000000000002        17.600000000000001        2.4817454675916557     
   18.400000000000002        18.400000000000002        2.5265128036173481     
   18.400000000000002        19.200000000000003        2.4741343948049392     
   18.400000000000002        20.000000000000000        2.5281362384606845     
   18.400000000000002        20.800000000000001        2.4775326058747784     
   18.400000000000002        21.600000000000001        2.5263955645167786     
   18.400000000000002        22.400000000000002        2.5270876977217380     
   18.400000000000002        23.200000000000003        2.4901918275572141     
   18.400000000000002        24.000000000000000        2.4822612737468939     
   18.400000000000002        24.800000000000001        2.5340059996815070     
   18.400000000000002        25.600000000000001        2.4791809112049763     
   18.400000000000002        26.400000000000002        2.5301450290566136     
   18.400000000000002        27.200000000000003        2.4795873375095270     
   18.400000000000002        28.000000000000000        2.4828428039294770     
   18.400000000000002        28.800000000000001        2.4857131332249929     
   18.400000000000002        29.600000000000001        2.4823697473805426     
   18.400000000000002        30.400000000000002        2.5264578715389376     
   18.400000000000002        31.200000000000003        2.4817358144169979     
   18.400000000000002        32.000000000000000        2.4798704760568069     

   19.200000000000003       0.80000000000000004        2.4785823747141671     
   19.200000000000003        1.6000000000000001        2.4781900950339146     
   19.200000000000003        2.4000000000000004        2.4812154016501031     
   19.200000000000003        3.2000000000000002        2.5172894299381334     
   19.200000000000003        4.0000000000000000        2.4745799837911728     
   19.200000000000003        4.8000000000000007        2.4813293045971876     
   19.200000000000003        5.6000000000000005        2.4726824687493401     
   19.200000000000003        6.4000000000000004        2.5250523440727597     
   19.200000000000003        7.2000000000000002        2.4755374588100421     
   19.200000000000003        8.0000000000000000        2.4743838265533360     
   19.200000000000003        8.8000000000000007        2.5144937284332993     
   19.200000000000003        9.6000000000000014        2.4743901775363133     
   19.200000000000003        10.400000000000000        2.4727079303460151     
   19.200000000000003        11.200000000000001        2.5150800356535985     
   19.200000000000003        12.000000000000000        2.5178394777332933     
   19.200000000000003        12.800000000000001        2.5220479952794990     
   19.200000000000003        13.600000000000001        2.4799228932943707     
   19.200000000000003        14.400000000000000        2.4762115581613564     
   19.200000000000003        15.200000000000001        2.5226589268717579     
   19.200000000000003        16.000000000000000        2.5144323085312186     
   19.200000000000003        16.800000000000001        2.5195441581242264     
   19.200000000000003        17.600000000000001        2.4786722506834455     
   19.200000000000003        18.400000000000002        2.5237414793083492     
   19.200000000000003        19.200000000000003        2.5245270814214456     
   19.200000000000003        20.000000000000000        2.5224328068516364     
   19.200000000000003        20.800000000000001        2.4862365221141371     
   19.200000000000003        21.600000000000001        2.4795538584713612     
   19.200000000000003        22.400000000000002        2.5318013642309105     
   19.200000000000003        23.200000000000003        2.4806689217499400     
   19.200000000000003        24.000000000000000        2.5368123562395666     
   19.200000000000003        24.800000000000001        2.4847348104620379     
   19.200000000000003        25.600000000000001        2.4891275673062436     
   19.200000000000003        26.400000000000002        2.5268500604514355     
   19.200000000000003        27.200000000000003        2.4823130128533819     
   19.200000000000003        28.000000000000000        2.5293247004153780     
   19.200000000000003        28.800000000000001        2.4815871071816069     
   19.200000000000003        29.600000000000001        2.5266881292669350     
   19.200000000000003        30.400000000000002        2.4783167711466936     
   19.200000000000003        31.200000000000003        2.4811720162052544     
   19.200000000000003        32.000000000000000        2.4765891137372305     

   20.000000000000000       0.80000000000000004        2.5201598810599593     
   20.000000000000000        1.6000000000000001        2.4849939661354199     
   20.000000000000000        2.4000000000000004        2.4778660605231488     
   20.000000000000000        3.2000000000000002        2.5188298724794156     
   20.000000000000000        4.0000000000000000        2.5156104433909809     
   20.000000000000000        4.8000000000000007        2.4716282227405797     
   20.000000000000000        5.6000000000000005        2.5206345125066396     
   20.000000000000000        6.4000000000000004        2.5177762815975471     
   20.000000000000000        7.2000000000000002        2.5182047870056197     
   20.000000000000000        8.0000000000000000        2.4685513732020294     
   20.000000000000000        8.8000000000000007        2.5179480243646650     
   20.000000000000000        9.6000000000000014        2.5161384294881199     
   20.000000000000000        10.400000000000000        2.4722009632530817     
   20.000000000000000        11.200000000000001        2.5196068501410647     
   20.000000000000000        12.000000000000000        2.4677600195323768     
   20.000000000000000        12.800000000000001        2.5198568258264760     
   20.000000000000000        13.600000000000001        2.4755981723466296     
   20.000000000000000        14.400000000000000        2.5284125224741403     
   20.000000000000000        15.200000000000001        2.4755323565934071     
   20.000000000000000        16.000000000000000        2.4764154349263841     
   20.000000000000000        16.800000000000001        2.4773029303537419     
   20.000000000000000        17.600000000000001        2.4793380654093933     
   20.000000000000000        18.400000000000002        2.5272784007860016     
   20.000000000000000        19.200000000000003        2.5227668819417945     
   20.000000000000000        20.000000000000000        2.5260162040262752     
   20.000000000000000        20.800000000000001        2.4824961880946681     
   20.000000000000000        21.600000000000001        2.5327449819284449     
   20.000000000000000        22.400000000000002        2.4777173633310055     
   20.000000000000000        23.200000000000003        2.5320703650597580     
   20.000000000000000        24.000000000000000        2.4771854328931786     
   20.000000000000000        24.800000000000001        2.5307085622410703     
   20.000000000000000        25.600000000000001        2.5323678585841183     
   20.000000000000000        26.400000000000002        2.4848840025439669     
   20.000000000000000        27.200000000000003        2.5275023886300154     
   20.000000000000000        28.000000000000000        2.4801299140081423     
   20.000000000000000        28.800000000000001        2.5245643595550655     
   20.000000000000000        29.600000000000001        2.5236533827689098     
   20.000000000000000        30.400000000000002        2.5201121822700889     
   20.000000000000000        31.200000000000003        2.5204766754816315     
   20.000000000000000        32.000000000000000        2.5193312050787426     

   20.800000000000001       0.80000000000000004        2.5251170679903363     
   20.800000000000001        1.6000000000000001        2.4761763395228598     
   20.800000000000001        2.4000000000000004        2.5230600953415552     
   20.800000000000001        3.2000000000000002        2.4661323249039544     
   20.800000000000001        4.0000000000000000        2.5178433306837240     
   20.800000000000001        4.8000000000000007        2.4724101049247267     
   20.800000000000001        5.6000000000000005        2.5137497101301136     
   20.800000000000001        6.4000000000000004        2.4721802831993362     
   20.800000000000001        7.2000000000000002        2.4703617913366069     
   20.800000000000001        8.0000000000000000        2.5218364029535545     
   20.800000000000001        8.8000000000000007        2.4687105581985977     
   20.800000000000001        9.6000000000000014        2.5150614385016419     
   20.800000000000001        10.400000000000000        2.5198749064448052     
   20.800000000000001        11.200000000000001        2.4715757932297451     
   20.800000000000001        12.000000000000000        2.4771467220279892     
   20.800000000000001        12.800000000000001        2.5233317779543274     
   20.800000000000001        13.600000000000001        2.5257356740296517     
   20.800000000000001        14.400000000000000        2.4804238872955042     
   20.800000000000001        15.200000000000001        2.5240751179693728     
   20.800000000000001        16.000000000000000        2.5201619865705358     
   20.800000000000001        16.800000000000001        2.4818877247434754     
   20.800000000000001        17.600000000000001        2.5257719271511929     
   20.800000000000001        18.400000000000002        2.4847028110019509     
   20.800000000000001        19.200000000000003        2.4828859396538268     
   20.800000000000001        20.000000000000000        2.5271715450688195     
   20.800000000000001        20.800000000000001        2.5313416209833663     
   20.800000000000001        21.600000000000001        2.4778943222375753     
   20.800000000000001        22.400000000000002        2.5305758707716817     
   20.800000000000001        23.200000000000003        2.4808090604386055     
   20.800000000000001        24.000000000000000        2.5316669011336703     
   20.800000000000001        24.800000000000001        2.5245728812056587     
   20.800000000000001        25.600000000000001        2.4806463119064164     
   20.800000000000001        26.400000000000002        2.4857972516214955     
   20.800000000000001        27.200000000000003        2.5292760590533270     
   20.800000000000001        28.000000000000000        2.4764586147950016     
   20.800000000000001        28.800000000000001        2.5246921048259785     
   20.800000000000001        29.600000000000001        2.4760456370963331     
   20.800000000000001        30.400000000000002        2.4833635479737950     
   20.800000000000001        31.200000000000003        2.4729721916090970     
   20.800000000000001        32.000000000000000        2.5177217443466096     

   21.600000000000001       0.80000000000000004        2.4751398278267112     
   21.600000000000001        1.6000000000000001        2.5226600410140674     
   21.600000000000001        2.4000000000000004        2.4671451991705080     
   21.600000000000001        3.2000000000000002        2.5213116323971008     
   21.600000000000001        4.0000000000000000        2.4697383342026242     
   21.600000000000001        4.8000000000000007        2.4716093256277665     
   21.600000000000001        5.6000000000000005        2.5137524263887685     
   21.600000000000001        6.4000000000000004        2.5138360505209536     
   21.600000000000001        7.2000000000000002        2.5191311031847508     
   21.600000000000001        8.0000000000000000        2.4674348871186229     
   21.600000000000001        8.8000000000000007        2.4717167314780975     
   21.600000000000001        9.6000000000000014        2.5166668352334987     
   21.600000000000001        10.400000000000000        2.4696862236056085     
   21.600000000000001        11.200000000000001        2.5185601797849357     
   21.600000000000001        12.000000000000000        2.5257495003351740     
   21.600000000000001        12.800000000000001        2.4813730129691556     
   21.600000000000001        13.600000000000001        2.4811038018551925     
   21.600000000000001        14.400000000000000        2.4897242604777690     
   21.600000000000001        15.200000000000001        2.4810160625638882     
   21.600000000000001        16.000000000000000        2.5250550518103845     
   21.600000000000001        16.800000000000001        2.4796327639798870     
   21.600000000000001        17.600000000000001        2.5270561460566734     
   21.600000000000001        18.400000000000002        2.4831244926506471     
   21.600000000000001        19.200000000000003        2.4886965863015993     
   21.600000000000001        20.000000000000000        2.4818377774065650     
   21.600000000000001        20.800000000000001        2.4799719502888879     
   21.600000000000001        21.600000000000001        2.5303523531971526     
   21.600000000000001        22.400000000000002        2.4855401088221880     
   21.600000000000001        23.200000000000003        2.4875919347406015     
   21.600000000000001        24.000000000000000        2.4859167716502384     
   21.600000000000001        24.800000000000001        2.5237810056336185     
   21.600000000000001        25.600000000000001        2.5311121626988675     
   21.600000000000001        26.400000000000002        2.4832058164280535     
   21.600000000000001        27.200000000000003        2.4777189224503902     
   21.600000000000001        28.000000000000000        2.5285288234320120     
   21.600000000000001        28.800000000000001        2.5237394389645318     
   21.600000000000001        29.600000000000001        2.5252717435885623     
   21.600000000000001        30.400000000000002        2.5183359689406748     
   21.600000000000001        31.200000000000003        2.5290305850743291     
   21.600000000000001        32.000000000000000        2.4760718397014241     

   22.400000000000002       0.80000000000000004        2.5139139374145016     
   22.400000000000002        1.6000000000000001        2.5110071928221700     
   22.400000000000002        2.4000000000000004        2.5180679570030939     
   22.400000000000002        3.2000000000000002        2.5187089662160895     
   22.400000000000002        4.0000000000000000        2.5169944493667482     
   22.400000000000002        4.8000000000000007        2.5196987699788131     
   22.400000000000002        5.6000000000000005        2.4691189598234575     
   22.400000000000002        6.4000000000000004        2.5139684232935977     
   22.400000000000002        7.2000000000000002        2.4732262869928401     
   22.400000000000002        8.0000000000000000        2.5150922030576965     
   22.400000000000002        8.8000000000000007        2.5146418074488479     
   22.400000000000002        9.6000000000000014        2.4764260188035712     
   22.400000000000002        10.400000000000000        2.4773961449794881     
   22.400000000000002        11.200000000000001        2.5192153175534564     
   22.400000000000002        12.000000000000000        2.4793962273781029     
   22.400000000000002        12.800000000000001        2.4817282063351431     
   22.400000000000002        13.600000000000001        2.5279362100190568     
   22.400000000000002        14.400000000000000        2.4763423301930922     
   22.400000000000002        15.200000000000001        2.5282334658449215     
   22.400000000000002        16.000000000000000        2.5209709870960362     
   22.400000000000002        16.800000000000001        2.5277398714814492     
   22.400000000000002        17.600000000000001        2.4821876174269688     
   22.400000000000002        18.400000000000002        2.5255911353665192     
   22.400000000000002        19.200000000000003        2.5227431235719244     
   22.400000000000002        20.000000000000000        2.5207568903254507     
   22.400000000000002        20.800000000000001        2.5207338177628240     
   22.400000000000002        21.600000000000001        2.5276186367354954     
   22.400000000000002        22.400000000000002        2.4879325475902925     
   22.400000000000002        23.200000000000003        2.5322789108796067     
   22.400000000000002        24.000000000000000        2.5263132122129099     
   22.400000000000002        24.800000000000001        2.4858868939215912     
   22.400000000000002        25.600000000000001        2.4825779228630647     
   22.400000000000002        26.400000000000002        2.5310470420436966     
   22.400000000000002        27.200000000000003        2.5239989721046792     
   22.400000000000002        28.000000000000000        2.4793000982895212     
   22.400000000000002        28.800000000000001        2.4810104700264706     
   22.400000000000002        29.600000000000001        2.4802779863721076     
   22.400000000000002        30.400000000000002        2.5272202371285171     
   22.400000000000002        31.200000000000003        2.4789148915323627     
   22.400000000000002        32.000000000000000        2.5220810240800464     

   23.200000000000003       0.80000000000000004        2.5164872631041639     
   23.200000000000003        1.6000000000000001        2.5154030012165309     
   23.200000000000003        2.4000000000000004        2.4748769125492034     
   23.200000000000003        3.2000000000000002        2.4749887628310985     
   23.200000000000003        4.0000000000000000        2.5242346199712706     
   23.200000000000003        4.8000000000000007        2.4743479146537970     
   23.200000000000003        5.6000000000000005        2.4751236504557474     
   23.200000000000003        6.4000000000000004        2.5188998232857056     
   23.200000000000003        7.2000000000000002        2.4719133273269294     
   23.200000000000003        8.0000000000000000        2.5182756715363777     
   23.200000000000003        8.8000000000000007        2.4737678496122979     
   23.200000000000003        9.6000000000000014        2.5220136334432208     
   23.200000000000003        10.400000000000000        2.4773582283353446     
   23.200000000000003        11.200000000000001        2.5235199746598407     
   23.200000000000003        12.000000000000000        2.4805966160382003     
   23.200000000000003        12.800000000000001        2.5306223034375463     
   23.200000000000003        13.600000000000001        2.4750604402813980     
   23.200000000000003        14.400000000000000        2.5286348050501717     
   23.200000000000003        15.200000000000001        2.4733382881066994     
   23.200000000000003        16.000000000000000        2.5240978636507028     
   23.200000000000003        16.800000000000001        2.4812981300212282     
   23.200000000000003        17.600000000000001        2.4860746731866392     
   23.200000000000003        18.400000000000002        2.4839920797592181     
   23.200000000000003        19.200000000000003        2.5223353059724927     
   23.200000000000003        20.000000000000000        2.5239480499710769     
   23.200000000000003        20.800000000000001        2.5237128691691071     
   23.200000000000003        21.600000000000001        2.4845803674983551     
   23.200000000000003        22.400000000000002        2.4908198398000754     
   23.200000000000003        23.200000000000003        2.5266748232405858     
   23.200000000000003        24.000000000000000        2.5278014298717162     
   23.200000000000003        24.800000000000001        2.4856191226295921     
   23.200000000000003        25.600000000000001        2.4855434086317421     
   23.200000000000003        26.400000000000002        2.4796310594781805     
   23.200000000000003        27.200000000000003        2.5281534951685241     
   23.200000000000003        28.000000000000000        2.4746038796540653     
   23.200000000000003        28.800000000000001        2.5257297897660709     
   23.200000000000003        29.600000000000001        2.4878205263089983     
   23.200000000000003        30.400000000000002        2.4835673745768525     
   23.200000000000003        31.200000000000003        2.5233439974419838     
   23.200000000000003        32.000000000000000        2.5207265549882423     

   24.000000000000000       0.80000000000000004        2.4843629737637891     
   24.000000000000000        1.6000000000000001        2.4789812787098171     
   24.000000000000000        2.4000000000000004        2.5268699634111944     
   24.000000000000000        3.2000000000000002        2.4802407077233979     
   24.000000000000000        4.0000000000000000        2.4761786959900678     
   24.000000000000000        4.8000000000000007        2.4750496659351380     
   24.000000000000000        5.6000000000000005        2.5205422974531677     
   24.000000000000000        6.4000000000000004        2.4751829068762525     
   24.000000000000000        7.2000000000000002        2.5138339708377906     
   24.000000000000000        8.0000000000000000        2.5108007886276993     
   24.000000000000000        8.8000000000000007        2.5201112181600611     
   24.000000000000000        9.6000000000000014        2.4776106355822711     
   24.000000000000000        10.400000000000000        2.4782971898058319     
   24.000000000000000        11.200000000000001        2.4792871186706198     
   24.000000000000000        12.000000000000000        2.4889827685602897     
   24.000000000000000        12.800000000000001        2.4805653636670666     
   24.000000000000000        13.600000000000001        2.4802016406861327     
   24.000000000000000        14.400000000000000        2.4774694178062591     
   24.000000000000000        15.200000000000001        2.5236942024050930     
   24.000000000000000        16.000000000000000        2.4744506523024774     
   24.000000000000000        16.800000000000001        2.5293763284187021     
   24.000000000000000        17.600000000000001        2.5280473310679739     
   24.000000000000000        18.400000000000002        2.5304520046052330     
   24.000000000000000        19.200000000000003        2.4864416071386022     
   24.000000000000000        20.000000000000000        2.4813916498131858     
   24.000000000000000        20.800000000000001        2.4868329403744025     
   24.000000000000000        21.600000000000001        2.4886490036794005     
   24.000000000000000        22.400000000000002        2.5311980113142520     
   24.000000000000000        23.200000000000003        2.4869408150389081     
   24.000000000000000        24.000000000000000        2.4893879380920989     
   24.000000000000000        24.800000000000001        2.5231181473534692     
   24.000000000000000        25.600000000000001        2.5281185643753852     
   24.000000000000000        26.400000000000002        2.5319734579340514     
   24.000000000000000        27.200000000000003        2.4782465706868395     
   24.000000000000000        28.000000000000000        2.5281536824986564     
   24.000000000000000        28.800000000000001        2.5261964240303505     
   24.000000000000000        29.600000000000001        2.4854078799167612     
   24.000000000000000        30.400000000000002        2.4828586992664432     
   24.000000000000000        31.200000000000003        2.5235098383649048     
   24.000000000000000        32.000000000000000        2.4805097256460207     

   24.800000000000001       0.80000000000000004        2.4839096002490404     
   24.800000000000001        1.6000000000000001        2.5294457131331973     
   24.800000000000001        2.4000000000000004        2.4796041373335265     
   24.800000000000001        3.2000000000000002        2.4804873480239986     
   24.800000000000001        4.0000000000000000        2.4752117118875150     
   24.800000000000001        4.8000000000000007        2.5176531352762188     
   24.800000000000001        5.6000000000000005        2.5163408474464140     
   24.800000000000001        6.4000000000000004        2.4716976013212277     
   24.800000000000001        7.2000000000000002        2.5179877295104385     
   24.800000000000001        8.0000000000000000        2.5129926951855914     
   24.800000000000001        8.8000000000000007        2.4721757479543403     
   24.800000000000001        9.6000000000000014        2.5232584289926070     
   24.800000000000001        10.400000000000000        2.4781197559345030     
   24.800000000000001        11.200000000000001        2.4810952714489547     
   24.800000000000001        12.000000000000000        2.4804952996098737     
   24.800000000000001        12.800000000000001        2.5273501718729090     
   24.800000000000001        13.600000000000001        2.5254607104826321     
   24.800000000000001        14.400000000000000        2.5206324451154676     
   24.800000000000001        15.200000000000001        2.5185269183569630     
   24.800000000000001        16.000000000000000        2.5248398225145929     
   24.800000000000001        16.800000000000001        2.4824071827768139     
   24.800000000000001        17.600000000000001        2.4881915431299344     
   24.800000000000001        18.400000000000002        2.4821226982562172     
   24.800000000000001        19.200000000000003        2.4811744884680280     
   24.800000000000001        20.000000000000000        2.5293756043030116     
   24.800000000000001        20.800000000000001        2.5282220936068969     
   24.800000000000001        21.600000000000001        2.5261340792030045     
   24.800000000000001        22.400000000000002        2.4809536080684644     
   24.800000000000001        23.200000000000003        2.5372612651345610     
   24.800000000000001        24.000000000000000        2.4792098183824653     
   24.800000000000001        24.800000000000001        2.5282516466297675     
   24.800000000000001        25.600000000000001        2.4817645134380739     
   24.800000000000001        26.400000000000002        2.4816087318467632     
   24.800000000000001        27.200000000000003        2.5346631552325927     
   24.800000000000001        28.000000000000000        2.4833866008297143     
   24.800000000000001        28.800000000000001        2.4870559406729527     
   24.800000000000001        29.600000000000001        2.4830469428972357     
   24.800000000000001        30.400000000000002        2.4825819302242649     
   24.800000000000001        31.200000000000003        2.5288249650223640     
   24.800000000000001        32.000000000000000        2.4831603464306600     

   25.600000000000001       0.80000000000000004        2.4822935702908469     
   25.600000000000001        1.6000000000000001        2.5211890248946673     
   25.600000000000001        2.4000000000000004        2.5286151622306550     
   25.600000000000001        3.2000000000000002        2.4781566225627003     
   25.600000000000001        4.0000000000000000        2.5172664755013692     
   25.600000000000001        4.8000000000000007        2.5197528461796956     
   25.600000000000001        5.6000000000000005        2.4754450306358988     
   25.600000000000001        6.4000000000000004        2.5252618848441526     
   25.600000000000001        7.2000000000000002        2.5167996380701529     
   25.600000000000001        8.0000000000000000        2.4736422600706245     
   25.600000000000001        8.8000000000000007        2.4771538578039141     
   25.600000000000001        9.6000000000000014        2.5236625119626339     
   25.600000000000001        10.400000000000000        2.4838343211734353     
   25.600000000000001        11.200000000000001        2.5226524639000245     
   25.600000000000001        12.000000000000000        2.5239729281274754     
   25.600000000000001        12.800000000000001        2.4805906913124764     
   25.600000000000001        13.600000000000001        2.4811292608393987     
   25.600000000000001        14.400000000000000        2.5258103673410548     
   25.600000000000001        15.200000000000001        2.4791675479085482     
   25.600000000000001        16.000000000000000        2.4825028361457382     
   25.600000000000001        16.800000000000001        2.5322657874030012     
   25.600000000000001        17.600000000000001        2.4809302371467963     
   25.600000000000001        18.400000000000002        2.5265910116676662     
   25.600000000000001        19.200000000000003        2.5271912625407897     
   25.600000000000001        20.000000000000000        2.4814705250120306     
   25.600000000000001        20.800000000000001        2.5274382587729156     
   25.600000000000001        21.600000000000001        2.5292700113784479     
   25.600000000000001        22.400000000000002        2.4888238472926987     
   25.600000000000001        23.200000000000003        2.4827684876697802     
   25.600000000000001        24.000000000000000        2.5326727837815204     
   25.600000000000001        24.800000000000001        2.4749681663980589     
   25.600000000000001        25.600000000000001        2.5289150674437133     
   25.600000000000001        26.400000000000002        2.5336361505821281     
   25.600000000000001        27.200000000000003        2.4885636279620882     
   25.600000000000001        28.000000000000000        2.5350648599920134     
   25.600000000000001        28.800000000000001        2.5245987175095466     
   25.600000000000001        29.600000000000001        2.5291697626591580     
   25.600000000000001        30.400000000000002        2.5271765436925064     
   25.600000000000001        31.200000000000003        2.4802952033141308     
   25.600000000000001        32.000000000000000        2.5288467520856432     

   26.400000000000002       0.80000000000000004        2.4809272778566531     
   26.400000000000002        1.6000000000000001        2.5229247196205802     
   26.400000000000002        2.4000000000000004        2.4783298008874586     
   26.400000000000002        3.2000000000000002        2.5220250550582297     
   26.400000000000002        4.0000000000000000        2.5212707196229358     
   26.400000000000002        4.8000000000000007        2.4757870191991711     
   26.400000000000002        5.6000000000000005        2.4891728764135355     
   26.400000000000002        6.4000000000000004        2.4793379985826394     
   26.400000000000002        7.2000000000000002        2.5193545684394358     
   26.400000000000002        8.0000000000000000        2.5212696576273381     
   26.400000000000002        8.8000000000000007        2.5241447902362619     
   26.400000000000002        9.6000000000000014        2.4791993601324407     
   26.400000000000002        10.400000000000000        2.4818850094975375     
   26.400000000000002        11.200000000000001        2.5255296726854528     
   26.400000000000002        12.000000000000000        2.5200791150173778     
   26.400000000000002        12.800000000000001        2.4815862637824946     
   26.400000000000002        13.600000000000001        2.4817339841080526     
   26.400000000000002        14.400000000000000        2.4799108717882716     
   26.400000000000002        15.200000000000001        2.5262532990254161     
   26.400000000000002        16.000000000000000        2.5262617105745448     
   26.400000000000002        16.800000000000001        2.4782466741218432     
   26.400000000000002        17.600000000000001        2.5307861162285832     
   26.400000000000002        18.400000000000002        2.4816401267250896     
   26.400000000000002        19.200000000000003        2.5242264586642045     
   26.400000000000002        20.000000000000000        2.5306979579371589     
   26.400000000000002        20.800000000000001        2.4841401480277616     
   26.400000000000002        21.600000000000001        2.4841272082811972     
   26.400000000000002        22.400000000000002        2.5330320603274830     
   26.400000000000002        23.200000000000003        2.4870701014411520     
   26.400000000000002        24.000000000000000        2.4815343650087529     
   26.400000000000002        24.800000000000001        2.5300417289726824     
   26.400000000000002        25.600000000000001        2.4776259761035901     
   26.400000000000002        26.400000000000002        2.4859471118178864     
   26.400000000000002        27.200000000000003        2.4924936892368112     
   26.400000000000002        28.000000000000000        2.4900986857809833     
   26.400000000000002        28.800000000000001        2.4887780779755730     
   26.400000000000002        29.600000000000001        2.4797078625022997     
   26.400000000000002        30.400000000000002        2.4840584734130982     
   26.400000000000002        31.200000000000003        2.4798574961616739     
   26.400000000000002        32.000000000000000        2.5252447367485140     

   27.200000000000003       0.80000000000000004        2.4785248088273297     
   27.200000000000003        1.6000000000000001        2.5246121715657344     
   27.200000000000003        2.4000000000000004        2.5273457283185747     
   27.200000000000003        3.2000000000000002        2.4859326172613501     
   27.200000000000003        4.0000000000000000        2.4820102650334595     
   27.200000000000003        4.8000000000000007        2.5309787790655371     
   27.200000000000003        5.6000000000000005        2.4747604106783725     
   27.200000000000003        6.4000000000000004        2.5251099402327712     
   27.200000000000003        7.2000000000000002        2.4808160632735801     
   27.200000000000003        8.0000000000000000        2.4809548747057684     
   27.200000000000003        8.8000000000000007        2.4809788463543661     
   27.200000000000003        9.6000000000000014        2.4820051088828756     
   27.200000000000003        10.400000000000000        2.5215511791581329     
   27.200000000000003        11.200000000000001        2.4772513186262470     
   27.200000000000003        12.000000000000000        2.5249899359990802     
   27.200000000000003        12.800000000000001        2.4769692743044383     
   27.200000000000003        13.600000000000001        2.5251372948287880     
   27.200000000000003        14.400000000000000        2.5249797866835997     
   27.200000000000003        15.200000000000001        2.4773753626903967     
   27.200000000000003        16.000000000000000        2.4857002902886194     
   27.200000000000003        16.800000000000001        2.5288298625492454     
   27.200000000000003        17.600000000000001        2.5217958697756804     
   27.200000000000003        18.400000000000002        2.5280213487884216     
   27.200000000000003        19.200000000000003        2.4815321329183875     
   27.200000000000003        20.000000000000000        2.4816909190399117     
   27.200000000000003        20.800000000000001        2.5314266896783622     
   27.200000000000003        21.600000000000001        2.5338006846218049     
   27.200000000000003        22.400000000000002        2.4790327778602608     
   27.200000000000003        23.200000000000003        2.5307304745157144     
   27.200000000000003        24.000000000000000        2.4859879283353434     
   27.200000000000003        24.800000000000001        2.5250892160602709     
   27.200000000000003        25.600000000000001        2.5236750219999493     
   27.200000000000003        26.400000000000002        2.5269951652979730     
   27.200000000000003        27.200000000000003        2.5306709418233204     
   27.200000000000003        28.000000000000000        2.4884736448522489     
   27.200000000000003        28.800000000000001        2.4838477884446730     
   27.200000000000003        29.600000000000001        2.5277888589728659     
   27.200000000000003        30.400000000000002        2.5217840843348895     
   27.200000000000003        31.200000000000003        2.5231730063190247     
   27.200000000000003        32.000000000000000        2.5209483206846088     

   28.000000000000000       0.80000000000000004        2.5266276473734814     
   28.000000000000000        1.6000000000000001        2.4791944442436673     
   28.000000000000000        2.4000000000000004        2.4862273996595081     
   28.000000000000000        3.2000000000000002        2.4937074109726138     
   28.000000000000000        4.0000000000000000        2.4869671457714211     
   28.000000000000000        4.8000000000000007        2.4713071358302110     
   28.000000000000000        5.6000000000000005        2.5210520392838727     
   28.000000000000000        6.4000000000000004        2.5190331705555269     
   28.000000000000000        7.2000000000000002        2.4856170943917046     
   28.000000000000000        8.0000000000000000        2.4844341505182852     
   28.000000000000000        8.8000000000000007        2.4875754992542674     
   28.000000000000000        9.6000000000000014        2.4781396048879736     
   28.000000000000000        10.400000000000000        2.5199000827181965     
   28.000000000000000        11.200000000000001        2.5203127089780049     
   28.000000000000000        12.000000000000000        2.4755180226389806     
   28.000000000000000        12.800000000000001        2.4812112905545134     
   28.000000000000000        13.600000000000001        2.5235941700075966     
   28.000000000000000        14.400000000000000        2.4787068296505241     
   28.000000000000000        15.200000000000001        2.5350237191965732     
   28.000000000000000        16.000000000000000        2.4831454654850598     
   28.000000000000000        16.800000000000001        2.4818728122415856     
   28.000000000000000        17.600000000000001        2.5268960178005013     
   28.000000000000000        18.400000000000002        2.4824614571252068     
   28.000000000000000        19.200000000000003        2.5314868215375235     
   28.000000000000000        20.000000000000000        2.4798860187003742     
   28.000000000000000        20.800000000000001        2.5338945448533212     
   28.000000000000000        21.600000000000001        2.4793315843005397     
   28.000000000000000        22.400000000000002        2.5345004068708139     
   28.000000000000000        23.200000000000003        2.4805146035488161     
   28.000000000000000        24.000000000000000        2.5255228381767045     
   28.000000000000000        24.800000000000001        2.4773302410743523     
   28.000000000000000        25.600000000000001        2.5306417345061698     
   28.000000000000000        26.400000000000002        2.4816891521456053     
   28.000000000000000        27.200000000000003        2.4856599521480556     
   28.000000000000000        28.000000000000000        2.5287048853667642     
   28.000000000000000        28.800000000000001        2.4833213743002940     
   28.000000000000000        29.600000000000001        2.5264718382875548     
   28.000000000000000        30.400000000000002        2.5176612461466861     
   28.000000000000000        31.200000000000003        2.5236836813042935     
   28.000000000000000        32.000000000000000        2.5262470906200916     

   28.800000000000001       0.80000000000000004        2.4844152552750121     
   28.800000000000001        1.6000000000000001        2.5253639268047956     
   28.800000000000001        2.4000000000000004        2.5235989622634531     
   28.800000000000001        3.2000000000000002        2.4864682364196993     
   28.800000000000001        4.0000000000000000        2.4863726081710862     
   28.800000000000001        4.8000000000000007        2.5212334987640537     
   28.800000000000001        5.6000000000000005        2.5173727433049615     
   28.800000000000001        6.4000000000000004        2.5258736951860676     
   28.800000000000001        7.2000000000000002        2.4836795671564014     
   28.800000000000001        8.0000000000000000        2.5223863142904590     
   28.800000000000001        8.8000000000000007        2.4736618858645780     
   28.800000000000001        9.6000000000000014        2.5223068088582057     
   28.800000000000001        10.400000000000000        2.4735331462579615     
   28.800000000000001        11.200000000000001        2.5215765426524110     
   28.800000000000001        12.000000000000000        2.5204591348423078     
   28.800000000000001        12.800000000000001        2.5230786497316178     
   28.800000000000001        13.600000000000001        2.5263100680159165     
   28.800000000000001        14.400000000000000        2.4849675613781557     
   28.800000000000001        15.200000000000001        2.4810164301100261     
   28.800000000000001        16.000000000000000        2.5274751534905278     
   28.800000000000001        16.800000000000001        2.5231987280918324     
   28.800000000000001        17.600000000000001        2.5232113283361626     
   28.800000000000001        18.400000000000002        2.4909514564332760     
   28.800000000000001        19.200000000000003        2.4824472648956117     
   28.800000000000001        20.000000000000000        2.5317800907648400     
   28.800000000000001        20.800000000000001        2.4766230466242916     
   28.800000000000001        21.600000000000001        2.5332247815938977     
   28.800000000000001        22.400000000000002        2.4817437220336451     
   28.800000000000001        23.200000000000003        2.5302230603326792     
   28.800000000000001        24.000000000000000        2.5175167113671768     
   28.800000000000001        24.800000000000001        2.5276683213779889     
   28.800000000000001        25.600000000000001        2.4816478521328813     
   28.800000000000001        26.400000000000002        2.5297248682247910     
   28.800000000000001        27.200000000000003        2.4812999338555257     
   28.800000000000001        28.000000000000000        2.4883765225886205     
   28.800000000000001        28.800000000000001        2.4815765374699832     
   28.800000000000001        29.600000000000001        2.4771872253787000     
   28.800000000000001        30.400000000000002        2.5241154311694789     
   28.800000000000001        31.200000000000003        2.4798669929709409     
   28.800000000000001        32.000000000000000        2.4888036045966477     

   29.600000000000001       0.80000000000000004        2.4873462303500187     
   29.600000000000001        1.6000000000000001        2.4707430567458779     
   29.600000000000001        2.4000000000000004        2.5163004620440006     
   29.600000000000001        3.2000000000000002        2.4875751691211803     
   29.600000000000001        4.0000000000000000        2.4890003751422016     
   29.600000000000001        4.8000000000000007        2.4827182869834652     
   29.600000000000001        5.6000000000000005        2.4843073975797618     
   29.600000000000001        6.4000000000000004        2.4864796347385343     
   29.600000000000001        7.2000000000000002        2.4860217843497803     
   29.600000000000001        8.0000000000000000        2.5203134198680424     
   29.600000000000001        8.8000000000000007        2.5138701017788692     
   29.600000000000001        9.6000000000000014        2.4704656982550679     
   29.600000000000001        10.400000000000000        2.5225937002960057     
   29.600000000000001        11.200000000000001        2.5202624584751350     
   29.600000000000001        12.000000000000000        2.5258497114980423     
   29.600000000000001        12.800000000000001        2.4794845324305621     
   29.600000000000001        13.600000000000001        2.4787406337549460     
   29.600000000000001        14.400000000000000        2.4823009244685479     
   29.600000000000001        15.200000000000001        2.5288103219647766     
   29.600000000000001        16.000000000000000        2.4815251670410956     
   29.600000000000001        16.800000000000001        2.5250318911969631     
   29.600000000000001        17.600000000000001        2.5270540550513805     
   29.600000000000001        18.400000000000002        2.4871028748241897     
   29.600000000000001        19.200000000000003        2.4867675879043549     
   29.600000000000001        20.000000000000000        2.5271559224419820     
   29.600000000000001        20.800000000000001        2.5283212648582873     
   29.600000000000001        21.600000000000001        2.5268942374510264     
   29.600000000000001        22.400000000000002        2.4854702682631444     
   29.600000000000001        23.200000000000003        2.4807728775037217     
   29.600000000000001        24.000000000000000        2.5246269866012772     
   29.600000000000001        24.800000000000001        2.4817056997043854     
   29.600000000000001        25.600000000000001        2.4900628246074343     
   29.600000000000001        26.400000000000002        2.5265024919071517     
   29.600000000000001        27.200000000000003        2.5318976858724112     
   29.600000000000001        28.000000000000000        2.4778403851333053     
   29.600000000000001        28.800000000000001        2.5239329244540345     
   29.600000000000001        29.600000000000001        2.5187202098010864     
   29.600000000000001        30.400000000000002        2.5205039869630115     
   29.600000000000001        31.200000000000003        2.5250675534682547     
   29.600000000000001        32.000000000000000        2.4841486727367843     

   30.400000000000002       0.80000000000000004        2.5245359060897790     
   30.400000000000002        1.6000000000000001        2.5192647460933562     
   30.400000000000002        2.4000000000000004        2.5204353273656506     
   30.400000000000002        3.2000000000000002        2.4880466673020489     
   30.400000000000002        4.0000000000000000        2.4865139409613306     
   30.400000000000002        4.8000000000000007        2.4851468253997782     
   30.400000000000002        5.6000000000000005        2.4840761010022612     
   30.400000000000002        6.4000000000000004        2.5232171970748718     
   30.400000000000002        7.2000000000000002        2.4813561146860676     
   30.400000000000002        8.0000000000000000        2.4751529450232836     
   30.400000000000002        8.8000000000000007        2.5187896155057836     
   30.400000000000002        9.6000000000000014        2.4776484014944611     
   30.400000000000002        10.400000000000000        2.4750203459557643     
   30.400000000000002        11.200000000000001        2.5230227752464556     
   30.400000000000002        12.000000000000000        2.4787836046194474     
   30.400000000000002        12.800000000000001        2.5242778502205629     
   30.400000000000002        13.600000000000001        2.5236213849392417     
   30.400000000000002        14.400000000000000        2.4725123445260464     
   30.400000000000002        15.200000000000001        2.5215869192213325     
   30.400000000000002        16.000000000000000        2.4842590644802911     
   30.400000000000002        16.800000000000001        2.4842317867074661     
   30.400000000000002        17.600000000000001        2.4868358077823021     
   30.400000000000002        18.400000000000002        2.4887038055564390     
   30.400000000000002        19.200000000000003        2.5324095756995488     
   30.400000000000002        20.000000000000000        2.4802301476346331     
   30.400000000000002        20.800000000000001        2.5342570270612699     
   30.400000000000002        21.600000000000001        2.4834445233044136     
   30.400000000000002        22.400000000000002        2.5277271493981490     
   30.400000000000002        23.200000000000003        2.5272767289005200     
   30.400000000000002        24.000000000000000        2.4841366401616374     
   30.400000000000002        24.800000000000001        2.5278063406543527     
   30.400000000000002        25.600000000000001        2.4872353888639438     
   30.400000000000002        26.400000000000002        2.4910937754713731     
   30.400000000000002        27.200000000000003        2.4805456672764112     
   30.400000000000002        28.000000000000000        2.5332157935178810     
   30.400000000000002        28.800000000000001        2.4719785339533473     
   30.400000000000002        29.600000000000001        2.5268588654944382     
   30.400000000000002        30.400000000000002        2.4753330188759715     
   30.400000000000002        31.200000000000003        2.5228172935228894     
   30.400000000000002        32.000000000000000        2.5271192882728113     

   31.200000000000003       0.80000000000000004        2.4848615361087947     
   31.200000000000003        1.6000000000000001        2.4816232031020480     
   31.200000000000003        2.4000000000000004        2.4826225845196337     
   31.200000000000003        3.2000000000000002        2.4816899842202473     
   31.200000000000003        4.0000000000000000        2.5269589107515396     
   31.200000000000003        4.8000000000000007        2.5276385292203654     
   31.200000000000003        5.6000000000000005        2.4824448987934025     
   31.200000000000003        6.4000000000000004        2.5212310978278509     
   31.200000000000003        7.2000000000000002        2.4743817172435669     
   31.200000000000003        8.0000000000000000        2.5218738023434377     
   31.200000000000003        8.8000000000000007        2.5180583694630569     
   31.200000000000003        9.6000000000000014        2.4812028070278580     
   31.200000000000003        10.400000000000000        2.4818343232272069     
   31.200000000000003        11.200000000000001        2.4756861216326103     
   31.200000000000003        12.000000000000000        2.5219953030580951     
   31.200000000000003        12.800000000000001        2.4738751734068227     
   31.200000000000003        13.600000000000001        2.4736211859226724     
   31.200000000000003        14.400000000000000        2.5257529432337171     
   31.200000000000003        15.200000000000001        2.5201060170186849     
   31.200000000000003        16.000000000000000        2.5223331261433879     
   31.200000000000003        16.800000000000001        2.5269643563843411     
   31.200000000000003        17.600000000000001        2.5267554135659274     
   31.200000000000003        18.400000000000002        2.4838752807788338     
   31.200000000000003        19.200000000000003        2.5236145686272624     
   31.200000000000003        20.000000000000000        2.4892644233410786     
   31.200000000000003        20.800000000000001        2.4817142138929342     
   31.200000000000003        21.600000000000001        2.5329236131972288     
   31.200000000000003        22.400000000000002        2.4854294947105435     
   31.200000000000003        23.200000000000003        2.5286223507618173     
   31.200000000000003        24.000000000000000        2.4834721796662604     
   31.200000000000003        24.800000000000001        2.5307240718470205     
   31.200000000000003        25.600000000000001        2.5255699158343319     
   31.200000000000003        26.400000000000002        2.4842986042443846     
   31.200000000000003        27.200000000000003        2.5321914293473267     
   31.200000000000003        28.000000000000000        2.4768341276997923     
   31.200000000000003        28.800000000000001        2.5329611990442435     
   31.200000000000003        29.600000000000001        2.4756274619046224     
   31.200000000000003        30.400000000000002        2.5320629278668516     
   31.200000000000003        31.200000000000003        2.4770754231769136     
   31.200000000000003        32.000000000000000        2.4772470942867235     

   32.000000000000000       0.80000000000000004        2.5229832513238253     
   32.000000000000000        1.6000000000000001        2.5207873152194367     
   32.000000000000000        2.4000000000000004        2.5180454437979165     
   32.000000000000000        3.2000000000000002        2.5211398266373304     
   32.000000000000000        4.0000000000000000        2.4834217414646997     
   32.000000000000000        4.8000000000000007        2.4876893148872590     
   32.000000000000000        5.6000000000000005        2.4881402964613955     
   32.000000000000000        6.4000000000000004        2.4825538989139582     
   32.000000000000000        7.2000000000000002        2.4823175093400667     
   32.000000000000000        8.0000000000000000        2.4813018274092911     
   32.000000000000000        8.8000000000000007        2.4809301124951841     
   32.000000000000000        9.6000000000000014        2.4833176539451745     
   32.000000000000000        10.400000000000000        2.4800077302589449     
   32.000000000000000        11.200000000000001        2.4763607323318073     
   32.000000000000000        12.000000000000000        2.5177799031831780     
   32.000000000000000        12.800000000000001        2.5161100840024977     
   32.000000000000000        13.600000000000001        2.5270959146319845     
   32.000000000000000        14.400000000000000        2.4828567069745042     
   32.000000000000000        15.200000000000001        2.4814849552451537     
   32.000000000000000        16.000000000000000        2.4854041890198877     
   32.000000000000000        16.800000000000001        2.4777153075222369     
   32.000000000000000        17.600000000000001        2.5266204258412084     
   32.000000000000000        18.400000000000002        2.4771807325884376     
   32.000000000000000        19.200000000000003        2.5293941430796796     
   32.000000000000000        20.000000000000000        2.4780951979208790     
   32.000000000000000        20.800000000000001        2.5267252499525781     
   32.000000000000000        21.600000000000001        2.5300612017315967     
   32.000000000000000        22.400000000000002        2.4829375780171472     
   32.000000000000000        23.200000000000003        2.4836037005397746     
   32.000000000000000        24.000000000000000        2.5332913893334461     
   32.000000000000000        24.800000000000001        2.4829366096116670     
   32.000000000000000        25.600000000000001        2.5235965773422944     
   32.000000000000000        26.400000000000002        2.5237257937018125     
   32.000000000000000        27.200000000000003        2.5279221293846024     
   32.000000000000000        28.000000000000000        2.5287988513615929     
   32.000000000000000        28.800000000000001        2.4746288819451578     
   32.000000000000000        29.600000000000001        2.5336745613047240     
   32.000000000000000        30.400000000000002        2.4775402503229706     
   32.000000000000000        31.200000000000003        2.5265153808070129     
   32.000000000000000        32.000000000000000        2.5225240347493312     
