# Supplementary material for: A first-principles phase field method for quantitatively predicting multi-composition phase separation without thermodynamic empirical parameter
Source: Nat Commun. 2019 Aug 1;10:3451. doi: 10.1038/s41467-019-11248-z (PMC6671953; doi:10.1038/s41467-019-11248-z)
Supplement: Supplementary file 3 — Source Data [file 41467_2019_11248_MOESM3_ESM.zip › supplementary-files/data-files/Fig.7/Fig7-c-Ni40%/out_Ni_100000-8.0]

  0.80000000000000004       0.80000000000000004        2.5231142831185789     
  0.80000000000000004        1.6000000000000001        2.4887960925230610     
  0.80000000000000004        2.4000000000000004        2.4914161212668060     
  0.80000000000000004        3.2000000000000002        2.4835028452413002     
  0.80000000000000004        4.0000000000000000        2.5176709455372985     
  0.80000000000000004        4.8000000000000007        2.5140390521603448     
  0.80000000000000004        5.6000000000000005        2.5198409558130663     
  0.80000000000000004        6.4000000000000004        2.4828654001596586     
  0.80000000000000004        7.2000000000000002        2.4860288301485398     
  0.80000000000000004        8.0000000000000000        2.4824956098601234     
  0.80000000000000004        8.8000000000000007        2.4809338062094661     
  0.80000000000000004        9.6000000000000014        2.4806075043390061     
  0.80000000000000004        10.400000000000000        2.4878441518979564     
  0.80000000000000004        11.200000000000001        2.5202188771872214     
  0.80000000000000004        12.000000000000000        2.5174651667116401     
  0.80000000000000004        12.800000000000001        2.4787654777884307     
  0.80000000000000004        13.600000000000001        2.4792935014866684     
  0.80000000000000004        14.400000000000000        2.5238013006156366     
  0.80000000000000004        15.200000000000001        2.4831471409199990     
  0.80000000000000004        16.000000000000000        2.4817589703525789     
  0.80000000000000004        16.800000000000001        2.5249300682515714     
  0.80000000000000004        17.600000000000001        2.4858681358287567     
  0.80000000000000004        18.400000000000002        2.4847413890294550     
  0.80000000000000004        19.200000000000003        2.5237801669723079     
  0.80000000000000004        20.000000000000000        2.5214975734906848     
  0.80000000000000004        20.800000000000001        2.5217924366602169     
  0.80000000000000004        21.600000000000001        2.5232098555103541     
  0.80000000000000004        22.400000000000002        2.4813766753968043     
  0.80000000000000004        23.200000000000003        2.5284172026983875     
  0.80000000000000004        24.000000000000000        2.4793760377092657     
  0.80000000000000004        24.800000000000001        2.5328174225091575     
  0.80000000000000004        25.600000000000001        2.4815892212340107     
  0.80000000000000004        26.400000000000002        2.4854578653201158     
  0.80000000000000004        27.200000000000003        2.5190735682354242     
  0.80000000000000004        28.000000000000000        2.5269739978345362     
  0.80000000000000004        28.800000000000001        2.4888151912163461     
  0.80000000000000004        29.600000000000001        2.4787367355100152     
  0.80000000000000004        30.400000000000002        2.5213650438352881     
  0.80000000000000004        31.200000000000003        2.5216511710207792     
  0.80000000000000004        32.000000000000000        2.5193176937735737     

   1.6000000000000001       0.80000000000000004        2.5191734496995681     
   1.6000000000000001        1.6000000000000001        2.4828760958651186     
   1.6000000000000001        2.4000000000000004        2.4830513861108647     
   1.6000000000000001        3.2000000000000002        2.4792839622992884     
   1.6000000000000001        4.0000000000000000        2.5150199223811245     
   1.6000000000000001        4.8000000000000007        2.4638415468030765     
   1.6000000000000001        5.6000000000000005        2.4698774057811255     
   1.6000000000000001        6.4000000000000004        2.5159834157221423     
   1.6000000000000001        7.2000000000000002        2.5189593809110722     
   1.6000000000000001        8.0000000000000000        2.5161795832983822     
   1.6000000000000001        8.8000000000000007        2.5194459977569750     
   1.6000000000000001        9.6000000000000014        2.5171075906674152     
   1.6000000000000001        10.400000000000000        2.4733391980623063     
   1.6000000000000001        11.200000000000001        2.5234772917851220     
   1.6000000000000001        12.000000000000000        2.4723939768350154     
   1.6000000000000001        12.800000000000001        2.5211966160475421     
   1.6000000000000001        13.600000000000001        2.5174391326620782     
   1.6000000000000001        14.400000000000000        2.5162260628746917     
   1.6000000000000001        15.200000000000001        2.4777460060125671     
   1.6000000000000001        16.000000000000000        2.4844654563046693     
   1.6000000000000001        16.800000000000001        2.5203540384672740     
   1.6000000000000001        17.600000000000001        2.4836296898607051     
   1.6000000000000001        18.400000000000002        2.5255125012689650     
   1.6000000000000001        19.200000000000003        2.4726892304912851     
   1.6000000000000001        20.000000000000000        2.5227418066145204     
   1.6000000000000001        20.800000000000001        2.5239872915698536     
   1.6000000000000001        21.600000000000001        2.5220924267440483     
   1.6000000000000001        22.400000000000002        2.5306961825811118     
   1.6000000000000001        23.200000000000003        2.4824342694049180     
   1.6000000000000001        24.000000000000000        2.5264440484956792     
   1.6000000000000001        24.800000000000001        2.4785315081581074     
   1.6000000000000001        25.600000000000001        2.5280274959265947     
   1.6000000000000001        26.400000000000002        2.4798733421648267     
   1.6000000000000001        27.200000000000003        2.5299377538756964     
   1.6000000000000001        28.000000000000000        2.4802978685831034     
   1.6000000000000001        28.800000000000001        2.4812274858524432     
   1.6000000000000001        29.600000000000001        2.5251419515290512     
   1.6000000000000001        30.400000000000002        2.5159994124417668     
   1.6000000000000001        31.200000000000003        2.5175979831410329     
   1.6000000000000001        32.000000000000000        2.5180313345441552     

   2.4000000000000004       0.80000000000000004        2.5170618428212532     
   2.4000000000000004        1.6000000000000001        2.4784428050129481     
   2.4000000000000004        2.4000000000000004        2.4782906959684308     
   2.4000000000000004        3.2000000000000002        2.4786986983776802     
   2.4000000000000004        4.0000000000000000        2.5171268576655876     
   2.4000000000000004        4.8000000000000007        2.5163896138513469     
   2.4000000000000004        5.6000000000000005        2.4719161587760801     
   2.4000000000000004        6.4000000000000004        2.5155778600054939     
   2.4000000000000004        7.2000000000000002        2.4657352813185169     
   2.4000000000000004        8.0000000000000000        2.5178487037433190     
   2.4000000000000004        8.8000000000000007        2.4693439114463969     
   2.4000000000000004        9.6000000000000014        2.5113664657645809     
   2.4000000000000004        10.400000000000000        2.4709817293830452     
   2.4000000000000004        11.200000000000001        2.5175633884227424     
   2.4000000000000004        12.000000000000000        2.4745465055622082     
   2.4000000000000004        12.800000000000001        2.5235092102225223     
   2.4000000000000004        13.600000000000001        2.4745821501003658     
   2.4000000000000004        14.400000000000000        2.4693868299808170     
   2.4000000000000004        15.200000000000001        2.5241072383232876     
   2.4000000000000004        16.000000000000000        2.4781837224353414     
   2.4000000000000004        16.800000000000001        2.5259672201693539     
   2.4000000000000004        17.600000000000001        2.4767796505480679     
   2.4000000000000004        18.400000000000002        2.5216697981759966     
   2.4000000000000004        19.200000000000003        2.5228717100111067     
   2.4000000000000004        20.000000000000000        2.4763010957779983     
   2.4000000000000004        20.800000000000001        2.4784296764656535     
   2.4000000000000004        21.600000000000001        2.5268675089748194     
   2.4000000000000004        22.400000000000002        2.4823284425165246     
   2.4000000000000004        23.200000000000003        2.4890529696335846     
   2.4000000000000004        24.000000000000000        2.4834205333861528     
   2.4000000000000004        24.800000000000001        2.5230115735996836     
   2.4000000000000004        25.600000000000001        2.5265184428319354     
   2.4000000000000004        26.400000000000002        2.4831725189953007     
   2.4000000000000004        27.200000000000003        2.4812136011111137     
   2.4000000000000004        28.000000000000000        2.5254893835897096     
   2.4000000000000004        28.800000000000001        2.5216755879408299     
   2.4000000000000004        29.600000000000001        2.4777232649474281     
   2.4000000000000004        30.400000000000002        2.4815530167957243     
   2.4000000000000004        31.200000000000003        2.5239681392676423     
   2.4000000000000004        32.000000000000000        2.5156067509613580     

   3.2000000000000002       0.80000000000000004        2.5172164001322810     
   3.2000000000000002        1.6000000000000001        2.4757665155941164     
   3.2000000000000002        2.4000000000000004        2.5190495351548887     
   3.2000000000000002        3.2000000000000002        2.4795419251111954     
   3.2000000000000002        4.0000000000000000        2.4736210681851794     
   3.2000000000000002        4.8000000000000007        2.5196110894044592     
   3.2000000000000002        5.6000000000000005        2.4752987511068407     
   3.2000000000000002        6.4000000000000004        2.5149683951612221     
   3.2000000000000002        7.2000000000000002        2.5133844347172536     
   3.2000000000000002        8.0000000000000000        2.5178930003534683     
   3.2000000000000002        8.8000000000000007        2.4703465742897541     
   3.2000000000000002        9.6000000000000014        2.5210635689503507     
   3.2000000000000002        10.400000000000000        2.4768832771566660     
   3.2000000000000002        11.200000000000001        2.5194155678067598     
   3.2000000000000002        12.000000000000000        2.5226167296252981     
   3.2000000000000002        12.800000000000001        2.4726674144457101     
   3.2000000000000002        13.600000000000001        2.5152217197055764     
   3.2000000000000002        14.400000000000000        2.5205446138599297     
   3.2000000000000002        15.200000000000001        2.4786102047278717     
   3.2000000000000002        16.000000000000000        2.4818266646930596     
   3.2000000000000002        16.800000000000001        2.5177545372039698     
   3.2000000000000002        17.600000000000001        2.4761011964579271     
   3.2000000000000002        18.400000000000002        2.5217154950195129     
   3.2000000000000002        19.200000000000003        2.5165035328416789     
   3.2000000000000002        20.000000000000000        2.5225454151754847     
   3.2000000000000002        20.800000000000001        2.5164631544322753     
   3.2000000000000002        21.600000000000001        2.5200233895505155     
   3.2000000000000002        22.400000000000002        2.5277639223148793     
   3.2000000000000002        23.200000000000003        2.4848776016953145     
   3.2000000000000002        24.000000000000000        2.4841477024572631     
   3.2000000000000002        24.800000000000001        2.4794410610034991     
   3.2000000000000002        25.600000000000001        2.4775357845243606     
   3.2000000000000002        26.400000000000002        2.5249713329560453     
   3.2000000000000002        27.200000000000003        2.5223845735089965     
   3.2000000000000002        28.000000000000000        2.4778230234350640     
   3.2000000000000002        28.800000000000001        2.5212491121661147     
   3.2000000000000002        29.600000000000001        2.5227891703504470     
   3.2000000000000002        30.400000000000002        2.4891983626363534     
   3.2000000000000002        31.200000000000003        2.4881802879799553     
   3.2000000000000002        32.000000000000000        2.5250738089215359     

   4.0000000000000000       0.80000000000000004        2.5222542646089749     
   4.0000000000000000        1.6000000000000001        2.4690698369766673     
   4.0000000000000000        2.4000000000000004        2.5186010073677170     
   4.0000000000000000        3.2000000000000002        2.4711923202771371     
   4.0000000000000000        4.0000000000000000        2.5265910633291759     
   4.0000000000000000        4.8000000000000007        2.4728667744924082     
   4.0000000000000000        5.6000000000000005        2.5195698533081892     
   4.0000000000000000        6.4000000000000004        2.4727890493015519     
   4.0000000000000000        7.2000000000000002        2.5189919452235885     
   4.0000000000000000        8.0000000000000000        2.4717418784644085     
   4.0000000000000000        8.8000000000000007        2.5197095852396867     
   4.0000000000000000        9.6000000000000014        2.4722241809058887     
   4.0000000000000000        10.400000000000000        2.4799403253366639     
   4.0000000000000000        11.200000000000001        2.4773462337776331     
   4.0000000000000000        12.000000000000000        2.5196542005226541     
   4.0000000000000000        12.800000000000001        2.4718232365181958     
   4.0000000000000000        13.600000000000001        2.5188647140887181     
   4.0000000000000000        14.400000000000000        2.4726214894305198     
   4.0000000000000000        15.200000000000001        2.5212095835406534     
   4.0000000000000000        16.000000000000000        2.5188707156489607     
   4.0000000000000000        16.800000000000001        2.5205206052578992     
   4.0000000000000000        17.600000000000001        2.5211987039371730     
   4.0000000000000000        18.400000000000002        2.4767433536846180     
   4.0000000000000000        19.200000000000003        2.5248339263913593     
   4.0000000000000000        20.000000000000000        2.4753641883440056     
   4.0000000000000000        20.800000000000001        2.5254395305294026     
   4.0000000000000000        21.600000000000001        2.4762677066094860     
   4.0000000000000000        22.400000000000002        2.5207163671370347     
   4.0000000000000000        23.200000000000003        2.5233544405839714     
   4.0000000000000000        24.000000000000000        2.5203655295910021     
   4.0000000000000000        24.800000000000001        2.5189241790310279     
   4.0000000000000000        25.600000000000001        2.5215572182860164     
   4.0000000000000000        26.400000000000002        2.4743304212246597     
   4.0000000000000000        27.200000000000003        2.5228093223070696     
   4.0000000000000000        28.000000000000000        2.4778085265333853     
   4.0000000000000000        28.800000000000001        2.4696547168940763     
   4.0000000000000000        29.600000000000001        2.5172811848091330     
   4.0000000000000000        30.400000000000002        2.4886275189552416     
   4.0000000000000000        31.200000000000003        2.4891863224847643     
   4.0000000000000000        32.000000000000000        2.4823705211492411     

   4.8000000000000007       0.80000000000000004        2.5198849713667841     
   4.8000000000000007        1.6000000000000001        2.5188905646163686     
   4.8000000000000007        2.4000000000000004        2.5108787224746165     
   4.8000000000000007        3.2000000000000002        2.5225634729873843     
   4.8000000000000007        4.0000000000000000        2.4704646304626867     
   4.8000000000000007        4.8000000000000007        2.5177828914989382     
   4.8000000000000007        5.6000000000000005        2.4703275490072927     
   4.8000000000000007        6.4000000000000004        2.5189586554016827     
   4.8000000000000007        7.2000000000000002        2.4721522126558466     
   4.8000000000000007        8.0000000000000000        2.4742764888618880     
   4.8000000000000007        8.8000000000000007        2.5148080876657177     
   4.8000000000000007        9.6000000000000014        2.5144202415199262     
   4.8000000000000007        10.400000000000000        2.5162713846632894     
   4.8000000000000007        11.200000000000001        2.5197456970300411     
   4.8000000000000007        12.000000000000000        2.4709191853153203     
   4.8000000000000007        12.800000000000001        2.5188465656253842     
   4.8000000000000007        13.600000000000001        2.4709494186770264     
   4.8000000000000007        14.400000000000000        2.5143190934538180     
   4.8000000000000007        15.200000000000001        2.5126757904826746     
   4.8000000000000007        16.000000000000000        2.5224023816872987     
   4.8000000000000007        16.800000000000001        2.4717586072026805     
   4.8000000000000007        17.600000000000001        2.5240077059093111     
   4.8000000000000007        18.400000000000002        2.4791241933240791     
   4.8000000000000007        19.200000000000003        2.4806161949471659     
   4.8000000000000007        20.000000000000000        2.4821868560920279     
   4.8000000000000007        20.800000000000001        2.4808745550941427     
   4.8000000000000007        21.600000000000001        2.4821948022625682     
   4.8000000000000007        22.400000000000002        2.5220797228536513     
   4.8000000000000007        23.200000000000003        2.4747372175084115     
   4.8000000000000007        24.000000000000000        2.4756090631965502     
   4.8000000000000007        24.800000000000001        2.5227923456884054     
   4.8000000000000007        25.600000000000001        2.4791208448055735     
   4.8000000000000007        26.400000000000002        2.4816473655000317     
   4.8000000000000007        27.200000000000003        2.4817688509787286     
   4.8000000000000007        28.000000000000000        2.5228013924277954     
   4.8000000000000007        28.800000000000001        2.5169599763472426     
   4.8000000000000007        29.600000000000001        2.5192784022083350     
   4.8000000000000007        30.400000000000002        2.4844392878472519     
   4.8000000000000007        31.200000000000003        2.5265788466296182     
   4.8000000000000007        32.000000000000000        2.5220779930840536     

   5.6000000000000005       0.80000000000000004        2.4753274692579215     
   5.6000000000000005        1.6000000000000001        2.4758189444355860     
   5.6000000000000005        2.4000000000000004        2.5184191224037278     
   5.6000000000000005        3.2000000000000002        2.4718870757745464     
   5.6000000000000005        4.0000000000000000        2.4738475653148511     
   5.6000000000000005        4.8000000000000007        2.5100312367903497     
   5.6000000000000005        5.6000000000000005        2.5142914106330210     
   5.6000000000000005        6.4000000000000004        2.4718016610382101     
   5.6000000000000005        7.2000000000000002        2.5168449158825541     
   5.6000000000000005        8.0000000000000000        2.5180253185949910     
   5.6000000000000005        8.8000000000000007        2.4722455156502798     
   5.6000000000000005        9.6000000000000014        2.4739491335827837     
   5.6000000000000005        10.400000000000000        2.4724230346531924     
   5.6000000000000005        11.200000000000001        2.4739256047059466     
   5.6000000000000005        12.000000000000000        2.5218419833364361     
   5.6000000000000005        12.800000000000001        2.4701054910111302     
   5.6000000000000005        13.600000000000001        2.5194303431207459     
   5.6000000000000005        14.400000000000000        2.5117887274453379     
   5.6000000000000005        15.200000000000001        2.5176787002012357     
   5.6000000000000005        16.000000000000000        2.4694288416745453     
   5.6000000000000005        16.800000000000001        2.5243743236398104     
   5.6000000000000005        17.600000000000001        2.4693602130633661     
   5.6000000000000005        18.400000000000002        2.5221857268935239     
   5.6000000000000005        19.200000000000003        2.5200782640413442     
   5.6000000000000005        20.000000000000000        2.5154457693156536     
   5.6000000000000005        20.800000000000001        2.5188363347326890     
   5.6000000000000005        21.600000000000001        2.4808891420559678     
   5.6000000000000005        22.400000000000002        2.5179533886883529     
   5.6000000000000005        23.200000000000003        2.4761495494362240     
   5.6000000000000005        24.000000000000000        2.4791970979660927     
   5.6000000000000005        24.800000000000001        2.4748552664405139     
   5.6000000000000005        25.600000000000001        2.4814587628935554     
   5.6000000000000005        26.400000000000002        2.4832893422076143     
   5.6000000000000005        27.200000000000003        2.4885953975643265     
   5.6000000000000005        28.000000000000000        2.4856953743554939     
   5.6000000000000005        28.800000000000001        2.4820275198735819     
   5.6000000000000005        29.600000000000001        2.4844418431906763     
   5.6000000000000005        30.400000000000002        2.4801942922133717     
   5.6000000000000005        31.200000000000003        2.5270653947472126     
   5.6000000000000005        32.000000000000000        2.4726088630446030     

   6.4000000000000004       0.80000000000000004        2.5224002196967050     
   6.4000000000000004        1.6000000000000001        2.4699725694167056     
   6.4000000000000004        2.4000000000000004        2.5184737443237264     
   6.4000000000000004        3.2000000000000002        2.4729557181330892     
   6.4000000000000004        4.0000000000000000        2.4741956342119673     
   6.4000000000000004        4.8000000000000007        2.5142740783431106     
   6.4000000000000004        5.6000000000000005        2.5165716051694331     
   6.4000000000000004        6.4000000000000004        2.4748604165327892     
   6.4000000000000004        7.2000000000000002        2.4733064958556410     
   6.4000000000000004        8.0000000000000000        2.4688997917396391     
   6.4000000000000004        8.8000000000000007        2.5243347550444404     
   6.4000000000000004        9.6000000000000014        2.4787393746066133     
   6.4000000000000004        10.400000000000000        2.5222630377101884     
   6.4000000000000004        11.200000000000001        2.4738070443774038     
   6.4000000000000004        12.000000000000000        2.4721932882801654     
   6.4000000000000004        12.800000000000001        2.5197072140661114     
   6.4000000000000004        13.600000000000001        2.4666552935421313     
   6.4000000000000004        14.400000000000000        2.4754673455106704     
   6.4000000000000004        15.200000000000001        2.4724241369866977     
   6.4000000000000004        16.000000000000000        2.5224169956144400     
   6.4000000000000004        16.800000000000001        2.5140006478351005     
   6.4000000000000004        17.600000000000001        2.5237688038722941     
   6.4000000000000004        18.400000000000002        2.4699245557827991     
   6.4000000000000004        19.200000000000003        2.4769365395567386     
   6.4000000000000004        20.000000000000000        2.4654911864931264     
   6.4000000000000004        20.800000000000001        2.5153922176418826     
   6.4000000000000004        21.600000000000001        2.4811822701936825     
   6.4000000000000004        22.400000000000002        2.5223530809959964     
   6.4000000000000004        23.200000000000003        2.5179115145633677     
   6.4000000000000004        24.000000000000000        2.5160412131960515     
   6.4000000000000004        24.800000000000001        2.5164788045395068     
   6.4000000000000004        25.600000000000001        2.5185394799279752     
   6.4000000000000004        26.400000000000002        2.5237595717286903     
   6.4000000000000004        27.200000000000003        2.5264310294908672     
   6.4000000000000004        28.000000000000000        2.5238275629602263     
   6.4000000000000004        28.800000000000001        2.5261325347926382     
   6.4000000000000004        29.600000000000001        2.5215480596007116     
   6.4000000000000004        30.400000000000002        2.5250854189660292     
   6.4000000000000004        31.200000000000003        2.4681473213948766     
   6.4000000000000004        32.000000000000000        2.5233912940870802     

   7.2000000000000002       0.80000000000000004        2.4734642577547326     
   7.2000000000000002        1.6000000000000001        2.5175292528189668     
   7.2000000000000002        2.4000000000000004        2.4688325233506965     
   7.2000000000000002        3.2000000000000002        2.5251878240956955     
   7.2000000000000002        4.0000000000000000        2.4739346431692515     
   7.2000000000000002        4.8000000000000007        2.4706232062015254     
   7.2000000000000002        5.6000000000000005        2.4723303104358845     
   7.2000000000000002        6.4000000000000004        2.5212755136417089     
   7.2000000000000002        7.2000000000000002        2.4744857873555648     
   7.2000000000000002        8.0000000000000000        2.5179252201625144     
   7.2000000000000002        8.8000000000000007        2.4744480363679724     
   7.2000000000000002        9.6000000000000014        2.4763153520491858     
   7.2000000000000002        10.400000000000000        2.4723104615315461     
   7.2000000000000002        11.200000000000001        2.5174227210117031     
   7.2000000000000002        12.000000000000000        2.5112351167051314     
   7.2000000000000002        12.800000000000001        2.5038327794732562     
   7.2000000000000002        13.600000000000001        2.5115844579040592     
   7.2000000000000002        14.400000000000000        2.5150805251356334     
   7.2000000000000002        15.200000000000001        2.5210207512329688     
   7.2000000000000002        16.000000000000000        2.4700264267480216     
   7.2000000000000002        16.800000000000001        2.4790018647619072     
   7.2000000000000002        17.600000000000001        2.4694635752070360     
   7.2000000000000002        18.400000000000002        2.5259422870073376     
   7.2000000000000002        19.200000000000003        2.4720884455587373     
   7.2000000000000002        20.000000000000000        2.5164860437157586     
   7.2000000000000002        20.800000000000001        2.5184260021776392     
   7.2000000000000002        21.600000000000001        2.4861190824003652     
   7.2000000000000002        22.400000000000002        2.4855221258796236     
   7.2000000000000002        23.200000000000003        2.4781295086291770     
   7.2000000000000002        24.000000000000000        2.4759418737069816     
   7.2000000000000002        24.800000000000001        2.4706468950298985     
   7.2000000000000002        25.600000000000001        2.5126848543104390     
   7.2000000000000002        26.400000000000002        2.5187023961782846     
   7.2000000000000002        27.200000000000003        2.5217935934697455     
   7.2000000000000002        28.000000000000000        2.5205222284548880     
   7.2000000000000002        28.800000000000001        2.5194735304005920     
   7.2000000000000002        29.600000000000001        2.5216904227722470     
   7.2000000000000002        30.400000000000002        2.4692996322122860     
   7.2000000000000002        31.200000000000003        2.5241043244121526     
   7.2000000000000002        32.000000000000000        2.4702501932596430     

   8.0000000000000000       0.80000000000000004        2.5195617636535985     
   8.0000000000000000        1.6000000000000001        2.4733147963753299     
   8.0000000000000000        2.4000000000000004        2.5232467429436189     
   8.0000000000000000        3.2000000000000002        2.4701260163548113     
   8.0000000000000000        4.0000000000000000        2.5179889636012902     
   8.0000000000000000        4.8000000000000007        2.5181502195941277     
   8.0000000000000000        5.6000000000000005        2.4714361936833669     
   8.0000000000000000        6.4000000000000004        2.4751933240117303     
   8.0000000000000000        7.2000000000000002        2.4737667281236337     
   8.0000000000000000        8.0000000000000000        2.5177904382687193     
   8.0000000000000000        8.8000000000000007        2.4696673886045954     
   8.0000000000000000        9.6000000000000014        2.5173372202308215     
   8.0000000000000000        10.400000000000000        2.5170992262921539     
   8.0000000000000000        11.200000000000001        2.4679763515337187     
   8.0000000000000000        12.000000000000000        2.5135013911264998     
   8.0000000000000000        12.800000000000001        2.5103332307031461     
   8.0000000000000000        13.600000000000001        2.5073581187642122     
   8.0000000000000000        14.400000000000000        2.4688290499272467     
   8.0000000000000000        15.200000000000001        2.5153909126552314     
   8.0000000000000000        16.000000000000000        2.5222673650831089     
   8.0000000000000000        16.800000000000001        2.4720919703961961     
   8.0000000000000000        17.600000000000001        2.5227041250620528     
   8.0000000000000000        18.400000000000002        2.4708479959257073     
   8.0000000000000000        19.200000000000003        2.4752220316144875     
   8.0000000000000000        20.000000000000000        2.5216286836492139     
   8.0000000000000000        20.800000000000001        2.4809280206236504     
   8.0000000000000000        21.600000000000001        2.4899985676738208     
   8.0000000000000000        22.400000000000002        2.5283043652161670     
   8.0000000000000000        23.200000000000003        2.5210227092195701     
   8.0000000000000000        24.000000000000000        2.5192729245431305     
   8.0000000000000000        24.800000000000001        2.5147656739656603     
   8.0000000000000000        25.600000000000001        2.5114555608647926     
   8.0000000000000000        26.400000000000002        2.5216102525955444     
   8.0000000000000000        27.200000000000003        2.5236311288910334     
   8.0000000000000000        28.000000000000000        2.5239100869509867     
   8.0000000000000000        28.800000000000001        2.5203106582860157     
   8.0000000000000000        29.600000000000001        2.5186456040063421     
   8.0000000000000000        30.400000000000002        2.5219937216493840     
   8.0000000000000000        31.200000000000003        2.4723150133067850     
   8.0000000000000000        32.000000000000000        2.5228403343540702     

   8.8000000000000007       0.80000000000000004        2.4746586105006863     
   8.8000000000000007        1.6000000000000001        2.5256874040837789     
   8.8000000000000007        2.4000000000000004        2.4713962962878959     
   8.8000000000000007        3.2000000000000002        2.5145547704369142     
   8.8000000000000007        4.0000000000000000        2.4685670702872762     
   8.8000000000000007        4.8000000000000007        2.4710838267727433     
   8.8000000000000007        5.6000000000000005        2.5199779377075728     
   8.8000000000000007        6.4000000000000004        2.4777774293561960     
   8.8000000000000007        7.2000000000000002        2.4734496777385364     
   8.8000000000000007        8.0000000000000000        2.4685580507625406     
   8.8000000000000007        8.8000000000000007        2.5200105170852880     
   8.8000000000000007        9.6000000000000014        2.4706590527399328     
   8.8000000000000007        10.400000000000000        2.4709266853401743     
   8.8000000000000007        11.200000000000001        2.5200838118966815     
   8.8000000000000007        12.000000000000000        2.4706483224777087     
   8.8000000000000007        12.800000000000001        2.5162327526811232     
   8.8000000000000007        13.600000000000001        2.5189601460239563     
   8.8000000000000007        14.400000000000000        2.4700687334776350     
   8.8000000000000007        15.200000000000001        2.4698770406941315     
   8.8000000000000007        16.000000000000000        2.4756371472446483     
   8.8000000000000007        16.800000000000001        2.4775372748595514     
   8.8000000000000007        17.600000000000001        2.5125155385740965     
   8.8000000000000007        18.400000000000002        2.5199217678799131     
   8.8000000000000007        19.200000000000003        2.4791357205993552     
   8.8000000000000007        20.000000000000000        2.4771322137315628     
   8.8000000000000007        20.800000000000001        2.5293728077684507     
   8.8000000000000007        21.600000000000001        2.4857883581803839     
   8.8000000000000007        22.400000000000002        2.4879564201868121     
   8.8000000000000007        23.200000000000003        2.4819282466312584     
   8.8000000000000007        24.000000000000000        2.4809196226441177     
   8.8000000000000007        24.800000000000001        2.4764899155150637     
   8.8000000000000007        25.600000000000001        2.5204400161488056     
   8.8000000000000007        26.400000000000002        2.4790861456178073     
   8.8000000000000007        27.200000000000003        2.5309715980514786     
   8.8000000000000007        28.000000000000000        2.5272825432296449     
   8.8000000000000007        28.800000000000001        2.5261706952686103     
   8.8000000000000007        29.600000000000001        2.5223467369363952     
   8.8000000000000007        30.400000000000002        2.5207405287988429     
   8.8000000000000007        31.200000000000003        2.4756955720432710     
   8.8000000000000007        32.000000000000000        2.4733652879120553     

   9.6000000000000014       0.80000000000000004        2.5199899931462597     
   9.6000000000000014        1.6000000000000001        2.4695188943503448     
   9.6000000000000014        2.4000000000000004        2.5176244727124208     
   9.6000000000000014        3.2000000000000002        2.5077265636702211     
   9.6000000000000014        4.0000000000000000        2.5138422574362100     
   9.6000000000000014        4.8000000000000007        2.4693446136268031     
   9.6000000000000014        5.6000000000000005        2.5146278008791518     
   9.6000000000000014        6.4000000000000004        2.4741430196500871     
   9.6000000000000014        7.2000000000000002        2.5189701692193589     
   9.6000000000000014        8.0000000000000000        2.5175916691284077     
   9.6000000000000014        8.8000000000000007        2.4710795255098041     
   9.6000000000000014        9.6000000000000014        2.5173957738014576     
   9.6000000000000014        10.400000000000000        2.5185096149322770     
   9.6000000000000014        11.200000000000001        2.4698154079408741     
   9.6000000000000014        12.000000000000000        2.4725298829000613     
   9.6000000000000014        12.800000000000001        2.4734186145094856     
   9.6000000000000014        13.600000000000001        2.4734501274056222     
   9.6000000000000014        14.400000000000000        2.5175886811623860     
   9.6000000000000014        15.200000000000001        2.5151772672219574     
   9.6000000000000014        16.000000000000000        2.5174433013115283     
   9.6000000000000014        16.800000000000001        2.4709370947266187     
   9.6000000000000014        17.600000000000001        2.4714584160473305     
   9.6000000000000014        18.400000000000002        2.5166574543434868     
   9.6000000000000014        19.200000000000003        2.5194283848013934     
   9.6000000000000014        20.000000000000000        2.5249687445994344     
   9.6000000000000014        20.800000000000001        2.4732207626340972     
   9.6000000000000014        21.600000000000001        2.5334913911717307     
   9.6000000000000014        22.400000000000002        2.4835729517382745     
   9.6000000000000014        23.200000000000003        2.4816986696691079     
   9.6000000000000014        24.000000000000000        2.4827541382426634     
   9.6000000000000014        24.800000000000001        2.4837177036592224     
   9.6000000000000014        25.600000000000001        2.4747116454648221     
   9.6000000000000014        26.400000000000002        2.5345979065588646     
   9.6000000000000014        27.200000000000003        2.4905356489072590     
   9.6000000000000014        28.000000000000000        2.4946424082878123     
   9.6000000000000014        28.800000000000001        2.4892987631283612     
   9.6000000000000014        29.600000000000001        2.4802674376542018     
   9.6000000000000014        30.400000000000002        2.4791911580355999     
   9.6000000000000014        31.200000000000003        2.5232836385225563     
   9.6000000000000014        32.000000000000000        2.5185690829888427     

   10.400000000000000       0.80000000000000004        2.4682874789768765     
   10.400000000000000        1.6000000000000001        2.5195579710576324     
   10.400000000000000        2.4000000000000004        2.4673773099877403     
   10.400000000000000        3.2000000000000002        2.5158859298270264     
   10.400000000000000        4.0000000000000000        2.4684273686746776     
   10.400000000000000        4.8000000000000007        2.5152513926863489     
   10.400000000000000        5.6000000000000005        2.5140126701109202     
   10.400000000000000        6.4000000000000004        2.4720366955106621     
   10.400000000000000        7.2000000000000002        2.5188567736543832     
   10.400000000000000        8.0000000000000000        2.4730505097710398     
   10.400000000000000        8.8000000000000007        2.4751963446686802     
   10.400000000000000        9.6000000000000014        2.5158645117502898     
   10.400000000000000        10.400000000000000        2.5181199893366641     
   10.400000000000000        11.200000000000001        2.4690019594045922     
   10.400000000000000        12.000000000000000        2.5130763702595269     
   10.400000000000000        12.800000000000001        2.4724467591824171     
   10.400000000000000        13.600000000000001        2.4773288962170956     
   10.400000000000000        14.400000000000000        2.4698828614648662     
   10.400000000000000        15.200000000000001        2.5167884160363472     
   10.400000000000000        16.000000000000000        2.4681315989371577     
   10.400000000000000        16.800000000000001        2.5190325830032165     
   10.400000000000000        17.600000000000001        2.5199932912334866     
   10.400000000000000        18.400000000000002        2.4722877345954632     
   10.400000000000000        19.200000000000003        2.4769104827578836     
   10.400000000000000        20.000000000000000        2.4756861258377136     
   10.400000000000000        20.800000000000001        2.5302285571671432     
   10.400000000000000        21.600000000000001        2.4795415511643681     
   10.400000000000000        22.400000000000002        2.5244304356242253     
   10.400000000000000        23.200000000000003        2.5183386604588276     
   10.400000000000000        24.000000000000000        2.5234644122288583     
   10.400000000000000        24.800000000000001        2.4762654729402631     
   10.400000000000000        25.600000000000001        2.5244406043186540     
   10.400000000000000        26.400000000000002        2.4801165502522009     
   10.400000000000000        27.200000000000003        2.4934735608669816     
   10.400000000000000        28.000000000000000        2.4920642007364955     
   10.400000000000000        28.800000000000001        2.4854863645601943     
   10.400000000000000        29.600000000000001        2.5191990460406082     
   10.400000000000000        30.400000000000002        2.4786592635951723     
   10.400000000000000        31.200000000000003        2.4822960761439861     
   10.400000000000000        32.000000000000000        2.5187494489854214     

   11.200000000000001       0.80000000000000004        2.5196290898032054     
   11.200000000000001        1.6000000000000001        2.4686268602323800     
   11.200000000000001        2.4000000000000004        2.4765538625926466     
   11.200000000000001        3.2000000000000002        2.5165631460462783     
   11.200000000000001        4.0000000000000000        2.4755263888957728     
   11.200000000000001        4.8000000000000007        2.4754851316452933     
   11.200000000000001        5.6000000000000005        2.4716681148059920     
   11.200000000000001        6.4000000000000004        2.5195166995095537     
   11.200000000000001        7.2000000000000002        2.4729517195906641     
   11.200000000000001        8.0000000000000000        2.5186370821620101     
   11.200000000000001        8.8000000000000007        2.5147050712181156     
   11.200000000000001        9.6000000000000014        2.4715882083470730     
   11.200000000000001        10.400000000000000        2.4688085006717264     
   11.200000000000001        11.200000000000001        2.5132218130322364     
   11.200000000000001        12.000000000000000        2.4681608000008781     
   11.200000000000001        12.800000000000001        2.5179145456045751     
   11.200000000000001        13.600000000000001        2.4723938550089128     
   11.200000000000001        14.400000000000000        2.5191138623284335     
   11.200000000000001        15.200000000000001        2.4685772185210193     
   11.200000000000001        16.000000000000000        2.5244345996341644     
   11.200000000000001        16.800000000000001        2.4716242489283480     
   11.200000000000001        17.600000000000001        2.4744465110168035     
   11.200000000000001        18.400000000000002        2.5279231438375471     
   11.200000000000001        19.200000000000003        2.4774163145533628     
   11.200000000000001        20.000000000000000        2.4821098598702269     
   11.200000000000001        20.800000000000001        2.4826539473741511     
   11.200000000000001        21.600000000000001        2.5235765659757901     
   11.200000000000001        22.400000000000002        2.4798496310218576     
   11.200000000000001        23.200000000000003        2.4802607042498108     
   11.200000000000001        24.000000000000000        2.4783110951801075     
   11.200000000000001        24.800000000000001        2.4862119775435572     
   11.200000000000001        25.600000000000001        2.4789774884166480     
   11.200000000000001        26.400000000000002        2.5288452036260480     
   11.200000000000001        27.200000000000003        2.4817622396418186     
   11.200000000000001        28.000000000000000        2.4811325571875358     
   11.200000000000001        28.800000000000001        2.4757907654074494     
   11.200000000000001        29.600000000000001        2.5135339916662329     
   11.200000000000001        30.400000000000002        2.4799388032374705     
   11.200000000000001        31.200000000000003        2.4852553344388206     
   11.200000000000001        32.000000000000000        2.5210395636044152     

   12.000000000000000       0.80000000000000004        2.4697367933500525     
   12.000000000000000        1.6000000000000001        2.5197593357223180     
   12.000000000000000        2.4000000000000004        2.4664880072212574     
   12.000000000000000        3.2000000000000002        2.5200690616304202     
   12.000000000000000        4.0000000000000000        2.4735485458836513     
   12.000000000000000        4.8000000000000007        2.5220308523739483     
   12.000000000000000        5.6000000000000005        2.5204376580470629     
   12.000000000000000        6.4000000000000004        2.4717040208257051     
   12.000000000000000        7.2000000000000002        2.4727857169882368     
   12.000000000000000        8.0000000000000000        2.5168432550476485     
   12.000000000000000        8.8000000000000007        2.4684357002040018     
   12.000000000000000        9.6000000000000014        2.5136934010591312     
   12.000000000000000        10.400000000000000        2.5118275032744943     
   12.000000000000000        11.200000000000001        2.5148253993747387     
   12.000000000000000        12.000000000000000        2.4733023350398238     
   12.000000000000000        12.800000000000001        2.4735495104524818     
   12.000000000000000        13.600000000000001        2.5226597631337544     
   12.000000000000000        14.400000000000000        2.4731643213832570     
   12.000000000000000        15.200000000000001        2.4743707617545541     
   12.000000000000000        16.000000000000000        2.4696617123857978     
   12.000000000000000        16.800000000000001        2.5217697566304511     
   12.000000000000000        17.600000000000001        2.4753111701266786     
   12.000000000000000        18.400000000000002        2.4783940997998974     
   12.000000000000000        19.200000000000003        2.5260915061309044     
   12.000000000000000        20.000000000000000        2.5215984367235076     
   12.000000000000000        20.800000000000001        2.4749022316258142     
   12.000000000000000        21.600000000000001        2.5229387075738354     
   12.000000000000000        22.400000000000002        2.4754048634403962     
   12.000000000000000        23.200000000000003        2.5274192577590577     
   12.000000000000000        24.000000000000000        2.5285880213659899     
   12.000000000000000        24.800000000000001        2.4824594927867301     
   12.000000000000000        25.600000000000001        2.5347068359879148     
   12.000000000000000        26.400000000000002        2.4769852662363046     
   12.000000000000000        27.200000000000003        2.5237238422737116     
   12.000000000000000        28.000000000000000        2.5201914900212929     
   12.000000000000000        28.800000000000001        2.4707328667436519     
   12.000000000000000        29.600000000000001        2.5160846131485415     
   12.000000000000000        30.400000000000002        2.4764206125617072     
   12.000000000000000        31.200000000000003        2.4800310605424141     
   12.000000000000000        32.000000000000000        2.4762330524894494     

   12.800000000000001       0.80000000000000004        2.5162064667587605     
   12.800000000000001        1.6000000000000001        2.5104798705106237     
   12.800000000000001        2.4000000000000004        2.5182213543647274     
   12.800000000000001        3.2000000000000002        2.4668884210824662     
   12.800000000000001        4.0000000000000000        2.5227441460863389     
   12.800000000000001        4.8000000000000007        2.4727220806244481     
   12.800000000000001        5.6000000000000005        2.4689437891827324     
   12.800000000000001        6.4000000000000004        2.5211633557332327     
   12.800000000000001        7.2000000000000002        2.5127548447611598     
   12.800000000000001        8.0000000000000000        2.4660300558319261     
   12.800000000000001        8.8000000000000007        2.5189594914373981     
   12.800000000000001        9.6000000000000014        2.4678086776723336     
   12.800000000000001        10.400000000000000        2.5126898043613202     
   12.800000000000001        11.200000000000001        2.4667783680514481     
   12.800000000000001        12.000000000000000        2.5170384648961259     
   12.800000000000001        12.800000000000001        2.5205311907516972     
   12.800000000000001        13.600000000000001        2.4696049479615150     
   12.800000000000001        14.400000000000000        2.5156007536366141     
   12.800000000000001        15.200000000000001        2.5143626474373888     
   12.800000000000001        16.000000000000000        2.5222638654755136     
   12.800000000000001        16.800000000000001        2.4678907147682367     
   12.800000000000001        17.600000000000001        2.5208798918364694     
   12.800000000000001        18.400000000000002        2.5182586171022110     
   12.800000000000001        19.200000000000003        2.4799110418815404     
   12.800000000000001        20.000000000000000        2.5222238109965534     
   12.800000000000001        20.800000000000001        2.4754121911122979     
   12.800000000000001        21.600000000000001        2.4737125506751827     
   12.800000000000001        22.400000000000002        2.5281982624552657     
   12.800000000000001        23.200000000000003        2.4749002577383417     
   12.800000000000001        24.000000000000000        2.5271265748909246     
   12.800000000000001        24.800000000000001        2.4843577526042848     
   12.800000000000001        25.600000000000001        2.4803328786385386     
   12.800000000000001        26.400000000000002        2.5334860101978518     
   12.800000000000001        27.200000000000003        2.4754409836344160     
   12.800000000000001        28.000000000000000        2.5211668204804494     
   12.800000000000001        28.800000000000001        2.5249522555829609     
   12.800000000000001        29.600000000000001        2.5179910068072457     
   12.800000000000001        30.400000000000002        2.4710482425913338     
   12.800000000000001        31.200000000000003        2.5208885135106667     
   12.800000000000001        32.000000000000000        2.5156678471408940     

   13.600000000000001       0.80000000000000004        2.4732708135217591     
   13.600000000000001        1.6000000000000001        2.4735551550684387     
   13.600000000000001        2.4000000000000004        2.4694901587169755     
   13.600000000000001        3.2000000000000002        2.5222842973976705     
   13.600000000000001        4.0000000000000000        2.4692412255957019     
   13.600000000000001        4.8000000000000007        2.4728194456699342     
   13.600000000000001        5.6000000000000005        2.5226049925619289     
   13.600000000000001        6.4000000000000004        2.4621935713754888     
   13.600000000000001        7.2000000000000002        2.5138030618946172     
   13.600000000000001        8.0000000000000000        2.5120698595545701     
   13.600000000000001        8.8000000000000007        2.4637674548874262     
   13.600000000000001        9.6000000000000014        2.5160355100762497     
   13.600000000000001        10.400000000000000        2.5112299543267693     
   13.600000000000001        11.200000000000001        2.5149305703037945     
   13.600000000000001        12.000000000000000        2.5123147251470668     
   13.600000000000001        12.800000000000001        2.4636036922765983     
   13.600000000000001        13.600000000000001        2.5170581079941581     
   13.600000000000001        14.400000000000000        2.4705481905580884     
   13.600000000000001        15.200000000000001        2.5180580299123863     
   13.600000000000001        16.000000000000000        2.4710071602526749     
   13.600000000000001        16.800000000000001        2.5281541860337788     
   13.600000000000001        17.600000000000001        2.4754079580368691     
   13.600000000000001        18.400000000000002        2.5208547062965168     
   13.600000000000001        19.200000000000003        2.4799343053158336     
   13.600000000000001        20.000000000000000        2.5245681079066729     
   13.600000000000001        20.800000000000001        2.5208131339993014     
   13.600000000000001        21.600000000000001        2.5232004260160545     
   13.600000000000001        22.400000000000002        2.4739002115805366     
   13.600000000000001        23.200000000000003        2.5269004708193732     
   13.600000000000001        24.000000000000000        2.4798462596568105     
   13.600000000000001        24.800000000000001        2.5263535407571611     
   13.600000000000001        25.600000000000001        2.4806862311520015     
   13.600000000000001        26.400000000000002        2.4773137765125832     
   13.600000000000001        27.200000000000003        2.5310830945511098     
   13.600000000000001        28.000000000000000        2.4785989382780302     
   13.600000000000001        28.800000000000001        2.4765654011017015     
   13.600000000000001        29.600000000000001        2.4760489210399892     
   13.600000000000001        30.400000000000002        2.5238731021948304     
   13.600000000000001        31.200000000000003        2.4743061604112664     
   13.600000000000001        32.000000000000000        2.5174634933257498     

   14.400000000000000       0.80000000000000004        2.4751493077898417     
   14.400000000000000        1.6000000000000001        2.5184566142260287     
   14.400000000000000        2.4000000000000004        2.5152568384817386     
   14.400000000000000        3.2000000000000002        2.4670710829692166     
   14.400000000000000        4.0000000000000000        2.5141829200589050     
   14.400000000000000        4.8000000000000007        2.5154851794179391     
   14.400000000000000        5.6000000000000005        2.4668045012960547     
   14.400000000000000        6.4000000000000004        2.5182428094464777     
   14.400000000000000        7.2000000000000002        2.4673444382404996     
   14.400000000000000        8.0000000000000000        2.4708386282635999     
   14.400000000000000        8.8000000000000007        2.5131081064986454     
   14.400000000000000        9.6000000000000014        2.5061373701823744     
   14.400000000000000        10.400000000000000        2.4742589562751092     
   14.400000000000000        11.200000000000001        2.4754845742544820     
   14.400000000000000        12.000000000000000        2.4666567236749501     
   14.400000000000000        12.800000000000001        2.5153500787653065     
   14.400000000000000        13.600000000000001        2.4726749805789892     
   14.400000000000000        14.400000000000000        2.5195314330292047     
   14.400000000000000        15.200000000000001        2.4758779006367435     
   14.400000000000000        16.000000000000000        2.5237586840590462     
   14.400000000000000        16.800000000000001        2.4766566315989609     
   14.400000000000000        17.600000000000001        2.4818727044491715     
   14.400000000000000        18.400000000000002        2.5207904251230442     
   14.400000000000000        19.200000000000003        2.4803012287673480     
   14.400000000000000        20.000000000000000        2.5273994921807068     
   14.400000000000000        20.800000000000001        2.5187289438419032     
   14.400000000000000        21.600000000000001        2.4741044392780709     
   14.400000000000000        22.400000000000002        2.5263491434194987     
   14.400000000000000        23.200000000000003        2.5232477996966565     
   14.400000000000000        24.000000000000000        2.5287268561651950     
   14.400000000000000        24.800000000000001        2.4772980262647115     
   14.400000000000000        25.600000000000001        2.5252152690287435     
   14.400000000000000        26.400000000000002        2.5303090725895969     
   14.400000000000000        27.200000000000003        2.4791352426791189     
   14.400000000000000        28.000000000000000        2.4823437175607976     
   14.400000000000000        28.800000000000001        2.5239601998353853     
   14.400000000000000        29.600000000000001        2.5195132814092887     
   14.400000000000000        30.400000000000002        2.5258510029868915     
   14.400000000000000        31.200000000000003        2.4757389237063809     
   14.400000000000000        32.000000000000000        2.5262397771853222     

   15.200000000000001       0.80000000000000004        2.5202841281146342     
   15.200000000000001        1.6000000000000001        2.4698954586491801     
   15.200000000000001        2.4000000000000004        2.5155436500237291     
   15.200000000000001        3.2000000000000002        2.4701786582654850     
   15.200000000000001        4.0000000000000000        2.5167812191737218     
   15.200000000000001        4.8000000000000007        2.4670956312245473     
   15.200000000000001        5.6000000000000005        2.4707614065390131     
   15.200000000000001        6.4000000000000004        2.5157892997824196     
   15.200000000000001        7.2000000000000002        2.4694048561275488     
   15.200000000000001        8.0000000000000000        2.5126862999083519     
   15.200000000000001        8.8000000000000007        2.4660975009022548     
   15.200000000000001        9.6000000000000014        2.5107796456697264     
   15.200000000000001        10.400000000000000        2.4743928536026893     
   15.200000000000001        11.200000000000001        2.5191508187158020     
   15.200000000000001        12.000000000000000        2.5172650836635153     
   15.200000000000001        12.800000000000001        2.5185571377114986     
   15.200000000000001        13.600000000000001        2.4684591852961297     
   15.200000000000001        14.400000000000000        2.5208209247159936     
   15.200000000000001        15.200000000000001        2.4753887015736682     
   15.200000000000001        16.000000000000000        2.4780449987824951     
   15.200000000000001        16.800000000000001        2.5231301482108095     
   15.200000000000001        17.600000000000001        2.5253921539342956     
   15.200000000000001        18.400000000000002        2.5236485412412999     
   15.200000000000001        19.200000000000003        2.4808441449326435     
   15.200000000000001        20.000000000000000        2.4754502405772296     
   15.200000000000001        20.800000000000001        2.5223110180060337     
   15.200000000000001        21.600000000000001        2.5229988003274197     
   15.200000000000001        22.400000000000002        2.4789068107302117     
   15.200000000000001        23.200000000000003        2.5258240894204200     
   15.200000000000001        24.000000000000000        2.5184593016840826     
   15.200000000000001        24.800000000000001        2.4892533066002609     
   15.200000000000001        25.600000000000001        2.4844152624003208     
   15.200000000000001        26.400000000000002        2.4850261121535708     
   15.200000000000001        27.200000000000003        2.4856047096261071     
   15.200000000000001        28.000000000000000        2.5288160836961247     
   15.200000000000001        28.800000000000001        2.4742107838230938     
   15.200000000000001        29.600000000000001        2.4836780510904859     
   15.200000000000001        30.400000000000002        2.4772101921469623     
   15.200000000000001        31.200000000000003        2.5280951087449073     
   15.200000000000001        32.000000000000000        2.4771860543761157     

   16.000000000000000       0.80000000000000004        2.5166452086990034     
   16.000000000000000        1.6000000000000001        2.5221484479192608     
   16.000000000000000        2.4000000000000004        2.4722203988443319     
   16.000000000000000        3.2000000000000002        2.5203933842555912     
   16.000000000000000        4.0000000000000000        2.4683620067067236     
   16.000000000000000        4.8000000000000007        2.5176783294506251     
   16.000000000000000        5.6000000000000005        2.5142400525950990     
   16.000000000000000        6.4000000000000004        2.4717772637435731     
   16.000000000000000        7.2000000000000002        2.5123694450414158     
   16.000000000000000        8.0000000000000000        2.5110821457450463     
   16.000000000000000        8.8000000000000007        2.4630858107726974     
   16.000000000000000        9.6000000000000014        2.5136792162443653     
   16.000000000000000        10.400000000000000        2.4740934093336540     
   16.000000000000000        11.200000000000001        2.5152784853624057     
   16.000000000000000        12.000000000000000        2.5181742847410531     
   16.000000000000000        12.800000000000001        2.4730857559067396     
   16.000000000000000        13.600000000000001        2.5211552367800647     
   16.000000000000000        14.400000000000000        2.4687194338938983     
   16.000000000000000        15.200000000000001        2.5162168009757426     
   16.000000000000000        16.000000000000000        2.5186248633716057     
   16.000000000000000        16.800000000000001        2.4796318067744489     
   16.000000000000000        17.600000000000001        2.4754160912165388     
   16.000000000000000        18.400000000000002        2.4801048191096755     
   16.000000000000000        19.200000000000003        2.5270333086794765     
   16.000000000000000        20.000000000000000        2.5236050557539764     
   16.000000000000000        20.800000000000001        2.4727138481005659     
   16.000000000000000        21.600000000000001        2.4786349520284552     
   16.000000000000000        22.400000000000002        2.5332752357702297     
   16.000000000000000        23.200000000000003        2.4766970494643394     
   16.000000000000000        24.000000000000000        2.5290369569806370     
   16.000000000000000        24.800000000000001        2.4802145307308634     
   16.000000000000000        25.600000000000001        2.4931113265866398     
   16.000000000000000        26.400000000000002        2.4829944592837463     
   16.000000000000000        27.200000000000003        2.5303160807163092     
   16.000000000000000        28.000000000000000        2.4778756578495642     
   16.000000000000000        28.800000000000001        2.5271388087016557     
   16.000000000000000        29.600000000000001        2.4795865234995023     
   16.000000000000000        30.400000000000002        2.5254286105842074     
   16.000000000000000        31.200000000000003        2.4740119290110263     
   16.000000000000000        32.000000000000000        2.5197644102053292     

   16.800000000000001       0.80000000000000004        2.4795552398476692     
   16.800000000000001        1.6000000000000001        2.4708188888497959     
   16.800000000000001        2.4000000000000004        2.5211078193322622     
   16.800000000000001        3.2000000000000002        2.4723572843839432     
   16.800000000000001        4.0000000000000000        2.5180631885264102     
   16.800000000000001        4.8000000000000007        2.4674052830340250     
   16.800000000000001        5.6000000000000005        2.5167463896691968     
   16.800000000000001        6.4000000000000004        2.4703434934978885     
   16.800000000000001        7.2000000000000002        2.5195935754918954     
   16.800000000000001        8.0000000000000000        2.4627554951280719     
   16.800000000000001        8.8000000000000007        2.5152330531485503     
   16.800000000000001        9.6000000000000014        2.5142087103163235     
   16.800000000000001        10.400000000000000        2.4675984610533930     
   16.800000000000001        11.200000000000001        2.5154346089649327     
   16.800000000000001        12.000000000000000        2.4685445131700057     
   16.800000000000001        12.800000000000001        2.4746212019613574     
   16.800000000000001        13.600000000000001        2.5199514852807789     
   16.800000000000001        14.400000000000000        2.4768892960886268     
   16.800000000000001        15.200000000000001        2.5198723937304957     
   16.800000000000001        16.000000000000000        2.5202908811186822     
   16.800000000000001        16.800000000000001        2.4763984610952186     
   16.800000000000001        17.600000000000001        2.5252649606427049     
   16.800000000000001        18.400000000000002        2.5198383537552376     
   16.800000000000001        19.200000000000003        2.4805081436830627     
   16.800000000000001        20.000000000000000        2.4782585971364135     
   16.800000000000001        20.800000000000001        2.5285512584760248     
   16.800000000000001        21.600000000000001        2.5272922496675991     
   16.800000000000001        22.400000000000002        2.4797202497784223     
   16.800000000000001        23.200000000000003        2.5324356962928749     
   16.800000000000001        24.000000000000000        2.4732750155861476     
   16.800000000000001        24.800000000000001        2.5275579181795464     
   16.800000000000001        25.600000000000001        2.4789086044889395     
   16.800000000000001        26.400000000000002        2.5344747225607702     
   16.800000000000001        27.200000000000003        2.4762237117339190     
   16.800000000000001        28.000000000000000        2.5239937941533466     
   16.800000000000001        28.800000000000001        2.5263169445078106     
   16.800000000000001        29.600000000000001        2.5283628884135565     
   16.800000000000001        30.400000000000002        2.4748785489392096     
   16.800000000000001        31.200000000000003        2.5243581738992740     
   16.800000000000001        32.000000000000000        2.4724894552254519     

   17.600000000000001       0.80000000000000004        2.5172130571409168     
   17.600000000000001        1.6000000000000001        2.5233027717379155     
   17.600000000000001        2.4000000000000004        2.4735854220598879     
   17.600000000000001        3.2000000000000002        2.4755603839248495     
   17.600000000000001        4.0000000000000000        2.5185722191309519     
   17.600000000000001        4.8000000000000007        2.4740781421115696     
   17.600000000000001        5.6000000000000005        2.4690159733674637     
   17.600000000000001        6.4000000000000004        2.5221378506001635     
   17.600000000000001        7.2000000000000002        2.4629178626768242     
   17.600000000000001        8.0000000000000000        2.5195601360375366     
   17.600000000000001        8.8000000000000007        2.4663519583368045     
   17.600000000000001        9.6000000000000014        2.5127653684411619     
   17.600000000000001        10.400000000000000        2.5174776759640269     
   17.600000000000001        11.200000000000001        2.4631671665184078     
   17.600000000000001        12.000000000000000        2.5167840204121230     
   17.600000000000001        12.800000000000001        2.5170976666864040     
   17.600000000000001        13.600000000000001        2.4677857398245706     
   17.600000000000001        14.400000000000000        2.5279557864190934     
   17.600000000000001        15.200000000000001        2.4775307516622105     
   17.600000000000001        16.000000000000000        2.4725786756844186     
   17.600000000000001        16.800000000000001        2.5249630084129100     
   17.600000000000001        17.600000000000001        2.4797305761714403     
   17.600000000000001        18.400000000000002        2.5221286546735131     
   17.600000000000001        19.200000000000003        2.4755044573084644     
   17.600000000000001        20.000000000000000        2.5327755195709405     
   17.600000000000001        20.800000000000001        2.4782813900266443     
   17.600000000000001        21.600000000000001        2.5285530503575893     
   17.600000000000001        22.400000000000002        2.5315810723272456     
   17.600000000000001        23.200000000000003        2.4755106552551802     
   17.600000000000001        24.000000000000000        2.5239264961145338     
   17.600000000000001        24.800000000000001        2.5176553708216480     
   17.600000000000001        25.600000000000001        2.5323607065818745     
   17.600000000000001        26.400000000000002        2.4789063085431957     
   17.600000000000001        27.200000000000003        2.5251031437785629     
   17.600000000000001        28.000000000000000        2.5213887319542336     
   17.600000000000001        28.800000000000001        2.4835949334009313     
   17.600000000000001        29.600000000000001        2.4829051311524202     
   17.600000000000001        30.400000000000002        2.5288581063952251     
   17.600000000000001        31.200000000000003        2.4780515739218929     
   17.600000000000001        32.000000000000000        2.5266830727606151     

   18.400000000000002       0.80000000000000004        2.4809451456291356     
   18.400000000000002        1.6000000000000001        2.4748490891160517     
   18.400000000000002        2.4000000000000004        2.5225203438474981     
   18.400000000000002        3.2000000000000002        2.5201105279660179     
   18.400000000000002        4.0000000000000000        2.4718323905536046     
   18.400000000000002        4.8000000000000007        2.4704670558601896     
   18.400000000000002        5.6000000000000005        2.5201059243629840     
   18.400000000000002        6.4000000000000004        2.4663080541513525     
   18.400000000000002        7.2000000000000002        2.5231741127967124     
   18.400000000000002        8.0000000000000000        2.4689412971216318     
   18.400000000000002        8.8000000000000007        2.5178161470067768     
   18.400000000000002        9.6000000000000014        2.5142486383100024     
   18.400000000000002        10.400000000000000        2.4707609334822869     
   18.400000000000002        11.200000000000001        2.5160293384850894     
   18.400000000000002        12.000000000000000        2.4673090328963374     
   18.400000000000002        12.800000000000001        2.4720494706284866     
   18.400000000000002        13.600000000000001        2.5211968013633337     
   18.400000000000002        14.400000000000000        2.4771940560341337     
   18.400000000000002        15.200000000000001        2.4775665580816097     
   18.400000000000002        16.000000000000000        2.5237876836642807     
   18.400000000000002        16.800000000000001        2.5212653983738003     
   18.400000000000002        17.600000000000001        2.4813999818649806     
   18.400000000000002        18.400000000000002        2.5217489985407098     
   18.400000000000002        19.200000000000003        2.5274178393687032     
   18.400000000000002        20.000000000000000        2.4818950155377784     
   18.400000000000002        20.800000000000001        2.5287871552848240     
   18.400000000000002        21.600000000000001        2.4814252743885552     
   18.400000000000002        22.400000000000002        2.4798397471144020     
   18.400000000000002        23.200000000000003        2.5326531424193957     
   18.400000000000002        24.000000000000000        2.4795238314098293     
   18.400000000000002        24.800000000000001        2.5317053528005786     
   18.400000000000002        25.600000000000001        2.4796032314866348     
   18.400000000000002        26.400000000000002        2.4896731423466658     
   18.400000000000002        27.200000000000003        2.4791763158429800     
   18.400000000000002        28.000000000000000        2.5279182558129532     
   18.400000000000002        28.800000000000001        2.4847285543244269     
   18.400000000000002        29.600000000000001        2.4886583059513332     
   18.400000000000002        30.400000000000002        2.4849011662193088     
   18.400000000000002        31.200000000000003        2.4809334216087939     
   18.400000000000002        32.000000000000000        2.4817436069804337     

   19.200000000000003       0.80000000000000004        2.4819976638006174     
   19.200000000000003        1.6000000000000001        2.4807349574393065     
   19.200000000000003        2.4000000000000004        2.5208148681200493     
   19.200000000000003        3.2000000000000002        2.5164721981351819     
   19.200000000000003        4.0000000000000000        2.5170324680901830     
   19.200000000000003        4.8000000000000007        2.5167431993366574     
   19.200000000000003        5.6000000000000005        2.4676050451469553     
   19.200000000000003        6.4000000000000004        2.5240702990186277     
   19.200000000000003        7.2000000000000002        2.4724433770058147     
   19.200000000000003        8.0000000000000000        2.4781194625191296     
   19.200000000000003        8.8000000000000007        2.5146911219705488     
   19.200000000000003        9.6000000000000014        2.5180979651189515     
   19.200000000000003        10.400000000000000        2.4712441646975507     
   19.200000000000003        11.200000000000001        2.5171996229794913     
   19.200000000000003        12.000000000000000        2.5150553697423899     
   19.200000000000003        12.800000000000001        2.4751930508861553     
   19.200000000000003        13.600000000000001        2.5257899271775694     
   19.200000000000003        14.400000000000000        2.4747472918698201     
   19.200000000000003        15.200000000000001        2.5250750787676446     
   19.200000000000003        16.000000000000000        2.4740863520967595     
   19.200000000000003        16.800000000000001        2.5247845198988439     
   19.200000000000003        17.600000000000001        2.4790200681524786     
   19.200000000000003        18.400000000000002        2.5243002694608387     
   19.200000000000003        19.200000000000003        2.5300452049469491     
   19.200000000000003        20.000000000000000        2.4848844564121735     
   19.200000000000003        20.800000000000001        2.5298342974847943     
   19.200000000000003        21.600000000000001        2.4797742240039207     
   19.200000000000003        22.400000000000002        2.5307223333466422     
   19.200000000000003        23.200000000000003        2.4790725385369030     
   19.200000000000003        24.000000000000000        2.5381105332309053     
   19.200000000000003        24.800000000000001        2.4823271850802708     
   19.200000000000003        25.600000000000001        2.5304313550493460     
   19.200000000000003        26.400000000000002        2.5268629917265528     
   19.200000000000003        27.200000000000003        2.5315709580844268     
   19.200000000000003        28.000000000000000        2.4859229050491205     
   19.200000000000003        28.800000000000001        2.4869187713286767     
   19.200000000000003        29.600000000000001        2.4809424278840697     
   19.200000000000003        30.400000000000002        2.4816631879730822     
   19.200000000000003        31.200000000000003        2.5291893217513963     
   19.200000000000003        32.000000000000000        2.4848080846535137     

   20.000000000000000       0.80000000000000004        2.5290277285095990     
   20.000000000000000        1.6000000000000001        2.4802137326382425     
   20.000000000000000        2.4000000000000004        2.5187301001401985     
   20.000000000000000        3.2000000000000002        2.4744793780423153     
   20.000000000000000        4.0000000000000000        2.4744808957296827     
   20.000000000000000        4.8000000000000007        2.4695605750953940     
   20.000000000000000        5.6000000000000005        2.5159417391804038     
   20.000000000000000        6.4000000000000004        2.4720218636625364     
   20.000000000000000        7.2000000000000002        2.5213396605418348     
   20.000000000000000        8.0000000000000000        2.4721968966798107     
   20.000000000000000        8.8000000000000007        2.5152653367015341     
   20.000000000000000        9.6000000000000014        2.5128355183556645     
   20.000000000000000        10.400000000000000        2.5220936748008049     
   20.000000000000000        11.200000000000001        2.4657326598285643     
   20.000000000000000        12.000000000000000        2.5187574454291441     
   20.000000000000000        12.800000000000001        2.4800440770908203     
   20.000000000000000        13.600000000000001        2.4745854722130010     
   20.000000000000000        14.400000000000000        2.5272585701868668     
   20.000000000000000        15.200000000000001        2.4771704857603165     
   20.000000000000000        16.000000000000000        2.4795097454222716     
   20.000000000000000        16.800000000000001        2.4793246918143339     
   20.000000000000000        17.600000000000001        2.4790799796184131     
   20.000000000000000        18.400000000000002        2.5303814706042305     
   20.000000000000000        19.200000000000003        2.4779711520558778     
   20.000000000000000        20.000000000000000        2.5342550058865809     
   20.000000000000000        20.800000000000001        2.4785384021435792     
   20.000000000000000        21.600000000000001        2.5308616692528956     
   20.000000000000000        22.400000000000002        2.5176783359139234     
   20.000000000000000        23.200000000000003        2.5316465944914981     
   20.000000000000000        24.000000000000000        2.4864424390124609     
   20.000000000000000        24.800000000000001        2.5311262721200216     
   20.000000000000000        25.600000000000001        2.5225201422492427     
   20.000000000000000        26.400000000000002        2.4801478638172183     
   20.000000000000000        27.200000000000003        2.5251761132192141     
   20.000000000000000        28.000000000000000        2.4834752239509905     
   20.000000000000000        28.800000000000001        2.5237728292308588     
   20.000000000000000        29.600000000000001        2.5249621313417840     
   20.000000000000000        30.400000000000002        2.5200208077507065     
   20.000000000000000        31.200000000000003        2.5275433404856877     
   20.000000000000000        32.000000000000000        2.4836238143853793     

   20.800000000000001       0.80000000000000004        2.5256564733534921     
   20.800000000000001        1.6000000000000001        2.4745788872834962     
   20.800000000000001        2.4000000000000004        2.5135617764794702     
   20.800000000000001        3.2000000000000002        2.5164584213027572     
   20.800000000000001        4.0000000000000000        2.5215371860980635     
   20.800000000000001        4.8000000000000007        2.4701631834715680     
   20.800000000000001        5.6000000000000005        2.5122849097184945     
   20.800000000000001        6.4000000000000004        2.4662269487076363     
   20.800000000000001        7.2000000000000002        2.5208989080512900     
   20.800000000000001        8.0000000000000000        2.4678068592303064     
   20.800000000000001        8.8000000000000007        2.5160157663301725     
   20.800000000000001        9.6000000000000014        2.4714073697657732     
   20.800000000000001        10.400000000000000        2.4702587102108651     
   20.800000000000001        11.200000000000001        2.5182491790431039     
   20.800000000000001        12.000000000000000        2.5162275615158176     
   20.800000000000001        12.800000000000001        2.4723892363090649     
   20.800000000000001        13.600000000000001        2.5290184733736338     
   20.800000000000001        14.400000000000000        2.4803039545350729     
   20.800000000000001        15.200000000000001        2.4788858327872720     
   20.800000000000001        16.000000000000000        2.5267325367632076     
   20.800000000000001        16.800000000000001        2.4827810269964119     
   20.800000000000001        17.600000000000001        2.5302483919243515     
   20.800000000000001        18.400000000000002        2.4783823363265283     
   20.800000000000001        19.200000000000003        2.5347985381050941     
   20.800000000000001        20.000000000000000        2.4794035287051623     
   20.800000000000001        20.800000000000001        2.5334364560662403     
   20.800000000000001        21.600000000000001        2.4762918910245095     
   20.800000000000001        22.400000000000002        2.5265873175101334     
   20.800000000000001        23.200000000000003        2.4810126598346720     
   20.800000000000001        24.000000000000000        2.5334020599681528     
   20.800000000000001        24.800000000000001        2.4805652223157959     
   20.800000000000001        25.600000000000001        2.5253983247176706     
   20.800000000000001        26.400000000000002        2.4796421904416430     
   20.800000000000001        27.200000000000003        2.5293748666955955     
   20.800000000000001        28.000000000000000        2.4773067194064460     
   20.800000000000001        28.800000000000001        2.5280123486514676     
   20.800000000000001        29.600000000000001        2.4775415874115878     
   20.800000000000001        30.400000000000002        2.4810944214053885     
   20.800000000000001        31.200000000000003        2.4787578641797734     
   20.800000000000001        32.000000000000000        2.5301063226593166     

   21.600000000000001       0.80000000000000004        2.4836870899557355     
   21.600000000000001        1.6000000000000001        2.5198965315222099     
   21.600000000000001        2.4000000000000004        2.5122584032835742     
   21.600000000000001        3.2000000000000002        2.4780900882894477     
   21.600000000000001        4.0000000000000000        2.4820569910732297     
   21.600000000000001        4.8000000000000007        2.4738354613645894     
   21.600000000000001        5.6000000000000005        2.5079181283368452     
   21.600000000000001        6.4000000000000004        2.5198368896644943     
   21.600000000000001        7.2000000000000002        2.4709219691226201     
   21.600000000000001        8.0000000000000000        2.5153674552589096     
   21.600000000000001        8.8000000000000007        2.4642247546102141     
   21.600000000000001        9.6000000000000014        2.5208691697580963     
   21.600000000000001        10.400000000000000        2.5184894013033619     
   21.600000000000001        11.200000000000001        2.4714056137766209     
   21.600000000000001        12.000000000000000        2.4698964485738855     
   21.600000000000001        12.800000000000001        2.5213089226185983     
   21.600000000000001        13.600000000000001        2.4788673938731316     
   21.600000000000001        14.400000000000000        2.4830973446315197     
   21.600000000000001        15.200000000000001        2.5282259084901821     
   21.600000000000001        16.000000000000000        2.4826030094900542     
   21.600000000000001        16.800000000000001        2.4847360167695127     
   21.600000000000001        17.600000000000001        2.5277635757213668     
   21.600000000000001        18.400000000000002        2.4846853374804665     
   21.600000000000001        19.200000000000003        2.4842388771952200     
   21.600000000000001        20.000000000000000        2.5312059733174914     
   21.600000000000001        20.800000000000001        2.4810512416848765     
   21.600000000000001        21.600000000000001        2.5269521737598093     
   21.600000000000001        22.400000000000002        2.4856688215246097     
   21.600000000000001        23.200000000000003        2.5302625327817148     
   21.600000000000001        24.000000000000000        2.5266320326010763     
   21.600000000000001        24.800000000000001        2.4828963751023130     
   21.600000000000001        25.600000000000001        2.5289010960982767     
   21.600000000000001        26.400000000000002        2.5302964077862531     
   21.600000000000001        27.200000000000003        2.4783735911620863     
   21.600000000000001        28.000000000000000        2.5342042466952290     
   21.600000000000001        28.800000000000001        2.4776956487160109     
   21.600000000000001        29.600000000000001        2.5288758846851467     
   21.600000000000001        30.400000000000002        2.5220239911464217     
   21.600000000000001        31.200000000000003        2.5262967135012997     
   21.600000000000001        32.000000000000000        2.4799736800392456     

   22.400000000000002       0.80000000000000004        2.4741471972302689     
   22.400000000000002        1.6000000000000001        2.5182352007090905     
   22.400000000000002        2.4000000000000004        2.5169602736987740     
   22.400000000000002        3.2000000000000002        2.4829396028012529     
   22.400000000000002        4.0000000000000000        2.4795427675868567     
   22.400000000000002        4.8000000000000007        2.5215862568219642     
   22.400000000000002        5.6000000000000005        2.5129431097554775     
   22.400000000000002        6.4000000000000004        2.4660723983240667     
   22.400000000000002        7.2000000000000002        2.5258100041218241     
   22.400000000000002        8.0000000000000000        2.4643559937682724     
   22.400000000000002        8.8000000000000007        2.5143047816700377     
   22.400000000000002        9.6000000000000014        2.4791677675821489     
   22.400000000000002        10.400000000000000        2.4756151094704983     
   22.400000000000002        11.200000000000001        2.5178503757114088     
   22.400000000000002        12.000000000000000        2.5207053058619979     
   22.400000000000002        12.800000000000001        2.5171172748308206     
   22.400000000000002        13.600000000000001        2.5224145365060111     
   22.400000000000002        14.400000000000000        2.4821919743051741     
   22.400000000000002        15.200000000000001        2.5240032659979099     
   22.400000000000002        16.000000000000000        2.5293672642274228     
   22.400000000000002        16.800000000000001        2.5276786968416700     
   22.400000000000002        17.600000000000001        2.4824891339558151     
   22.400000000000002        18.400000000000002        2.5289223200632982     
   22.400000000000002        19.200000000000003        2.4802345332413536     
   22.400000000000002        20.000000000000000        2.5322011089869756     
   22.400000000000002        20.800000000000001        2.4836791676468275     
   22.400000000000002        21.600000000000001        2.5312200569572285     
   22.400000000000002        22.400000000000002        2.4858323600596717     
   22.400000000000002        23.200000000000003        2.4871010789729167     
   22.400000000000002        24.000000000000000        2.4860108472618734     
   22.400000000000002        24.800000000000001        2.5313014405836189     
   22.400000000000002        25.600000000000001        2.4813590703000759     
   22.400000000000002        26.400000000000002        2.4778942156028383     
   22.400000000000002        27.200000000000003        2.5295951627135129     
   22.400000000000002        28.000000000000000        2.4838405418361167     
   22.400000000000002        28.800000000000001        2.5320659094503712     
   22.400000000000002        29.600000000000001        2.4776987072776242     
   22.400000000000002        30.400000000000002        2.4840536065830801     
   22.400000000000002        31.200000000000003        2.4805249713436854     
   22.400000000000002        32.000000000000000        2.5271863426115106     

   23.200000000000003       0.80000000000000004        2.5245479711717991     
   23.200000000000003        1.6000000000000001        2.4698479058596905     
   23.200000000000003        2.4000000000000004        2.4745564335578223     
   23.200000000000003        3.2000000000000002        2.4755165738988136     
   23.200000000000003        4.0000000000000000        2.5218293771930353     
   23.200000000000003        4.8000000000000007        2.4719761157042477     
   23.200000000000003        5.6000000000000005        2.4702926991866061     
   23.200000000000003        6.4000000000000004        2.5238292282757309     
   23.200000000000003        7.2000000000000002        2.4709654080682668     
   23.200000000000003        8.0000000000000000        2.5176654434848964     
   23.200000000000003        8.8000000000000007        2.5170311369887175     
   23.200000000000003        9.6000000000000014        2.4755130976881392     
   23.200000000000003        10.400000000000000        2.4801400031153427     
   23.200000000000003        11.200000000000001        2.5201135181191172     
   23.200000000000003        12.000000000000000        2.4742183398500521     
   23.200000000000003        12.800000000000001        2.4797607632368450     
   23.200000000000003        13.600000000000001        2.4799954564481159     
   23.200000000000003        14.400000000000000        2.4835503327554558     
   23.200000000000003        15.200000000000001        2.5276529934085645     
   23.200000000000003        16.000000000000000        2.4807352504147966     
   23.200000000000003        16.800000000000001        2.4880398571356981     
   23.200000000000003        17.600000000000001        2.5326800857870411     
   23.200000000000003        18.400000000000002        2.4815884142907034     
   23.200000000000003        19.200000000000003        2.5315659208321550     
   23.200000000000003        20.000000000000000        2.4822599104385970     
   23.200000000000003        20.800000000000001        2.4852080758169519     
   23.200000000000003        21.600000000000001        2.5227903447962543     
   23.200000000000003        22.400000000000002        2.5257918072372054     
   23.200000000000003        23.200000000000003        2.4847148377255639     
   23.200000000000003        24.000000000000000        2.4855944053645334     
   23.200000000000003        24.800000000000001        2.5284998135043941     
   23.200000000000003        25.600000000000001        2.4791716128981411     
   23.200000000000003        26.400000000000002        2.5281414903154453     
   23.200000000000003        27.200000000000003        2.5229428538743410     
   23.200000000000003        28.000000000000000        2.4872903395524943     
   23.200000000000003        28.800000000000001        2.4804854119278588     
   23.200000000000003        29.600000000000001        2.5274375254510622     
   23.200000000000003        30.400000000000002        2.4810010437594774     
   23.200000000000003        31.200000000000003        2.5263451779575137     
   23.200000000000003        32.000000000000000        2.4702705604232587     

   24.000000000000000       0.80000000000000004        2.4769682944921727     
   24.000000000000000        1.6000000000000001        2.5210186732337689     
   24.000000000000000        2.4000000000000004        2.5172957675709764     
   24.000000000000000        3.2000000000000002        2.4705477190033664     
   24.000000000000000        4.0000000000000000        2.5143209673552311     
   24.000000000000000        4.8000000000000007        2.4758419951805517     
   24.000000000000000        5.6000000000000005        2.5197089055314490     
   24.000000000000000        6.4000000000000004        2.4741437912457256     
   24.000000000000000        7.2000000000000002        2.4763819042781994     
   24.000000000000000        8.0000000000000000        2.5180984918867719     
   24.000000000000000        8.8000000000000007        2.5121432362381371     
   24.000000000000000        9.6000000000000014        2.4788585676696946     
   24.000000000000000        10.400000000000000        2.5227226922260364     
   24.000000000000000        11.200000000000001        2.4744350153305845     
   24.000000000000000        12.000000000000000        2.4852810580129665     
   24.000000000000000        12.800000000000001        2.4809420568929981     
   24.000000000000000        13.600000000000001        2.5283342583718813     
   24.000000000000000        14.400000000000000        2.4830772041145583     
   24.000000000000000        15.200000000000001        2.4777852993050473     
   24.000000000000000        16.000000000000000        2.5303449635715731     
   24.000000000000000        16.800000000000001        2.4869692084949522     
   24.000000000000000        17.600000000000001        2.4784060275206778     
   24.000000000000000        18.400000000000002        2.5278171473027347     
   24.000000000000000        19.200000000000003        2.4797173882545778     
   24.000000000000000        20.000000000000000        2.5264413677677604     
   24.000000000000000        20.800000000000001        2.5242871179936079     
   24.000000000000000        21.600000000000001        2.5235858783964469     
   24.000000000000000        22.400000000000002        2.4764327883199546     
   24.000000000000000        23.200000000000003        2.5247350641338486     
   24.000000000000000        24.000000000000000        2.5258728069124810     
   24.000000000000000        24.800000000000001        2.4799946638608845     
   24.000000000000000        25.600000000000001        2.5340545751583887     
   24.000000000000000        26.400000000000002        2.4815124956182912     
   24.000000000000000        27.200000000000003        2.4826658538537512     
   24.000000000000000        28.000000000000000        2.5264292109051505     
   24.000000000000000        28.800000000000001        2.5276528424942524     
   24.000000000000000        29.600000000000001        2.5238705148380096     
   24.000000000000000        30.400000000000002        2.5295373119926454     
   24.000000000000000        31.200000000000003        2.4754813284146659     
   24.000000000000000        32.000000000000000        2.5269697162616378     

   24.800000000000001       0.80000000000000004        2.4812758415450951     
   24.800000000000001        1.6000000000000001        2.5195346291329024     
   24.800000000000001        2.4000000000000004        2.4764258449234884     
   24.800000000000001        3.2000000000000002        2.5194617243995547     
   24.800000000000001        4.0000000000000000        2.5160787926248780     
   24.800000000000001        4.8000000000000007        2.4716145840715007     
   24.800000000000001        5.6000000000000005        2.5200400315627034     
   24.800000000000001        6.4000000000000004        2.4712917215094405     
   24.800000000000001        7.2000000000000002        2.5225596248892717     
   24.800000000000001        8.0000000000000000        2.4654275597545037     
   24.800000000000001        8.8000000000000007        2.5203960841764923     
   24.800000000000001        9.6000000000000014        2.4768038021084342     
   24.800000000000001        10.400000000000000        2.4773247070897337     
   24.800000000000001        11.200000000000001        2.4806080619317319     
   24.800000000000001        12.000000000000000        2.4830806169413751     
   24.800000000000001        12.800000000000001        2.4845469006221763     
   24.800000000000001        13.600000000000001        2.4775404900096549     
   24.800000000000001        14.400000000000000        2.5219374015853355     
   24.800000000000001        15.200000000000001        2.5254146222908589     
   24.800000000000001        16.000000000000000        2.4792224344033178     
   24.800000000000001        16.800000000000001        2.5252472202141494     
   24.800000000000001        17.600000000000001        2.5238779782927603     
   24.800000000000001        18.400000000000002        2.5239956130475019     
   24.800000000000001        19.200000000000003        2.5301618044618968     
   24.800000000000001        20.000000000000000        2.5279990226340963     
   24.800000000000001        20.800000000000001        2.4785236442459428     
   24.800000000000001        21.600000000000001        2.4792497748664331     
   24.800000000000001        22.400000000000002        2.5280942445594117     
   24.800000000000001        23.200000000000003        2.5210947424114734     
   24.800000000000001        24.000000000000000        2.5235928017702798     
   24.800000000000001        24.800000000000001        2.5300031908916880     
   24.800000000000001        25.600000000000001        2.4834473203348515     
   24.800000000000001        26.400000000000002        2.5263151964398975     
   24.800000000000001        27.200000000000003        2.5266406929254259     
   24.800000000000001        28.000000000000000        2.4824352755582137     
   24.800000000000001        28.800000000000001        2.4847758144071661     
   24.800000000000001        29.600000000000001        2.4833537549850364     
   24.800000000000001        30.400000000000002        2.4773894967652663     
   24.800000000000001        31.200000000000003        2.5304249517465420     
   24.800000000000001        32.000000000000000        2.4792008838663624     

   25.600000000000001       0.80000000000000004        2.5216507847885348     
   25.600000000000001        1.6000000000000001        2.5210345845710105     
   25.600000000000001        2.4000000000000004        2.4835506445942506     
   25.600000000000001        3.2000000000000002        2.4809676195575339     
   25.600000000000001        4.0000000000000000        2.5172171988060437     
   25.600000000000001        4.8000000000000007        2.5204954751078961     
   25.600000000000001        5.6000000000000005        2.4749771510003331     
   25.600000000000001        6.4000000000000004        2.5221559389208572     
   25.600000000000001        7.2000000000000002        2.4669884260866839     
   25.600000000000001        8.0000000000000000        2.5232886179773009     
   25.600000000000001        8.8000000000000007        2.4749300659460158     
   25.600000000000001        9.6000000000000014        2.5224882621582299     
   25.600000000000001        10.400000000000000        2.4792318500196444     
   25.600000000000001        11.200000000000001        2.5210318159853125     
   25.600000000000001        12.000000000000000        2.5241627344270761     
   25.600000000000001        12.800000000000001        2.5197034019853723     
   25.600000000000001        13.600000000000001        2.5251507028027955     
   25.600000000000001        14.400000000000000        2.5228164339290631     
   25.600000000000001        15.200000000000001        2.4778852511167373     
   25.600000000000001        16.000000000000000        2.5311911346002787     
   25.600000000000001        16.800000000000001        2.4807071213246950     
   25.600000000000001        17.600000000000001        2.5259493764326799     
   25.600000000000001        18.400000000000002        2.4838739187834071     
   25.600000000000001        19.200000000000003        2.4886919078924805     
   25.600000000000001        20.000000000000000        2.4836880759311537     
   25.600000000000001        20.800000000000001        2.5312934425476841     
   25.600000000000001        21.600000000000001        2.5327515813951322     
   25.600000000000001        22.400000000000002        2.4776917366561340     
   25.600000000000001        23.200000000000003        2.5263408746445228     
   25.600000000000001        24.000000000000000        2.4849333503628261     
   25.600000000000001        24.800000000000001        2.4813562658130959     
   25.600000000000001        25.600000000000001        2.4837415161987622     
   25.600000000000001        26.400000000000002        2.5304557082039438     
   25.600000000000001        27.200000000000003        2.4813632607687146     
   25.600000000000001        28.000000000000000        2.5297493690971184     
   25.600000000000001        28.800000000000001        2.5253679682217736     
   25.600000000000001        29.600000000000001        2.5264362464507863     
   25.600000000000001        30.400000000000002        2.5264730370524533     
   25.600000000000001        31.200000000000003        2.4742646487141657     
   25.600000000000001        32.000000000000000        2.5289423208282575     

   26.400000000000002       0.80000000000000004        2.4795507388799165     
   26.400000000000002        1.6000000000000001        2.4749218095892309     
   26.400000000000002        2.4000000000000004        2.4803982779623359     
   26.400000000000002        3.2000000000000002        2.4863907258616544     
   26.400000000000002        4.0000000000000000        2.4799689411201484     
   26.400000000000002        4.8000000000000007        2.5248290612816953     
   26.400000000000002        5.6000000000000005        2.4762342389797563     
   26.400000000000002        6.4000000000000004        2.4702999568567887     
   26.400000000000002        7.2000000000000002        2.5262009463975947     
   26.400000000000002        8.0000000000000000        2.4788936707391787     
   26.400000000000002        8.8000000000000007        2.4822824493410702     
   26.400000000000002        9.6000000000000014        2.5222136895793223     
   26.400000000000002        10.400000000000000        2.5159483521066273     
   26.400000000000002        11.200000000000001        2.4800301816439614     
   26.400000000000002        12.000000000000000        2.4769312123404696     
   26.400000000000002        12.800000000000001        2.5228130058797844     
   26.400000000000002        13.600000000000001        2.4779031170688053     
   26.400000000000002        14.400000000000000        2.4798360127016386     
   26.400000000000002        15.200000000000001        2.5291018232865463     
   26.400000000000002        16.000000000000000        2.4828405053747709     
   26.400000000000002        16.800000000000001        2.5289790949007709     
   26.400000000000002        17.600000000000001        2.4799089861052708     
   26.400000000000002        18.400000000000002        2.5305034045447981     
   26.400000000000002        19.200000000000003        2.4859783434475271     
   26.400000000000002        20.000000000000000        2.5338432731376255     
   26.400000000000002        20.800000000000001        2.4830506206071927     
   26.400000000000002        21.600000000000001        2.4815209192903795     
   26.400000000000002        22.400000000000002        2.5324969070575447     
   26.400000000000002        23.200000000000003        2.5243445073963060     
   26.400000000000002        24.000000000000000        2.4819775937027151     
   26.400000000000002        24.800000000000001        2.5268934976534609     
   26.400000000000002        25.600000000000001        2.5249608066886124     
   26.400000000000002        26.400000000000002        2.4800226162782795     
   26.400000000000002        27.200000000000003        2.5263501709608964     
   26.400000000000002        28.000000000000000        2.4841060025844222     
   26.400000000000002        28.800000000000001        2.4887748541432027     
   26.400000000000002        29.600000000000001        2.4809646975348794     
   26.400000000000002        30.400000000000002        2.5257066300100757     
   26.400000000000002        31.200000000000003        2.5310531608249551     
   26.400000000000002        32.000000000000000        2.4809782698010161     

   27.200000000000003       0.80000000000000004        2.4780187083293685     
   27.200000000000003        1.6000000000000001        2.5251109246017465     
   27.200000000000003        2.4000000000000004        2.5215634588589753     
   27.200000000000003        3.2000000000000002        2.4813723095856002     
   27.200000000000003        4.0000000000000000        2.4873631358783541     
   27.200000000000003        4.8000000000000007        2.4774626075616100     
   27.200000000000003        5.6000000000000005        2.5194915573569880     
   27.200000000000003        6.4000000000000004        2.5224327597783596     
   27.200000000000003        7.2000000000000002        2.4768726216730497     
   27.200000000000003        8.0000000000000000        2.4842871661040822     
   27.200000000000003        8.8000000000000007        2.4813899726006681     
   27.200000000000003        9.6000000000000014        2.4700300034314302     
   27.200000000000003        10.400000000000000        2.5167841970392910     
   27.200000000000003        11.200000000000001        2.4758981180319188     
   27.200000000000003        12.000000000000000        2.4827879277396345     
   27.200000000000003        12.800000000000001        2.4791847095663657     
   27.200000000000003        13.600000000000001        2.5271005790921892     
   27.200000000000003        14.400000000000000        2.5254527514820402     
   27.200000000000003        15.200000000000001        2.5220641994373589     
   27.200000000000003        16.000000000000000        2.4798042717585638     
   27.200000000000003        16.800000000000001        2.4800860067507067     
   27.200000000000003        17.600000000000001        2.5245991240359822     
   27.200000000000003        18.400000000000002        2.5259081245698081     
   27.200000000000003        19.200000000000003        2.4843658509588855     
   27.200000000000003        20.000000000000000        2.4794111050881664     
   27.200000000000003        20.800000000000001        2.5325609690626312     
   27.200000000000003        21.600000000000001        2.5336420081097857     
   27.200000000000003        22.400000000000002        2.4796046195948085     
   27.200000000000003        23.200000000000003        2.4843282255717902     
   27.200000000000003        24.000000000000000        2.4844699894368358     
   27.200000000000003        24.800000000000001        2.5252374838483140     
   27.200000000000003        25.600000000000001        2.5199827200774987     
   27.200000000000003        26.400000000000002        2.5252526458999154     
   27.200000000000003        27.200000000000003        2.5268209556968810     
   27.200000000000003        28.000000000000000        2.4851351082700908     
   27.200000000000003        28.800000000000001        2.4867451861139842     
   27.200000000000003        29.600000000000001        2.5280668767195276     
   27.200000000000003        30.400000000000002        2.4814322937597506     
   27.200000000000003        31.200000000000003        2.4826202961604653     
   27.200000000000003        32.000000000000000        2.4811723714567777     

   28.000000000000000       0.80000000000000004        2.5232854619025105     
   28.000000000000000        1.6000000000000001        2.4744675621410264     
   28.000000000000000        2.4000000000000004        2.5204248416405228     
   28.000000000000000        3.2000000000000002        2.5250313474197634     
   28.000000000000000        4.0000000000000000        2.4848861231596886     
   28.000000000000000        4.8000000000000007        2.4838670680182671     
   28.000000000000000        5.6000000000000005        2.5209339734170304     
   28.000000000000000        6.4000000000000004        2.5226415870114236     
   28.000000000000000        7.2000000000000002        2.4830271988604529     
   28.000000000000000        8.0000000000000000        2.4796764409323302     
   28.000000000000000        8.8000000000000007        2.5153088692035559     
   28.000000000000000        9.6000000000000014        2.5115709609792831     
   28.000000000000000        10.400000000000000        2.5156535395260979     
   28.000000000000000        11.200000000000001        2.5254435660961612     
   28.000000000000000        12.000000000000000        2.4771697662916807     
   28.000000000000000        12.800000000000001        2.5272578747965238     
   28.000000000000000        13.600000000000001        2.4789756658179032     
   28.000000000000000        14.400000000000000        2.4775734279796500     
   28.000000000000000        15.200000000000001        2.5186378957861213     
   28.000000000000000        16.000000000000000        2.5240417655347223     
   28.000000000000000        16.800000000000001        2.5234438256497285     
   28.000000000000000        17.600000000000001        2.5230372776921532     
   28.000000000000000        18.400000000000002        2.4830740578751640     
   28.000000000000000        19.200000000000003        2.5308407668471351     
   28.000000000000000        20.000000000000000        2.5303794795537304     
   28.000000000000000        20.800000000000001        2.4845887483705908     
   28.000000000000000        21.600000000000001        2.4842960816688953     
   28.000000000000000        22.400000000000002        2.5339256361733060     
   28.000000000000000        23.200000000000003        2.5294875335224192     
   28.000000000000000        24.000000000000000        2.5275933986447696     
   28.000000000000000        24.800000000000001        2.4757959801777991     
   28.000000000000000        25.600000000000001        2.5310833605052161     
   28.000000000000000        26.400000000000002        2.4811066877364563     
   28.000000000000000        27.200000000000003        2.4813309968946657     
   28.000000000000000        28.000000000000000        2.5315531787232062     
   28.000000000000000        28.800000000000001        2.4831698384345122     
   28.000000000000000        29.600000000000001        2.5297783144782766     
   28.000000000000000        30.400000000000002        2.5244956514598145     
   28.000000000000000        31.200000000000003        2.5249675478274312     
   28.000000000000000        32.000000000000000        2.5230282038471659     

   28.800000000000001       0.80000000000000004        2.5196796770029515     
   28.800000000000001        1.6000000000000001        2.5214144184480349     
   28.800000000000001        2.4000000000000004        2.5157517495773427     
   28.800000000000001        3.2000000000000002        2.5202938434593753     
   28.800000000000001        4.0000000000000000        2.5270696129061045     
   28.800000000000001        4.8000000000000007        2.4856180341111034     
   28.800000000000001        5.6000000000000005        2.4835461250342674     
   28.800000000000001        6.4000000000000004        2.4803465320574074     
   28.800000000000001        7.2000000000000002        2.4758897422067321     
   28.800000000000001        8.0000000000000000        2.4721206284891166     
   28.800000000000001        8.8000000000000007        2.5078897376240539     
   28.800000000000001        9.6000000000000014        2.5054314101115085     
   28.800000000000001        10.400000000000000        2.5115886629787059     
   28.800000000000001        11.200000000000001        2.4738983988461984     
   28.800000000000001        12.000000000000000        2.5307790287073657     
   28.800000000000001        12.800000000000001        2.4787781349414111     
   28.800000000000001        13.600000000000001        2.5266603798105614     
   28.800000000000001        14.400000000000000        2.4819788568641012     
   28.800000000000001        15.200000000000001        2.5282520509154724     
   28.800000000000001        16.000000000000000        2.4775265692046764     
   28.800000000000001        16.800000000000001        2.4734800906306056     
   28.800000000000001        17.600000000000001        2.5277630404976561     
   28.800000000000001        18.400000000000002        2.4878804026189623     
   28.800000000000001        19.200000000000003        2.4857012086145591     
   28.800000000000001        20.000000000000000        2.4799408528572049     
   28.800000000000001        20.800000000000001        2.5292582178489997     
   28.800000000000001        21.600000000000001        2.5309714700155692     
   28.800000000000001        22.400000000000002        2.4817010206821486     
   28.800000000000001        23.200000000000003        2.4866825802269479     
   28.800000000000001        24.000000000000000        2.5257233178631515     
   28.800000000000001        24.800000000000001        2.5300011211017170     
   28.800000000000001        25.600000000000001        2.4784139229056117     
   28.800000000000001        26.400000000000002        2.5308795416557213     
   28.800000000000001        27.200000000000003        2.4836258564131937     
   28.800000000000001        28.000000000000000        2.5273737695030141     
   28.800000000000001        28.800000000000001        2.4850435930883163     
   28.800000000000001        29.600000000000001        2.4859291011035212     
   28.800000000000001        30.400000000000002        2.4861469472804973     
   28.800000000000001        31.200000000000003        2.4792688550080708     
   28.800000000000001        32.000000000000000        2.5211022837407167     

   29.600000000000001       0.80000000000000004        2.5213190924005753     
   29.600000000000001        1.6000000000000001        2.5125942135299297     
   29.600000000000001        2.4000000000000004        2.5145660600058699     
   29.600000000000001        3.2000000000000002        2.5214090932313611     
   29.600000000000001        4.0000000000000000        2.4838020834243375     
   29.600000000000001        4.8000000000000007        2.4880436422439800     
   29.600000000000001        5.6000000000000005        2.4853043445459955     
   29.600000000000001        6.4000000000000004        2.4772975020779371     
   29.600000000000001        7.2000000000000002        2.5171161358153542     
   29.600000000000001        8.0000000000000000        2.5128025238901484     
   29.600000000000001        8.8000000000000007        2.5107966961258930     
   29.600000000000001        9.6000000000000014        2.5079468833244913     
   29.600000000000001        10.400000000000000        2.5114062853193495     
   29.600000000000001        11.200000000000001        2.5207329484082539     
   29.600000000000001        12.000000000000000        2.4774934988835158     
   29.600000000000001        12.800000000000001        2.5245496438473847     
   29.600000000000001        13.600000000000001        2.5276715098244473     
   29.600000000000001        14.400000000000000        2.4887475470225371     
   29.600000000000001        15.200000000000001        2.4883488757406784     
   29.600000000000001        16.000000000000000        2.5270578687918088     
   29.600000000000001        16.800000000000001        2.5274548784917124     
   29.600000000000001        17.600000000000001        2.4747744613760978     
   29.600000000000001        18.400000000000002        2.5262276662789489     
   29.600000000000001        19.200000000000003        2.5253738577907749     
   29.600000000000001        20.000000000000000        2.5269069789578174     
   29.600000000000001        20.800000000000001        2.5268737945312729     
   29.600000000000001        21.600000000000001        2.4787054696385424     
   29.600000000000001        22.400000000000002        2.5314035680207807     
   29.600000000000001        23.200000000000003        2.4871035657251852     
   29.600000000000001        24.000000000000000        2.4857507682071183     
   29.600000000000001        24.800000000000001        2.4820573321473485     
   29.600000000000001        25.600000000000001        2.5285248808177516     
   29.600000000000001        26.400000000000002        2.4805575964274373     
   29.600000000000001        27.200000000000003        2.5242439989593244     
   29.600000000000001        28.000000000000000        2.4811056249932260     
   29.600000000000001        28.800000000000001        2.5257367748435535     
   29.600000000000001        29.600000000000001        2.5208239927223994     
   29.600000000000001        30.400000000000002        2.5231906708485679     
   29.600000000000001        31.200000000000003        2.5264078652933053     
   29.600000000000001        32.000000000000000        2.5191213104968853     

   30.400000000000002       0.80000000000000004        2.4740092297787872     
   30.400000000000002        1.6000000000000001        2.5198224884358975     
   30.400000000000002        2.4000000000000004        2.4672029234782125     
   30.400000000000002        3.2000000000000002        2.5193104323647555     
   30.400000000000002        4.0000000000000000        2.4856454825911318     
   30.400000000000002        4.8000000000000007        2.4848671964229774     
   30.400000000000002        5.6000000000000005        2.4820675513939494     
   30.400000000000002        6.4000000000000004        2.4765590850744306     
   30.400000000000002        7.2000000000000002        2.4777410445565518     
   30.400000000000002        8.0000000000000000        2.4792533862598227     
   30.400000000000002        8.8000000000000007        2.4796083284609853     
   30.400000000000002        9.6000000000000014        2.4807222551990011     
   30.400000000000002        10.400000000000000        2.4759893088002771     
   30.400000000000002        11.200000000000001        2.5176027669637544     
   30.400000000000002        12.000000000000000        2.5260756669113498     
   30.400000000000002        12.800000000000001        2.4795335758665238     
   30.400000000000002        13.600000000000001        2.4760177701459383     
   30.400000000000002        14.400000000000000        2.5366665032124374     
   30.400000000000002        15.200000000000001        2.4875874354784635     
   30.400000000000002        16.000000000000000        2.4844272241935128     
   30.400000000000002        16.800000000000001        2.5290595458526988     
   30.400000000000002        17.600000000000001        2.5275285434490287     
   30.400000000000002        18.400000000000002        2.5208944509864830     
   30.400000000000002        19.200000000000003        2.4805245308166097     
   30.400000000000002        20.000000000000000        2.4806749679749447     
   30.400000000000002        20.800000000000001        2.5286682395799716     
   30.400000000000002        21.600000000000001        2.5315017179311217     
   30.400000000000002        22.400000000000002        2.4820548742681150     
   30.400000000000002        23.200000000000003        2.5293637086940390     
   30.400000000000002        24.000000000000000        2.4832511532523869     
   30.400000000000002        24.800000000000001        2.4806348676983707     
   30.400000000000002        25.600000000000001        2.5287120014342843     
   30.400000000000002        26.400000000000002        2.5244160207610298     
   30.400000000000002        27.200000000000003        2.5267887522414010     
   30.400000000000002        28.000000000000000        2.4786799007742797     
   30.400000000000002        28.800000000000001        2.5194452424058769     
   30.400000000000002        29.600000000000001        2.5215017017076411     
   30.400000000000002        30.400000000000002        2.4757983556484788     
   30.400000000000002        31.200000000000003        2.4766427836776450     
   30.400000000000002        32.000000000000000        2.5259325128029504     

   31.200000000000003       0.80000000000000004        2.5219029724070658     
   31.200000000000003        1.6000000000000001        2.4780802217493783     
   31.200000000000003        2.4000000000000004        2.5278418196624237     
   31.200000000000003        3.2000000000000002        2.5243546142292028     
   31.200000000000003        4.0000000000000000        2.4842385168785914     
   31.200000000000003        4.8000000000000007        2.4868069882674111     
   31.200000000000003        5.6000000000000005        2.4829285906197245     
   31.200000000000003        6.4000000000000004        2.5242090707630060     
   31.200000000000003        7.2000000000000002        2.4828150429770384     
   31.200000000000003        8.0000000000000000        2.4870275377289928     
   31.200000000000003        8.8000000000000007        2.4869111159173980     
   31.200000000000003        9.6000000000000014        2.4881041663425911     
   31.200000000000003        10.400000000000000        2.4849649072354958     
   31.200000000000003        11.200000000000001        2.5187549321730116     
   31.200000000000003        12.000000000000000        2.4720757384682552     
   31.200000000000003        12.800000000000001        2.5243516157902883     
   31.200000000000003        13.600000000000001        2.5287131598144326     
   31.200000000000003        14.400000000000000        2.4751989633965881     
   31.200000000000003        15.200000000000001        2.5327626148610314     
   31.200000000000003        16.000000000000000        2.5343307874324905     
   31.200000000000003        16.800000000000001        2.4822339577191554     
   31.200000000000003        17.600000000000001        2.4847595374236340     
   31.200000000000003        18.400000000000002        2.4839957191294979     
   31.200000000000003        19.200000000000003        2.5280324411908870     
   31.200000000000003        20.000000000000000        2.5324080043465678     
   31.200000000000003        20.800000000000001        2.4794968680782747     
   31.200000000000003        21.600000000000001        2.4822165989214930     
   31.200000000000003        22.400000000000002        2.4843205356635547     
   31.200000000000003        23.200000000000003        2.5247393385336911     
   31.200000000000003        24.000000000000000        2.5258940885915924     
   31.200000000000003        24.800000000000001        2.5282340271979895     
   31.200000000000003        25.600000000000001        2.4784680575396090     
   31.200000000000003        26.400000000000002        2.4898132404557161     
   31.200000000000003        27.200000000000003        2.4845053097555900     
   31.200000000000003        28.000000000000000        2.4807529045874297     
   31.200000000000003        28.800000000000001        2.5222659642203507     
   31.200000000000003        29.600000000000001        2.4723674152057442     
   31.200000000000003        30.400000000000002        2.5238514690738358     
   31.200000000000003        31.200000000000003        2.4774545576897693     
   31.200000000000003        32.000000000000000        2.5211629084048881     

   32.000000000000000       0.80000000000000004        2.5225410238961317     
   32.000000000000000        1.6000000000000001        2.4901378522007280     
   32.000000000000000        2.4000000000000004        2.4915886426965197     
   32.000000000000000        3.2000000000000002        2.4880916079842628     
   32.000000000000000        4.0000000000000000        2.4848975982996504     
   32.000000000000000        4.8000000000000007        2.4838785581401144     
   32.000000000000000        5.6000000000000005        2.4839607572575138     
   32.000000000000000        6.4000000000000004        2.4862378885804644     
   32.000000000000000        7.2000000000000002        2.4875010247536129     
   32.000000000000000        8.0000000000000000        2.4873088460871804     
   32.000000000000000        8.8000000000000007        2.4830009654135146     
   32.000000000000000        9.6000000000000014        2.4881444825951822     
   32.000000000000000        10.400000000000000        2.4866309997188587     
   32.000000000000000        11.200000000000001        2.5202019551907830     
   32.000000000000000        12.000000000000000        2.5161635664706288     
   32.000000000000000        12.800000000000001        2.4759188837502855     
   32.000000000000000        13.600000000000001        2.4802287293031235     
   32.000000000000000        14.400000000000000        2.5300521931936824     
   32.000000000000000        15.200000000000001        2.4831424574364691     
   32.000000000000000        16.000000000000000        2.4839686953425617     
   32.000000000000000        16.800000000000001        2.5301959468656534     
   32.000000000000000        17.600000000000001        2.4854420535229904     
   32.000000000000000        18.400000000000002        2.4887994105215765     
   32.000000000000000        19.200000000000003        2.4844515144377555     
   32.000000000000000        20.000000000000000        2.4791913872532958     
   32.000000000000000        20.800000000000001        2.5252660786504912     
   32.000000000000000        21.600000000000001        2.5262325187906902     
   32.000000000000000        22.400000000000002        2.5255851350220113     
   32.000000000000000        23.200000000000003        2.4778696502001529     
   32.000000000000000        24.000000000000000        2.5283107901885549     
   32.000000000000000        24.800000000000001        2.4765427731938048     
   32.000000000000000        25.600000000000001        2.5307108486406102     
   32.000000000000000        26.400000000000002        2.4875251489502008     
   32.000000000000000        27.200000000000003        2.5261829149259398     
   32.000000000000000        28.000000000000000        2.5202511560515224     
   32.000000000000000        28.800000000000001        2.4799364800172001     
   32.000000000000000        29.600000000000001        2.5287011337608956     
   32.000000000000000        30.400000000000002        2.4769392078745769     
   32.000000000000000        31.200000000000003        2.4778327193637035     
   32.000000000000000        32.000000000000000        2.4731970235295551     
