# Supplementary material for: A first-principles phase field method for quantitatively predicting multi-composition phase separation without thermodynamic empirical parameter
Source: Nat Commun. 2019 Aug 1;10:3451. doi: 10.1038/s41467-019-11248-z (PMC6671953; doi:10.1038/s41467-019-11248-z)
Supplement: Supplementary file 3 — Source Data [file 41467_2019_11248_MOESM3_ESM.zip › supplementary-files/data-files/Fig.7/Fig7-d-Ni41%/out_Ni_100000-16.0]

  0.80000000000000004       0.80000000000000004        2.3484984165896492     
  0.80000000000000004        1.6000000000000001        2.3493815050051010     
  0.80000000000000004        2.4000000000000004        2.3510403780487112     
  0.80000000000000004        3.2000000000000002        2.3509591408476882     
  0.80000000000000004        4.0000000000000000        2.3524882350343317     
  0.80000000000000004        4.8000000000000007        2.3520816133123192     
  0.80000000000000004        5.6000000000000005        2.3524571977315794     
  0.80000000000000004        6.4000000000000004        2.3530688214913220     
  0.80000000000000004        7.2000000000000002        2.3512689287186950     
  0.80000000000000004        8.0000000000000000        2.3517353456888346     
  0.80000000000000004        8.8000000000000007        2.3519532157042859     
  0.80000000000000004        9.6000000000000014        2.3517110999139148     
  0.80000000000000004        10.400000000000000        2.3514603102075027     
  0.80000000000000004        11.200000000000001        2.3514855736556393     
  0.80000000000000004        12.000000000000000        2.3514249381816237     
  0.80000000000000004        12.800000000000001        2.3519795762836115     
  0.80000000000000004        13.600000000000001        2.3520130765803109     
  0.80000000000000004        14.400000000000000        2.3535061857519004     
  0.80000000000000004        15.200000000000001        2.3550472379202558     
  0.80000000000000004        16.000000000000000        2.3543690878512926     
  0.80000000000000004        16.800000000000001        2.3545422923941808     
  0.80000000000000004        17.600000000000001        2.3566792859125782     
  0.80000000000000004        18.400000000000002        2.3567168391695561     
  0.80000000000000004        19.200000000000003        2.3561391006928294     
  0.80000000000000004        20.000000000000000        2.3566329623432929     
  0.80000000000000004        20.800000000000001        2.3575361090734650     
  0.80000000000000004        21.600000000000001        2.3560286590674804     
  0.80000000000000004        22.400000000000002        2.3556655414163532     
  0.80000000000000004        23.200000000000003        2.3524060442501451     
  0.80000000000000004        24.000000000000000        2.3531389484376097     
  0.80000000000000004        24.800000000000001        2.3522463412189305     
  0.80000000000000004        25.600000000000001        2.3490813999264901     
  0.80000000000000004        26.400000000000002        2.3494222466050760     
  0.80000000000000004        27.200000000000003        2.3491515940648529     
  0.80000000000000004        28.000000000000000        2.3483977077639460     
  0.80000000000000004        28.800000000000001        2.3469907728807029     
  0.80000000000000004        29.600000000000001        2.3477026633378619     
  0.80000000000000004        30.400000000000002        2.3473643611190549     
  0.80000000000000004        31.200000000000003        2.3476857600431322     
  0.80000000000000004        32.000000000000000        2.3495352759423214     

   1.6000000000000001       0.80000000000000004        2.3499609605577469     
   1.6000000000000001        1.6000000000000001        2.3512331781590201     
   1.6000000000000001        2.4000000000000004        2.3511930076742744     
   1.6000000000000001        3.2000000000000002        2.3534095388674765     
   1.6000000000000001        4.0000000000000000        2.3525047134388970     
   1.6000000000000001        4.8000000000000007        2.3532129091615865     
   1.6000000000000001        5.6000000000000005        2.3525416638260701     
   1.6000000000000001        6.4000000000000004        2.3521990412211271     
   1.6000000000000001        7.2000000000000002        2.3522364252740355     
   1.6000000000000001        8.0000000000000000        2.3515535127242906     
   1.6000000000000001        8.8000000000000007        2.3527508612455006     
   1.6000000000000001        9.6000000000000014        2.3511057232941321     
   1.6000000000000001        10.400000000000000        2.3510759617632502     
   1.6000000000000001        11.200000000000001        2.3508039383756669     
   1.6000000000000001        12.000000000000000        2.3521614525749928     
   1.6000000000000001        12.800000000000001        2.3512087689025725     
   1.6000000000000001        13.600000000000001        2.3515119928447237     
   1.6000000000000001        14.400000000000000        2.3520688335647040     
   1.6000000000000001        15.200000000000001        2.3517259032845965     
   1.6000000000000001        16.000000000000000        2.3518441285567184     
   1.6000000000000001        16.800000000000001        2.3526307046913102     
   1.6000000000000001        17.600000000000001        2.3526764891003435     
   1.6000000000000001        18.400000000000002        2.3532488331257362     
   1.6000000000000001        19.200000000000003        2.3531755078135417     
   1.6000000000000001        20.000000000000000        2.3536343081067237     
   1.6000000000000001        20.800000000000001        2.3545118515312971     
   1.6000000000000001        21.600000000000001        2.3525518023205589     
   1.6000000000000001        22.400000000000002        2.3518705041530072     
   1.6000000000000001        23.200000000000003        2.3507460820007666     
   1.6000000000000001        24.000000000000000        2.3509256167396431     
   1.6000000000000001        24.800000000000001        2.3496887400455262     
   1.6000000000000001        25.600000000000001        2.3487143648597475     
   1.6000000000000001        26.400000000000002        2.3475959150948742     
   1.6000000000000001        27.200000000000003        2.3487647277115671     
   1.6000000000000001        28.000000000000000        2.3477365670691808     
   1.6000000000000001        28.800000000000001        2.3484401534153334     
   1.6000000000000001        29.600000000000001        2.3472411407515503     
   1.6000000000000001        30.400000000000002        2.3476619458298278     
   1.6000000000000001        31.200000000000003        2.3483317938083959     
   1.6000000000000001        32.000000000000000        2.3504407857565206     

   2.4000000000000004       0.80000000000000004        2.3520480262858188     
   2.4000000000000004        1.6000000000000001        2.3519273901142372     
   2.4000000000000004        2.4000000000000004        2.3514679092953648     
   2.4000000000000004        3.2000000000000002        2.3526565859956916     
   2.4000000000000004        4.0000000000000000        2.3544407833229721     
   2.4000000000000004        4.8000000000000007        2.3530927486526498     
   2.4000000000000004        5.6000000000000005        2.3529701625246457     
   2.4000000000000004        6.4000000000000004        2.3531837536955416     
   2.4000000000000004        7.2000000000000002        2.3524438935454124     
   2.4000000000000004        8.0000000000000000        2.3519527489045653     
   2.4000000000000004        8.8000000000000007        2.3515929721926399     
   2.4000000000000004        9.6000000000000014        2.3515229820979844     
   2.4000000000000004        10.400000000000000        2.3511137764221952     
   2.4000000000000004        11.200000000000001        2.3508599292078771     
   2.4000000000000004        12.000000000000000        2.3508692388718089     
   2.4000000000000004        12.800000000000001        2.3504255247755670     
   2.4000000000000004        13.600000000000001        2.3508497569607165     
   2.4000000000000004        14.400000000000000        2.3507353275069738     
   2.4000000000000004        15.200000000000001        2.3518515310877874     
   2.4000000000000004        16.000000000000000        2.3518300765293216     
   2.4000000000000004        16.800000000000001        2.3528563438140315     
   2.4000000000000004        17.600000000000001        2.3511427121634396     
   2.4000000000000004        18.400000000000002        2.3514343886114517     
   2.4000000000000004        19.200000000000003        2.3518775976475319     
   2.4000000000000004        20.000000000000000        2.3513074777943750     
   2.4000000000000004        20.800000000000001        2.3511623725649966     
   2.4000000000000004        21.600000000000001        2.3505385899649895     
   2.4000000000000004        22.400000000000002        2.3497610751364864     
   2.4000000000000004        23.200000000000003        2.3498933439895353     
   2.4000000000000004        24.000000000000000        2.3492961671363894     
   2.4000000000000004        24.800000000000001        2.3483370255577030     
   2.4000000000000004        25.600000000000001        2.3484302913703790     
   2.4000000000000004        26.400000000000002        2.3486637033550943     
   2.4000000000000004        27.200000000000003        2.3479230665635553     
   2.4000000000000004        28.000000000000000        2.3468330703294042     
   2.4000000000000004        28.800000000000001        2.3478914081001072     
   2.4000000000000004        29.600000000000001        2.3490999534068298     
   2.4000000000000004        30.400000000000002        2.3496674457219133     
   2.4000000000000004        31.200000000000003        2.3484662608707123     
   2.4000000000000004        32.000000000000000        2.3495183675286420     

   3.2000000000000002       0.80000000000000004        2.3513069385651373     
   3.2000000000000002        1.6000000000000001        2.3523857953235878     
   3.2000000000000002        2.4000000000000004        2.3531908199047828     
   3.2000000000000002        3.2000000000000002        2.3532651270324232     
   3.2000000000000002        4.0000000000000000        2.3539159638986940     
   3.2000000000000002        4.8000000000000007        2.3534216355763911     
   3.2000000000000002        5.6000000000000005        2.3529328604241972     
   3.2000000000000002        6.4000000000000004        2.3520366168843680     
   3.2000000000000002        7.2000000000000002        2.3525153733322237     
   3.2000000000000002        8.0000000000000000        2.3510570539138689     
   3.2000000000000002        8.8000000000000007        2.3509486126949244     
   3.2000000000000002        9.6000000000000014        2.3504200344478439     
   3.2000000000000002        10.400000000000000        2.3502474419910153     
   3.2000000000000002        11.200000000000001        2.3506448008107572     
   3.2000000000000002        12.000000000000000        2.3498800327026581     
   3.2000000000000002        12.800000000000001        2.3493355561014799     
   3.2000000000000002        13.600000000000001        2.3497757079520625     
   3.2000000000000002        14.400000000000000        2.3504885886480382     
   3.2000000000000002        15.200000000000001        2.3509655034080690     
   3.2000000000000002        16.000000000000000        2.3506495279466071     
   3.2000000000000002        16.800000000000001        2.3525257871904364     
   3.2000000000000002        17.600000000000001        2.3495953237520908     
   3.2000000000000002        18.400000000000002        2.3501758837812998     
   3.2000000000000002        19.200000000000003        2.3501597803402823     
   3.2000000000000002        20.000000000000000        2.3505506933999927     
   3.2000000000000002        20.800000000000001        2.3502921112674535     
   3.2000000000000002        21.600000000000001        2.3491976951053650     
   3.2000000000000002        22.400000000000002        2.3489804402187238     
   3.2000000000000002        23.200000000000003        2.3484364744874258     
   3.2000000000000002        24.000000000000000        2.3479363750728592     
   3.2000000000000002        24.800000000000001        2.3476506435582936     
   3.2000000000000002        25.600000000000001        2.3476111526251233     
   3.2000000000000002        26.400000000000002        2.3472835248290527     
   3.2000000000000002        27.200000000000003        2.3481647619802506     
   3.2000000000000002        28.000000000000000        2.3473285866163600     
   3.2000000000000002        28.800000000000001        2.3480161634517294     
   3.2000000000000002        29.600000000000001        2.3484505432194083     
   3.2000000000000002        30.400000000000002        2.3492604106937582     
   3.2000000000000002        31.200000000000003        2.3493757347584450     
   3.2000000000000002        32.000000000000000        2.3503601057729813     

   4.0000000000000000       0.80000000000000004        2.3525552679571264     
   4.0000000000000000        1.6000000000000001        2.3526584503531320     
   4.0000000000000000        2.4000000000000004        2.3530159068311929     
   4.0000000000000000        3.2000000000000002        2.3545973783023761     
   4.0000000000000000        4.0000000000000000        2.3524098874241548     
   4.0000000000000000        4.8000000000000007        2.3528728412736473     
   4.0000000000000000        5.6000000000000005        2.3522173210365618     
   4.0000000000000000        6.4000000000000004        2.3512181741606271     
   4.0000000000000000        7.2000000000000002        2.3505826674845212     
   4.0000000000000000        8.0000000000000000        2.3497396068168310     
   4.0000000000000000        8.8000000000000007        2.3487092174391733     
   4.0000000000000000        9.6000000000000014        2.3490669579412828     
   4.0000000000000000        10.400000000000000        2.3487450851575051     
   4.0000000000000000        11.200000000000001        2.3487534382033544     
   4.0000000000000000        12.000000000000000        2.3478299922603125     
   4.0000000000000000        12.800000000000001        2.3478858271670298     
   4.0000000000000000        13.600000000000001        2.3482308033064090     
   4.0000000000000000        14.400000000000000        2.3495059757521348     
   4.0000000000000000        15.200000000000001        2.3499098060798653     
   4.0000000000000000        16.000000000000000        2.3498267704182960     
   4.0000000000000000        16.800000000000001        2.3495180290413820     
   4.0000000000000000        17.600000000000001        2.3509205477851678     
   4.0000000000000000        18.400000000000002        2.3497359486110478     
   4.0000000000000000        19.200000000000003        2.3504567836363313     
   4.0000000000000000        20.000000000000000        2.3498596388357389     
   4.0000000000000000        20.800000000000001        2.3497735022759185     
   4.0000000000000000        21.600000000000001        2.3494137834307303     
   4.0000000000000000        22.400000000000002        2.3488430926426997     
   4.0000000000000000        23.200000000000003        2.3484838768852438     
   4.0000000000000000        24.000000000000000        2.3478230627263628     
   4.0000000000000000        24.800000000000001        2.3475203134756795     
   4.0000000000000000        25.600000000000001        2.3476873067742394     
   4.0000000000000000        26.400000000000002        2.3479820755014140     
   4.0000000000000000        27.200000000000003        2.3468185261696695     
   4.0000000000000000        28.000000000000000        2.3481742464305220     
   4.0000000000000000        28.800000000000001        2.3478380451941736     
   4.0000000000000000        29.600000000000001        2.3507064932130124     
   4.0000000000000000        30.400000000000002        2.3508634157521633     
   4.0000000000000000        31.200000000000003        2.3504451530362678     
   4.0000000000000000        32.000000000000000        2.3508198688052668     

   4.8000000000000007       0.80000000000000004        2.3536469732177836     
   4.8000000000000007        1.6000000000000001        2.3525423496941675     
   4.8000000000000007        2.4000000000000004        2.3534041273071611     
   4.8000000000000007        3.2000000000000002        2.3515367971267405     
   4.8000000000000007        4.0000000000000000        2.3524577712940387     
   4.8000000000000007        4.8000000000000007        2.3525624121060718     
   4.8000000000000007        5.6000000000000005        2.3504680343019602     
   4.8000000000000007        6.4000000000000004        2.3517942736910653     
   4.8000000000000007        7.2000000000000002        2.3457612535086971     
   4.8000000000000007        8.0000000000000000        2.3478045702773338     
   4.8000000000000007        8.8000000000000007        2.3459234755170892     
   4.8000000000000007        9.6000000000000014        2.3439412615125477     
   4.8000000000000007        10.400000000000000        2.3442793860336946     
   4.8000000000000007        11.200000000000001        2.3444048657028889     
   4.8000000000000007        12.000000000000000        2.3444330201301735     
   4.8000000000000007        12.800000000000001        2.3448310687124918     
   4.8000000000000007        13.600000000000001        2.3455192432482228     
   4.8000000000000007        14.400000000000000        2.3464515079542538     
   4.8000000000000007        15.200000000000001        2.3473277643456480     
   4.8000000000000007        16.000000000000000        2.3475610607523372     
   4.8000000000000007        16.800000000000001        2.3490080842696379     
   4.8000000000000007        17.600000000000001        2.3499719513973134     
   4.8000000000000007        18.400000000000002        2.3511542009175068     
   4.8000000000000007        19.200000000000003        2.3499898404708621     
   4.8000000000000007        20.000000000000000        2.3494902962010391     
   4.8000000000000007        20.800000000000001        2.3494717806709606     
   4.8000000000000007        21.600000000000001        2.3492325636360167     
   4.8000000000000007        22.400000000000002        2.3486747202528275     
   4.8000000000000007        23.200000000000003        2.3489405910551011     
   4.8000000000000007        24.000000000000000        2.3476615214952115     
   4.8000000000000007        24.800000000000001        2.3477263451878096     
   4.8000000000000007        25.600000000000001        2.3475400216352731     
   4.8000000000000007        26.400000000000002        2.3480976865710268     
   4.8000000000000007        27.200000000000003        2.3474934424042764     
   4.8000000000000007        28.000000000000000        2.3485350120798607     
   4.8000000000000007        28.800000000000001        2.3487991211488102     
   4.8000000000000007        29.600000000000001        2.3499900827681062     
   4.8000000000000007        30.400000000000002        2.3510490161946422     
   4.8000000000000007        31.200000000000003        2.3538177265897868     
   4.8000000000000007        32.000000000000000        2.3520270061147910     

   5.6000000000000005       0.80000000000000004        2.3534579137990681     
   5.6000000000000005        1.6000000000000001        2.3530935308719516     
   5.6000000000000005        2.4000000000000004        2.3541134305896918     
   5.6000000000000005        3.2000000000000002        2.3526168405668653     
   5.6000000000000005        4.0000000000000000        2.3510320304627963     
   5.6000000000000005        4.8000000000000007        2.3490958923773073     
   5.6000000000000005        5.6000000000000005        2.3475082799662323     
   5.6000000000000005        6.4000000000000004        2.3454604636172482     
   5.6000000000000005        7.2000000000000002        2.3437409788439170     
   5.6000000000000005        8.0000000000000000        2.3421939717216493     
   5.6000000000000005        8.8000000000000007        2.3394318413496511     
   5.6000000000000005        9.6000000000000014        2.3384451877267156     
   5.6000000000000005        10.400000000000000        2.3389381851895448     
   5.6000000000000005        11.200000000000001        2.3385622186120565     
   5.6000000000000005        12.000000000000000        2.3384396749251510     
   5.6000000000000005        12.800000000000001        2.3397169326564264     
   5.6000000000000005        13.600000000000001        2.3414606827797022     
   5.6000000000000005        14.400000000000000        2.3440256418705845     
   5.6000000000000005        15.200000000000001        2.3443316535007090     
   5.6000000000000005        16.000000000000000        2.3465066565842116     
   5.6000000000000005        16.800000000000001        2.3472275777442109     
   5.6000000000000005        17.600000000000001        2.3493349750169719     
   5.6000000000000005        18.400000000000002        2.3473298444959556     
   5.6000000000000005        19.200000000000003        2.3501488837519791     
   5.6000000000000005        20.000000000000000        2.3505418960565940     
   5.6000000000000005        20.800000000000001        2.3496645146307462     
   5.6000000000000005        21.600000000000001        2.3485488838186495     
   5.6000000000000005        22.400000000000002        2.3490633842902331     
   5.6000000000000005        23.200000000000003        2.3485829643682763     
   5.6000000000000005        24.000000000000000        2.3480511745774035     
   5.6000000000000005        24.800000000000001        2.3478835876431177     
   5.6000000000000005        25.600000000000001        2.3475402444415816     
   5.6000000000000005        26.400000000000002        2.3483050497406119     
   5.6000000000000005        27.200000000000003        2.3486149229711595     
   5.6000000000000005        28.000000000000000        2.3489368447351908     
   5.6000000000000005        28.800000000000001        2.3493266881079236     
   5.6000000000000005        29.600000000000001        2.3505579467501629     
   5.6000000000000005        30.400000000000002        2.3515297297042186     
   5.6000000000000005        31.200000000000003        2.3522939522948287     
   5.6000000000000005        32.000000000000000        2.3530459695495765     

   6.4000000000000004       0.80000000000000004        2.3532909844629355     
   6.4000000000000004        1.6000000000000001        2.3533710459377843     
   6.4000000000000004        2.4000000000000004        2.3512150161294221     
   6.4000000000000004        3.2000000000000002        2.3508285376679874     
   6.4000000000000004        4.0000000000000000        2.3485198711680124     
   6.4000000000000004        4.8000000000000007        2.3464512772791846     
   6.4000000000000004        5.6000000000000005        2.3415281169541804     
   6.4000000000000004        6.4000000000000004        2.3405100405300354     
   6.4000000000000004        7.2000000000000002        2.3377616261954377     
   6.4000000000000004        8.0000000000000000        2.3352170330659416     
   6.4000000000000004        8.8000000000000007        2.3326249274231214     
   6.4000000000000004        9.6000000000000014        2.3315272189789695     
   6.4000000000000004        10.400000000000000        2.3308816745234044     
   6.4000000000000004        11.200000000000001        2.3311629169926733     
   6.4000000000000004        12.000000000000000        2.3325129558551025     
   6.4000000000000004        12.800000000000001        2.3343174998903549     
   6.4000000000000004        13.600000000000001        2.3356947620171273     
   6.4000000000000004        14.400000000000000        2.3362397446660328     
   6.4000000000000004        15.200000000000001        2.3392300549713578     
   6.4000000000000004        16.000000000000000        2.3430841497176305     
   6.4000000000000004        16.800000000000001        2.3439876781850453     
   6.4000000000000004        17.600000000000001        2.3463538028490221     
   6.4000000000000004        18.400000000000002        2.3486930033505078     
   6.4000000000000004        19.200000000000003        2.3494845068757537     
   6.4000000000000004        20.000000000000000        2.3494384907537347     
   6.4000000000000004        20.800000000000001        2.3494786030118484     
   6.4000000000000004        21.600000000000001        2.3492071532319869     
   6.4000000000000004        22.400000000000002        2.3497848653093323     
   6.4000000000000004        23.200000000000003        2.3489808625053210     
   6.4000000000000004        24.000000000000000        2.3486418274052503     
   6.4000000000000004        24.800000000000001        2.3463839616698694     
   6.4000000000000004        25.600000000000001        2.3479990133983617     
   6.4000000000000004        26.400000000000002        2.3479813777029075     
   6.4000000000000004        27.200000000000003        2.3482210384186586     
   6.4000000000000004        28.000000000000000        2.3498586039499658     
   6.4000000000000004        28.800000000000001        2.3502611546503398     
   6.4000000000000004        29.600000000000001        2.3510945770700618     
   6.4000000000000004        30.400000000000002        2.3518234868044243     
   6.4000000000000004        31.200000000000003        2.3526149424544007     
   6.4000000000000004        32.000000000000000        2.3532039372744404     

   7.2000000000000002       0.80000000000000004        2.3535980696425960     
   7.2000000000000002        1.6000000000000001        2.3511607289005636     
   7.2000000000000002        2.4000000000000004        2.3506440381143912     
   7.2000000000000002        3.2000000000000002        2.3478603661625499     
   7.2000000000000002        4.0000000000000000        2.3452815494616956     
   7.2000000000000002        4.8000000000000007        2.3435228438264541     
   7.2000000000000002        5.6000000000000005        2.3372107577467274     
   7.2000000000000002        6.4000000000000004        2.3333378652643399     
   7.2000000000000002        7.2000000000000002        2.3295933193386933     
   7.2000000000000002        8.0000000000000000        2.3266411589689127     
   7.2000000000000002        8.8000000000000007        2.3236543259947511     
   7.2000000000000002        9.6000000000000014        2.3230800547832327     
   7.2000000000000002        10.400000000000000        2.3201866552142389     
   7.2000000000000002        11.200000000000001        2.3209832023550767     
   7.2000000000000002        12.000000000000000        2.3227976082708723     
   7.2000000000000002        12.800000000000001        2.3251429832471358     
   7.2000000000000002        13.600000000000001        2.3278781488902642     
   7.2000000000000002        14.400000000000000        2.3310866169141504     
   7.2000000000000002        15.200000000000001        2.3343882129371187     
   7.2000000000000002        16.000000000000000        2.3374566850411398     
   7.2000000000000002        16.800000000000001        2.3409773567119330     
   7.2000000000000002        17.600000000000001        2.3444521453624363     
   7.2000000000000002        18.400000000000002        2.3460985785824255     
   7.2000000000000002        19.200000000000003        2.3479220438111295     
   7.2000000000000002        20.000000000000000        2.3492147615433945     
   7.2000000000000002        20.800000000000001        2.3499377076075967     
   7.2000000000000002        21.600000000000001        2.3493240037391407     
   7.2000000000000002        22.400000000000002        2.3494999735875481     
   7.2000000000000002        23.200000000000003        2.3490105388454441     
   7.2000000000000002        24.000000000000000        2.3477023748605528     
   7.2000000000000002        24.800000000000001        2.3482511755945001     
   7.2000000000000002        25.600000000000001        2.3484839254368866     
   7.2000000000000002        26.400000000000002        2.3488005282105036     
   7.2000000000000002        27.200000000000003        2.3489167458299711     
   7.2000000000000002        28.000000000000000        2.3502088815972781     
   7.2000000000000002        28.800000000000001        2.3504575284114244     
   7.2000000000000002        29.600000000000001        2.3497064636974634     
   7.2000000000000002        30.400000000000002        2.3519829058848982     
   7.2000000000000002        31.200000000000003        2.3528873752153290     
   7.2000000000000002        32.000000000000000        2.3525857508000505     

   8.0000000000000000       0.80000000000000004        2.3516656455282527     
   8.0000000000000000        1.6000000000000001        2.3496128269830092     
   8.0000000000000000        2.4000000000000004        2.3476134856721900     
   8.0000000000000000        3.2000000000000002        2.3441609590982790     
   8.0000000000000000        4.0000000000000000        2.3403903586779786     
   8.0000000000000000        4.8000000000000007        2.3335506198305906     
   8.0000000000000000        5.6000000000000005        2.3285156306351147     
   8.0000000000000000        6.4000000000000004        2.3249590070911923     
   8.0000000000000000        7.2000000000000002        2.3191257769390941     
   8.0000000000000000        8.0000000000000000        2.3159036822228587     
   8.0000000000000000        8.8000000000000007        2.3122378799606360     
   8.0000000000000000        9.6000000000000014        2.3107602659005875     
   8.0000000000000000        10.400000000000000        2.3085929579493114     
   8.0000000000000000        11.200000000000001        2.3095308108601142     
   8.0000000000000000        12.000000000000000        2.3105592236389292     
   8.0000000000000000        12.800000000000001        2.3145028793163518     
   8.0000000000000000        13.600000000000001        2.3181139914908564     
   8.0000000000000000        14.400000000000000        2.3222337412472380     
   8.0000000000000000        15.200000000000001        2.3272288757441690     
   8.0000000000000000        16.000000000000000        2.3333117797594354     
   8.0000000000000000        16.800000000000001        2.3367289057316913     
   8.0000000000000000        17.600000000000001        2.3407603621363515     
   8.0000000000000000        18.400000000000002        2.3430975438690522     
   8.0000000000000000        19.200000000000003        2.3470743004065935     
   8.0000000000000000        20.000000000000000        2.3487395231622656     
   8.0000000000000000        20.800000000000001        2.3491355810525398     
   8.0000000000000000        21.600000000000001        2.3493256969754990     
   8.0000000000000000        22.400000000000002        2.3495693324328717     
   8.0000000000000000        23.200000000000003        2.3495882635157401     
   8.0000000000000000        24.000000000000000        2.3491768679253324     
   8.0000000000000000        24.800000000000001        2.3489957589820700     
   8.0000000000000000        25.600000000000001        2.3484537196238335     
   8.0000000000000000        26.400000000000002        2.3490615012728657     
   8.0000000000000000        27.200000000000003        2.3499928160994910     
   8.0000000000000000        28.000000000000000        2.3497017116728700     
   8.0000000000000000        28.800000000000001        2.3518829642772334     
   8.0000000000000000        29.600000000000001        2.3521927767594306     
   8.0000000000000000        30.400000000000002        2.3520818161780639     
   8.0000000000000000        31.200000000000003        2.3528774577262808     
   8.0000000000000000        32.000000000000000        2.3523283062648503     

   8.8000000000000007       0.80000000000000004        2.3503832209556750     
   8.8000000000000007        1.6000000000000001        2.3477324844504865     
   8.8000000000000007        2.4000000000000004        2.3434074222419063     
   8.8000000000000007        3.2000000000000002        2.3397882095921965     
   8.8000000000000007        4.0000000000000000        2.3349403434829084     
   8.8000000000000007        4.8000000000000007        2.3284697277364388     
   8.8000000000000007        5.6000000000000005        2.3225387982553705     
   8.8000000000000007        6.4000000000000004        2.3153110615774697     
   8.8000000000000007        7.2000000000000002        2.3104987451837178     
   8.8000000000000007        8.0000000000000000        2.3034266763684692     
   8.8000000000000007        8.8000000000000007        2.3005154799296679     
   8.8000000000000007        9.6000000000000014        2.2969003936984080     
   8.8000000000000007        10.400000000000000        2.2942789031267155     
   8.8000000000000007        11.200000000000001        2.2963021281399500     
   8.8000000000000007        12.000000000000000        2.2987350244444023     
   8.8000000000000007        12.800000000000001        2.3019102504873810     
   8.8000000000000007        13.600000000000001        2.3057733775382152     
   8.8000000000000007        14.400000000000000        2.3134380131527270     
   8.8000000000000007        15.200000000000001        2.3195251044939802     
   8.8000000000000007        16.000000000000000        2.3255251323063302     
   8.8000000000000007        16.800000000000001        2.3316254678695105     
   8.8000000000000007        17.600000000000001        2.3362102682925188     
   8.8000000000000007        18.400000000000002        2.3413236886526851     
   8.8000000000000007        19.200000000000003        2.3464213207657827     
   8.8000000000000007        20.000000000000000        2.3473636946474676     
   8.8000000000000007        20.800000000000001        2.3488258600159941     
   8.8000000000000007        21.600000000000001        2.3517473214536211     
   8.8000000000000007        22.400000000000002        2.3504538423206029     
   8.8000000000000007        23.200000000000003        2.3500065156447683     
   8.8000000000000007        24.000000000000000        2.3494555779602839     
   8.8000000000000007        24.800000000000001        2.3496732629094685     
   8.8000000000000007        25.600000000000001        2.3499188204283348     
   8.8000000000000007        26.400000000000002        2.3492786393677876     
   8.8000000000000007        27.200000000000003        2.3496312357344666     
   8.8000000000000007        28.000000000000000        2.3501298375139248     
   8.8000000000000007        28.800000000000001        2.3505400858120939     
   8.8000000000000007        29.600000000000001        2.3513748819376334     
   8.8000000000000007        30.400000000000002        2.3526421367857262     
   8.8000000000000007        31.200000000000003        2.3524071177877106     
   8.8000000000000007        32.000000000000000        2.3517498278207909     

   9.6000000000000014       0.80000000000000004        2.3487087042517922     
   9.6000000000000014        1.6000000000000001        2.3455582111166442     
   9.6000000000000014        2.4000000000000004        2.3410875508745841     
   9.6000000000000014        3.2000000000000002        2.3352172445907859     
   9.6000000000000014        4.0000000000000000        2.3284910241180619     
   9.6000000000000014        4.8000000000000007        2.3215099668968953     
   9.6000000000000014        5.6000000000000005        2.3131743060117333     
   9.6000000000000014        6.4000000000000004        2.3048794514170319     
   9.6000000000000014        7.2000000000000002        2.2975387990341640     
   9.6000000000000014        8.0000000000000000        2.2910680251641646     
   9.6000000000000014        8.8000000000000007        2.2849074026733578     
   9.6000000000000014        9.6000000000000014        2.2808566388982081     
   9.6000000000000014        10.400000000000000        2.2803875710283039     
   9.6000000000000014        11.200000000000001        2.2799455225190486     
   9.6000000000000014        12.000000000000000        2.2846022662468060     
   9.6000000000000014        12.800000000000001        2.2887203967529923     
   9.6000000000000014        13.600000000000001        2.2945953921138900     
   9.6000000000000014        14.400000000000000        2.3028267333343684     
   9.6000000000000014        15.200000000000001        2.3115844599457152     
   9.6000000000000014        16.000000000000000        2.3178250926721251     
   9.6000000000000014        16.800000000000001        2.3253432457240333     
   9.6000000000000014        17.600000000000001        2.3323135014800376     
   9.6000000000000014        18.400000000000002        2.3375836823721716     
   9.6000000000000014        19.200000000000003        2.3434837219576643     
   9.6000000000000014        20.000000000000000        2.3458820610585658     
   9.6000000000000014        20.800000000000001        2.3492035923420844     
   9.6000000000000014        21.600000000000001        2.3500014286192035     
   9.6000000000000014        22.400000000000002        2.3514826547836103     
   9.6000000000000014        23.200000000000003        2.3494294902358006     
   9.6000000000000014        24.000000000000000        2.3501781998013564     
   9.6000000000000014        24.800000000000001        2.3494210308222843     
   9.6000000000000014        25.600000000000001        2.3499189257147495     
   9.6000000000000014        26.400000000000002        2.3499336970980602     
   9.6000000000000014        27.200000000000003        2.3501744063589087     
   9.6000000000000014        28.000000000000000        2.3500229360836626     
   9.6000000000000014        28.800000000000001        2.3504426465320725     
   9.6000000000000014        29.600000000000001        2.3509339017210595     
   9.6000000000000014        30.400000000000002        2.3515097442710484     
   9.6000000000000014        31.200000000000003        2.3513438895800935     
   9.6000000000000014        32.000000000000000        2.3505028982886742     

   10.400000000000000       0.80000000000000004        2.3466904328199774     
   10.400000000000000        1.6000000000000001        2.3420615306942336     
   10.400000000000000        2.4000000000000004        2.3381306069885963     
   10.400000000000000        3.2000000000000002        2.3299013419231707     
   10.400000000000000        4.0000000000000000        2.3215256570528648     
   10.400000000000000        4.8000000000000007        2.3130637102695912     
   10.400000000000000        5.6000000000000005        2.3041268855174906     
   10.400000000000000        6.4000000000000004        2.2933062539062798     
   10.400000000000000        7.2000000000000002        2.2846768019324180     
   10.400000000000000        8.0000000000000000        2.2768955670027813     
   10.400000000000000        8.8000000000000007        2.2706650932397827     
   10.400000000000000        9.6000000000000014        2.2665832407040201     
   10.400000000000000        10.400000000000000        2.2653589290841247     
   10.400000000000000        11.200000000000001        2.2661253107563160     
   10.400000000000000        12.000000000000000        2.2698973236856719     
   10.400000000000000        12.800000000000001        2.2754863656330664     
   10.400000000000000        13.600000000000001        2.2828165966647482     
   10.400000000000000        14.400000000000000        2.2912489194847114     
   10.400000000000000        15.200000000000001        2.3007940178145989     
   10.400000000000000        16.000000000000000        2.3104126729460650     
   10.400000000000000        16.800000000000001        2.3195797447305919     
   10.400000000000000        17.600000000000001        2.3282515580506020     
   10.400000000000000        18.400000000000002        2.3358581378733470     
   10.400000000000000        19.200000000000003        2.3422391734271475     
   10.400000000000000        20.000000000000000        2.3461845500583336     
   10.400000000000000        20.800000000000001        2.3494633637462532     
   10.400000000000000        21.600000000000001        2.3517846589661824     
   10.400000000000000        22.400000000000002        2.3528892921535260     
   10.400000000000000        23.200000000000003        2.3512713339094025     
   10.400000000000000        24.000000000000000        2.3520676128221778     
   10.400000000000000        24.800000000000001        2.3512032004930274     
   10.400000000000000        25.600000000000001        2.3510961316689638     
   10.400000000000000        26.400000000000002        2.3502795704021553     
   10.400000000000000        27.200000000000003        2.3504404445441001     
   10.400000000000000        28.000000000000000        2.3502492298144748     
   10.400000000000000        28.800000000000001        2.3522597951286102     
   10.400000000000000        29.600000000000001        2.3509887833817396     
   10.400000000000000        30.400000000000002        2.3509023753432698     
   10.400000000000000        31.200000000000003        2.3499774960805699     
   10.400000000000000        32.000000000000000        2.3485278530920612     

   11.200000000000001       0.80000000000000004        2.3437727693895183     
   11.200000000000001        1.6000000000000001        2.3387931344037121     
   11.200000000000001        2.4000000000000004        2.3322360373029483     
   11.200000000000001        3.2000000000000002        2.3243698313734171     
   11.200000000000001        4.0000000000000000        2.3130688664858376     
   11.200000000000001        4.8000000000000007        2.3045826340233901     
   11.200000000000001        5.6000000000000005        2.2931757339693157     
   11.200000000000001        6.4000000000000004        2.2790593446201211     
   11.200000000000001        7.2000000000000002        2.2723945916191415     
   11.200000000000001        8.0000000000000000        2.2628044468878601     
   11.200000000000001        8.8000000000000007        2.2561481026356249     
   11.200000000000001        9.6000000000000014        2.2512631628783124     
   11.200000000000001        10.400000000000000        2.2502064776844399     
   11.200000000000001        11.200000000000001        2.2514870391821216     
   11.200000000000001        12.000000000000000        2.2554958457891248     
   11.200000000000001        12.800000000000001        2.2621164107590865     
   11.200000000000001        13.600000000000001        2.2708241735287626     
   11.200000000000001        14.400000000000000        2.2813545783789801     
   11.200000000000001        15.200000000000001        2.2923895782627874     
   11.200000000000001        16.000000000000000        2.3043686145781068     
   11.200000000000001        16.800000000000001        2.3140241828073673     
   11.200000000000001        17.600000000000001        2.3254273223788213     
   11.200000000000001        18.400000000000002        2.3341986548271474     
   11.200000000000001        19.200000000000003        2.3421114567883285     
   11.200000000000001        20.000000000000000        2.3464723329451931     
   11.200000000000001        20.800000000000001        2.3512201181514092     
   11.200000000000001        21.600000000000001        2.3532468735480556     
   11.200000000000001        22.400000000000002        2.3539333131963156     
   11.200000000000001        23.200000000000003        2.3559844819363804     
   11.200000000000001        24.000000000000000        2.3528504726606769     
   11.200000000000001        24.800000000000001        2.3532817075342951     
   11.200000000000001        25.600000000000001        2.3518284603393491     
   11.200000000000001        26.400000000000002        2.3516232557108743     
   11.200000000000001        27.200000000000003        2.3519502884336916     
   11.200000000000001        28.000000000000000        2.3508535228696883     
   11.200000000000001        28.800000000000001        2.3511938232130327     
   11.200000000000001        29.600000000000001        2.3506586031685162     
   11.200000000000001        30.400000000000002        2.3504193568956979     
   11.200000000000001        31.200000000000003        2.3489025810901594     
   11.200000000000001        32.000000000000000        2.3471375773667074     

   12.000000000000000       0.80000000000000004        2.3434810258124208     
   12.000000000000000        1.6000000000000001        2.3345563540241452     
   12.000000000000000        2.4000000000000004        2.3289403414861942     
   12.000000000000000        3.2000000000000002        2.3191049836509379     
   12.000000000000000        4.0000000000000000        2.3087750262534468     
   12.000000000000000        4.8000000000000007        2.2968586660260941     
   12.000000000000000        5.6000000000000005        2.2850873186884386     
   12.000000000000000        6.4000000000000004        2.2707383124922567     
   12.000000000000000        7.2000000000000002        2.2607689371965960     
   12.000000000000000        8.0000000000000000        2.2507808207559723     
   12.000000000000000        8.8000000000000007        2.2432815301416458     
   12.000000000000000        9.6000000000000014        2.2374287969578921     
   12.000000000000000        10.400000000000000        2.2364217238710928     
   12.000000000000000        11.200000000000001        2.2378214661206668     
   12.000000000000000        12.000000000000000        2.2420584453000370     
   12.000000000000000        12.800000000000001        2.2501951587746110     
   12.000000000000000        13.600000000000001        2.2601334770028321     
   12.000000000000000        14.400000000000000        2.2719191123644960     
   12.000000000000000        15.200000000000001        2.2848259784698697     
   12.000000000000000        16.000000000000000        2.2987989183633344     
   12.000000000000000        16.800000000000001        2.3118420373841095     
   12.000000000000000        17.600000000000001        2.3237415835300155     
   12.000000000000000        18.400000000000002        2.3339334411066521     
   12.000000000000000        19.200000000000003        2.3429830276660177     
   12.000000000000000        20.000000000000000        2.3496948223275420     
   12.000000000000000        20.800000000000001        2.3541028758934810     
   12.000000000000000        21.600000000000001        2.3566096228021634     
   12.000000000000000        22.400000000000002        2.3577827185333713     
   12.000000000000000        23.200000000000003        2.3571341145166560     
   12.000000000000000        24.000000000000000        2.3573675472663975     
   12.000000000000000        24.800000000000001        2.3558547822917251     
   12.000000000000000        25.600000000000001        2.3550953332608131     
   12.000000000000000        26.400000000000002        2.3535856516969469     
   12.000000000000000        27.200000000000003        2.3524154091441716     
   12.000000000000000        28.000000000000000        2.3517826264378638     
   12.000000000000000        28.800000000000001        2.3511053551031904     
   12.000000000000000        29.600000000000001        2.3506956874912377     
   12.000000000000000        30.400000000000002        2.3504669454127169     
   12.000000000000000        31.200000000000003        2.3481854690479760     
   12.000000000000000        32.000000000000000        2.3455343011338061     

   12.800000000000001       0.80000000000000004        2.3398317241580910     
   12.800000000000001        1.6000000000000001        2.3341263559937384     
   12.800000000000001        2.4000000000000004        2.3253853814739514     
   12.800000000000001        3.2000000000000002        2.3144963239327887     
   12.800000000000001        4.0000000000000000        2.3027006029828594     
   12.800000000000001        4.8000000000000007        2.2896560847882048     
   12.800000000000001        5.6000000000000005        2.2762458415384303     
   12.800000000000001        6.4000000000000004        2.2624750392887463     
   12.800000000000001        7.2000000000000002        2.2505205582540300     
   12.800000000000001        8.0000000000000000        2.2403041074511578     
   12.800000000000001        8.8000000000000007        2.2318734518512668     
   12.800000000000001        9.6000000000000014        2.2265366845510708     
   12.800000000000001        10.400000000000000        2.2249684035114035     
   12.800000000000001        11.200000000000001        2.2263697580363981     
   12.800000000000001        12.000000000000000        2.2317860298199492     
   12.800000000000001        12.800000000000001        2.2401277123856191     
   12.800000000000001        13.600000000000001        2.2519772458479816     
   12.800000000000001        14.400000000000000        2.2652868271846298     
   12.800000000000001        15.200000000000001        2.2799371092827281     
   12.800000000000001        16.000000000000000        2.2954866278991397     
   12.800000000000001        16.800000000000001        2.3093674783263438     
   12.800000000000001        17.600000000000001        2.3242377091359518     
   12.800000000000001        18.400000000000002        2.3356582246930437     
   12.800000000000001        19.200000000000003        2.3454305013604380     
   12.800000000000001        20.000000000000000        2.3525428248965694     
   12.800000000000001        20.800000000000001        2.3575699119258977     
   12.800000000000001        21.600000000000001        2.3610171492719800     
   12.800000000000001        22.400000000000002        2.3627946561972566     
   12.800000000000001        23.200000000000003        2.3622940738641853     
   12.800000000000001        24.000000000000000        2.3615069773695190     
   12.800000000000001        24.800000000000001        2.3594677309171681     
   12.800000000000001        25.600000000000001        2.3580599269474698     
   12.800000000000001        26.400000000000002        2.3558111740011136     
   12.800000000000001        27.200000000000003        2.3533069664374331     
   12.800000000000001        28.000000000000000        2.3539656574396952     
   12.800000000000001        28.800000000000001        2.3535043341471997     
   12.800000000000001        29.600000000000001        2.3510060902841277     
   12.800000000000001        30.400000000000002        2.3518381007291485     
   12.800000000000001        31.200000000000003        2.3477664198239876     
   12.800000000000001        32.000000000000000        2.3453721433861117     

   13.600000000000001       0.80000000000000004        2.3393241505916884     
   13.600000000000001        1.6000000000000001        2.3311764557515122     
   13.600000000000001        2.4000000000000004        2.3223432777608379     
   13.600000000000001        3.2000000000000002        2.3107085633282844     
   13.600000000000001        4.0000000000000000        2.2984901271244684     
   13.600000000000001        4.8000000000000007        2.2837391315369868     
   13.600000000000001        5.6000000000000005        2.2706969587428079     
   13.600000000000001        6.4000000000000004        2.2557677167120125     
   13.600000000000001        7.2000000000000002        2.2429307791945772     
   13.600000000000001        8.0000000000000000        2.2315947271254100     
   13.600000000000001        8.8000000000000007        2.2222746128088708     
   13.600000000000001        9.6000000000000014        2.2176032403923078     
   13.600000000000001        10.400000000000000        2.2161172214083229     
   13.600000000000001        11.200000000000001        2.2169543540588084     
   13.600000000000001        12.000000000000000        2.2229216311408684     
   13.600000000000001        12.800000000000001        2.2337249759676294     
   13.600000000000001        13.600000000000001        2.2464201049003751     
   13.600000000000001        14.400000000000000        2.2612914481411339     
   13.600000000000001        15.200000000000001        2.2758670894018374     
   13.600000000000001        16.000000000000000        2.2941439434723723     
   13.600000000000001        16.800000000000001        2.3110713928180266     
   13.600000000000001        17.600000000000001        2.3261814244100223     
   13.600000000000001        18.400000000000002        2.3398184251082892     
   13.600000000000001        19.200000000000003        2.3503292088125844     
   13.600000000000001        20.000000000000000        2.3588576431861061     
   13.600000000000001        20.800000000000001        2.3650428973306337     
   13.600000000000001        21.600000000000001        2.3679523471488721     
   13.600000000000001        22.400000000000002        2.3692191037710937     
   13.600000000000001        23.200000000000003        2.3683456065412458     
   13.600000000000001        24.000000000000000        2.3670277713440071     
   13.600000000000001        24.800000000000001        2.3661837138275574     
   13.600000000000001        25.600000000000001        2.3621394690825595     
   13.600000000000001        26.400000000000002        2.3585152644122291     
   13.600000000000001        27.200000000000003        2.3571003230427618     
   13.600000000000001        28.000000000000000        2.3551476129733535     
   13.600000000000001        28.800000000000001        2.3534254623120350     
   13.600000000000001        29.600000000000001        2.3517646609282981     
   13.600000000000001        30.400000000000002        2.3498255917992514     
   13.600000000000001        31.200000000000003        2.3473968928698308     
   13.600000000000001        32.000000000000000        2.3430865385432815     

   14.400000000000000       0.80000000000000004        2.3373352984993194     
   14.400000000000000        1.6000000000000001        2.3298128803596931     
   14.400000000000000        2.4000000000000004        2.3200227320032605     
   14.400000000000000        3.2000000000000002        2.3083400584038705     
   14.400000000000000        4.0000000000000000        2.2957346425510052     
   14.400000000000000        4.8000000000000007        2.2812839730648742     
   14.400000000000000        5.6000000000000005        2.2667379848908200     
   14.400000000000000        6.4000000000000004        2.2529922228183987     
   14.400000000000000        7.2000000000000002        2.2381743099469307     
   14.400000000000000        8.0000000000000000        2.2258502026422482     
   14.400000000000000        8.8000000000000007        2.2166507841082197     
   14.400000000000000        9.6000000000000014        2.2125317984041954     
   14.400000000000000        10.400000000000000        2.2108188409365090     
   14.400000000000000        11.200000000000001        2.2131038567586265     
   14.400000000000000        12.000000000000000        2.2191018087001142     
   14.400000000000000        12.800000000000001        2.2298879368583884     
   14.400000000000000        13.600000000000001        2.2437436342798143     
   14.400000000000000        14.400000000000000        2.2596808839433438     
   14.400000000000000        15.200000000000001        2.2776252456606501     
   14.400000000000000        16.000000000000000        2.2972172646731530     
   14.400000000000000        16.800000000000001        2.3139221936485459     
   14.400000000000000        17.600000000000001        2.3304467481744662     
   14.400000000000000        18.400000000000002        2.3469655722613223     
   14.400000000000000        19.200000000000003        2.3560340717167909     
   14.400000000000000        20.000000000000000        2.3662162928404884     
   14.400000000000000        20.800000000000001        2.3733354437867549     
   14.400000000000000        21.600000000000001        2.3768474801629997     
   14.400000000000000        22.400000000000002        2.3767513572331502     
   14.400000000000000        23.200000000000003        2.3761322242298695     
   14.400000000000000        24.000000000000000        2.3747117243128284     
   14.400000000000000        24.800000000000001        2.3710828638869490     
   14.400000000000000        25.600000000000001        2.3677484746066733     
   14.400000000000000        26.400000000000002        2.3629719130591167     
   14.400000000000000        27.200000000000003        2.3608406829394135     
   14.400000000000000        28.000000000000000        2.3581555004226997     
   14.400000000000000        28.800000000000001        2.3552582371744113     
   14.400000000000000        29.600000000000001        2.3530264526021414     
   14.400000000000000        30.400000000000002        2.3506541966155594     
   14.400000000000000        31.200000000000003        2.3464656678415370     
   14.400000000000000        32.000000000000000        2.3428903513312171     

   15.200000000000001       0.80000000000000004        2.3366787730464784     
   15.200000000000001        1.6000000000000001        2.3291655410967320     
   15.200000000000001        2.4000000000000004        2.3199195522634444     
   15.200000000000001        3.2000000000000002        2.3081208171903729     
   15.200000000000001        4.0000000000000000        2.2947647956509436     
   15.200000000000001        4.8000000000000007        2.2800309315833696     
   15.200000000000001        5.6000000000000005        2.2650314430621825     
   15.200000000000001        6.4000000000000004        2.2490149870422922     
   15.200000000000001        7.2000000000000002        2.2363480848907420     
   15.200000000000001        8.0000000000000000        2.2249567454869963     
   15.200000000000001        8.8000000000000007        2.2162068297238435     
   15.200000000000001        9.6000000000000014        2.2103171325790361     
   15.200000000000001        10.400000000000000        2.2088790216476850     
   15.200000000000001        11.200000000000001        2.2122029381611013     
   15.200000000000001        12.000000000000000        2.2188464823104841     
   15.200000000000001        12.800000000000001        2.2309469297174629     
   15.200000000000001        13.600000000000001        2.2471381805003716     
   15.200000000000001        14.400000000000000        2.2629917619295639     
   15.200000000000001        15.200000000000001        2.2838038438488577     
   15.200000000000001        16.000000000000000        2.3030567348507183     
   15.200000000000001        16.800000000000001        2.3210993510739204     
   15.200000000000001        17.600000000000001        2.3394561761790782     
   15.200000000000001        18.400000000000002        2.3546890580036099     
   15.200000000000001        19.200000000000003        2.3670768471292445     
   15.200000000000001        20.000000000000000        2.3779369280639266     
   15.200000000000001        20.800000000000001        2.3830812820104397     
   15.200000000000001        21.600000000000001        2.3872089852207008     
   15.200000000000001        22.400000000000002        2.3866399784332688     
   15.200000000000001        23.200000000000003        2.3862006451294571     
   15.200000000000001        24.000000000000000        2.3827731681165822     
   15.200000000000001        24.800000000000001        2.3781419843538072     
   15.200000000000001        25.600000000000001        2.3750743606043980     
   15.200000000000001        26.400000000000002        2.3694241864017971     
   15.200000000000001        27.200000000000003        2.3651395614437996     
   15.200000000000001        28.000000000000000        2.3613939299191604     
   15.200000000000001        28.800000000000001        2.3589052755646054     
   15.200000000000001        29.600000000000001        2.3549419364451190     
   15.200000000000001        30.400000000000002        2.3511319151234336     
   15.200000000000001        31.200000000000003        2.3471524120792013     
   15.200000000000001        32.000000000000000        2.3426597433218808     

   16.000000000000000       0.80000000000000004        2.3364274670543446     
   16.000000000000000        1.6000000000000001        2.3293826432352458     
   16.000000000000000        2.4000000000000004        2.3198757221290602     
   16.000000000000000        3.2000000000000002        2.3088055544258714     
   16.000000000000000        4.0000000000000000        2.2958983580580186     
   16.000000000000000        4.8000000000000007        2.2825333544952606     
   16.000000000000000        5.6000000000000005        2.2661591340803708     
   16.000000000000000        6.4000000000000004        2.2521041162891700     
   16.000000000000000        7.2000000000000002        2.2383517247597720     
   16.000000000000000        8.0000000000000000        2.2273367380135825     
   16.000000000000000        8.8000000000000007        2.2174751989550407     
   16.000000000000000        9.6000000000000014        2.2113827688450844     
   16.000000000000000        10.400000000000000        2.2115868176642826     
   16.000000000000000        11.200000000000001        2.2144872669820836     
   16.000000000000000        12.000000000000000        2.2227194775326686     
   16.000000000000000        12.800000000000001        2.2359803554747164     
   16.000000000000000        13.600000000000001        2.2505494678677831     
   16.000000000000000        14.400000000000000        2.2693539108482312     
   16.000000000000000        15.200000000000001        2.2900962447946576     
   16.000000000000000        16.000000000000000        2.3100452439848005     
   16.000000000000000        16.800000000000001        2.3299506959447047     
   16.000000000000000        17.600000000000001        2.3482844238654463     
   16.000000000000000        18.400000000000002        2.3656899474955542     
   16.000000000000000        19.200000000000003        2.3797312009144949     
   16.000000000000000        20.000000000000000        2.3889039252630844     
   16.000000000000000        20.800000000000001        2.3951814527705451     
   16.000000000000000        21.600000000000001        2.3982758275932379     
   16.000000000000000        22.400000000000002        2.3987208118279701     
   16.000000000000000        23.200000000000003        2.3960388855322723     
   16.000000000000000        24.000000000000000        2.3923984630812063     
   16.000000000000000        24.800000000000001        2.3865800597785305     
   16.000000000000000        25.600000000000001        2.3810138745335485     
   16.000000000000000        26.400000000000002        2.3755216012011906     
   16.000000000000000        27.200000000000003        2.3703938103459130     
   16.000000000000000        28.000000000000000        2.3653168867545626     
   16.000000000000000        28.800000000000001        2.3610439298352164     
   16.000000000000000        29.600000000000001        2.3570034264688511     
   16.000000000000000        30.400000000000002        2.3529222283868134     
   16.000000000000000        31.200000000000003        2.3481252001484476     
   16.000000000000000        32.000000000000000        2.3431981860671276     

   16.800000000000001       0.80000000000000004        2.3378590315626591     
   16.800000000000001        1.6000000000000001        2.3305628565651988     
   16.800000000000001        2.4000000000000004        2.3211643227690542     
   16.800000000000001        3.2000000000000002        2.3097695778952132     
   16.800000000000001        4.0000000000000000        2.2975777790518381     
   16.800000000000001        4.8000000000000007        2.2835814440675808     
   16.800000000000001        5.6000000000000005        2.2691879084157427     
   16.800000000000001        6.4000000000000004        2.2555442556378216     
   16.800000000000001        7.2000000000000002        2.2422106973480362     
   16.800000000000001        8.0000000000000000        2.2317117120807892     
   16.800000000000001        8.8000000000000007        2.2217265471081880     
   16.800000000000001        9.6000000000000014        2.2165045898551470     
   16.800000000000001        10.400000000000000        2.2170646819766224     
   16.800000000000001        11.200000000000001        2.2218230413436695     
   16.800000000000001        12.000000000000000        2.2317047864031232     
   16.800000000000001        12.800000000000001        2.2433970047678735     
   16.800000000000001        13.600000000000001        2.2596650875237714     
   16.800000000000001        14.400000000000000        2.2793426021821781     
   16.800000000000001        15.200000000000001        2.3007545378913110     
   16.800000000000001        16.000000000000000        2.3211924950784724     
   16.800000000000001        16.800000000000001        2.3420638665086919     
   16.800000000000001        17.600000000000001        2.3616249305374954     
   16.800000000000001        18.400000000000002        2.3786657122594956     
   16.800000000000001        19.200000000000003        2.3924487605736346     
   16.800000000000001        20.000000000000000        2.4025734009346089     
   16.800000000000001        20.800000000000001        2.4088977552756425     
   16.800000000000001        21.600000000000001        2.4125542045384121     
   16.800000000000001        22.400000000000002        2.4128281859366258     
   16.800000000000001        23.200000000000003        2.4079558152643630     
   16.800000000000001        24.000000000000000        2.4028493263131216     
   16.800000000000001        24.800000000000001        2.3962106537513383     
   16.800000000000001        25.600000000000001        2.3880438082682716     
   16.800000000000001        26.400000000000002        2.3820265564699121     
   16.800000000000001        27.200000000000003        2.3747416964195729     
   16.800000000000001        28.000000000000000        2.3695863267206381     
   16.800000000000001        28.800000000000001        2.3641260761651872     
   16.800000000000001        29.600000000000001        2.3591647457949834     
   16.800000000000001        30.400000000000002        2.3545509149839567     
   16.800000000000001        31.200000000000003        2.3499550950550092     
   16.800000000000001        32.000000000000000        2.3449349361855969     

   17.600000000000001       0.80000000000000004        2.3394224965741284     
   17.600000000000001        1.6000000000000001        2.3325298420842482     
   17.600000000000001        2.4000000000000004        2.3232652984321853     
   17.600000000000001        3.2000000000000002        2.3127292756592555     
   17.600000000000001        4.0000000000000000        2.2997618730719278     
   17.600000000000001        4.8000000000000007        2.2890971479269364     
   17.600000000000001        5.6000000000000005        2.2758686069642420     
   17.600000000000001        6.4000000000000004        2.2611094731827239     
   17.600000000000001        7.2000000000000002        2.2497915576068235     
   17.600000000000001        8.0000000000000000        2.2386506419706995     
   17.600000000000001        8.8000000000000007        2.2313722923468049     
   17.600000000000001        9.6000000000000014        2.2280028181009746     
   17.600000000000001        10.400000000000000        2.2283750072247837     
   17.600000000000001        11.200000000000001        2.2331423569308111     
   17.600000000000001        12.000000000000000        2.2424943645574591     
   17.600000000000001        12.800000000000001        2.2553796685883696     
   17.600000000000001        13.600000000000001        2.2721296599544956     
   17.600000000000001        14.400000000000000        2.2909520005898099     
   17.600000000000001        15.200000000000001        2.3132141347380664     
   17.600000000000001        16.000000000000000        2.3349491564536478     
   17.600000000000001        16.800000000000001        2.3570141331684051     
   17.600000000000001        17.600000000000001        2.3758917863898166     
   17.600000000000001        18.400000000000002        2.3925211031584102     
   17.600000000000001        19.200000000000003        2.4070175881145537     
   17.600000000000001        20.000000000000000        2.4170011794067330     
   17.600000000000001        20.800000000000001        2.4230662090090247     
   17.600000000000001        21.600000000000001        2.4269748218615876     
   17.600000000000001        22.400000000000002        2.4246565783854215     
   17.600000000000001        23.200000000000003        2.4212776983785083     
   17.600000000000001        24.000000000000000        2.4146376278041819     
   17.600000000000001        24.800000000000001        2.4047360815933749     
   17.600000000000001        25.600000000000001        2.3975908096515099     
   17.600000000000001        26.400000000000002        2.3904794498232667     
   17.600000000000001        27.200000000000003        2.3808558736039420     
   17.600000000000001        28.000000000000000        2.3736610839084165     
   17.600000000000001        28.800000000000001        2.3674005511642333     
   17.600000000000001        29.600000000000001        2.3615830373146820     
   17.600000000000001        30.400000000000002        2.3563033467314747     
   17.600000000000001        31.200000000000003        2.3506884945499222     
   17.600000000000001        32.000000000000000        2.3471819859900793     

   18.400000000000002       0.80000000000000004        2.3425485207485770     
   18.400000000000002        1.6000000000000001        2.3349418190988871     
   18.400000000000002        2.4000000000000004        2.3264892484404767     
   18.400000000000002        3.2000000000000002        2.3176595255166110     
   18.400000000000002        4.0000000000000000        2.3071316621169959     
   18.400000000000002        4.8000000000000007        2.2942871955952779     
   18.400000000000002        5.6000000000000005        2.2818511005945576     
   18.400000000000002        6.4000000000000004        2.2698458196732827     
   18.400000000000002        7.2000000000000002        2.2598856541358319     
   18.400000000000002        8.0000000000000000        2.2486499848716814     
   18.400000000000002        8.8000000000000007        2.2429224140624089     
   18.400000000000002        9.6000000000000014        2.2401746554430688     
   18.400000000000002        10.400000000000000        2.2415020966442105     
   18.400000000000002        11.200000000000001        2.2461594903967632     
   18.400000000000002        12.000000000000000        2.2558057800472628     
   18.400000000000002        12.800000000000001        2.2693581791480488     
   18.400000000000002        13.600000000000001        2.2868078569923176     
   18.400000000000002        14.400000000000000        2.3062247520661487     
   18.400000000000002        15.200000000000001        2.3285489396754970     
   18.400000000000002        16.000000000000000        2.3496841232091179     
   18.400000000000002        16.800000000000001        2.3713460281682361     
   18.400000000000002        17.600000000000001        2.3909364416154641     
   18.400000000000002        18.400000000000002        2.4079270948532012     
   18.400000000000002        19.200000000000003        2.4228763073967343     
   18.400000000000002        20.000000000000000        2.4314953614783366     
   18.400000000000002        20.800000000000001        2.4370862264386823     
   18.400000000000002        21.600000000000001        2.4386835609343609     
   18.400000000000002        22.400000000000002        2.4369435559427477     
   18.400000000000002        23.200000000000003        2.4320926321106664     
   18.400000000000002        24.000000000000000        2.4256244877782693     
   18.400000000000002        24.800000000000001        2.4163041368052687     
   18.400000000000002        25.600000000000001        2.4065461482398325     
   18.400000000000002        26.400000000000002        2.3964368933823872     
   18.400000000000002        27.200000000000003        2.3877067152462965     
   18.400000000000002        28.000000000000000        2.3784323980051707     
   18.400000000000002        28.800000000000001        2.3707158744468955     
   18.400000000000002        29.600000000000001        2.3644860664389817     
   18.400000000000002        30.400000000000002        2.3593760733993578     
   18.400000000000002        31.200000000000003        2.3530531892459488     
   18.400000000000002        32.000000000000000        2.3478488106612563     

   19.200000000000003       0.80000000000000004        2.3442065973208503     
   19.200000000000003        1.6000000000000001        2.3375473440240304     
   19.200000000000003        2.4000000000000004        2.3288618843226758     
   19.200000000000003        3.2000000000000002        2.3208082791877884     
   19.200000000000003        4.0000000000000000        2.3117924049586263     
   19.200000000000003        4.8000000000000007        2.3012540736281086     
   19.200000000000003        5.6000000000000005        2.2900932249025896     
   19.200000000000003        6.4000000000000004        2.2798357642570797     
   19.200000000000003        7.2000000000000002        2.2700165247174224     
   19.200000000000003        8.0000000000000000        2.2617971953057183     
   19.200000000000003        8.8000000000000007        2.2568268055428558     
   19.200000000000003        9.6000000000000014        2.2547781702795664     
   19.200000000000003        10.400000000000000        2.2565924700712858     
   19.200000000000003        11.200000000000001        2.2602140697319886     
   19.200000000000003        12.000000000000000        2.2712032686154258     
   19.200000000000003        12.800000000000001        2.2847118105712201     
   19.200000000000003        13.600000000000001        2.3019750721681431     
   19.200000000000003        14.400000000000000        2.3216432140037542     
   19.200000000000003        15.200000000000001        2.3442713801023638     
   19.200000000000003        16.000000000000000        2.3651785485200896     
   19.200000000000003        16.800000000000001        2.3859469042352979     
   19.200000000000003        17.600000000000001        2.4073239036752963     
   19.200000000000003        18.400000000000002        2.4232621497021207     
   19.200000000000003        19.200000000000003        2.4358621782476169     
   19.200000000000003        20.000000000000000        2.4456989169328942     
   19.200000000000003        20.800000000000001        2.4506698137476088     
   19.200000000000003        21.600000000000001        2.4522339347601614     
   19.200000000000003        22.400000000000002        2.4490301802741521     
   19.200000000000003        23.200000000000003        2.4429034228428637     
   19.200000000000003        24.000000000000000        2.4343888973148462     
   19.200000000000003        24.800000000000001        2.4244161131638995     
   19.200000000000003        25.600000000000001        2.4136782457842969     
   19.200000000000003        26.400000000000002        2.4020483642769390     
   19.200000000000003        27.200000000000003        2.3920382149638906     
   19.200000000000003        28.000000000000000        2.3824174799363060     
   19.200000000000003        28.800000000000001        2.3739927562719281     
   19.200000000000003        29.600000000000001        2.3668853406163719     
   19.200000000000003        30.400000000000002        2.3601092498860332     
   19.200000000000003        31.200000000000003        2.3550680263949824     
   19.200000000000003        32.000000000000000        2.3497675186776865     

   20.000000000000000       0.80000000000000004        2.3460737926199977     
   20.000000000000000        1.6000000000000001        2.3401458551811949     
   20.000000000000000        2.4000000000000004        2.3339435261576904     
   20.000000000000000        3.2000000000000002        2.3266404115710171     
   20.000000000000000        4.0000000000000000        2.3191649476984608     
   20.000000000000000        4.8000000000000007        2.3091520530274585     
   20.000000000000000        5.6000000000000005        2.2987769689465543     
   20.000000000000000        6.4000000000000004        2.2908188361532820     
   20.000000000000000        7.2000000000000002        2.2823212476306827     
   20.000000000000000        8.0000000000000000        2.2752331507872441     
   20.000000000000000        8.8000000000000007        2.2716160656256439     
   20.000000000000000        9.6000000000000014        2.2695165488791451     
   20.000000000000000        10.400000000000000        2.2719291955929370     
   20.000000000000000        11.200000000000001        2.2788615262745826     
   20.000000000000000        12.000000000000000        2.2872269344417586     
   20.000000000000000        12.800000000000001        2.3006029217046602     
   20.000000000000000        13.600000000000001        2.3190356123279177     
   20.000000000000000        14.400000000000000        2.3370377105588886     
   20.000000000000000        15.200000000000001        2.3580652284904957     
   20.000000000000000        16.000000000000000        2.3794468511157127     
   20.000000000000000        16.800000000000001        2.4004637412359116     
   20.000000000000000        17.600000000000001        2.4194455922975853     
   20.000000000000000        18.400000000000002        2.4362936104487112     
   20.000000000000000        19.200000000000003        2.4496078336433262     
   20.000000000000000        20.000000000000000        2.4572210245929238     
   20.000000000000000        20.800000000000001        2.4630913866368145     
   20.000000000000000        21.600000000000001        2.4625504462100314     
   20.000000000000000        22.400000000000002        2.4593510927996829     
   20.000000000000000        23.200000000000003        2.4523130057501361     
   20.000000000000000        24.000000000000000        2.4427292846953890     
   20.000000000000000        24.800000000000001        2.4325173462885332     
   20.000000000000000        25.600000000000001        2.4198978417708590     
   20.000000000000000        26.400000000000002        2.4076835371719247     
   20.000000000000000        27.200000000000003        2.3962109691593700     
   20.000000000000000        28.000000000000000        2.3857404830699749     
   20.000000000000000        28.800000000000001        2.3770189643069051     
   20.000000000000000        29.600000000000001        2.3671843202446827     
   20.000000000000000        30.400000000000002        2.3619639804841692     
   20.000000000000000        31.200000000000003        2.3586849275095747     
   20.000000000000000        32.000000000000000        2.3509514321355214     

   20.800000000000001       0.80000000000000004        2.3476961797007343     
   20.800000000000001        1.6000000000000001        2.3431475373172335     
   20.800000000000001        2.4000000000000004        2.3385613232408926     
   20.800000000000001        3.2000000000000002        2.3319464124240166     
   20.800000000000001        4.0000000000000000        2.3251735018727522     
   20.800000000000001        4.8000000000000007        2.3173706353453118     
   20.800000000000001        5.6000000000000005        2.3094541591938138     
   20.800000000000001        6.4000000000000004        2.3011244389341488     
   20.800000000000001        7.2000000000000002        2.2949735839652075     
   20.800000000000001        8.0000000000000000        2.2890190050990409     
   20.800000000000001        8.8000000000000007        2.2848265092514506     
   20.800000000000001        9.6000000000000014        2.2840688761786345     
   20.800000000000001        10.400000000000000        2.2866897592609634     
   20.800000000000001        11.200000000000001        2.2934728915198477     
   20.800000000000001        12.000000000000000        2.3033745420769822     
   20.800000000000001        12.800000000000001        2.3157051293766595     
   20.800000000000001        13.600000000000001        2.3324916794253339     
   20.800000000000001        14.400000000000000        2.3518746444259215     
   20.800000000000001        15.200000000000001        2.3717698565706016     
   20.800000000000001        16.000000000000000        2.3926400031599564     
   20.800000000000001        16.800000000000001        2.4128337309717924     
   20.800000000000001        17.600000000000001        2.4309722913124236     
   20.800000000000001        18.400000000000002        2.4469295261684949     
   20.800000000000001        19.200000000000003        2.4595319821042398     
   20.800000000000001        20.000000000000000        2.4678097489708390     
   20.800000000000001        20.800000000000001        2.4709409640323070     
   20.800000000000001        21.600000000000001        2.4709664256682196     
   20.800000000000001        22.400000000000002        2.4670244423787060     
   20.800000000000001        23.200000000000003        2.4595512898342644     
   20.800000000000001        24.000000000000000        2.4492099874353368     
   20.800000000000001        24.800000000000001        2.4373846550026981     
   20.800000000000001        25.600000000000001        2.4243791604977423     
   20.800000000000001        26.400000000000002        2.4115442260733855     
   20.800000000000001        27.200000000000003        2.3992311350396522     
   20.800000000000001        28.000000000000000        2.3884542367452228     
   20.800000000000001        28.800000000000001        2.3787375688493135     
   20.800000000000001        29.600000000000001        2.3700620420744132     
   20.800000000000001        30.400000000000002        2.3635928941485065     
   20.800000000000001        31.200000000000003        2.3587463773288180     
   20.800000000000001        32.000000000000000        2.3526543668213704     

   21.600000000000001       0.80000000000000004        2.3497937687055237     
   21.600000000000001        1.6000000000000001        2.3458688897690489     
   21.600000000000001        2.4000000000000004        2.3425186385948118     
   21.600000000000001        3.2000000000000002        2.3361576021810988     
   21.600000000000001        4.0000000000000000        2.3314594376843427     
   21.600000000000001        4.8000000000000007        2.3249108898086144     
   21.600000000000001        5.6000000000000005        2.3184877821059056     
   21.600000000000001        6.4000000000000004        2.3124943016145338     
   21.600000000000001        7.2000000000000002        2.3070937773591051     
   21.600000000000001        8.0000000000000000        2.3020709866362705     
   21.600000000000001        8.8000000000000007        2.2992484709082861     
   21.600000000000001        9.6000000000000014        2.2993396759010527     
   21.600000000000001        10.400000000000000        2.3024051250345270     
   21.600000000000001        11.200000000000001        2.3091539198862172     
   21.600000000000001        12.000000000000000        2.3181466685821710     
   21.600000000000001        12.800000000000001        2.3307197825726602     
   21.600000000000001        13.600000000000001        2.3459509051414384     
   21.600000000000001        14.400000000000000        2.3640546793715673     
   21.600000000000001        15.200000000000001        2.3844930471424988     
   21.600000000000001        16.000000000000000        2.4034440256060448     
   21.600000000000001        16.800000000000001        2.4226312173272326     
   21.600000000000001        17.600000000000001        2.4413079301544465     
   21.600000000000001        18.400000000000002        2.4544847760182598     
   21.600000000000001        19.200000000000003        2.4663248470233663     
   21.600000000000001        20.000000000000000        2.4741486020375993     
   21.600000000000001        20.800000000000001        2.4776036438642342     
   21.600000000000001        21.600000000000001        2.4762388332415832     
   21.600000000000001        22.400000000000002        2.4719029734211784     
   21.600000000000001        23.200000000000003        2.4632861280040208     
   21.600000000000001        24.000000000000000        2.4533672373293793     
   21.600000000000001        24.800000000000001        2.4417680776073203     
   21.600000000000001        25.600000000000001        2.4285279018094412     
   21.600000000000001        26.400000000000002        2.4138260535280320     
   21.600000000000001        27.200000000000003        2.4015148196612346     
   21.600000000000001        28.000000000000000        2.3889030794488559     
   21.600000000000001        28.800000000000001        2.3789504474546814     
   21.600000000000001        29.600000000000001        2.3713347209305500     
   21.600000000000001        30.400000000000002        2.3641650077415535     
   21.600000000000001        31.200000000000003        2.3588793995468009     
   21.600000000000001        32.000000000000000        2.3548594860360170     

   22.400000000000002       0.80000000000000004        2.3512675719654061     
   22.400000000000002        1.6000000000000001        2.3477663407398177     
   22.400000000000002        2.4000000000000004        2.3448200223460103     
   22.400000000000002        3.2000000000000002        2.3402330771561175     
   22.400000000000002        4.0000000000000000        2.3362117221138354     
   22.400000000000002        4.8000000000000007        2.3297436765373782     
   22.400000000000002        5.6000000000000005        2.3266471594331599     
   22.400000000000002        6.4000000000000004        2.3227217331189673     
   22.400000000000002        7.2000000000000002        2.3180217137358441     
   22.400000000000002        8.0000000000000000        2.3134629253633765     
   22.400000000000002        8.8000000000000007        2.3115267346205775     
   22.400000000000002        9.6000000000000014        2.3120912648300251     
   22.400000000000002        10.400000000000000        2.3152862888893391     
   22.400000000000002        11.200000000000001        2.3223557242286463     
   22.400000000000002        12.000000000000000        2.3310218879175628     
   22.400000000000002        12.800000000000001        2.3430234295726291     
   22.400000000000002        13.600000000000001        2.3583632985658216     
   22.400000000000002        14.400000000000000        2.3754294682043198     
   22.400000000000002        15.200000000000001        2.3935812505897167     
   22.400000000000002        16.000000000000000        2.4109194542735439     
   22.400000000000002        16.800000000000001        2.4292500695095840     
   22.400000000000002        17.600000000000001        2.4457806230455823     
   22.400000000000002        18.400000000000002        2.4590265969513094     
   22.400000000000002        19.200000000000003        2.4700396720054054     
   22.400000000000002        20.000000000000000        2.4769342563275991     
   22.400000000000002        20.800000000000001        2.4797753028146534     
   22.400000000000002        21.600000000000001        2.4781830635951914     
   22.400000000000002        22.400000000000002        2.4736131945331672     
   22.400000000000002        23.200000000000003        2.4660725070166158     
   22.400000000000002        24.000000000000000        2.4541256090832233     
   22.400000000000002        24.800000000000001        2.4408583509422339     
   22.400000000000002        25.600000000000001        2.4279851755522910     
   22.400000000000002        26.400000000000002        2.4142447251263959     
   22.400000000000002        27.200000000000003        2.4003965673824137     
   22.400000000000002        28.000000000000000        2.3900694938109859     
   22.400000000000002        28.800000000000001        2.3794996401474307     
   22.400000000000002        29.600000000000001        2.3714663872913704     
   22.400000000000002        30.400000000000002        2.3649304445051560     
   22.400000000000002        31.200000000000003        2.3592323711513754     
   22.400000000000002        32.000000000000000        2.3554181407932897     

   23.200000000000003       0.80000000000000004        2.3526989066283477     
   23.200000000000003        1.6000000000000001        2.3513962408348097     
   23.200000000000003        2.4000000000000004        2.3466437891368916     
   23.200000000000003        3.2000000000000002        2.3440040036143830     
   23.200000000000003        4.0000000000000000        2.3412602324532794     
   23.200000000000003        4.8000000000000007        2.3380580660799333     
   23.200000000000003        5.6000000000000005        2.3330069980455801     
   23.200000000000003        6.4000000000000004        2.3296594186120245     
   23.200000000000003        7.2000000000000002        2.3265994672619854     
   23.200000000000003        8.0000000000000000        2.3239510560347534     
   23.200000000000003        8.8000000000000007        2.3224776618524294     
   23.200000000000003        9.6000000000000014        2.3240660135680700     
   23.200000000000003        10.400000000000000        2.3279126019305929     
   23.200000000000003        11.200000000000001        2.3335592399314868     
   23.200000000000003        12.000000000000000        2.3421049039402018     
   23.200000000000003        12.800000000000001        2.3529074522224391     
   23.200000000000003        13.600000000000001        2.3664260036498481     
   23.200000000000003        14.400000000000000        2.3822231237832936     
   23.200000000000003        15.200000000000001        2.3990415775272496     
   23.200000000000003        16.000000000000000        2.4166103528868916     
   23.200000000000003        16.800000000000001        2.4325839806620673     
   23.200000000000003        17.600000000000001        2.4476866222422089     
   23.200000000000003        18.400000000000002        2.4598749671706925     
   23.200000000000003        19.200000000000003        2.4700978430025078     
   23.200000000000003        20.000000000000000        2.4761602685172819     
   23.200000000000003        20.800000000000001        2.4784673633399752     
   23.200000000000003        21.600000000000001        2.4779201777050917     
   23.200000000000003        22.400000000000002        2.4718997457108576     
   23.200000000000003        23.200000000000003        2.4625932072555923     
   23.200000000000003        24.000000000000000        2.4526850814839567     
   23.200000000000003        24.800000000000001        2.4399000977665306     
   23.200000000000003        25.600000000000001        2.4265636985484149     
   23.200000000000003        26.400000000000002        2.4130286137218535     
   23.200000000000003        27.200000000000003        2.4003746762283922     
   23.200000000000003        28.000000000000000        2.3886577571421634     
   23.200000000000003        28.800000000000001        2.3792895864253061     
   23.200000000000003        29.600000000000001        2.3704761852158938     
   23.200000000000003        30.400000000000002        2.3638885834715766     
   23.200000000000003        31.200000000000003        2.3586602760070075     
   23.200000000000003        32.000000000000000        2.3557772371938039     

   24.000000000000000       0.80000000000000004        2.3522645666169870     
   24.000000000000000        1.6000000000000001        2.3487482288234589     
   24.000000000000000        2.4000000000000004        2.3474055319815745     
   24.000000000000000        3.2000000000000002        2.3455034462135389     
   24.000000000000000        4.0000000000000000        2.3447594802214011     
   24.000000000000000        4.8000000000000007        2.3421854004940741     
   24.000000000000000        5.6000000000000005        2.3389866519745430     
   24.000000000000000        6.4000000000000004        2.3365895438371251     
   24.000000000000000        7.2000000000000002        2.3345389822912610     
   24.000000000000000        8.0000000000000000        2.3326570313146782     
   24.000000000000000        8.8000000000000007        2.3315712082863724     
   24.000000000000000        9.6000000000000014        2.3321844161006866     
   24.000000000000000        10.400000000000000        2.3369139071967706     
   24.000000000000000        11.200000000000001        2.3418522564378272     
   24.000000000000000        12.000000000000000        2.3515191087092373     
   24.000000000000000        12.800000000000001        2.3593016344204911     
   24.000000000000000        13.600000000000001        2.3739195677270155     
   24.000000000000000        14.400000000000000        2.3863391570451116     
   24.000000000000000        15.200000000000001        2.4027528600521437     
   24.000000000000000        16.000000000000000        2.4181545720167494     
   24.000000000000000        16.800000000000001        2.4321710395523479     
   24.000000000000000        17.600000000000001        2.4460661245698638     
   24.000000000000000        18.400000000000002        2.4578244735434764     
   24.000000000000000        19.200000000000003        2.4662364037102806     
   24.000000000000000        20.000000000000000        2.4716439129112842     
   24.000000000000000        20.800000000000001        2.4732709125169174     
   24.000000000000000        21.600000000000001        2.4716204159728359     
   24.000000000000000        22.400000000000002        2.4661187568069143     
   24.000000000000000        23.200000000000003        2.4576673652147658     
   24.000000000000000        24.000000000000000        2.4475107989706526     
   24.000000000000000        24.800000000000001        2.4361068589205397     
   24.000000000000000        25.600000000000001        2.4233230241157844     
   24.000000000000000        26.400000000000002        2.4099065402454909     
   24.000000000000000        27.200000000000003        2.3967327082693797     
   24.000000000000000        28.000000000000000        2.3870458556869139     
   24.000000000000000        28.800000000000001        2.3774507271132057     
   24.000000000000000        29.600000000000001        2.3690919395519958     
   24.000000000000000        30.400000000000002        2.3629976361230742     
   24.000000000000000        31.200000000000003        2.3584255532286220     
   24.000000000000000        32.000000000000000        2.3547830906156864     

   24.800000000000001       0.80000000000000004        2.3529910829921588     
   24.800000000000001        1.6000000000000001        2.3505716487851598     
   24.800000000000001        2.4000000000000004        2.3501379281039894     
   24.800000000000001        3.2000000000000002        2.3487591530189187     
   24.800000000000001        4.0000000000000000        2.3475488107302289     
   24.800000000000001        4.8000000000000007        2.3457180746666455     
   24.800000000000001        5.6000000000000005        2.3445932403080518     
   24.800000000000001        6.4000000000000004        2.3419567560111556     
   24.800000000000001        7.2000000000000002        2.3410843084994815     
   24.800000000000001        8.0000000000000000        2.3394580637405196     
   24.800000000000001        8.8000000000000007        2.3396541046166641     
   24.800000000000001        9.6000000000000014        2.3398016402317410     
   24.800000000000001        10.400000000000000        2.3442394134488458     
   24.800000000000001        11.200000000000001        2.3489215657024158     
   24.800000000000001        12.000000000000000        2.3560728973516576     
   24.800000000000001        12.800000000000001        2.3653738267351434     
   24.800000000000001        13.600000000000001        2.3760079827744573     
   24.800000000000001        14.400000000000000        2.3881620887469595     
   24.800000000000001        15.200000000000001        2.4016107203708357     
   24.800000000000001        16.000000000000000        2.4154865544312702     
   24.800000000000001        16.800000000000001        2.4289784656427678     
   24.800000000000001        17.600000000000001        2.4414229587010734     
   24.800000000000001        18.400000000000002        2.4514510485510419     
   24.800000000000001        19.200000000000003        2.4596687207230663     
   24.800000000000001        20.000000000000000        2.4643298680806209     
   24.800000000000001        20.800000000000001        2.4664797901458284     
   24.800000000000001        21.600000000000001        2.4645500092721688     
   24.800000000000001        22.400000000000002        2.4589949626377146     
   24.800000000000001        23.200000000000003        2.4514313921914117     
   24.800000000000001        24.000000000000000        2.4413368709550900     
   24.800000000000001        24.800000000000001        2.4302731975625127     
   24.800000000000001        25.600000000000001        2.4175971419441806     
   24.800000000000001        26.400000000000002        2.4051505487493512     
   24.800000000000001        27.200000000000003        2.3941215272515750     
   24.800000000000001        28.000000000000000        2.3835027280290961     
   24.800000000000001        28.800000000000001        2.3741202404343760     
   24.800000000000001        29.600000000000001        2.3684759051196234     
   24.800000000000001        30.400000000000002        2.3623023837817190     
   24.800000000000001        31.200000000000003        2.3563104417835889     
   24.800000000000001        32.000000000000000        2.3560193041257436     

   25.600000000000001       0.80000000000000004        2.3520678157564725     
   25.600000000000001        1.6000000000000001        2.3512980028120913     
   25.600000000000001        2.4000000000000004        2.3516900396778961     
   25.600000000000001        3.2000000000000002        2.3493218652308774     
   25.600000000000001        4.0000000000000000        2.3486275164360397     
   25.600000000000001        4.8000000000000007        2.3482381934288599     
   25.600000000000001        5.6000000000000005        2.3481499281441951     
   25.600000000000001        6.4000000000000004        2.3440759201332808     
   25.600000000000001        7.2000000000000002        2.3464425592023574     
   25.600000000000001        8.0000000000000000        2.3440801806076701     
   25.600000000000001        8.8000000000000007        2.3450268275568584     
   25.600000000000001        9.6000000000000014        2.3473834948344856     
   25.600000000000001        10.400000000000000        2.3493669315392713     
   25.600000000000001        11.200000000000001        2.3558231014586544     
   25.600000000000001        12.000000000000000        2.3601293951627880     
   25.600000000000001        12.800000000000001        2.3681381838598852     
   25.600000000000001        13.600000000000001        2.3772749511564553     
   25.600000000000001        14.400000000000000        2.3882000685234210     
   25.600000000000001        15.200000000000001        2.3999969037368674     
   25.600000000000001        16.000000000000000        2.4119532473544023     
   25.600000000000001        16.800000000000001        2.4235821240980449     
   25.600000000000001        17.600000000000001        2.4340903571334529     
   25.600000000000001        18.400000000000002        2.4427095221512367     
   25.600000000000001        19.200000000000003        2.4496223119330618     
   25.600000000000001        20.000000000000000        2.4535197722031974     
   25.600000000000001        20.800000000000001        2.4546141610312557     
   25.600000000000001        21.600000000000001        2.4526113789105572     
   25.600000000000001        22.400000000000002        2.4487733393241164     
   25.600000000000001        23.200000000000003        2.4407600147978301     
   25.600000000000001        24.000000000000000        2.4320443825715183     
   25.600000000000001        24.800000000000001        2.4215536860718951     
   25.600000000000001        25.600000000000001        2.4107156193107482     
   25.600000000000001        26.400000000000002        2.3995204944003583     
   25.600000000000001        27.200000000000003        2.3884893806767407     
   25.600000000000001        28.000000000000000        2.3796389889715837     
   25.600000000000001        28.800000000000001        2.3716496523778239     
   25.600000000000001        29.600000000000001        2.3647762409638169     
   25.600000000000001        30.400000000000002        2.3597562312052851     
   25.600000000000001        31.200000000000003        2.3569682137877908     
   25.600000000000001        32.000000000000000        2.3527557115788316     

   26.400000000000002       0.80000000000000004        2.3512983161305439     
   26.400000000000002        1.6000000000000001        2.3507887031239263     
   26.400000000000002        2.4000000000000004        2.3508146773503533     
   26.400000000000002        3.2000000000000002        2.3482070107429047     
   26.400000000000002        4.0000000000000000        2.3495829597376150     
   26.400000000000002        4.8000000000000007        2.3502468785823751     
   26.400000000000002        5.6000000000000005        2.3484315379930090     
   26.400000000000002        6.4000000000000004        2.3480138710180598     
   26.400000000000002        7.2000000000000002        2.3478787144577247     
   26.400000000000002        8.0000000000000000        2.3475787160493735     
   26.400000000000002        8.8000000000000007        2.3482937315332979     
   26.400000000000002        9.6000000000000014        2.3493803107739231     
   26.400000000000002        10.400000000000000        2.3511888618758832     
   26.400000000000002        11.200000000000001        2.3551964444692399     
   26.400000000000002        12.000000000000000        2.3607402109498019     
   26.400000000000002        12.800000000000001        2.3674510458469258     
   26.400000000000002        13.600000000000001        2.3756253525688913     
   26.400000000000002        14.400000000000000        2.3849999372836295     
   26.400000000000002        15.200000000000001        2.3950044555687935     
   26.400000000000002        16.000000000000000        2.4040432687761184     
   26.400000000000002        16.800000000000001        2.4155327479968287     
   26.400000000000002        17.600000000000001        2.4246863018071045     
   26.400000000000002        18.400000000000002        2.4323304744123897     
   26.400000000000002        19.200000000000003        2.4377371285959364     
   26.400000000000002        20.000000000000000        2.4417762972654566     
   26.400000000000002        20.800000000000001        2.4435949785185977     
   26.400000000000002        21.600000000000001        2.4412203091113267     
   26.400000000000002        22.400000000000002        2.4366763986246598     
   26.400000000000002        23.200000000000003        2.4297888253725950     
   26.400000000000002        24.000000000000000        2.4217730716438930     
   26.400000000000002        24.800000000000001        2.4136476831319027     
   26.400000000000002        25.600000000000001        2.4025631579140909     
   26.400000000000002        26.400000000000002        2.3931247454652453     
   26.400000000000002        27.200000000000003        2.3829242637066828     
   26.400000000000002        28.000000000000000        2.3747219655786149     
   26.400000000000002        28.800000000000001        2.3677118437476747     
   26.400000000000002        29.600000000000001        2.3616542827266538     
   26.400000000000002        30.400000000000002        2.3580577685701094     
   26.400000000000002        31.200000000000003        2.3531425460973034     
   26.400000000000002        32.000000000000000        2.3523635696419793     

   27.200000000000003       0.80000000000000004        2.3515052116792838     
   27.200000000000003        1.6000000000000001        2.3481165786702762     
   27.200000000000003        2.4000000000000004        2.3504524372188786     
   27.200000000000003        3.2000000000000002        2.3504064778409575     
   27.200000000000003        4.0000000000000000        2.3498590848929393     
   27.200000000000003        4.8000000000000007        2.3491423584850510     
   27.200000000000003        5.6000000000000005        2.3501014992635976     
   27.200000000000003        6.4000000000000004        2.3498619414448201     
   27.200000000000003        7.2000000000000002        2.3501894587516885     
   27.200000000000003        8.0000000000000000        2.3490314738687941     
   27.200000000000003        8.8000000000000007        2.3489248287463402     
   27.200000000000003        9.6000000000000014        2.3507474171099561     
   27.200000000000003        10.400000000000000        2.3536046930443177     
   27.200000000000003        11.200000000000001        2.3561520793606281     
   27.200000000000003        12.000000000000000        2.3601329313243449     
   27.200000000000003        12.800000000000001        2.3652540586618280     
   27.200000000000003        13.600000000000001        2.3718657996675949     
   27.200000000000003        14.400000000000000        2.3804636947315911     
   27.200000000000003        15.200000000000001        2.3888346504984415     
   27.200000000000003        16.000000000000000        2.3972366738061774     
   27.200000000000003        16.800000000000001        2.4058449765978382     
   27.200000000000003        17.600000000000001        2.4135505146420990     
   27.200000000000003        18.400000000000002        2.4204145643092825     
   27.200000000000003        19.200000000000003        2.4250422361188959     
   27.200000000000003        20.000000000000000        2.4274119866936874     
   27.200000000000003        20.800000000000001        2.4286045322824408     
   27.200000000000003        21.600000000000001        2.4272897930202357     
   27.200000000000003        22.400000000000002        2.4234502114906427     
   27.200000000000003        23.200000000000003        2.4180501320137266     
   27.200000000000003        24.000000000000000        2.4109254632655510     
   27.200000000000003        24.800000000000001        2.4015435448702838     
   27.200000000000003        25.600000000000001        2.3936356306028723     
   27.200000000000003        26.400000000000002        2.3855914276226331     
   27.200000000000003        27.200000000000003        2.3779965801316361     
   27.200000000000003        28.000000000000000        2.3696208667174288     
   27.200000000000003        28.800000000000001        2.3638920231958989     
   27.200000000000003        29.600000000000001        2.3589310620420347     
   27.200000000000003        30.400000000000002        2.3557033471599396     
   27.200000000000003        31.200000000000003        2.3517610711830561     
   27.200000000000003        32.000000000000000        2.3508112983035412     

   28.000000000000000       0.80000000000000004        2.3493345572001276     
   28.000000000000000        1.6000000000000001        2.3489101064079754     
   28.000000000000000        2.4000000000000004        2.3512409476253584     
   28.000000000000000        3.2000000000000002        2.3506746673731191     
   28.000000000000000        4.0000000000000000        2.3507287792683895     
   28.000000000000000        4.8000000000000007        2.3509166471086398     
   28.000000000000000        5.6000000000000005        2.3517821985693144     
   28.000000000000000        6.4000000000000004        2.3505745693041447     
   28.000000000000000        7.2000000000000002        2.3506348744595553     
   28.000000000000000        8.0000000000000000        2.3504409015292143     
   28.000000000000000        8.8000000000000007        2.3508460168922589     
   28.000000000000000        9.6000000000000014        2.3513283834272247     
   28.000000000000000        10.400000000000000        2.3529420112306214     
   28.000000000000000        11.200000000000001        2.3557481931727882     
   28.000000000000000        12.000000000000000        2.3590886662016186     
   28.000000000000000        12.800000000000001        2.3629132569645361     
   28.000000000000000        13.600000000000001        2.3677972908860858     
   28.000000000000000        14.400000000000000        2.3732776868708529     
   28.000000000000000        15.200000000000001        2.3814483694282464     
   28.000000000000000        16.000000000000000        2.3882963071367329     
   28.000000000000000        16.800000000000001        2.3958932862860896     
   28.000000000000000        17.600000000000001        2.4026105945104845     
   28.000000000000000        18.400000000000002        2.4081769131633153     
   28.000000000000000        19.200000000000003        2.4117931666637893     
   28.000000000000000        20.000000000000000        2.4138374985068882     
   28.000000000000000        20.800000000000001        2.4145906110954791     
   28.000000000000000        21.600000000000001        2.4133804483435477     
   28.000000000000000        22.400000000000002        2.4101675463007264     
   28.000000000000000        23.200000000000003        2.4055416965349075     
   28.000000000000000        24.000000000000000        2.3996287940040077     
   28.000000000000000        24.800000000000001        2.3937563527815202     
   28.000000000000000        25.600000000000001        2.3855276354831894     
   28.000000000000000        26.400000000000002        2.3791974578011232     
   28.000000000000000        27.200000000000003        2.3718760126195724     
   28.000000000000000        28.000000000000000        2.3656667421477624     
   28.000000000000000        28.800000000000001        2.3602184617429560     
   28.000000000000000        29.600000000000001        2.3562322403835969     
   28.000000000000000        30.400000000000002        2.3546970903267543     
   28.000000000000000        31.200000000000003        2.3513354397733162     
   28.000000000000000        32.000000000000000        2.3498480016485068     

   28.800000000000001       0.80000000000000004        2.3488597676990857     
   28.800000000000001        1.6000000000000001        2.3488954231148376     
   28.800000000000001        2.4000000000000004        2.3495472942617073     
   28.800000000000001        3.2000000000000002        2.3500586075516234     
   28.800000000000001        4.0000000000000000        2.3495351376743829     
   28.800000000000001        4.8000000000000007        2.3502298444423286     
   28.800000000000001        5.6000000000000005        2.3505346892893262     
   28.800000000000001        6.4000000000000004        2.3511173072544609     
   28.800000000000001        7.2000000000000002        2.3511257142600939     
   28.800000000000001        8.0000000000000000        2.3504825180775080     
   28.800000000000001        8.8000000000000007        2.3503979718479817     
   28.800000000000001        9.6000000000000014        2.3516691444980773     
   28.800000000000001        10.400000000000000        2.3530724237405627     
   28.800000000000001        11.200000000000001        2.3546517172035397     
   28.800000000000001        12.000000000000000        2.3571061961506250     
   28.800000000000001        12.800000000000001        2.3605369587233600     
   28.800000000000001        13.600000000000001        2.3645215808577449     
   28.800000000000001        14.400000000000000        2.3698744216726300     
   28.800000000000001        15.200000000000001        2.3752854398239283     
   28.800000000000001        16.000000000000000        2.3810954924309091     
   28.800000000000001        16.800000000000001        2.3855702311161942     
   28.800000000000001        17.600000000000001        2.3910993399874836     
   28.800000000000001        18.400000000000002        2.3957104021461082     
   28.800000000000001        19.200000000000003        2.3975146768622499     
   28.800000000000001        20.000000000000000        2.4006772267316094     
   28.800000000000001        20.800000000000001        2.4009447043820469     
   28.800000000000001        21.600000000000001        2.3989086843643985     
   28.800000000000001        22.400000000000002        2.3972221037048089     
   28.800000000000001        23.200000000000003        2.3936905894928908     
   28.800000000000001        24.000000000000000        2.3887708056153740     
   28.800000000000001        24.800000000000001        2.3832562578435419     
   28.800000000000001        25.600000000000001        2.3768390691753765     
   28.800000000000001        26.400000000000002        2.3712148129880228     
   28.800000000000001        27.200000000000003        2.3657326330715840     
   28.800000000000001        28.000000000000000        2.3606745834193341     
   28.800000000000001        28.800000000000001        2.3565302504082890     
   28.800000000000001        29.600000000000001        2.3530943697305777     
   28.800000000000001        30.400000000000002        2.3511174493754963     
   28.800000000000001        31.200000000000003        2.3490845215087708     
   28.800000000000001        32.000000000000000        2.3491696679969754     

   29.600000000000001       0.80000000000000004        2.3490616117056367     
   29.600000000000001        1.6000000000000001        2.3494475958415637     
   29.600000000000001        2.4000000000000004        2.3489450062434409     
   29.600000000000001        3.2000000000000002        2.3497820166045544     
   29.600000000000001        4.0000000000000000        2.3504738119598647     
   29.600000000000001        4.8000000000000007        2.3511718566634321     
   29.600000000000001        5.6000000000000005        2.3516418445815304     
   29.600000000000001        6.4000000000000004        2.3510992357666045     
   29.600000000000001        7.2000000000000002        2.3514506426956814     
   29.600000000000001        8.0000000000000000        2.3510991265855110     
   29.600000000000001        8.8000000000000007        2.3514717759459076     
   29.600000000000001        9.6000000000000014        2.3517066306836285     
   29.600000000000001        10.400000000000000        2.3522954840235561     
   29.600000000000001        11.200000000000001        2.3546048590560535     
   29.600000000000001        12.000000000000000        2.3558771327230268     
   29.600000000000001        12.800000000000001        2.3583692563719278     
   29.600000000000001        13.600000000000001        2.3607831958623628     
   29.600000000000001        14.400000000000000        2.3634017142196178     
   29.600000000000001        15.200000000000001        2.3675150653427415     
   29.600000000000001        16.000000000000000        2.3742208325587066     
   29.600000000000001        16.800000000000001        2.3769720247777766     
   29.600000000000001        17.600000000000001        2.3810317091349926     
   29.600000000000001        18.400000000000002        2.3846368327350196     
   29.600000000000001        19.200000000000003        2.3873737430815885     
   29.600000000000001        20.000000000000000        2.3888784278238688     
   29.600000000000001        20.800000000000001        2.3886020051687966     
   29.600000000000001        21.600000000000001        2.3875293365030426     
   29.600000000000001        22.400000000000002        2.3859277224870192     
   29.600000000000001        23.200000000000003        2.3823194230656553     
   29.600000000000001        24.000000000000000        2.3788255782755727     
   29.600000000000001        24.800000000000001        2.3738579556158577     
   29.600000000000001        25.600000000000001        2.3698751503867963     
   29.600000000000001        26.400000000000002        2.3649139793981906     
   29.600000000000001        27.200000000000003        2.3610406805236659     
   29.600000000000001        28.000000000000000        2.3566937449529011     
   29.600000000000001        28.800000000000001        2.3536880678260155     
   29.600000000000001        29.600000000000001        2.3512813109371620     
   29.600000000000001        30.400000000000002        2.3495378384315742     
   29.600000000000001        31.200000000000003        2.3483138433099153     
   29.600000000000001        32.000000000000000        2.3484386051141599     

   30.400000000000002       0.80000000000000004        2.3484387853348712     
   30.400000000000002        1.6000000000000001        2.3483223527769002     
   30.400000000000002        2.4000000000000004        2.3495436992676026     
   30.400000000000002        3.2000000000000002        2.3498783913518331     
   30.400000000000002        4.0000000000000000        2.3491769214072868     
   30.400000000000002        4.8000000000000007        2.3514579814209204     
   30.400000000000002        5.6000000000000005        2.3514460758275666     
   30.400000000000002        6.4000000000000004        2.3509583453040350     
   30.400000000000002        7.2000000000000002        2.3514522011772145     
   30.400000000000002        8.0000000000000000        2.3530257745782954     
   30.400000000000002        8.8000000000000007        2.3517300263441192     
   30.400000000000002        9.6000000000000014        2.3515921606077979     
   30.400000000000002        10.400000000000000        2.3523479318296507     
   30.400000000000002        11.200000000000001        2.3530449322926366     
   30.400000000000002        12.000000000000000        2.3531790443129172     
   30.400000000000002        12.800000000000001        2.3543175120627948     
   30.400000000000002        13.600000000000001        2.3576646911689445     
   30.400000000000002        14.400000000000000        2.3601535317342797     
   30.400000000000002        15.200000000000001        2.3634822449245503     
   30.400000000000002        16.000000000000000        2.3653735179956361     
   30.400000000000002        16.800000000000001        2.3691469322393690     
   30.400000000000002        17.600000000000001        2.3719317957295885     
   30.400000000000002        18.400000000000002        2.3746168980278068     
   30.400000000000002        19.200000000000003        2.3763701935223689     
   30.400000000000002        20.000000000000000        2.3776711988399675     
   30.400000000000002        20.800000000000001        2.3774481606474285     
   30.400000000000002        21.600000000000001        2.3764643825941349     
   30.400000000000002        22.400000000000002        2.3751152071662225     
   30.400000000000002        23.200000000000003        2.3730020418054050     
   30.400000000000002        24.000000000000000        2.3702047655135940     
   30.400000000000002        24.800000000000001        2.3657332766250057     
   30.400000000000002        25.600000000000001        2.3636299873984319     
   30.400000000000002        26.400000000000002        2.3600957468851846     
   30.400000000000002        27.200000000000003        2.3562727795885885     
   30.400000000000002        28.000000000000000        2.3531687353820181     
   30.400000000000002        28.800000000000001        2.3509516898853686     
   30.400000000000002        29.600000000000001        2.3493282626939656     
   30.400000000000002        30.400000000000002        2.3486452687006500     
   30.400000000000002        31.200000000000003        2.3479875364677820     
   30.400000000000002        32.000000000000000        2.3478503028062385     

   31.200000000000003       0.80000000000000004        2.3472533538143532     
   31.200000000000003        1.6000000000000001        2.3487364847063432     
   31.200000000000003        2.4000000000000004        2.3499462079468225     
   31.200000000000003        3.2000000000000002        2.3496091868690283     
   31.200000000000003        4.0000000000000000        2.3505496848887737     
   31.200000000000003        4.8000000000000007        2.3506032550418832     
   31.200000000000003        5.6000000000000005        2.3511669754289315     
   31.200000000000003        6.4000000000000004        2.3516657281156568     
   31.200000000000003        7.2000000000000002        2.3523011407836161     
   31.200000000000003        8.0000000000000000        2.3508503557053708     
   31.200000000000003        8.8000000000000007        2.3517324992185360     
   31.200000000000003        9.6000000000000014        2.3502755083252258     
   31.200000000000003        10.400000000000000        2.3510813336879051     
   31.200000000000003        11.200000000000001        2.3505225766939351     
   31.200000000000003        12.000000000000000        2.3527073121181710     
   31.200000000000003        12.800000000000001        2.3530653642787795     
   31.200000000000003        13.600000000000001        2.3556698223838386     
   31.200000000000003        14.400000000000000        2.3564624058182693     
   31.200000000000003        15.200000000000001        2.3598957302015706     
   31.200000000000003        16.000000000000000        2.3597706314274953     
   31.200000000000003        16.800000000000001        2.3628371751091080     
   31.200000000000003        17.600000000000001        2.3648719253362986     
   31.200000000000003        18.400000000000002        2.3679145249696174     
   31.200000000000003        19.200000000000003        2.3680353409914470     
   31.200000000000003        20.000000000000000        2.3687314832013842     
   31.200000000000003        20.800000000000001        2.3679022629316537     
   31.200000000000003        21.600000000000001        2.3674713531293183     
   31.200000000000003        22.400000000000002        2.3673314458131367     
   31.200000000000003        23.200000000000003        2.3649406556178265     
   31.200000000000003        24.000000000000000        2.3625314794247640     
   31.200000000000003        24.800000000000001        2.3598959007052165     
   31.200000000000003        25.600000000000001        2.3581267629898877     
   31.200000000000003        26.400000000000002        2.3558637723858391     
   31.200000000000003        27.200000000000003        2.3525679878397292     
   31.200000000000003        28.000000000000000        2.3510276956630740     
   31.200000000000003        28.800000000000001        2.3490986198415502     
   31.200000000000003        29.600000000000001        2.3479631719268235     
   31.200000000000003        30.400000000000002        2.3475050193143465     
   31.200000000000003        31.200000000000003        2.3474601268145352     
   31.200000000000003        32.000000000000000        2.3477539803664480     

   32.000000000000000       0.80000000000000004        2.3478403005937678     
   32.000000000000000        1.6000000000000001        2.3489302796806459     
   32.000000000000000        2.4000000000000004        2.3497270652691351     
   32.000000000000000        3.2000000000000002        2.3502741440759003     
   32.000000000000000        4.0000000000000000        2.3505635010100328     
   32.000000000000000        4.8000000000000007        2.3515178008959658     
   32.000000000000000        5.6000000000000005        2.3534674788658938     
   32.000000000000000        6.4000000000000004        2.3524794535403988     
   32.000000000000000        7.2000000000000002        2.3520478217469263     
   32.000000000000000        8.0000000000000000        2.3516726567527453     
   32.000000000000000        8.8000000000000007        2.3515160950934764     
   32.000000000000000        9.6000000000000014        2.3509220263513706     
   32.000000000000000        10.400000000000000        2.3520688775215510     
   32.000000000000000        11.200000000000001        2.3504452323767802     
   32.000000000000000        12.000000000000000        2.3517599828717684     
   32.000000000000000        12.800000000000001        2.3524300681225432     
   32.000000000000000        13.600000000000001        2.3515105086224666     
   32.000000000000000        14.400000000000000        2.3539532810778403     
   32.000000000000000        15.200000000000001        2.3527362662494191     
   32.000000000000000        16.000000000000000        2.3569159835760445     
   32.000000000000000        16.800000000000001        2.3561404105595654     
   32.000000000000000        17.600000000000001        2.3595384845388945     
   32.000000000000000        18.400000000000002        2.3579510989130754     
   32.000000000000000        19.200000000000003        2.3612502542132723     
   32.000000000000000        20.000000000000000        2.3617929299935283     
   32.000000000000000        20.800000000000001        2.3617335867457854     
   32.000000000000000        21.600000000000001        2.3610175863338170     
   32.000000000000000        22.400000000000002        2.3597998587856948     
   32.000000000000000        23.200000000000003        2.3598419826674486     
   32.000000000000000        24.000000000000000        2.3577590722057957     
   32.000000000000000        24.800000000000001        2.3564286192491366     
   32.000000000000000        25.600000000000001        2.3539067675221594     
   32.000000000000000        26.400000000000002        2.3513309137998810     
   32.000000000000000        27.200000000000003        2.3503654454361542     
   32.000000000000000        28.000000000000000        2.3490216338249845     
   32.000000000000000        28.800000000000001        2.3477589269977091     
   32.000000000000000        29.600000000000001        2.3482711057876564     
   32.000000000000000        30.400000000000002        2.3478421784315824     
   32.000000000000000        31.200000000000003        2.3474866005793058     
   32.000000000000000        32.000000000000000        2.3475776339600412     
