# Supplementary material for: A first-principles phase field method for quantitatively predicting multi-composition phase separation without thermodynamic empirical parameter
Source: Nat Commun. 2019 Aug 1;10:3451. doi: 10.1038/s41467-019-11248-z (PMC6671953; doi:10.1038/s41467-019-11248-z)
Supplement: Supplementary file 3 — Source Data [file 41467_2019_11248_MOESM3_ESM.zip › supplementary-files/data-files/Fig.7/Fig7-d-Ni41%/out_Ni_100000-24.0]

  0.80000000000000004       0.80000000000000004        2.3496017744271676     
  0.80000000000000004        1.6000000000000001        2.3493070419953668     
  0.80000000000000004        2.4000000000000004        2.3500440116994965     
  0.80000000000000004        3.2000000000000002        2.3516345963463205     
  0.80000000000000004        4.0000000000000000        2.3493580788220627     
  0.80000000000000004        4.8000000000000007        2.3508975296077415     
  0.80000000000000004        5.6000000000000005        2.3506138171601525     
  0.80000000000000004        6.4000000000000004        2.3513883796407646     
  0.80000000000000004        7.2000000000000002        2.3510077824448539     
  0.80000000000000004        8.0000000000000000        2.3496491256915739     
  0.80000000000000004        8.8000000000000007        2.3504101471908401     
  0.80000000000000004        9.6000000000000014        2.3504335857386485     
  0.80000000000000004        10.400000000000000        2.3498122210022245     
  0.80000000000000004        11.200000000000001        2.3497254087063961     
  0.80000000000000004        12.000000000000000        2.3493945790037607     
  0.80000000000000004        12.800000000000001        2.3496765585585595     
  0.80000000000000004        13.600000000000001        2.3488856475027409     
  0.80000000000000004        14.400000000000000        2.3481940880102972     
  0.80000000000000004        15.200000000000001        2.3485094881984354     
  0.80000000000000004        16.000000000000000        2.3484787902775959     
  0.80000000000000004        16.800000000000001        2.3481208934932565     
  0.80000000000000004        17.600000000000001        2.3472342643069442     
  0.80000000000000004        18.400000000000002        2.3472469355330521     
  0.80000000000000004        19.200000000000003        2.3462531017182693     
  0.80000000000000004        20.000000000000000        2.3481870069499040     
  0.80000000000000004        20.800000000000001        2.3476187569090414     
  0.80000000000000004        21.600000000000001        2.3483521137798831     
  0.80000000000000004        22.400000000000002        2.3481000702710584     
  0.80000000000000004        23.200000000000003        2.3477296878301508     
  0.80000000000000004        24.000000000000000        2.3478578659831841     
  0.80000000000000004        24.800000000000001        2.3475243026282349     
  0.80000000000000004        25.600000000000001        2.3469244741015745     
  0.80000000000000004        26.400000000000002        2.3470492667802749     
  0.80000000000000004        27.200000000000003        2.3469141726374905     
  0.80000000000000004        28.000000000000000        2.3474731492513770     
  0.80000000000000004        28.800000000000001        2.3477362827943566     
  0.80000000000000004        29.600000000000001        2.3480629173361049     
  0.80000000000000004        30.400000000000002        2.3480996270789141     
  0.80000000000000004        31.200000000000003        2.3489450666654808     
  0.80000000000000004        32.000000000000000        2.3482077988935206     

   1.6000000000000001       0.80000000000000004        2.3494611876404643     
   1.6000000000000001        1.6000000000000001        2.3538632876747845     
   1.6000000000000001        2.4000000000000004        2.3497813582280149     
   1.6000000000000001        3.2000000000000002        2.3503738500985776     
   1.6000000000000001        4.0000000000000000        2.3510022154176453     
   1.6000000000000001        4.8000000000000007        2.3510306989838266     
   1.6000000000000001        5.6000000000000005        2.3530419526547659     
   1.6000000000000001        6.4000000000000004        2.3507772201393857     
   1.6000000000000001        7.2000000000000002        2.3520209454142380     
   1.6000000000000001        8.0000000000000000        2.3513584574891451     
   1.6000000000000001        8.8000000000000007        2.3506828752290718     
   1.6000000000000001        9.6000000000000014        2.3512084723746414     
   1.6000000000000001        10.400000000000000        2.3509781106515457     
   1.6000000000000001        11.200000000000001        2.3501705625244944     
   1.6000000000000001        12.000000000000000        2.3505261079540940     
   1.6000000000000001        12.800000000000001        2.3499811593761084     
   1.6000000000000001        13.600000000000001        2.3503528184223668     
   1.6000000000000001        14.400000000000000        2.3489174876635821     
   1.6000000000000001        15.200000000000001        2.3491838924635804     
   1.6000000000000001        16.000000000000000        2.3502029367658164     
   1.6000000000000001        16.800000000000001        2.3484129781083776     
   1.6000000000000001        17.600000000000001        2.3477969949163184     
   1.6000000000000001        18.400000000000002        2.3474942237793153     
   1.6000000000000001        19.200000000000003        2.3489030848228745     
   1.6000000000000001        20.000000000000000        2.3480041410379933     
   1.6000000000000001        20.800000000000001        2.3476460630084772     
   1.6000000000000001        21.600000000000001        2.3474496206836215     
   1.6000000000000001        22.400000000000002        2.3475895678309349     
   1.6000000000000001        23.200000000000003        2.3467459363920700     
   1.6000000000000001        24.000000000000000        2.3474587927888644     
   1.6000000000000001        24.800000000000001        2.3474839609903255     
   1.6000000000000001        25.600000000000001        2.3468939293346089     
   1.6000000000000001        26.400000000000002        2.3483851800403088     
   1.6000000000000001        27.200000000000003        2.3475820435099939     
   1.6000000000000001        28.000000000000000        2.3472339936906388     
   1.6000000000000001        28.800000000000001        2.3482314414831915     
   1.6000000000000001        29.600000000000001        2.3481177339342398     
   1.6000000000000001        30.400000000000002        2.3490248222001089     
   1.6000000000000001        31.200000000000003        2.3483067926761669     
   1.6000000000000001        32.000000000000000        2.3492636858504250     

   2.4000000000000004       0.80000000000000004        2.3498906420001426     
   2.4000000000000004        1.6000000000000001        2.3498580931151554     
   2.4000000000000004        2.4000000000000004        2.3522873459951361     
   2.4000000000000004        3.2000000000000002        2.3512087592000679     
   2.4000000000000004        4.0000000000000000        2.3515050383309508     
   2.4000000000000004        4.8000000000000007        2.3520432922867034     
   2.4000000000000004        5.6000000000000005        2.3512754363527080     
   2.4000000000000004        6.4000000000000004        2.3524914677568161     
   2.4000000000000004        7.2000000000000002        2.3522089466436293     
   2.4000000000000004        8.0000000000000000        2.3521077801033461     
   2.4000000000000004        8.8000000000000007        2.3518110693329222     
   2.4000000000000004        9.6000000000000014        2.3519097915733389     
   2.4000000000000004        10.400000000000000        2.3501443081784212     
   2.4000000000000004        11.200000000000001        2.3509931537985267     
   2.4000000000000004        12.000000000000000        2.3508725138447804     
   2.4000000000000004        12.800000000000001        2.3504701684229028     
   2.4000000000000004        13.600000000000001        2.3504347069459648     
   2.4000000000000004        14.400000000000000        2.3515383618969241     
   2.4000000000000004        15.200000000000001        2.3498872983794232     
   2.4000000000000004        16.000000000000000        2.3495142089438223     
   2.4000000000000004        16.800000000000001        2.3495585013510651     
   2.4000000000000004        17.600000000000001        2.3489521389058279     
   2.4000000000000004        18.400000000000002        2.3483848479185032     
   2.4000000000000004        19.200000000000003        2.3484506129237195     
   2.4000000000000004        20.000000000000000        2.3474154870604784     
   2.4000000000000004        20.800000000000001        2.3486597833973031     
   2.4000000000000004        21.600000000000001        2.3481962051306224     
   2.4000000000000004        22.400000000000002        2.3472204142042674     
   2.4000000000000004        23.200000000000003        2.3475027858137691     
   2.4000000000000004        24.000000000000000        2.3481182463193644     
   2.4000000000000004        24.800000000000001        2.3476365962994583     
   2.4000000000000004        25.600000000000001        2.3475868858147995     
   2.4000000000000004        26.400000000000002        2.3477733085930961     
   2.4000000000000004        27.200000000000003        2.3484481305969447     
   2.4000000000000004        28.000000000000000        2.3484138883872441     
   2.4000000000000004        28.800000000000001        2.3483594952904632     
   2.4000000000000004        29.600000000000001        2.3483057758038233     
   2.4000000000000004        30.400000000000002        2.3503563129547445     
   2.4000000000000004        31.200000000000003        2.3493043071212751     
   2.4000000000000004        32.000000000000000        2.3497252206813926     

   3.2000000000000002       0.80000000000000004        2.3501010540383618     
   3.2000000000000002        1.6000000000000001        2.3517564369060322     
   3.2000000000000002        2.4000000000000004        2.3513819170982386     
   3.2000000000000002        3.2000000000000002        2.3524726553800104     
   3.2000000000000002        4.0000000000000000        2.3515997807505884     
   3.2000000000000002        4.8000000000000007        2.3532106964331065     
   3.2000000000000002        5.6000000000000005        2.3526175978666219     
   3.2000000000000002        6.4000000000000004        2.3528800171371413     
   3.2000000000000002        7.2000000000000002        2.3525117762828849     
   3.2000000000000002        8.0000000000000000        2.3522995545022174     
   3.2000000000000002        8.8000000000000007        2.3525339084215222     
   3.2000000000000002        9.6000000000000014        2.3524784126117750     
   3.2000000000000002        10.400000000000000        2.3510935824970596     
   3.2000000000000002        11.200000000000001        2.3521255281488425     
   3.2000000000000002        12.000000000000000        2.3511241824616538     
   3.2000000000000002        12.800000000000001        2.3517680555252474     
   3.2000000000000002        13.600000000000001        2.3517187222306499     
   3.2000000000000002        14.400000000000000        2.3510546447528107     
   3.2000000000000002        15.200000000000001        2.3506541426818117     
   3.2000000000000002        16.000000000000000        2.3493257668741672     
   3.2000000000000002        16.800000000000001        2.3500752847857891     
   3.2000000000000002        17.600000000000001        2.3495682568989866     
   3.2000000000000002        18.400000000000002        2.3491377398071127     
   3.2000000000000002        19.200000000000003        2.3499596793161932     
   3.2000000000000002        20.000000000000000        2.3484380070653512     
   3.2000000000000002        20.800000000000001        2.3484422357797632     
   3.2000000000000002        21.600000000000001        2.3485197350225802     
   3.2000000000000002        22.400000000000002        2.3475351666617423     
   3.2000000000000002        23.200000000000003        2.3480062353603928     
   3.2000000000000002        24.000000000000000        2.3480517076905203     
   3.2000000000000002        24.800000000000001        2.3477388765494918     
   3.2000000000000002        25.600000000000001        2.3473605676614704     
   3.2000000000000002        26.400000000000002        2.3479862971577603     
   3.2000000000000002        27.200000000000003        2.3487667306717586     
   3.2000000000000002        28.000000000000000        2.3489783570509570     
   3.2000000000000002        28.800000000000001        2.3488184465548239     
   3.2000000000000002        29.600000000000001        2.3491408294158473     
   3.2000000000000002        30.400000000000002        2.3496708501368149     
   3.2000000000000002        31.200000000000003        2.3497702143013339     
   3.2000000000000002        32.000000000000000        2.3501117522731878     

   4.0000000000000000       0.80000000000000004        2.3511446771949451     
   4.0000000000000000        1.6000000000000001        2.3516482954184839     
   4.0000000000000000        2.4000000000000004        2.3510485623855972     
   4.0000000000000000        3.2000000000000002        2.3524452535689906     
   4.0000000000000000        4.0000000000000000        2.3526761300583336     
   4.0000000000000000        4.8000000000000007        2.3534169050020348     
   4.0000000000000000        5.6000000000000005        2.3521010685654264     
   4.0000000000000000        6.4000000000000004        2.3531828231788263     
   4.0000000000000000        7.2000000000000002        2.3537920049501775     
   4.0000000000000000        8.0000000000000000        2.3546304398061659     
   4.0000000000000000        8.8000000000000007        2.3528500987042591     
   4.0000000000000000        9.6000000000000014        2.3520481545657925     
   4.0000000000000000        10.400000000000000        2.3528982892435701     
   4.0000000000000000        11.200000000000001        2.3537045282174387     
   4.0000000000000000        12.000000000000000        2.3522581357036576     
   4.0000000000000000        12.800000000000001        2.3523506683606858     
   4.0000000000000000        13.600000000000001        2.3520751093038226     
   4.0000000000000000        14.400000000000000        2.3518476355251674     
   4.0000000000000000        15.200000000000001        2.3522633921294096     
   4.0000000000000000        16.000000000000000        2.3516697905311066     
   4.0000000000000000        16.800000000000001        2.3509616130575304     
   4.0000000000000000        17.600000000000001        2.3506661604914614     
   4.0000000000000000        18.400000000000002        2.3493621249452943     
   4.0000000000000000        19.200000000000003        2.3498393190482130     
   4.0000000000000000        20.000000000000000        2.3498646670517327     
   4.0000000000000000        20.800000000000001        2.3488715621769360     
   4.0000000000000000        21.600000000000001        2.3489787827410824     
   4.0000000000000000        22.400000000000002        2.3486537108472216     
   4.0000000000000000        23.200000000000003        2.3479665781762380     
   4.0000000000000000        24.000000000000000        2.3485740587947204     
   4.0000000000000000        24.800000000000001        2.3488968698199320     
   4.0000000000000000        25.600000000000001        2.3483181327677838     
   4.0000000000000000        26.400000000000002        2.3482437390381392     
   4.0000000000000000        27.200000000000003        2.3485948330388204     
   4.0000000000000000        28.000000000000000        2.3499041167702011     
   4.0000000000000000        28.800000000000001        2.3494409015971747     
   4.0000000000000000        29.600000000000001        2.3496337363081690     
   4.0000000000000000        30.400000000000002        2.3503777548999931     
   4.0000000000000000        31.200000000000003        2.3506633623116175     
   4.0000000000000000        32.000000000000000        2.3509220324274871     

   4.8000000000000007       0.80000000000000004        2.3518487593784219     
   4.8000000000000007        1.6000000000000001        2.3520963119759370     
   4.8000000000000007        2.4000000000000004        2.3534779563753707     
   4.8000000000000007        3.2000000000000002        2.3537331143885698     
   4.8000000000000007        4.0000000000000000        2.3531107359953154     
   4.8000000000000007        4.8000000000000007        2.3527627350986555     
   4.8000000000000007        5.6000000000000005        2.3529908787466884     
   4.8000000000000007        6.4000000000000004        2.3529551535060773     
   4.8000000000000007        7.2000000000000002        2.3535452851132699     
   4.8000000000000007        8.0000000000000000        2.3536837601407763     
   4.8000000000000007        8.8000000000000007        2.3543799830516967     
   4.8000000000000007        9.6000000000000014        2.3529711102111754     
   4.8000000000000007        10.400000000000000        2.3532886333725367     
   4.8000000000000007        11.200000000000001        2.3526420892138113     
   4.8000000000000007        12.000000000000000        2.3524264208253376     
   4.8000000000000007        12.800000000000001        2.3524952768692806     
   4.8000000000000007        13.600000000000001        2.3528103002539393     
   4.8000000000000007        14.400000000000000        2.3524471042067359     
   4.8000000000000007        15.200000000000001        2.3524760173351780     
   4.8000000000000007        16.000000000000000        2.3519755025258950     
   4.8000000000000007        16.800000000000001        2.3516428640709632     
   4.8000000000000007        17.600000000000001        2.3524473329395859     
   4.8000000000000007        18.400000000000002        2.3510888794845917     
   4.8000000000000007        19.200000000000003        2.3505034429254321     
   4.8000000000000007        20.000000000000000        2.3502717529023078     
   4.8000000000000007        20.800000000000001        2.3491065206275037     
   4.8000000000000007        21.600000000000001        2.3494249918997703     
   4.8000000000000007        22.400000000000002        2.3486167784209662     
   4.8000000000000007        23.200000000000003        2.3470763113789332     
   4.8000000000000007        24.000000000000000        2.3485213783863279     
   4.8000000000000007        24.800000000000001        2.3487720205412708     
   4.8000000000000007        25.600000000000001        2.3486676594804208     
   4.8000000000000007        26.400000000000002        2.3493772300876290     
   4.8000000000000007        27.200000000000003        2.3488112749326548     
   4.8000000000000007        28.000000000000000        2.3493347397859727     
   4.8000000000000007        28.800000000000001        2.3504320762551649     
   4.8000000000000007        29.600000000000001        2.3503232307163304     
   4.8000000000000007        30.400000000000002        2.3515134507056046     
   4.8000000000000007        31.200000000000003        2.3509881465436000     
   4.8000000000000007        32.000000000000000        2.3510378778872418     

   5.6000000000000005       0.80000000000000004        2.3518942122206901     
   5.6000000000000005        1.6000000000000001        2.3531465672220708     
   5.6000000000000005        2.4000000000000004        2.3516922091230801     
   5.6000000000000005        3.2000000000000002        2.3534642496689084     
   5.6000000000000005        4.0000000000000000        2.3536525577514182     
   5.6000000000000005        4.8000000000000007        2.3535253718581446     
   5.6000000000000005        5.6000000000000005        2.3535460895131886     
   5.6000000000000005        6.4000000000000004        2.3529067425462897     
   5.6000000000000005        7.2000000000000002        2.3530440619857322     
   5.6000000000000005        8.0000000000000000        2.3528696296458218     
   5.6000000000000005        8.8000000000000007        2.3522373955883231     
   5.6000000000000005        9.6000000000000014        2.3528142836750212     
   5.6000000000000005        10.400000000000000        2.3525513754561529     
   5.6000000000000005        11.200000000000001        2.3526329329172837     
   5.6000000000000005        12.000000000000000        2.3528437601748302     
   5.6000000000000005        12.800000000000001        2.3527354908658737     
   5.6000000000000005        13.600000000000001        2.3531831778110681     
   5.6000000000000005        14.400000000000000        2.3526391147754269     
   5.6000000000000005        15.200000000000001        2.3531382822780587     
   5.6000000000000005        16.000000000000000        2.3522613179852616     
   5.6000000000000005        16.800000000000001        2.3526273803292503     
   5.6000000000000005        17.600000000000001        2.3521043955733907     
   5.6000000000000005        18.400000000000002        2.3505714651173588     
   5.6000000000000005        19.200000000000003        2.3508707431981994     
   5.6000000000000005        20.000000000000000        2.3508686301212767     
   5.6000000000000005        20.800000000000001        2.3504200720877777     
   5.6000000000000005        21.600000000000001        2.3489886977292040     
   5.6000000000000005        22.400000000000002        2.3503649361760139     
   5.6000000000000005        23.200000000000003        2.3489610964321037     
   5.6000000000000005        24.000000000000000        2.3494358285934251     
   5.6000000000000005        24.800000000000001        2.3493522238231690     
   5.6000000000000005        25.600000000000001        2.3468748804304611     
   5.6000000000000005        26.400000000000002        2.3491539613649612     
   5.6000000000000005        27.200000000000003        2.3489442107291807     
   5.6000000000000005        28.000000000000000        2.3488696811882956     
   5.6000000000000005        28.800000000000001        2.3500351602032539     
   5.6000000000000005        29.600000000000001        2.3509439705589101     
   5.6000000000000005        30.400000000000002        2.3520074382209897     
   5.6000000000000005        31.200000000000003        2.3508985857187272     
   5.6000000000000005        32.000000000000000        2.3517180333865935     

   6.4000000000000004       0.80000000000000004        2.3537645701739098     
   6.4000000000000004        1.6000000000000001        2.3531591913750347     
   6.4000000000000004        2.4000000000000004        2.3531533650733616     
   6.4000000000000004        3.2000000000000002        2.3535321526157968     
   6.4000000000000004        4.0000000000000000        2.3550173143343756     
   6.4000000000000004        4.8000000000000007        2.3538621762153547     
   6.4000000000000004        5.6000000000000005        2.3530883042711777     
   6.4000000000000004        6.4000000000000004        2.3537964073030024     
   6.4000000000000004        7.2000000000000002        2.3524955131854277     
   6.4000000000000004        8.0000000000000000        2.3510596488190822     
   6.4000000000000004        8.8000000000000007        2.3518268590079012     
   6.4000000000000004        9.6000000000000014        2.3516257447922464     
   6.4000000000000004        10.400000000000000        2.3516617754522056     
   6.4000000000000004        11.200000000000001        2.3515857978384860     
   6.4000000000000004        12.000000000000000        2.3519284727554961     
   6.4000000000000004        12.800000000000001        2.3516438776730251     
   6.4000000000000004        13.600000000000001        2.3523019084463628     
   6.4000000000000004        14.400000000000000        2.3525739944764328     
   6.4000000000000004        15.200000000000001        2.3526630572499707     
   6.4000000000000004        16.000000000000000        2.3532853457225009     
   6.4000000000000004        16.800000000000001        2.3525154459978919     
   6.4000000000000004        17.600000000000001        2.3522907342923598     
   6.4000000000000004        18.400000000000002        2.3504005109071029     
   6.4000000000000004        19.200000000000003        2.3517763626357930     
   6.4000000000000004        20.000000000000000        2.3509142367360907     
   6.4000000000000004        20.800000000000001        2.3507544130676687     
   6.4000000000000004        21.600000000000001        2.3502968898946675     
   6.4000000000000004        22.400000000000002        2.3500598705457310     
   6.4000000000000004        23.200000000000003        2.3489367171947984     
   6.4000000000000004        24.000000000000000        2.3507251078440774     
   6.4000000000000004        24.800000000000001        2.3489198755418634     
   6.4000000000000004        25.600000000000001        2.3488334188783009     
   6.4000000000000004        26.400000000000002        2.3488943465626604     
   6.4000000000000004        27.200000000000003        2.3503023676484247     
   6.4000000000000004        28.000000000000000        2.3495577819278011     
   6.4000000000000004        28.800000000000001        2.3496832277652087     
   6.4000000000000004        29.600000000000001        2.3502882875450806     
   6.4000000000000004        30.400000000000002        2.3503036370011565     
   6.4000000000000004        31.200000000000003        2.3519197606662461     
   6.4000000000000004        32.000000000000000        2.3525009363850122     

   7.2000000000000002       0.80000000000000004        2.3534917225209639     
   7.2000000000000002        1.6000000000000001        2.3535421955162796     
   7.2000000000000002        2.4000000000000004        2.3526004908247771     
   7.2000000000000002        3.2000000000000002        2.3534435302585273     
   7.2000000000000002        4.0000000000000000        2.3533328480535451     
   7.2000000000000002        4.8000000000000007        2.3530399655553436     
   7.2000000000000002        5.6000000000000005        2.3513459932892040     
   7.2000000000000002        6.4000000000000004        2.3519707075984915     
   7.2000000000000002        7.2000000000000002        2.3509444880980133     
   7.2000000000000002        8.0000000000000000        2.3508546478555514     
   7.2000000000000002        8.8000000000000007        2.3499119571959666     
   7.2000000000000002        9.6000000000000014        2.3501917420762521     
   7.2000000000000002        10.400000000000000        2.3503202847180433     
   7.2000000000000002        11.200000000000001        2.3497844397485643     
   7.2000000000000002        12.000000000000000        2.3500894339472103     
   7.2000000000000002        12.800000000000001        2.3502690329729821     
   7.2000000000000002        13.600000000000001        2.3514526893530050     
   7.2000000000000002        14.400000000000000        2.3525410218493410     
   7.2000000000000002        15.200000000000001        2.3528010069496621     
   7.2000000000000002        16.000000000000000        2.3519229643367301     
   7.2000000000000002        16.800000000000001        2.3523059611040171     
   7.2000000000000002        17.600000000000001        2.3521908744932447     
   7.2000000000000002        18.400000000000002        2.3519963484579707     
   7.2000000000000002        19.200000000000003        2.3516953534071097     
   7.2000000000000002        20.000000000000000        2.3516007137632728     
   7.2000000000000002        20.800000000000001        2.3508663035172637     
   7.2000000000000002        21.600000000000001        2.3498506346299162     
   7.2000000000000002        22.400000000000002        2.3490935082061619     
   7.2000000000000002        23.200000000000003        2.3496792067316283     
   7.2000000000000002        24.000000000000000        2.3488683059500048     
   7.2000000000000002        24.800000000000001        2.3488342213159821     
   7.2000000000000002        25.600000000000001        2.3505823798743171     
   7.2000000000000002        26.400000000000002        2.3487191088932455     
   7.2000000000000002        27.200000000000003        2.3487397996227424     
   7.2000000000000002        28.000000000000000        2.3497950908004186     
   7.2000000000000002        28.800000000000001        2.3511746508277005     
   7.2000000000000002        29.600000000000001        2.3510040199634488     
   7.2000000000000002        30.400000000000002        2.3509612278080643     
   7.2000000000000002        31.200000000000003        2.3520041841895876     
   7.2000000000000002        32.000000000000000        2.3526296662753943     

   8.0000000000000000       0.80000000000000004        2.3537522803296840     
   8.0000000000000000        1.6000000000000001        2.3536858709489210     
   8.0000000000000000        2.4000000000000004        2.3538790566219898     
   8.0000000000000000        3.2000000000000002        2.3536558357650286     
   8.0000000000000000        4.0000000000000000        2.3529699682481109     
   8.0000000000000000        4.8000000000000007        2.3520191811343407     
   8.0000000000000000        5.6000000000000005        2.3510274967833849     
   8.0000000000000000        6.4000000000000004        2.3505948973807271     
   8.0000000000000000        7.2000000000000002        2.3496630983136457     
   8.0000000000000000        8.0000000000000000        2.3485797283750056     
   8.0000000000000000        8.8000000000000007        2.3478166127572209     
   8.0000000000000000        9.6000000000000014        2.3461988922797303     
   8.0000000000000000        10.400000000000000        2.3477213852058276     
   8.0000000000000000        11.200000000000001        2.3475529121332928     
   8.0000000000000000        12.000000000000000        2.3477013423392274     
   8.0000000000000000        12.800000000000001        2.3477908263550162     
   8.0000000000000000        13.600000000000001        2.3490435418696070     
   8.0000000000000000        14.400000000000000        2.3497575734088452     
   8.0000000000000000        15.200000000000001        2.3501392790556515     
   8.0000000000000000        16.000000000000000        2.3509351019144304     
   8.0000000000000000        16.800000000000001        2.3517760833496797     
   8.0000000000000000        17.600000000000001        2.3517654862692683     
   8.0000000000000000        18.400000000000002        2.3525321218534287     
   8.0000000000000000        19.200000000000003        2.3514383443474101     
   8.0000000000000000        20.000000000000000        2.3513288801978112     
   8.0000000000000000        20.800000000000001        2.3517235828903305     
   8.0000000000000000        21.600000000000001        2.3503399705327652     
   8.0000000000000000        22.400000000000002        2.3502283625619116     
   8.0000000000000000        23.200000000000003        2.3494818967326618     
   8.0000000000000000        24.000000000000000        2.3491346141401874     
   8.0000000000000000        24.800000000000001        2.3488970593181913     
   8.0000000000000000        25.600000000000001        2.3488165450385510     
   8.0000000000000000        26.400000000000002        2.3490613043277886     
   8.0000000000000000        27.200000000000003        2.3481106388519977     
   8.0000000000000000        28.000000000000000        2.3484892812877503     
   8.0000000000000000        28.800000000000001        2.3507856045216866     
   8.0000000000000000        29.600000000000001        2.3513036364643520     
   8.0000000000000000        30.400000000000002        2.3510136936873471     
   8.0000000000000000        31.200000000000003        2.3524142665360919     
   8.0000000000000000        32.000000000000000        2.3530210029086236     

   8.8000000000000007       0.80000000000000004        2.3531015351383764     
   8.8000000000000007        1.6000000000000001        2.3528950922986085     
   8.8000000000000007        2.4000000000000004        2.3534400893151877     
   8.8000000000000007        3.2000000000000002        2.3526329928710226     
   8.8000000000000007        4.0000000000000000        2.3501544093298188     
   8.8000000000000007        4.8000000000000007        2.3510043625053179     
   8.8000000000000007        5.6000000000000005        2.3503838475763330     
   8.8000000000000007        6.4000000000000004        2.3485552976164006     
   8.8000000000000007        7.2000000000000002        2.3472198245322344     
   8.8000000000000007        8.0000000000000000        2.3452696989621686     
   8.8000000000000007        8.8000000000000007        2.3448356460250452     
   8.8000000000000007        9.6000000000000014        2.3436098294640497     
   8.8000000000000007        10.400000000000000        2.3440888082531721     
   8.8000000000000007        11.200000000000001        2.3444413606100016     
   8.8000000000000007        12.000000000000000        2.3442087131263447     
   8.8000000000000007        12.800000000000001        2.3451844945977345     
   8.8000000000000007        13.600000000000001        2.3463521540268943     
   8.8000000000000007        14.400000000000000        2.3470832623962501     
   8.8000000000000007        15.200000000000001        2.3485833942602437     
   8.8000000000000007        16.000000000000000        2.3495093515594481     
   8.8000000000000007        16.800000000000001        2.3503570852487918     
   8.8000000000000007        17.600000000000001        2.3507264348465928     
   8.8000000000000007        18.400000000000002        2.3499715543090094     
   8.8000000000000007        19.200000000000003        2.3512369872118390     
   8.8000000000000007        20.000000000000000        2.3518433209905782     
   8.8000000000000007        20.800000000000001        2.3510424340351292     
   8.8000000000000007        21.600000000000001        2.3504008035590140     
   8.8000000000000007        22.400000000000002        2.3504274472386806     
   8.8000000000000007        23.200000000000003        2.3494624153326575     
   8.8000000000000007        24.000000000000000        2.3503163359953545     
   8.8000000000000007        24.800000000000001        2.3487720599379562     
   8.8000000000000007        25.600000000000001        2.3488902012476105     
   8.8000000000000007        26.400000000000002        2.3487893825342403     
   8.8000000000000007        27.200000000000003        2.3493433849745777     
   8.8000000000000007        28.000000000000000        2.3494502789118492     
   8.8000000000000007        28.800000000000001        2.3502359862361408     
   8.8000000000000007        29.600000000000001        2.3505265772518005     
   8.8000000000000007        30.400000000000002        2.3517213686916474     
   8.8000000000000007        31.200000000000003        2.3524243936310820     
   8.8000000000000007        32.000000000000000        2.3520629982997883     

   9.6000000000000014       0.80000000000000004        2.3534435615913631     
   9.6000000000000014        1.6000000000000001        2.3536533191160705     
   9.6000000000000014        2.4000000000000004        2.3528652347790979     
   9.6000000000000014        3.2000000000000002        2.3521285421281242     
   9.6000000000000014        4.0000000000000000        2.3512076653678990     
   9.6000000000000014        4.8000000000000007        2.3496582029328041     
   9.6000000000000014        5.6000000000000005        2.3480360924368755     
   9.6000000000000014        6.4000000000000004        2.3455902301306124     
   9.6000000000000014        7.2000000000000002        2.3442986293747676     
   9.6000000000000014        8.0000000000000000        2.3428869089979178     
   9.6000000000000014        8.8000000000000007        2.3418377040739746     
   9.6000000000000014        9.6000000000000014        2.3409226568012369     
   9.6000000000000014        10.400000000000000        2.3399805623845347     
   9.6000000000000014        11.200000000000001        2.3400909279134403     
   9.6000000000000014        12.000000000000000        2.3413242365897005     
   9.6000000000000014        12.800000000000001        2.3420005191230593     
   9.6000000000000014        13.600000000000001        2.3433760800320367     
   9.6000000000000014        14.400000000000000        2.3443755135209612     
   9.6000000000000014        15.200000000000001        2.3456626740292745     
   9.6000000000000014        16.000000000000000        2.3476502764491896     
   9.6000000000000014        16.800000000000001        2.3499887698122786     
   9.6000000000000014        17.600000000000001        2.3504541576582945     
   9.6000000000000014        18.400000000000002        2.3504811785702309     
   9.6000000000000014        19.200000000000003        2.3513812250619885     
   9.6000000000000014        20.000000000000000        2.3517038848514935     
   9.6000000000000014        20.800000000000001        2.3518297505151211     
   9.6000000000000014        21.600000000000001        2.3533703929989818     
   9.6000000000000014        22.400000000000002        2.3508234817161142     
   9.6000000000000014        23.200000000000003        2.3490029704424917     
   9.6000000000000014        24.000000000000000        2.3491337271434833     
   9.6000000000000014        24.800000000000001        2.3493340412023516     
   9.6000000000000014        25.600000000000001        2.3492688030942319     
   9.6000000000000014        26.400000000000002        2.3483667855288477     
   9.6000000000000014        27.200000000000003        2.3489658959631399     
   9.6000000000000014        28.000000000000000        2.3491964243419972     
   9.6000000000000014        28.800000000000001        2.3501032561912720     
   9.6000000000000014        29.600000000000001        2.3500977121267144     
   9.6000000000000014        30.400000000000002        2.3518393595774030     
   9.6000000000000014        31.200000000000003        2.3516581608531739     
   9.6000000000000014        32.000000000000000        2.3527597789832666     

   10.400000000000000       0.80000000000000004        2.3533268664780893     
   10.400000000000000        1.6000000000000001        2.3531130997817962     
   10.400000000000000        2.4000000000000004        2.3519159203708471     
   10.400000000000000        3.2000000000000002        2.3512296832386697     
   10.400000000000000        4.0000000000000000        2.3499282077727619     
   10.400000000000000        4.8000000000000007        2.3489804287472844     
   10.400000000000000        5.6000000000000005        2.3459655766302467     
   10.400000000000000        6.4000000000000004        2.3431657693243237     
   10.400000000000000        7.2000000000000002        2.3411546919982502     
   10.400000000000000        8.0000000000000000        2.3382331186033007     
   10.400000000000000        8.8000000000000007        2.3378477422456019     
   10.400000000000000        9.6000000000000014        2.3370479391831598     
   10.400000000000000        10.400000000000000        2.3367555641952875     
   10.400000000000000        11.200000000000001        2.3361846754840547     
   10.400000000000000        12.000000000000000        2.3369020917079033     
   10.400000000000000        12.800000000000001        2.3386007372570581     
   10.400000000000000        13.600000000000001        2.3399967901849004     
   10.400000000000000        14.400000000000000        2.3415583722142808     
   10.400000000000000        15.200000000000001        2.3437866199538848     
   10.400000000000000        16.000000000000000        2.3450065052659221     
   10.400000000000000        16.800000000000001        2.3472631711069298     
   10.400000000000000        17.600000000000001        2.3488467886888329     
   10.400000000000000        18.400000000000002        2.3491095954879033     
   10.400000000000000        19.200000000000003        2.3510979249871609     
   10.400000000000000        20.000000000000000        2.3517086334189314     
   10.400000000000000        20.800000000000001        2.3512874859476600     
   10.400000000000000        21.600000000000001        2.3493864834512763     
   10.400000000000000        22.400000000000002        2.3496221049378545     
   10.400000000000000        23.200000000000003        2.3494500012063022     
   10.400000000000000        24.000000000000000        2.3486917394322790     
   10.400000000000000        24.800000000000001        2.3487063914804058     
   10.400000000000000        25.600000000000001        2.3484653100974939     
   10.400000000000000        26.400000000000002        2.3477060312558682     
   10.400000000000000        27.200000000000003        2.3486137714173054     
   10.400000000000000        28.000000000000000        2.3499723269033823     
   10.400000000000000        28.800000000000001        2.3496598161068918     
   10.400000000000000        29.600000000000001        2.3506113000621314     
   10.400000000000000        30.400000000000002        2.3508730368584612     
   10.400000000000000        31.200000000000003        2.3515114768375991     
   10.400000000000000        32.000000000000000        2.3523280872530634     

   11.200000000000001       0.80000000000000004        2.3528839470619571     
   11.200000000000001        1.6000000000000001        2.3524100245359834     
   11.200000000000001        2.4000000000000004        2.3519184991794990     
   11.200000000000001        3.2000000000000002        2.3503664458010443     
   11.200000000000001        4.0000000000000000        2.3481182821943185     
   11.200000000000001        4.8000000000000007        2.3465587046343916     
   11.200000000000001        5.6000000000000005        2.3420355840442602     
   11.200000000000001        6.4000000000000004        2.3410402165444943     
   11.200000000000001        7.2000000000000002        2.3381398593503806     
   11.200000000000001        8.0000000000000000        2.3358763664368771     
   11.200000000000001        8.8000000000000007        2.3334500924144708     
   11.200000000000001        9.6000000000000014        2.3328022771570232     
   11.200000000000001        10.400000000000000        2.3313196569338608     
   11.200000000000001        11.200000000000001        2.3313296963858772     
   11.200000000000001        12.000000000000000        2.3329678268239329     
   11.200000000000001        12.800000000000001        2.3343469161715649     
   11.200000000000001        13.600000000000001        2.3362737034298435     
   11.200000000000001        14.400000000000000        2.3387825833847202     
   11.200000000000001        15.200000000000001        2.3428391355515963     
   11.200000000000001        16.000000000000000        2.3446278192502117     
   11.200000000000001        16.800000000000001        2.3463768838768346     
   11.200000000000001        17.600000000000001        2.3476813716026861     
   11.200000000000001        18.400000000000002        2.3492025051117795     
   11.200000000000001        19.200000000000003        2.3505776127659508     
   11.200000000000001        20.000000000000000        2.3514823901813253     
   11.200000000000001        20.800000000000001        2.3506655568642207     
   11.200000000000001        21.600000000000001        2.3509277955183387     
   11.200000000000001        22.400000000000002        2.3503199273024795     
   11.200000000000001        23.200000000000003        2.3499184090545162     
   11.200000000000001        24.000000000000000        2.3489585679077574     
   11.200000000000001        24.800000000000001        2.3484562256441270     
   11.200000000000001        25.600000000000001        2.3479321198483665     
   11.200000000000001        26.400000000000002        2.3481618926556798     
   11.200000000000001        27.200000000000003        2.3482236983449294     
   11.200000000000001        28.000000000000000        2.3494365223918390     
   11.200000000000001        28.800000000000001        2.3496148592870867     
   11.200000000000001        29.600000000000001        2.3512757999155136     
   11.200000000000001        30.400000000000002        2.3508702114960078     
   11.200000000000001        31.200000000000003        2.3519196623035228     
   11.200000000000001        32.000000000000000        2.3525211054705584     

   12.000000000000000       0.80000000000000004        2.3533426888550766     
   12.000000000000000        1.6000000000000001        2.3520672665981825     
   12.000000000000000        2.4000000000000004        2.3511465328540369     
   12.000000000000000        3.2000000000000002        2.3491765492529795     
   12.000000000000000        4.0000000000000000        2.3456816123481121     
   12.000000000000000        4.8000000000000007        2.3446690263278325     
   12.000000000000000        5.6000000000000005        2.3414362781201179     
   12.000000000000000        6.4000000000000004        2.3377619902344748     
   12.000000000000000        7.2000000000000002        2.3357658298995911     
   12.000000000000000        8.0000000000000000        2.3331083541492923     
   12.000000000000000        8.8000000000000007        2.3307847990482076     
   12.000000000000000        9.6000000000000014        2.3295038333949116     
   12.000000000000000        10.400000000000000        2.3273712764230425     
   12.000000000000000        11.200000000000001        2.3282809112662592     
   12.000000000000000        12.000000000000000        2.3291120064743098     
   12.000000000000000        12.800000000000001        2.3309345538589978     
   12.000000000000000        13.600000000000001        2.3335191963098101     
   12.000000000000000        14.400000000000000        2.3360662485507611     
   12.000000000000000        15.200000000000001        2.3393585675974764     
   12.000000000000000        16.000000000000000        2.3421831150982282     
   12.000000000000000        16.800000000000001        2.3454820024944549     
   12.000000000000000        17.600000000000001        2.3471537517989050     
   12.000000000000000        18.400000000000002        2.3489170780809427     
   12.000000000000000        19.200000000000003        2.3503611761038612     
   12.000000000000000        20.000000000000000        2.3515681017609951     
   12.000000000000000        20.800000000000001        2.3512446508888472     
   12.000000000000000        21.600000000000001        2.3512136314076333     
   12.000000000000000        22.400000000000002        2.3509921616292457     
   12.000000000000000        23.200000000000003        2.3494005108293163     
   12.000000000000000        24.000000000000000        2.3493779895264919     
   12.000000000000000        24.800000000000001        2.3486133561785851     
   12.000000000000000        25.600000000000001        2.3483403849876296     
   12.000000000000000        26.400000000000002        2.3492418065480041     
   12.000000000000000        27.200000000000003        2.3484025809033304     
   12.000000000000000        28.000000000000000        2.3482413918550855     
   12.000000000000000        28.800000000000001        2.3493088754725293     
   12.000000000000000        29.600000000000001        2.3503326708384109     
   12.000000000000000        30.400000000000002        2.3523394407983811     
   12.000000000000000        31.200000000000003        2.3521411867837747     
   12.000000000000000        32.000000000000000        2.3522532524106752     

   12.800000000000001       0.80000000000000004        2.3517100248056275     
   12.800000000000001        1.6000000000000001        2.3513426768677528     
   12.800000000000001        2.4000000000000004        2.3506101706336904     
   12.800000000000001        3.2000000000000002        2.3488613527669235     
   12.800000000000001        4.0000000000000000        2.3470700574330507     
   12.800000000000001        4.8000000000000007        2.3424647820160169     
   12.800000000000001        5.6000000000000005        2.3398497462986030     
   12.800000000000001        6.4000000000000004        2.3365366881690046     
   12.800000000000001        7.2000000000000002        2.3328504625870754     
   12.800000000000001        8.0000000000000000        2.3317379955175501     
   12.800000000000001        8.8000000000000007        2.3274427930538271     
   12.800000000000001        9.6000000000000014        2.3255971494798735     
   12.800000000000001        10.400000000000000        2.3243510985015554     
   12.800000000000001        11.200000000000001        2.3253516308323632     
   12.800000000000001        12.000000000000000        2.3258412769677976     
   12.800000000000001        12.800000000000001        2.3276343017368086     
   12.800000000000001        13.600000000000001        2.3309973340218657     
   12.800000000000001        14.400000000000000        2.3344362884737722     
   12.800000000000001        15.200000000000001        2.3372799931231785     
   12.800000000000001        16.000000000000000        2.3408474077388624     
   12.800000000000001        16.800000000000001        2.3439333560739302     
   12.800000000000001        17.600000000000001        2.3465701030309547     
   12.800000000000001        18.400000000000002        2.3493901270575686     
   12.800000000000001        19.200000000000003        2.3504806602441533     
   12.800000000000001        20.000000000000000        2.3510766942471393     
   12.800000000000001        20.800000000000001        2.3518656020131479     
   12.800000000000001        21.600000000000001        2.3518513527174854     
   12.800000000000001        22.400000000000002        2.3503370612343546     
   12.800000000000001        23.200000000000003        2.3507334423659998     
   12.800000000000001        24.000000000000000        2.3499521382732316     
   12.800000000000001        24.800000000000001        2.3499853769716821     
   12.800000000000001        25.600000000000001        2.3481013085541367     
   12.800000000000001        26.400000000000002        2.3483379485504972     
   12.800000000000001        27.200000000000003        2.3481494695870304     
   12.800000000000001        28.000000000000000        2.3487099188919345     
   12.800000000000001        28.800000000000001        2.3505339124083515     
   12.800000000000001        29.600000000000001        2.3503408712732328     
   12.800000000000001        30.400000000000002        2.3509880460524371     
   12.800000000000001        31.200000000000003        2.3510777273023558     
   12.800000000000001        32.000000000000000        2.3511022553330023     

   13.600000000000001       0.80000000000000004        2.3515602885680291     
   13.600000000000001        1.6000000000000001        2.3509039980299273     
   13.600000000000001        2.4000000000000004        2.3504916058500078     
   13.600000000000001        3.2000000000000002        2.3475850969381531     
   13.600000000000001        4.0000000000000000        2.3449069518731380     
   13.600000000000001        4.8000000000000007        2.3412829394891679     
   13.600000000000001        5.6000000000000005        2.3378827906629280     
   13.600000000000001        6.4000000000000004        2.3338694444172834     
   13.600000000000001        7.2000000000000002        2.3311881883595511     
   13.600000000000001        8.0000000000000000        2.3277046261116947     
   13.600000000000001        8.8000000000000007        2.3242910494660722     
   13.600000000000001        9.6000000000000014        2.3224255062084360     
   13.600000000000001        10.400000000000000        2.3224812679824201     
   13.600000000000001        11.200000000000001        2.3224609904143909     
   13.600000000000001        12.000000000000000        2.3234990815742997     
   13.600000000000001        12.800000000000001        2.3255570637597263     
   13.600000000000001        13.600000000000001        2.3286228337058685     
   13.600000000000001        14.400000000000000        2.3326268531975280     
   13.600000000000001        15.200000000000001        2.3361681927028610     
   13.600000000000001        16.000000000000000        2.3397234845459649     
   13.600000000000001        16.800000000000001        2.3430683738455604     
   13.600000000000001        17.600000000000001        2.3470728126279119     
   13.600000000000001        18.400000000000002        2.3496293536328836     
   13.600000000000001        19.200000000000003        2.3510618310869367     
   13.600000000000001        20.000000000000000        2.3524293280992188     
   13.600000000000001        20.800000000000001        2.3530351942688110     
   13.600000000000001        21.600000000000001        2.3530720501594460     
   13.600000000000001        22.400000000000002        2.3520783548292301     
   13.600000000000001        23.200000000000003        2.3517069719680466     
   13.600000000000001        24.000000000000000        2.3511300220804952     
   13.600000000000001        24.800000000000001        2.3499586303289792     
   13.600000000000001        25.600000000000001        2.3498301738358740     
   13.600000000000001        26.400000000000002        2.3493559696220210     
   13.600000000000001        27.200000000000003        2.3486601787003760     
   13.600000000000001        28.000000000000000        2.3488871947682592     
   13.600000000000001        28.800000000000001        2.3492906390922181     
   13.600000000000001        29.600000000000001        2.3502663532699701     
   13.600000000000001        30.400000000000002        2.3507566245592648     
   13.600000000000001        31.200000000000003        2.3515256475970543     
   13.600000000000001        32.000000000000000        2.3525347774789549     

   14.400000000000000       0.80000000000000004        2.3512098763021756     
   14.400000000000000        1.6000000000000001        2.3505026002545302     
   14.400000000000000        2.4000000000000004        2.3493370779032210     
   14.400000000000000        3.2000000000000002        2.3473668592229937     
   14.400000000000000        4.0000000000000000        2.3441140355275345     
   14.400000000000000        4.8000000000000007        2.3418834742133474     
   14.400000000000000        5.6000000000000005        2.3369383670968848     
   14.400000000000000        6.4000000000000004        2.3334932271603051     
   14.400000000000000        7.2000000000000002        2.3301044367286647     
   14.400000000000000        8.0000000000000000        2.3258346900263471     
   14.400000000000000        8.8000000000000007        2.3230726223384499     
   14.400000000000000        9.6000000000000014        2.3208444026551303     
   14.400000000000000        10.400000000000000        2.3203148132024927     
   14.400000000000000        11.200000000000001        2.3203827564010839     
   14.400000000000000        12.000000000000000        2.3222468330131014     
   14.400000000000000        12.800000000000001        2.3241795687592899     
   14.400000000000000        13.600000000000001        2.3274665736000508     
   14.400000000000000        14.400000000000000        2.3315173774189337     
   14.400000000000000        15.200000000000001        2.3357278117584044     
   14.400000000000000        16.000000000000000        2.3397614419013224     
   14.400000000000000        16.800000000000001        2.3441955715711864     
   14.400000000000000        17.600000000000001        2.3480273236943936     
   14.400000000000000        18.400000000000002        2.3509005903904141     
   14.400000000000000        19.200000000000003        2.3522920193454384     
   14.400000000000000        20.000000000000000        2.3545989983567117     
   14.400000000000000        20.800000000000001        2.3549151018703558     
   14.400000000000000        21.600000000000001        2.3545783294050899     
   14.400000000000000        22.400000000000002        2.3544709896907308     
   14.400000000000000        23.200000000000003        2.3529114245793736     
   14.400000000000000        24.000000000000000        2.3519988594324750     
   14.400000000000000        24.800000000000001        2.3512159462445745     
   14.400000000000000        25.600000000000001        2.3504046937214431     
   14.400000000000000        26.400000000000002        2.3484315961549131     
   14.400000000000000        27.200000000000003        2.3488733439216514     
   14.400000000000000        28.000000000000000        2.3491932193269496     
   14.400000000000000        28.800000000000001        2.3486755608527647     
   14.400000000000000        29.600000000000001        2.3496198648934832     
   14.400000000000000        30.400000000000002        2.3501963463486106     
   14.400000000000000        31.200000000000003        2.3512534443939845     
   14.400000000000000        32.000000000000000        2.3509762475806246     

   15.200000000000001       0.80000000000000004        2.3511308934621304     
   15.200000000000001        1.6000000000000001        2.3505084818292246     
   15.200000000000001        2.4000000000000004        2.3489209158068576     
   15.200000000000001        3.2000000000000002        2.3469113712391048     
   15.200000000000001        4.0000000000000000        2.3438648057218621     
   15.200000000000001        4.8000000000000007        2.3402654910218863     
   15.200000000000001        5.6000000000000005        2.3364999961387038     
   15.200000000000001        6.4000000000000004        2.3322630876187458     
   15.200000000000001        7.2000000000000002        2.3286045483912154     
   15.200000000000001        8.0000000000000000        2.3245706099522097     
   15.200000000000001        8.8000000000000007        2.3211057760204272     
   15.200000000000001        9.6000000000000014        2.3203706563587279     
   15.200000000000001        10.400000000000000        2.3191079456347947     
   15.200000000000001        11.200000000000001        2.3190862829417713     
   15.200000000000001        12.000000000000000        2.3213788201268408     
   15.200000000000001        12.800000000000001        2.3234860072505397     
   15.200000000000001        13.600000000000001        2.3271254183837806     
   15.200000000000001        14.400000000000000        2.3319077741817846     
   15.200000000000001        15.200000000000001        2.3366384393340329     
   15.200000000000001        16.000000000000000        2.3406793279156877     
   15.200000000000001        16.800000000000001        2.3450106168680649     
   15.200000000000001        17.600000000000001        2.3490783850586872     
   15.200000000000001        18.400000000000002        2.3522001930064169     
   15.200000000000001        19.200000000000003        2.3551396771625566     
   15.200000000000001        20.000000000000000        2.3565440414337950     
   15.200000000000001        20.800000000000001        2.3579551866627413     
   15.200000000000001        21.600000000000001        2.3567253939573747     
   15.200000000000001        22.400000000000002        2.3570363875082117     
   15.200000000000001        23.200000000000003        2.3557769671664595     
   15.200000000000001        24.000000000000000        2.3539384473185896     
   15.200000000000001        24.800000000000001        2.3529027184428850     
   15.200000000000001        25.600000000000001        2.3505743750957326     
   15.200000000000001        26.400000000000002        2.3506413220221911     
   15.200000000000001        27.200000000000003        2.3500416840368112     
   15.200000000000001        28.000000000000000        2.3496514878709807     
   15.200000000000001        28.800000000000001        2.3494549531877160     
   15.200000000000001        29.600000000000001        2.3505705432830331     
   15.200000000000001        30.400000000000002        2.3507112372944614     
   15.200000000000001        31.200000000000003        2.3509211339392433     
   15.200000000000001        32.000000000000000        2.3528602737847217     

   16.000000000000000       0.80000000000000004        2.3505075051800466     
   16.000000000000000        1.6000000000000001        2.3499491687619729     
   16.000000000000000        2.4000000000000004        2.3488115981348967     
   16.000000000000000        3.2000000000000002        2.3469278921981478     
   16.000000000000000        4.0000000000000000        2.3433714905604890     
   16.000000000000000        4.8000000000000007        2.3404595681868345     
   16.000000000000000        5.6000000000000005        2.3357856526408050     
   16.000000000000000        6.4000000000000004        2.3324176965645638     
   16.000000000000000        7.2000000000000002        2.3289138148939479     
   16.000000000000000        8.0000000000000000        2.3257452475472209     
   16.000000000000000        8.8000000000000007        2.3224578549054145     
   16.000000000000000        9.6000000000000014        2.3209753080663948     
   16.000000000000000        10.400000000000000        2.3187330897113938     
   16.000000000000000        11.200000000000001        2.3204555671305780     
   16.000000000000000        12.000000000000000        2.3218264374401865     
   16.000000000000000        12.800000000000001        2.3249703998714777     
   16.000000000000000        13.600000000000001        2.3287260441890623     
   16.000000000000000        14.400000000000000        2.3344904410043128     
   16.000000000000000        15.200000000000001        2.3385005748275907     
   16.000000000000000        16.000000000000000        2.3428609551472781     
   16.000000000000000        16.800000000000001        2.3467347930945128     
   16.000000000000000        17.600000000000001        2.3508921482098732     
   16.000000000000000        18.400000000000002        2.3549964778603099     
   16.000000000000000        19.200000000000003        2.3577601073969059     
   16.000000000000000        20.000000000000000        2.3595519756908989     
   16.000000000000000        20.800000000000001        2.3592824069607357     
   16.000000000000000        21.600000000000001        2.3604111073730247     
   16.000000000000000        22.400000000000002        2.3607352852673840     
   16.000000000000000        23.200000000000003        2.3575385276875371     
   16.000000000000000        24.000000000000000        2.3558960496887980     
   16.000000000000000        24.800000000000001        2.3540907047770481     
   16.000000000000000        25.600000000000001        2.3529348938027721     
   16.000000000000000        26.400000000000002        2.3518694283358093     
   16.000000000000000        27.200000000000003        2.3504479855671270     
   16.000000000000000        28.000000000000000        2.3512703100371954     
   16.000000000000000        28.800000000000001        2.3497720788577907     
   16.000000000000000        29.600000000000001        2.3501716356910363     
   16.000000000000000        30.400000000000002        2.3509979343820890     
   16.000000000000000        31.200000000000003        2.3503509692265681     
   16.000000000000000        32.000000000000000        2.3513903850367233     

   16.800000000000001       0.80000000000000004        2.3508812788256388     
   16.800000000000001        1.6000000000000001        2.3504537245351393     
   16.800000000000001        2.4000000000000004        2.3481070586211925     
   16.800000000000001        3.2000000000000002        2.3466597642742544     
   16.800000000000001        4.0000000000000000        2.3441470098287822     
   16.800000000000001        4.8000000000000007        2.3413915969579908     
   16.800000000000001        5.6000000000000005        2.3367999022647492     
   16.800000000000001        6.4000000000000004        2.3336485087908834     
   16.800000000000001        7.2000000000000002        2.3299087475193345     
   16.800000000000001        8.0000000000000000        2.3268995774261216     
   16.800000000000001        8.8000000000000007        2.3242536069928481     
   16.800000000000001        9.6000000000000014        2.3214170347499019     
   16.800000000000001        10.400000000000000        2.3208347704262589     
   16.800000000000001        11.200000000000001        2.3228408329698342     
   16.800000000000001        12.000000000000000        2.3235895356083902     
   16.800000000000001        12.800000000000001        2.3265079374133619     
   16.800000000000001        13.600000000000001        2.3312386412092847     
   16.800000000000001        14.400000000000000        2.3350836104461696     
   16.800000000000001        15.200000000000001        2.3400488460402284     
   16.800000000000001        16.000000000000000        2.3456590101958321     
   16.800000000000001        16.800000000000001        2.3505186517746903     
   16.800000000000001        17.600000000000001        2.3549791722721105     
   16.800000000000001        18.400000000000002        2.3579122811636077     
   16.800000000000001        19.200000000000003        2.3612376036161171     
   16.800000000000001        20.000000000000000        2.3625982499609259     
   16.800000000000001        20.800000000000001        2.3634557722869651     
   16.800000000000001        21.600000000000001        2.3632536610003214     
   16.800000000000001        22.400000000000002        2.3621019981751714     
   16.800000000000001        23.200000000000003        2.3605528792453385     
   16.800000000000001        24.000000000000000        2.3588328896518256     
   16.800000000000001        24.800000000000001        2.3558932562303188     
   16.800000000000001        25.600000000000001        2.3542946947589187     
   16.800000000000001        26.400000000000002        2.3526080729286183     
   16.800000000000001        27.200000000000003        2.3513132534369592     
   16.800000000000001        28.000000000000000        2.3503004120804776     
   16.800000000000001        28.800000000000001        2.3499168720842700     
   16.800000000000001        29.600000000000001        2.3493840156242345     
   16.800000000000001        30.400000000000002        2.3504666268203622     
   16.800000000000001        31.200000000000003        2.3514645566414125     
   16.800000000000001        32.000000000000000        2.3509201784936766     

   17.600000000000001       0.80000000000000004        2.3509057518116574     
   17.600000000000001        1.6000000000000001        2.3500910412991964     
   17.600000000000001        2.4000000000000004        2.3502871224098554     
   17.600000000000001        3.2000000000000002        2.3472565501925904     
   17.600000000000001        4.0000000000000000        2.3448065966921590     
   17.600000000000001        4.8000000000000007        2.3421641638715380     
   17.600000000000001        5.6000000000000005        2.3389070430683989     
   17.600000000000001        6.4000000000000004        2.3352454831051830     
   17.600000000000001        7.2000000000000002        2.3323879740018851     
   17.600000000000001        8.0000000000000000        2.3284774258618404     
   17.600000000000001        8.8000000000000007        2.3260547720169615     
   17.600000000000001        9.6000000000000014        2.3240772460651340     
   17.600000000000001        10.400000000000000        2.3237458016249386     
   17.600000000000001        11.200000000000001        2.3242739735255609     
   17.600000000000001        12.000000000000000        2.3260208276993137     
   17.600000000000001        12.800000000000001        2.3290793120963960     
   17.600000000000001        13.600000000000001        2.3338142464058542     
   17.600000000000001        14.400000000000000        2.3375559382913620     
   17.600000000000001        15.200000000000001        2.3430551394973604     
   17.600000000000001        16.000000000000000        2.3491344550047573     
   17.600000000000001        16.800000000000001        2.3533975105539748     
   17.600000000000001        17.600000000000001        2.3570618135714967     
   17.600000000000001        18.400000000000002        2.3616998161086129     
   17.600000000000001        19.200000000000003        2.3639607765483119     
   17.600000000000001        20.000000000000000        2.3658271235682768     
   17.600000000000001        20.800000000000001        2.3671344748172096     
   17.600000000000001        21.600000000000001        2.3667079907928041     
   17.600000000000001        22.400000000000002        2.3641392488251043     
   17.600000000000001        23.200000000000003        2.3662549599456542     
   17.600000000000001        24.000000000000000        2.3603914151359153     
   17.600000000000001        24.800000000000001        2.3586313270495727     
   17.600000000000001        25.600000000000001        2.3560674704432039     
   17.600000000000001        26.400000000000002        2.3556116068691613     
   17.600000000000001        27.200000000000003        2.3525936408396615     
   17.600000000000001        28.000000000000000        2.3509954630175929     
   17.600000000000001        28.800000000000001        2.3484752163205163     
   17.600000000000001        29.600000000000001        2.3498548882288222     
   17.600000000000001        30.400000000000002        2.3508107459399747     
   17.600000000000001        31.200000000000003        2.3507856011536288     
   17.600000000000001        32.000000000000000        2.3491155013814731     

   18.400000000000002       0.80000000000000004        2.3512161891282166     
   18.400000000000002        1.6000000000000001        2.3515718599294146     
   18.400000000000002        2.4000000000000004        2.3499951847160507     
   18.400000000000002        3.2000000000000002        2.3490030299402749     
   18.400000000000002        4.0000000000000000        2.3460598943804567     
   18.400000000000002        4.8000000000000007        2.3439476706046141     
   18.400000000000002        5.6000000000000005        2.3396017434843799     
   18.400000000000002        6.4000000000000004        2.3373567993334246     
   18.400000000000002        7.2000000000000002        2.3335965288395508     
   18.400000000000002        8.0000000000000000        2.3304803383271486     
   18.400000000000002        8.8000000000000007        2.3288622465464268     
   18.400000000000002        9.6000000000000014        2.3277853130945299     
   18.400000000000002        10.400000000000000        2.3271107959683746     
   18.400000000000002        11.200000000000001        2.3265270380283032     
   18.400000000000002        12.000000000000000        2.3305339145304407     
   18.400000000000002        12.800000000000001        2.3328924080399829     
   18.400000000000002        13.600000000000001        2.3370365832194460     
   18.400000000000002        14.400000000000000        2.3416087471359464     
   18.400000000000002        15.200000000000001        2.3464454514730111     
   18.400000000000002        16.000000000000000        2.3535894405562425     
   18.400000000000002        16.800000000000001        2.3569847411261371     
   18.400000000000002        17.600000000000001        2.3615638729635133     
   18.400000000000002        18.400000000000002        2.3652126729844971     
   18.400000000000002        19.200000000000003        2.3681208313634179     
   18.400000000000002        20.000000000000000        2.3697830617945237     
   18.400000000000002        20.800000000000001        2.3705899633000218     
   18.400000000000002        21.600000000000001        2.3697884831256073     
   18.400000000000002        22.400000000000002        2.3696626235528484     
   18.400000000000002        23.200000000000003        2.3670338837384728     
   18.400000000000002        24.000000000000000        2.3629790581186167     
   18.400000000000002        24.800000000000001        2.3615039676528919     
   18.400000000000002        25.600000000000001        2.3575040867372294     
   18.400000000000002        26.400000000000002        2.3558620347141868     
   18.400000000000002        27.200000000000003        2.3534085976130465     
   18.400000000000002        28.000000000000000        2.3521514586581684     
   18.400000000000002        28.800000000000001        2.3502402649049592     
   18.400000000000002        29.600000000000001        2.3501108669660744     
   18.400000000000002        30.400000000000002        2.3501381779953467     
   18.400000000000002        31.200000000000003        2.3505922878520269     
   18.400000000000002        32.000000000000000        2.3499057887143087     

   19.200000000000003       0.80000000000000004        2.3511153305186734     
   19.200000000000003        1.6000000000000001        2.3506175739665176     
   19.200000000000003        2.4000000000000004        2.3502095918246746     
   19.200000000000003        3.2000000000000002        2.3493427987161630     
   19.200000000000003        4.0000000000000000        2.3478029782033407     
   19.200000000000003        4.8000000000000007        2.3455069192576663     
   19.200000000000003        5.6000000000000005        2.3420961736202277     
   19.200000000000003        6.4000000000000004        2.3413643700146007     
   19.200000000000003        7.2000000000000002        2.3368582001112919     
   19.200000000000003        8.0000000000000000        2.3339787653430433     
   19.200000000000003        8.8000000000000007        2.3324565656856238     
   19.200000000000003        9.6000000000000014        2.3310506695519106     
   19.200000000000003        10.400000000000000        2.3313937792039301     
   19.200000000000003        11.200000000000001        2.3317899990589486     
   19.200000000000003        12.000000000000000        2.3339268933169741     
   19.200000000000003        12.800000000000001        2.3394606616651576     
   19.200000000000003        13.600000000000001        2.3398219351136418     
   19.200000000000003        14.400000000000000        2.3454545206796169     
   19.200000000000003        15.200000000000001        2.3511170996783548     
   19.200000000000003        16.000000000000000        2.3555476589001141     
   19.200000000000003        16.800000000000001        2.3601805433837324     
   19.200000000000003        17.600000000000001        2.3651691852965966     
   19.200000000000003        18.400000000000002        2.3691703019941723     
   19.200000000000003        19.200000000000003        2.3719349473170448     
   19.200000000000003        20.000000000000000        2.3736224688032976     
   19.200000000000003        20.800000000000001        2.3739317113701119     
   19.200000000000003        21.600000000000001        2.3726821822917836     
   19.200000000000003        22.400000000000002        2.3715640599129246     
   19.200000000000003        23.200000000000003        2.3684284868021588     
   19.200000000000003        24.000000000000000        2.3664975117239107     
   19.200000000000003        24.800000000000001        2.3628756361652679     
   19.200000000000003        25.600000000000001        2.3616132099561393     
   19.200000000000003        26.400000000000002        2.3575091745171526     
   19.200000000000003        27.200000000000003        2.3551028897429003     
   19.200000000000003        28.000000000000000        2.3522820006534846     
   19.200000000000003        28.800000000000001        2.3517915459296304     
   19.200000000000003        29.600000000000001        2.3521073699705926     
   19.200000000000003        30.400000000000002        2.3512229232857589     
   19.200000000000003        31.200000000000003        2.3504988609900215     
   19.200000000000003        32.000000000000000        2.3498891392357333     

   20.000000000000000       0.80000000000000004        2.3511082181294825     
   20.000000000000000        1.6000000000000001        2.3507458640733727     
   20.000000000000000        2.4000000000000004        2.3516041833541306     
   20.000000000000000        3.2000000000000002        2.3503790215968894     
   20.000000000000000        4.0000000000000000        2.3484366235857848     
   20.000000000000000        4.8000000000000007        2.3463634191527039     
   20.000000000000000        5.6000000000000005        2.3449799813297694     
   20.000000000000000        6.4000000000000004        2.3427890631699686     
   20.000000000000000        7.2000000000000002        2.3390272260512419     
   20.000000000000000        8.0000000000000000        2.3375972658722195     
   20.000000000000000        8.8000000000000007        2.3372815403312481     
   20.000000000000000        9.6000000000000014        2.3340631942480989     
   20.000000000000000        10.400000000000000        2.3334645386557518     
   20.000000000000000        11.200000000000001        2.3361191531385348     
   20.000000000000000        12.000000000000000        2.3359653769544737     
   20.000000000000000        12.800000000000001        2.3406185161201218     
   20.000000000000000        13.600000000000001        2.3433634934210517     
   20.000000000000000        14.400000000000000        2.3492944943292615     
   20.000000000000000        15.200000000000001        2.3556014665786651     
   20.000000000000000        16.000000000000000        2.3588119873980999     
   20.000000000000000        16.800000000000001        2.3637780975410392     
   20.000000000000000        17.600000000000001        2.3685282187505816     
   20.000000000000000        18.400000000000002        2.3725837574958084     
   20.000000000000000        19.200000000000003        2.3746979271681727     
   20.000000000000000        20.000000000000000        2.3761163890732289     
   20.000000000000000        20.800000000000001        2.3774396795900783     
   20.000000000000000        21.600000000000001        2.3760053088482098     
   20.000000000000000        22.400000000000002        2.3740997441084217     
   20.000000000000000        23.200000000000003        2.3714928243805655     
   20.000000000000000        24.000000000000000        2.3686422944055754     
   20.000000000000000        24.800000000000001        2.3646538631042668     
   20.000000000000000        25.600000000000001        2.3613167432727069     
   20.000000000000000        26.400000000000002        2.3587648663528116     
   20.000000000000000        27.200000000000003        2.3560686563027753     
   20.000000000000000        28.000000000000000        2.3539561348004479     
   20.000000000000000        28.800000000000001        2.3535845800969244     
   20.000000000000000        29.600000000000001        2.3516538606454755     
   20.000000000000000        30.400000000000002        2.3514199133731633     
   20.000000000000000        31.200000000000003        2.3508685537671119     
   20.000000000000000        32.000000000000000        2.3509060132448094     

   20.800000000000001       0.80000000000000004        2.3509755151847553     
   20.800000000000001        1.6000000000000001        2.3509364197697313     
   20.800000000000001        2.4000000000000004        2.3518034283400646     
   20.800000000000001        3.2000000000000002        2.3513074357264760     
   20.800000000000001        4.0000000000000000        2.3495300340635406     
   20.800000000000001        4.8000000000000007        2.3482965304336409     
   20.800000000000001        5.6000000000000005        2.3452782904538521     
   20.800000000000001        6.4000000000000004        2.3451184980980857     
   20.800000000000001        7.2000000000000002        2.3423275087590008     
   20.800000000000001        8.0000000000000000        2.3413543481061683     
   20.800000000000001        8.8000000000000007        2.3388897402472155     
   20.800000000000001        9.6000000000000014        2.3399743725739253     
   20.800000000000001        10.400000000000000        2.3386324681182304     
   20.800000000000001        11.200000000000001        2.3401346333959290     
   20.800000000000001        12.000000000000000        2.3421636534122015     
   20.800000000000001        12.800000000000001        2.3444709746638375     
   20.800000000000001        13.600000000000001        2.3478178517890971     
   20.800000000000001        14.400000000000000        2.3527441412421295     
   20.800000000000001        15.200000000000001        2.3571352313365068     
   20.800000000000001        16.000000000000000        2.3618842168713372     
   20.800000000000001        16.800000000000001        2.3678379303505879     
   20.800000000000001        17.600000000000001        2.3693766471969284     
   20.800000000000001        18.400000000000002        2.3751691759751559     
   20.800000000000001        19.200000000000003        2.3771516064507341     
   20.800000000000001        20.000000000000000        2.3783320578178397     
   20.800000000000001        20.800000000000001        2.3786244936051308     
   20.800000000000001        21.600000000000001        2.3782027425588255     
   20.800000000000001        22.400000000000002        2.3763806317457710     
   20.800000000000001        23.200000000000003        2.3733807092146777     
   20.800000000000001        24.000000000000000        2.3704069616833419     
   20.800000000000001        24.800000000000001        2.3663082657549546     
   20.800000000000001        25.600000000000001        2.3630127707338699     
   20.800000000000001        26.400000000000002        2.3595488489131595     
   20.800000000000001        27.200000000000003        2.3564940518245536     
   20.800000000000001        28.000000000000000        2.3533005574806678     
   20.800000000000001        28.800000000000001        2.3518243169718889     
   20.800000000000001        29.600000000000001        2.3515428236771148     
   20.800000000000001        30.400000000000002        2.3508472720042821     
   20.800000000000001        31.200000000000003        2.3505930098496197     
   20.800000000000001        32.000000000000000        2.3506393459541557     

   21.600000000000001       0.80000000000000004        2.3509789346853402     
   21.600000000000001        1.6000000000000001        2.3511172153354654     
   21.600000000000001        2.4000000000000004        2.3508950704154556     
   21.600000000000001        3.2000000000000002        2.3515040028424572     
   21.600000000000001        4.0000000000000000        2.3506329281763132     
   21.600000000000001        4.8000000000000007        2.3502933474609238     
   21.600000000000001        5.6000000000000005        2.3484924268818905     
   21.600000000000001        6.4000000000000004        2.3473256020980102     
   21.600000000000001        7.2000000000000002        2.3446236135017005     
   21.600000000000001        8.0000000000000000        2.3427651922960786     
   21.600000000000001        8.8000000000000007        2.3428014535434718     
   21.600000000000001        9.6000000000000014        2.3426650082310063     
   21.600000000000001        10.400000000000000        2.3428939712892576     
   21.600000000000001        11.200000000000001        2.3432999421338407     
   21.600000000000001        12.000000000000000        2.3449972352661450     
   21.600000000000001        12.800000000000001        2.3483015747675653     
   21.600000000000001        13.600000000000001        2.3505951753785186     
   21.600000000000001        14.400000000000000        2.3558991397870015     
   21.600000000000001        15.200000000000001        2.3591432437902733     
   21.600000000000001        16.000000000000000        2.3638666343047463     
   21.600000000000001        16.800000000000001        2.3689681891652126     
   21.600000000000001        17.600000000000001        2.3729439240131800     
   21.600000000000001        18.400000000000002        2.3757590846801344     
   21.600000000000001        19.200000000000003        2.3785602936474390     
   21.600000000000001        20.000000000000000        2.3799758044978976     
   21.600000000000001        20.800000000000001        2.3797769303680720     
   21.600000000000001        21.600000000000001        2.3793636649927481     
   21.600000000000001        22.400000000000002        2.3773782927393263     
   21.600000000000001        23.200000000000003        2.3737538638613866     
   21.600000000000001        24.000000000000000        2.3714509640006414     
   21.600000000000001        24.800000000000001        2.3672426595431224     
   21.600000000000001        25.600000000000001        2.3635944856525519     
   21.600000000000001        26.400000000000002        2.3592635969496931     
   21.600000000000001        27.200000000000003        2.3566217953790982     
   21.600000000000001        28.000000000000000        2.3539684621263346     
   21.600000000000001        28.800000000000001        2.3525872738806659     
   21.600000000000001        29.600000000000001        2.3508379321420381     
   21.600000000000001        30.400000000000002        2.3506236225630048     
   21.600000000000001        31.200000000000003        2.3518799046541998     
   21.600000000000001        32.000000000000000        2.3496563742177639     

   22.400000000000002       0.80000000000000004        2.3515779123871696     
   22.400000000000002        1.6000000000000001        2.3510128908674597     
   22.400000000000002        2.4000000000000004        2.3519258436683179     
   22.400000000000002        3.2000000000000002        2.3516799645381226     
   22.400000000000002        4.0000000000000000        2.3513954840330307     
   22.400000000000002        4.8000000000000007        2.3513173457715015     
   22.400000000000002        5.6000000000000005        2.3498398630483925     
   22.400000000000002        6.4000000000000004        2.3488677034168592     
   22.400000000000002        7.2000000000000002        2.3472648475046984     
   22.400000000000002        8.0000000000000000        2.3465987789419946     
   22.400000000000002        8.8000000000000007        2.3458552542137783     
   22.400000000000002        9.6000000000000014        2.3460891061087135     
   22.400000000000002        10.400000000000000        2.3456542477668476     
   22.400000000000002        11.200000000000001        2.3463654743068227     
   22.400000000000002        12.000000000000000        2.3477036647249756     
   22.400000000000002        12.800000000000001        2.3506976414859286     
   22.400000000000002        13.600000000000001        2.3523681163622512     
   22.400000000000002        14.400000000000000        2.3569614694331102     
   22.400000000000002        15.200000000000001        2.3616249438891557     
   22.400000000000002        16.000000000000000        2.3643805686012236     
   22.400000000000002        16.800000000000001        2.3690530132462655     
   22.400000000000002        17.600000000000001        2.3734623788638527     
   22.400000000000002        18.400000000000002        2.3763332433901603     
   22.400000000000002        19.200000000000003        2.3789451410385847     
   22.400000000000002        20.000000000000000        2.3796270329865292     
   22.400000000000002        20.800000000000001        2.3803332236522721     
   22.400000000000002        21.600000000000001        2.3795706336217362     
   22.400000000000002        22.400000000000002        2.3762586983601284     
   22.400000000000002        23.200000000000003        2.3746225930208005     
   22.400000000000002        24.000000000000000        2.3717438084596454     
   22.400000000000002        24.800000000000001        2.3679745718803735     
   22.400000000000002        25.600000000000001        2.3638600635161318     
   22.400000000000002        26.400000000000002        2.3603351414127367     
   22.400000000000002        27.200000000000003        2.3560266126556542     
   22.400000000000002        28.000000000000000        2.3541273900711501     
   22.400000000000002        28.800000000000001        2.3516814719002235     
   22.400000000000002        29.600000000000001        2.3512868692330335     
   22.400000000000002        30.400000000000002        2.3496756912988155     
   22.400000000000002        31.200000000000003        2.3498115354279419     
   22.400000000000002        32.000000000000000        2.3500683127700377     

   23.200000000000003       0.80000000000000004        2.3497901603834017     
   23.200000000000003        1.6000000000000001        2.3511190205844597     
   23.200000000000003        2.4000000000000004        2.3514015241499933     
   23.200000000000003        3.2000000000000002        2.3517483731722142     
   23.200000000000003        4.0000000000000000        2.3521650082951653     
   23.200000000000003        4.8000000000000007        2.3521720071185213     
   23.200000000000003        5.6000000000000005        2.3509352850704222     
   23.200000000000003        6.4000000000000004        2.3491955425932569     
   23.200000000000003        7.2000000000000002        2.3499765678102196     
   23.200000000000003        8.0000000000000000        2.3484897092613206     
   23.200000000000003        8.8000000000000007        2.3488319515143297     
   23.200000000000003        9.6000000000000014        2.3476079228886424     
   23.200000000000003        10.400000000000000        2.3474182294778982     
   23.200000000000003        11.200000000000001        2.3486771716414272     
   23.200000000000003        12.000000000000000        2.3504620947282029     
   23.200000000000003        12.800000000000001        2.3522168748168393     
   23.200000000000003        13.600000000000001        2.3556239693288474     
   23.200000000000003        14.400000000000000        2.3584201073999371     
   23.200000000000003        15.200000000000001        2.3621753601183402     
   23.200000000000003        16.000000000000000        2.3646774038030340     
   23.200000000000003        16.800000000000001        2.3700392262189869     
   23.200000000000003        17.600000000000001        2.3730981900041823     
   23.200000000000003        18.400000000000002        2.3761774676691165     
   23.200000000000003        19.200000000000003        2.3786430157376452     
   23.200000000000003        20.000000000000000        2.3782280556358177     
   23.200000000000003        20.800000000000001        2.3796860098244932     
   23.200000000000003        21.600000000000001        2.3788197622470055     
   23.200000000000003        22.400000000000002        2.3765366820578331     
   23.200000000000003        23.200000000000003        2.3739391266270817     
   23.200000000000003        24.000000000000000        2.3708194986422346     
   23.200000000000003        24.800000000000001        2.3672420037639643     
   23.200000000000003        25.600000000000001        2.3636141544185709     
   23.200000000000003        26.400000000000002        2.3599708251213642     
   23.200000000000003        27.200000000000003        2.3569877541756341     
   23.200000000000003        28.000000000000000        2.3526989716898630     
   23.200000000000003        28.800000000000001        2.3518946707391564     
   23.200000000000003        29.600000000000001        2.3508521016752661     
   23.200000000000003        30.400000000000002        2.3503509161981464     
   23.200000000000003        31.200000000000003        2.3495300016058835     
   23.200000000000003        32.000000000000000        2.3489406599342160     

   24.000000000000000       0.80000000000000004        2.3498825868083206     
   24.000000000000000        1.6000000000000001        2.3497518938481723     
   24.000000000000000        2.4000000000000004        2.3523354508233880     
   24.000000000000000        3.2000000000000002        2.3519260611303050     
   24.000000000000000        4.0000000000000000        2.3515896828617429     
   24.000000000000000        4.8000000000000007        2.3519098817527802     
   24.000000000000000        5.6000000000000005        2.3516336621998097     
   24.000000000000000        6.4000000000000004        2.3508949882807793     
   24.000000000000000        7.2000000000000002        2.3504317339199181     
   24.000000000000000        8.0000000000000000        2.3493232762857117     
   24.000000000000000        8.8000000000000007        2.3494296259730305     
   24.000000000000000        9.6000000000000014        2.3492658605761934     
   24.000000000000000        10.400000000000000        2.3494505525594187     
   24.000000000000000        11.200000000000001        2.3503952023077117     
   24.000000000000000        12.000000000000000        2.3522208520166874     
   24.000000000000000        12.800000000000001        2.3550608681010212     
   24.000000000000000        13.600000000000001        2.3553834530514530     
   24.000000000000000        14.400000000000000        2.3594706285886318     
   24.000000000000000        15.200000000000001        2.3623920636665510     
   24.000000000000000        16.000000000000000        2.3655865269469158     
   24.000000000000000        16.800000000000001        2.3700957101939433     
   24.000000000000000        17.600000000000001        2.3723614585706292     
   24.000000000000000        18.400000000000002        2.3750983265209058     
   24.000000000000000        19.200000000000003        2.3766224268803380     
   24.000000000000000        20.000000000000000        2.3778817321744561     
   24.000000000000000        20.800000000000001        2.3766766332664280     
   24.000000000000000        21.600000000000001        2.3765082357002525     
   24.000000000000000        22.400000000000002        2.3759163856380501     
   24.000000000000000        23.200000000000003        2.3730635312661468     
   24.000000000000000        24.000000000000000        2.3705179791062383     
   24.000000000000000        24.800000000000001        2.3651965860160518     
   24.000000000000000        25.600000000000001        2.3621622038188419     
   24.000000000000000        26.400000000000002        2.3591425275106164     
   24.000000000000000        27.200000000000003        2.3559878926373390     
   24.000000000000000        28.000000000000000        2.3532384288369479     
   24.000000000000000        28.800000000000001        2.3517361525059250     
   24.000000000000000        29.600000000000001        2.3505655674983403     
   24.000000000000000        30.400000000000002        2.3498708441470901     
   24.000000000000000        31.200000000000003        2.3489766685198776     
   24.000000000000000        32.000000000000000        2.3492515625964283     

   24.800000000000001       0.80000000000000004        2.3496340616720413     
   24.800000000000001        1.6000000000000001        2.3508429821334667     
   24.800000000000001        2.4000000000000004        2.3511949939013781     
   24.800000000000001        3.2000000000000002        2.3515704145390410     
   24.800000000000001        4.0000000000000000        2.3519714196597228     
   24.800000000000001        4.8000000000000007        2.3520142243176179     
   24.800000000000001        5.6000000000000005        2.3519031730637265     
   24.800000000000001        6.4000000000000004        2.3511679897496225     
   24.800000000000001        7.2000000000000002        2.3520129427995933     
   24.800000000000001        8.0000000000000000        2.3509603413342144     
   24.800000000000001        8.8000000000000007        2.3487567249773043     
   24.800000000000001        9.6000000000000014        2.3504627284988366     
   24.800000000000001        10.400000000000000        2.3506650600835375     
   24.800000000000001        11.200000000000001        2.3515854388869575     
   24.800000000000001        12.000000000000000        2.3521910686060670     
   24.800000000000001        12.800000000000001        2.3539448779972103     
   24.800000000000001        13.600000000000001        2.3561399786667936     
   24.800000000000001        14.400000000000000        2.3586644525088847     
   24.800000000000001        15.200000000000001        2.3615430137106115     
   24.800000000000001        16.000000000000000        2.3647511640393395     
   24.800000000000001        16.800000000000001        2.3679472331376870     
   24.800000000000001        17.600000000000001        2.3705056479132218     
   24.800000000000001        18.400000000000002        2.3728878886723397     
   24.800000000000001        19.200000000000003        2.3742655747373593     
   24.800000000000001        20.000000000000000        2.3754234414423658     
   24.800000000000001        20.800000000000001        2.3750921101787945     
   24.800000000000001        21.600000000000001        2.3720446120819756     
   24.800000000000001        22.400000000000002        2.3719426437021540     
   24.800000000000001        23.200000000000003        2.3707174240294031     
   24.800000000000001        24.000000000000000        2.3668092072908213     
   24.800000000000001        24.800000000000001        2.3640283361586736     
   24.800000000000001        25.600000000000001        2.3612252532020293     
   24.800000000000001        26.400000000000002        2.3572279750749643     
   24.800000000000001        27.200000000000003        2.3553779980922864     
   24.800000000000001        28.000000000000000        2.3526344516592976     
   24.800000000000001        28.800000000000001        2.3512200566454191     
   24.800000000000001        29.600000000000001        2.3502759005525271     
   24.800000000000001        30.400000000000002        2.3498188200260617     
   24.800000000000001        31.200000000000003        2.3508069880292486     
   24.800000000000001        32.000000000000000        2.3493319201731619     

   25.600000000000001       0.80000000000000004        2.3500678970734881     
   25.600000000000001        1.6000000000000001        2.3501943505112521     
   25.600000000000001        2.4000000000000004        2.3517396758338496     
   25.600000000000001        3.2000000000000002        2.3513049548780902     
   25.600000000000001        4.0000000000000000        2.3540015990140941     
   25.600000000000001        4.8000000000000007        2.3517048606593338     
   25.600000000000001        5.6000000000000005        2.3527803413742245     
   25.600000000000001        6.4000000000000004        2.3520689446730931     
   25.600000000000001        7.2000000000000002        2.3516025312814102     
   25.600000000000001        8.0000000000000000        2.3509207001042385     
   25.600000000000001        8.8000000000000007        2.3509361432706180     
   25.600000000000001        9.6000000000000014        2.3508611147162952     
   25.600000000000001        10.400000000000000        2.3525936365726436     
   25.600000000000001        11.200000000000001        2.3516933160656293     
   25.600000000000001        12.000000000000000        2.3521113719895510     
   25.600000000000001        12.800000000000001        2.3523350304101927     
   25.600000000000001        13.600000000000001        2.3547789954617282     
   25.600000000000001        14.400000000000000        2.3577822622870661     
   25.600000000000001        15.200000000000001        2.3588110484573770     
   25.600000000000001        16.000000000000000        2.3632902011678669     
   25.600000000000001        16.800000000000001        2.3656224142794149     
   25.600000000000001        17.600000000000001        2.3677541531958464     
   25.600000000000001        18.400000000000002        2.3701697800649590     
   25.600000000000001        19.200000000000003        2.3710844807433165     
   25.600000000000001        20.000000000000000        2.3718865143317860     
   25.600000000000001        20.800000000000001        2.3728328952667899     
   25.600000000000001        21.600000000000001        2.3729291701536610     
   25.600000000000001        22.400000000000002        2.3694219219191068     
   25.600000000000001        23.200000000000003        2.3677682887559541     
   25.600000000000001        24.000000000000000        2.3664228351377941     
   25.600000000000001        24.800000000000001        2.3620130961809926     
   25.600000000000001        25.600000000000001        2.3589207659971962     
   25.600000000000001        26.400000000000002        2.3564185584539183     
   25.600000000000001        27.200000000000003        2.3540443013504575     
   25.600000000000001        28.000000000000000        2.3519347427381732     
   25.600000000000001        28.800000000000001        2.3504584812918181     
   25.600000000000001        29.600000000000001        2.3498008288787910     
   25.600000000000001        30.400000000000002        2.3488100548828990     
   25.600000000000001        31.200000000000003        2.3484175136404701     
   25.600000000000001        32.000000000000000        2.3484531198678043     

   26.400000000000002       0.80000000000000004        2.3489896589322874     
   26.400000000000002        1.6000000000000001        2.3493912153704906     
   26.400000000000002        2.4000000000000004        2.3503277954549757     
   26.400000000000002        3.2000000000000002        2.3513758036820609     
   26.400000000000002        4.0000000000000000        2.3517323365797766     
   26.400000000000002        4.8000000000000007        2.3520583403547421     
   26.400000000000002        5.6000000000000005        2.3519836481266778     
   26.400000000000002        6.4000000000000004        2.3524363258497436     
   26.400000000000002        7.2000000000000002        2.3509080694371995     
   26.400000000000002        8.0000000000000000        2.3513631375566360     
   26.400000000000002        8.8000000000000007        2.3526167621303826     
   26.400000000000002        9.6000000000000014        2.3509458803899332     
   26.400000000000002        10.400000000000000        2.3511073899382193     
   26.400000000000002        11.200000000000001        2.3511641123173921     
   26.400000000000002        12.000000000000000        2.3520342260830134     
   26.400000000000002        12.800000000000001        2.3531427154565807     
   26.400000000000002        13.600000000000001        2.3539524089649881     
   26.400000000000002        14.400000000000000        2.3559536694588266     
   26.400000000000002        15.200000000000001        2.3587436050296193     
   26.400000000000002        16.000000000000000        2.3604336918948752     
   26.400000000000002        16.800000000000001        2.3609909818534600     
   26.400000000000002        17.600000000000001        2.3647200727752029     
   26.400000000000002        18.400000000000002        2.3666255912249938     
   26.400000000000002        19.200000000000003        2.3681300505035296     
   26.400000000000002        20.000000000000000        2.3686917467832367     
   26.400000000000002        20.800000000000001        2.3679885240230747     
   26.400000000000002        21.600000000000001        2.3673097746126448     
   26.400000000000002        22.400000000000002        2.3662840371477762     
   26.400000000000002        23.200000000000003        2.3653060049902486     
   26.400000000000002        24.000000000000000        2.3622219327866816     
   26.400000000000002        24.800000000000001        2.3596238897602100     
   26.400000000000002        25.600000000000001        2.3571616369793071     
   26.400000000000002        26.400000000000002        2.3548893157045754     
   26.400000000000002        27.200000000000003        2.3530178456070705     
   26.400000000000002        28.000000000000000        2.3509538600290751     
   26.400000000000002        28.800000000000001        2.3495152116066507     
   26.400000000000002        29.600000000000001        2.3483522998021447     
   26.400000000000002        30.400000000000002        2.3481786553842769     
   26.400000000000002        31.200000000000003        2.3483211548106993     
   26.400000000000002        32.000000000000000        2.3488859923392469     

   27.200000000000003       0.80000000000000004        2.3488746948140582     
   27.200000000000003        1.6000000000000001        2.3496013639269471     
   27.200000000000003        2.4000000000000004        2.3500948318416031     
   27.200000000000003        3.2000000000000002        2.3503261520472769     
   27.200000000000003        4.0000000000000000        2.3521382957045867     
   27.200000000000003        4.8000000000000007        2.3522955687648910     
   27.200000000000003        5.6000000000000005        2.3517049198104276     
   27.200000000000003        6.4000000000000004        2.3516347439814607     
   27.200000000000003        7.2000000000000002        2.3520821933585108     
   27.200000000000003        8.0000000000000000        2.3517206843111507     
   27.200000000000003        8.8000000000000007        2.3510619137515545     
   27.200000000000003        9.6000000000000014        2.3503645884154740     
   27.200000000000003        10.400000000000000        2.3497614731568759     
   27.200000000000003        11.200000000000001        2.3516436300932737     
   27.200000000000003        12.000000000000000        2.3512869881831051     
   27.200000000000003        12.800000000000001        2.3518996774982224     
   27.200000000000003        13.600000000000001        2.3526670905536768     
   27.200000000000003        14.400000000000000        2.3541213164677095     
   27.200000000000003        15.200000000000001        2.3571393452409750     
   27.200000000000003        16.000000000000000        2.3574601976074132     
   27.200000000000003        16.800000000000001        2.3598350230441816     
   27.200000000000003        17.600000000000001        2.3606746665088125     
   27.200000000000003        18.400000000000002        2.3616194055768611     
   27.200000000000003        19.200000000000003        2.3637811997220668     
   27.200000000000003        20.000000000000000        2.3644371173662986     
   27.200000000000003        20.800000000000001        2.3646317278975877     
   27.200000000000003        21.600000000000001        2.3636840503289500     
   27.200000000000003        22.400000000000002        2.3630201733872624     
   27.200000000000003        23.200000000000003        2.3599435742646686     
   27.200000000000003        24.000000000000000        2.3592374049523483     
   27.200000000000003        24.800000000000001        2.3597316716076051     
   27.200000000000003        25.600000000000001        2.3553605815030094     
   27.200000000000003        26.400000000000002        2.3531092835329450     
   27.200000000000003        27.200000000000003        2.3514914303605252     
   27.200000000000003        28.000000000000000        2.3502253918936726     
   27.200000000000003        28.800000000000001        2.3475967144993466     
   27.200000000000003        29.600000000000001        2.3490699580186156     
   27.200000000000003        30.400000000000002        2.3479047887736617     
   27.200000000000003        31.200000000000003        2.3481003050754721     
   27.200000000000003        32.000000000000000        2.3478404844839962     

   28.000000000000000       0.80000000000000004        2.3489432292493175     
   28.000000000000000        1.6000000000000001        2.3496709864956347     
   28.000000000000000        2.4000000000000004        2.3497473743440200     
   28.000000000000000        3.2000000000000002        2.3510919493748483     
   28.000000000000000        4.0000000000000000        2.3499938950671768     
   28.000000000000000        4.8000000000000007        2.3498887655619560     
   28.000000000000000        5.6000000000000005        2.3532450088549131     
   28.000000000000000        6.4000000000000004        2.3523236618284269     
   28.000000000000000        7.2000000000000002        2.3525525104985627     
   28.000000000000000        8.0000000000000000        2.3508987077964583     
   28.000000000000000        8.8000000000000007        2.3514794981828873     
   28.000000000000000        9.6000000000000014        2.3495687301459545     
   28.000000000000000        10.400000000000000        2.3492404678554712     
   28.000000000000000        11.200000000000001        2.3498556850986967     
   28.000000000000000        12.000000000000000        2.3504049105010196     
   28.000000000000000        12.800000000000001        2.3511940595991878     
   28.000000000000000        13.600000000000001        2.3514675563618970     
   28.000000000000000        14.400000000000000        2.3528227840535059     
   28.000000000000000        15.200000000000001        2.3546522728567405     
   28.000000000000000        16.000000000000000        2.3551239599745677     
   28.000000000000000        16.800000000000001        2.3567279718188878     
   28.000000000000000        17.600000000000001        2.3578674300710163     
   28.000000000000000        18.400000000000002        2.3593722100285697     
   28.000000000000000        19.200000000000003        2.3586122176079543     
   28.000000000000000        20.000000000000000        2.3607420172358138     
   28.000000000000000        20.800000000000001        2.3605524799834581     
   28.000000000000000        21.600000000000001        2.3589105226387455     
   28.000000000000000        22.400000000000002        2.3599518540793518     
   28.000000000000000        23.200000000000003        2.3571548090553223     
   28.000000000000000        24.000000000000000        2.3566739006986297     
   28.000000000000000        24.800000000000001        2.3555406940192838     
   28.000000000000000        25.600000000000001        2.3539657930236864     
   28.000000000000000        26.400000000000002        2.3521988082021528     
   28.000000000000000        27.200000000000003        2.3502786159784939     
   28.000000000000000        28.000000000000000        2.3493251497481480     
   28.000000000000000        28.800000000000001        2.3483396073397995     
   28.000000000000000        29.600000000000001        2.3482717605142205     
   28.000000000000000        30.400000000000002        2.3481093034781422     
   28.000000000000000        31.200000000000003        2.3474282484487401     
   28.000000000000000        32.000000000000000        2.3482568477804242     

   28.800000000000001       0.80000000000000004        2.3488000421126984     
   28.800000000000001        1.6000000000000001        2.3488114583554101     
   28.800000000000001        2.4000000000000004        2.3492643428962974     
   28.800000000000001        3.2000000000000002        2.3499453081267609     
   28.800000000000001        4.0000000000000000        2.3517341997833405     
   28.800000000000001        4.8000000000000007        2.3506556876744753     
   28.800000000000001        5.6000000000000005        2.3509329775891210     
   28.800000000000001        6.4000000000000004        2.3512394826336491     
   28.800000000000001        7.2000000000000002        2.3501162476941362     
   28.800000000000001        8.0000000000000000        2.3498623632634836     
   28.800000000000001        8.8000000000000007        2.3500035258658829     
   28.800000000000001        9.6000000000000014        2.3500883006638764     
   28.800000000000001        10.400000000000000        2.3500430785093291     
   28.800000000000001        11.200000000000001        2.3495444398791534     
   28.800000000000001        12.000000000000000        2.3496119759932488     
   28.800000000000001        12.800000000000001        2.3499089569029641     
   28.800000000000001        13.600000000000001        2.3501556915061221     
   28.800000000000001        14.400000000000000        2.3501172670472532     
   28.800000000000001        15.200000000000001        2.3520652897537158     
   28.800000000000001        16.000000000000000        2.3522561655806395     
   28.800000000000001        16.800000000000001        2.3532971132136327     
   28.800000000000001        17.600000000000001        2.3550172402435394     
   28.800000000000001        18.400000000000002        2.3563771346975746     
   28.800000000000001        19.200000000000003        2.3558711793475933     
   28.800000000000001        20.000000000000000        2.3568435737446807     
   28.800000000000001        20.800000000000001        2.3559704445607350     
   28.800000000000001        21.600000000000001        2.3571261344724186     
   28.800000000000001        22.400000000000002        2.3555660216800987     
   28.800000000000001        23.200000000000003        2.3553903208052631     
   28.800000000000001        24.000000000000000        2.3545536258527680     
   28.800000000000001        24.800000000000001        2.3533040214355769     
   28.800000000000001        25.600000000000001        2.3519972869574923     
   28.800000000000001        26.400000000000002        2.3493762669653528     
   28.800000000000001        27.200000000000003        2.3487224771400474     
   28.800000000000001        28.000000000000000        2.3486644987871204     
   28.800000000000001        28.800000000000001        2.3471327499747359     
   28.800000000000001        29.600000000000001        2.3474242213855412     
   28.800000000000001        30.400000000000002        2.3479631464109425     
   28.800000000000001        31.200000000000003        2.3475883699073021     
   28.800000000000001        32.000000000000000        2.3482905691380487     

   29.600000000000001       0.80000000000000004        2.3480882966884122     
   29.600000000000001        1.6000000000000001        2.3483934983641630     
   29.600000000000001        2.4000000000000004        2.3492624912350069     
   29.600000000000001        3.2000000000000002        2.3508748546313467     
   29.600000000000001        4.0000000000000000        2.3504395865921093     
   29.600000000000001        4.8000000000000007        2.3494371651848902     
   29.600000000000001        5.6000000000000005        2.3504943773292641     
   29.600000000000001        6.4000000000000004        2.3518713265984847     
   29.600000000000001        7.2000000000000002        2.3503017743926562     
   29.600000000000001        8.0000000000000000        2.3493443156090068     
   29.600000000000001        8.8000000000000007        2.3496041265714469     
   29.600000000000001        9.6000000000000014        2.3494166918527366     
   29.600000000000001        10.400000000000000        2.3492344971850598     
   29.600000000000001        11.200000000000001        2.3488346543289063     
   29.600000000000001        12.000000000000000        2.3480680950127861     
   29.600000000000001        12.800000000000001        2.3487912442909535     
   29.600000000000001        13.600000000000001        2.3494614520878838     
   29.600000000000001        14.400000000000000        2.3500357499960947     
   29.600000000000001        15.200000000000001        2.3507175393416539     
   29.600000000000001        16.000000000000000        2.3504635053269727     
   29.600000000000001        16.800000000000001        2.3521872670612076     
   29.600000000000001        17.600000000000001        2.3518992315039178     
   29.600000000000001        18.400000000000002        2.3527523926270741     
   29.600000000000001        19.200000000000003        2.3537184146915280     
   29.600000000000001        20.000000000000000        2.3540154796650223     
   29.600000000000001        20.800000000000001        2.3542742192928032     
   29.600000000000001        21.600000000000001        2.3535888924259720     
   29.600000000000001        22.400000000000002        2.3529408421853018     
   29.600000000000001        23.200000000000003        2.3531613920415304     
   29.600000000000001        24.000000000000000        2.3521883510239578     
   29.600000000000001        24.800000000000001        2.3515406257593194     
   29.600000000000001        25.600000000000001        2.3498037948453034     
   29.600000000000001        26.400000000000002        2.3489203935929983     
   29.600000000000001        27.200000000000003        2.3481407893758224     
   29.600000000000001        28.000000000000000        2.3479662681230469     
   29.600000000000001        28.800000000000001        2.3471396998277898     
   29.600000000000001        29.600000000000001        2.3467986188417655     
   29.600000000000001        30.400000000000002        2.3472548925409771     
   29.600000000000001        31.200000000000003        2.3479897871907838     
   29.600000000000001        32.000000000000000        2.3474909059971334     

   30.400000000000002       0.80000000000000004        2.3480626366088044     
   30.400000000000002        1.6000000000000001        2.3485092326008936     
   30.400000000000002        2.4000000000000004        2.3489522321394234     
   30.400000000000002        3.2000000000000002        2.3495866896815358     
   30.400000000000002        4.0000000000000000        2.3498336603296397     
   30.400000000000002        4.8000000000000007        2.3500080806767922     
   30.400000000000002        5.6000000000000005        2.3511585749652824     
   30.400000000000002        6.4000000000000004        2.3510135605823406     
   30.400000000000002        7.2000000000000002        2.3502195268439232     
   30.400000000000002        8.0000000000000000        2.3482206425511283     
   30.400000000000002        8.8000000000000007        2.3508915050306816     
   30.400000000000002        9.6000000000000014        2.3492822803449851     
   30.400000000000002        10.400000000000000        2.3485745059680090     
   30.400000000000002        11.200000000000001        2.3479321677436413     
   30.400000000000002        12.000000000000000        2.3487139968029278     
   30.400000000000002        12.800000000000001        2.3475634580579210     
   30.400000000000002        13.600000000000001        2.3490510374729223     
   30.400000000000002        14.400000000000000        2.3480269808189309     
   30.400000000000002        15.200000000000001        2.3482309855708765     
   30.400000000000002        16.000000000000000        2.3493314126562037     
   30.400000000000002        16.800000000000001        2.3503393252016460     
   30.400000000000002        17.600000000000001        2.3503645347560522     
   30.400000000000002        18.400000000000002        2.3515426775971555     
   30.400000000000002        19.200000000000003        2.3514052350394912     
   30.400000000000002        20.000000000000000        2.3517160038437526     
   30.400000000000002        20.800000000000001        2.3515168549850252     
   30.400000000000002        21.600000000000001        2.3501315365194269     
   30.400000000000002        22.400000000000002        2.3510045853369670     
   30.400000000000002        23.200000000000003        2.3510282901840061     
   30.400000000000002        24.000000000000000        2.3495340802303897     
   30.400000000000002        24.800000000000001        2.3495757151226675     
   30.400000000000002        25.600000000000001        2.3488085539270322     
   30.400000000000002        26.400000000000002        2.3485193463635894     
   30.400000000000002        27.200000000000003        2.3479011634217213     
   30.400000000000002        28.000000000000000        2.3480601278210593     
   30.400000000000002        28.800000000000001        2.3467487294116696     
   30.400000000000002        29.600000000000001        2.3486898718686566     
   30.400000000000002        30.400000000000002        2.3473841989549160     
   30.400000000000002        31.200000000000003        2.3470301845639159     
   30.400000000000002        32.000000000000000        2.3476961758214130     

   31.200000000000003       0.80000000000000004        2.3492156729563862     
   31.200000000000003        1.6000000000000001        2.3479766208888115     
   31.200000000000003        2.4000000000000004        2.3490878489298828     
   31.200000000000003        3.2000000000000002        2.3472676343713728     
   31.200000000000003        4.0000000000000000        2.3502433393073976     
   31.200000000000003        4.8000000000000007        2.3496764004645403     
   31.200000000000003        5.6000000000000005        2.3497900993134353     
   31.200000000000003        6.4000000000000004        2.3511365789856464     
   31.200000000000003        7.2000000000000002        2.3500287356587291     
   31.200000000000003        8.0000000000000000        2.3494288187436387     
   31.200000000000003        8.8000000000000007        2.3496792849842678     
   31.200000000000003        9.6000000000000014        2.3496323480340684     
   31.200000000000003        10.400000000000000        2.3494021164374432     
   31.200000000000003        11.200000000000001        2.3488188295689740     
   31.200000000000003        12.000000000000000        2.3483354708436885     
   31.200000000000003        12.800000000000001        2.3480142133950461     
   31.200000000000003        13.600000000000001        2.3479631122660791     
   31.200000000000003        14.400000000000000        2.3489800637394329     
   31.200000000000003        15.200000000000001        2.3475332358356460     
   31.200000000000003        16.000000000000000        2.3485576065019198     
   31.200000000000003        16.800000000000001        2.3493218561770819     
   31.200000000000003        17.600000000000001        2.3490672708682752     
   31.200000000000003        18.400000000000002        2.3483257645926159     
   31.200000000000003        19.200000000000003        2.3496463446941234     
   31.200000000000003        20.000000000000000        2.3490775434359410     
   31.200000000000003        20.800000000000001        2.3498321363661288     
   31.200000000000003        21.600000000000001        2.3494602838401639     
   31.200000000000003        22.400000000000002        2.3494556627499112     
   31.200000000000003        23.200000000000003        2.3483394707372378     
   31.200000000000003        24.000000000000000        2.3487595584150793     
   31.200000000000003        24.800000000000001        2.3488860383406389     
   31.200000000000003        25.600000000000001        2.3480873049129602     
   31.200000000000003        26.400000000000002        2.3478978133056976     
   31.200000000000003        27.200000000000003        2.3471006852577290     
   31.200000000000003        28.000000000000000        2.3479554735502708     
   31.200000000000003        28.800000000000001        2.3473481841763513     
   31.200000000000003        29.600000000000001        2.3475652745364832     
   31.200000000000003        30.400000000000002        2.3476602380077543     
   31.200000000000003        31.200000000000003        2.3477427452977544     
   31.200000000000003        32.000000000000000        2.3470381762750869     

   32.000000000000000       0.80000000000000004        2.3486803381252135     
   32.000000000000000        1.6000000000000001        2.3493574303730371     
   32.000000000000000        2.4000000000000004        2.3494445206451942     
   32.000000000000000        3.2000000000000002        2.3497359569483924     
   32.000000000000000        4.0000000000000000        2.3512703969886624     
   32.000000000000000        4.8000000000000007        2.3505834048314953     
   32.000000000000000        5.6000000000000005        2.3504818621847585     
   32.000000000000000        6.4000000000000004        2.3505925035924160     
   32.000000000000000        7.2000000000000002        2.3502683608722310     
   32.000000000000000        8.0000000000000000        2.3508164020065636     
   32.000000000000000        8.8000000000000007        2.3499568042502639     
   32.000000000000000        9.6000000000000014        2.3498132228183115     
   32.000000000000000        10.400000000000000        2.3493997420697337     
   32.000000000000000        11.200000000000001        2.3494804231275075     
   32.000000000000000        12.000000000000000        2.3487314783756377     
   32.000000000000000        12.800000000000001        2.3480420474281996     
   32.000000000000000        13.600000000000001        2.3489555979983683     
   32.000000000000000        14.400000000000000        2.3489545574616111     
   32.000000000000000        15.200000000000001        2.3479001472458694     
   32.000000000000000        16.000000000000000        2.3485242489015805     
   32.000000000000000        16.800000000000001        2.3469464003654417     
   32.000000000000000        17.600000000000001        2.3487367499394720     
   32.000000000000000        18.400000000000002        2.3486765056581071     
   32.000000000000000        19.200000000000003        2.3474038943076194     
   32.000000000000000        20.000000000000000        2.3483314427010029     
   32.000000000000000        20.800000000000001        2.3490708903698891     
   32.000000000000000        21.600000000000001        2.3485416617882615     
   32.000000000000000        22.400000000000002        2.3489618495569107     
   32.000000000000000        23.200000000000003        2.3485016207991154     
   32.000000000000000        24.000000000000000        2.3493706816356368     
   32.000000000000000        24.800000000000001        2.3475180380232956     
   32.000000000000000        25.600000000000001        2.3477850004530070     
   32.000000000000000        26.400000000000002        2.3470310926035558     
   32.000000000000000        27.200000000000003        2.3477062610034012     
   32.000000000000000        28.000000000000000        2.3470172784463519     
   32.000000000000000        28.800000000000001        2.3475372367641203     
   32.000000000000000        29.600000000000001        2.3483118043300366     
   32.000000000000000        30.400000000000002        2.3481211241623470     
   32.000000000000000        31.200000000000003        2.3483631973174632     
   32.000000000000000        32.000000000000000        2.3481201947592050     
