# Supplementary material for: A first-principles phase field method for quantitatively predicting multi-composition phase separation without thermodynamic empirical parameter
Source: Nat Commun. 2019 Aug 1;10:3451. doi: 10.1038/s41467-019-11248-z (PMC6671953; doi:10.1038/s41467-019-11248-z)
Supplement: Supplementary file 3 — Source Data [file 41467_2019_11248_MOESM3_ESM.zip › supplementary-files/data-files/Fig.7/Fig7-d-Ni41%/out_Ni_100000-8.0]

  0.80000000000000004       0.80000000000000004        2.3487927875435166     
  0.80000000000000004        1.6000000000000001        2.3493745681629461     
  0.80000000000000004        2.4000000000000004        2.3501902059815234     
  0.80000000000000004        3.2000000000000002        2.3495920693857517     
  0.80000000000000004        4.0000000000000000        2.3506248057866386     
  0.80000000000000004        4.8000000000000007        2.3503246572735570     
  0.80000000000000004        5.6000000000000005        2.3509894315575308     
  0.80000000000000004        6.4000000000000004        2.3508412926529654     
  0.80000000000000004        7.2000000000000002        2.3502745852243008     
  0.80000000000000004        8.0000000000000000        2.3510972440437228     
  0.80000000000000004        8.8000000000000007        2.3509190811124205     
  0.80000000000000004        9.6000000000000014        2.3509197585395039     
  0.80000000000000004        10.400000000000000        2.3509200245018453     
  0.80000000000000004        11.200000000000001        2.3495222984328450     
  0.80000000000000004        12.000000000000000        2.3504618296680149     
  0.80000000000000004        12.800000000000001        2.3493347747600013     
  0.80000000000000004        13.600000000000001        2.3490147664538314     
  0.80000000000000004        14.400000000000000        2.3487145266837821     
  0.80000000000000004        15.200000000000001        2.3485949852447581     
  0.80000000000000004        16.000000000000000        2.3475223325490244     
  0.80000000000000004        16.800000000000001        2.3479887885796673     
  0.80000000000000004        17.600000000000001        2.3478859953683346     
  0.80000000000000004        18.400000000000002        2.3482336431256079     
  0.80000000000000004        19.200000000000003        2.3475445163277850     
  0.80000000000000004        20.000000000000000        2.3477614585236788     
  0.80000000000000004        20.800000000000001        2.3478251713047049     
  0.80000000000000004        21.600000000000001        2.3471870376920165     
  0.80000000000000004        22.400000000000002        2.3482774227983874     
  0.80000000000000004        23.200000000000003        2.3483508111981757     
  0.80000000000000004        24.000000000000000        2.3469513755914821     
  0.80000000000000004        24.800000000000001        2.3479980066196182     
  0.80000000000000004        25.600000000000001        2.3473609014747101     
  0.80000000000000004        26.400000000000002        2.3476594439990435     
  0.80000000000000004        27.200000000000003        2.3477367321801341     
  0.80000000000000004        28.000000000000000        2.3477152424888925     
  0.80000000000000004        28.800000000000001        2.3476608826063097     
  0.80000000000000004        29.600000000000001        2.3475257762832094     
  0.80000000000000004        30.400000000000002        2.3478315680852844     
  0.80000000000000004        31.200000000000003        2.3490099798067732     
  0.80000000000000004        32.000000000000000        2.3495086657462307     

   1.6000000000000001       0.80000000000000004        2.3495608498381011     
   1.6000000000000001        1.6000000000000001        2.3499696010910838     
   1.6000000000000001        2.4000000000000004        2.3492435265256955     
   1.6000000000000001        3.2000000000000002        2.3509339247124972     
   1.6000000000000001        4.0000000000000000        2.3507436361962957     
   1.6000000000000001        4.8000000000000007        2.3506274466868211     
   1.6000000000000001        5.6000000000000005        2.3515254100307268     
   1.6000000000000001        6.4000000000000004        2.3510918599656794     
   1.6000000000000001        7.2000000000000002        2.3513111614136708     
   1.6000000000000001        8.0000000000000000        2.3511451199777347     
   1.6000000000000001        8.8000000000000007        2.3512506383213196     
   1.6000000000000001        9.6000000000000014        2.3511766218082837     
   1.6000000000000001        10.400000000000000        2.3507941471809604     
   1.6000000000000001        11.200000000000001        2.3524422501308262     
   1.6000000000000001        12.000000000000000        2.3491801713687339     
   1.6000000000000001        12.800000000000001        2.3503334357176349     
   1.6000000000000001        13.600000000000001        2.3484783338840716     
   1.6000000000000001        14.400000000000000        2.3492026525814236     
   1.6000000000000001        15.200000000000001        2.3484209374792591     
   1.6000000000000001        16.000000000000000        2.3488446537706542     
   1.6000000000000001        16.800000000000001        2.3484027135899974     
   1.6000000000000001        17.600000000000001        2.3476581427477079     
   1.6000000000000001        18.400000000000002        2.3477597865895881     
   1.6000000000000001        19.200000000000003        2.3467876232313922     
   1.6000000000000001        20.000000000000000        2.3477613593688607     
   1.6000000000000001        20.800000000000001        2.3477249997307497     
   1.6000000000000001        21.600000000000001        2.3474046065968581     
   1.6000000000000001        22.400000000000002        2.3474353963931107     
   1.6000000000000001        23.200000000000003        2.3476730443551475     
   1.6000000000000001        24.000000000000000        2.3475655332041834     
   1.6000000000000001        24.800000000000001        2.3474068805636601     
   1.6000000000000001        25.600000000000001        2.3474708196316492     
   1.6000000000000001        26.400000000000002        2.3463867367784776     
   1.6000000000000001        27.200000000000003        2.3472404188337741     
   1.6000000000000001        28.000000000000000        2.3477087025235583     
   1.6000000000000001        28.800000000000001        2.3483509566857812     
   1.6000000000000001        29.600000000000001        2.3480496471616723     
   1.6000000000000001        30.400000000000002        2.3480882792304292     
   1.6000000000000001        31.200000000000003        2.3487515251365916     
   1.6000000000000001        32.000000000000000        2.3492308779163094     

   2.4000000000000004       0.80000000000000004        2.3494724814040904     
   2.4000000000000004        1.6000000000000001        2.3503209100603328     
   2.4000000000000004        2.4000000000000004        2.3511023641152042     
   2.4000000000000004        3.2000000000000002        2.3514274078006534     
   2.4000000000000004        4.0000000000000000        2.3511715844822314     
   2.4000000000000004        4.8000000000000007        2.3519196088232128     
   2.4000000000000004        5.6000000000000005        2.3528171461190381     
   2.4000000000000004        6.4000000000000004        2.3526981375482166     
   2.4000000000000004        7.2000000000000002        2.3525121179562163     
   2.4000000000000004        8.0000000000000000        2.3512368537936568     
   2.4000000000000004        8.8000000000000007        2.3520410297397309     
   2.4000000000000004        9.6000000000000014        2.3505526918178337     
   2.4000000000000004        10.400000000000000        2.3508653431159829     
   2.4000000000000004        11.200000000000001        2.3509458061489101     
   2.4000000000000004        12.000000000000000        2.3512276606231053     
   2.4000000000000004        12.800000000000001        2.3507432481685679     
   2.4000000000000004        13.600000000000001        2.3505562982019690     
   2.4000000000000004        14.400000000000000        2.3491649985524008     
   2.4000000000000004        15.200000000000001        2.3497994600661181     
   2.4000000000000004        16.000000000000000        2.3498989389683222     
   2.4000000000000004        16.800000000000001        2.3491476620591332     
   2.4000000000000004        17.600000000000001        2.3488135999070296     
   2.4000000000000004        18.400000000000002        2.3489726502379482     
   2.4000000000000004        19.200000000000003        2.3485942314545381     
   2.4000000000000004        20.000000000000000        2.3482529217921195     
   2.4000000000000004        20.800000000000001        2.3480189931271851     
   2.4000000000000004        21.600000000000001        2.3473985400420365     
   2.4000000000000004        22.400000000000002        2.3475280126250451     
   2.4000000000000004        23.200000000000003        2.3484766499747316     
   2.4000000000000004        24.000000000000000        2.3473659611678590     
   2.4000000000000004        24.800000000000001        2.3466707745198767     
   2.4000000000000004        25.600000000000001        2.3475710811760995     
   2.4000000000000004        26.400000000000002        2.3476430323298119     
   2.4000000000000004        27.200000000000003        2.3489253585268721     
   2.4000000000000004        28.000000000000000        2.3478981556779974     
   2.4000000000000004        28.800000000000001        2.3484884139047608     
   2.4000000000000004        29.600000000000001        2.3493787565636870     
   2.4000000000000004        30.400000000000002        2.3485629737221396     
   2.4000000000000004        31.200000000000003        2.3497663434837008     
   2.4000000000000004        32.000000000000000        2.3497953182205826     

   3.2000000000000002       0.80000000000000004        2.3498927245324532     
   3.2000000000000002        1.6000000000000001        2.3506425802207636     
   3.2000000000000002        2.4000000000000004        2.3527028131958279     
   3.2000000000000002        3.2000000000000002        2.3524733517263265     
   3.2000000000000002        4.0000000000000000        2.3519129350373138     
   3.2000000000000002        4.8000000000000007        2.3525768027538785     
   3.2000000000000002        5.6000000000000005        2.3526864846027071     
   3.2000000000000002        6.4000000000000004        2.3522952161812287     
   3.2000000000000002        7.2000000000000002        2.3517257331924859     
   3.2000000000000002        8.0000000000000000        2.3524746236822955     
   3.2000000000000002        8.8000000000000007        2.3533835728500847     
   3.2000000000000002        9.6000000000000014        2.3523398633325496     
   3.2000000000000002        10.400000000000000        2.3526868733423116     
   3.2000000000000002        11.200000000000001        2.3525201045484394     
   3.2000000000000002        12.000000000000000        2.3523121667661626     
   3.2000000000000002        12.800000000000001        2.3521797405038734     
   3.2000000000000002        13.600000000000001        2.3508900928173184     
   3.2000000000000002        14.400000000000000        2.3508119947757544     
   3.2000000000000002        15.200000000000001        2.3511984602321383     
   3.2000000000000002        16.000000000000000        2.3507972982322189     
   3.2000000000000002        16.800000000000001        2.3502144925131430     
   3.2000000000000002        17.600000000000001        2.3498612991009722     
   3.2000000000000002        18.400000000000002        2.3487907967489416     
   3.2000000000000002        19.200000000000003        2.3483618988919939     
   3.2000000000000002        20.000000000000000        2.3490227834207205     
   3.2000000000000002        20.800000000000001        2.3487919656040224     
   3.2000000000000002        21.600000000000001        2.3481075997743925     
   3.2000000000000002        22.400000000000002        2.3480261488522212     
   3.2000000000000002        23.200000000000003        2.3470270979646224     
   3.2000000000000002        24.000000000000000        2.3479879441690685     
   3.2000000000000002        24.800000000000001        2.3469784338933590     
   3.2000000000000002        25.600000000000001        2.3480328848070049     
   3.2000000000000002        26.400000000000002        2.3480776195066952     
   3.2000000000000002        27.200000000000003        2.3478556030763369     
   3.2000000000000002        28.000000000000000        2.3488670738981430     
   3.2000000000000002        28.800000000000001        2.3499449958401932     
   3.2000000000000002        29.600000000000001        2.3496084453603792     
   3.2000000000000002        30.400000000000002        2.3499319562457739     
   3.2000000000000002        31.200000000000003        2.3499283166424521     
   3.2000000000000002        32.000000000000000        2.3502683398371844     

   4.0000000000000000       0.80000000000000004        2.3505387489194121     
   4.0000000000000000        1.6000000000000001        2.3506895554400145     
   4.0000000000000000        2.4000000000000004        2.3515205064763474     
   4.0000000000000000        3.2000000000000002        2.3526851180205588     
   4.0000000000000000        4.0000000000000000        2.3526667873371339     
   4.0000000000000000        4.8000000000000007        2.3536825758478193     
   4.0000000000000000        5.6000000000000005        2.3530200106128927     
   4.0000000000000000        6.4000000000000004        2.3532615697877901     
   4.0000000000000000        7.2000000000000002        2.3527432202233265     
   4.0000000000000000        8.0000000000000000        2.3531792784245900     
   4.0000000000000000        8.8000000000000007        2.3532422835817735     
   4.0000000000000000        9.6000000000000014        2.3532406173357612     
   4.0000000000000000        10.400000000000000        2.3532074814725354     
   4.0000000000000000        11.200000000000001        2.3529762060514900     
   4.0000000000000000        12.000000000000000        2.3526154745554866     
   4.0000000000000000        12.800000000000001        2.3519358813072704     
   4.0000000000000000        13.600000000000001        2.3524885316465993     
   4.0000000000000000        14.400000000000000        2.3523746396446170     
   4.0000000000000000        15.200000000000001        2.3515869222885799     
   4.0000000000000000        16.000000000000000        2.3512549848201885     
   4.0000000000000000        16.800000000000001        2.3510980051756278     
   4.0000000000000000        17.600000000000001        2.3509044838417186     
   4.0000000000000000        18.400000000000002        2.3514252784985370     
   4.0000000000000000        19.200000000000003        2.3499647959266916     
   4.0000000000000000        20.000000000000000        2.3492272095307141     
   4.0000000000000000        20.800000000000001        2.3489215888712360     
   4.0000000000000000        21.600000000000001        2.3477281174434945     
   4.0000000000000000        22.400000000000002        2.3485320737285411     
   4.0000000000000000        23.200000000000003        2.3498314492470094     
   4.0000000000000000        24.000000000000000        2.3493962257214074     
   4.0000000000000000        24.800000000000001        2.3488395777161784     
   4.0000000000000000        25.600000000000001        2.3488420135819053     
   4.0000000000000000        26.400000000000002        2.3487767996439133     
   4.0000000000000000        27.200000000000003        2.3482005780460238     
   4.0000000000000000        28.000000000000000        2.3488119963865475     
   4.0000000000000000        28.800000000000001        2.3497933605891181     
   4.0000000000000000        29.600000000000001        2.3497304182269754     
   4.0000000000000000        30.400000000000002        2.3504306815722380     
   4.0000000000000000        31.200000000000003        2.3502092707717352     
   4.0000000000000000        32.000000000000000        2.3508973469848446     

   4.8000000000000007       0.80000000000000004        2.3520690622293570     
   4.8000000000000007        1.6000000000000001        2.3520338717558817     
   4.8000000000000007        2.4000000000000004        2.3523252573901674     
   4.8000000000000007        3.2000000000000002        2.3526831766089495     
   4.8000000000000007        4.0000000000000000        2.3526346358043733     
   4.8000000000000007        4.8000000000000007        2.3535636279694891     
   4.8000000000000007        5.6000000000000005        2.3531968086744715     
   4.8000000000000007        6.4000000000000004        2.3542476348818395     
   4.8000000000000007        7.2000000000000002        2.3533429202016714     
   4.8000000000000007        8.0000000000000000        2.3535220410393518     
   4.8000000000000007        8.8000000000000007        2.3526508332917593     
   4.8000000000000007        9.6000000000000014        2.3529565688027825     
   4.8000000000000007        10.400000000000000        2.3526957422216976     
   4.8000000000000007        11.200000000000001        2.3530912115229343     
   4.8000000000000007        12.000000000000000        2.3534888874280333     
   4.8000000000000007        12.800000000000001        2.3523479979001971     
   4.8000000000000007        13.600000000000001        2.3517188365943063     
   4.8000000000000007        14.400000000000000        2.3505230368790806     
   4.8000000000000007        15.200000000000001        2.3519860862980226     
   4.8000000000000007        16.000000000000000        2.3526594777684036     
   4.8000000000000007        16.800000000000001        2.3517528298803305     
   4.8000000000000007        17.600000000000001        2.3525962544743817     
   4.8000000000000007        18.400000000000002        2.3508156883276139     
   4.8000000000000007        19.200000000000003        2.3504172096005269     
   4.8000000000000007        20.000000000000000        2.3500838082677253     
   4.8000000000000007        20.800000000000001        2.3497340878169335     
   4.8000000000000007        21.600000000000001        2.3493074287198774     
   4.8000000000000007        22.400000000000002        2.3490974863332661     
   4.8000000000000007        23.200000000000003        2.3489565564069643     
   4.8000000000000007        24.000000000000000        2.3485859076515250     
   4.8000000000000007        24.800000000000001        2.3488742667308862     
   4.8000000000000007        25.600000000000001        2.3493620702083713     
   4.8000000000000007        26.400000000000002        2.3466775728774842     
   4.8000000000000007        27.200000000000003        2.3492175415030006     
   4.8000000000000007        28.000000000000000        2.3487903743486647     
   4.8000000000000007        28.800000000000001        2.3493507409398697     
   4.8000000000000007        29.600000000000001        2.3499099673944022     
   4.8000000000000007        30.400000000000002        2.3500069495071254     
   4.8000000000000007        31.200000000000003        2.3501661106757519     
   4.8000000000000007        32.000000000000000        2.3513584645846435     

   5.6000000000000005       0.80000000000000004        2.3506811409929460     
   5.6000000000000005        1.6000000000000001        2.3521361029992733     
   5.6000000000000005        2.4000000000000004        2.3533810582354788     
   5.6000000000000005        3.2000000000000002        2.3533806640486903     
   5.6000000000000005        4.0000000000000000        2.3548676148568557     
   5.6000000000000005        4.8000000000000007        2.3538141913837105     
   5.6000000000000005        5.6000000000000005        2.3535835397295317     
   5.6000000000000005        6.4000000000000004        2.3532753230693420     
   5.6000000000000005        7.2000000000000002        2.3532670635382447     
   5.6000000000000005        8.0000000000000000        2.3533431261128008     
   5.6000000000000005        8.8000000000000007        2.3532364695012067     
   5.6000000000000005        9.6000000000000014        2.3528477784145228     
   5.6000000000000005        10.400000000000000        2.3538827740892900     
   5.6000000000000005        11.200000000000001        2.3524051957533820     
   5.6000000000000005        12.000000000000000        2.3523839364982169     
   5.6000000000000005        12.800000000000001        2.3527892849768430     
   5.6000000000000005        13.600000000000001        2.3531684767528529     
   5.6000000000000005        14.400000000000000        2.3526117466476451     
   5.6000000000000005        15.200000000000001        2.3524844269989797     
   5.6000000000000005        16.000000000000000        2.3523600874985373     
   5.6000000000000005        16.800000000000001        2.3523693900183154     
   5.6000000000000005        17.600000000000001        2.3517108125918926     
   5.6000000000000005        18.400000000000002        2.3512270374441351     
   5.6000000000000005        19.200000000000003        2.3536808025333036     
   5.6000000000000005        20.000000000000000        2.3507703124064134     
   5.6000000000000005        20.800000000000001        2.3503947824981566     
   5.6000000000000005        21.600000000000001        2.3499916390292084     
   5.6000000000000005        22.400000000000002        2.3496314897890298     
   5.6000000000000005        23.200000000000003        2.3502697528523830     
   5.6000000000000005        24.000000000000000        2.3492066239542035     
   5.6000000000000005        24.800000000000001        2.3484094237874920     
   5.6000000000000005        25.600000000000001        2.3486178691241286     
   5.6000000000000005        26.400000000000002        2.3489725647427289     
   5.6000000000000005        27.200000000000003        2.3502277875697883     
   5.6000000000000005        28.000000000000000        2.3499454217926941     
   5.6000000000000005        28.800000000000001        2.3499824474005360     
   5.6000000000000005        29.600000000000001        2.3506659397566509     
   5.6000000000000005        30.400000000000002        2.3503594366601321     
   5.6000000000000005        31.200000000000003        2.3515543092549049     
   5.6000000000000005        32.000000000000000        2.3515263259890924     

   6.4000000000000004       0.80000000000000004        2.3527447978888976     
   6.4000000000000004        1.6000000000000001        2.3526731959815650     
   6.4000000000000004        2.4000000000000004        2.3541768886924412     
   6.4000000000000004        3.2000000000000002        2.3541505890138925     
   6.4000000000000004        4.0000000000000000        2.3529029274987185     
   6.4000000000000004        4.8000000000000007        2.3536796916085958     
   6.4000000000000004        5.6000000000000005        2.3531367727361761     
   6.4000000000000004        6.4000000000000004        2.3524700889957488     
   6.4000000000000004        7.2000000000000002        2.3524608674421295     
   6.4000000000000004        8.0000000000000000        2.3523602110646022     
   6.4000000000000004        8.8000000000000007        2.3523465985752297     
   6.4000000000000004        9.6000000000000014        2.3523683289776729     
   6.4000000000000004        10.400000000000000        2.3525832241309099     
   6.4000000000000004        11.200000000000001        2.3517234657826749     
   6.4000000000000004        12.000000000000000        2.3528301741949829     
   6.4000000000000004        12.800000000000001        2.3525482441832080     
   6.4000000000000004        13.600000000000001        2.3518377390620446     
   6.4000000000000004        14.400000000000000        2.3512801143145019     
   6.4000000000000004        15.200000000000001        2.3526948365242406     
   6.4000000000000004        16.000000000000000        2.3517934758968049     
   6.4000000000000004        16.800000000000001        2.3521513667395677     
   6.4000000000000004        17.600000000000001        2.3528354527685007     
   6.4000000000000004        18.400000000000002        2.3523747728472051     
   6.4000000000000004        19.200000000000003        2.3518546689343238     
   6.4000000000000004        20.000000000000000        2.3513818211521564     
   6.4000000000000004        20.800000000000001        2.3506520673628666     
   6.4000000000000004        21.600000000000001        2.3502227534903453     
   6.4000000000000004        22.400000000000002        2.3501605302294797     
   6.4000000000000004        23.200000000000003        2.3495908345204914     
   6.4000000000000004        24.000000000000000        2.3472039830527014     
   6.4000000000000004        24.800000000000001        2.3492426342637485     
   6.4000000000000004        25.600000000000001        2.3504405976415863     
   6.4000000000000004        26.400000000000002        2.3495425637725895     
   6.4000000000000004        27.200000000000003        2.3500599274142560     
   6.4000000000000004        28.000000000000000        2.3492082782210706     
   6.4000000000000004        28.800000000000001        2.3506490119871284     
   6.4000000000000004        29.600000000000001        2.3509183519879362     
   6.4000000000000004        30.400000000000002        2.3500668906341118     
   6.4000000000000004        31.200000000000003        2.3513740572152098     
   6.4000000000000004        32.000000000000000        2.3517085302512064     

   7.2000000000000002       0.80000000000000004        2.3531258532680375     
   7.2000000000000002        1.6000000000000001        2.3521805493130525     
   7.2000000000000002        2.4000000000000004        2.3537107531238668     
   7.2000000000000002        3.2000000000000002        2.3543549623787654     
   7.2000000000000002        4.0000000000000000        2.3536975665388535     
   7.2000000000000002        4.8000000000000007        2.3529898446167734     
   7.2000000000000002        5.6000000000000005        2.3524897185890454     
   7.2000000000000002        6.4000000000000004        2.3523118267570675     
   7.2000000000000002        7.2000000000000002        2.3508257223981643     
   7.2000000000000002        8.0000000000000000        2.3506095003509029     
   7.2000000000000002        8.8000000000000007        2.3506795041426591     
   7.2000000000000002        9.6000000000000014        2.3512562983271037     
   7.2000000000000002        10.400000000000000        2.3507470189033604     
   7.2000000000000002        11.200000000000001        2.3499224250499879     
   7.2000000000000002        12.000000000000000        2.3493573970871897     
   7.2000000000000002        12.800000000000001        2.3504645652603950     
   7.2000000000000002        13.600000000000001        2.3510016485772969     
   7.2000000000000002        14.400000000000000        2.3510281682614851     
   7.2000000000000002        15.200000000000001        2.3514876928610762     
   7.2000000000000002        16.000000000000000        2.3518561199161216     
   7.2000000000000002        16.800000000000001        2.3521571948101125     
   7.2000000000000002        17.600000000000001        2.3514028106379601     
   7.2000000000000002        18.400000000000002        2.3519604771976925     
   7.2000000000000002        19.200000000000003        2.3514077445921151     
   7.2000000000000002        20.000000000000000        2.3516315524983979     
   7.2000000000000002        20.800000000000001        2.3506616107953726     
   7.2000000000000002        21.600000000000001        2.3502121938148690     
   7.2000000000000002        22.400000000000002        2.3513833464161977     
   7.2000000000000002        23.200000000000003        2.3496051690377358     
   7.2000000000000002        24.000000000000000        2.3505107931275218     
   7.2000000000000002        24.800000000000001        2.3495186152958878     
   7.2000000000000002        25.600000000000001        2.3494134458964515     
   7.2000000000000002        26.400000000000002        2.3493259442212135     
   7.2000000000000002        27.200000000000003        2.3493634697271912     
   7.2000000000000002        28.000000000000000        2.3489651592288778     
   7.2000000000000002        28.800000000000001        2.3499307749459315     
   7.2000000000000002        29.600000000000001        2.3505738565318093     
   7.2000000000000002        30.400000000000002        2.3509288069083443     
   7.2000000000000002        31.200000000000003        2.3518597837276531     
   7.2000000000000002        32.000000000000000        2.3516272594695908     

   8.0000000000000000       0.80000000000000004        2.3528999908820962     
   8.0000000000000000        1.6000000000000001        2.3533257649929857     
   8.0000000000000000        2.4000000000000004        2.3541342662748890     
   8.0000000000000000        3.2000000000000002        2.3535288098844953     
   8.0000000000000000        4.0000000000000000        2.3525396176458857     
   8.0000000000000000        4.8000000000000007        2.3522189093922887     
   8.0000000000000000        5.6000000000000005        2.3516237127658952     
   8.0000000000000000        6.4000000000000004        2.3508363119320594     
   8.0000000000000000        7.2000000000000002        2.3494359490170269     
   8.0000000000000000        8.0000000000000000        2.3485881553253569     
   8.0000000000000000        8.8000000000000007        2.3474943855954096     
   8.0000000000000000        9.6000000000000014        2.3469472145520616     
   8.0000000000000000        10.400000000000000        2.3473820475291407     
   8.0000000000000000        11.200000000000001        2.3478434822603589     
   8.0000000000000000        12.000000000000000        2.3477043979716945     
   8.0000000000000000        12.800000000000001        2.3486320177617337     
   8.0000000000000000        13.600000000000001        2.3489417037743419     
   8.0000000000000000        14.400000000000000        2.3493777999207830     
   8.0000000000000000        15.200000000000001        2.3505144366206947     
   8.0000000000000000        16.000000000000000        2.3511352763079461     
   8.0000000000000000        16.800000000000001        2.3514782222514312     
   8.0000000000000000        17.600000000000001        2.3521860121164733     
   8.0000000000000000        18.400000000000002        2.3521669251303821     
   8.0000000000000000        19.200000000000003        2.3492362461712486     
   8.0000000000000000        20.000000000000000        2.3515745825718808     
   8.0000000000000000        20.800000000000001        2.3501267483521846     
   8.0000000000000000        21.600000000000001        2.3506949197454312     
   8.0000000000000000        22.400000000000002        2.3513174396597720     
   8.0000000000000000        23.200000000000003        2.3505034571338062     
   8.0000000000000000        24.000000000000000        2.3499250100276021     
   8.0000000000000000        24.800000000000001        2.3496727088995577     
   8.0000000000000000        25.600000000000001        2.3491332856979374     
   8.0000000000000000        26.400000000000002        2.3494727048677473     
   8.0000000000000000        27.200000000000003        2.3494069308677665     
   8.0000000000000000        28.000000000000000        2.3515475767886125     
   8.0000000000000000        28.800000000000001        2.3491087658111582     
   8.0000000000000000        29.600000000000001        2.3506217916468222     
   8.0000000000000000        30.400000000000002        2.3516274601538352     
   8.0000000000000000        31.200000000000003        2.3519845986841763     
   8.0000000000000000        32.000000000000000        2.3532448340855292     

   8.8000000000000007       0.80000000000000004        2.3531706523696050     
   8.8000000000000007        1.6000000000000001        2.3534582338548264     
   8.8000000000000007        2.4000000000000004        2.3546005689224265     
   8.8000000000000007        3.2000000000000002        2.3517371219291729     
   8.8000000000000007        4.0000000000000000        2.3511305831754856     
   8.8000000000000007        4.8000000000000007        2.3509730110637648     
   8.8000000000000007        5.6000000000000005        2.3492027106653555     
   8.8000000000000007        6.4000000000000004        2.3488595192752402     
   8.8000000000000007        7.2000000000000002        2.3478746067993135     
   8.8000000000000007        8.0000000000000000        2.3464233986837884     
   8.8000000000000007        8.8000000000000007        2.3454748693579379     
   8.8000000000000007        9.6000000000000014        2.3441322024615801     
   8.8000000000000007        10.400000000000000        2.3440865204388461     
   8.8000000000000007        11.200000000000001        2.3446129450590654     
   8.8000000000000007        12.000000000000000        2.3451473937510761     
   8.8000000000000007        12.800000000000001        2.3445660355681706     
   8.8000000000000007        13.600000000000001        2.3480945834278222     
   8.8000000000000007        14.400000000000000        2.3477812213462061     
   8.8000000000000007        15.200000000000001        2.3474466677414338     
   8.8000000000000007        16.000000000000000        2.3510499591583063     
   8.8000000000000007        16.800000000000001        2.3504860510868673     
   8.8000000000000007        17.600000000000001        2.3507416983248968     
   8.8000000000000007        18.400000000000002        2.3513373585313389     
   8.8000000000000007        19.200000000000003        2.3502571619775230     
   8.8000000000000007        20.000000000000000        2.3520205873408258     
   8.8000000000000007        20.800000000000001        2.3508585386127505     
   8.8000000000000007        21.600000000000001        2.3502169258761643     
   8.8000000000000007        22.400000000000002        2.3503346753778285     
   8.8000000000000007        23.200000000000003        2.3498160748870016     
   8.8000000000000007        24.000000000000000        2.3490162911974446     
   8.8000000000000007        24.800000000000001        2.3488089011537432     
   8.8000000000000007        25.600000000000001        2.3486940910852687     
   8.8000000000000007        26.400000000000002        2.3489749775555380     
   8.8000000000000007        27.200000000000003        2.3492252549246779     
   8.8000000000000007        28.000000000000000        2.3493284908900840     
   8.8000000000000007        28.800000000000001        2.3503863249800032     
   8.8000000000000007        29.600000000000001        2.3498013088488015     
   8.8000000000000007        30.400000000000002        2.3515071470068163     
   8.8000000000000007        31.200000000000003        2.3528202582770792     
   8.8000000000000007        32.000000000000000        2.3527023003688603     

   9.6000000000000014       0.80000000000000004        2.3535446361740471     
   9.6000000000000014        1.6000000000000001        2.3532274278237200     
   9.6000000000000014        2.4000000000000004        2.3527443864762363     
   9.6000000000000014        3.2000000000000002        2.3517284943827383     
   9.6000000000000014        4.0000000000000000        2.3505102389326362     
   9.6000000000000014        4.8000000000000007        2.3497279021254731     
   9.6000000000000014        5.6000000000000005        2.3485581098196322     
   9.6000000000000014        6.4000000000000004        2.3467038170140437     
   9.6000000000000014        7.2000000000000002        2.3458104772084418     
   9.6000000000000014        8.0000000000000000        2.3437977275002777     
   9.6000000000000014        8.8000000000000007        2.3437542208992350     
   9.6000000000000014        9.6000000000000014        2.3396260300625302     
   9.6000000000000014        10.400000000000000        2.3403332502160312     
   9.6000000000000014        11.200000000000001        2.3403527381597962     
   9.6000000000000014        12.000000000000000        2.3417113917056125     
   9.6000000000000014        12.800000000000001        2.3416575339972523     
   9.6000000000000014        13.600000000000001        2.3418958594204247     
   9.6000000000000014        14.400000000000000        2.3441552378522537     
   9.6000000000000014        15.200000000000001        2.3466373821361328     
   9.6000000000000014        16.000000000000000        2.3471367524606626     
   9.6000000000000014        16.800000000000001        2.3490834947081081     
   9.6000000000000014        17.600000000000001        2.3499547110980634     
   9.6000000000000014        18.400000000000002        2.3501945304776686     
   9.6000000000000014        19.200000000000003        2.3507245191957491     
   9.6000000000000014        20.000000000000000        2.3508852940226190     
   9.6000000000000014        20.800000000000001        2.3505713984197354     
   9.6000000000000014        21.600000000000001        2.3508949939084975     
   9.6000000000000014        22.400000000000002        2.3503827490841021     
   9.6000000000000014        23.200000000000003        2.3502683340668082     
   9.6000000000000014        24.000000000000000        2.3487294030862631     
   9.6000000000000014        24.800000000000001        2.3483162255241306     
   9.6000000000000014        25.600000000000001        2.3485264889733539     
   9.6000000000000014        26.400000000000002        2.3508680446134718     
   9.6000000000000014        27.200000000000003        2.3488402556676764     
   9.6000000000000014        28.000000000000000        2.3503068560669536     
   9.6000000000000014        28.800000000000001        2.3499722876648450     
   9.6000000000000014        29.600000000000001        2.3507352544979887     
   9.6000000000000014        30.400000000000002        2.3530429108064643     
   9.6000000000000014        31.200000000000003        2.3518238268099512     
   9.6000000000000014        32.000000000000000        2.3530133987768034     

   10.400000000000000       0.80000000000000004        2.3530622254207558     
   10.400000000000000        1.6000000000000001        2.3523947741062901     
   10.400000000000000        2.4000000000000004        2.3524826826077039     
   10.400000000000000        3.2000000000000002        2.3516558975802804     
   10.400000000000000        4.0000000000000000        2.3488778183198624     
   10.400000000000000        4.8000000000000007        2.3481802028930474     
   10.400000000000000        5.6000000000000005        2.3458847320524598     
   10.400000000000000        6.4000000000000004        2.3439344441001579     
   10.400000000000000        7.2000000000000002        2.3418280431062208     
   10.400000000000000        8.0000000000000000        2.3399440224277104     
   10.400000000000000        8.8000000000000007        2.3386401436206414     
   10.400000000000000        9.6000000000000014        2.3369907596239918     
   10.400000000000000        10.400000000000000        2.3359386892175076     
   10.400000000000000        11.200000000000001        2.3364560029170467     
   10.400000000000000        12.000000000000000        2.3371600270475064     
   10.400000000000000        12.800000000000001        2.3389104682832857     
   10.400000000000000        13.600000000000001        2.3397008744212382     
   10.400000000000000        14.400000000000000        2.3412819087650920     
   10.400000000000000        15.200000000000001        2.3439249060866727     
   10.400000000000000        16.000000000000000        2.3453948656480543     
   10.400000000000000        16.800000000000001        2.3478597319016359     
   10.400000000000000        17.600000000000001        2.3495701697924001     
   10.400000000000000        18.400000000000002        2.3499030419637803     
   10.400000000000000        19.200000000000003        2.3506548256091935     
   10.400000000000000        20.000000000000000        2.3507639005140084     
   10.400000000000000        20.800000000000001        2.3502328592567565     
   10.400000000000000        21.600000000000001        2.3508775444136099     
   10.400000000000000        22.400000000000002        2.3506092103183840     
   10.400000000000000        23.200000000000003        2.3499814965316026     
   10.400000000000000        24.000000000000000        2.3487466880911492     
   10.400000000000000        24.800000000000001        2.3478839430168277     
   10.400000000000000        25.600000000000001        2.3482241768843437     
   10.400000000000000        26.400000000000002        2.3483052066985541     
   10.400000000000000        27.200000000000003        2.3485399573600860     
   10.400000000000000        28.000000000000000        2.3491807205751991     
   10.400000000000000        28.800000000000001        2.3495072947464744     
   10.400000000000000        29.600000000000001        2.3499948485407991     
   10.400000000000000        30.400000000000002        2.3514020754914955     
   10.400000000000000        31.200000000000003        2.3519459360462491     
   10.400000000000000        32.000000000000000        2.3521265555830606     

   11.200000000000001       0.80000000000000004        2.3535071102782097     
   11.200000000000001        1.6000000000000001        2.3524154051766777     
   11.200000000000001        2.4000000000000004        2.3516771073824594     
   11.200000000000001        3.2000000000000002        2.3504641982607550     
   11.200000000000001        4.0000000000000000        2.3481937427713215     
   11.200000000000001        4.8000000000000007        2.3460898123348839     
   11.200000000000001        5.6000000000000005        2.3435490146960527     
   11.200000000000001        6.4000000000000004        2.3419926965314266     
   11.200000000000001        7.2000000000000002        2.3387327923343793     
   11.200000000000001        8.0000000000000000        2.3361945219400138     
   11.200000000000001        8.8000000000000007        2.3340515129881152     
   11.200000000000001        9.6000000000000014        2.3317694946251653     
   11.200000000000001        10.400000000000000        2.3320591235061929     
   11.200000000000001        11.200000000000001        2.3325281867279575     
   11.200000000000001        12.000000000000000        2.3331849952370480     
   11.200000000000001        12.800000000000001        2.3347368071699770     
   11.200000000000001        13.600000000000001        2.3368829578408050     
   11.200000000000001        14.400000000000000        2.3388107081014105     
   11.200000000000001        15.200000000000001        2.3408546921818845     
   11.200000000000001        16.000000000000000        2.3444063301029345     
   11.200000000000001        16.800000000000001        2.3455716420244070     
   11.200000000000001        17.600000000000001        2.3477068424034284     
   11.200000000000001        18.400000000000002        2.3494747525825903     
   11.200000000000001        19.200000000000003        2.3514706067148969     
   11.200000000000001        20.000000000000000        2.3511740823694662     
   11.200000000000001        20.800000000000001        2.3509973425164690     
   11.200000000000001        21.600000000000001        2.3515424936571168     
   11.200000000000001        22.400000000000002        2.3498058409466789     
   11.200000000000001        23.200000000000003        2.3491701056083225     
   11.200000000000001        24.000000000000000        2.3491642790180247     
   11.200000000000001        24.800000000000001        2.3481719493371918     
   11.200000000000001        25.600000000000001        2.3482265271451865     
   11.200000000000001        26.400000000000002        2.3478708571482438     
   11.200000000000001        27.200000000000003        2.3483406320100402     
   11.200000000000001        28.000000000000000        2.3488152548232213     
   11.200000000000001        28.800000000000001        2.3494955410117289     
   11.200000000000001        29.600000000000001        2.3503945650124769     
   11.200000000000001        30.400000000000002        2.3514020891784346     
   11.200000000000001        31.200000000000003        2.3527533033617258     
   11.200000000000001        32.000000000000000        2.3531808728561039     

   12.000000000000000       0.80000000000000004        2.3517708824099679     
   12.000000000000000        1.6000000000000001        2.3523850659411440     
   12.000000000000000        2.4000000000000004        2.3510255729914649     
   12.000000000000000        3.2000000000000002        2.3492033261955396     
   12.000000000000000        4.0000000000000000        2.3467250645937798     
   12.000000000000000        4.8000000000000007        2.3450518195085324     
   12.000000000000000        5.6000000000000005        2.3415340393915707     
   12.000000000000000        6.4000000000000004        2.3393645882444076     
   12.000000000000000        7.2000000000000002        2.3346590511940133     
   12.000000000000000        8.0000000000000000        2.3329069725207958     
   12.000000000000000        8.8000000000000007        2.3309326348612514     
   12.000000000000000        9.6000000000000014        2.3287715106507063     
   12.000000000000000        10.400000000000000        2.3280072405543999     
   12.000000000000000        11.200000000000001        2.3283114436141452     
   12.000000000000000        12.000000000000000        2.3289336795706745     
   12.000000000000000        12.800000000000001        2.3316984232647910     
   12.000000000000000        13.600000000000001        2.3333172869167145     
   12.000000000000000        14.400000000000000        2.3358109258321536     
   12.000000000000000        15.200000000000001        2.3376445036052900     
   12.000000000000000        16.000000000000000        2.3427517997956753     
   12.000000000000000        16.800000000000001        2.3445301443359137     
   12.000000000000000        17.600000000000001        2.3464680469910637     
   12.000000000000000        18.400000000000002        2.3487296308481915     
   12.000000000000000        19.200000000000003        2.3500509198010113     
   12.000000000000000        20.000000000000000        2.3509833123395998     
   12.000000000000000        20.800000000000001        2.3514102502648377     
   12.000000000000000        21.600000000000001        2.3507921844186868     
   12.000000000000000        22.400000000000002        2.3490052977217295     
   12.000000000000000        23.200000000000003        2.3485083993303717     
   12.000000000000000        24.000000000000000        2.3506171517168082     
   12.000000000000000        24.800000000000001        2.3478926288011142     
   12.000000000000000        25.600000000000001        2.3493786483976220     
   12.000000000000000        26.400000000000002        2.3479578141629736     
   12.000000000000000        27.200000000000003        2.3476161985954267     
   12.000000000000000        28.000000000000000        2.3488737583322221     
   12.000000000000000        28.800000000000001        2.3504131007952749     
   12.000000000000000        29.600000000000001        2.3496782607838185     
   12.000000000000000        30.400000000000002        2.3511310173076065     
   12.000000000000000        31.200000000000003        2.3517009426857762     
   12.000000000000000        32.000000000000000        2.3519217079880308     

   12.800000000000001       0.80000000000000004        2.3517665002811712     
   12.800000000000001        1.6000000000000001        2.3517173497803445     
   12.800000000000001        2.4000000000000004        2.3504765627338333     
   12.800000000000001        3.2000000000000002        2.3483084416726250     
   12.800000000000001        4.0000000000000000        2.3459745861013301     
   12.800000000000001        4.8000000000000007        2.3428019146071297     
   12.800000000000001        5.6000000000000005        2.3395653497964815     
   12.800000000000001        6.4000000000000004        2.3369332278211550     
   12.800000000000001        7.2000000000000002        2.3326057560649192     
   12.800000000000001        8.0000000000000000        2.3305598800797207     
   12.800000000000001        8.8000000000000007        2.3277164240261858     
   12.800000000000001        9.6000000000000014        2.3253524575370284     
   12.800000000000001        10.400000000000000        2.3244180184924619     
   12.800000000000001        11.200000000000001        2.3235549571665479     
   12.800000000000001        12.000000000000000        2.3252314390903588     
   12.800000000000001        12.800000000000001        2.3286412496524806     
   12.800000000000001        13.600000000000001        2.3306192093798672     
   12.800000000000001        14.400000000000000        2.3335056536037397     
   12.800000000000001        15.200000000000001        2.3370495527644390     
   12.800000000000001        16.000000000000000        2.3412606174151454     
   12.800000000000001        16.800000000000001        2.3436226061896401     
   12.800000000000001        17.600000000000001        2.3471386051944219     
   12.800000000000001        18.400000000000002        2.3487007669260365     
   12.800000000000001        19.200000000000003        2.3504661303058443     
   12.800000000000001        20.000000000000000        2.3516296486623864     
   12.800000000000001        20.800000000000001        2.3520677620089581     
   12.800000000000001        21.600000000000001        2.3513875296510620     
   12.800000000000001        22.400000000000002        2.3524192925494178     
   12.800000000000001        23.200000000000003        2.3503703303823880     
   12.800000000000001        24.000000000000000        2.3501430904640035     
   12.800000000000001        24.800000000000001        2.3497138933202897     
   12.800000000000001        25.600000000000001        2.3490475110346969     
   12.800000000000001        26.400000000000002        2.3489932578910406     
   12.800000000000001        27.200000000000003        2.3485420382663218     
   12.800000000000001        28.000000000000000        2.3484745970104606     
   12.800000000000001        28.800000000000001        2.3517990510365538     
   12.800000000000001        29.600000000000001        2.3483238886673479     
   12.800000000000001        30.400000000000002        2.3498760908673737     
   12.800000000000001        31.200000000000003        2.3516960971328538     
   12.800000000000001        32.000000000000000        2.3523552783559327     

   13.600000000000001       0.80000000000000004        2.3504106047868816     
   13.600000000000001        1.6000000000000001        2.3507348327908879     
   13.600000000000001        2.4000000000000004        2.3496708137878182     
   13.600000000000001        3.2000000000000002        2.3476380804561727     
   13.600000000000001        4.0000000000000000        2.3446844508636788     
   13.600000000000001        4.8000000000000007        2.3425263019307354     
   13.600000000000001        5.6000000000000005        2.3383606861089099     
   13.600000000000001        6.4000000000000004        2.3331585971594091     
   13.600000000000001        7.2000000000000002        2.3306126601763126     
   13.600000000000001        8.0000000000000000        2.3274505559391301     
   13.600000000000001        8.8000000000000007        2.3241837533284526     
   13.600000000000001        9.6000000000000014        2.3231168724646558     
   13.600000000000001        10.400000000000000        2.3220406525851809     
   13.600000000000001        11.200000000000001        2.3221077192062713     
   13.600000000000001        12.000000000000000        2.3233305455145241     
   13.600000000000001        12.800000000000001        2.3261518332333657     
   13.600000000000001        13.600000000000001        2.3289755082907040     
   13.600000000000001        14.400000000000000        2.3323905104236653     
   13.600000000000001        15.200000000000001        2.3354758497667580     
   13.600000000000001        16.000000000000000        2.3403229929102731     
   13.600000000000001        16.800000000000001        2.3433602014729877     
   13.600000000000001        17.600000000000001        2.3481474838591789     
   13.600000000000001        18.400000000000002        2.3494199178341888     
   13.600000000000001        19.200000000000003        2.3516955822703189     
   13.600000000000001        20.000000000000000        2.3535408152105299     
   13.600000000000001        20.800000000000001        2.3531523341116656     
   13.600000000000001        21.600000000000001        2.3528719870727826     
   13.600000000000001        22.400000000000002        2.3520655311765459     
   13.600000000000001        23.200000000000003        2.3514715972012397     
   13.600000000000001        24.000000000000000        2.3510036316031613     
   13.600000000000001        24.800000000000001        2.3497818484548927     
   13.600000000000001        25.600000000000001        2.3485162781353419     
   13.600000000000001        26.400000000000002        2.3488199722614755     
   13.600000000000001        27.200000000000003        2.3478640906914796     
   13.600000000000001        28.000000000000000        2.3486664248850304     
   13.600000000000001        28.800000000000001        2.3470044347038574     
   13.600000000000001        29.600000000000001        2.3499090736053230     
   13.600000000000001        30.400000000000002        2.3507414220061329     
   13.600000000000001        31.200000000000003        2.3513656828242429     
   13.600000000000001        32.000000000000000        2.3517281338149387     

   14.400000000000000       0.80000000000000004        2.3507995997072415     
   14.400000000000000        1.6000000000000001        2.3501023327537829     
   14.400000000000000        2.4000000000000004        2.3489133265114388     
   14.400000000000000        3.2000000000000002        2.3468808620050692     
   14.400000000000000        4.0000000000000000        2.3438751827733486     
   14.400000000000000        4.8000000000000007        2.3402484530924550     
   14.400000000000000        5.6000000000000005        2.3375997238044364     
   14.400000000000000        6.4000000000000004        2.3328355509260197     
   14.400000000000000        7.2000000000000002        2.3286700646134864     
   14.400000000000000        8.0000000000000000        2.3259082892220477     
   14.400000000000000        8.8000000000000007        2.3231543474442478     
   14.400000000000000        9.6000000000000014        2.3206898879392579     
   14.400000000000000        10.400000000000000        2.3198103834837362     
   14.400000000000000        11.200000000000001        2.3202078337013106     
   14.400000000000000        12.000000000000000        2.3217740201481680     
   14.400000000000000        12.800000000000001        2.3248327387177881     
   14.400000000000000        13.600000000000001        2.3290567065947347     
   14.400000000000000        14.400000000000000        2.3316105015628521     
   14.400000000000000        15.200000000000001        2.3356115901831012     
   14.400000000000000        16.000000000000000        2.3393474465946995     
   14.400000000000000        16.800000000000001        2.3432505090533322     
   14.400000000000000        17.600000000000001        2.3483972619366300     
   14.400000000000000        18.400000000000002        2.3490452977054761     
   14.400000000000000        19.200000000000003        2.3529139231678329     
   14.400000000000000        20.000000000000000        2.3546227431165647     
   14.400000000000000        20.800000000000001        2.3549972323679640     
   14.400000000000000        21.600000000000001        2.3554609646988864     
   14.400000000000000        22.400000000000002        2.3551187909662814     
   14.400000000000000        23.200000000000003        2.3534708531328645     
   14.400000000000000        24.000000000000000        2.3538930740662458     
   14.400000000000000        24.800000000000001        2.3509352769391434     
   14.400000000000000        25.600000000000001        2.3494333134764482     
   14.400000000000000        26.400000000000002        2.3496019181504684     
   14.400000000000000        27.200000000000003        2.3482677156395360     
   14.400000000000000        28.000000000000000        2.3494098761207658     
   14.400000000000000        28.800000000000001        2.3490901538918378     
   14.400000000000000        29.600000000000001        2.3498352380285001     
   14.400000000000000        30.400000000000002        2.3512727363551718     
   14.400000000000000        31.200000000000003        2.3513429391708192     
   14.400000000000000        32.000000000000000        2.3516037349508681     

   15.200000000000001       0.80000000000000004        2.3504356619700921     
   15.200000000000001        1.6000000000000001        2.3506160246688244     
   15.200000000000001        2.4000000000000004        2.3487402895483549     
   15.200000000000001        3.2000000000000002        2.3467634209980832     
   15.200000000000001        4.0000000000000000        2.3441899099364227     
   15.200000000000001        4.8000000000000007        2.3410146356582575     
   15.200000000000001        5.6000000000000005        2.3373736632888127     
   15.200000000000001        6.4000000000000004        2.3317486570471688     
   15.200000000000001        7.2000000000000002        2.3282906007527844     
   15.200000000000001        8.0000000000000000        2.3249477789373576     
   15.200000000000001        8.8000000000000007        2.3222142734354896     
   15.200000000000001        9.6000000000000014        2.3199230229945642     
   15.200000000000001        10.400000000000000        2.3191641440678055     
   15.200000000000001        11.200000000000001        2.3190879702545995     
   15.200000000000001        12.000000000000000        2.3211798114199125     
   15.200000000000001        12.800000000000001        2.3237510170023610     
   15.200000000000001        13.600000000000001        2.3272141618412707     
   15.200000000000001        14.400000000000000        2.3317511024091306     
   15.200000000000001        15.200000000000001        2.3361057662812907     
   15.200000000000001        16.000000000000000        2.3417150988729443     
   15.200000000000001        16.800000000000001        2.3472947520523211     
   15.200000000000001        17.600000000000001        2.3498008511139972     
   15.200000000000001        18.400000000000002        2.3522324295457846     
   15.200000000000001        19.200000000000003        2.3549330066698491     
   15.200000000000001        20.000000000000000        2.3566713270116293     
   15.200000000000001        20.800000000000001        2.3575015593317485     
   15.200000000000001        21.600000000000001        2.3574288750882695     
   15.200000000000001        22.400000000000002        2.3561350656239366     
   15.200000000000001        23.200000000000003        2.3556547742382388     
   15.200000000000001        24.000000000000000        2.3532553886683001     
   15.200000000000001        24.800000000000001        2.3518521347794716     
   15.200000000000001        25.600000000000001        2.3515632748113036     
   15.200000000000001        26.400000000000002        2.3515929423495670     
   15.200000000000001        27.200000000000003        2.3493502367557602     
   15.200000000000001        28.000000000000000        2.3499607854946660     
   15.200000000000001        28.800000000000001        2.3486907259239236     
   15.200000000000001        29.600000000000001        2.3492697062110688     
   15.200000000000001        30.400000000000002        2.3508211784355559     
   15.200000000000001        31.200000000000003        2.3507785680554929     
   15.200000000000001        32.000000000000000        2.3534402455175480     

   16.000000000000000       0.80000000000000004        2.3509819066339026     
   16.000000000000000        1.6000000000000001        2.3501225740741538     
   16.000000000000000        2.4000000000000004        2.3491698969994821     
   16.000000000000000        3.2000000000000002        2.3472412539815002     
   16.000000000000000        4.0000000000000000        2.3443958123552506     
   16.000000000000000        4.8000000000000007        2.3402199112372464     
   16.000000000000000        5.6000000000000005        2.3351450251904287     
   16.000000000000000        6.4000000000000004        2.3347539456588331     
   16.000000000000000        7.2000000000000002        2.3284378275821873     
   16.000000000000000        8.0000000000000000        2.3245287827003529     
   16.000000000000000        8.8000000000000007        2.3222971456675605     
   16.000000000000000        9.6000000000000014        2.3203502967528200     
   16.000000000000000        10.400000000000000        2.3191579920241701     
   16.000000000000000        11.200000000000001        2.3201677910051890     
   16.000000000000000        12.000000000000000        2.3215301315773247     
   16.000000000000000        12.800000000000001        2.3255622347542166     
   16.000000000000000        13.600000000000001        2.3290553955362201     
   16.000000000000000        14.400000000000000        2.3318325824425461     
   16.000000000000000        15.200000000000001        2.3375470858960097     
   16.000000000000000        16.000000000000000        2.3422256527092680     
   16.000000000000000        16.800000000000001        2.3455156506691228     
   16.000000000000000        17.600000000000001        2.3510836635536716     
   16.000000000000000        18.400000000000002        2.3545962732777137     
   16.000000000000000        19.200000000000003        2.3573491324710889     
   16.000000000000000        20.000000000000000        2.3593109316684635     
   16.000000000000000        20.800000000000001        2.3588504760324023     
   16.000000000000000        21.600000000000001        2.3602658025622225     
   16.000000000000000        22.400000000000002        2.3593495224536110     
   16.000000000000000        23.200000000000003        2.3580882300212078     
   16.000000000000000        24.000000000000000        2.3553020060992171     
   16.000000000000000        24.800000000000001        2.3535049015690470     
   16.000000000000000        25.600000000000001        2.3529703997056362     
   16.000000000000000        26.400000000000002        2.3521595425842312     
   16.000000000000000        27.200000000000003        2.3504498891048353     
   16.000000000000000        28.000000000000000        2.3505758232584997     
   16.000000000000000        28.800000000000001        2.3500583733590892     
   16.000000000000000        29.600000000000001        2.3504707248155698     
   16.000000000000000        30.400000000000002        2.3499225547806946     
   16.000000000000000        31.200000000000003        2.3513425180320700     
   16.000000000000000        32.000000000000000        2.3505386147679070     

   16.800000000000001       0.80000000000000004        2.3510161235064024     
   16.800000000000001        1.6000000000000001        2.3499798939449010     
   16.800000000000001        2.4000000000000004        2.3493003699589470     
   16.800000000000001        3.2000000000000002        2.3470407198885441     
   16.800000000000001        4.0000000000000000        2.3438947748740495     
   16.800000000000001        4.8000000000000007        2.3409930050971259     
   16.800000000000001        5.6000000000000005        2.3383737264781281     
   16.800000000000001        6.4000000000000004        2.3333185786931732     
   16.800000000000001        7.2000000000000002        2.3302216020774584     
   16.800000000000001        8.0000000000000000        2.3269987372493555     
   16.800000000000001        8.8000000000000007        2.3242767085119418     
   16.800000000000001        9.6000000000000014        2.3212861558375448     
   16.800000000000001        10.400000000000000        2.3214308289785048     
   16.800000000000001        11.200000000000001        2.3216676716756175     
   16.800000000000001        12.000000000000000        2.3238226461079958     
   16.800000000000001        12.800000000000001        2.3266870272721456     
   16.800000000000001        13.600000000000001        2.3303203156760848     
   16.800000000000001        14.400000000000000        2.3370196629216586     
   16.800000000000001        15.200000000000001        2.3401974673803507     
   16.800000000000001        16.000000000000000        2.3476626847238391     
   16.800000000000001        16.800000000000001        2.3499627050361735     
   16.800000000000001        17.600000000000001        2.3545616960530462     
   16.800000000000001        18.400000000000002        2.3583395241944669     
   16.800000000000001        19.200000000000003        2.3611352831371946     
   16.800000000000001        20.000000000000000        2.3616405569879921     
   16.800000000000001        20.800000000000001        2.3632152902703889     
   16.800000000000001        21.600000000000001        2.3638912577587381     
   16.800000000000001        22.400000000000002        2.3625763555448436     
   16.800000000000001        23.200000000000003        2.3591301916846166     
   16.800000000000001        24.000000000000000        2.3586046833363792     
   16.800000000000001        24.800000000000001        2.3566306452883961     
   16.800000000000001        25.600000000000001        2.3549598722607974     
   16.800000000000001        26.400000000000002        2.3540784409326370     
   16.800000000000001        27.200000000000003        2.3511764210331476     
   16.800000000000001        28.000000000000000        2.3510984449881160     
   16.800000000000001        28.800000000000001        2.3511202043633017     
   16.800000000000001        29.600000000000001        2.3503697650706123     
   16.800000000000001        30.400000000000002        2.3504680487883265     
   16.800000000000001        31.200000000000003        2.3507271515549104     
   16.800000000000001        32.000000000000000        2.3487136759156946     

   17.600000000000001       0.80000000000000004        2.3508551750957261     
   17.600000000000001        1.6000000000000001        2.3508419594625019     
   17.600000000000001        2.4000000000000004        2.3495711326729301     
   17.600000000000001        3.2000000000000002        2.3477873905052133     
   17.600000000000001        4.0000000000000000        2.3450301156235196     
   17.600000000000001        4.8000000000000007        2.3420895593692896     
   17.600000000000001        5.6000000000000005        2.3386889862312392     
   17.600000000000001        6.4000000000000004        2.3351600642371144     
   17.600000000000001        7.2000000000000002        2.3304859935983804     
   17.600000000000001        8.0000000000000000        2.3287587479336795     
   17.600000000000001        8.8000000000000007        2.3261946543664509     
   17.600000000000001        9.6000000000000014        2.3248428829336309     
   17.600000000000001        10.400000000000000        2.3239926848693986     
   17.600000000000001        11.200000000000001        2.3250034296563422     
   17.600000000000001        12.000000000000000        2.3256921136259558     
   17.600000000000001        12.800000000000001        2.3293068564234374     
   17.600000000000001        13.600000000000001        2.3328476434614478     
   17.600000000000001        14.400000000000000        2.3380952209034196     
   17.600000000000001        15.200000000000001        2.3434013934004354     
   17.600000000000001        16.000000000000000        2.3474234327657064     
   17.600000000000001        16.800000000000001        2.3534281242315549     
   17.600000000000001        17.600000000000001        2.3576684889077830     
   17.600000000000001        18.400000000000002        2.3616360028013363     
   17.600000000000001        19.200000000000003        2.3646781899054181     
   17.600000000000001        20.000000000000000        2.3677413035612518     
   17.600000000000001        20.800000000000001        2.3665079778039289     
   17.600000000000001        21.600000000000001        2.3662647714766973     
   17.600000000000001        22.400000000000002        2.3657832049416778     
   17.600000000000001        23.200000000000003        2.3636602430622617     
   17.600000000000001        24.000000000000000        2.3609957950075229     
   17.600000000000001        24.800000000000001        2.3579705479410000     
   17.600000000000001        25.600000000000001        2.3566459798974759     
   17.600000000000001        26.400000000000002        2.3548296475379802     
   17.600000000000001        27.200000000000003        2.3530824634461669     
   17.600000000000001        28.000000000000000        2.3498382220214462     
   17.600000000000001        28.800000000000001        2.3506705331095699     
   17.600000000000001        29.600000000000001        2.3497460186994727     
   17.600000000000001        30.400000000000002        2.3508550783554072     
   17.600000000000001        31.200000000000003        2.3508610174045823     
   17.600000000000001        32.000000000000000        2.3510691649002529     

   18.400000000000002       0.80000000000000004        2.3508964285074989     
   18.400000000000002        1.6000000000000001        2.3509733992256008     
   18.400000000000002        2.4000000000000004        2.3500071400734481     
   18.400000000000002        3.2000000000000002        2.3478575366563290     
   18.400000000000002        4.0000000000000000        2.3468336368949614     
   18.400000000000002        4.8000000000000007        2.3434044067946367     
   18.400000000000002        5.6000000000000005        2.3399053223362030     
   18.400000000000002        6.4000000000000004        2.3373975373139313     
   18.400000000000002        7.2000000000000002        2.3341519061290108     
   18.400000000000002        8.0000000000000000        2.3312527505462843     
   18.400000000000002        8.8000000000000007        2.3289904591839337     
   18.400000000000002        9.6000000000000014        2.3273887587150752     
   18.400000000000002        10.400000000000000        2.3270713196357331     
   18.400000000000002        11.200000000000001        2.3285085955558662     
   18.400000000000002        12.000000000000000        2.3297263622099971     
   18.400000000000002        12.800000000000001        2.3330805756446535     
   18.400000000000002        13.600000000000001        2.3368044658188460     
   18.400000000000002        14.400000000000000        2.3416534788712178     
   18.400000000000002        15.200000000000001        2.3462993754137562     
   18.400000000000002        16.000000000000000        2.3519358027797983     
   18.400000000000002        16.800000000000001        2.3563728183133255     
   18.400000000000002        17.600000000000001        2.3613921774561133     
   18.400000000000002        18.400000000000002        2.3652655844118473     
   18.400000000000002        19.200000000000003        2.3673505991742894     
   18.400000000000002        20.000000000000000        2.3696055581168953     
   18.400000000000002        20.800000000000001        2.3696127462191590     
   18.400000000000002        21.600000000000001        2.3689612141021144     
   18.400000000000002        22.400000000000002        2.3683770528769728     
   18.400000000000002        23.200000000000003        2.3673688364195491     
   18.400000000000002        24.000000000000000        2.3639737132340777     
   18.400000000000002        24.800000000000001        2.3601432134429716     
   18.400000000000002        25.600000000000001        2.3570146036874000     
   18.400000000000002        26.400000000000002        2.3557036134786928     
   18.400000000000002        27.200000000000003        2.3539080532507173     
   18.400000000000002        28.000000000000000        2.3522308637201479     
   18.400000000000002        28.800000000000001        2.3510486546158180     
   18.400000000000002        29.600000000000001        2.3507554325246232     
   18.400000000000002        30.400000000000002        2.3506493986510608     
   18.400000000000002        31.200000000000003        2.3496616187301367     
   18.400000000000002        32.000000000000000        2.3507316453309852     

   19.200000000000003       0.80000000000000004        2.3507908143892515     
   19.200000000000003        1.6000000000000001        2.3493618217945387     
   19.200000000000003        2.4000000000000004        2.3503478944255352     
   19.200000000000003        3.2000000000000002        2.3493790782740227     
   19.200000000000003        4.0000000000000000        2.3480111351801747     
   19.200000000000003        4.8000000000000007        2.3451472474273860     
   19.200000000000003        5.6000000000000005        2.3434352133113192     
   19.200000000000003        6.4000000000000004        2.3394243721002859     
   19.200000000000003        7.2000000000000002        2.3374964453469271     
   19.200000000000003        8.0000000000000000        2.3340614825958883     
   19.200000000000003        8.8000000000000007        2.3318192603444503     
   19.200000000000003        9.6000000000000014        2.3317764582668934     
   19.200000000000003        10.400000000000000        2.3309865839796267     
   19.200000000000003        11.200000000000001        2.3303335775826937     
   19.200000000000003        12.000000000000000        2.3331479808251934     
   19.200000000000003        12.800000000000001        2.3358567931880501     
   19.200000000000003        13.600000000000001        2.3409168209465783     
   19.200000000000003        14.400000000000000        2.3441767028407825     
   19.200000000000003        15.200000000000001        2.3509583495312913     
   19.200000000000003        16.000000000000000        2.3557228884093400     
   19.200000000000003        16.800000000000001        2.3609676919334341     
   19.200000000000003        17.600000000000001        2.3656688661376983     
   19.200000000000003        18.400000000000002        2.3689415218723284     
   19.200000000000003        19.200000000000003        2.3720538897985364     
   19.200000000000003        20.000000000000000        2.3737325056992877     
   19.200000000000003        20.800000000000001        2.3745399743612512     
   19.200000000000003        21.600000000000001        2.3729657959949386     
   19.200000000000003        22.400000000000002        2.3714507565248470     
   19.200000000000003        23.200000000000003        2.3677989584682084     
   19.200000000000003        24.000000000000000        2.3669059643935237     
   19.200000000000003        24.800000000000001        2.3632588221777047     
   19.200000000000003        25.600000000000001        2.3598174850697724     
   19.200000000000003        26.400000000000002        2.3575277305850539     
   19.200000000000003        27.200000000000003        2.3557121628156108     
   19.200000000000003        28.000000000000000        2.3528925067665933     
   19.200000000000003        28.800000000000001        2.3524513929156039     
   19.200000000000003        29.600000000000001        2.3512611182272334     
   19.200000000000003        30.400000000000002        2.3508064247509557     
   19.200000000000003        31.200000000000003        2.3507486006094487     
   19.200000000000003        32.000000000000000        2.3506451197887115     

   20.000000000000000       0.80000000000000004        2.3507062587868406     
   20.000000000000000        1.6000000000000001        2.3505746683864137     
   20.000000000000000        2.4000000000000004        2.3502559088516732     
   20.000000000000000        3.2000000000000002        2.3500475395412144     
   20.000000000000000        4.0000000000000000        2.3494762820899227     
   20.000000000000000        4.8000000000000007        2.3470616704070077     
   20.000000000000000        5.6000000000000005        2.3439981003692285     
   20.000000000000000        6.4000000000000004        2.3420194058219530     
   20.000000000000000        7.2000000000000002        2.3394715264641839     
   20.000000000000000        8.0000000000000000        2.3376386350057246     
   20.000000000000000        8.8000000000000007        2.3356548547214939     
   20.000000000000000        9.6000000000000014        2.3336842709009860     
   20.000000000000000        10.400000000000000        2.3348485847162528     
   20.000000000000000        11.200000000000001        2.3347898603326454     
   20.000000000000000        12.000000000000000        2.3366265389123000     
   20.000000000000000        12.800000000000001        2.3403579765076992     
   20.000000000000000        13.600000000000001        2.3453120887241856     
   20.000000000000000        14.400000000000000        2.3483018774019340     
   20.000000000000000        15.200000000000001        2.3537030671813817     
   20.000000000000000        16.000000000000000        2.3583677368147367     
   20.000000000000000        16.800000000000001        2.3640872085536633     
   20.000000000000000        17.600000000000001        2.3683791978998801     
   20.000000000000000        18.400000000000002        2.3720585994113779     
   20.000000000000000        19.200000000000003        2.3749468353902636     
   20.000000000000000        20.000000000000000        2.3779258106597116     
   20.000000000000000        20.800000000000001        2.3772266313194947     
   20.000000000000000        21.600000000000001        2.3759799012376197     
   20.000000000000000        22.400000000000002        2.3737533854658706     
   20.000000000000000        23.200000000000003        2.3720188893046794     
   20.000000000000000        24.000000000000000        2.3695925765172130     
   20.000000000000000        24.800000000000001        2.3650655519638031     
   20.000000000000000        25.600000000000001        2.3616392517650513     
   20.000000000000000        26.400000000000002        2.3577002583394204     
   20.000000000000000        27.200000000000003        2.3546746085353312     
   20.000000000000000        28.000000000000000        2.3535948565181677     
   20.000000000000000        28.800000000000001        2.3537173503321651     
   20.000000000000000        29.600000000000001        2.3510880063466226     
   20.000000000000000        30.400000000000002        2.3494588541817412     
   20.000000000000000        31.200000000000003        2.3505338546963910     
   20.000000000000000        32.000000000000000        2.3518509668337977     

   20.800000000000001       0.80000000000000004        2.3506670921837256     
   20.800000000000001        1.6000000000000001        2.3502728511396973     
   20.800000000000001        2.4000000000000004        2.3506792992305141     
   20.800000000000001        3.2000000000000002        2.3502793011448251     
   20.800000000000001        4.0000000000000000        2.3496334447404097     
   20.800000000000001        4.8000000000000007        2.3489203253775126     
   20.800000000000001        5.6000000000000005        2.3457341073789251     
   20.800000000000001        6.4000000000000004        2.3420724259565149     
   20.800000000000001        7.2000000000000002        2.3424841517696842     
   20.800000000000001        8.0000000000000000        2.3407605808410841     
   20.800000000000001        8.8000000000000007        2.3395361345278558     
   20.800000000000001        9.6000000000000014        2.3386571399537353     
   20.800000000000001        10.400000000000000        2.3397122597411131     
   20.800000000000001        11.200000000000001        2.3392317920416157     
   20.800000000000001        12.000000000000000        2.3410857498400697     
   20.800000000000001        12.800000000000001        2.3441844206414237     
   20.800000000000001        13.600000000000001        2.3475203418341204     
   20.800000000000001        14.400000000000000        2.3536744470954183     
   20.800000000000001        15.200000000000001        2.3570157546495305     
   20.800000000000001        16.000000000000000        2.3620810493217119     
   20.800000000000001        16.800000000000001        2.3669781163809267     
   20.800000000000001        17.600000000000001        2.3711244168222767     
   20.800000000000001        18.400000000000002        2.3744493153234005     
   20.800000000000001        19.200000000000003        2.3776303607092948     
   20.800000000000001        20.000000000000000        2.3783096401462642     
   20.800000000000001        20.800000000000001        2.3788451289101449     
   20.800000000000001        21.600000000000001        2.3784188442721050     
   20.800000000000001        22.400000000000002        2.3751398551918164     
   20.800000000000001        23.200000000000003        2.3735675840261736     
   20.800000000000001        24.000000000000000        2.3702875113330051     
   20.800000000000001        24.800000000000001        2.3663222813966520     
   20.800000000000001        25.600000000000001        2.3618549555306045     
   20.800000000000001        26.400000000000002        2.3598709467928347     
   20.800000000000001        27.200000000000003        2.3565867314344886     
   20.800000000000001        28.000000000000000        2.3541726004670935     
   20.800000000000001        28.800000000000001        2.3523785532267154     
   20.800000000000001        29.600000000000001        2.3511997981699406     
   20.800000000000001        30.400000000000002        2.3504571897925417     
   20.800000000000001        31.200000000000003        2.3508753258575492     
   20.800000000000001        32.000000000000000        2.3501259440556979     

   21.600000000000001       0.80000000000000004        2.3512950523365239     
   21.600000000000001        1.6000000000000001        2.3512436267387691     
   21.600000000000001        2.4000000000000004        2.3511626465557320     
   21.600000000000001        3.2000000000000002        2.3506219439304279     
   21.600000000000001        4.0000000000000000        2.3510991760014699     
   21.600000000000001        4.8000000000000007        2.3499095057963566     
   21.600000000000001        5.6000000000000005        2.3483885176619781     
   21.600000000000001        6.4000000000000004        2.3460766998645939     
   21.600000000000001        7.2000000000000002        2.3452790688877103     
   21.600000000000001        8.0000000000000000        2.3431277824764596     
   21.600000000000001        8.8000000000000007        2.3429230355125008     
   21.600000000000001        9.6000000000000014        2.3424469755310189     
   21.600000000000001        10.400000000000000        2.3404569048655888     
   21.600000000000001        11.200000000000001        2.3431050854918674     
   21.600000000000001        12.000000000000000        2.3453274161939186     
   21.600000000000001        12.800000000000001        2.3480103373189913     
   21.600000000000001        13.600000000000001        2.3512331924691936     
   21.600000000000001        14.400000000000000        2.3549219848690952     
   21.600000000000001        15.200000000000001        2.3596091524355911     
   21.600000000000001        16.000000000000000        2.3645762717228429     
   21.600000000000001        16.800000000000001        2.3685520225723060     
   21.600000000000001        17.600000000000001        2.3727406198295569     
   21.600000000000001        18.400000000000002        2.3763555353150436     
   21.600000000000001        19.200000000000003        2.3787045589072524     
   21.600000000000001        20.000000000000000        2.3806600449707727     
   21.600000000000001        20.800000000000001        2.3789569094695802     
   21.600000000000001        21.600000000000001        2.3786816615683839     
   21.600000000000001        22.400000000000002        2.3774288177331124     
   21.600000000000001        23.200000000000003        2.3732719843280758     
   21.600000000000001        24.000000000000000        2.3708987564095469     
   21.600000000000001        24.800000000000001        2.3675612562083974     
   21.600000000000001        25.600000000000001        2.3641598773951098     
   21.600000000000001        26.400000000000002        2.3595267092875725     
   21.600000000000001        27.200000000000003        2.3563829598825587     
   21.600000000000001        28.000000000000000        2.3550493732352975     
   21.600000000000001        28.800000000000001        2.3515423858152142     
   21.600000000000001        29.600000000000001        2.3507802435770460     
   21.600000000000001        30.400000000000002        2.3506559946042134     
   21.600000000000001        31.200000000000003        2.3501527551282497     
   21.600000000000001        32.000000000000000        2.3509000780298264     

   22.400000000000002       0.80000000000000004        2.3513837540271627     
   22.400000000000002        1.6000000000000001        2.3519109686939261     
   22.400000000000002        2.4000000000000004        2.3500740170858525     
   22.400000000000002        3.2000000000000002        2.3517958684600924     
   22.400000000000002        4.0000000000000000        2.3517194799149697     
   22.400000000000002        4.8000000000000007        2.3515785815601444     
   22.400000000000002        5.6000000000000005        2.3479989558810779     
   22.400000000000002        6.4000000000000004        2.3489473201935569     
   22.400000000000002        7.2000000000000002        2.3486403671159564     
   22.400000000000002        8.0000000000000000        2.3456684511946042     
   22.400000000000002        8.8000000000000007        2.3448031588746341     
   22.400000000000002        9.6000000000000014        2.3453481256381150     
   22.400000000000002        10.400000000000000        2.3459372615340786     
   22.400000000000002        11.200000000000001        2.3460774713514398     
   22.400000000000002        12.000000000000000        2.3478621821860024     
   22.400000000000002        12.800000000000001        2.3504734780261076     
   22.400000000000002        13.600000000000001        2.3534047298581777     
   22.400000000000002        14.400000000000000        2.3572809912194037     
   22.400000000000002        15.200000000000001        2.3620767446245154     
   22.400000000000002        16.000000000000000        2.3662911240503366     
   22.400000000000002        16.800000000000001        2.3671326967964164     
   22.400000000000002        17.600000000000001        2.3737135290875040     
   22.400000000000002        18.400000000000002        2.3768048595299858     
   22.400000000000002        19.200000000000003        2.3794618306546909     
   22.400000000000002        20.000000000000000        2.3798834432505633     
   22.400000000000002        20.800000000000001        2.3816752085251438     
   22.400000000000002        21.600000000000001        2.3811963996068326     
   22.400000000000002        22.400000000000002        2.3786573172281322     
   22.400000000000002        23.200000000000003        2.3752231313616541     
   22.400000000000002        24.000000000000000        2.3716815215430262     
   22.400000000000002        24.800000000000001        2.3693345134623605     
   22.400000000000002        25.600000000000001        2.3635051496419770     
   22.400000000000002        26.400000000000002        2.3604591486186743     
   22.400000000000002        27.200000000000003        2.3569978607476161     
   22.400000000000002        28.000000000000000        2.3550472460007015     
   22.400000000000002        28.800000000000001        2.3513670740540213     
   22.400000000000002        29.600000000000001        2.3515528701971364     
   22.400000000000002        30.400000000000002        2.3506008750768999     
   22.400000000000002        31.200000000000003        2.3505960517122659     
   22.400000000000002        32.000000000000000        2.3506673876766273     

   23.200000000000003       0.80000000000000004        2.3506042619332050     
   23.200000000000003        1.6000000000000001        2.3507180419257518     
   23.200000000000003        2.4000000000000004        2.3521938276265471     
   23.200000000000003        3.2000000000000002        2.3524912749347160     
   23.200000000000003        4.0000000000000000        2.3518482215182130     
   23.200000000000003        4.8000000000000007        2.3518977859591836     
   23.200000000000003        5.6000000000000005        2.3509970928374644     
   23.200000000000003        6.4000000000000004        2.3497547597942403     
   23.200000000000003        7.2000000000000002        2.3493203789051198     
   23.200000000000003        8.0000000000000000        2.3481332077524510     
   23.200000000000003        8.8000000000000007        2.3473746898957302     
   23.200000000000003        9.6000000000000014        2.3472020693692328     
   23.200000000000003        10.400000000000000        2.3476040055924625     
   23.200000000000003        11.200000000000001        2.3481806244994283     
   23.200000000000003        12.000000000000000        2.3497182895792270     
   23.200000000000003        12.800000000000001        2.3519030334414670     
   23.200000000000003        13.600000000000001        2.3550225304722696     
   23.200000000000003        14.400000000000000        2.3592544361489924     
   23.200000000000003        15.200000000000001        2.3622613448271990     
   23.200000000000003        16.000000000000000        2.3662499187237533     
   23.200000000000003        16.800000000000001        2.3720784753431796     
   23.200000000000003        17.600000000000001        2.3737120276233670     
   23.200000000000003        18.400000000000002        2.3764284491298713     
   23.200000000000003        19.200000000000003        2.3784630996049692     
   23.200000000000003        20.000000000000000        2.3795317885395826     
   23.200000000000003        20.800000000000001        2.3794828957537790     
   23.200000000000003        21.600000000000001        2.3783884769307613     
   23.200000000000003        22.400000000000002        2.3765809912765565     
   23.200000000000003        23.200000000000003        2.3730740993604100     
   23.200000000000003        24.000000000000000        2.3706925052896044     
   23.200000000000003        24.800000000000001        2.3660350756566886     
   23.200000000000003        25.600000000000001        2.3636922148578789     
   23.200000000000003        26.400000000000002        2.3597796409508698     
   23.200000000000003        27.200000000000003        2.3564543713176413     
   23.200000000000003        28.000000000000000        2.3543235658183312     
   23.200000000000003        28.800000000000001        2.3525999395735511     
   23.200000000000003        29.600000000000001        2.3511424383662662     
   23.200000000000003        30.400000000000002        2.3506669350755738     
   23.200000000000003        31.200000000000003        2.3498630751265943     
   23.200000000000003        32.000000000000000        2.3491506367150570     

   24.000000000000000       0.80000000000000004        2.3500999241384064     
   24.000000000000000        1.6000000000000001        2.3498141740040825     
   24.000000000000000        2.4000000000000004        2.3513110073067196     
   24.000000000000000        3.2000000000000002        2.3517130171273659     
   24.000000000000000        4.0000000000000000        2.3524465985930942     
   24.000000000000000        4.8000000000000007        2.3520445517074093     
   24.000000000000000        5.6000000000000005        2.3510893995382305     
   24.000000000000000        6.4000000000000004        2.3510953643057566     
   24.000000000000000        7.2000000000000002        2.3498974181356780     
   24.000000000000000        8.0000000000000000        2.3494810037514564     
   24.000000000000000        8.8000000000000007        2.3491136041801677     
   24.000000000000000        9.6000000000000014        2.3488485038909253     
   24.000000000000000        10.400000000000000        2.3500324025083992     
   24.000000000000000        11.200000000000001        2.3493604327585511     
   24.000000000000000        12.000000000000000        2.3513567662218540     
   24.000000000000000        12.800000000000001        2.3536077230151951     
   24.000000000000000        13.600000000000001        2.3576539434370920     
   24.000000000000000        14.400000000000000        2.3576414868034448     
   24.000000000000000        15.200000000000001        2.3623338183551734     
   24.000000000000000        16.000000000000000        2.3662532087607699     
   24.000000000000000        16.800000000000001        2.3697256749222149     
   24.000000000000000        17.600000000000001        2.3721114928637697     
   24.000000000000000        18.400000000000002        2.3740978148959715     
   24.000000000000000        19.200000000000003        2.3762105937387221     
   24.000000000000000        20.000000000000000        2.3777770162869656     
   24.000000000000000        20.800000000000001        2.3773122831808040     
   24.000000000000000        21.600000000000001        2.3764655838797029     
   24.000000000000000        22.400000000000002        2.3742273781472840     
   24.000000000000000        23.200000000000003        2.3722238614884392     
   24.000000000000000        24.000000000000000        2.3693525832150013     
   24.000000000000000        24.800000000000001        2.3660261918340098     
   24.000000000000000        25.600000000000001        2.3624897610761590     
   24.000000000000000        26.400000000000002        2.3601046940843973     
   24.000000000000000        27.200000000000003        2.3557620790039775     
   24.000000000000000        28.000000000000000        2.3534291499785986     
   24.000000000000000        28.800000000000001        2.3523218152399665     
   24.000000000000000        29.600000000000001        2.3506641128530164     
   24.000000000000000        30.400000000000002        2.3507848370967839     
   24.000000000000000        31.200000000000003        2.3497582318322050     
   24.000000000000000        32.000000000000000        2.3499810465294160     

   24.800000000000001       0.80000000000000004        2.3499641140784635     
   24.800000000000001        1.6000000000000001        2.3495006660379336     
   24.800000000000001        2.4000000000000004        2.3510382047381766     
   24.800000000000001        3.2000000000000002        2.3514319112196560     
   24.800000000000001        4.0000000000000000        2.3518851390208515     
   24.800000000000001        4.8000000000000007        2.3521557185844180     
   24.800000000000001        5.6000000000000005        2.3531340976472399     
   24.800000000000001        6.4000000000000004        2.3510631999674056     
   24.800000000000001        7.2000000000000002        2.3513244957976300     
   24.800000000000001        8.0000000000000000        2.3504748547127949     
   24.800000000000001        8.8000000000000007        2.3503840217136633     
   24.800000000000001        9.6000000000000014        2.3500640236104280     
   24.800000000000001        10.400000000000000        2.3500026292769896     
   24.800000000000001        11.200000000000001        2.3502549482964197     
   24.800000000000001        12.000000000000000        2.3529627256921741     
   24.800000000000001        12.800000000000001        2.3542110477665918     
   24.800000000000001        13.600000000000001        2.3558945079779403     
   24.800000000000001        14.400000000000000        2.3580364515813916     
   24.800000000000001        15.200000000000001        2.3609018711719525     
   24.800000000000001        16.000000000000000        2.3648734285693918     
   24.800000000000001        16.800000000000001        2.3674881779516173     
   24.800000000000001        17.600000000000001        2.3712028462065851     
   24.800000000000001        18.400000000000002        2.3733023882369682     
   24.800000000000001        19.200000000000003        2.3743861591136475     
   24.800000000000001        20.000000000000000        2.3756879282035008     
   24.800000000000001        20.800000000000001        2.3747361088385159     
   24.800000000000001        21.600000000000001        2.3736014078100722     
   24.800000000000001        22.400000000000002        2.3720720840539120     
   24.800000000000001        23.200000000000003        2.3701318397741482     
   24.800000000000001        24.000000000000000        2.3679651380253444     
   24.800000000000001        24.800000000000001        2.3629559438699763     
   24.800000000000001        25.600000000000001        2.3610336339334936     
   24.800000000000001        26.400000000000002        2.3578774134021403     
   24.800000000000001        27.200000000000003        2.3556891264070803     
   24.800000000000001        28.000000000000000        2.3535469054209872     
   24.800000000000001        28.800000000000001        2.3508686506642911     
   24.800000000000001        29.600000000000001        2.3497480477688533     
   24.800000000000001        30.400000000000002        2.3494026652089008     
   24.800000000000001        31.200000000000003        2.3497581951921136     
   24.800000000000001        32.000000000000000        2.3492652997411860     

   25.600000000000001       0.80000000000000004        2.3493318999184494     
   25.600000000000001        1.6000000000000001        2.3511968844955793     
   25.600000000000001        2.4000000000000004        2.3519082500089676     
   25.600000000000001        3.2000000000000002        2.3507392705456067     
   25.600000000000001        4.0000000000000000        2.3515063035925059     
   25.600000000000001        4.8000000000000007        2.3518493085551651     
   25.600000000000001        5.6000000000000005        2.3525965521875292     
   25.600000000000001        6.4000000000000004        2.3520116560220323     
   25.600000000000001        7.2000000000000002        2.3516450972075837     
   25.600000000000001        8.0000000000000000        2.3512287791377426     
   25.600000000000001        8.8000000000000007        2.3507801111032953     
   25.600000000000001        9.6000000000000014        2.3507509346035467     
   25.600000000000001        10.400000000000000        2.3508439368765046     
   25.600000000000001        11.200000000000001        2.3510392859171536     
   25.600000000000001        12.000000000000000        2.3522933754133537     
   25.600000000000001        12.800000000000001        2.3529261846361225     
   25.600000000000001        13.600000000000001        2.3555807259162274     
   25.600000000000001        14.400000000000000        2.3583528370304014     
   25.600000000000001        15.200000000000001        2.3601552715851875     
   25.600000000000001        16.000000000000000        2.3631297430735798     
   25.600000000000001        16.800000000000001        2.3652662565522165     
   25.600000000000001        17.600000000000001        2.3666434810873156     
   25.600000000000001        18.400000000000002        2.3703249410967890     
   25.600000000000001        19.200000000000003        2.3708561951094560     
   25.600000000000001        20.000000000000000        2.3720513549252984     
   25.600000000000001        20.800000000000001        2.3718442582428216     
   25.600000000000001        21.600000000000001        2.3715744549210243     
   25.600000000000001        22.400000000000002        2.3692391992188484     
   25.600000000000001        23.200000000000003        2.3680647021375396     
   25.600000000000001        24.000000000000000        2.3644647348165391     
   25.600000000000001        24.800000000000001        2.3609361680126564     
   25.600000000000001        25.600000000000001        2.3586734562995457     
   25.600000000000001        26.400000000000002        2.3559793850369055     
   25.600000000000001        27.200000000000003        2.3542119230797582     
   25.600000000000001        28.000000000000000        2.3521950283065145     
   25.600000000000001        28.800000000000001        2.3503736314909762     
   25.600000000000001        29.600000000000001        2.3490399174252214     
   25.600000000000001        30.400000000000002        2.3482199221544775     
   25.600000000000001        31.200000000000003        2.3481185379461480     
   25.600000000000001        32.000000000000000        2.3487279103539973     

   26.400000000000002       0.80000000000000004        2.3487450094643476     
   26.400000000000002        1.6000000000000001        2.3493452523872689     
   26.400000000000002        2.4000000000000004        2.3498871479641084     
   26.400000000000002        3.2000000000000002        2.3517404644430950     
   26.400000000000002        4.0000000000000000        2.3510985986693695     
   26.400000000000002        4.8000000000000007        2.3518065705559184     
   26.400000000000002        5.6000000000000005        2.3504309355537014     
   26.400000000000002        6.4000000000000004        2.3510518784685632     
   26.400000000000002        7.2000000000000002        2.3515062152624968     
   26.400000000000002        8.0000000000000000        2.3514004091793987     
   26.400000000000002        8.8000000000000007        2.3512446703885836     
   26.400000000000002        9.6000000000000014        2.3509473457715155     
   26.400000000000002        10.400000000000000        2.3513633773451197     
   26.400000000000002        11.200000000000001        2.3505910511877932     
   26.400000000000002        12.000000000000000        2.3519303553409965     
   26.400000000000002        12.800000000000001        2.3530213317264010     
   26.400000000000002        13.600000000000001        2.3536662826295003     
   26.400000000000002        14.400000000000000        2.3556946043504161     
   26.400000000000002        15.200000000000001        2.3576935836643291     
   26.400000000000002        16.000000000000000        2.3608103769500732     
   26.400000000000002        16.800000000000001        2.3628176911562546     
   26.400000000000002        17.600000000000001        2.3650257874344671     
   26.400000000000002        18.400000000000002        2.3666122008925843     
   26.400000000000002        19.200000000000003        2.3672242881236554     
   26.400000000000002        20.000000000000000        2.3679300798680312     
   26.400000000000002        20.800000000000001        2.3704051745781789     
   26.400000000000002        21.600000000000001        2.3673014719007597     
   26.400000000000002        22.400000000000002        2.3664983356554727     
   26.400000000000002        23.200000000000003        2.3639928998587805     
   26.400000000000002        24.000000000000000        2.3625626707041154     
   26.400000000000002        24.800000000000001        2.3601522769774350     
   26.400000000000002        25.600000000000001        2.3567349728661373     
   26.400000000000002        26.400000000000002        2.3554174343964029     
   26.400000000000002        27.200000000000003        2.3520891962992110     
   26.400000000000002        28.000000000000000        2.3505347629468996     
   26.400000000000002        28.800000000000001        2.3486707424598161     
   26.400000000000002        29.600000000000001        2.3487865265310042     
   26.400000000000002        30.400000000000002        2.3487388165426362     
   26.400000000000002        31.200000000000003        2.3482616820155298     
   26.400000000000002        32.000000000000000        2.3479177510863849     

   27.200000000000003       0.80000000000000004        2.3485641310044647     
   27.200000000000003        1.6000000000000001        2.3493651537089462     
   27.200000000000003        2.4000000000000004        2.3500764135623076     
   27.200000000000003        3.2000000000000002        2.3506533790925870     
   27.200000000000003        4.0000000000000000        2.3503566590209553     
   27.200000000000003        4.8000000000000007        2.3514417661943647     
   27.200000000000003        5.6000000000000005        2.3517257348203264     
   27.200000000000003        6.4000000000000004        2.3519738794954179     
   27.200000000000003        7.2000000000000002        2.3511478516283790     
   27.200000000000003        8.0000000000000000        2.3506019272055672     
   27.200000000000003        8.8000000000000007        2.3506460083734431     
   27.200000000000003        9.6000000000000014        2.3504614189338091     
   27.200000000000003        10.400000000000000        2.3505159313956385     
   27.200000000000003        11.200000000000001        2.3511792945946377     
   27.200000000000003        12.000000000000000        2.3511712049118891     
   27.200000000000003        12.800000000000001        2.3512013846062798     
   27.200000000000003        13.600000000000001        2.3544492827944103     
   27.200000000000003        14.400000000000000        2.3553071844290674     
   27.200000000000003        15.200000000000001        2.3566254320526379     
   27.200000000000003        16.000000000000000        2.3577878678885797     
   27.200000000000003        16.800000000000001        2.3594639883329540     
   27.200000000000003        17.600000000000001        2.3613527439032032     
   27.200000000000003        18.400000000000002        2.3620592640905769     
   27.200000000000003        19.200000000000003        2.3636230382464363     
   27.200000000000003        20.000000000000000        2.3638289183970533     
   27.200000000000003        20.800000000000001        2.3646442896671260     
   27.200000000000003        21.600000000000001        2.3643020321332555     
   27.200000000000003        22.400000000000002        2.3625361046333819     
   27.200000000000003        23.200000000000003        2.3611585450095984     
   27.200000000000003        24.000000000000000        2.3604359649103173     
   27.200000000000003        24.800000000000001        2.3579791472037313     
   27.200000000000003        25.600000000000001        2.3553681057039317     
   27.200000000000003        26.400000000000002        2.3541292797055142     
   27.200000000000003        27.200000000000003        2.3522623475040478     
   27.200000000000003        28.000000000000000        2.3506352490481386     
   27.200000000000003        28.800000000000001        2.3487188715374252     
   27.200000000000003        29.600000000000001        2.3485352655681213     
   27.200000000000003        30.400000000000002        2.3489306700679724     
   27.200000000000003        31.200000000000003        2.3480378702876892     
   27.200000000000003        32.000000000000000        2.3476376734947473     

   28.000000000000000       0.80000000000000004        2.3485235340313331     
   28.000000000000000        1.6000000000000001        2.3487973288641100     
   28.000000000000000        2.4000000000000004        2.3502511340547243     
   28.000000000000000        3.2000000000000002        2.3506060804516626     
   28.000000000000000        4.0000000000000000        2.3509466040332216     
   28.000000000000000        4.8000000000000007        2.3525289901440529     
   28.000000000000000        5.6000000000000005        2.3515602721509437     
   28.000000000000000        6.4000000000000004        2.3515142907043254     
   28.000000000000000        7.2000000000000002        2.3510442977945147     
   28.000000000000000        8.0000000000000000        2.3508654767649806     
   28.000000000000000        8.8000000000000007        2.3509574843650483     
   28.000000000000000        9.6000000000000014        2.3500325307631447     
   28.000000000000000        10.400000000000000        2.3504925878037222     
   28.000000000000000        11.200000000000001        2.3502715317610847     
   28.000000000000000        12.000000000000000        2.3501097666108905     
   28.000000000000000        12.800000000000001        2.3512196230890869     
   28.000000000000000        13.600000000000001        2.3506598700645105     
   28.000000000000000        14.400000000000000        2.3523462065937641     
   28.000000000000000        15.200000000000001        2.3537296062335713     
   28.000000000000000        16.000000000000000        2.3563139874621526     
   28.000000000000000        16.800000000000001        2.3567728821894876     
   28.000000000000000        17.600000000000001        2.3574707288055410     
   28.000000000000000        18.400000000000002        2.3588220231327037     
   28.000000000000000        19.200000000000003        2.3605578539981047     
   28.000000000000000        20.000000000000000        2.3605369675354844     
   28.000000000000000        20.800000000000001        2.3606995063848446     
   28.000000000000000        21.600000000000001        2.3600420473618384     
   28.000000000000000        22.400000000000002        2.3611481299981101     
   28.000000000000000        23.200000000000003        2.3583501138205025     
   28.000000000000000        24.000000000000000        2.3568717976485178     
   28.000000000000000        24.800000000000001        2.3558624206031951     
   28.000000000000000        25.600000000000001        2.3534863511458513     
   28.000000000000000        26.400000000000002        2.3516396337507421     
   28.000000000000000        27.200000000000003        2.3496996344404475     
   28.000000000000000        28.000000000000000        2.3494371799724982     
   28.000000000000000        28.800000000000001        2.3482807635992207     
   28.000000000000000        29.600000000000001        2.3479956475947330     
   28.000000000000000        30.400000000000002        2.3476824493893100     
   28.000000000000000        31.200000000000003        2.3479349152252622     
   28.000000000000000        32.000000000000000        2.3479467887628220     

   28.800000000000001       0.80000000000000004        2.3484612483468070     
   28.800000000000001        1.6000000000000001        2.3495988774802874     
   28.800000000000001        2.4000000000000004        2.3498637478071300     
   28.800000000000001        3.2000000000000002        2.3500702598634811     
   28.800000000000001        4.0000000000000000        2.3495401142038808     
   28.800000000000001        4.8000000000000007        2.3509875487384368     
   28.800000000000001        5.6000000000000005        2.3511622267585817     
   28.800000000000001        6.4000000000000004        2.3508038284779715     
   28.800000000000001        7.2000000000000002        2.3498031262935912     
   28.800000000000001        8.0000000000000000        2.3501093991511870     
   28.800000000000001        8.8000000000000007        2.3503512771125066     
   28.800000000000001        9.6000000000000014        2.3488571474523416     
   28.800000000000001        10.400000000000000        2.3495031092093090     
   28.800000000000001        11.200000000000001        2.3494769565561797     
   28.800000000000001        12.000000000000000        2.3495846882278291     
   28.800000000000001        12.800000000000001        2.3494509998740072     
   28.800000000000001        13.600000000000001        2.3502871511733208     
   28.800000000000001        14.400000000000000        2.3505854348505464     
   28.800000000000001        15.200000000000001        2.3531328687812887     
   28.800000000000001        16.000000000000000        2.3534386781859009     
   28.800000000000001        16.800000000000001        2.3519712181673116     
   28.800000000000001        17.600000000000001        2.3537596246757060     
   28.800000000000001        18.400000000000002        2.3558812631352621     
   28.800000000000001        19.200000000000003        2.3570661236542438     
   28.800000000000001        20.000000000000000        2.3572300818987628     
   28.800000000000001        20.800000000000001        2.3561232451843046     
   28.800000000000001        21.600000000000001        2.3557247738806715     
   28.800000000000001        22.400000000000002        2.3563914516178359     
   28.800000000000001        23.200000000000003        2.3549464420326913     
   28.800000000000001        24.000000000000000        2.3544574819674051     
   28.800000000000001        24.800000000000001        2.3528873494358051     
   28.800000000000001        25.600000000000001        2.3515705482088221     
   28.800000000000001        26.400000000000002        2.3496523405783658     
   28.800000000000001        27.200000000000003        2.3501572568415683     
   28.800000000000001        28.000000000000000        2.3483542741216885     
   28.800000000000001        28.800000000000001        2.3479072829136780     
   28.800000000000001        29.600000000000001        2.3479579228800747     
   28.800000000000001        30.400000000000002        2.3476723619992312     
   28.800000000000001        31.200000000000003        2.3480311056119114     
   28.800000000000001        32.000000000000000        2.3477607034930150     

   29.600000000000001       0.80000000000000004        2.3482790302006551     
   29.600000000000001        1.6000000000000001        2.3500174894269525     
   29.600000000000001        2.4000000000000004        2.3494589150958318     
   29.600000000000001        3.2000000000000002        2.3500426626480384     
   29.600000000000001        4.0000000000000000        2.3500210245844042     
   29.600000000000001        4.8000000000000007        2.3503153583690728     
   29.600000000000001        5.6000000000000005        2.3507248190467060     
   29.600000000000001        6.4000000000000004        2.3501698315450659     
   29.600000000000001        7.2000000000000002        2.3503511861233446     
   29.600000000000001        8.0000000000000000        2.3501595535109923     
   29.600000000000001        8.8000000000000007        2.3501988415076656     
   29.600000000000001        9.6000000000000014        2.3483351087709767     
   29.600000000000001        10.400000000000000        2.3490183099299649     
   29.600000000000001        11.200000000000001        2.3491090793301947     
   29.600000000000001        12.000000000000000        2.3491099303801186     
   29.600000000000001        12.800000000000001        2.3486982743751859     
   29.600000000000001        13.600000000000001        2.3485998849515806     
   29.600000000000001        14.400000000000000        2.3498094108507277     
   29.600000000000001        15.200000000000001        2.3503432886930611     
   29.600000000000001        16.000000000000000        2.3517361685820726     
   29.600000000000001        16.800000000000001        2.3515781390637236     
   29.600000000000001        17.600000000000001        2.3508358637345927     
   29.600000000000001        18.400000000000002        2.3531943480820625     
   29.600000000000001        19.200000000000003        2.3536955342602019     
   29.600000000000001        20.000000000000000        2.3536310322955361     
   29.600000000000001        20.800000000000001        2.3536798958539968     
   29.600000000000001        21.600000000000001        2.3549227885292123     
   29.600000000000001        22.400000000000002        2.3539185836723364     
   29.600000000000001        23.200000000000003        2.3530437081627094     
   29.600000000000001        24.000000000000000        2.3518352315088440     
   29.600000000000001        24.800000000000001        2.3510059475540359     
   29.600000000000001        25.600000000000001        2.3498354616556405     
   29.600000000000001        26.400000000000002        2.3497879850185837     
   29.600000000000001        27.200000000000003        2.3479538477786841     
   29.600000000000001        28.000000000000000        2.3494087468005462     
   29.600000000000001        28.800000000000001        2.3481098986346636     
   29.600000000000001        29.600000000000001        2.3480718690386886     
   29.600000000000001        30.400000000000002        2.3472697199674180     
   29.600000000000001        31.200000000000003        2.3466284609063419     
   29.600000000000001        32.000000000000000        2.3477618171701256     

   30.400000000000002       0.80000000000000004        2.3490007136533233     
   30.400000000000002        1.6000000000000001        2.3491171939993274     
   30.400000000000002        2.4000000000000004        2.3490464075379993     
   30.400000000000002        3.2000000000000002        2.3498463038036839     
   30.400000000000002        4.0000000000000000        2.3499835025626798     
   30.400000000000002        4.8000000000000007        2.3498629066952077     
   30.400000000000002        5.6000000000000005        2.3501797036157059     
   30.400000000000002        6.4000000000000004        2.3502905726279040     
   30.400000000000002        7.2000000000000002        2.3503454758319418     
   30.400000000000002        8.0000000000000000        2.3495627695748480     
   30.400000000000002        8.8000000000000007        2.3492524785320450     
   30.400000000000002        9.6000000000000014        2.3495256435467149     
   30.400000000000002        10.400000000000000        2.3484720608072971     
   30.400000000000002        11.200000000000001        2.3488137135680258     
   30.400000000000002        12.000000000000000        2.3489699741263150     
   30.400000000000002        12.800000000000001        2.3484616271429455     
   30.400000000000002        13.600000000000001        2.3471375173186266     
   30.400000000000002        14.400000000000000        2.3485200069603684     
   30.400000000000002        15.200000000000001        2.3497569041117918     
   30.400000000000002        16.000000000000000        2.3493173719169955     
   30.400000000000002        16.800000000000001        2.3500326782833181     
   30.400000000000002        17.600000000000001        2.3496158139392516     
   30.400000000000002        18.400000000000002        2.3506596384110656     
   30.400000000000002        19.200000000000003        2.3517507998166787     
   30.400000000000002        20.000000000000000        2.3530055848184257     
   30.400000000000002        20.800000000000001        2.3514379253937410     
   30.400000000000002        21.600000000000001        2.3513723595718088     
   30.400000000000002        22.400000000000002        2.3512334301418991     
   30.400000000000002        23.200000000000003        2.3513127728168071     
   30.400000000000002        24.000000000000000        2.3505535669693574     
   30.400000000000002        24.800000000000001        2.3492500092970756     
   30.400000000000002        25.600000000000001        2.3500030311700439     
   30.400000000000002        26.400000000000002        2.3471448638901617     
   30.400000000000002        27.200000000000003        2.3473655327854730     
   30.400000000000002        28.000000000000000        2.3477960883575513     
   30.400000000000002        28.800000000000001        2.3474411045969976     
   30.400000000000002        29.600000000000001        2.3470863393169514     
   30.400000000000002        30.400000000000002        2.3469567149866419     
   30.400000000000002        31.200000000000003        2.3477105466033090     
   30.400000000000002        32.000000000000000        2.3483925941772781     

   31.200000000000003       0.80000000000000004        2.3487495717411977     
   31.200000000000003        1.6000000000000001        2.3482085646838406     
   31.200000000000003        2.4000000000000004        2.3494386760892607     
   31.200000000000003        3.2000000000000002        2.3496932909925610     
   31.200000000000003        4.0000000000000000        2.3497815368545032     
   31.200000000000003        4.8000000000000007        2.3501755983150172     
   31.200000000000003        5.6000000000000005        2.3503575663721303     
   31.200000000000003        6.4000000000000004        2.3495685418360042     
   31.200000000000003        7.2000000000000002        2.3501983146521477     
   31.200000000000003        8.0000000000000000        2.3503190947425341     
   31.200000000000003        8.8000000000000007        2.3495914947420458     
   31.200000000000003        9.6000000000000014        2.3490842098451274     
   31.200000000000003        10.400000000000000        2.3496492806472098     
   31.200000000000003        11.200000000000001        2.3486023234578344     
   31.200000000000003        12.000000000000000        2.3477713967463694     
   31.200000000000003        12.800000000000001        2.3486993516390671     
   31.200000000000003        13.600000000000001        2.3486177434327211     
   31.200000000000003        14.400000000000000        2.3478407961304830     
   31.200000000000003        15.200000000000001        2.3479790846162527     
   31.200000000000003        16.000000000000000        2.3483670439551547     
   31.200000000000003        16.800000000000001        2.3475570152437042     
   31.200000000000003        17.600000000000001        2.3491088296667173     
   31.200000000000003        18.400000000000002        2.3493013993744905     
   31.200000000000003        19.200000000000003        2.3484551195283672     
   31.200000000000003        20.000000000000000        2.3500485123142205     
   31.200000000000003        20.800000000000001        2.3494660418573350     
   31.200000000000003        21.600000000000001        2.3492850858258958     
   31.200000000000003        22.400000000000002        2.3493284660011602     
   31.200000000000003        23.200000000000003        2.3491494056571369     
   31.200000000000003        24.000000000000000        2.3509264542571255     
   31.200000000000003        24.800000000000001        2.3483036064382037     
   31.200000000000003        25.600000000000001        2.3478893481659084     
   31.200000000000003        26.400000000000002        2.3479391190543266     
   31.200000000000003        27.200000000000003        2.3472144976927525     
   31.200000000000003        28.000000000000000        2.3472422902440817     
   31.200000000000003        28.800000000000001        2.3478077985050398     
   31.200000000000003        29.600000000000001        2.3470690331818242     
   31.200000000000003        30.400000000000002        2.3468784063875598     
   31.200000000000003        31.200000000000003        2.3481270590879810     
   31.200000000000003        32.000000000000000        2.3488017869844704     

   32.000000000000000       0.80000000000000004        2.3482673768771516     
   32.000000000000000        1.6000000000000001        2.3489323229178747     
   32.000000000000000        2.4000000000000004        2.3495554999589201     
   32.000000000000000        3.2000000000000002        2.3497144478163303     
   32.000000000000000        4.0000000000000000        2.3500350835774926     
   32.000000000000000        4.8000000000000007        2.3505188354262474     
   32.000000000000000        5.6000000000000005        2.3500568515625364     
   32.000000000000000        6.4000000000000004        2.3497168732946276     
   32.000000000000000        7.2000000000000002        2.3499635863364734     
   32.000000000000000        8.0000000000000000        2.3503492100609198     
   32.000000000000000        8.8000000000000007        2.3501316811225168     
   32.000000000000000        9.6000000000000014        2.3499430064075426     
   32.000000000000000        10.400000000000000        2.3485183146870274     
   32.000000000000000        11.200000000000001        2.3482087468729222     
   32.000000000000000        12.000000000000000        2.3487495820361062     
   32.000000000000000        12.800000000000001        2.3479423133515742     
   32.000000000000000        13.600000000000001        2.3486803623997607     
   32.000000000000000        14.400000000000000        2.3482045445978925     
   32.000000000000000        15.200000000000001        2.3475295087271992     
   32.000000000000000        16.000000000000000        2.3478872010336649     
   32.000000000000000        16.800000000000001        2.3478879656888605     
   32.000000000000000        17.600000000000001        2.3487649335510459     
   32.000000000000000        18.400000000000002        2.3482349814766148     
   32.000000000000000        19.200000000000003        2.3483668645259459     
   32.000000000000000        20.000000000000000        2.3476120826347939     
   32.000000000000000        20.800000000000001        2.3486003516356369     
   32.000000000000000        21.600000000000001        2.3485025531239541     
   32.000000000000000        22.400000000000002        2.3467542155630770     
   32.000000000000000        23.200000000000003        2.3493574435697226     
   32.000000000000000        24.000000000000000        2.3481753618210113     
   32.000000000000000        24.800000000000001        2.3477328960560966     
   32.000000000000000        25.600000000000001        2.3476090939816308     
   32.000000000000000        26.400000000000002        2.3475632867987959     
   32.000000000000000        27.200000000000003        2.3469377364577881     
   32.000000000000000        28.000000000000000        2.3468485504226586     
   32.000000000000000        28.800000000000001        2.3473023610889294     
   32.000000000000000        29.600000000000001        2.3480040521761882     
   32.000000000000000        30.400000000000002        2.3474892600089068     
   32.000000000000000        31.200000000000003        2.3473928304004232     
   32.000000000000000        32.000000000000000        2.3483542258764634     
