# Supplementary material for: A first-principles phase field method for quantitatively predicting multi-composition phase separation without thermodynamic empirical parameter
Source: Nat Commun. 2019 Aug 1;10:3451. doi: 10.1038/s41467-019-11248-z (PMC6671953; doi:10.1038/s41467-019-11248-z)
Supplement: Supplementary file 3 — Source Data [file 41467_2019_11248_MOESM3_ESM.zip › supplementary-files/data-files/Fig.7/Fig7-e-Ni52.5%/out_Ni_100000-16.0]

  0.80000000000000004       0.80000000000000004        2.5990673840448824     
  0.80000000000000004        1.6000000000000001        2.6000542104798634     
  0.80000000000000004        2.4000000000000004        2.6017300051661487     
  0.80000000000000004        3.2000000000000002        2.6015787581036425     
  0.80000000000000004        4.0000000000000000        2.6029578930114239     
  0.80000000000000004        4.8000000000000007        2.6023335639744918     
  0.80000000000000004        5.6000000000000005        2.6024390805801993     
  0.80000000000000004        6.4000000000000004        2.6027450951184909     
  0.80000000000000004        7.2000000000000002        2.6006210976101416     
  0.80000000000000004        8.0000000000000000        2.6007615900760674     
  0.80000000000000004        8.8000000000000007        2.6006678835662096     
  0.80000000000000004        9.6000000000000014        2.6001442268826702     
  0.80000000000000004        10.400000000000000        2.5996569970351047     
  0.80000000000000004        11.200000000000001        2.5995047870142240     
  0.80000000000000004        12.000000000000000        2.5993372040663432     
  0.80000000000000004        12.800000000000001        2.5998631518373281     
  0.80000000000000004        13.600000000000001        2.5999484958909114     
  0.80000000000000004        14.400000000000000        2.6015694972723522     
  0.80000000000000004        15.200000000000001        2.6033026686831469     
  0.80000000000000004        16.000000000000000        2.6028621658470659     
  0.80000000000000004        16.800000000000001        2.6032945512118535     
  0.80000000000000004        17.600000000000001        2.6056855378679216     
  0.80000000000000004        18.400000000000002        2.6059456636255236     
  0.80000000000000004        19.200000000000003        2.6055367230252049     
  0.80000000000000004        20.000000000000000        2.6061301843029949     
  0.80000000000000004        20.800000000000001        2.6070574790299226     
  0.80000000000000004        21.600000000000001        2.6055027108212232     
  0.80000000000000004        22.400000000000002        2.6050347314708011     
  0.80000000000000004        23.200000000000003        2.6016350059798232     
  0.80000000000000004        24.000000000000000        2.6022198626143305     
  0.80000000000000004        24.800000000000001        2.6012005802649738     
  0.80000000000000004        25.600000000000001        2.5979571012171698     
  0.80000000000000004        26.400000000000002        2.5982880493384748     
  0.80000000000000004        27.200000000000003        2.5980873550321446     
  0.80000000000000004        28.000000000000000        2.5974834994923630     
  0.80000000000000004        28.800000000000001        2.5962957680745116     
  0.80000000000000004        29.600000000000001        2.5972755483074059     
  0.80000000000000004        30.400000000000002        2.5972266693320067     
  0.80000000000000004        31.200000000000003        2.5978290092553378     
  0.80000000000000004        32.000000000000000        2.5999221263416099     

   1.6000000000000001       0.80000000000000004        2.6002967463175337     
   1.6000000000000001        1.6000000000000001        2.6015292589268566     
   1.6000000000000001        2.4000000000000004        2.6013709326652159     
   1.6000000000000001        3.2000000000000002        2.6033987484465952     
   1.6000000000000001        4.0000000000000000        2.6022479466928314     
   1.6000000000000001        4.8000000000000007        2.6026691867823253     
   1.6000000000000001        5.6000000000000005        2.6016869193084662     
   1.6000000000000001        6.4000000000000004        2.6010249392475648     
   1.6000000000000001        7.2000000000000002        2.6007481871116251     
   1.6000000000000001        8.0000000000000000        2.5997676114968713     
   1.6000000000000001        8.8000000000000007        2.6006932601983297     
   1.6000000000000001        9.6000000000000014        2.5988109694312347     
   1.6000000000000001        10.400000000000000        2.5985870197083036     
   1.6000000000000001        11.200000000000001        2.5981722763892163     
   1.6000000000000001        12.000000000000000        2.5994466817229505     
   1.6000000000000001        12.800000000000001        2.5984771513833955     
   1.6000000000000001        13.600000000000001        2.5988333783819328     
   1.6000000000000001        14.400000000000000        2.5995119921236731     
   1.6000000000000001        15.200000000000001        2.5993526905575637     
   1.6000000000000001        16.000000000000000        2.5997033243315686     
   1.6000000000000001        16.800000000000001        2.6007525980931256     
   1.6000000000000001        17.600000000000001        2.6010692879426407     
   1.6000000000000001        18.400000000000002        2.6018977426492307     
   1.6000000000000001        19.200000000000003        2.6020449044610152     
   1.6000000000000001        20.000000000000000        2.6026729104351087     
   1.6000000000000001        20.800000000000001        2.6036602620248077     
   1.6000000000000001        21.600000000000001        2.6017513557127079     
   1.6000000000000001        22.400000000000002        2.6010720860253422     
   1.6000000000000001        23.200000000000003        2.5999175240197414     
   1.6000000000000001        24.000000000000000        2.6000564472528964     
   1.6000000000000001        24.800000000000001        2.5987914517634931     
   1.6000000000000001        25.600000000000001        2.5978219023547422     
   1.6000000000000001        26.400000000000002        2.5967557018604874     
   1.6000000000000001        27.200000000000003        2.5980301430170778     
   1.6000000000000001        28.000000000000000        2.5971572384899959     
   1.6000000000000001        28.800000000000001        2.5980526578422212     
   1.6000000000000001        29.600000000000001        2.5970616479660573     
   1.6000000000000001        30.400000000000002        2.5976819930044601     
   1.6000000000000001        31.200000000000003        2.5985178079697486     
   1.6000000000000001        32.000000000000000        2.6007372893793561     

   2.4000000000000004       0.80000000000000004        2.6020056778032941     
   2.4000000000000004        1.6000000000000001        2.6016788344970743     
   2.4000000000000004        2.4000000000000004        2.6009486525313470     
   2.4000000000000004        3.2000000000000002        2.6018183195496927     
   2.4000000000000004        4.0000000000000000        2.6032547415599177     
   2.4000000000000004        4.8000000000000007        2.6015500611822930     
   2.4000000000000004        5.6000000000000005        2.6010795477336939     
   2.4000000000000004        6.4000000000000004        2.6009674146391215     
   2.4000000000000004        7.2000000000000002        2.5999327695073791     
   2.4000000000000004        8.0000000000000000        2.5991822875539765     
   2.4000000000000004        8.8000000000000007        2.5986003246736282     
   2.4000000000000004        9.6000000000000014        2.5983460557410494     
   2.4000000000000004        10.400000000000000        2.5977920238546162     
   2.4000000000000004        11.200000000000001        2.5974362462173786     
   2.4000000000000004        12.000000000000000        2.5973920123617851     
   2.4000000000000004        12.800000000000001        2.5969497994977147     
   2.4000000000000004        13.600000000000001        2.5974366941573015     
   2.4000000000000004        14.400000000000000        2.5974495595440135     
   2.4000000000000004        15.200000000000001        2.5987565666693833     
   2.4000000000000004        16.000000000000000        2.5989824455202140     
   2.4000000000000004        16.800000000000001        2.6002995591573765     
   2.4000000000000004        17.600000000000001        2.5989022761116738     
   2.4000000000000004        18.400000000000002        2.5995149460913107     
   2.4000000000000004        19.200000000000003        2.6002629678416387     
   2.4000000000000004        20.000000000000000        2.5999637551137997     
   2.4000000000000004        20.800000000000001        2.6000436917149634     
   2.4000000000000004        21.600000000000001        2.5995946166930692     
   2.4000000000000004        22.400000000000002        2.5989449198295973     
   2.4000000000000004        23.200000000000003        2.5991684721447190     
   2.4000000000000004        24.000000000000000        2.5986410270636706     
   2.4000000000000004        24.800000000000001        2.5977465086525418     
   2.4000000000000004        25.600000000000001        2.5979137166154325     
   2.4000000000000004        26.400000000000002        2.5982396713766627     
   2.4000000000000004        27.200000000000003        2.5976121356101736     
   2.4000000000000004        28.000000000000000        2.5966496453795003     
   2.4000000000000004        28.800000000000001        2.5978364106272034     
   2.4000000000000004        29.600000000000001        2.5991557084268808     
   2.4000000000000004        30.400000000000002        2.5997958032463369     
   2.4000000000000004        31.200000000000003        2.5986103427252036     
   2.4000000000000004        32.000000000000000        2.5996076272205411     

   3.2000000000000002       0.80000000000000004        2.6007570489735539     
   3.2000000000000002        1.6000000000000001        2.6014572413915920     
   3.2000000000000002        2.4000000000000004        2.6018405111530454     
   3.2000000000000002        3.2000000000000002        2.6014745366816623     
   3.2000000000000002        4.0000000000000000        2.6016918370491591     
   3.2000000000000002        4.8000000000000007        2.6007930716737979     
   3.2000000000000002        5.6000000000000005        2.5999454661231840     
   3.2000000000000002        6.4000000000000004        2.5987450047979044     
   3.2000000000000002        7.2000000000000002        2.5989755824639431     
   3.2000000000000002        8.0000000000000000        2.5973204242572541     
   3.2000000000000002        8.8000000000000007        2.5970582700956366     
   3.2000000000000002        9.6000000000000014        2.5964105165796778     
   3.2000000000000002        10.400000000000000        2.5961472623075514     
   3.2000000000000002        11.200000000000001        2.5964810698229996     
   3.2000000000000002        12.000000000000000        2.5956837879031354     
   3.2000000000000002        12.800000000000001        2.5951462987420970     
   3.2000000000000002        13.600000000000001        2.5956438397279595     
   3.2000000000000002        14.400000000000000        2.5964749369124460     
   3.2000000000000002        15.200000000000001        2.5971378037276693     
   3.2000000000000002        16.000000000000000        2.5970764405454712     
   3.2000000000000002        16.800000000000001        2.5992695984745646     
   3.2000000000000002        17.600000000000001        2.5967047985923339     
   3.2000000000000002        18.400000000000002        2.5976807229060732     
   3.2000000000000002        19.200000000000003        2.5980678081074320     
   3.2000000000000002        20.000000000000000        2.5988483312138864     
   3.2000000000000002        20.800000000000001        2.5989480070792292     
   3.2000000000000002        21.600000000000001        2.5981687266572409     
   3.2000000000000002        22.400000000000002        2.5982188258445253     
   3.2000000000000002        23.200000000000003        2.5978965102127529     
   3.2000000000000002        24.000000000000000        2.5975794144851414     
   3.2000000000000002        24.800000000000001        2.5974473276607908     
   3.2000000000000002        25.600000000000001        2.5975405009198265     
   3.2000000000000002        26.400000000000002        2.5973291915546550     
   3.2000000000000002        27.200000000000003        2.5983093973218914     
   3.2000000000000002        28.000000000000000        2.5975476848934700     
   3.2000000000000002        28.800000000000001        2.5982729296048381     
   3.2000000000000002        29.600000000000001        2.5986931267601769     
   3.2000000000000002        30.400000000000002        2.5994223753751222     
   3.2000000000000002        31.200000000000003        2.5993799517068990     
   3.2000000000000002        32.000000000000000        2.6001255228708744     

   4.0000000000000000       0.80000000000000004        2.6013943229247318     
   4.0000000000000000        1.6000000000000001        2.6009598097452300     
   4.0000000000000000        2.4000000000000004        2.6007674753626744     
   4.0000000000000000        3.2000000000000002        2.6018198492199187     
   4.0000000000000000        4.0000000000000000        2.5991539341708010     
   4.0000000000000000        4.8000000000000007        2.5992120211430585     
   4.0000000000000000        5.6000000000000005        2.5982378458003006     
   4.0000000000000000        6.4000000000000004        2.5970073597406760     
   4.0000000000000000        7.2000000000000002        2.5962181751072317     
   4.0000000000000000        8.0000000000000000        2.5952814589221176     
   4.0000000000000000        8.8000000000000007        2.5941960311971948     
   4.0000000000000000        9.6000000000000014        2.5945169948866953     
   4.0000000000000000        10.400000000000000        2.5941617418446077     
   4.0000000000000000        11.200000000000001        2.5941339046768190     
   4.0000000000000000        12.000000000000000        2.5931751727191870     
   4.0000000000000000        12.800000000000001        2.5932093839607102     
   4.0000000000000000        13.600000000000001        2.5935653982659157     
   4.0000000000000000        14.400000000000000        2.5949053917600420     
   4.0000000000000000        15.200000000000001        2.5954465012938215     
   4.0000000000000000        16.000000000000000        2.5955853579580688     
   4.0000000000000000        16.800000000000001        2.5955859852371423     
   4.0000000000000000        17.600000000000001        2.5973779647281781     
   4.0000000000000000        18.400000000000002        2.5966462635553951     
   4.0000000000000000        19.200000000000003        2.5978601290241756     
   4.0000000000000000        20.000000000000000        2.5977698398228979     
   4.0000000000000000        20.800000000000001        2.5981789481475901     
   4.0000000000000000        21.600000000000001        2.5982815933021608     
   4.0000000000000000        22.400000000000002        2.5981253570366230     
   4.0000000000000000        23.200000000000003        2.5981244164265207     
   4.0000000000000000        24.000000000000000        2.5977631669532353     
   4.0000000000000000        24.800000000000001        2.5977022910587957     
   4.0000000000000000        25.600000000000001        2.5980553031022815     
   4.0000000000000000        26.400000000000002        2.5984803496807602     
   4.0000000000000000        27.200000000000003        2.5973880582887166     
   4.0000000000000000        28.000000000000000        2.5987490112680969     
   4.0000000000000000        28.800000000000001        2.5983424308973468     
   4.0000000000000000        29.600000000000001        2.6010551247538496     
   4.0000000000000000        30.400000000000002        2.6009641061713471     
   4.0000000000000000        31.200000000000003        2.6002049665016780     
   4.0000000000000000        32.000000000000000        2.6001535026437712     

   4.8000000000000007       0.80000000000000004        2.6018075656615562     
   4.8000000000000007        1.6000000000000001        2.6000399177975795     
   4.8000000000000007        2.4000000000000004        2.6002693196236546     
   4.8000000000000007        3.2000000000000002        2.5978408427172650     
   4.8000000000000007        4.0000000000000000        2.5983050288585225     
   4.8000000000000007        4.8000000000000007        2.5980779317143661     
   4.8000000000000007        5.6000000000000005        2.5957818838516586     
   4.8000000000000007        6.4000000000000004        2.5970251276327345     
   4.8000000000000007        7.2000000000000002        2.5910020286233437     
   4.8000000000000007        8.0000000000000000        2.5931126404068965     
   4.8000000000000007        8.8000000000000007        2.5913172341027102     
   4.8000000000000007        9.6000000000000014        2.5894036665550280     
   4.8000000000000007        10.400000000000000        2.5897678375644024     
   4.8000000000000007        11.200000000000001        2.5898655880816244     
   4.8000000000000007        12.000000000000000        2.5898172889368540     
   4.8000000000000007        12.800000000000001        2.5901103031097708     
   4.8000000000000007        13.600000000000001        2.5906962413104893     
   4.8000000000000007        14.400000000000000        2.5915658765962220     
   4.8000000000000007        15.200000000000001        2.5924547224986787     
   4.8000000000000007        16.000000000000000        2.5928040396413685     
   4.8000000000000007        16.800000000000001        2.5944866588657063     
   4.8000000000000007        17.600000000000001        2.5958073953149152     
   4.8000000000000007        18.400000000000002        2.5974552275323992     
   4.8000000000000007        19.200000000000003        2.5968408475913205     
   4.8000000000000007        20.000000000000000        2.5969437510566955     
   4.8000000000000007        20.800000000000001        2.5975454342258648     
   4.8000000000000007        21.600000000000001        2.5979111836403068     
   4.8000000000000007        22.400000000000002        2.5979151957736435     
   4.8000000000000007        23.200000000000003        2.5986787558873359     
   4.8000000000000007        24.000000000000000        2.5978189578993121     
   4.8000000000000007        24.800000000000001        2.5982157547448921     
   4.8000000000000007        25.600000000000001        2.5982683874357329     
   4.8000000000000007        26.400000000000002        2.5989672343188701     
   4.8000000000000007        27.200000000000003        2.5984011422477744     
   4.8000000000000007        28.000000000000000        2.5993718677936868     
   4.8000000000000007        28.800000000000001        2.5994506434781663     
   4.8000000000000007        29.600000000000001        2.6003390973609126     
   4.8000000000000007        30.400000000000002        2.6009813649530438     
   4.8000000000000007        31.200000000000003        2.6032306186286593     
   4.8000000000000007        32.000000000000000        2.6008389488231964     

   5.6000000000000005       0.80000000000000004        2.6009169208404597     
   5.6000000000000005        1.6000000000000001        2.5998173733529049     
   5.6000000000000005        2.4000000000000004        2.6001890938117880     
   5.6000000000000005        3.2000000000000002        2.5981789301316653     
   5.6000000000000005        4.0000000000000000        2.5962493440151739     
   5.6000000000000005        4.8000000000000007        2.5941522781838273     
   5.6000000000000005        5.6000000000000005        2.5925802918580230     
   5.6000000000000005        6.4000000000000004        2.5906951632911106     
   5.6000000000000005        7.2000000000000002        2.5892374930170607     
   5.6000000000000005        8.0000000000000000        2.5879919916300653     
   5.6000000000000005        8.8000000000000007        2.5855092016498493     
   5.6000000000000005        9.6000000000000014        2.5847251604742554     
   5.6000000000000005        10.400000000000000        2.5853054513849245     
   5.6000000000000005        11.200000000000001        2.5848849571580819     
   5.6000000000000005        12.000000000000000        2.5845941349616672     
   5.6000000000000005        12.800000000000001        2.5856104410573826     
   5.6000000000000005        13.600000000000001        2.5870493627764009     
   5.6000000000000005        14.400000000000000        2.5893241111574956     
   5.6000000000000005        15.200000000000001        2.5894134274850309     
   5.6000000000000005        16.000000000000000        2.5914956124661459     
   5.6000000000000005        16.800000000000001        2.5922823195608071     
   5.6000000000000005        17.600000000000001        2.5946290013079873     
   5.6000000000000005        18.400000000000002        2.5930308788885217     
   5.6000000000000005        19.200000000000003        2.5964005355393147     
   5.6000000000000005        20.000000000000000        2.5974500590242831     
   5.6000000000000005        20.800000000000001        2.5972897845844383     
   5.6000000000000005        21.600000000000001        2.5969050381938676     
   5.6000000000000005        22.400000000000002        2.5981208852397399     
   5.6000000000000005        23.200000000000003        2.5982757323081058     
   5.6000000000000005        24.000000000000000        2.5982846502055246     
   5.6000000000000005        24.800000000000001        2.5985423596534378     
   5.6000000000000005        25.600000000000001        2.5984941601457217     
   5.6000000000000005        26.400000000000002        2.5994135576316548     
   5.6000000000000005        27.200000000000003        2.5997301947677487     
   5.6000000000000005        28.000000000000000        2.5999067804013527     
   5.6000000000000005        28.800000000000001        2.5999990751262709     
   5.6000000000000005        29.600000000000001        2.6007867756110290     
   5.6000000000000005        30.400000000000002        2.6011840204409964     
   5.6000000000000005        31.200000000000003        2.6012685768506545     
   5.6000000000000005        32.000000000000000        2.6012730782561690     

   6.4000000000000004       0.80000000000000004        2.6000737684941067     
   6.4000000000000004        1.6000000000000001        2.5994164822522965     
   6.4000000000000004        2.4000000000000004        2.5966812122618346     
   6.4000000000000004        3.2000000000000002        2.5959271656339813     
   6.4000000000000004        4.0000000000000000        2.5934953059431294     
   6.4000000000000004        4.8000000000000007        2.5915532864968611     
   6.4000000000000004        5.6000000000000005        2.5869815399995848     
   6.4000000000000004        6.4000000000000004        2.5864858374060424     
   6.4000000000000004        7.2000000000000002        2.5843538813768787     
   6.4000000000000004        8.0000000000000000        2.5824298659090172     
   6.4000000000000004        8.8000000000000007        2.5803718554307156     
   6.4000000000000004        9.6000000000000014        2.5796435722284694     
   6.4000000000000004        10.400000000000000        2.5791485181065661     
   6.4000000000000004        11.200000000000001        2.5793390037875161     
   6.4000000000000004        12.000000000000000        2.5803698736389640     
   6.4000000000000004        12.800000000000001        2.5816726557005976     
   6.4000000000000004        13.600000000000001        2.5824372604768939     
   6.4000000000000004        14.400000000000000        2.5823454797589762     
   6.4000000000000004        15.200000000000001        2.5847641956741008     
   6.4000000000000004        16.000000000000000        2.5881912970957290     
   6.4000000000000004        16.800000000000001        2.5888719085444962     
   6.4000000000000004        17.600000000000001        2.5912522392954589     
   6.4000000000000004        18.400000000000002        2.5938472446267173     
   6.4000000000000004        19.200000000000003        2.5951141148190549     
   6.4000000000000004        20.000000000000000        2.5957198892616216     
   6.4000000000000004        20.800000000000001        2.5965314023727828     
   6.4000000000000004        21.600000000000001        2.5970883953725283     
   6.4000000000000004        22.400000000000002        2.5984903098459240     
   6.4000000000000004        23.200000000000003        2.5984514643369598     
   6.4000000000000004        24.000000000000000        2.5987731473004594     
   6.4000000000000004        24.800000000000001        2.5970364187678294     
   6.4000000000000004        25.600000000000001        2.5990075179016290     
   6.4000000000000004        26.400000000000002        2.5991637597848154     
   6.4000000000000004        27.200000000000003        2.5993855566844517     
   6.4000000000000004        28.000000000000000        2.6008114311012607     
   6.4000000000000004        28.800000000000001        2.6008149293741338     
   6.4000000000000004        29.600000000000001        2.6010788215194873     
   6.4000000000000004        30.400000000000002        2.6010969858339736     
   6.4000000000000004        31.200000000000003        2.6010792423773546     
   6.4000000000000004        32.000000000000000        2.6008161975486281     

   7.2000000000000002       0.80000000000000004        2.5997771840735258     
   7.2000000000000002        1.6000000000000001        2.5966823021509371     
   7.2000000000000002        2.4000000000000004        2.5957523140680538     
   7.2000000000000002        3.2000000000000002        2.5928576622912929     
   7.2000000000000002        4.0000000000000000        2.5904985043678068     
   7.2000000000000002        4.8000000000000007        2.5892814920399956     
   7.2000000000000002        5.6000000000000005        2.5837849667416051     
   7.2000000000000002        6.4000000000000004        2.5809167141754172     
   7.2000000000000002        7.2000000000000002        2.5782531294526780     
   7.2000000000000002        8.0000000000000000        2.5763309923833289     
   7.2000000000000002        8.8000000000000007        2.5741979431871029     
   7.2000000000000002        9.6000000000000014        2.5741948509799788     
   7.2000000000000002        10.400000000000000        2.5715174098420381     
   7.2000000000000002        11.200000000000001        2.5721460657828796     
   7.2000000000000002        12.000000000000000        2.5734280663159881     
   7.2000000000000002        12.800000000000001        2.5749409006002422     
   7.2000000000000002        13.600000000000001        2.5766435166000821     
   7.2000000000000002        14.400000000000000        2.5787412113069101     
   7.2000000000000002        15.200000000000001        2.5809807074296618     
   7.2000000000000002        16.000000000000000        2.5831513993489899     
   7.2000000000000002        16.800000000000001        2.5860292930507871     
   7.2000000000000002        17.600000000000001        2.5891728168874919     
   7.2000000000000002        18.400000000000002        2.5908180899137165     
   7.2000000000000002        19.200000000000003        2.5929528371625530     
   7.2000000000000002        20.000000000000000        2.5948214957072628     
   7.2000000000000002        20.800000000000001        2.5963161593682353     
   7.2000000000000002        21.600000000000001        2.5965900416992458     
   7.2000000000000002        22.400000000000002        2.5976879396963417     
   7.2000000000000002        23.200000000000003        2.5980791051899632     
   7.2000000000000002        24.000000000000000        2.5975453167066260     
   7.2000000000000002        24.800000000000001        2.5987105505292813     
   7.2000000000000002        25.600000000000001        2.5993637513624592     
   7.2000000000000002        26.400000000000002        2.5998799705274593     
   7.2000000000000002        27.200000000000003        2.5999627610319878     
   7.2000000000000002        28.000000000000000        2.6009889411440041     
   7.2000000000000002        28.800000000000001        2.6007532657486934     
   7.2000000000000002        29.600000000000001        2.5993287796964291     
   7.2000000000000002        30.400000000000002        2.6007883098040243     
   7.2000000000000002        31.200000000000003        2.6007943337156818     
   7.2000000000000002        32.000000000000000        2.5995888521312769     

   8.0000000000000000       0.80000000000000004        2.5973533477325081     
   8.0000000000000000        1.6000000000000001        2.5948102042770964     
   8.0000000000000000        2.4000000000000004        2.5926649545375504     
   8.0000000000000000        3.2000000000000002        2.5894717845623654     
   8.0000000000000000        4.0000000000000000        2.5863866919407870     
   8.0000000000000000        4.8000000000000007        2.5806316760666026     
   8.0000000000000000        5.6000000000000005        2.5770037875811420     
   8.0000000000000000        6.4000000000000004        2.5750547504293557     
   8.0000000000000000        7.2000000000000002        2.5708744525769740     
   8.0000000000000000        8.0000000000000000        2.5691798194718851     
   8.0000000000000000        8.8000000000000007        2.5667505452650436     
   8.0000000000000000        9.6000000000000014        2.5660798462345191     
   8.0000000000000000        10.400000000000000        2.5641964774566914     
   8.0000000000000000        11.200000000000001        2.5648599440984761     
   8.0000000000000000        12.000000000000000        2.5650831251379009     
   8.0000000000000000        12.800000000000001        2.5677771831564722     
   8.0000000000000000        13.600000000000001        2.5698279879433055     
   8.0000000000000000        14.400000000000000        2.5722396829408547     
   8.0000000000000000        15.200000000000001        2.5755502340998913     
   8.0000000000000000        16.000000000000000        2.5801305297758557     
   8.0000000000000000        16.800000000000001        2.5823549758091335     
   8.0000000000000000        17.600000000000001        2.5855887224401628     
   8.0000000000000000        18.400000000000002        2.5875596644750538     
   8.0000000000000000        19.200000000000003        2.5915907596636734     
   8.0000000000000000        20.000000000000000        2.5936794971559536     
   8.0000000000000000        20.800000000000001        2.5947871070343855     
   8.0000000000000000        21.600000000000001        2.5958784099811734     
   8.0000000000000000        22.400000000000002        2.5971092824260276     
   8.0000000000000000        23.200000000000003        2.5981028159106505     
   8.0000000000000000        24.000000000000000        2.5985668127078823     
   8.0000000000000000        24.800000000000001        2.5990916576200260     
   8.0000000000000000        25.600000000000001        2.5990340779931085     
   8.0000000000000000        26.400000000000002        2.5998713054690383     
   8.0000000000000000        27.200000000000003        2.6007619725416395     
   8.0000000000000000        28.000000000000000        2.6001636742647865     
   8.0000000000000000        28.800000000000001        2.6017940820825061     
   8.0000000000000000        29.600000000000001        2.6013525741417967     
   8.0000000000000000        30.400000000000002        2.6003536080659471     
   8.0000000000000000        31.200000000000003        2.6002076370235780     
   8.0000000000000000        32.000000000000000        2.5987616429566969     

   8.8000000000000007       0.80000000000000004        2.5957181783468020     
   8.8000000000000007        1.6000000000000001        2.5928291025911108     
   8.8000000000000007        2.4000000000000004        2.5887220080040247     
   8.8000000000000007        3.2000000000000002        2.5858387394514724     
   8.8000000000000007        4.0000000000000000        2.5822552593933703     
   8.8000000000000007        4.8000000000000007        2.5775282504198258     
   8.8000000000000007        5.6000000000000005        2.5737098968091812     
   8.8000000000000007        6.4000000000000004        2.5687994603910242     
   8.8000000000000007        7.2000000000000002        2.5663062670725956     
   8.8000000000000007        8.0000000000000000        2.5613356880024631     
   8.8000000000000007        8.8000000000000007        2.5600983770821863     
   8.8000000000000007        9.6000000000000014        2.5575553626806129     
   8.8000000000000007        10.400000000000000        2.5552882401977834     
   8.8000000000000007        11.200000000000001        2.5569058887849065     
   8.8000000000000007        12.000000000000000        2.5582103474835516     
   8.8000000000000007        12.800000000000001        2.5596458062613836     
   8.8000000000000007        13.600000000000001        2.5613291900329811     
   8.8000000000000007        14.400000000000000        2.5665832503096353     
   8.8000000000000007        15.200000000000001        2.5702498807943743     
   8.8000000000000007        16.000000000000000        2.5740262905319002     
   8.8000000000000007        16.800000000000001        2.5782700063397441     
   8.8000000000000007        17.600000000000001        2.5814829352931472     
   8.8000000000000007        18.400000000000002        2.5857668507790228     
   8.8000000000000007        19.200000000000003        2.5905753665723137     
   8.8000000000000007        20.000000000000000        2.5917150790680226     
   8.8000000000000007        20.800000000000001        2.5937677828555046     
   8.8000000000000007        21.600000000000001        2.5975554638899943     
   8.8000000000000007        22.400000000000002        2.5972770897184838     
   8.8000000000000007        23.200000000000003        2.5978706252631634     
   8.8000000000000007        24.000000000000000        2.5982765939642287     
   8.8000000000000007        24.800000000000001        2.5992772164127884     
   8.8000000000000007        25.600000000000001        2.6000647496187872     
   8.8000000000000007        26.400000000000002        2.5996829337608234     
   8.8000000000000007        27.200000000000003        2.5999923772104037     
   8.8000000000000007        28.000000000000000        2.6001534190939637     
   8.8000000000000007        28.800000000000001        2.5999642774371505     
   8.8000000000000007        29.600000000000001        2.5999961845790605     
   8.8000000000000007        30.400000000000002        2.6003404135057893     
   8.8000000000000007        31.200000000000003        2.5991677716335966     
   8.8000000000000007        32.000000000000000        2.5976799764462122     

   9.6000000000000014       0.80000000000000004        2.5938384138515564     
   9.6000000000000014        1.6000000000000001        2.5907749098181383     
   9.6000000000000014        2.4000000000000004        2.5869674973856283     
   9.6000000000000014        3.2000000000000002        2.5823971288083749     
   9.6000000000000014        4.0000000000000000        2.5776049174489506     
   9.6000000000000014        4.8000000000000007        2.5731172595994778     
   9.6000000000000014        5.6000000000000005        2.5676871890725836     
   9.6000000000000014        6.4000000000000004        2.5624998327398516     
   9.6000000000000014        7.2000000000000002        2.5582143306232830     
   9.6000000000000014        8.0000000000000000        2.5544750260942526     
   9.6000000000000014        8.8000000000000007        2.5504650824308994     
   9.6000000000000014        9.6000000000000014        2.5477726548946471     
   9.6000000000000014        10.400000000000000        2.5477303144048165     
   9.6000000000000014        11.200000000000001        2.5467344281398860     
   9.6000000000000014        12.000000000000000        2.5499046249767212     
   9.6000000000000014        12.800000000000001        2.5517421277449341     
   9.6000000000000014        13.600000000000001        2.5547541974802517     
   9.6000000000000014        14.400000000000000        2.5597988258634183     
   9.6000000000000014        15.200000000000001        2.5653201141304778     
   9.6000000000000014        16.000000000000000        2.5685328840563493     
   9.6000000000000014        16.800000000000001        2.5734472048985757     
   9.6000000000000014        17.600000000000001        2.5783907974209459     
   9.6000000000000014        18.400000000000002        2.5822923701098150     
   9.6000000000000014        19.200000000000003        2.5874903528791235     
   9.6000000000000014        20.000000000000000        2.5897976915437102     
   9.6000000000000014        20.800000000000001        2.5935343369015063     
   9.6000000000000014        21.600000000000001        2.5951167520994725     
   9.6000000000000014        22.400000000000002        2.5976016882646253     
   9.6000000000000014        23.200000000000003        2.5966233054255801     
   9.6000000000000014        24.000000000000000        2.5983845237161831     
   9.6000000000000014        24.800000000000001        2.5984674296708690     
   9.6000000000000014        25.600000000000001        2.5995509049301515     
   9.6000000000000014        26.400000000000002        2.5998451413942787     
   9.6000000000000014        27.200000000000003        2.6000389113585771     
   9.6000000000000014        28.000000000000000        2.5995254611426875     
   9.6000000000000014        28.800000000000001        2.5993112534848843     
   9.6000000000000014        29.600000000000001        2.5989710225496290     
   9.6000000000000014        30.400000000000002        2.5986215376090733     
   9.6000000000000014        31.200000000000003        2.5975650854473620     
   9.6000000000000014        32.000000000000000        2.5960134970418696     

   10.400000000000000       0.80000000000000004        2.5917518229832410     
   10.400000000000000        1.6000000000000001        2.5875886024515724     
   10.400000000000000        2.4000000000000004        2.5848227902907501     
   10.400000000000000        3.2000000000000002        2.5785152332554104     
   10.400000000000000        4.0000000000000000        2.5728000654302612     
   10.400000000000000        4.8000000000000007        2.5676352794943340     
   10.400000000000000        5.6000000000000005        2.5624462631632738     
   10.400000000000000        6.4000000000000004        2.5555661916512431     
   10.400000000000000        7.2000000000000002        2.5507632197525192     
   10.400000000000000        8.0000000000000000        2.5463703557738704     
   10.400000000000000        8.8000000000000007        2.5427854933884997     
   10.400000000000000        9.6000000000000014        2.5403575922556119     
   10.400000000000000        10.400000000000000        2.5396332661193144     
   10.400000000000000        11.200000000000001        2.5396905943083907     
   10.400000000000000        12.000000000000000        2.5416039108769124     
   10.400000000000000        12.800000000000001        2.5443511833726173     
   10.400000000000000        13.600000000000001        2.5481096322011503     
   10.400000000000000        14.400000000000000        2.5525488432563770     
   10.400000000000000        15.200000000000001        2.5580074266536603     
   10.400000000000000        16.000000000000000        2.5637567427902739     
   10.400000000000000        16.800000000000001        2.5695330928402669     
   10.400000000000000        17.600000000000001        2.5754820212685217     
   10.400000000000000        18.400000000000002        2.5811384173277143     
   10.400000000000000        19.200000000000003        2.5863616634963726     
   10.400000000000000        20.000000000000000        2.5898853040716108     
   10.400000000000000        20.800000000000001        2.5933624923896068     
   10.400000000000000        21.600000000000001        2.5963471359352357     
   10.400000000000000        22.400000000000002        2.5984068265995064     
   10.400000000000000        23.200000000000003        2.5978632413363996     
   10.400000000000000        24.000000000000000        2.5996968595072434     
   10.400000000000000        24.800000000000001        2.5997031414892806     
   10.400000000000000        25.600000000000001        2.6002037841332113     
   10.400000000000000        26.400000000000002        2.5996722342060821     
   10.400000000000000        27.200000000000003        2.5997736616182108     
   10.400000000000000        28.000000000000000        2.5991950245250992     
   10.400000000000000        28.800000000000001        2.6005445326804262     
   10.400000000000000        29.600000000000001        2.5984296868240766     
   10.400000000000000        30.400000000000002        2.5974408483744855     
   10.400000000000000        31.200000000000003        2.5957062125518857     
   10.400000000000000        32.000000000000000        2.5937075360768089     

   11.200000000000001       0.80000000000000004        2.5888740014735840     
   11.200000000000001        1.6000000000000001        2.5847648945821118     
   11.200000000000001        2.4000000000000004        2.5798984143116459     
   11.200000000000001        3.2000000000000002        2.5745949712582483     
   11.200000000000001        4.0000000000000000        2.5666946784324902     
   11.200000000000001        4.8000000000000007        2.5623168067104753     
   11.200000000000001        5.6000000000000005        2.5555013646921254     
   11.200000000000001        6.4000000000000004        2.5461549698712407     
   11.200000000000001        7.2000000000000002        2.5440809170454233     
   11.200000000000001        8.0000000000000000        2.5385274611490414     
   11.200000000000001        8.8000000000000007        2.5350037865547970     
   11.200000000000001        9.6000000000000014        2.5320633204624414     
   11.200000000000001        10.400000000000000        2.5315792458089046     
   11.200000000000001        11.200000000000001        2.5320004109573437     
   11.200000000000001        12.000000000000000        2.5337890038179416     
   11.200000000000001        12.800000000000001        2.5370224555258019     
   11.200000000000001        13.600000000000001        2.5414691684030934     
   11.200000000000001        14.400000000000000        2.5472214641205912     
   11.200000000000001        15.200000000000001        2.5533407682317839     
   11.200000000000001        16.000000000000000        2.5606270254162000     
   11.200000000000001        16.800000000000001        2.5661180642385744     
   11.200000000000001        17.600000000000001        2.5741086271403346     
   11.200000000000001        18.400000000000002        2.5803472246719723     
   11.200000000000001        19.200000000000003        2.5866377608436899     
   11.200000000000001        20.000000000000000        2.5902300370705862     
   11.200000000000001        20.800000000000001        2.5949368670951016     
   11.200000000000001        21.600000000000001        2.5974780102154478     
   11.200000000000001        22.400000000000002        2.5990395704941247     
   11.200000000000001        23.200000000000003        2.6021315976218977     
   11.200000000000001        24.000000000000000        2.6000266241740726     
   11.200000000000001        24.800000000000001        2.6013277996461288     
   11.200000000000001        25.600000000000001        2.6004765077469756     
   11.200000000000001        26.400000000000002        2.6005390485929025     
   11.200000000000001        27.200000000000003        2.6007777490962614     
   11.200000000000001        28.000000000000000        2.5992591864394652     
   11.200000000000001        28.800000000000001        2.5989103448096427     
   11.200000000000001        29.600000000000001        2.5975259485280682     
   11.200000000000001        30.400000000000002        2.5964214583105210     
   11.200000000000001        31.200000000000003        2.5941960511873337     
   11.200000000000001        32.000000000000000        2.5920680406239018     

   12.000000000000000       0.80000000000000004        2.5886875229156394     
   12.000000000000000        1.6000000000000001        2.5810323113082161     
   12.000000000000000        2.4000000000000004        2.5776177873524388     
   12.000000000000000        3.2000000000000002        2.5709613720390654     
   12.000000000000000        4.0000000000000000        2.5647368163175108     
   12.000000000000000        4.8000000000000007        2.5576951142243329     
   12.000000000000000        5.6000000000000005        2.5513069566235909     
   12.000000000000000        6.4000000000000004        2.5425021318198486     
   12.000000000000000        7.2000000000000002        2.5378336829490671     
   12.000000000000000        8.0000000000000000        2.5324828550459895     
   12.000000000000000        8.8000000000000007        2.5285667663815992     
   12.000000000000000        9.6000000000000014        2.5249279392952220     
   12.000000000000000        10.400000000000000        2.5245634997400979     
   12.000000000000000        11.200000000000001        2.5249708460964744     
   12.000000000000000        12.000000000000000        2.5266630240745518     
   12.000000000000000        12.800000000000001        2.5309216184747139     
   12.000000000000000        13.600000000000001        2.5359775912382716     
   12.000000000000000        14.400000000000000        2.5422767810356892     
   12.000000000000000        15.200000000000001        2.5495185648414163     
   12.000000000000000        16.000000000000000        2.5580526596164059     
   12.000000000000000        16.800000000000001        2.5662274141716952     
   12.000000000000000        17.600000000000001        2.5740833027272432     
   12.000000000000000        18.400000000000002        2.5812044611416587     
   12.000000000000000        19.200000000000003        2.5881965944056176     
   12.000000000000000        20.000000000000000        2.5938069529198846     
   12.000000000000000        20.800000000000001        2.5979346345037566     
   12.000000000000000        21.600000000000001        2.6007945932858823     
   12.000000000000000        22.400000000000002        2.6027410687566963     
   12.000000000000000        23.200000000000003        2.6030712447132651     
   12.000000000000000        24.000000000000000        2.6042929860046380     
   12.000000000000000        24.800000000000001        2.6036159225094466     
   12.000000000000000        25.600000000000001        2.6034206845073191     
   12.000000000000000        26.400000000000002        2.6021331858077690     
   12.000000000000000        27.200000000000003        2.6008228202574037     
   12.000000000000000        28.000000000000000        2.5997174210455474     
   12.000000000000000        28.800000000000001        2.5983132462303793     
   12.000000000000000        29.600000000000001        2.5970456027856006     
   12.000000000000000        30.400000000000002        2.5959901393403206     
   12.000000000000000        31.200000000000003        2.5931050685223362     
   12.000000000000000        32.000000000000000        2.5902806007968784     

   12.800000000000001       0.80000000000000004        2.5851588897354381     
   12.800000000000001        1.6000000000000001        2.5810822892071079     
   12.800000000000001        2.4000000000000004        2.5749991437607402     
   12.800000000000001        3.2000000000000002        2.5678346841010775     
   12.800000000000001        4.0000000000000000        2.5607633240478358     
   12.800000000000001        4.8000000000000007        2.5532615115860757     
   12.800000000000001        5.6000000000000005        2.5459201958865725     
   12.800000000000001        6.4000000000000004        2.5383604269064808     
   12.800000000000001        7.2000000000000002        2.5323159608524493     
   12.800000000000001        8.0000000000000000        2.5272504160246427     
   12.800000000000001        8.8000000000000007        2.5227882210946597     
   12.800000000000001        9.6000000000000014        2.5198975370991294     
   12.800000000000001        10.400000000000000        2.5190369947929212     
   12.800000000000001        11.200000000000001        2.5193421507605884     
   12.800000000000001        12.000000000000000        2.5219513107813247     
   12.800000000000001        12.800000000000001        2.5260154402789046     
   12.800000000000001        13.600000000000001        2.5324760580882919     
   12.800000000000001        14.400000000000000        2.5397209125365410     
   12.800000000000001        15.200000000000001        2.5480934571813876     
   12.800000000000001        16.000000000000000        2.5575928921290441     
   12.800000000000001        16.800000000000001        2.5660267815061730     
   12.800000000000001        17.600000000000001        2.5763317681923112     
   12.800000000000001        18.400000000000002        2.5842331300982964     
   12.800000000000001        19.200000000000003        2.5915800862972289     
   12.800000000000001        20.000000000000000        2.5973029866454018     
   12.800000000000001        20.800000000000001        2.6018340161019418     
   12.800000000000001        21.600000000000001        2.6054784979600210     
   12.800000000000001        22.400000000000002        2.6079177379619374     
   12.800000000000001        23.200000000000003        2.6083126504016114     
   12.800000000000001        24.000000000000000        2.6084444947459646     
   12.800000000000001        24.800000000000001        2.6071742803578584     
   12.800000000000001        25.600000000000001        2.6062599320730486     
   12.800000000000001        26.400000000000002        2.6041568168018427     
   12.800000000000001        27.200000000000003        2.6014336074593496     
   12.800000000000001        28.000000000000000        2.6015466568719958     
   12.800000000000001        28.800000000000001        2.6003033351179252     
   12.800000000000001        29.600000000000001        2.5969247723958344     
   12.800000000000001        30.400000000000002        2.5969566915786504     
   12.800000000000001        31.200000000000003        2.5923731612604350     
   12.800000000000001        32.000000000000000        2.5899769372721488     

   13.600000000000001       0.80000000000000004        2.5847381860206862     
   13.600000000000001        1.6000000000000001        2.5785072768023380     
   13.600000000000001        2.4000000000000004        2.5726964260243887     
   13.600000000000001        3.2000000000000002        2.5652189910691354     
   13.600000000000001        4.0000000000000000        2.5582115562184162     
   13.600000000000001        4.8000000000000007        2.5495240016798393     
   13.600000000000001        5.6000000000000005        2.5430810001228852     
   13.600000000000001        6.4000000000000004        2.5348748152427327     
   13.600000000000001        7.2000000000000002        2.5284129868865848     
   13.600000000000001        8.0000000000000000        2.5226188397098488     
   13.600000000000001        8.8000000000000007        2.5175610455978736     
   13.600000000000001        9.6000000000000014        2.5155158219011255     
   13.600000000000001        10.400000000000000        2.5147951742152110     
   13.600000000000001        11.200000000000001        2.5144714365984013     
   13.600000000000001        12.000000000000000        2.5174533084606256     
   13.600000000000001        12.800000000000001        2.5237033085461542     
   13.600000000000001        13.600000000000001        2.5306579757701493     
   13.600000000000001        14.400000000000000        2.5390623938003665     
   13.600000000000001        15.200000000000001        2.5469334886297501     
   13.600000000000001        16.000000000000000        2.5587335048341533     
   13.600000000000001        16.800000000000001        2.5698085841365934     
   13.600000000000001        17.600000000000001        2.5799857038311829     
   13.600000000000001        18.400000000000002        2.5897841978830378     
   13.600000000000001        19.200000000000003        2.5976030950899416     
   13.600000000000001        20.000000000000000        2.6045270639801528     
   13.600000000000001        20.800000000000001        2.6100466824459474     
   13.600000000000001        21.600000000000001        2.6130197855973059     
   13.600000000000001        22.400000000000002        2.6148394174303622     
   13.600000000000001        23.200000000000003        2.6147659716823899     
   13.600000000000001        24.000000000000000        2.6142752618689933     
   13.600000000000001        24.800000000000001        2.6141051188913575     
   13.600000000000001        25.600000000000001        2.6104527663602788     
   13.600000000000001        26.400000000000002        2.6068672840994056     
   13.600000000000001        27.200000000000003        2.6051263502252211     
   13.600000000000001        28.000000000000000        2.6025298564106776     
   13.600000000000001        28.800000000000001        2.5999480614725501     
   13.600000000000001        29.600000000000001        2.5973629826555871     
   13.600000000000001        30.400000000000002        2.5946269921382261     
   13.600000000000001        31.200000000000003        2.5917491487250706     
   13.600000000000001        32.000000000000000        2.5875692550075637     

   14.400000000000000       0.80000000000000004        2.5827621729877817     
   14.400000000000000        1.6000000000000001        2.5773473209007101     
   14.400000000000000        2.4000000000000004        2.5708215977956610     
   14.400000000000000        3.2000000000000002        2.5635812693877904     
   14.400000000000000        4.0000000000000000        2.5565033697230950     
   14.400000000000000        4.8000000000000007        2.5484499131432519     
   14.400000000000000        5.6000000000000005        2.5408380269817545     
   14.400000000000000        6.4000000000000004        2.5341344663862708     
   14.400000000000000        7.2000000000000002        2.5259785250467237     
   14.400000000000000        8.0000000000000000        2.5194362585843497     
   14.400000000000000        8.8000000000000007        2.5146806868012033     
   14.400000000000000        9.6000000000000014        2.5133036565118592     
   14.400000000000000        10.400000000000000        2.5124035653377979     
   14.400000000000000        11.200000000000001        2.5135090260403841     
   14.400000000000000        12.000000000000000        2.5164430594745832     
   14.400000000000000        12.800000000000001        2.5225471803956476     
   14.400000000000000        13.600000000000001        2.5304954980135554     
   14.400000000000000        14.400000000000000        2.5397735793977141     
   14.400000000000000        15.200000000000001        2.5508086668548926     
   14.400000000000000        16.000000000000000        2.5637183725178390     
   14.400000000000000        16.800000000000001        2.5743744813472498     
   14.400000000000000        17.600000000000001        2.5857858372878888     
   14.400000000000000        18.400000000000002        2.5983061082657661     
   14.400000000000000        19.200000000000003        2.6045438104568737     
   14.400000000000000        20.000000000000000        2.6130017314810496     
   14.400000000000000        20.800000000000001        2.6193500387612620     
   14.400000000000000        21.600000000000001        2.6228291471811511     
   14.400000000000000        22.400000000000002        2.6231914028182128     
   14.400000000000000        23.200000000000003        2.6232738818062264     
   14.400000000000000        24.000000000000000        2.6225736041646659     
   14.400000000000000        24.800000000000001        2.6195011059133142     
   14.400000000000000        25.600000000000001        2.6164311306770252     
   14.400000000000000        26.400000000000002        2.6115597556073373     
   14.400000000000000        27.200000000000003        2.6089697856971426     
   14.400000000000000        28.000000000000000        2.6055181032115393     
   14.400000000000000        28.800000000000001        2.6016592106099550     
   14.400000000000000        29.600000000000001        2.5984328949928046     
   14.400000000000000        30.400000000000002        2.5952353023703258     
   14.400000000000000        31.200000000000003        2.5906192112085953     
   14.400000000000000        32.000000000000000        2.5872513472086562     

   15.200000000000001       0.80000000000000004        2.5820199945265139     
   15.200000000000001        1.6000000000000001        2.5766907719118479     
   15.200000000000001        2.4000000000000004        2.5708086494085034     
   15.200000000000001        3.2000000000000002        2.5635667783326994     
   15.200000000000001        4.0000000000000000        2.5558597612683753     
   15.200000000000001        4.8000000000000007        2.5476439699439015     
   15.200000000000001        5.6000000000000005        2.5396923132787044     
   15.200000000000001        6.4000000000000004        2.5308197258216540     
   15.200000000000001        7.2000000000000002        2.5249013764953840     
   15.200000000000001        8.0000000000000000        2.5193624236985039     
   15.200000000000001        8.8000000000000007        2.5151119152572972     
   15.200000000000001        9.6000000000000014        2.5120074509817965     
   15.200000000000001        10.400000000000000        2.5114169509693114     
   15.200000000000001        11.200000000000001        2.5135915604681278     
   15.200000000000001        12.000000000000000        2.5172004972258124     
   15.200000000000001        12.800000000000001        2.5246498021040220     
   15.200000000000001        13.600000000000001        2.5349672130842733     
   15.200000000000001        14.400000000000000        2.5441976110071574     
   15.200000000000001        15.200000000000001        2.5581375191347102     
   15.200000000000001        16.000000000000000        2.5707442328192123     
   15.200000000000001        16.800000000000001        2.5827706723151076     
   15.200000000000001        17.600000000000001        2.5960406594967238     
   15.200000000000001        18.400000000000002        2.6072920986789274     
   15.200000000000001        19.200000000000003        2.6168538667411605     
   15.200000000000001        20.000000000000000        2.6259790094877222     
   15.200000000000001        20.800000000000001        2.6303236132392849     
   15.200000000000001        21.600000000000001        2.6343688910025178     
   15.200000000000001        22.400000000000002        2.6341867199313858     
   15.200000000000001        23.200000000000003        2.6343551404120054     
   15.200000000000001        24.000000000000000        2.6315328969403331     
   15.200000000000001        24.800000000000001        2.6273248109649794     
   15.200000000000001        25.600000000000001        2.6243747217926572     
   15.200000000000001        26.400000000000002        2.6184756983944335     
   15.200000000000001        27.200000000000003        2.6135791559957515     
   15.200000000000001        28.000000000000000        2.6089237219162356     
   15.200000000000001        28.800000000000001        2.6053491720627804     
   15.200000000000001        29.600000000000001        2.6002943276733292     
   15.200000000000001        30.400000000000002        2.5955956002054905     
   15.200000000000001        31.200000000000003        2.5911623456936241     
   15.200000000000001        32.000000000000000        2.5868885776219219     

   16.000000000000000       0.80000000000000004        2.5815801152988533     
   16.000000000000000        1.6000000000000001        2.5766752774775794     
   16.000000000000000        2.4000000000000004        2.5704814636789020     
   16.000000000000000        3.2000000000000002        2.5639035593937449     
   16.000000000000000        4.0000000000000000        2.5565626417281035     
   16.000000000000000        4.8000000000000007        2.5496142853895489     
   16.000000000000000        5.6000000000000005        2.5401712924386559     
   16.000000000000000        6.4000000000000004        2.5331358375335338     
   16.000000000000000        7.2000000000000002        2.5260107801015188     
   16.000000000000000        8.0000000000000000        2.5207430404323197     
   16.000000000000000        8.8000000000000007        2.5153055610194706     
   16.000000000000000        9.6000000000000014        2.5119655214883010     
   16.000000000000000        10.400000000000000        2.5130368161548691     
   16.000000000000000        11.200000000000001        2.5148658066331886     
   16.000000000000000        12.000000000000000        2.5202000048517457     
   16.000000000000000        12.800000000000001        2.5290001818602881     
   16.000000000000000        13.600000000000001        2.5379299705800462     
   16.000000000000000        14.400000000000000        2.5503764072376529     
   16.000000000000000        15.200000000000001        2.5645269670836046     
   16.000000000000000        16.000000000000000        2.5781096041786644     
   16.000000000000000        16.800000000000001        2.5922633367236045     
   16.000000000000000        17.600000000000001        2.6057465768485857     
   16.000000000000000        18.400000000000002        2.6193687552506018     
   16.000000000000000        19.200000000000003        2.6307365631947812     
   16.000000000000000        20.000000000000000        2.6382770953299124     
   16.000000000000000        20.800000000000001        2.6438064034355215     
   16.000000000000000        21.600000000000001        2.6468200373875437     
   16.000000000000000        22.400000000000002        2.6476074938820355     
   16.000000000000000        23.200000000000003        2.6454486625928766     
   16.000000000000000        24.000000000000000        2.6422956777866378     
   16.000000000000000        24.800000000000001        2.6367574925388442     
   16.000000000000000        25.600000000000001        2.6311494357412659     
   16.000000000000000        26.400000000000002        2.6252411580594210     
   16.000000000000000        27.200000000000003        2.6193352540085009     
   16.000000000000000        28.000000000000000        2.6131914916464853     
   16.000000000000000        28.800000000000001        2.6076917838250711     
   16.000000000000000        29.600000000000001        2.6024401005764584     
   16.000000000000000        30.400000000000002        2.5973738701061726     
   16.000000000000000        31.200000000000003        2.5920489406976381     
   16.000000000000000        32.000000000000000        2.5872843684316686     

   16.800000000000001       0.80000000000000004        2.5827367704803734     
   16.800000000000001        1.6000000000000001        2.5774217127928281     
   16.800000000000001        2.4000000000000004        2.5711414121064253     
   16.800000000000001        3.2000000000000002        2.5640020005963753     
   16.800000000000001        4.0000000000000000        2.5570971167311076     
   16.800000000000001        4.8000000000000007        2.5492019732630560     
   16.800000000000001        5.6000000000000005        2.5414013604471739     
   16.800000000000001        6.4000000000000004        2.5344355281389683     
   16.800000000000001        7.2000000000000002        2.5274081053286679     
   16.800000000000001        8.0000000000000000        2.5223819404364347     
   16.800000000000001        8.8000000000000007        2.5166188299753931     
   16.800000000000001        9.6000000000000014        2.5140417426201727     
   16.800000000000001        10.400000000000000        2.5154717287261485     
   16.800000000000001        11.200000000000001        2.5192786124565232     
   16.800000000000001        12.000000000000000        2.5264972086377733     
   16.800000000000001        12.800000000000001        2.5340665537691502     
   16.800000000000001        13.600000000000001        2.5451161322498925     
   16.800000000000001        14.400000000000000        2.5589137903793611     
   16.800000000000001        15.200000000000001        2.5742409380724953     
   16.800000000000001        16.000000000000000        2.5888198467224917     
   16.800000000000001        16.800000000000001        2.6044209774743559     
   16.800000000000001        17.600000000000001        2.6195650785220712     
   16.800000000000001        18.400000000000002        2.6331910506753142     
   16.800000000000001        19.200000000000003        2.6445927698115645     
   16.800000000000001        20.000000000000000        2.6532952304926654     
   16.800000000000001        20.800000000000001        2.6589991506925621     
   16.800000000000001        21.600000000000001        2.6626253137864757     
   16.800000000000001        22.400000000000002        2.6632238754851425     
   16.800000000000001        23.200000000000003        2.6588001598739188     
   16.800000000000001        24.000000000000000        2.6540633057097307     
   16.800000000000001        24.800000000000001        2.6475569344647885     
   16.800000000000001        25.600000000000001        2.6391825048467159     
   16.800000000000001        26.400000000000002        2.6325765289333414     
   16.800000000000001        27.200000000000003        2.6243427718788763     
   16.800000000000001        28.000000000000000        2.6179585574791036     
   16.800000000000001        28.800000000000001        2.6111226865046935     
   16.800000000000001        29.600000000000001        2.6048157839952562     
   16.800000000000001        30.400000000000002        2.5990948154880322     
   16.800000000000001        31.200000000000003        2.5938553611176194     
   16.800000000000001        32.000000000000000        2.5888790537187885     

   17.600000000000001       0.80000000000000004        2.5839741218252885     
   17.600000000000001        1.6000000000000001        2.5788055537186674     
   17.600000000000001        2.4000000000000004        2.5723392371702971     
   17.600000000000001        3.2000000000000002        2.5656706468180785     
   17.600000000000001        4.0000000000000000        2.5575376349102541     
   17.600000000000001        4.8000000000000007        2.5524695826619777     
   17.600000000000001        5.6000000000000005        2.5452994227864854     
   17.600000000000001        6.4000000000000004        2.5366835854362861     
   17.600000000000001        7.2000000000000002        2.5311729594459478     
   17.600000000000001        8.0000000000000000        2.5250795704067950     
   17.600000000000001        8.8000000000000007        2.5217076149472168     
   17.600000000000001        9.6000000000000014        2.5208071451938920     
   17.600000000000001        10.400000000000000        2.5220337182000958     
   17.600000000000001        11.200000000000001        2.5260027371059190     
   17.600000000000001        12.000000000000000        2.5330082628635915     
   17.600000000000001        12.800000000000001        2.5422328606625029     
   17.600000000000001        13.600000000000001        2.5543432596395839     
   17.600000000000001        14.400000000000000        2.5679452553837736     
   17.600000000000001        15.200000000000001        2.5848230649103243     
   17.600000000000001        16.000000000000000        2.6014010649397581     
   17.600000000000001        16.800000000000001        2.6188633966663417     
   17.600000000000001        17.600000000000001        2.6339269284341098     
   17.600000000000001        18.400000000000002        2.6476563262728590     
   17.600000000000001        19.200000000000003        2.6601831493338137     
   17.600000000000001        20.000000000000000        2.6690459388799659     
   17.600000000000001        20.800000000000001        2.6746825472693061     
   17.600000000000001        21.600000000000001        2.6786516360539268     
   17.600000000000001        22.400000000000002        2.6766613337830951     
   17.600000000000001        23.200000000000003        2.6736646284991070     
   17.600000000000001        24.000000000000000        2.6672768360542598     
   17.600000000000001        24.800000000000001        2.6573575649187102     
   17.600000000000001        25.600000000000001        2.6498378232740354     
   17.600000000000001        26.400000000000002        2.6419664685745463     
   17.600000000000001        27.200000000000003        2.6312271367781013     
   17.600000000000001        28.000000000000000        2.6226461434850883     
   17.600000000000001        28.800000000000001        2.6148634823885692     
   17.600000000000001        29.600000000000001        2.6075622046120301     
   17.600000000000001        30.400000000000002        2.6010389239574838     
   17.600000000000001        31.200000000000003        2.5946352474313858     
   17.600000000000001        32.000000000000000        2.5910050521901082     

   18.400000000000002       0.80000000000000004        2.5867710494768135     
   18.400000000000002        1.6000000000000001        2.5805589265046902     
   18.400000000000002        2.4000000000000004        2.5744890539206846     
   18.400000000000002        3.2000000000000002        2.5690213355882587     
   18.400000000000002        4.0000000000000000        2.5627388992768023     
   18.400000000000002        4.8000000000000007        2.5548364433459150     
   18.400000000000002        5.6000000000000005        2.5477674840769278     
   18.400000000000002        6.4000000000000004        2.5412163420805678     
   18.400000000000002        7.2000000000000002        2.5364214737731392     
   18.400000000000002        8.0000000000000000        2.5296857050738981     
   18.400000000000002        8.8000000000000007        2.5274556435345565     
   18.400000000000002        9.6000000000000014        2.5269432892899579     
   18.400000000000002        10.400000000000000        2.5290911527251319     
   18.400000000000002        11.200000000000001        2.5331250254560711     
   18.400000000000002        12.000000000000000        2.5408011428907598     
   18.400000000000002        12.800000000000001        2.5512478449607459     
   18.400000000000002        13.600000000000001        2.5647560662641249     
   18.400000000000002        14.400000000000000        2.5797496238587634     
   18.400000000000002        15.200000000000001        2.5975370853200679     
   18.400000000000002        16.000000000000000        2.6143655877928675     
   18.400000000000002        16.800000000000001        2.6322342189371346     
   18.400000000000002        17.600000000000001        2.6487420661459855     
   18.400000000000002        18.400000000000002        2.6634583673903598     
   18.400000000000002        19.200000000000003        2.6769390744561785     
   18.400000000000002        20.000000000000000        2.6848058694998658     
   18.400000000000002        20.800000000000001        2.6902060854187999     
   18.400000000000002        21.600000000000001        2.6919818197623853     
   18.400000000000002        22.400000000000002        2.6905859597668949     
   18.400000000000002        23.200000000000003        2.6860543519329951     
   18.400000000000002        24.000000000000000        2.6797206570159706     
   18.400000000000002        24.800000000000001        2.6702323678984796     
   18.400000000000002        25.600000000000001        2.6599361388125820     
   18.400000000000002        26.400000000000002        2.6489033507883919     
   18.400000000000002        27.200000000000003        2.6389024890548645     
   18.400000000000002        28.000000000000000        2.6280987996325034     
   18.400000000000002        28.800000000000001        2.6187269999807561     
   18.400000000000002        29.600000000000001        2.6108839371335675     
   18.400000000000002        30.400000000000002        2.6043937622233506     
   18.400000000000002        31.200000000000003        2.5971236958288544     
   18.400000000000002        32.000000000000000        2.5915980245401586     

   19.200000000000003       0.80000000000000004        2.5881508800725075     
   19.200000000000003        1.6000000000000001        2.5825157865729378     
   19.200000000000003        2.4000000000000004        2.5757387201777791     
   19.200000000000003        3.2000000000000002        2.5704658737155133     
   19.200000000000003        4.0000000000000000        2.5650159076231578     
   19.200000000000003        4.8000000000000007        2.5586634293692572     
   19.200000000000003        5.6000000000000005        2.5520711700222427     
   19.200000000000003        6.4000000000000004        2.5464717162941346     
   19.200000000000003        7.2000000000000002        2.5410757592010085     
   19.200000000000003        8.0000000000000000        2.5367221335419932     
   19.200000000000003        8.8000000000000007        2.5347729705545206     
   19.200000000000003        9.6000000000000014        2.5346822701195832     
   19.200000000000003        10.400000000000000        2.5372652435149621     
   19.200000000000003        11.200000000000001        2.5404469656089761     
   19.200000000000003        12.000000000000000        2.5498763048800521     
   19.200000000000003        12.800000000000001        2.5608901355760763     
   19.200000000000003        13.600000000000001        2.5749834906277438     
   19.200000000000003        14.400000000000000        2.5911107616639306     
   19.200000000000003        15.200000000000001        2.6101415461617798     
   19.200000000000003        16.000000000000000        2.6276847300534372     
   19.200000000000003        16.800000000000001        2.6455569378657944     
   19.200000000000003        17.600000000000001        2.6646616616750749     
   19.200000000000003        18.400000000000002        2.6790174943001230     
   19.200000000000003        19.200000000000003        2.6907021456628626     
   19.200000000000003        20.000000000000000        2.7001921759385810     
   19.200000000000003        20.800000000000001        2.7052331936923926     
   19.200000000000003        21.600000000000001        2.7071049767142763     
   19.200000000000003        22.400000000000002        2.7042646803038708     
   19.200000000000003        23.200000000000003        2.6983932762609748     
   19.200000000000003        24.000000000000000        2.6898940514641740     
   19.200000000000003        24.800000000000001        2.6796049531742496     
   19.200000000000003        25.600000000000001        2.6681723276094313     
   19.200000000000003        26.400000000000002        2.6554688996139366     
   19.200000000000003        27.200000000000003        2.6440523376729907     
   19.200000000000003        28.000000000000000        2.6327820462911937     
   19.200000000000003        28.800000000000001        2.6225927990607447     
   19.200000000000003        29.600000000000001        2.6137639783015163     
   19.200000000000003        30.400000000000002        2.6054861858991156     
   19.200000000000003        31.200000000000003        2.5993446160466598     
   19.200000000000003        32.000000000000000        2.5935173045551960     

   20.000000000000000       0.80000000000000004        2.5898419356910773     
   20.000000000000000        1.6000000000000001        2.5845605482652423     
   20.000000000000000        2.4000000000000004        2.5797732169893921     
   20.000000000000000        3.2000000000000002        2.5746391485548030     
   20.000000000000000        4.0000000000000000        2.5700096220770292     
   20.000000000000000        4.8000000000000007        2.5633781932640636     
   20.000000000000000        5.6000000000000005        2.5567200420609355     
   20.000000000000000        6.4000000000000004        2.5525691689463739     
   20.000000000000000        7.2000000000000002        2.5477002921532663     
   20.000000000000000        8.0000000000000000        2.5437966246447918     
   20.000000000000000        8.8000000000000007        2.5426858259134471     
   20.000000000000000        9.6000000000000014        2.5422387221165375     
   20.000000000000000        10.400000000000000        2.5453520951049673     
   20.000000000000000        11.200000000000001        2.5520240914488030     
   20.000000000000000        12.000000000000000        2.5592472382647715     
   20.000000000000000        12.800000000000001        2.5707566344413149     
   20.000000000000000        13.600000000000001        2.5868157776547016     
   20.000000000000000        14.400000000000000        2.6021893594188152     
   20.000000000000000        15.200000000000001        2.6205910129928300     
   20.000000000000000        16.000000000000000        2.6395830433514504     
   20.000000000000000        16.800000000000001        2.6586296284303885     
   20.000000000000000        17.600000000000001        2.6761732109425012     
   20.000000000000000        18.400000000000002        2.6921481214461820     
   20.000000000000000        19.200000000000003        2.7051105778011459     
   20.000000000000000        20.000000000000000        2.7127865469770813     
   20.000000000000000        20.800000000000001        2.7189863694188650     
   20.000000000000000        21.600000000000001        2.7188774406022338     
   20.000000000000000        22.400000000000002        2.7160548267730422     
   20.000000000000000        23.200000000000003        2.7092035272245427     
   20.000000000000000        24.000000000000000        2.6995151861315194     
   20.000000000000000        24.800000000000001        2.6888435523549985     
   20.000000000000000        25.600000000000001        2.6753847284701640     
   20.000000000000000        26.400000000000002        2.6619660528566698     
   20.000000000000000        27.200000000000003        2.6489770474468948     
   20.000000000000000        28.000000000000000        2.6367674048608554     
   20.000000000000000        28.800000000000001        2.6262052120522528     
   20.000000000000000        29.600000000000001        2.6145737964508022     
   20.000000000000000        30.400000000000002        2.6077597278762443     
   20.000000000000000        31.200000000000003        2.6032505314582854     
   20.000000000000000        32.000000000000000        2.5947995213278952     

   20.800000000000001       0.80000000000000004        2.5914314593915315     
   20.800000000000001        1.6000000000000001        2.5871766404797776     
   20.800000000000001        2.4000000000000004        2.5835312289388175     
   20.800000000000001        3.2000000000000002        2.5784873844181422     
   20.800000000000001        4.0000000000000000        2.5738491668249002     
   20.800000000000001        4.8000000000000007        2.5686277008572040     
   20.800000000000001        5.6000000000000005        2.5635770665810842     
   20.800000000000001        6.4000000000000004        2.5582012781922563     
   20.800000000000001        7.2000000000000002        2.5548793404548475     
   20.800000000000001        8.0000000000000000        2.5514203975733527     
   20.800000000000001        8.8000000000000007        2.5492096139704357     
   20.800000000000001        9.6000000000000014        2.5497871628066835     
   20.800000000000001        10.400000000000000        2.5530269988615375     
   20.800000000000001        11.200000000000001        2.5597133442157238     
   20.800000000000001        12.000000000000000        2.5688721524088232     
   20.800000000000001        12.800000000000001        2.5799439439170015     
   20.800000000000001        13.600000000000001        2.5951308997932161     
   20.800000000000001        14.400000000000000        2.6127732713067413     
   20.800000000000001        15.200000000000001        2.6309877180996071     
   20.800000000000001        16.000000000000000        2.6504143304458117     
   20.800000000000001        16.800000000000001        2.6695335557632682     
   20.800000000000001        17.600000000000001        2.6870365857338085     
   20.800000000000001        18.400000000000002        2.7027983587999271     
   20.800000000000001        19.200000000000003        2.7155818094635502     
   20.800000000000001        20.000000000000000        2.7243032681080050     
   20.800000000000001        20.800000000000001        2.7279985314244861     
   20.800000000000001        21.600000000000001        2.7285608519827709     
   20.800000000000001        22.400000000000002        2.7249957943277225     
   20.800000000000001        23.200000000000003        2.7176349925236973     
   20.800000000000001        24.000000000000000        2.7070709855164585     
   20.800000000000001        24.800000000000001        2.6946523010340577     
   20.800000000000001        25.600000000000001        2.6806804315337942     
   20.800000000000001        26.400000000000002        2.6665351578419307     
   20.800000000000001        27.200000000000003        2.6526269932401854     
   20.800000000000001        28.000000000000000        2.6400580052285205     
   20.800000000000001        28.800000000000001        2.6284647915482209     
   20.800000000000001        29.600000000000001        2.6179590587320885     
   20.800000000000001        30.400000000000002        2.6098456914732719     
   20.800000000000001        31.200000000000003        2.6036784703484894     
   20.800000000000001        32.000000000000000        2.5967136102168493     

   21.600000000000001       0.80000000000000004        2.5936649343278200     
   21.600000000000001        1.6000000000000001        2.5897330937285288     
   21.600000000000001        2.4000000000000004        2.5869016543814016     
   21.600000000000001        3.2000000000000002        2.5815661348362324     
   21.600000000000001        4.0000000000000000        2.5783437016844397     
   21.600000000000001        4.8000000000000007        2.5736277616831540     
   21.600000000000001        5.6000000000000005        2.5692682531327931     
   21.600000000000001        6.4000000000000004        2.5654198723171571     
   21.600000000000001        7.2000000000000002        2.5620863047491027     
   21.600000000000001        8.0000000000000000        2.5588990569554273     
   21.600000000000001        8.8000000000000007        2.5575508903259907     
   21.600000000000001        9.6000000000000014        2.5586638327280649     
   21.600000000000001        10.400000000000000        2.5622555840921337     
   21.600000000000001        11.200000000000001        2.5690452411564269     
   21.600000000000001        12.000000000000000        2.5776542235190711     
   21.600000000000001        12.800000000000001        2.5895229601596834     
   21.600000000000001        13.600000000000001        2.6038640635263572     
   21.600000000000001        14.400000000000000        2.6210421905498316     
   21.600000000000001        15.200000000000001        2.6406658875806226     
   21.600000000000001        16.000000000000000        2.6590369998674026     
   21.600000000000001        16.800000000000001        2.6779624372940067     
   21.600000000000001        17.600000000000001        2.6967254855342797     
   21.600000000000001        18.400000000000002        2.7103087839495035     
   21.600000000000001        19.200000000000003        2.7227949451854552     
   21.600000000000001        20.000000000000000        2.7313863074543252     
   21.600000000000001        20.800000000000001        2.7355955851520526     
   21.600000000000001        21.600000000000001        2.7348416535609692     
   21.600000000000001        22.400000000000002        2.7308655815505056     
   21.600000000000001        23.200000000000003        2.7222818671268918     
   21.600000000000001        24.000000000000000        2.7120284337896510     
   21.600000000000001        24.800000000000001        2.6997178853748283     
   21.600000000000001        25.600000000000001        2.6854077882725726     
   21.600000000000001        26.400000000000002        2.6693198506853006     
   21.600000000000001        27.200000000000003        2.6553709026743841     
   21.600000000000001        28.000000000000000        2.6409550699140372     
   21.600000000000001        28.800000000000001        2.6291349842880192     
   21.600000000000001        29.600000000000001        2.6197036095212898     
   21.600000000000001        30.400000000000002        2.6108891777082248     
   21.600000000000001        31.200000000000003        2.6042433961665772     
   21.600000000000001        32.000000000000000        2.5992468691241757     

   22.400000000000002       0.80000000000000004        2.5954502480949997     
   22.400000000000002        1.6000000000000001        2.5917127201262846     
   22.400000000000002        2.4000000000000004        2.5889401556438929     
   22.400000000000002        3.2000000000000002        2.5849154139611392     
   22.400000000000002        4.0000000000000000        2.5817973432206456     
   22.400000000000002        4.8000000000000007        2.5765018474847849     
   22.400000000000002        5.6000000000000005        2.5747545178151636     
   22.400000000000002        6.4000000000000004        2.5722482389058490     
   22.400000000000002        7.2000000000000002        2.5689264792280730     
   22.400000000000002        8.0000000000000000        2.5656019449282619     
   22.400000000000002        8.8000000000000007        2.5646725878105361     
   22.400000000000002        9.6000000000000014        2.5659626849778419     
   22.400000000000002        10.400000000000000        2.5695837790815346     
   22.400000000000002        11.200000000000001        2.5767986284381554     
   22.400000000000002        12.000000000000000        2.5853825047210739     
   22.400000000000002        12.800000000000001        2.5971544997063103     
   22.400000000000002        13.600000000000001        2.6122159873866395     
   22.400000000000002        14.400000000000000        2.6290595187745631     
   22.400000000000002        15.200000000000001        2.6471414802333593     
   22.400000000000002        16.000000000000000        2.6646377463050257     
   22.400000000000002        16.800000000000001        2.6833939672507134     
   22.400000000000002        17.600000000000001        2.7006125275079760     
   22.400000000000002        18.400000000000002        2.7147565940279499     
   22.400000000000002        19.200000000000003        2.7267848318194590     
   22.400000000000002        20.000000000000000        2.7346926612807310     
   22.400000000000002        20.800000000000001        2.7384197708244047     
   22.400000000000002        21.600000000000001        2.7374744947676914     
   22.400000000000002        22.400000000000002        2.7332285761341519     
   22.400000000000002        23.200000000000003        2.7256397949447289     
   22.400000000000002        24.000000000000000        2.7132579389522595     
   22.400000000000002        24.800000000000001        2.6991828280806156     
   22.400000000000002        25.600000000000001        2.6851651931370655     
   22.400000000000002        26.400000000000002        2.6699974746106245     
   22.400000000000002        27.200000000000003        2.6545080314312113     
   22.400000000000002        28.000000000000000        2.6424079294018394     
   22.400000000000002        28.800000000000001        2.6300265601486488     
   22.400000000000002        29.600000000000001        2.6202427211986143     
   22.400000000000002        30.400000000000002        2.6121156691922685     
   22.400000000000002        31.200000000000003        2.6050757546115006     
   22.400000000000002        32.000000000000000        2.6002429526427724     

   23.200000000000003       0.80000000000000004        2.5973570776181827     
   23.200000000000003        1.6000000000000001        2.5956707425695913     
   23.200000000000003        2.4000000000000004        2.5908385867476227     
   23.200000000000003        3.2000000000000002        2.5883987463549722     
   23.200000000000003        4.0000000000000000        2.5860948867579090     
   23.200000000000003        4.8000000000000007        2.5835194062505509     
   23.200000000000003        5.6000000000000005        2.5792180605438810     
   23.200000000000003        6.4000000000000004        2.5766737633600010     
   23.200000000000003        7.2000000000000002        2.5744021812041438     
   23.200000000000003        8.0000000000000000        2.5724676363375791     
   23.200000000000003        8.8000000000000007        2.5715904322400713     
   23.200000000000003        9.6000000000000014        2.5736361057956687     
   23.200000000000003        10.400000000000000        2.5778043922618483     
   23.200000000000003        11.200000000000001        2.5836638405849102     
   23.200000000000003        12.000000000000000        2.5923598140222319     
   23.200000000000003        12.800000000000001        2.6033103356679588     
   23.200000000000003        13.600000000000001        2.6170412516256545     
   23.200000000000003        14.400000000000000        2.6331801119319262     
   23.200000000000003        15.200000000000001        2.6505235644448972     
   23.200000000000003        16.000000000000000        2.6688333873455532     
   23.200000000000003        16.800000000000001        2.6857665643114852     
   23.200000000000003        17.600000000000001        2.7020132599622100     
   23.200000000000003        18.400000000000002        2.7154594005729065     
   23.200000000000003        19.200000000000003        2.7269534232637596     
   23.200000000000003        20.000000000000000        2.7341844054018010     
   23.200000000000003        20.800000000000001        2.7374439573954077     
   23.200000000000003        21.600000000000001        2.7375392868831248     
   23.200000000000003        22.400000000000002        2.7317892559449026     
   23.200000000000003        23.200000000000003        2.7223548125180868     
   23.200000000000003        24.000000000000000        2.7119273494063063     
   23.200000000000003        24.800000000000001        2.6982642980795486     
   23.200000000000003        25.600000000000001        2.6837417742949414     
   23.200000000000003        26.400000000000002        2.6687753444611850     
   23.200000000000003        27.200000000000003        2.6545166689573665     
   23.200000000000003        28.000000000000000        2.6411006187778394     
   23.200000000000003        28.800000000000001        2.6300226772490891     
   23.200000000000003        29.600000000000001        2.6195730925094103     
   23.200000000000003        30.400000000000002        2.6115016214076059     
   23.200000000000003        31.200000000000003        2.6050086853546874     
   23.200000000000003        32.000000000000000        2.6011304238807198     

   24.000000000000000       0.80000000000000004        2.5975348314816462     
   24.000000000000000        1.6000000000000001        2.5935706452128358     
   24.000000000000000        2.4000000000000004        2.5919905134450905     
   24.000000000000000        3.2000000000000002        2.5900343302557154     
   24.000000000000000        4.0000000000000000        2.5893860187721569     
   24.000000000000000        4.8000000000000007        2.5870194270123674     
   24.000000000000000        5.6000000000000005        2.5841000618053669     
   24.000000000000000        6.4000000000000004        2.5820154026812197     
   24.000000000000000        7.2000000000000002        2.5802767565559854     
   24.000000000000000        8.0000000000000000        2.5786823841583981     
   24.000000000000000        8.8000000000000007        2.5778497022714291     
   24.000000000000000        9.6000000000000014        2.5786872923821145     
   24.000000000000000        10.400000000000000        2.5836334106302838     
   24.000000000000000        11.200000000000001        2.5888140499978634     
   24.000000000000000        12.000000000000000        2.5987900687944920     
   24.000000000000000        12.800000000000001        2.6069922896916111     
   24.000000000000000        13.600000000000001        2.6221811062471851     
   24.000000000000000        14.400000000000000        2.6353550152562666     
   24.000000000000000        15.200000000000001        2.6527246371475695     
   24.000000000000000        16.000000000000000        2.6692819883873740     
   24.000000000000000        16.800000000000001        2.6846264839754532     
   24.000000000000000        17.600000000000001        2.6999661417566068     
   24.000000000000000        18.400000000000002        2.7132027290019445     
   24.000000000000000        19.200000000000003        2.7230240793617675     
   24.000000000000000        20.000000000000000        2.7296630424773922     
   24.000000000000000        20.800000000000001        2.7322435194044203     
   24.000000000000000        21.600000000000001        2.7311922352618709     
   24.000000000000000        22.400000000000002        2.7258924199821122     
   24.000000000000000        23.200000000000003        2.7172378637122718     
   24.000000000000000        24.000000000000000        2.7064966380869682     
   24.000000000000000        24.800000000000001        2.6941730860998385     
   24.000000000000000        25.600000000000001        2.6801957626889656     
   24.000000000000000        26.400000000000002        2.6653811095877136     
   24.000000000000000        27.200000000000003        2.6506779340814943     
   24.000000000000000        28.000000000000000        2.6394060080626685     
   24.000000000000000        28.800000000000001        2.6282447952141923     
   24.000000000000000        29.600000000000001        2.6184089112086832     
   24.000000000000000        30.400000000000002        2.6109867327173593     
   24.000000000000000        31.200000000000003        2.6052817095854475     
   24.000000000000000        32.000000000000000        2.6007294874247640     

   24.800000000000001       0.80000000000000004        2.5989715981415702     
   24.800000000000001        1.6000000000000001        2.5961160614585750     
   24.800000000000001        2.4000000000000004        2.5953772319265460     
   24.800000000000001        3.2000000000000002        2.5937947084510085     
   24.800000000000001        4.0000000000000000        2.5924529862652759     
   24.800000000000001        4.8000000000000007        2.5905371737948837     
   24.800000000000001        5.6000000000000005        2.5893521299103766     
   24.800000000000001        6.4000000000000004        2.5866652475156888     
   24.800000000000001        7.2000000000000002        2.5857455892083423     
   24.800000000000001        8.0000000000000000        2.5840791210821275     
   24.800000000000001        8.8000000000000007        2.5842572812769795     
   24.800000000000001        9.6000000000000014        2.5844356282231713     
   24.800000000000001        10.400000000000000        2.5889876107771532     
   24.800000000000001        11.200000000000001        2.5939060369001039     
   24.800000000000001        12.000000000000000        2.6014530855733988     
   24.800000000000001        12.800000000000001        2.6113402226280717     
   24.800000000000001        13.600000000000001        2.6227716458163348     
   24.800000000000001        14.400000000000000        2.6359409631084731     
   24.800000000000001        15.200000000000001        2.6506132595148313     
   24.800000000000001        16.000000000000000        2.6658928192662348     
   24.800000000000001        16.800000000000001        2.6809191855927796     
   24.800000000000001        17.600000000000001        2.6949582452609309     
   24.800000000000001        18.400000000000002        2.7065520809343502     
   24.800000000000001        19.200000000000003        2.7162068280773535     
   24.800000000000001        20.000000000000000        2.7220770614695304     
   24.800000000000001        20.800000000000001        2.7251226179570747     
   24.800000000000001        21.600000000000001        2.7237152383973919     
   24.800000000000001        22.400000000000002        2.7182823793070017     
   24.800000000000001        23.200000000000003        2.7104473794181443     
   24.800000000000001        24.000000000000000        2.6997230415392313     
   24.800000000000001        24.800000000000001        2.6877268151422831     
   24.800000000000001        25.600000000000001        2.6738830507542755     
   24.800000000000001        26.400000000000002        2.6601064326372685     
   24.800000000000001        27.200000000000003        2.6476587670804959     
   24.800000000000001        28.000000000000000        2.6356041730514437     
   24.800000000000001        28.800000000000001        2.6248348471306655     
   24.800000000000001        29.600000000000001        2.6179094866336015     
   24.800000000000001        30.400000000000002        2.6106041420262374     
   24.800000000000001        31.200000000000003        2.6036562179530724     
   24.800000000000001        32.000000000000000        2.6025937666708177     

   25.600000000000001       0.80000000000000004        2.5988127852334477     
   25.600000000000001        1.6000000000000001        2.5976804029440212     
   25.600000000000001        2.4000000000000004        2.5977759696873370     
   25.600000000000001        3.2000000000000002        2.5951457482005220     
   25.600000000000001        4.0000000000000000        2.5941981463261627     
   25.600000000000001        4.8000000000000007        2.5935469878332293     
   25.600000000000001        5.6000000000000005        2.5931803224225898     
   25.600000000000001        6.4000000000000004        2.5888134426249736     
   25.600000000000001        7.2000000000000002        2.5908854196147422     
   25.600000000000001        8.0000000000000000        2.5882499946518949     
   25.600000000000001        8.8000000000000007        2.5889785179854532     
   25.600000000000001        9.6000000000000014        2.5912128210263843     
   25.600000000000001        10.400000000000000        2.5932139180192122     
   25.600000000000001        11.200000000000001        2.5998700859044921     
   25.600000000000001        12.000000000000000        2.6045933962667918     
   25.600000000000001        12.800000000000001        2.6132583989896911     
   25.600000000000001        13.600000000000001        2.6232969434090521     
   25.600000000000001        14.400000000000000        2.6353582987493973     
   25.600000000000001        15.200000000000001        2.6484968052820927     
   25.600000000000001        16.000000000000000        2.6619534918643670     
   25.600000000000001        16.800000000000001        2.6751776337320257     
   25.600000000000001        17.600000000000001        2.6872972373938153     
   25.600000000000001        18.400000000000002        2.6974541416570745     
   25.600000000000001        19.200000000000003        2.7057375113748350     
   25.600000000000001        20.000000000000000        2.7107508715313942     
   25.600000000000001        20.800000000000001        2.7126357466236555     
   25.600000000000001        21.600000000000001        2.7110532439959236     
   25.600000000000001        22.400000000000002        2.7072514797251377     
   25.600000000000001        23.200000000000003        2.6989073633476437     
   25.600000000000001        24.000000000000000        2.6895365405471421     
   25.600000000000001        24.800000000000001        2.6781269256713562     
   25.600000000000001        25.600000000000001        2.6661768440861544     
   25.600000000000001        26.400000000000002        2.6537505293651216     
   25.600000000000001        27.200000000000003        2.6414413466627109     
   25.600000000000001        28.000000000000000        2.6313328407552197     
   25.600000000000001        28.800000000000001        2.6221630447353754     
   25.600000000000001        29.600000000000001        2.6142315550096953     
   25.600000000000001        30.400000000000002        2.6083041631733188     
   25.600000000000001        31.200000000000003        2.6047694654824993     
   25.600000000000001        32.000000000000000        2.5999633083446700     

   26.400000000000002       0.80000000000000004        2.5988177860296253     
   26.400000000000002        1.6000000000000001        2.5980620884231476     
   26.400000000000002        2.4000000000000004        2.5978570972583812     
   26.400000000000002        3.2000000000000002        2.5950006952110503     
   26.400000000000002        4.0000000000000000        2.5960870339197726     
   26.400000000000002        4.8000000000000007        2.5964091150513089     
   26.400000000000002        5.6000000000000005        2.5942007494357715     
   26.400000000000002        6.4000000000000004        2.5933521934966195     
   26.400000000000002        7.2000000000000002        2.5927733499562882     
   26.400000000000002        8.0000000000000000        2.5920525965182954     
   26.400000000000002        8.8000000000000007        2.5924141413934882     
   26.400000000000002        9.6000000000000014        2.5932640765572739     
   26.400000000000002        10.400000000000000        2.5950026447791954     
   26.400000000000002        11.200000000000001        2.5991511601085961     
   26.400000000000002        12.000000000000000        2.6050795751008211     
   26.400000000000002        12.800000000000001        2.6124353613054545     
   26.400000000000002        13.600000000000001        2.6215124635669467     
   26.400000000000002        14.400000000000000        2.6320254782960766     
   26.400000000000002        15.200000000000001        2.6433631312394423     
   26.400000000000002        16.000000000000000        2.6538722705843631     
   26.400000000000002        16.800000000000001        2.6668980132688143     
   26.400000000000002        17.600000000000001        2.6775724368145655     
   26.400000000000002        18.400000000000002        2.6866356731583503     
   26.400000000000002        19.200000000000003        2.6932748229794310     
   26.400000000000002        20.000000000000000        2.6982849927479342     
   26.400000000000002        20.800000000000001        2.7007564998428872     
   26.400000000000002        21.600000000000001        2.6986848007156210     
   26.400000000000002        22.400000000000002        2.6940906557514182     
   26.400000000000002        23.200000000000003        2.6868236924439808     
   26.400000000000002        24.000000000000000        2.6781461298897011     
   26.400000000000002        24.800000000000001        2.6691389897293041     
   26.400000000000002        25.600000000000001        2.6570236165695111     
   26.400000000000002        26.400000000000002        2.6464779632429183     
   26.400000000000002        27.200000000000003        2.6351630912915076     
   26.400000000000002        28.000000000000000        2.6259005498550256     
   26.400000000000002        28.800000000000001        2.6179335638564045     
   26.400000000000002        29.600000000000001        2.6110559692699513     
   26.400000000000002        30.400000000000002        2.6067912731468921     
   26.400000000000002        31.200000000000003        2.6013556894685856     
   26.400000000000002        32.000000000000000        2.6001831549986876     

   27.200000000000003       0.80000000000000004        2.5997690169867402     
   27.200000000000003        1.6000000000000001        2.5962725942277545     
   27.200000000000003        2.4000000000000004        2.5984773628277229     
   27.200000000000003        3.2000000000000002        2.5982440067069277     
   27.200000000000003        4.0000000000000000        2.5974319300480055     
   27.200000000000003        4.8000000000000007        2.5963658886043142     
   27.200000000000003        5.6000000000000005        2.5968975745068787     
   27.200000000000003        6.4000000000000004        2.5961720906817796     
   27.200000000000003        7.2000000000000002        2.5959868668840538     
   27.200000000000003        8.0000000000000000        2.5943312094542148     
   27.200000000000003        8.8000000000000007        2.5937914247458842     
   27.200000000000003        9.6000000000000014        2.5952985869142715     
   27.200000000000003        10.400000000000000        2.5980099297951726     
   27.200000000000003        11.200000000000001        2.6006253410982825     
   27.200000000000003        12.000000000000000        2.6049195169653330     
   27.200000000000003        12.800000000000001        2.6106128523296359     
   27.200000000000003        13.600000000000001        2.6180489116632217     
   27.200000000000003        14.400000000000000        2.6276958496317113     
   27.200000000000003        15.200000000000001        2.6372944127011637     
   27.200000000000003        16.000000000000000        2.6470409898397405     
   27.200000000000003        16.800000000000001        2.6570379303468847     
   27.200000000000003        17.600000000000001        2.6660969241140662     
   27.200000000000003        18.400000000000002        2.6741991014970505     
   27.200000000000003        19.200000000000003        2.6798748339378511     
   27.200000000000003        20.000000000000000        2.6830400154543455     
   27.200000000000003        20.800000000000001        2.6847313743262138     
   27.200000000000003        21.600000000000001        2.6835981861555291     
   27.200000000000003        22.400000000000002        2.6796275666759324     
   27.200000000000003        23.200000000000003        2.6738125071888619     
   27.200000000000003        24.000000000000000        2.6660372585162730     
   27.200000000000003        24.800000000000001        2.6558310843849529     
   27.200000000000003        25.600000000000001        2.6469940830273107     
   27.200000000000003        26.400000000000002        2.6379854440993364     
   27.200000000000003        27.200000000000003        2.6294553653093971     
   27.200000000000003        28.000000000000000        2.6202283264694417     
   27.200000000000003        28.800000000000001        2.6137725813028987     
   27.200000000000003        29.600000000000001        2.6082320532076406     
   27.200000000000003        30.400000000000002        2.6045755899843512     
   27.200000000000003        31.200000000000003        2.6003399695664515     
   27.200000000000003        32.000000000000000        2.5992011498277221     

   28.000000000000000       0.80000000000000004        2.5982787377411172     
   28.000000000000000        1.6000000000000001        2.5978854679531227     
   28.000000000000000        2.4000000000000004        2.6001965210651679     
   28.000000000000000        3.2000000000000002        2.5995276320266898     
   28.000000000000000        4.0000000000000000        2.5993774796226736     
   28.000000000000000        4.8000000000000007        2.5992547790640370     
   28.000000000000000        5.6000000000000005        2.5997128109229677     
   28.000000000000000        6.4000000000000004        2.5980230479412461     
   28.000000000000000        7.2000000000000002        2.5975603993260297     
   28.000000000000000        8.0000000000000000        2.5968458705755051     
   28.000000000000000        8.8000000000000007        2.5967826859745085     
   28.000000000000000        9.6000000000000014        2.5969016954935631     
   28.000000000000000        10.400000000000000        2.5983075463812364     
   28.000000000000000        11.200000000000001        2.6011045431700222     
   28.000000000000000        12.000000000000000        2.6046643175443918     
   28.000000000000000        12.800000000000001        2.6089490470528727     
   28.000000000000000        13.600000000000001        2.6145263538628103     
   28.000000000000000        14.400000000000000        2.6209052360490017     
   28.000000000000000        15.200000000000001        2.6301335597720019     
   28.000000000000000        16.000000000000000        2.6381379068468367     
   28.000000000000000        16.800000000000001        2.6469202402655005     
   28.000000000000000        17.600000000000001        2.6547780495970201     
   28.000000000000000        18.400000000000002        2.6613679882539101     
   28.000000000000000        19.200000000000003        2.6658265677594546     
   28.000000000000000        20.000000000000000        2.6684807688005643     
   28.000000000000000        20.800000000000001        2.6695782207845129     
   28.000000000000000        21.600000000000001        2.6684351427661546     
   28.000000000000000        22.400000000000002        2.6650226709026978     
   28.000000000000000        23.200000000000003        2.6599619332900359     
   28.000000000000000        24.000000000000000        2.6534270358737579     
   28.000000000000000        24.800000000000001        2.6468051891473032     
   28.000000000000000        25.600000000000001        2.6377647944524405     
   28.000000000000000        26.400000000000002        2.6306252279082107     
   28.000000000000000        27.200000000000003        2.6225550285238257     
   28.000000000000000        28.000000000000000        2.6157047019095137     
   28.000000000000000        28.800000000000001        2.6097546027454825     
   28.000000000000000        29.600000000000001        2.6054188959018130     
   28.000000000000000        30.400000000000002        2.6036802965976023     
   28.000000000000000        31.200000000000003        2.6002370681129490     
   28.000000000000000        32.000000000000000        2.5987519213662176     

   28.800000000000001       0.80000000000000004        2.5983936995944954     
   28.800000000000001        1.6000000000000001        2.5985810602717865     
   28.800000000000001        2.4000000000000004        2.5993147612485097     
   28.800000000000001        3.2000000000000002        2.5998086740787176     
   28.800000000000001        4.0000000000000000        2.5991522577342119     
   28.800000000000001        4.8000000000000007        2.5995958784454576     
   28.800000000000001        5.6000000000000005        2.5995421020769185     
   28.800000000000001        6.4000000000000004        2.5996811256411418     
   28.800000000000001        7.2000000000000002        2.5991938371861836     
   28.800000000000001        8.0000000000000000        2.5980440021787974     
   28.800000000000001        8.8000000000000007        2.5974887183540782     
   28.800000000000001        9.6000000000000014        2.5983741662369013     
   28.800000000000001        10.400000000000000        2.5995237957899242     
   28.800000000000001        11.200000000000001        2.6010215781086896     
   28.800000000000001        12.000000000000000        2.6035947946357614     
   28.800000000000001        12.800000000000001        2.6073565905424929     
   28.800000000000001        13.600000000000001        2.6118780706202349     
   28.800000000000001        14.400000000000000        2.6179483089824571     
   28.800000000000001        15.200000000000001        2.6242150790076271     
   28.800000000000001        16.000000000000000        2.6309639036684134     
   28.800000000000001        16.800000000000001        2.6363969315992328     
   28.800000000000001        17.600000000000001        2.6428377598946708     
   28.800000000000001        18.400000000000002        2.6482509909828384     
   28.800000000000001        19.200000000000003        2.6506934284576436     
   28.800000000000001        20.000000000000000        2.6542889944575627     
   28.800000000000001        20.800000000000001        2.6547602526466441     
   28.800000000000001        21.600000000000001        2.6526939481890186     
   28.800000000000001        22.400000000000002        2.6507577447913677     
   28.800000000000001        23.200000000000003        2.6467898165314234     
   28.800000000000001        24.000000000000000        2.6412936516415071     
   28.800000000000001        24.800000000000001        2.6351190083524076     
   28.800000000000001        25.600000000000001        2.6280181326279375     
   28.800000000000001        26.400000000000002        2.6217448534023333     
   28.800000000000001        27.200000000000003        2.6156991945148000     
   28.800000000000001        28.000000000000000        2.6102018103483577     
   28.800000000000001        28.800000000000001        2.6057647634725978     
   28.800000000000001        29.600000000000001        2.6021869178278818     
   28.800000000000001        30.400000000000002        2.6002044907103468     
   28.800000000000001        31.200000000000003        2.5982721479125153     
   28.800000000000001        32.000000000000000        2.5985220695412128     

   29.600000000000001       0.80000000000000004        2.5990744620345740     
   29.600000000000001        1.6000000000000001        2.5996986712620345     
   29.600000000000001        2.4000000000000004        2.5993523720469391     
   29.600000000000001        3.2000000000000002        2.6002381882462910     
   29.600000000000001        4.0000000000000000        2.6008581377432760     
   29.600000000000001        4.8000000000000007        2.6013630769672891     
   29.600000000000001        5.6000000000000005        2.6015298187478306     
   29.600000000000001        6.4000000000000004        2.6005952884151537     
   29.600000000000001        7.2000000000000002        2.6004962743593865     
   29.600000000000001        8.0000000000000000        2.5996728785830099     
   29.600000000000001        8.8000000000000007        2.5995938752843410     
   29.600000000000001        9.6000000000000014        2.5994408068222685     
   29.600000000000001        10.400000000000000        2.5997472295777007     
   29.600000000000001        11.200000000000001        2.6019155533767173     
   29.600000000000001        12.000000000000000        2.6032139109624959     
   29.600000000000001        12.800000000000001        2.6059112017732660     
   29.600000000000001        13.600000000000001        2.6087051634393039     
   29.600000000000001        14.400000000000000        2.6118576309364556     
   29.600000000000001        15.200000000000001        2.6166227310440138     
   29.600000000000001        16.000000000000000        2.6240500344498523     
   29.600000000000001        16.800000000000001        2.6275372762667635     
   29.600000000000001        17.600000000000001        2.6322903006546663     
   29.600000000000001        18.400000000000002        2.6364922873997934     
   29.600000000000001        19.200000000000003        2.6396842730575441     
   29.600000000000001        20.000000000000000        2.6414695784710847     
   29.600000000000001        20.800000000000001        2.6412823179634146     
   29.600000000000001        21.600000000000001        2.6401075572910155     
   29.600000000000001        22.400000000000002        2.6382298813529745     
   29.600000000000001        23.200000000000003        2.6342040881398678     
   29.600000000000001        24.000000000000000        2.6301957720672178     
   29.600000000000001        24.800000000000001        2.6246685828222551     
   29.600000000000001        25.600000000000001        2.6201352364306394     
   29.600000000000001        26.400000000000002        2.6146834855558541     
   29.600000000000001        27.200000000000003        2.6104221269039165     
   29.600000000000001        28.000000000000000        2.6058193669044631     
   29.600000000000001        28.800000000000001        2.6027037725754925     
   29.600000000000001        29.600000000000001        2.6003292310317314     
   29.600000000000001        30.400000000000002        2.5987396495558723     
   29.600000000000001        31.200000000000003        2.5977570498200286     
   29.600000000000001        32.000000000000000        2.5981675921272918     

   30.400000000000002       0.80000000000000004        2.5988045588931383     
   30.400000000000002        1.6000000000000001        2.5989679218398676     
   30.400000000000002        2.4000000000000004        2.6003802854449227     
   30.400000000000002        3.2000000000000002        2.6007966656989967     
   30.400000000000002        4.0000000000000000        2.6000583111402498     
   30.400000000000002        4.8000000000000007        2.6021856427941326     
   30.400000000000002        5.6000000000000005        2.6019147416383479     
   30.400000000000002        6.4000000000000004        2.6010826911493443     
   30.400000000000002        7.2000000000000002        2.6011736530830487     
   30.400000000000002        8.0000000000000000        2.6023177351291991     
   30.400000000000002        8.8000000000000007        2.6006013540764097     
   30.400000000000002        9.6000000000000014        2.6000885069191124     
   30.400000000000002        10.400000000000000        2.6005503725953654     
   30.400000000000002        11.200000000000001        2.6010653656883682     
   30.400000000000002        12.000000000000000        2.6011521291216861     
   30.400000000000002        12.800000000000001        2.6023894535490801     
   30.400000000000002        13.600000000000001        2.6059798069299860     
   30.400000000000002        14.400000000000000        2.6088400611447171     
   30.400000000000002        15.200000000000001        2.6126391404896023     
   30.400000000000002        16.000000000000000        2.6150598995435694     
   30.400000000000002        16.800000000000001        2.6193755279235731     
   30.400000000000002        17.600000000000001        2.6226671496055967     
   30.400000000000002        18.400000000000002        2.6257785262289062     
   30.400000000000002        19.200000000000003        2.6278403210874934     
   30.400000000000002        20.000000000000000        2.6293062548335056     
   30.400000000000002        20.800000000000001        2.6290928598358727     
   30.400000000000002        21.600000000000001        2.6279669797884893     
   30.400000000000002        22.400000000000002        2.6263423896008304     
   30.400000000000002        23.200000000000003        2.6238519464903285     
   30.400000000000002        24.000000000000000        2.6206167800024129     
   30.400000000000002        24.800000000000001        2.6156935850438070     
   30.400000000000002        25.600000000000001        2.6131722236092831     
   30.400000000000002        26.400000000000002        2.6092965819501703     
   30.400000000000002        27.200000000000003        2.6052427851983500     
   30.400000000000002        28.000000000000000        2.6020394137827436     
   30.400000000000002        28.800000000000001        2.5998600988738860     
   30.400000000000002        29.600000000000001        2.5984010949934935     
   30.400000000000002        30.400000000000002        2.5979844371953780     
   30.400000000000002        31.200000000000003        2.5976591596095893     
   30.400000000000002        32.000000000000000        2.5978784535201265     

   31.200000000000003       0.80000000000000004        2.5978345648928531     
   31.200000000000003        1.6000000000000001        2.5995883487104345     
   31.200000000000003        2.4000000000000004        2.6009771408457705     
   31.200000000000003        3.2000000000000002        2.6007130834588019     
   31.200000000000003        4.0000000000000000        2.6016159278874826     
   31.200000000000003        4.8000000000000007        2.6015258812429658     
   31.200000000000003        5.6000000000000005        2.6018524240436429     
   31.200000000000003        6.4000000000000004        2.6020390168894583     
   31.200000000000003        7.2000000000000002        2.6023105845477628     
   31.200000000000003        8.0000000000000000        2.6004710023476605     
   31.200000000000003        8.8000000000000007        2.6009683273703050     
   31.200000000000003        9.6000000000000014        2.5991601948039857     
   31.200000000000003        10.400000000000000        2.5996771832158188     
   31.200000000000003        11.200000000000001        2.5989171369382116     
   31.200000000000003        12.000000000000000        2.6010073519476533     
   31.200000000000003        12.800000000000001        2.6013882699759208     
   31.200000000000003        13.600000000000001        2.6041329771909303     
   31.200000000000003        14.400000000000000        2.6051716173651189     
   31.200000000000003        15.200000000000001        2.6089341086168516     
   31.200000000000003        16.000000000000000        2.6091893988045380     
   31.200000000000003        16.800000000000001        2.6126496861360966     
   31.200000000000003        17.600000000000001        2.6150517579638910     
   31.200000000000003        18.400000000000002        2.6183979615051425     
   31.200000000000003        19.200000000000003        2.6187280086151201     
   31.200000000000003        20.000000000000000        2.6195184362311870     
   31.200000000000003        20.800000000000001        2.6186604111018537     
   31.200000000000003        21.600000000000001        2.6180828908421629     
   31.200000000000003        22.400000000000002        2.6176968262374838     
   31.200000000000003        23.200000000000003        2.6149896851738368     
   31.200000000000003        24.000000000000000        2.6122312804037864     
   31.200000000000003        24.800000000000001        2.6092547909822779     
   31.200000000000003        25.600000000000001        2.6071935126100270     
   31.200000000000003        26.400000000000002        2.6047221929621061     
   31.200000000000003        27.200000000000003        2.6013273602863043     
   31.200000000000003        28.000000000000000        2.5998100945590532     
   31.200000000000003        28.800000000000001        2.5980246696930971     
   31.200000000000003        29.600000000000001        2.5971380685811316     
   31.200000000000003        30.400000000000002        2.5970066694721119     
   31.200000000000003        31.200000000000003        2.5973309485026719     
   31.200000000000003        32.000000000000000        2.5979973009499515     

   32.000000000000000       0.80000000000000004        2.5984909581315971     
   32.000000000000000        1.6000000000000001        2.5997913146082219     
   32.000000000000000        2.4000000000000004        2.6007075280511658     
   32.000000000000000        3.2000000000000002        2.6012754381881815     
   32.000000000000000        4.0000000000000000        2.6014879847264383     
   32.000000000000000        4.8000000000000007        2.6022760345782929     
   32.000000000000000        5.6000000000000005        2.6039837526728449     
   32.000000000000000        6.4000000000000004        2.6026956494269227     
   32.000000000000000        7.2000000000000002        2.6019259303380720     
   32.000000000000000        8.0000000000000000        2.6011963319422078     
   32.000000000000000        8.8000000000000007        2.6006914979747777     
   32.000000000000000        9.6000000000000014        2.5997779551870943     
   32.000000000000000        10.400000000000000        2.6006559113429129     
   32.000000000000000        11.200000000000001        2.5988334493881164     
   32.000000000000000        12.000000000000000        2.6000348376496651     
   32.000000000000000        12.800000000000001        2.6006862483753141     
   32.000000000000000        13.600000000000001        2.5998439937621827     
   32.000000000000000        14.400000000000000        2.6024522819709368     
   32.000000000000000        15.200000000000001        2.6014721059321921     
   32.000000000000000        16.000000000000000        2.6059351715660117     
   32.000000000000000        16.800000000000001        2.6054591136451619     
   32.000000000000000        17.600000000000001        2.6091403165812426     
   32.000000000000000        18.400000000000002        2.6077887067839445     
   32.000000000000000        19.200000000000003        2.6112506575325560     
   32.000000000000000        20.000000000000000        2.6118660672325182     
   32.000000000000000        20.800000000000001        2.6117830980819119     
   32.000000000000000        21.600000000000001        2.6109525688555766     
   32.000000000000000        22.400000000000002        2.6095461866163725     
   32.000000000000000        23.200000000000003        2.6093518030638299     
   32.000000000000000        24.000000000000000        2.6070172671337772     
   32.000000000000000        24.800000000000001        2.6054553482628018     
   32.000000000000000        25.600000000000001        2.6027556585474447     
   32.000000000000000        26.400000000000002        2.6000830063805673     
   32.000000000000000        27.200000000000003        2.5991195609432749     
   32.000000000000000        28.000000000000000        2.5978823730285954     
   32.000000000000000        28.800000000000001        2.5968238847089551     
   32.000000000000000        29.600000000000001        2.5976190530307623     
   32.000000000000000        30.400000000000002        2.5975238322654248     
   32.000000000000000        31.200000000000003        2.5975191773896613     
   32.000000000000000        32.000000000000000        2.5979437363474953     
