# Supplementary material for: A first-principles phase field method for quantitatively predicting multi-composition phase separation without thermodynamic empirical parameter
Source: Nat Commun. 2019 Aug 1;10:3451. doi: 10.1038/s41467-019-11248-z (PMC6671953; doi:10.1038/s41467-019-11248-z)
Supplement: Supplementary file 3 — Source Data [file 41467_2019_11248_MOESM3_ESM.zip › supplementary-files/data-files/Fig.7/Fig7-e-Ni52.5%/out_Ni_100000-24.0]

  0.80000000000000004       0.80000000000000004        2.6003774939513487     
  0.80000000000000004        1.6000000000000001        2.6002041824648345     
  0.80000000000000004        2.4000000000000004        2.6010220095282111     
  0.80000000000000004        3.2000000000000002        2.6026549995109303     
  0.80000000000000004        4.0000000000000000        2.6003870898781374     
  0.80000000000000004        4.8000000000000007        2.6019074118537051     
  0.80000000000000004        5.6000000000000005        2.6015831957164157     
  0.80000000000000004        6.4000000000000004        2.6023016664206695     
  0.80000000000000004        7.2000000000000002        2.6018540786799749     
  0.80000000000000004        8.0000000000000000        2.6004209871377508     
  0.80000000000000004        8.8000000000000007        2.6011025362944080     
  0.80000000000000004        9.6000000000000014        2.6010432038040543     
  0.80000000000000004        10.400000000000000        2.6003372495096557     
  0.80000000000000004        11.200000000000001        2.6001655369941608     
  0.80000000000000004        12.000000000000000        2.5997510961219965     
  0.80000000000000004        12.800000000000001        2.5999522663781063     
  0.80000000000000004        13.600000000000001        2.5990844148529955     
  0.80000000000000004        14.400000000000000        2.5983199935209762     
  0.80000000000000004        15.200000000000001        2.5985656562905208     
  0.80000000000000004        16.000000000000000        2.5984661658155415     
  0.80000000000000004        16.800000000000001        2.5980372853322682     
  0.80000000000000004        17.600000000000001        2.5970739904129103     
  0.80000000000000004        18.400000000000002        2.5970013175830360     
  0.80000000000000004        19.200000000000003        2.5959119015005450     
  0.80000000000000004        20.000000000000000        2.5977407031301158     
  0.80000000000000004        20.800000000000001        2.5970613693823492     
  0.80000000000000004        21.600000000000001        2.5976841334097140     
  0.80000000000000004        22.400000000000002        2.5973309753750815     
  0.80000000000000004        23.200000000000003        2.5968795430530225     
  0.80000000000000004        24.000000000000000        2.5969576063589463     
  0.80000000000000004        24.800000000000001        2.5966144920843268     
  0.80000000000000004        25.600000000000001        2.5960525655436579     
  0.80000000000000004        26.400000000000002        2.5962656414245804     
  0.80000000000000004        27.200000000000003        2.5962674550870126     
  0.80000000000000004        28.000000000000000        2.5970054395925835     
  0.80000000000000004        28.800000000000001        2.5974789860978702     
  0.80000000000000004        29.600000000000001        2.5980337714845572     
  0.80000000000000004        30.400000000000002        2.5983013424222210     
  0.80000000000000004        31.200000000000003        2.5993657291974266     
  0.80000000000000004        32.000000000000000        2.5988229026021368     

   1.6000000000000001       0.80000000000000004        2.6001821344403058     
   1.6000000000000001        1.6000000000000001        2.6046328210773306     
   1.6000000000000001        2.4000000000000004        2.6005594103789900     
   1.6000000000000001        3.2000000000000002        2.6011248788329042     
   1.6000000000000001        4.0000000000000000        2.6016977517211575     
   1.6000000000000001        4.8000000000000007        2.6016506265323338     
   1.6000000000000001        5.6000000000000005        2.6035745483928316     
   1.6000000000000001        6.4000000000000004        2.6012181942571515     
   1.6000000000000001        7.2000000000000002        2.6023718567459393     
   1.6000000000000001        8.0000000000000000        2.6016249236105833     
   1.6000000000000001        8.8000000000000007        2.6008729443709560     
   1.6000000000000001        9.6000000000000014        2.6013313970549179     
   1.6000000000000001        10.400000000000000        2.6010435973382586     
   1.6000000000000001        11.200000000000001        2.6001884118679559     
   1.6000000000000001        12.000000000000000        2.6005060472353989     
   1.6000000000000001        12.800000000000001        2.5999326306738948     
   1.6000000000000001        13.600000000000001        2.6002845303126123     
   1.6000000000000001        14.400000000000000        2.5988366506484946     
   1.6000000000000001        15.200000000000001        2.5990952060509223     
   1.6000000000000001        16.000000000000000        2.6001075367435056     
   1.6000000000000001        16.800000000000001        2.5983076450811269     
   1.6000000000000001        17.600000000000001        2.5976739406809402     
   1.6000000000000001        18.400000000000002        2.5973417010269726     
   1.6000000000000001        19.200000000000003        2.5987069197684325     
   1.6000000000000001        20.000000000000000        2.5977500978007835     
   1.6000000000000001        20.800000000000001        2.5973227536498666     
   1.6000000000000001        21.600000000000001        2.5970515182006086     
   1.6000000000000001        22.400000000000002        2.5971195965175240     
   1.6000000000000001        23.200000000000003        2.5962171263913549     
   1.6000000000000001        24.000000000000000        2.5968945971738173     
   1.6000000000000001        24.800000000000001        2.5969170294690658     
   1.6000000000000001        25.600000000000001        2.5963633812389468     
   1.6000000000000001        26.400000000000002        2.5979326774849953     
   1.6000000000000001        27.200000000000003        2.5972471859314528     
   1.6000000000000001        28.000000000000000        2.5970496942058450     
   1.6000000000000001        28.800000000000001        2.5982199737818648     
   1.6000000000000001        29.600000000000001        2.5982880462180340     
   1.6000000000000001        30.400000000000002        2.5993715160621411     
   1.6000000000000001        31.200000000000003        2.5988108954933327     
   1.6000000000000001        32.000000000000000        2.5998950556827460     

   2.4000000000000004       0.80000000000000004        2.6005035427337764     
   2.4000000000000004        1.6000000000000001        2.6004334192601624     
   2.4000000000000004        2.4000000000000004        2.6027847736079073     
   2.4000000000000004        3.2000000000000002        2.6015952236936770     
   2.4000000000000004        4.0000000000000000        2.6017573518855572     
   2.4000000000000004        4.8000000000000007        2.6021493118183479     
   2.4000000000000004        5.6000000000000005        2.6012338147422791     
   2.4000000000000004        6.4000000000000004        2.6023102539436129     
   2.4000000000000004        7.2000000000000002        2.6019034565316059     
   2.4000000000000004        8.0000000000000000        2.6016982139464071     
   2.4000000000000004        8.8000000000000007        2.6013202997633105     
   2.4000000000000004        9.6000000000000014        2.6013616105428339     
   2.4000000000000004        10.400000000000000        2.5995622397424949     
   2.4000000000000004        11.200000000000001        2.6003997605434592     
   2.4000000000000004        12.000000000000000        2.6002889928012496     
   2.4000000000000004        12.800000000000001        2.5999159790522000     
   2.4000000000000004        13.600000000000001        2.5999270097837943     
   2.4000000000000004        14.400000000000000        2.6010911588590435     
   2.4000000000000004        15.200000000000001        2.5995103217187521     
   2.4000000000000004        16.000000000000000        2.5992117609279006     
   2.4000000000000004        16.800000000000001        2.5993285561367858     
   2.4000000000000004        17.600000000000001        2.5987860481055090     
   2.4000000000000004        18.400000000000002        2.5982679277542422     
   2.4000000000000004        19.200000000000003        2.5983637424395565     
   2.4000000000000004        20.000000000000000        2.5973376432982298     
   2.4000000000000004        20.800000000000001        2.5985712244501862     
   2.4000000000000004        21.600000000000001        2.5980818334854043     
   2.4000000000000004        22.400000000000002        2.5970727525187085     
   2.4000000000000004        23.200000000000003        2.5973240020518391     
   2.4000000000000004        24.000000000000000        2.5979207812027254     
   2.4000000000000004        24.800000000000001        2.5974421573495015     
   2.4000000000000004        25.600000000000001        2.5974238432263381     
   2.4000000000000004        26.400000000000002        2.5976728098307778     
   2.4000000000000004        27.200000000000003        2.5984394897170149     
   2.4000000000000004        28.000000000000000        2.5985199555275527     
   2.4000000000000004        28.800000000000001        2.5985927401551367     
   2.4000000000000004        29.600000000000001        2.5986657175748196     
   2.4000000000000004        30.400000000000002        2.6008287143203241     
   2.4000000000000004        31.200000000000003        2.5998622608602129     
   2.4000000000000004        32.000000000000000        2.6003319471599582     

   3.2000000000000002       0.80000000000000004        2.6005465716687564     
   3.2000000000000002        1.6000000000000001        2.6020680147021022     
   3.2000000000000002        2.4000000000000004        2.6015191117584253     
   3.2000000000000002        3.2000000000000002        2.6024053878824778     
   3.2000000000000002        4.0000000000000000        2.6013109672142067     
   3.2000000000000002        4.8000000000000007        2.6026971919805502     
   3.2000000000000002        5.6000000000000005        2.6018895106930469     
   3.2000000000000002        6.4000000000000004        2.6019587173023857     
   3.2000000000000002        7.2000000000000002        2.6014271025922002     
   3.2000000000000002        8.0000000000000000        2.6010867825203170     
   3.2000000000000002        8.8000000000000007        2.6012309795907949     
   3.2000000000000002        9.6000000000000014        2.6011237623184194     
   3.2000000000000002        10.400000000000000        2.5997246887431986     
   3.2000000000000002        11.200000000000001        2.6007780877191031     
   3.2000000000000002        12.000000000000000        2.5998316609191132     
   3.2000000000000002        12.800000000000001        2.6005612887190872     
   3.2000000000000002        13.600000000000001        2.6006252840134665     
   3.2000000000000002        14.400000000000000        2.6000978250835685     
   3.2000000000000002        15.200000000000001        2.5998515655074006     
   3.2000000000000002        16.000000000000000        2.5986878670611446     
   3.2000000000000002        16.800000000000001        2.5996040051288314     
   3.2000000000000002        17.600000000000001        2.5992563783981435     
   3.2000000000000002        18.400000000000002        2.5989692010524990     
   3.2000000000000002        19.200000000000003        2.5999110805244396     
   3.2000000000000002        20.000000000000000        2.5984812628138569     
   3.2000000000000002        20.800000000000001        2.5985480875139162     
   3.2000000000000002        21.600000000000001        2.5986616165516425     
   3.2000000000000002        22.400000000000002        2.5976927840491761     
   3.2000000000000002        23.200000000000003        2.5981682110181219     
   3.2000000000000002        24.000000000000000        2.5982167569865751     
   3.2000000000000002        24.800000000000001        2.5979152169528379     
   3.2000000000000002        25.600000000000001        2.5975635646673552     
   3.2000000000000002        26.400000000000002        2.5982346711796631     
   3.2000000000000002        27.200000000000003        2.5990779229940366     
   3.2000000000000002        28.000000000000000        2.5993638263874863     
   3.2000000000000002        28.800000000000001        2.5992797047629712     
   3.2000000000000002        29.600000000000001        2.5996669154996854     
   3.2000000000000002        30.400000000000002        2.6002377043098428     
   3.2000000000000002        31.200000000000003        2.6003420921353810     
   3.2000000000000002        32.000000000000000        2.6006444729956084     

   4.0000000000000000       0.80000000000000004        2.6013602299332073     
   4.0000000000000000        1.6000000000000001        2.6016272030137721     
   4.0000000000000000        2.4000000000000004        2.6007514752080465     
   4.0000000000000000        3.2000000000000002        2.6018466970210099     
   4.0000000000000000        4.0000000000000000        2.6017669563300330     
   4.0000000000000000        4.8000000000000007        2.6022047605470262     
   4.0000000000000000        5.6000000000000005        2.6006089948595084     
   4.0000000000000000        6.4000000000000004        2.6014464203024703     
   4.0000000000000000        7.2000000000000002        2.6018557905397652     
   4.0000000000000000        8.0000000000000000        2.6025440935439437     
   4.0000000000000000        8.8000000000000007        2.6006651911176415     
   4.0000000000000000        9.6000000000000014        2.5998157479070332     
   4.0000000000000000        10.400000000000000        2.6006675229430654     
   4.0000000000000000        11.200000000000001        2.6015220300089039     
   4.0000000000000000        12.000000000000000        2.6001678970541247     
   4.0000000000000000        12.800000000000001        2.6003939360852679     
   4.0000000000000000        13.600000000000001        2.6002898919222037     
   4.0000000000000000        14.400000000000000        2.6002675877670316     
   4.0000000000000000        15.200000000000001        2.6009160797020052     
   4.0000000000000000        16.000000000000000        2.6005745872513359     
   4.0000000000000000        16.800000000000001        2.6001276780094518     
   4.0000000000000000        17.600000000000001        2.6000910309442626     
   4.0000000000000000        18.400000000000002        2.5990314136919728     
   4.0000000000000000        19.200000000000003        2.5997278270061330     
   4.0000000000000000        20.000000000000000        2.5999389490442639     
   4.0000000000000000        20.800000000000001        2.5990936746588638     
   4.0000000000000000        21.600000000000001        2.5993106657386051     
   4.0000000000000000        22.400000000000002        2.5990614761724524     
   4.0000000000000000        23.200000000000003        2.5984239363523582     
   4.0000000000000000        24.000000000000000        2.5990642333111453     
   4.0000000000000000        24.800000000000001        2.5994126018974364     
   4.0000000000000000        25.600000000000001        2.5988597259438064     
   4.0000000000000000        26.400000000000002        2.5988154637500336     
   4.0000000000000000        27.200000000000003        2.5992003336219871     
   4.0000000000000000        28.000000000000000        2.6005416718928780     
   4.0000000000000000        28.800000000000001        2.6000994407626954     
   4.0000000000000000        29.600000000000001        2.6002903969310109     
   4.0000000000000000        30.400000000000002        2.6009974973270098     
   4.0000000000000000        31.200000000000003        2.6012007942869921     
   4.0000000000000000        32.000000000000000        2.6013251998138158     

   4.8000000000000007       0.80000000000000004        2.6017728519213836     
   4.8000000000000007        1.6000000000000001        2.6016793439396597     
   4.8000000000000007        2.4000000000000004        2.6026840291303701     
   4.8000000000000007        3.2000000000000002        2.6025441209092017     
   4.8000000000000007        4.0000000000000000        2.6015283062720558     
   4.8000000000000007        4.8000000000000007        2.6008078394908942     
   4.8000000000000007        5.6000000000000005        2.6007013173512661     
   4.8000000000000007        6.4000000000000004        2.6003815255884839     
   4.8000000000000007        7.2000000000000002        2.6007462591697075     
   4.8000000000000007        8.0000000000000000        2.6007215092424976     
   4.8000000000000007        8.8000000000000007        2.6013165093345014     
   4.8000000000000007        9.6000000000000014        2.5998658951500255     
   4.8000000000000007        10.400000000000000        2.6001976872238419     
   4.8000000000000007        11.200000000000001        2.5996181198733912     
   4.8000000000000007        12.000000000000000        2.5995195814230079     
   4.8000000000000007        12.800000000000001        2.5997538418355295     
   4.8000000000000007        13.600000000000001        2.6002806840053427     
   4.8000000000000007        14.400000000000000        2.6001728561757220     
   4.8000000000000007        15.200000000000001        2.6004957461931717     
   4.8000000000000007        16.000000000000000        2.6003200219616081     
   4.8000000000000007        16.800000000000001        2.6003321283914098     
   4.8000000000000007        17.600000000000001        2.6014878739204477     
   4.8000000000000007        18.400000000000002        2.6004724281268787     
   4.8000000000000007        19.200000000000003        2.6002072226632218     
   4.8000000000000007        20.000000000000000        2.6002606053110560     
   4.8000000000000007        20.800000000000001        2.5993366418007491     
   4.8000000000000007        21.600000000000001        2.5998487024411023     
   4.8000000000000007        22.400000000000002        2.5991875026135776     
   4.8000000000000007        23.200000000000003        2.5977528592091121     
   4.8000000000000007        24.000000000000000        2.5992707302891307     
   4.8000000000000007        24.800000000000001        2.5995700915670934     
   4.8000000000000007        25.600000000000001        2.5994979131738933     
   4.8000000000000007        26.400000000000002        2.6002274436110717     
   4.8000000000000007        27.200000000000003        2.5996691378929446     
   4.8000000000000007        28.000000000000000        2.6001832211887841     
   4.8000000000000007        28.800000000000001        2.6012455639010801     
   4.8000000000000007        29.600000000000001        2.6010653185918216     
   4.8000000000000007        30.400000000000002        2.6021369460393107     
   4.8000000000000007        31.200000000000003        2.6014374482704534     
   4.8000000000000007        32.000000000000000        2.6012534251107535     

   5.6000000000000005       0.80000000000000004        2.6014715394768682     
   5.6000000000000005        1.6000000000000001        2.6022819772104961     
   5.6000000000000005        2.4000000000000004        2.6003566834486409     
   5.6000000000000005        3.2000000000000002        2.6016508370995051     
   5.6000000000000005        4.0000000000000000        2.6013773689381003     
   5.6000000000000005        4.8000000000000007        2.6008258166712066     
   5.6000000000000005        5.6000000000000005        2.6004767574934498     
   5.6000000000000005        6.4000000000000004        2.5995337550445341     
   5.6000000000000005        7.2000000000000002        2.5994389717385880     
   5.6000000000000005        8.0000000000000000        2.5991039595763783     
   5.6000000000000005        8.8000000000000007        2.5983786938675131     
   5.6000000000000005        9.6000000000000014        2.5989241776181133     
   5.6000000000000005        10.400000000000000        2.5986856232223823     
   5.6000000000000005        11.200000000000001        2.5988430089795065     
   5.6000000000000005        12.000000000000000        2.5991791722668691     
   5.6000000000000005        12.800000000000001        2.5992458875039550     
   5.6000000000000005        13.600000000000001        2.5999193952354531     
   5.6000000000000005        14.400000000000000        2.5996526064498302     
   5.6000000000000005        15.200000000000001        2.6004788023209375     
   5.6000000000000005        16.000000000000000        2.5999731912014292     
   5.6000000000000005        16.800000000000001        2.6007450780096897     
   5.6000000000000005        17.600000000000001        2.6006483578269495     
   5.6000000000000005        18.400000000000002        2.5995451152088749     
   5.6000000000000005        19.200000000000003        2.6002594247932098     
   5.6000000000000005        20.000000000000000        2.6006408117430979     
   5.6000000000000005        20.800000000000001        2.6005306903426781     
   5.6000000000000005        21.600000000000001        2.5993840569350817     
   5.6000000000000005        22.400000000000002        2.6009882476758395     
   5.6000000000000005        23.200000000000003        2.5997576005342560     
   5.6000000000000005        24.000000000000000        2.6003565279467389     
   5.6000000000000005        24.800000000000001        2.6003555523988036     
   5.6000000000000005        25.600000000000001        2.5979260754168814     
   5.6000000000000005        26.400000000000002        2.6002224027719967     
   5.6000000000000005        27.200000000000003        2.5999994400773008     
   5.6000000000000005        28.000000000000000        2.5998771113449131     
   5.6000000000000005        28.800000000000001        2.6009525783687617     
   5.6000000000000005        29.600000000000001        2.6017197944398727     
   5.6000000000000005        30.400000000000002        2.6025813386211643     
   5.6000000000000005        31.200000000000003        2.6012046070478925     
   5.6000000000000005        32.000000000000000        2.6016898254923908     

   6.4000000000000004       0.80000000000000004        2.6029509793986634     
   6.4000000000000004        1.6000000000000001        2.6018119763878342     
   6.4000000000000004        2.4000000000000004        2.6012546694394976     
   6.4000000000000004        3.2000000000000002        2.6010907231696274     
   6.4000000000000004        4.0000000000000000        2.6020680168306729     
   6.4000000000000004        4.8000000000000007        2.6004622878856836     
   6.4000000000000004        5.6000000000000005        2.5993112256895765     
   6.4000000000000004        6.4000000000000004        2.5997239327202237     
   6.4000000000000004        7.2000000000000002        2.5982100615053385     
   6.4000000000000004        8.0000000000000000        2.5966378287350134     
   6.4000000000000004        8.8000000000000007        2.5973354263847068     
   6.4000000000000004        9.6000000000000014        2.5971204756961637     
   6.4000000000000004        10.400000000000000        2.5971891402144638     
   6.4000000000000004        11.200000000000001        2.5971867191667037     
   6.4000000000000004        12.000000000000000        2.5976430153786514     
   6.4000000000000004        12.800000000000001        2.5975155424131149     
   6.4000000000000004        13.600000000000001        2.5983803258763332     
   6.4000000000000004        14.400000000000000        2.5989152023057946     
   6.4000000000000004        15.200000000000001        2.5993271121641799     
   6.4000000000000004        16.000000000000000        2.6003316369275198     
   6.4000000000000004        16.800000000000001        2.5999966069386131     
   6.4000000000000004        17.600000000000001        2.6002463748690912     
   6.4000000000000004        18.400000000000002        2.5988520457176474     
   6.4000000000000004        19.200000000000003        2.6007239834396016     
   6.4000000000000004        20.000000000000000        2.6003366236638947     
   6.4000000000000004        20.800000000000001        2.6006112022291048     
   6.4000000000000004        21.600000000000001        2.6005333434388342     
   6.4000000000000004        22.400000000000002        2.6006127540810837     
   6.4000000000000004        23.200000000000003        2.5997401734277243     
   6.4000000000000004        24.000000000000000        2.6017153684914214     
   6.4000000000000004        24.800000000000001        2.6000379609600648     
   6.4000000000000004        25.600000000000001        2.6000254663317910     
   6.4000000000000004        26.400000000000002        2.6001097742417651     
   6.4000000000000004        27.200000000000003        2.6014905975805509     
   6.4000000000000004        28.000000000000000        2.6006645972155011     
   6.4000000000000004        28.800000000000001        2.6006479499299893     
   6.4000000000000004        29.600000000000001        2.6010428019027141     
   6.4000000000000004        30.400000000000002        2.6007738992982654     
   6.4000000000000004        31.200000000000003        2.6020298692783141     
   6.4000000000000004        32.000000000000000        2.6021792679788764     

   7.2000000000000002       0.80000000000000004        2.6022581382580641     
   7.2000000000000002        1.6000000000000001        2.6016978448827390     
   7.2000000000000002        2.4000000000000004        2.6001434575293443     
   7.2000000000000002        3.2000000000000002        2.6004031514370003     
   7.2000000000000002        4.0000000000000000        2.5997671848165509     
   7.2000000000000002        4.8000000000000007        2.5990295457575359     
   7.2000000000000002        5.6000000000000005        2.5969847823059373     
   7.2000000000000002        6.4000000000000004        2.5973558330954609     
   7.2000000000000002        7.2000000000000002        2.5961665173298134     
   7.2000000000000002        8.0000000000000000        2.5959901250958421     
   7.2000000000000002        8.8000000000000007        2.5950194657856080     
   7.2000000000000002        9.6000000000000014        2.5953120479627669     
   7.2000000000000002        10.400000000000000        2.5954802925014326     
   7.2000000000000002        11.200000000000001        2.5950039216950587     
   7.2000000000000002        12.000000000000000        2.5953889401676689     
   7.2000000000000002        12.800000000000001        2.5956771734719775     
   7.2000000000000002        13.600000000000001        2.5970111401586533     
   7.2000000000000002        14.400000000000000        2.5983061102326159     
   7.2000000000000002        15.200000000000001        2.5988414639067847     
   7.2000000000000002        16.000000000000000        2.5983142368855017     
   7.2000000000000002        16.800000000000001        2.5991221806634859     
   7.2000000000000002        17.600000000000001        2.5994960339246975     
   7.2000000000000002        18.400000000000002        2.5998363591987119     
   7.2000000000000002        19.200000000000003        2.6000924205541005     
   7.2000000000000002        20.000000000000000        2.6005509424311004     
   7.2000000000000002        20.800000000000001        2.6003407567615544     
   7.2000000000000002        21.600000000000001        2.5997993567930706     
   7.2000000000000002        22.400000000000002        2.5994514608410104     
   7.2000000000000002        23.200000000000003        2.6003727553238605     
   7.2000000000000002        24.000000000000000        2.5998209028511177     
   7.2000000000000002        24.800000000000001        2.5999702412524965     
   7.2000000000000002        25.600000000000001        2.6018286004174001     
   7.2000000000000002        26.400000000000002        2.6000039627519338     
   7.2000000000000002        27.200000000000003        2.5999911122957879     
   7.2000000000000002        28.000000000000000        2.6009374219837809     
   7.2000000000000002        28.800000000000001        2.6021274882039913     
   7.2000000000000002        29.600000000000001        2.6016818978948701     
   7.2000000000000002        30.400000000000002        2.6012763973500328     
   7.2000000000000002        31.200000000000003        2.6018718416078701     
   7.2000000000000002        32.000000000000000        2.6019750918950346     

   8.0000000000000000       0.80000000000000004        2.6020869034644214     
   8.0000000000000000        1.6000000000000001        2.6013517690218051     
   8.0000000000000000        2.4000000000000004        2.6008950638620747     
   8.0000000000000000        3.2000000000000002        2.6000766207900017     
   8.0000000000000000        4.0000000000000000        2.5988809117073135     
   8.0000000000000000        4.8000000000000007        2.5975269971736514     
   8.0000000000000000        5.6000000000000005        2.5962479344455072     
   8.0000000000000000        6.4000000000000004        2.5956395044187839     
   8.0000000000000000        7.2000000000000002        2.5946273048232906     
   8.0000000000000000        8.0000000000000000        2.5935343374139213     
   8.0000000000000000        8.8000000000000007        2.5928041892151414     
   8.0000000000000000        9.6000000000000014        2.5912356308970894     
   8.0000000000000000        10.400000000000000        2.5928039948047052     
   8.0000000000000000        11.200000000000001        2.5926690886291057     
   8.0000000000000000        12.000000000000000        2.5928417168260194     
   8.0000000000000000        12.800000000000001        2.5929600081605035     
   8.0000000000000000        13.600000000000001        2.5942680833990486     
   8.0000000000000000        14.400000000000000        2.5950893174829939     
   8.0000000000000000        15.200000000000001        2.5956534746441022     
   8.0000000000000000        16.000000000000000        2.5967236958760878     
   8.0000000000000000        16.800000000000001        2.5979375029262139     
   8.0000000000000000        17.600000000000001        2.5983928379945427     
   8.0000000000000000        18.400000000000002        2.5997019333796314     
   8.0000000000000000        19.200000000000003        2.5992017428988201     
   8.0000000000000000        20.000000000000000        2.5997065038813121     
   8.0000000000000000        20.800000000000001        2.6007047023151366     
   8.0000000000000000        21.600000000000001        2.5998854424248630     
   8.0000000000000000        22.400000000000002        2.6002763283230084     
   8.0000000000000000        23.200000000000003        2.5999547213004397     
   8.0000000000000000        24.000000000000000        2.5999455086409982     
   8.0000000000000000        24.800000000000001        2.5999551362412356     
   8.0000000000000000        25.600000000000001        2.6000296297510199     
   8.0000000000000000        26.400000000000002        2.6003365270850414     
   8.0000000000000000        27.200000000000003        2.5993534880811366     
   8.0000000000000000        28.000000000000000        2.5996022560836289     
   8.0000000000000000        28.800000000000001        2.6016677535812822     
   8.0000000000000000        29.600000000000001        2.6018520746741163     
   8.0000000000000000        30.400000000000002        2.6011276881129906     
   8.0000000000000000        31.200000000000003        2.6020017929902357     
   8.0000000000000000        32.000000000000000        2.6020069514032587     

   8.8000000000000007       0.80000000000000004        2.6010099781096945     
   8.8000000000000007        1.6000000000000001        2.6000992156335836     
   8.8000000000000007        2.4000000000000004        2.5999837926871203     
   8.8000000000000007        3.2000000000000002        2.5986003191912013     
   8.8000000000000007        4.0000000000000000        2.5956613602183749     
   8.8000000000000007        4.8000000000000007        2.5961859237369436     
   8.8000000000000007        5.6000000000000005        2.5953779964513233     
   8.8000000000000007        6.4000000000000004        2.5934864872847077     
   8.8000000000000007        7.2000000000000002        2.5921847103363516     
   8.8000000000000007        8.0000000000000000        2.5903276074715582     
   8.8000000000000007        8.8000000000000007        2.5900055178526875     
   8.8000000000000007        9.6000000000000014        2.5888742296328964     
   8.8000000000000007        10.400000000000000        2.5894043120128103     
   8.8000000000000007        11.200000000000001        2.5897534439031884     
   8.8000000000000007        12.000000000000000        2.5894684433259592     
   8.8000000000000007        12.800000000000001        2.5903639976307806     
   8.8000000000000007        13.600000000000001        2.5914560918915326     
   8.8000000000000007        14.400000000000000        2.5921543343981521     
   8.8000000000000007        15.200000000000001        2.5937010132964873     
   8.8000000000000007        16.000000000000000        2.5947819096924771     
   8.8000000000000007        16.800000000000001        2.5959093566940816     
   8.8000000000000007        17.600000000000001        2.5966844495525878     
   8.8000000000000007        18.400000000000002        2.5964475715239859     
   8.8000000000000007        19.200000000000003        2.5983169725829764     
   8.8000000000000007        20.000000000000000        2.5995786593785004     
   8.8000000000000007        20.800000000000001        2.5994466588688203     
   8.8000000000000007        21.600000000000001        2.5994511075507920     
   8.8000000000000007        22.400000000000002        2.6000698756211307     
   8.8000000000000007        23.200000000000003        2.5996191036186445     
   8.8000000000000007        24.000000000000000        2.6008930319563626     
   8.8000000000000007        24.800000000000001        2.5996644601217538     
   8.8000000000000007        25.600000000000001        2.5999882404202759     
   8.8000000000000007        26.400000000000002        2.5999793770386863     
   8.8000000000000007        27.200000000000003        2.6005086558044912     
   8.8000000000000007        28.000000000000000        2.6004713889497051     
   8.8000000000000007        28.800000000000001        2.6009918939019259     
   8.8000000000000007        29.600000000000001        2.6008977923301222     
   8.8000000000000007        30.400000000000002        2.6015956429801883     
   8.8000000000000007        31.200000000000003        2.6017047178824844     
   8.8000000000000007        32.000000000000000        2.6006768893745797     

   9.6000000000000014       0.80000000000000004        2.6009470006019919     
   9.6000000000000014        1.6000000000000001        2.6004404119450619     
   9.6000000000000014        2.4000000000000004        2.5990082320715531     
   9.6000000000000014        3.2000000000000002        2.5977436718742113     
   9.6000000000000014        4.0000000000000000        2.5964435540955466     
   9.6000000000000014        4.8000000000000007        2.5946789877261960     
   9.6000000000000014        5.6000000000000005        2.5930014690250300     
   9.6000000000000014        6.4000000000000004        2.5906354804438632     
   9.6000000000000014        7.2000000000000002        2.5895179305447220     
   9.6000000000000014        8.0000000000000000        2.5883228561293863     
   9.6000000000000014        8.8000000000000007        2.5874790214041004     
   9.6000000000000014        9.6000000000000014        2.5867106915707203     
   9.6000000000000014        10.400000000000000        2.5858236124812661     
   9.6000000000000014        11.200000000000001        2.5858840489879769     
   9.6000000000000014        12.000000000000000        2.5869711858553655     
   9.6000000000000014        12.800000000000001        2.5874341189296310     
   9.6000000000000014        13.600000000000001        2.5885735979994027     
   9.6000000000000014        14.400000000000000        2.5893665911688690     
   9.6000000000000014        15.200000000000001        2.5905287008757640     
   9.6000000000000014        16.000000000000000        2.5925156264615539     
   9.6000000000000014        16.800000000000001        2.5950056927436362     
   9.6000000000000014        17.600000000000001        2.5957840893064308     
   9.6000000000000014        18.400000000000002        2.5962756339545106     
   9.6000000000000014        19.200000000000003        2.5977652235772593     
   9.6000000000000014        20.000000000000000        2.5987641110213011     
   9.6000000000000014        20.800000000000001        2.5996085663418791     
   9.6000000000000014        21.600000000000001        2.6018656353883598     
   9.6000000000000014        22.400000000000002        2.5999929519655125     
   9.6000000000000014        23.200000000000003        2.5987718534615953     
   9.6000000000000014        24.000000000000000        2.5994029769374039     
   9.6000000000000014        24.800000000000001        2.5999880377490117     
   9.6000000000000014        25.600000000000001        2.6001812209359572     
   9.6000000000000014        26.400000000000002        2.5994044352840668     
   9.6000000000000014        27.200000000000003        2.5999910907717583     
   9.6000000000000014        28.000000000000000        2.6000689826934145     
   9.6000000000000014        28.800000000000001        2.6006834392041087     
   9.6000000000000014        29.600000000000001        2.6002511573519391     
   9.6000000000000014        30.400000000000002        2.6014444680967115     
   9.6000000000000014        31.200000000000003        2.6006155649315876     
   9.6000000000000014        32.000000000000000        2.6010026687893135     

   10.400000000000000       0.80000000000000004        2.6004586873884650     
   10.400000000000000        1.6000000000000001        2.5995390289611575     
   10.400000000000000        2.4000000000000004        2.5977383380955703     
   10.400000000000000        3.2000000000000002        2.5965981236971096     
   10.400000000000000        4.0000000000000000        2.5950242415162550     
   10.400000000000000        4.8000000000000007        2.5939967522614187     
   10.400000000000000        5.6000000000000005        2.5910820413318767     
   10.400000000000000        6.4000000000000004        2.5885259518109458     
   10.400000000000000        7.2000000000000002        2.5868468493849259     
   10.400000000000000        8.0000000000000000        2.5842788919227231     
   10.400000000000000        8.8000000000000007        2.5842008188867260     
   10.400000000000000        9.6000000000000014        2.5836032564226761     
   10.400000000000000        10.400000000000000        2.5833678307274526     
   10.400000000000000        11.200000000000001        2.5826933531449425     
   10.400000000000000        12.000000000000000        2.5831588357630624     
   10.400000000000000        12.800000000000001        2.5844948668515864     
   10.400000000000000        13.600000000000001        2.5854747341692330     
   10.400000000000000        14.400000000000000        2.5866341320772142     
   10.400000000000000        15.200000000000001        2.5885418896472507     
   10.400000000000000        16.000000000000000        2.5895808700461989     
   10.400000000000000        16.800000000000001        2.5918364291238709     
   10.400000000000000        17.600000000000001        2.5936165997295340     
   10.400000000000000        18.400000000000002        2.5942681664881122     
   10.400000000000000        19.200000000000003        2.5968112386384674     
   10.400000000000000        20.000000000000000        2.5981009070557795     
   10.400000000000000        20.800000000000001        2.5984323240702980     
   10.400000000000000        21.600000000000001        2.5973048376839332     
   10.400000000000000        22.400000000000002        2.5982859643381344     
   10.400000000000000        23.200000000000003        2.5987899334029088     
   10.400000000000000        24.000000000000000        2.5986061187934224     
   10.400000000000000        24.800000000000001        2.5990703919654075     
   10.400000000000000        25.600000000000001        2.5991383977093974     
   10.400000000000000        26.400000000000002        2.5985375661946826     
   10.400000000000000        27.200000000000003        2.5994471846576115     
   10.400000000000000        28.000000000000000        2.6006489460130688     
   10.400000000000000        28.800000000000001        2.6000236222464967     
   10.400000000000000        29.600000000000001        2.6005156454967904     
   10.400000000000000        30.400000000000002        2.6001896983378434     
   10.400000000000000        31.200000000000003        2.6001415259749598     
   10.400000000000000        32.000000000000000        2.6002131526714924     

   11.200000000000001       0.80000000000000004        2.5996856480032391     
   11.200000000000001        1.6000000000000001        2.5985353929305695     
   11.200000000000001        2.4000000000000004        2.5974999560721796     
   11.200000000000001        3.2000000000000002        2.5955859383757227     
   11.200000000000001        4.0000000000000000        2.5931887068528834     
   11.200000000000001        4.8000000000000007        2.5916991090240371     
   11.200000000000001        5.6000000000000005        2.5874433534647858     
   11.200000000000001        6.4000000000000004        2.5868643854915927     
   11.200000000000001        7.2000000000000002        2.5844599113871127     
   11.200000000000001        8.0000000000000000        2.5826902937091876     
   11.200000000000001        8.8000000000000007        2.5806741432868026     
   11.200000000000001        9.6000000000000014        2.5802829490549408     
   11.200000000000001        10.400000000000000        2.5788564323587968     
   11.200000000000001        11.200000000000001        2.5787051644916898     
   11.200000000000001        12.000000000000000        2.5799805416277786     
   11.200000000000001        12.800000000000001        2.5808418691504968     
   11.200000000000001        13.600000000000001        2.5821657251576804     
   11.200000000000001        14.400000000000000        2.5840692467075703     
   11.200000000000001        15.200000000000001        2.5876015601964406     
   11.200000000000001        16.000000000000000        2.5890198157075437     
   11.200000000000001        16.800000000000001        2.5906047332495032     
   11.200000000000001        17.600000000000001        2.5919778792537653     
   11.200000000000001        18.400000000000002        2.5937995697130889     
   11.200000000000001        19.200000000000003        2.5956813576452462     
   11.200000000000001        20.000000000000000        2.5972540121023950     
   11.200000000000001        20.800000000000001        2.5972096919155536     
   11.200000000000001        21.600000000000001        2.5982886915373564     
   11.200000000000001        22.400000000000002        2.5984843629416465     
   11.200000000000001        23.200000000000003        2.5988233677466068     
   11.200000000000001        24.000000000000000        2.5985013080829078     
   11.200000000000001        24.800000000000001        2.5985046004044028     
   11.200000000000001        25.600000000000001        2.5983336745358079     
   11.200000000000001        26.400000000000002        2.5987511942611956     
   11.200000000000001        27.200000000000003        2.5988282669970295     
   11.200000000000001        28.000000000000000        2.5998823965443156     
   11.200000000000001        28.800000000000001        2.5997330572489941     
   11.200000000000001        29.600000000000001        2.6009106764465382     
   11.200000000000001        30.400000000000002        2.5998900113928585     
   11.200000000000001        31.200000000000003        2.6002286190479351     
   11.200000000000001        32.000000000000000        2.6000714723585130     

   12.000000000000000       0.80000000000000004        2.5998599164934055     
   12.000000000000000        1.6000000000000001        2.5979515162564568     
   12.000000000000000        2.4000000000000004        2.5965581156165936     
   12.000000000000000        3.2000000000000002        2.5943267700962185     
   12.000000000000000        4.0000000000000000        2.5908110539276681     
   12.000000000000000        4.8000000000000007        2.5900192574009231     
   12.000000000000000        5.6000000000000005        2.5872186216583901     
   12.000000000000000        6.4000000000000004        2.5841279802751029     
   12.000000000000000        7.2000000000000002        2.5827841885777874     
   12.000000000000000        8.0000000000000000        2.5807526243309806     
   12.000000000000000        8.8000000000000007        2.5789342479313127     
   12.000000000000000        9.6000000000000014        2.5779581472131596     
   12.000000000000000        10.400000000000000        2.5758772742830751     
   12.000000000000000        11.200000000000001        2.5765674500519440     
   12.000000000000000        12.000000000000000        2.5769278266800240     
   12.000000000000000        12.800000000000001        2.5780833069214459     
   12.000000000000000        13.600000000000001        2.5798863968027570     
   12.000000000000000        14.400000000000000        2.5816343076249919     
   12.000000000000000        15.200000000000001        2.5842081064658400     
   12.000000000000000        16.000000000000000        2.5864810305486556     
   12.000000000000000        16.800000000000001        2.5894588296007996     
   12.000000000000000        17.600000000000001        2.5910743694260092     
   12.000000000000000        18.400000000000002        2.5930494897250620     
   12.000000000000000        19.200000000000003        2.5949479056270155     
   12.000000000000000        20.000000000000000        2.5968037815183984     
   12.000000000000000        20.800000000000001        2.5972619025498469     
   12.000000000000000        21.600000000000001        2.5980776829345524     
   12.000000000000000        22.400000000000002        2.5987031503975100     
   12.000000000000000        23.200000000000003        2.5979013725516031     
   12.000000000000000        24.000000000000000        2.5985653887064188     
   12.000000000000000        24.800000000000001        2.5983492962920378     
   12.000000000000000        25.600000000000001        2.5984628263468807     
   12.000000000000000        26.400000000000002        2.5995735913069491     
   12.000000000000000        27.200000000000003        2.5987589401420270     
   12.000000000000000        28.000000000000000        2.5984370235441108     
   12.000000000000000        28.800000000000001        2.5991658422252373     
   12.000000000000000        29.600000000000001        2.5996900991101697     
   12.000000000000000        30.400000000000002        2.6010652721844831     
   12.000000000000000        31.200000000000003        2.6001452254180504     
   12.000000000000000        32.000000000000000        2.5994997406581071     

   12.800000000000001       0.80000000000000004        2.5979895376536271     
   12.800000000000001        1.6000000000000001        2.5970398023958081     
   12.800000000000001        2.4000000000000004        2.5959089006386020     
   12.800000000000001        3.2000000000000002        2.5939971869726972     
   12.800000000000001        4.0000000000000000        2.5923057031936501     
   12.800000000000001        4.8000000000000007        2.5880590138481097     
   12.800000000000001        5.6000000000000005        2.5860234174842485     
   12.800000000000001        6.4000000000000004        2.5834409309216073     
   12.800000000000001        7.2000000000000002        2.5805422978417005     
   12.800000000000001        8.0000000000000000        2.5801677867163848     
   12.800000000000001        8.8000000000000007        2.5764563046147098     
   12.800000000000001        9.6000000000000014        2.5749526823326594     
   12.800000000000001        10.400000000000000        2.5737496838039347     
   12.800000000000001        11.200000000000001        2.5744760384201322     
   12.800000000000001        12.000000000000000        2.5743980678476981     
   12.800000000000001        12.800000000000001        2.5753926237022893     
   12.800000000000001        13.600000000000001        2.5778187298563759     
   12.800000000000001        14.400000000000000        2.5802913418273952     
   12.800000000000001        15.200000000000001        2.5822498691707381     
   12.800000000000001        16.000000000000000        2.5851108197965083     
   12.800000000000001        16.800000000000001        2.5877417395258124     
   12.800000000000001        17.600000000000001        2.5902154040939882     
   12.800000000000001        18.400000000000002        2.5931703603951499     
   12.800000000000001        19.200000000000003        2.5946681882412617     
   12.800000000000001        20.000000000000000        2.5958931527203970     
   12.800000000000001        20.800000000000001        2.5974658140296398     
   12.800000000000001        21.600000000000001        2.5983167910382901     
   12.800000000000001        22.400000000000002        2.5976778050191371     
   12.800000000000001        23.200000000000003        2.5988964231247369     
   12.800000000000001        24.000000000000000        2.5988329595887167     
   12.800000000000001        24.800000000000001        2.5994411481560489     
   12.800000000000001        25.600000000000001        2.5979626334295838     
   12.800000000000001        26.400000000000002        2.5984192226914691     
   12.800000000000001        27.200000000000003        2.5982576705291827     
   12.800000000000001        28.000000000000000        2.5986528413267043     
   12.800000000000001        28.800000000000001        2.6001290962051486     
   12.800000000000001        29.600000000000001        2.5994262102734274     
   12.800000000000001        30.400000000000002        2.5994343120400516     
   12.800000000000001        31.200000000000003        2.5988021931710898     
   12.800000000000001        32.000000000000000        2.5980815418697301     

   13.600000000000001       0.80000000000000004        2.5976483789439517     
   13.600000000000001        1.6000000000000001        2.5964606357662974     
   13.600000000000001        2.4000000000000004        2.5957184045754604     
   13.600000000000001        3.2000000000000002        2.5927347382344021     
   13.600000000000001        4.0000000000000000        2.5902570624851515     
   13.600000000000001        4.8000000000000007        2.5871029653201649     
   13.600000000000001        5.6000000000000005        2.5843981188420191     
   13.600000000000001        6.4000000000000004        2.5812281098326255     
   13.600000000000001        7.2000000000000002        2.5794356725103187     
   13.600000000000001        8.0000000000000000        2.5767713982162452     
   13.600000000000001        8.8000000000000007        2.5739957049280862     
   13.600000000000001        9.6000000000000014        2.5724939178506356     
   13.600000000000001        10.400000000000000        2.5725795204055877     
   13.600000000000001        11.200000000000001        2.5722375175473147     
   13.600000000000001        12.000000000000000        2.5726298286904443     
   13.600000000000001        12.800000000000001        2.5737869630331272     
   13.600000000000001        13.600000000000001        2.5757975208455868     
   13.600000000000001        14.400000000000000        2.5787102318782265     
   13.600000000000001        15.200000000000001        2.5812438388792462     
   13.600000000000001        16.000000000000000        2.5839805100231987     
   13.600000000000001        16.800000000000001        2.5867747449548251     
   13.600000000000001        17.600000000000001        2.5905408273283634     
   13.600000000000001        18.400000000000002        2.5931787560291553     
   13.600000000000001        19.200000000000003        2.5949858212216723     
   13.600000000000001        20.000000000000000        2.5969676379574440     
   13.600000000000001        20.800000000000001        2.5983567338772464     
   13.600000000000001        21.600000000000001        2.5992677522358298     
   13.600000000000001        22.400000000000002        2.5991631407335447     
   13.600000000000001        23.200000000000003        2.5996285353697148     
   13.600000000000001        24.000000000000000        2.5997815646029840     
   13.600000000000001        24.800000000000001        2.5991928166523768     
   13.600000000000001        25.600000000000001        2.5994722824768299     
   13.600000000000001        26.400000000000002        2.5992152614063109     
   13.600000000000001        27.200000000000003        2.5985395864460346     
   13.600000000000001        28.000000000000000        2.5985922590883628     
   13.600000000000001        28.800000000000001        2.5986389540645920     
   13.600000000000001        29.600000000000001        2.5990985461186380     
   13.600000000000001        30.400000000000002        2.5989491322003979     
   13.600000000000001        31.200000000000003        2.5990044705255202     
   13.600000000000001        32.000000000000000        2.5992882884258592     

   14.400000000000000       0.80000000000000004        2.5971524020847472     
   14.400000000000000        1.6000000000000001        2.5959587340629104     
   14.400000000000000        2.4000000000000004        2.5945185449641626     
   14.400000000000000        3.2000000000000002        2.5925351005812263     
   14.400000000000000        4.0000000000000000        2.5895531808768699     
   14.400000000000000        4.8000000000000007        2.5878662584906142     
   14.400000000000000        5.6000000000000005        2.5836893830430019     
   14.400000000000000        6.4000000000000004        2.5811550218087831     
   14.400000000000000        7.2000000000000002        2.5787121248719260     
   14.400000000000000        8.0000000000000000        2.5753038527646193     
   14.400000000000000        8.8000000000000007        2.5732033824247380     
   14.400000000000000        9.6000000000000014        2.5713420277253061     
   14.400000000000000        10.400000000000000        2.5708244539390854     
   14.400000000000000        11.200000000000001        2.5705335020519371     
   14.400000000000000        12.000000000000000        2.5716986364330823     
   14.400000000000000        12.800000000000001        2.5726660807563175     
   14.400000000000000        13.600000000000001        2.5748276317411145     
   14.400000000000000        14.400000000000000        2.5777166719447790     
   14.400000000000000        15.200000000000001        2.5808537439972059     
   14.400000000000000        16.000000000000000        2.5840119120271399     
   14.400000000000000        16.800000000000001        2.5878498738896210     
   14.400000000000000        17.600000000000001        2.5914100638371615     
   14.400000000000000        18.400000000000002        2.5943433090762937     
   14.400000000000000        19.200000000000003        2.5960979544739917     
   14.400000000000000        20.000000000000000        2.5990152818023420     
   14.400000000000000        20.800000000000001        2.6001149638165182     
   14.400000000000000        21.600000000000001        2.6006539498511705     
   14.400000000000000        22.400000000000002        2.6014358770251911     
   14.400000000000000        23.200000000000003        2.6007099288555482     
   14.400000000000000        24.000000000000000        2.6005198324195486     
   14.400000000000000        24.800000000000001        2.6003076769782485     
   14.400000000000000        25.600000000000001        2.5998889606413149     
   14.400000000000000        26.400000000000002        2.5981157473535581     
   14.400000000000000        27.200000000000003        2.5985604409424443     
   14.400000000000000        28.000000000000000        2.5986911534392227     
   14.400000000000000        28.800000000000001        2.5978064393767633     
   14.400000000000000        29.600000000000001        2.5982307600978340     
   14.400000000000000        30.400000000000002        2.5981717478472555     
   14.400000000000000        31.200000000000003        2.5985286562600058     
   14.400000000000000        32.000000000000000        2.5975498310700620     

   15.200000000000001       0.80000000000000004        2.5969746586501836     
   15.200000000000001        1.6000000000000001        2.5959004244224526     
   15.200000000000001        2.4000000000000004        2.5940744589177602     
   15.200000000000001        3.2000000000000002        2.5920874637445595     
   15.200000000000001        4.0000000000000000        2.5893449990258368     
   15.200000000000001        4.8000000000000007        2.5863180203452223     
   15.200000000000001        5.6000000000000005        2.5833432690809626     
   15.200000000000001        6.4000000000000004        2.5800321183074093     
   15.200000000000001        7.2000000000000002        2.5773260422529543     
   15.200000000000001        8.0000000000000000        2.5741514794739877     
   15.200000000000001        8.8000000000000007        2.5713379542542687     
   15.200000000000001        9.6000000000000014        2.5709524897432874     
   15.200000000000001        10.400000000000000        2.5696796658468002     
   15.200000000000001        11.200000000000001        2.5692746157455280     
   15.200000000000001        12.000000000000000        2.5708441716157306     
   15.200000000000001        12.800000000000001        2.5719651983161218     
   15.200000000000001        13.600000000000001        2.5744637071354588     
   15.200000000000001        14.400000000000000        2.5780757511498060     
   15.200000000000001        15.200000000000001        2.5817319268073060     
   15.200000000000001        16.000000000000000        2.5849031632593586     
   15.200000000000001        16.800000000000001        2.5886496376394930     
   15.200000000000001        17.600000000000001        2.5924606419320111     
   15.200000000000001        18.400000000000002        2.5956581457248258     
   15.200000000000001        19.200000000000003        2.5989748338332448     
   15.200000000000001        20.000000000000000        2.6009993313465434     
   15.200000000000001        20.800000000000001        2.6031976083856847     
   15.200000000000001        21.600000000000001        2.6028395300961136     
   15.200000000000001        22.400000000000002        2.6040276042967685     
   15.200000000000001        23.200000000000003        2.6035818318435924     
   15.200000000000001        24.000000000000000        2.6024392879068352     
   15.200000000000001        24.800000000000001        2.6019433576419733     
   15.200000000000001        25.600000000000001        2.5999747815258969     
   15.200000000000001        26.400000000000002        2.6002100062180200     
   15.200000000000001        27.200000000000003        2.5995858220698174     
   15.200000000000001        28.000000000000000        2.5989856763472292     
   15.200000000000001        28.800000000000001        2.5984099427249183     
   15.200000000000001        29.600000000000001        2.5990031412314099     
   15.200000000000001        30.400000000000002        2.5985158476897867     
   15.200000000000001        31.200000000000003        2.5980423029805557     
   15.200000000000001        32.000000000000000        2.5993044401931447     

   16.000000000000000       0.80000000000000004        2.5963023792051576     
   16.000000000000000        1.6000000000000001        2.5953139656739332     
   16.000000000000000        2.4000000000000004        2.5939527620844518     
   16.000000000000000        3.2000000000000002        2.5920964612562605     
   16.000000000000000        4.0000000000000000        2.5888372998851024     
   16.000000000000000        4.8000000000000007        2.5864786310934411     
   16.000000000000000        5.6000000000000005        2.5825649993756326     
   16.000000000000000        6.4000000000000004        2.5800830946242663     
   16.000000000000000        7.2000000000000002        2.5774859714232421     
   16.000000000000000        8.0000000000000000        2.5751291784457973     
   16.000000000000000        8.8000000000000007        2.5724482007214067     
   16.000000000000000        9.6000000000000014        2.5712778059186787     
   16.000000000000000        10.400000000000000        2.5689996546746272     
   16.000000000000000        11.200000000000001        2.5703280371208090     
   16.000000000000000        12.000000000000000        2.5709824759313600     
   16.000000000000000        12.800000000000001        2.5731646463023075     
   16.000000000000000        13.600000000000001        2.5758204282277135     
   16.000000000000000        14.400000000000000        2.5804694547237523     
   16.000000000000000        15.200000000000001        2.5834698390212800     
   16.000000000000000        16.000000000000000        2.5870301207820563     
   16.000000000000000        16.800000000000001        2.5903881835401679     
   16.000000000000000        17.600000000000001        2.5943521717845974     
   16.000000000000000        18.400000000000002        2.5985854948839511     
   16.000000000000000        19.200000000000003        2.6017660917200689     
   16.000000000000000        20.000000000000000        2.6042021222480249     
   16.000000000000000        20.800000000000001        2.6047270970385115     
   16.000000000000000        21.600000000000001        2.6067187174868511     
   16.000000000000000        22.400000000000002        2.6078965801748413     
   16.000000000000000        23.200000000000003        2.6054781137666172     
   16.000000000000000        24.000000000000000        2.6044877655841336     
   16.000000000000000        24.800000000000001        2.6031739317398457     
   16.000000000000000        25.600000000000001        2.6023294744878256     
   16.000000000000000        26.400000000000002        2.6013879684969803     
   16.000000000000000        27.200000000000003        2.5999054865687934     
   16.000000000000000        28.000000000000000        2.6004920401369018     
   16.000000000000000        28.800000000000001        2.5986010910492205     
   16.000000000000000        29.600000000000001        2.5984772446664302     
   16.000000000000000        30.400000000000002        2.5986857905051131     
   16.000000000000000        31.200000000000003        2.5973742869406973     
   16.000000000000000        32.000000000000000        2.5977606969932499     

   16.800000000000001       0.80000000000000004        2.5966822395492155     
   16.800000000000001        1.6000000000000001        2.5958337994220120     
   16.800000000000001        2.4000000000000004        2.5932574382249269     
   16.800000000000001        3.2000000000000002        2.5918126681725426     
   16.800000000000001        4.0000000000000000        2.5895519750410845     
   16.800000000000001        4.8000000000000007        2.5872852238493880     
   16.800000000000001        5.6000000000000005        2.5833730878493202     
   16.800000000000001        6.4000000000000004        2.5810163381871756     
   16.800000000000001        7.2000000000000002        2.5780884086707321     
   16.800000000000001        8.0000000000000000        2.5758007846928894     
   16.800000000000001        8.8000000000000007        2.5736841689918539     
   16.800000000000001        9.6000000000000014        2.5711037030785620     
   16.800000000000001        10.400000000000000        2.5704568386579720     
   16.800000000000001        11.200000000000001        2.5720716559697543     
   16.800000000000001        12.000000000000000        2.5721396802499568     
   16.800000000000001        12.800000000000001        2.5741633558246408     
   16.800000000000001        13.600000000000001        2.5778881324021334     
   16.800000000000001        14.400000000000000        2.5807317097885023     
   16.800000000000001        15.200000000000001        2.5848127611335245     
   16.800000000000001        16.000000000000000        2.5897508135877074     
   16.800000000000001        16.800000000000001        2.5942161660289003     
   16.800000000000001        17.600000000000001        2.5985904713338299     
   16.800000000000001        18.400000000000002        2.6017392836536679     
   16.800000000000001        19.200000000000003        2.6055438365526244     
   16.800000000000001        20.000000000000000        2.6075846726411589     
   16.800000000000001        20.800000000000001        2.6092468515190204     
   16.800000000000001        21.600000000000001        2.6098940272397417     
   16.800000000000001        22.400000000000002        2.6095623336231628     
   16.800000000000001        23.200000000000003        2.6087424779949373     
   16.800000000000001        24.000000000000000        2.6076157612687285     
   16.800000000000001        24.800000000000001        2.6051047568323003     
   16.800000000000001        25.600000000000001        2.6037563671728625     
   16.800000000000001        26.400000000000002        2.6021394521465062     
   16.800000000000001        27.200000000000003        2.6007405695494312     
   16.800000000000001        28.000000000000000        2.5994631104753179     
   16.800000000000001        28.800000000000001        2.5986734248126222     
   16.800000000000001        29.600000000000001        2.5976184728002520     
   16.800000000000001        30.400000000000002        2.5980967479997115     
   16.800000000000001        31.200000000000003        2.5984513205827260     
   16.800000000000001        32.000000000000000        2.5972772801302773     

   17.600000000000001       0.80000000000000004        2.5967740247653350     
   17.600000000000001        1.6000000000000001        2.5955378299084244     
   17.600000000000001        2.4000000000000004        2.5954811124359645     
   17.600000000000001        3.2000000000000002        2.5924033732625440     
   17.600000000000001        4.0000000000000000        2.5901280277320340     
   17.600000000000001        4.8000000000000007        2.5878711501414808     
   17.600000000000001        5.6000000000000005        2.5851702336582316     
   17.600000000000001        6.4000000000000004        2.5821680536005278     
   17.600000000000001        7.2000000000000002        2.5799857592360254     
   17.600000000000001        8.0000000000000000        2.5766705553646250     
   17.600000000000001        8.8000000000000007        2.5746732482048227     
   17.600000000000001        9.6000000000000014        2.5728805315048562     
   17.600000000000001        10.400000000000000        2.5724539600464551     
   17.600000000000001        11.200000000000001        2.5726057618724827     
   17.600000000000001        12.000000000000000        2.5737328155045676     
   17.600000000000001        12.800000000000001        2.5759998837851796     
   17.600000000000001        13.600000000000001        2.5798672535513969     
   17.600000000000001        14.400000000000000        2.5827706013672183     
   17.600000000000001        15.200000000000001        2.5875611597031036     
   17.600000000000001        16.000000000000000        2.5931437134975304     
   17.600000000000001        16.800000000000001        2.5971757607112873     
   17.600000000000001        17.600000000000001        2.6008950827292772     
   17.600000000000001        18.400000000000002        2.6058606607264680     
   17.600000000000001        19.200000000000003        2.6086790848944097     
   17.600000000000001        20.000000000000000        2.6112689887667870     
   17.600000000000001        20.800000000000001        2.6133910333267916     
   17.600000000000001        21.600000000000001        2.6137943584842214     
   17.600000000000001        22.400000000000002        2.6120021091747438     
   17.600000000000001        23.200000000000003        2.6147862300138680     
   17.600000000000001        24.000000000000000        2.6094448969665911     
   17.600000000000001        24.800000000000001        2.6080393809301952     
   17.600000000000001        25.600000000000001        2.6056554326259405     
   17.600000000000001        26.400000000000002        2.6052087261244696     
   17.600000000000001        27.200000000000003        2.6020404704074873     
   17.600000000000001        28.000000000000000        2.6001486455181988     
   17.600000000000001        28.800000000000001        2.5972112013443360     
   17.600000000000001        29.600000000000001        2.5980741721394343     
   17.600000000000001        30.400000000000002        2.5984436944540783     
   17.600000000000001        31.200000000000003        2.5977999310330304     
   17.600000000000001        32.000000000000000        2.5955243196773012     

   18.400000000000002       0.80000000000000004        2.5972188408570882     
   18.400000000000002        1.6000000000000001        2.5971473832240068     
   18.400000000000002        2.4000000000000004        2.5952840476212766     
   18.400000000000002        3.2000000000000002        2.5941781626478662     
   18.400000000000002        4.0000000000000000        2.5913094263608318     
   18.400000000000002        4.8000000000000007        2.5894519514166228     
   18.400000000000002        5.6000000000000005        2.5855078675137784     
   18.400000000000002        6.4000000000000004        2.5837549540202449     
   18.400000000000002        7.2000000000000002        2.5805027319365776     
   18.400000000000002        8.0000000000000000        2.5778293929263647     
   18.400000000000002        8.8000000000000007        2.5765131185381258     
   18.400000000000002        9.6000000000000014        2.5755389318350610     
   18.400000000000002        10.400000000000000        2.5747379506736969     
   18.400000000000002        11.200000000000001        2.5738020893919229     
   18.400000000000002        12.000000000000000        2.5772688867367215     
   18.400000000000002        12.800000000000001        2.5789659136242520     
   18.400000000000002        13.600000000000001        2.5824129675794754     
   18.400000000000002        14.400000000000000        2.5863445970837966     
   18.400000000000002        15.200000000000001        2.5906828081809010     
   18.400000000000002        16.000000000000000        2.5975372484470340     
   18.400000000000002        16.800000000000001        2.6008918517094117     
   18.400000000000002        17.600000000000001        2.6056880256087180     
   18.400000000000002        18.400000000000002        2.6097901649028428     
   18.400000000000002        19.200000000000003        2.6133410898991416     
   18.400000000000002        20.000000000000000        2.6157711945980555     
   18.400000000000002        20.800000000000001        2.6173988291060972     
   18.400000000000002        21.600000000000001        2.6174001891844836     
   18.400000000000002        22.400000000000002        2.6179979059819196     
   18.400000000000002        23.200000000000003        2.6159668037528414     
   18.400000000000002        24.000000000000000        2.6123539967635381     
   18.400000000000002        24.800000000000001        2.6111520549229574     
   18.400000000000002        25.600000000000001        2.6072568742955395     
   18.400000000000002        26.400000000000002        2.6055612400399526     
   18.400000000000002        27.200000000000003        2.6029118802992848     
   18.400000000000002        28.000000000000000        2.6013351886142493     
   18.400000000000002        28.800000000000001        2.5990008828457198     
   18.400000000000002        29.600000000000001        2.5983665620649763     
   18.400000000000002        30.400000000000002        2.5978321678930905     
   18.400000000000002        31.200000000000003        2.5976980745056246     
   18.400000000000002        32.000000000000000        2.5964336123379090     

   19.200000000000003       0.80000000000000004        2.5973230170400843     
   19.200000000000003        1.6000000000000001        2.5963933354820736     
   19.200000000000003        2.4000000000000004        2.5956618642867406     
   19.200000000000003        3.2000000000000002        2.5946077166330839     
   19.200000000000003        4.0000000000000000        2.5930310498080624     
   19.200000000000003        4.8000000000000007        2.5908444947856504     
   19.200000000000003        5.6000000000000005        2.5876644200557717     
   19.200000000000003        6.4000000000000004        2.5872395275188507     
   19.200000000000003        7.2000000000000002        2.5830571703496283     
   19.200000000000003        8.0000000000000000        2.5804534411431321     
   19.200000000000003        8.8000000000000007        2.5790988441815887     
   19.200000000000003        9.6000000000000014        2.5777080909170098     
   19.200000000000003        10.400000000000000        2.5778936338165903     
   19.200000000000003        11.200000000000001        2.5779680174032427     
   19.200000000000003        12.000000000000000        2.5796556633929759     
   19.200000000000003        12.800000000000001        2.5846729158970656     
   19.200000000000003        13.600000000000001        2.5845247912235423     
   19.200000000000003        14.400000000000000        2.5897324153593502     
   19.200000000000003        15.200000000000001        2.5951231493352296     
   19.200000000000003        16.000000000000000        2.5994851122967848     
   19.200000000000003        16.800000000000001        2.6042775094979933     
   19.200000000000003        17.600000000000001        2.6096506978980525     
   19.200000000000003        18.400000000000002        2.6142319306312296     
   19.200000000000003        19.200000000000003        2.6177216216362758     
   19.200000000000003        20.000000000000000        2.6202150926162209     
   19.200000000000003        20.800000000000001        2.6213427226635977     
   19.200000000000003        21.600000000000001        2.6208597243739247     
   19.200000000000003        22.400000000000002        2.6204031260651228     
   19.200000000000003        23.200000000000003        2.6177864998950531     
   19.200000000000003        24.000000000000000        2.6162114302646460     
   19.200000000000003        24.800000000000001        2.6127778624551588     
   19.200000000000003        25.600000000000001        2.6115442355574379     
   19.200000000000003        26.400000000000002        2.6073258754020832     
   19.200000000000003        27.200000000000003        2.6046824736244742     
   19.200000000000003        28.000000000000000        2.6015225912838038     
   19.200000000000003        28.800000000000001        2.6006110566876819     
   19.200000000000003        29.600000000000001        2.6004425135742419     
   19.200000000000003        30.400000000000002        2.5990298576965376     
   19.200000000000003        31.200000000000003        2.5977561428198337     
   19.200000000000003        32.000000000000000        2.5966025445857808     

   20.000000000000000       0.80000000000000004        2.5975912147091593     
   20.000000000000000        1.6000000000000001        2.5967990286285350     
   20.000000000000000        2.4000000000000004        2.5973021807833687     
   20.000000000000000        3.2000000000000002        2.5958192977439323     
   20.000000000000000        4.0000000000000000        2.5937301668233386     
   20.000000000000000        4.8000000000000007        2.5916208585882350     
   20.000000000000000        5.6000000000000005        2.5902952020013030     
   20.000000000000000        6.4000000000000004        2.5882235331510364     
   20.000000000000000        7.2000000000000002        2.5845985328287799     
   20.000000000000000        8.0000000000000000        2.5832748226205857     
   20.000000000000000        8.8000000000000007        2.5829911287433402     
   20.000000000000000        9.6000000000000014        2.5797002359247592     
   20.000000000000000        10.400000000000000        2.5789141383457701     
   20.000000000000000        11.200000000000001        2.5812794692040177     
   20.000000000000000        12.000000000000000        2.5807700962717486     
   20.000000000000000        12.800000000000001        2.5850543130338384     
   20.000000000000000        13.600000000000001        2.5874792882914064     
   20.000000000000000        14.400000000000000        2.5932008576479926     
   20.000000000000000        15.200000000000001        2.5994602879522373     
   20.000000000000000        16.000000000000000        2.6028181807637738     
   20.000000000000000        16.800000000000001        2.6081363523896757     
   20.000000000000000        17.600000000000001        2.6134284567048112     
   20.000000000000000        18.400000000000002        2.6181789622593938     
   20.000000000000000        19.200000000000003        2.6210874365174850     
   20.000000000000000        20.000000000000000        2.6233367037632336     
   20.000000000000000        20.800000000000001        2.6254635474764974     
   20.000000000000000        21.600000000000001        2.6247485086325342     
   20.000000000000000        22.400000000000002        2.6234338483146096     
   20.000000000000000        23.200000000000003        2.6212614523711024     
   20.000000000000000        24.000000000000000        2.6186780837713273     
   20.000000000000000        24.800000000000001        2.6147936063115966     
   20.000000000000000        25.600000000000001        2.6114127808458618     
   20.000000000000000        26.400000000000002        2.6086917573668105     
   20.000000000000000        27.200000000000003        2.6057251839638815     
   20.000000000000000        28.000000000000000        2.6032636578712629     
   20.000000000000000        28.800000000000001        2.6024834234173926     
   20.000000000000000        29.600000000000001        2.6000996942565604     
   20.000000000000000        30.400000000000002        2.5993818136917879     
   20.000000000000000        31.200000000000003        2.5983296990467561     
   20.000000000000000        32.000000000000000        2.5978669040209281     

   20.800000000000001       0.80000000000000004        2.5977985659450775     
   20.800000000000001        1.6000000000000001        2.5973438161624278     
   20.800000000000001        2.4000000000000004        2.5978363870403096     
   20.800000000000001        3.2000000000000002        2.5970250162352930     
   20.800000000000001        4.0000000000000000        2.5950038895528351     
   20.800000000000001        4.8000000000000007        2.5936015486302120     
   20.800000000000001        5.6000000000000005        2.5904807779597050     
   20.800000000000001        6.4000000000000004        2.5902645203838186     
   20.800000000000001        7.2000000000000002        2.5874343236965003     
   20.800000000000001        8.0000000000000000        2.5864074396393293     
   20.800000000000001        8.8000000000000007        2.5838468445308247     
   20.800000000000001        9.6000000000000014        2.5847763482355370     
   20.800000000000001        10.400000000000000        2.5832192711322648     
   20.800000000000001        11.200000000000001        2.5844634116993284     
   20.800000000000001        12.000000000000000        2.5862253847371224     
   20.800000000000001        12.800000000000001        2.5883022678755911     
   20.800000000000001        13.600000000000001        2.5915054478273785     
   20.800000000000001        14.400000000000000        2.5964210441951114     
   20.800000000000001        15.200000000000001        2.6009689443477653     
   20.800000000000001        16.000000000000000        2.6060589306837545     
   20.800000000000001        16.800000000000001        2.6125334757688616     
   20.800000000000001        17.600000000000001        2.6147474520603353     
   20.800000000000001        18.400000000000002        2.6213263451846371     
   20.800000000000001        19.200000000000003        2.6241506352601704     
   20.800000000000001        20.000000000000000        2.6261677174727294     
   20.800000000000001        20.800000000000001        2.6272332602910806     
   20.800000000000001        21.600000000000001        2.6274719679939533     
   20.800000000000001        22.400000000000002        2.6261626705392893     
   20.800000000000001        23.200000000000003        2.6235095839966105     
   20.800000000000001        24.000000000000000        2.6207149531578589     
   20.800000000000001        24.800000000000001        2.6166400670970158     
   20.800000000000001        25.600000000000001        2.6132354725957989     
   20.800000000000001        26.400000000000002        2.6095568987385285     
   20.800000000000001        27.200000000000003        2.6062093083456750     
   20.800000000000001        28.000000000000000        2.6026684757731693     
   20.800000000000001        28.800000000000001        2.6008079859136264     
   20.800000000000001        29.600000000000001        2.6001168848591112     
   20.800000000000001        30.400000000000002        2.5989935761823664     
   20.800000000000001        31.200000000000003        2.5982992118464501     
   20.800000000000001        32.000000000000000        2.5979006331690919     

   21.600000000000001       0.80000000000000004        2.5981957671036833     
   21.600000000000001        1.6000000000000001        2.5979481781779143     
   21.600000000000001        2.4000000000000004        2.5973501268733252     
   21.600000000000001        3.2000000000000002        2.5976061422507746     
   21.600000000000001        4.0000000000000000        2.5964165880229726     
   21.600000000000001        4.8000000000000007        2.5957992656313085     
   21.600000000000001        5.6000000000000005        2.5937600857794223     
   21.600000000000001        6.4000000000000004        2.5923853226916664     
   21.600000000000001        7.2000000000000002        2.5894906996543714     
   21.600000000000001        8.0000000000000000        2.5874381952601051     
   21.600000000000001        8.8000000000000007        2.5872656887502616     
   21.600000000000001        9.6000000000000014        2.5869011461375639     
   21.600000000000001        10.400000000000000        2.5868901837661809     
   21.600000000000001        11.200000000000001        2.5870650719080248     
   21.600000000000001        12.000000000000000        2.5885720357615436     
   21.600000000000001        12.800000000000001        2.5917653431628005     
   21.600000000000001        13.600000000000001        2.5940659856118944     
   21.600000000000001        14.400000000000000        2.5995271371154764     
   21.600000000000001        15.200000000000001        2.6030977840970446     
   21.600000000000001        16.000000000000000        2.6083191606813010     
   21.600000000000001        16.800000000000001        2.6140734463577351     
   21.600000000000001        17.600000000000001        2.6188223390326901     
   21.600000000000001        18.400000000000002        2.6224829030196806     
   21.600000000000001        19.200000000000003        2.6261454310083909     
   21.600000000000001        20.000000000000000        2.6283804680923764     
   21.600000000000001        20.800000000000001        2.6289070236365859     
   21.600000000000001        21.600000000000001        2.6290839760794329     
   21.600000000000001        22.400000000000002        2.6275276423303859     
   21.600000000000001        23.200000000000003        2.6241618844740326     
   21.600000000000001        24.000000000000000        2.6219540727332924     
   21.600000000000001        24.800000000000001        2.6176970674830975     
   21.600000000000001        25.600000000000001        2.6138846926032433     
   21.600000000000001        26.400000000000002        2.6093056427184229     
   21.600000000000001        27.200000000000003        2.6063614531838666     
   21.600000000000001        28.000000000000000        2.6033754302629468     
   21.600000000000001        28.800000000000001        2.6016471029624055     
   21.600000000000001        29.600000000000001        2.5995437709836273     
   21.600000000000001        30.400000000000002        2.5989697637959992     
   21.600000000000001        31.200000000000003        2.5998585349249645     
   21.600000000000001        32.000000000000000        2.5972579856909239     

   22.400000000000002       0.80000000000000004        2.5992263922975249     
   22.400000000000002        1.6000000000000001        2.5983222151741709     
   22.400000000000002        2.4000000000000004        2.5988784548591264     
   22.400000000000002        3.2000000000000002        2.5982667837028379     
   22.400000000000002        4.0000000000000000        2.5976175060762894     
   22.400000000000002        4.8000000000000007        2.5971841716435304     
   22.400000000000002        5.6000000000000005        2.5953658979303560     
   22.400000000000002        6.4000000000000004        2.5940675788554439     
   22.400000000000002        7.2000000000000002        2.5921499763192304     
   22.400000000000002        8.0000000000000000        2.5911767123136857     
   22.400000000000002        8.8000000000000007        2.5901327377724943     
   22.400000000000002        9.6000000000000014        2.5900786376369989     
   22.400000000000002        10.400000000000000        2.5893828315923573     
   22.400000000000002        11.200000000000001        2.5898834629183138     
   22.400000000000002        12.000000000000000        2.5910913063567245     
   22.400000000000002        12.800000000000001        2.5940672872265225     
   22.400000000000002        13.600000000000001        2.5958608825088820     
   22.400000000000002        14.400000000000000        2.6007382698664254     
   22.400000000000002        15.200000000000001        2.6058529239756787     
   22.400000000000002        16.000000000000000        2.6092168454896991     
   22.400000000000002        16.800000000000001        2.6146281110311493     
   22.400000000000002        17.600000000000001        2.6198658000949009     
   22.400000000000002        18.400000000000002        2.6236032807670711     
   22.400000000000002        19.200000000000003        2.6270643904110949     
   22.400000000000002        20.000000000000000        2.6285242282152912     
   22.400000000000002        20.800000000000001        2.6298910965799189     
   22.400000000000002        21.600000000000001        2.6296386405508048     
   22.400000000000002        22.400000000000002        2.6266687792809891     
   22.400000000000002        23.200000000000003        2.6252057470696979     
   22.400000000000002        24.000000000000000        2.6223452328839860     
   22.400000000000002        24.800000000000001        2.6184654136470549     
   22.400000000000002        25.600000000000001        2.6141444118958725     
   22.400000000000002        26.400000000000002        2.6103516562782056     
   22.400000000000002        27.200000000000003        2.6057450347905253     
   22.400000000000002        28.000000000000000        2.6035410042470994     
   22.400000000000002        28.800000000000001        2.6007972616624038     
   22.400000000000002        29.600000000000001        2.6001154732577683     
   22.400000000000002        30.400000000000002        2.5982232246787058     
   22.400000000000002        31.200000000000003        2.5980748305226009     
   22.400000000000002        32.000000000000000        2.5980342422671052     

   23.200000000000003       0.80000000000000004        2.5978889858044663     
   23.200000000000003        1.6000000000000001        2.5989412934174383     
   23.200000000000003        2.4000000000000004        2.5989070039586224     
   23.200000000000003        3.2000000000000002        2.5989011662006543     
   23.200000000000003        4.0000000000000000        2.5989377107798268     
   23.200000000000003        4.8000000000000007        2.5985472432519177     
   23.200000000000003        5.6000000000000005        2.5969050116450809     
   23.200000000000003        6.4000000000000004        2.5947592508956334     
   23.200000000000003        7.2000000000000002        2.5951398636576184     
   23.200000000000003        8.0000000000000000        2.5932645903120566     
   23.200000000000003        8.8000000000000007        2.5932394760766249     
   23.200000000000003        9.6000000000000014        2.5916830644260869     
   23.200000000000003        10.400000000000000        2.5912158095971463     
   23.200000000000003        11.200000000000001        2.5922771396777300     
   23.200000000000003        12.000000000000000        2.5939722701328178     
   23.200000000000003        12.800000000000001        2.5957716412813454     
   23.200000000000003        13.600000000000001        2.5993782018519629     
   23.200000000000003        14.400000000000000        2.6025386056660986     
   23.200000000000003        15.200000000000001        2.6068189988221837     
   23.200000000000003        16.000000000000000        2.6099878843521997     
   23.200000000000003        16.800000000000001        2.6161246123036883     
   23.200000000000003        17.600000000000001        2.6200213207207765     
   23.200000000000003        18.400000000000002        2.6239489268189273     
   23.200000000000003        19.200000000000003        2.6272196886344128     
   23.200000000000003        20.000000000000000        2.6275175276480431     
   23.200000000000003        20.800000000000001        2.6295562580051368     
   23.200000000000003        21.600000000000001        2.6291128691606995     
   23.200000000000003        22.400000000000002        2.6270847615718629     
   23.200000000000003        23.200000000000003        2.6245803750495922     
   23.200000000000003        24.000000000000000        2.6214123088504482     
   23.200000000000003        24.800000000000001        2.6176753923171971     
   23.200000000000003        25.600000000000001        2.6138132995654995     
   23.200000000000003        26.400000000000002        2.6098972239429874     
   23.200000000000003        27.200000000000003        2.6066342982269632     
   23.200000000000003        28.000000000000000        2.6020810186035646     
   23.200000000000003        28.800000000000001        2.6010388375812745     
   23.200000000000003        29.600000000000001        2.5997848877731622     
   23.200000000000003        30.400000000000002        2.5990892545562416     
   23.200000000000003        31.200000000000003        2.5980753828558516     
   23.200000000000003        32.000000000000000        2.5972776334868781     

   24.000000000000000       0.80000000000000004        2.5984301475620604     
   24.000000000000000        1.6000000000000001        2.5980981951417390     
   24.000000000000000        2.4000000000000004        2.6004230304392046     
   24.000000000000000        3.2000000000000002        2.5996982216151561     
   24.000000000000000        4.0000000000000000        2.5989964896279445     
   24.000000000000000        4.8000000000000007        2.5989119539884524     
   24.000000000000000        5.6000000000000005        2.5982038562453211     
   24.000000000000000        6.4000000000000004        2.5970187596341092     
   24.000000000000000        7.2000000000000002        2.5961073047488643     
   24.000000000000000        8.0000000000000000        2.5945626357721436     
   24.000000000000000        8.8000000000000007        2.5942608923545243     
   24.000000000000000        9.6000000000000014        2.5937368010766595     
   24.000000000000000        10.400000000000000        2.5936323306278624     
   24.000000000000000        11.200000000000001        2.5943849431768067     
   24.000000000000000        12.000000000000000        2.5961415546078546     
   24.000000000000000        12.800000000000001        2.5990575799852325     
   24.000000000000000        13.600000000000001        2.5996153606689489     
   24.000000000000000        14.400000000000000        2.6040995918594336     
   24.000000000000000        15.200000000000001        2.6075689110122222     
   24.000000000000000        16.000000000000000        2.6114369415785732     
   24.000000000000000        16.800000000000001        2.6167076941152794     
   24.000000000000000        17.600000000000001        2.6197761666863180     
   24.000000000000000        18.400000000000002        2.6233055946673418     
   24.000000000000000        19.200000000000003        2.6255616753038642     
   24.000000000000000        20.000000000000000        2.6274482096069613     
   24.000000000000000        20.800000000000001        2.6267322671800999     
   24.000000000000000        21.600000000000001        2.6268957559267809     
   24.000000000000000        22.400000000000002        2.6264749673565508     
   24.000000000000000        23.200000000000003        2.6236440159382926     
   24.000000000000000        24.000000000000000        2.6209958016523229     
   24.000000000000000        24.800000000000001        2.6154808491254893     
   24.000000000000000        25.600000000000001        2.6121998529190398     
   24.000000000000000        26.400000000000002        2.6089172356385522     
   24.000000000000000        27.200000000000003        2.6055139985047053     
   24.000000000000000        28.000000000000000        2.6025510032625765     
   24.000000000000000        28.800000000000001        2.6008788897383011     
   24.000000000000000        29.600000000000001        2.5995785761249723     
   24.000000000000000        30.400000000000002        2.5987804233640999     
   24.000000000000000        31.200000000000003        2.5977887394475738     
   24.000000000000000        32.000000000000000        2.5979496340826884     

   24.800000000000001       0.80000000000000004        2.5986096829476364     
   24.800000000000001        1.6000000000000001        2.5997004734585709     
   24.800000000000001        2.4000000000000004        2.5998652750571583     
   24.800000000000001        3.2000000000000002        2.5999822474515724     
   24.800000000000001        4.0000000000000000        2.6000585594690486     
   24.800000000000001        4.8000000000000007        2.5997206972439661     
   24.800000000000001        5.6000000000000005        2.5991865936204581     
   24.800000000000001        6.4000000000000004        2.5980014443138821     
   24.800000000000001        7.2000000000000002        2.5983862892869238     
   24.800000000000001        8.0000000000000000        2.5968817215271831     
   24.800000000000001        8.8000000000000007        2.5942546914106899     
   24.800000000000001        9.6000000000000014        2.5955887939101041     
   24.800000000000001        10.400000000000000        2.5954958924159026     
   24.800000000000001        11.200000000000001        2.5962235585809577     
   24.800000000000001        12.000000000000000        2.5967629003433124     
   24.800000000000001        12.800000000000001        2.5985953926963088     
   24.800000000000001        13.600000000000001        2.6010238342584566     
   24.800000000000001        14.400000000000000        2.6039343157468786     
   24.800000000000001        15.200000000000001        2.6073364107699679     
   24.800000000000001        16.000000000000000        2.6111776039761323     
   24.800000000000001        16.800000000000001        2.6150774048848024     
   24.800000000000001        17.600000000000001        2.6183642298601808     
   24.800000000000001        18.400000000000002        2.6214510132613817     
   24.800000000000001        19.200000000000003        2.6234633639125717     
   24.800000000000001        20.000000000000000        2.6251473703145813     
   24.800000000000001        20.800000000000001        2.6252063472433775     
   24.800000000000001        21.600000000000001        2.6223999913441327     
   24.800000000000001        22.400000000000002        2.6223916008065471     
   24.800000000000001        23.200000000000003        2.6211281111963496     
   24.800000000000001        24.000000000000000        2.6170771023254775     
   24.800000000000001        24.800000000000001        2.6140839650172287     
   24.800000000000001        25.600000000000001        2.6110371208372380     
   24.800000000000001        26.400000000000002        2.6068004029584646     
   24.800000000000001        27.200000000000003        2.6047442469839241     
   24.800000000000001        28.000000000000000        2.6018461929313843     
   24.800000000000001        28.800000000000001        2.6003348416451950     
   24.800000000000001        29.600000000000001        2.5993446369121531     
   24.800000000000001        30.400000000000002        2.5988752772375059     
   24.800000000000001        31.200000000000003        2.5998609646306021     
   24.800000000000001        32.000000000000000        2.5983669612603078     

   25.600000000000001       0.80000000000000004        2.5994352259685960     
   25.600000000000001        1.6000000000000001        2.5995287001749237     
   25.600000000000001        2.4000000000000004        2.6009656573873796     
   25.600000000000001        3.2000000000000002        2.6003428301022264     
   25.600000000000001        4.0000000000000000        2.6027749294016829     
   25.600000000000001        4.8000000000000007        2.6001465535266735     
   25.600000000000001        5.6000000000000005        2.6008368972570945     
   25.600000000000001        6.4000000000000004        2.5997032540663709     
   25.600000000000001        7.2000000000000002        2.5987958666158395     
   25.600000000000001        8.0000000000000000        2.5976745271990151     
   25.600000000000001        8.8000000000000007        2.5972740637595053     
   25.600000000000001        9.6000000000000014        2.5968307681783500     
   25.600000000000001        10.400000000000000        2.5982679165987750     
   25.600000000000001        11.200000000000001        2.5971699688424281     
   25.600000000000001        12.000000000000000        2.5975100722849183     
   25.600000000000001        12.800000000000001        2.5977913898500820     
   25.600000000000001        13.600000000000001        2.6004355627473896     
   25.600000000000001        14.400000000000000        2.6037772561879491     
   25.600000000000001        15.200000000000001        2.6052661342808618     
   25.600000000000001        16.000000000000000        2.6102989357611524     
   25.600000000000001        16.800000000000001        2.6132409824963569     
   25.600000000000001        17.600000000000001        2.6159957257143991     
   25.600000000000001        18.400000000000002        2.6190033233625054     
   25.600000000000001        19.200000000000003        2.6204382507433008     
   25.600000000000001        20.000000000000000        2.6216558623878075     
   25.600000000000001        20.800000000000001        2.6228914834549775     
   25.600000000000001        21.600000000000001        2.6231422856469733     
   25.600000000000001        22.400000000000002        2.6196603336758786     
   25.600000000000001        23.200000000000003        2.6179210240430009     
   25.600000000000001        24.000000000000000        2.6164073717292102     
   25.600000000000001        24.800000000000001        2.6117817559292367     
   25.600000000000001        25.600000000000001        2.6084625333780402     
   25.600000000000001        26.400000000000002        2.6057561024669704     
   25.600000000000001        27.200000000000003        2.6032266075150154     
   25.600000000000001        28.000000000000000        2.6010263966691545     
   25.600000000000001        28.800000000000001        2.5995271869335097     
   25.600000000000001        29.600000000000001        2.5989050707507491     
   25.600000000000001        30.400000000000002        2.5979888144906691     
   25.600000000000001        31.200000000000003        2.5976835765001955     
   25.600000000000001        32.000000000000000        2.5977908123498099     

   26.400000000000002       0.80000000000000004        2.5987015420180124     
   26.400000000000002        1.6000000000000001        2.5991512641235741     
   26.400000000000002        2.4000000000000004        2.6000589661457227     
   26.400000000000002        3.2000000000000002        2.6009952686675919     
   26.400000000000002        4.0000000000000000        2.6011590697727325     
   26.400000000000002        4.8000000000000007        2.6012193107380224     
   26.400000000000002        5.6000000000000005        2.6008183838055214     
   26.400000000000002        6.4000000000000004        2.6009000871549133     
   26.400000000000002        7.2000000000000002        2.5989741376367688     
   26.400000000000002        8.0000000000000000        2.5990247229843830     
   26.400000000000002        8.8000000000000007        2.5998887851641412     
   26.400000000000002        9.6000000000000014        2.5978664823772566     
   26.400000000000002        10.400000000000000        2.5977386398842746     
   26.400000000000002        11.200000000000001        2.5975911433570196     
   26.400000000000002        12.000000000000000        2.5983620703079713     
   26.400000000000002        12.800000000000001        2.5994904271200148     
   26.400000000000002        13.600000000000001        2.6004445987240925     
   26.400000000000002        14.400000000000000        2.6027101693209720     
   26.400000000000002        15.200000000000001        2.6058684784381412     
   26.400000000000002        16.000000000000000        2.6080050656167821     
   26.400000000000002        16.800000000000001        2.6090531495201854     
   26.400000000000002        17.600000000000001        2.6132790273725890     
   26.400000000000002        18.400000000000002        2.6156486661384371     
   26.400000000000002        19.200000000000003        2.6175497885186640     
   26.400000000000002        20.000000000000000        2.6184135679045513     
   26.400000000000002        20.800000000000001        2.6179012962366977     
   26.400000000000002        21.600000000000001        2.6172980512756436     
   26.400000000000002        22.400000000000002        2.6162405345539272     
   26.400000000000002        23.200000000000003        2.6151428627941544     
   26.400000000000002        24.000000000000000        2.6118794259877887     
   26.400000000000002        24.800000000000001        2.6090755333068341     
   26.400000000000002        25.600000000000001        2.6064150264417130     
   26.400000000000002        26.400000000000002        2.6039825564046275     
   26.400000000000002        27.200000000000003        2.6020119995355748     
   26.400000000000002        28.000000000000000        2.5999224198981810     
   26.400000000000002        28.800000000000001        2.5985320984988785     
   26.400000000000002        29.600000000000001        2.5974801614466174     
   26.400000000000002        30.400000000000002        2.5974592190976562     
   26.400000000000002        31.200000000000003        2.5977690259015715     
   26.400000000000002        32.000000000000000        2.5984866400198401     

   27.200000000000003       0.80000000000000004        2.5988786199075622     
   27.200000000000003        1.6000000000000001        2.5997250327927710     
   27.200000000000003        2.4000000000000004        2.6002632797574883     
   27.200000000000003        3.2000000000000002        2.6004579301922206     
   27.200000000000003        4.0000000000000000        2.6021525591919858     
   27.200000000000003        4.8000000000000007        2.6021179313646692     
   27.200000000000003        5.6000000000000005        2.6012718467453033     
   27.200000000000003        6.4000000000000004        2.6008966666433802     
   27.200000000000003        7.2000000000000002        2.6010057655723520     
   27.200000000000003        8.0000000000000000        2.6002906062236253     
   27.200000000000003        8.8000000000000007        2.5992825452962744     
   27.200000000000003        9.6000000000000014        2.5982612439100823     
   27.200000000000003        10.400000000000000        2.5973809584621215     
   27.200000000000003        11.200000000000001        2.5990533851686082     
   27.200000000000003        12.000000000000000        2.5985722240888651     
   27.200000000000003        12.800000000000001        2.5991581694428909     
   27.200000000000003        13.600000000000001        2.6000017465297907     
   27.200000000000003        14.400000000000000        2.6016311598900432     
   27.200000000000003        15.200000000000001        2.6049099842274392     
   27.200000000000003        16.000000000000000        2.6055550852466531     
   27.200000000000003        16.800000000000001        2.6082887871368268     
   27.200000000000003        17.600000000000001        2.6094895205136046     
   27.200000000000003        18.400000000000002        2.6107652162807109     
   27.200000000000003        19.200000000000003        2.6131992768504726     
   27.200000000000003        20.000000000000000        2.6140472957838261     
   27.200000000000003        20.800000000000001        2.6143419008682618     
   27.200000000000003        21.600000000000001        2.6134010219686097     
   27.200000000000003        22.400000000000002        2.6126605471002731     
   27.200000000000003        23.200000000000003        2.6094433842024745     
   27.200000000000003        24.000000000000000        2.6085593241162424     
   27.200000000000003        24.800000000000001        2.6088688842851520     
   27.200000000000003        25.600000000000001        2.6043367773361634     
   27.200000000000003        26.400000000000002        2.6019746959869905     
   27.200000000000003        27.200000000000003        2.6003153667570524     
   27.200000000000003        28.000000000000000        2.5990862217554018     
   27.200000000000003        28.800000000000001        2.5965707066403780     
   27.200000000000003        29.600000000000001        2.5982205823821274     
   27.200000000000003        30.400000000000002        2.5972740457036729     
   27.200000000000003        31.200000000000003        2.5977032902466202     
   27.200000000000003        32.000000000000000        2.5976638011246518     

   28.000000000000000       0.80000000000000004        2.5991863239572481     
   28.000000000000000        1.6000000000000001        2.6000912489814185     
   28.000000000000000        2.4000000000000004        2.6002745750026133     
   28.000000000000000        3.2000000000000002        2.6016493433041386     
   28.000000000000000        4.0000000000000000        2.6005045261532000     
   28.000000000000000        4.8000000000000007        2.6002806512925236     
   28.000000000000000        5.6000000000000005        2.6034550191985302     
   28.000000000000000        6.4000000000000004        2.6023002601280738     
   28.000000000000000        7.2000000000000002        2.6022577279591150     
   28.000000000000000        8.0000000000000000        2.6003097323616835     
   28.000000000000000        8.8000000000000007        2.6005900884847004     
   28.000000000000000        9.6000000000000014        2.5983903849367485     
   28.000000000000000        10.400000000000000        2.5978029959153570     
   28.000000000000000        11.200000000000001        2.5982066409039564     
   28.000000000000000        12.000000000000000        2.5986073685637292     
   28.000000000000000        12.800000000000001        2.5993224186757451     
   28.000000000000000        13.600000000000001        2.5996014476073785     
   28.000000000000000        14.400000000000000        2.6010396023552422     
   28.000000000000000        15.200000000000001        2.6030192332738955     
   28.000000000000000        16.000000000000000        2.6036907956004316     
   28.000000000000000        16.800000000000001        2.6055213807654249     
   28.000000000000000        17.600000000000001        2.6068881553853309     
   28.000000000000000        18.400000000000002        2.6085952561186905     
   28.000000000000000        19.200000000000003        2.6079902548179015     
   28.000000000000000        20.000000000000000        2.6102115858286128     
   28.000000000000000        20.800000000000001        2.6100422393604936     
   28.000000000000000        21.600000000000001        2.6083505384399701     
   28.000000000000000        22.400000000000002        2.6092827896548325     
   28.000000000000000        23.200000000000003        2.6063358891219011     
   28.000000000000000        24.000000000000000        2.6056886378382482     
   28.000000000000000        24.800000000000001        2.6043996051683100     
   28.000000000000000        25.600000000000001        2.6027056727554592     
   28.000000000000000        26.400000000000002        2.6008785491274020     
   28.000000000000000        27.200000000000003        2.5989720365516216     
   28.000000000000000        28.000000000000000        2.5981117438067876     
   28.000000000000000        28.800000000000001        2.5972944836725436     
   28.000000000000000        29.600000000000001        2.5974562064600746     
   28.000000000000000        30.400000000000002        2.5975633212223723     
   28.000000000000000        31.200000000000003        2.5971660686027258     
   28.000000000000000        32.000000000000000        2.5982658842452069     

   28.800000000000001       0.80000000000000004        2.5992327510094242     
   28.800000000000001        1.6000000000000001        2.5994612756673163     
   28.800000000000001        2.4000000000000004        2.6000673027010794     
   28.800000000000001        3.2000000000000002        2.6008314713936360     
   28.800000000000001        4.0000000000000000        2.6026330391696533     
   28.800000000000001        4.8000000000000007        2.6015004295113493     
   28.800000000000001        5.6000000000000005        2.6016637723269267     
   28.800000000000001        6.4000000000000004        2.6018055789461925     
   28.800000000000001        7.2000000000000002        2.6004775195409331     
   28.800000000000001        8.0000000000000000        2.5999905479831829     
   28.800000000000001        8.8000000000000007        2.5998833868545961     
   28.800000000000001        9.6000000000000014        2.5997186866801032     
   28.800000000000001        10.400000000000000        2.5994375996449479     
   28.800000000000001        11.200000000000001        2.5987313108386072     
   28.800000000000001        12.000000000000000        2.5986325618569950     
   28.800000000000001        12.800000000000001        2.5988147200427054     
   28.800000000000001        13.600000000000001        2.5990035484265790     
   28.800000000000001        14.400000000000000        2.5989637392454847     
   28.800000000000001        15.200000000000001        2.6009601686796699     
   28.800000000000001        16.000000000000000        2.6012366147770623     
   28.800000000000001        16.800000000000001        2.6023831466365550     
   28.800000000000001        17.600000000000001        2.6042093430266213     
   28.800000000000001        18.400000000000002        2.6056564760865926     
   28.800000000000001        19.200000000000003        2.6052024787654466     
   28.800000000000001        20.000000000000000        2.6061802946727757     
   28.800000000000001        20.800000000000001        2.6052616669110331     
   28.800000000000001        21.600000000000001        2.6063242312678554     
   28.800000000000001        22.400000000000002        2.6046341557915960     
   28.800000000000001        23.200000000000003        2.6043087836442469     
   28.800000000000001        24.000000000000000        2.6033241570726755     
   28.800000000000001        24.800000000000001        2.6019514691239336     
   28.800000000000001        25.600000000000001        2.6005682800162773     
   28.800000000000001        26.400000000000002        2.5979349540305083     
   28.800000000000001        27.200000000000003        2.5973438005967302     
   28.800000000000001        28.000000000000000        2.5974258581531275     
   28.800000000000001        28.800000000000001        2.5961051909975654     
   28.800000000000001        29.600000000000001        2.5966643931350757     
   28.800000000000001        30.400000000000002        2.5975071537654091     
   28.800000000000001        31.200000000000003        2.5974483185380728     
   28.800000000000001        32.000000000000000        2.5984541177858698     

   29.600000000000001       0.80000000000000004        2.5986661685203840     
   29.600000000000001        1.6000000000000001        2.5992089245048593     
   29.600000000000001        2.4000000000000004        2.6002582239280043     
   29.600000000000001        3.2000000000000002        2.6019886805193391     
   29.600000000000001        4.0000000000000000        2.6016087963673531     
   29.600000000000001        4.8000000000000007        2.6006020244444277     
   29.600000000000001        5.6000000000000005        2.6016005290799677     
   29.600000000000001        6.4000000000000004        2.6028713176137575     
   29.600000000000001        7.2000000000000002        2.6011560470395763     
   29.600000000000001        8.0000000000000000        2.6000220147281397     
   29.600000000000001        8.8000000000000007        2.6000839469539714     
   29.600000000000001        9.6000000000000014        2.5996877814517716     
   29.600000000000001        10.400000000000000        2.5992972054190173     
   29.600000000000001        11.200000000000001        2.5987007515963656     
   29.600000000000001        12.000000000000000        2.5977600510121355     
   29.600000000000001        12.800000000000001        2.5983402649760601     
   29.600000000000001        13.600000000000001        2.5989042175114854     
   29.600000000000001        14.400000000000000        2.5994101052184835     
   29.600000000000001        15.200000000000001        2.6000576824039556     
   29.600000000000001        16.000000000000000        2.5997954085859654     
   29.600000000000001        16.800000000000001        2.6015251085767708     
   29.600000000000001        17.600000000000001        2.6012434918033813     
   29.600000000000001        18.400000000000002        2.6020900200025792     
   29.600000000000001        19.200000000000003        2.6030251368305959     
   29.600000000000001        20.000000000000000        2.6032600057867801     
   29.600000000000001        20.800000000000001        2.6034237906190145     
   29.600000000000001        21.600000000000001        2.6026154369810381     
   29.600000000000001        22.400000000000002        2.6018268908808082     
   29.600000000000001        23.200000000000003        2.6019049210174297     
   29.600000000000001        24.000000000000000        2.6008058265696730     
   29.600000000000001        24.800000000000001        2.6000677344865726     
   29.600000000000001        25.600000000000001        2.5982936290159495     
   29.600000000000001        26.400000000000002        2.5974392048979786     
   29.600000000000001        27.200000000000003        2.5967617836270263     
   29.600000000000001        28.000000000000000        2.5967622317183459     
   29.600000000000001        28.800000000000001        2.5961754617130355     
   29.600000000000001        29.600000000000001        2.5961244025346226     
   29.600000000000001        30.400000000000002        2.5969014736319238     
   29.600000000000001        31.200000000000003        2.5979660585725370     
   29.600000000000001        32.000000000000000        2.5977840281830273     

   30.400000000000002       0.80000000000000004        2.5987460747740312     
   30.400000000000002        1.6000000000000001        2.5994303633132105     
   30.400000000000002        2.4000000000000004        2.6000600538129404     
   30.400000000000002        3.2000000000000002        2.6008266067572094     
   30.400000000000002        4.0000000000000000        2.6011511558485285     
   30.400000000000002        4.8000000000000007        2.6013514041692769     
   30.400000000000002        5.6000000000000005        2.6024804255259095     
   30.400000000000002        6.4000000000000004        2.6022719742548590     
   30.400000000000002        7.2000000000000002        2.6013783087684916     
   30.400000000000002        8.0000000000000000        2.5992496933045968     
   30.400000000000002        8.8000000000000007        2.6017672843911872     
   30.400000000000002        9.6000000000000014        2.5999884673480032     
   30.400000000000002        10.400000000000000        2.5991027100269757     
   30.400000000000002        11.200000000000001        2.5982823871216927     
   30.400000000000002        12.000000000000000        2.5988944620344570     
   30.400000000000002        12.800000000000001        2.5975895653321164     
   30.400000000000002        13.600000000000001        2.5989432593228639     
   30.400000000000002        14.400000000000000        2.5978078919114225     
   30.400000000000002        15.200000000000001        2.5979217912373849     
   30.400000000000002        16.000000000000000        2.5989485474739671     
   30.400000000000002        16.800000000000001        2.5998917488976803     
   30.400000000000002        17.600000000000001        2.5998522767105445     
   30.400000000000002        18.400000000000002        2.6009569878424781     
   30.400000000000002        19.200000000000003        2.6007304330994367     
   30.400000000000002        20.000000000000000        2.6009328318797538     
   30.400000000000002        20.800000000000001        2.6006068894377563     
   30.400000000000002        21.600000000000001        2.5990820303662256     
   30.400000000000002        22.400000000000002        2.5998130227869192     
   30.400000000000002        23.200000000000003        2.5997059448903377     
   30.400000000000002        24.000000000000000        2.5981079748790492     
   30.400000000000002        24.800000000000001        2.5980885751063667     
   30.400000000000002        25.600000000000001        2.5973166132125400     
   30.400000000000002        26.400000000000002        2.5970881711679263     
   30.400000000000002        27.200000000000003        2.5965999674814042     
   30.400000000000002        28.000000000000000        2.5969553096827336     
   30.400000000000002        28.800000000000001        2.5958975132083393     
   30.400000000000002        29.600000000000001        2.5981349368898559     
   30.400000000000002        30.400000000000002        2.5971500261920295     
   30.400000000000002        31.200000000000003        2.5971215539152275     
   30.400000000000002        32.000000000000000        2.5980988751676617     

   31.200000000000003       0.80000000000000004        2.5999679459659948     
   31.200000000000003        1.6000000000000001        2.5989465807367189     
   31.200000000000003        2.4000000000000004        2.6002295705999474     
   31.200000000000003        3.2000000000000002        2.5985332573176443     
   31.200000000000003        4.0000000000000000        2.6015861384206413     
   31.200000000000003        4.8000000000000007        2.6010528562939030     
   31.200000000000003        5.6000000000000005        2.6011609807689093     
   31.200000000000003        6.4000000000000004        2.6024672590612736     
   31.200000000000003        7.2000000000000002        2.6012890816930363     
   31.200000000000003        8.0000000000000000        2.6005930118967044     
   31.200000000000003        8.8000000000000007        2.6007258339958312     
   31.200000000000003        9.6000000000000014        2.6005444002046834     
   31.200000000000003        10.400000000000000        2.6001679828676028     
   31.200000000000003        11.200000000000001        2.5994324874704509     
   31.200000000000003        12.000000000000000        2.5987967308475470     
   31.200000000000003        12.800000000000001        2.5983282702605135     
   31.200000000000003        13.600000000000001        2.5981393291314103     
   31.200000000000003        14.400000000000000        2.5990300389339152     
   31.200000000000003        15.200000000000001        2.5974684127174594     
   31.200000000000003        16.000000000000000        2.5983868518966164     
   31.200000000000003        16.800000000000001        2.5990495057648499     
   31.200000000000003        17.600000000000001        2.5986920996433969     
   31.200000000000003        18.400000000000002        2.5978411957770908     
   31.200000000000003        19.200000000000003        2.5990419937464724     
   31.200000000000003        20.000000000000000        2.5983419506164469     
   31.200000000000003        20.800000000000001        2.5989563180940518     
   31.200000000000003        21.600000000000001        2.5984415676681869     
   31.200000000000003        22.400000000000002        2.5983011879349172     
   31.200000000000003        23.200000000000003        2.5970687473830152     
   31.200000000000003        24.000000000000000        2.5974055825119984     
   31.200000000000003        24.800000000000001        2.5974946469159166     
   31.200000000000003        25.600000000000001        2.5967147038580558     
   31.200000000000003        26.400000000000002        2.5966064882950519     
   31.200000000000003        27.200000000000003        2.5959541714284540     
   31.200000000000003        28.000000000000000        2.5970126645475804     
   31.200000000000003        28.800000000000001        2.5966579614611796     
   31.200000000000003        29.600000000000001        2.5971622045484670     
   31.200000000000003        30.400000000000002        2.5975619151788156     
   31.200000000000003        31.200000000000003        2.5979490815579322     
   31.200000000000003        32.000000000000000        2.5975326082231764     

   32.000000000000000       0.80000000000000004        2.5994645180905773     
   32.000000000000000        1.6000000000000001        2.6003200510130666     
   32.000000000000000        2.4000000000000004        2.6005431593920183     
   32.000000000000000        3.2000000000000002        2.6009281588065583     
   32.000000000000000        4.0000000000000000        2.6025163731430032     
   32.000000000000000        4.8000000000000007        2.6018476814188300     
   32.000000000000000        5.6000000000000005        2.6017339085012297     
   32.000000000000000        6.4000000000000004        2.6018065655383866     
   32.000000000000000        7.2000000000000002        2.6014228442718128     
   32.000000000000000        8.0000000000000000        2.6018931713183662     
   32.000000000000000        8.8000000000000007        2.6009406880643064     
   32.000000000000000        9.6000000000000014        2.6006918736655305     
   32.000000000000000        10.400000000000000        2.6001638262657125     
   32.000000000000000        11.200000000000001        2.6001239651127825     
   32.000000000000000        12.000000000000000        2.5992520962396468     
   32.000000000000000        12.800000000000001        2.5984408177883407     
   32.000000000000000        13.600000000000001        2.5992363801497738     
   32.000000000000000        14.400000000000000        2.5991227640595773     
   32.000000000000000        15.200000000000001        2.5979611280585808     
   32.000000000000000        16.000000000000000        2.5984816050820139     
   32.000000000000000        16.800000000000001        2.5968006265602201     
   32.000000000000000        17.600000000000001        2.5984845868043327     
   32.000000000000000        18.400000000000002        2.5983112767824377     
   32.000000000000000        19.200000000000003        2.5969169223604607     
   32.000000000000000        20.000000000000000        2.5977144277598949     
   32.000000000000000        20.800000000000001        2.5983189315632100     
   32.000000000000000        21.600000000000001        2.5976564498461276     
   32.000000000000000        22.400000000000002        2.5979544803897179     
   32.000000000000000        23.200000000000003        2.5973944933156630     
   32.000000000000000        24.000000000000000        2.5981980475257203     
   32.000000000000000        24.800000000000001        2.5963249549296723     
   32.000000000000000        25.600000000000001        2.5966246783518612     
   32.000000000000000        26.400000000000002        2.5959608810131156     
   32.000000000000000        27.200000000000003        2.5967827590551775     
   32.000000000000000        28.000000000000000        2.5962912167537642     
   32.000000000000000        28.800000000000001        2.5970488428310987     
   32.000000000000000        29.600000000000001        2.5980873026462588     
   32.000000000000000        30.400000000000002        2.5981708434025625     
   32.000000000000000        31.200000000000003        2.5986814917300789     
   32.000000000000000        32.000000000000000        2.5986870870784617     
