# Supplementary material for: A first-principles phase field method for quantitatively predicting multi-composition phase separation without thermodynamic empirical parameter
Source: Nat Commun. 2019 Aug 1;10:3451. doi: 10.1038/s41467-019-11248-z (PMC6671953; doi:10.1038/s41467-019-11248-z)
Supplement: Supplementary file 3 — Source Data [file 41467_2019_11248_MOESM3_ESM.zip › supplementary-files/data-files/Fig.7/Fig7-e-Ni52.5%/out_Ni_100000-8.0]

  0.80000000000000004       0.80000000000000004        2.5995684353214288     
  0.80000000000000004        1.6000000000000001        2.6002717019513470     
  0.80000000000000004        2.4000000000000004        2.6011682749848699     
  0.80000000000000004        3.2000000000000002        2.6006126139258807     
  0.80000000000000004        4.0000000000000000        2.6016540050731360     
  0.80000000000000004        4.8000000000000007        2.6013347438698551     
  0.80000000000000004        5.6000000000000005        2.6019590025750992     
  0.80000000000000004        6.4000000000000004        2.6017547447765694     
  0.80000000000000004        7.2000000000000002        2.6011210253571337     
  0.80000000000000004        8.0000000000000000        2.6018692589026080     
  0.80000000000000004        8.8000000000000007        2.6016116885335685     
  0.80000000000000004        9.6000000000000014        2.6015297327102678     
  0.80000000000000004        10.400000000000000        2.6014456246608262     
  0.80000000000000004        11.200000000000001        2.5999632802195349     
  0.80000000000000004        12.000000000000000        2.6008195203436464     
  0.80000000000000004        12.800000000000001        2.5996119735186753     
  0.80000000000000004        13.600000000000001        2.5992152932835220     
  0.80000000000000004        14.400000000000000        2.5988423694864813     
  0.80000000000000004        15.200000000000001        2.5986531492808815     
  0.80000000000000004        16.000000000000000        2.5975116349158061     
  0.80000000000000004        16.800000000000001        2.5979069234999494     
  0.80000000000000004        17.600000000000001        2.5977271981161350     
  0.80000000000000004        18.400000000000002        2.5979891965566870     
  0.80000000000000004        19.200000000000003        2.5972041902277834     
  0.80000000000000004        20.000000000000000        2.5973157803690836     
  0.80000000000000004        20.800000000000001        2.5972682375269591     
  0.80000000000000004        21.600000000000001        2.5965194262973559     
  0.80000000000000004        22.400000000000002        2.5975086921957349     
  0.80000000000000004        23.200000000000003        2.5975010841778472     
  0.80000000000000004        24.000000000000000        2.5960516139002885     
  0.80000000000000004        24.800000000000001        2.5970887669969920     
  0.80000000000000004        25.600000000000001        2.5964896005739195     
  0.80000000000000004        26.400000000000002        2.5968764086590186     
  0.80000000000000004        27.200000000000003        2.5970905289799142     
  0.80000000000000004        28.000000000000000        2.5972479244356244     
  0.80000000000000004        28.800000000000001        2.5974038298783495     
  0.80000000000000004        29.600000000000001        2.5974967293736468     
  0.80000000000000004        30.400000000000002        2.5980332658553573     
  0.80000000000000004        31.200000000000003        2.5994305549741195     
  0.80000000000000004        32.000000000000000        2.6001236657993672     

   1.6000000000000001       0.80000000000000004        2.6002817258870481     
   1.6000000000000001        1.6000000000000001        2.6007391251554006     
   1.6000000000000001        2.4000000000000004        2.6000216298684937     
   1.6000000000000001        3.2000000000000002        2.6016850489034717     
   1.6000000000000001        4.0000000000000000        2.6014392858153661     
   1.6000000000000001        4.8000000000000007        2.6012474757642607     
   1.6000000000000001        5.6000000000000005        2.6020580700319149     
   1.6000000000000001        6.4000000000000004        2.6015328467336833     
   1.6000000000000001        7.2000000000000002        2.6016620362820930     
   1.6000000000000001        8.0000000000000000        2.6014115234782671     
   1.6000000000000001        8.8000000000000007        2.6014406626483044     
   1.6000000000000001        9.6000000000000014        2.6012995810900916     
   1.6000000000000001        10.400000000000000        2.6008598195530612     
   1.6000000000000001        11.200000000000001        2.6024605068224291     
   1.6000000000000001        12.000000000000000        2.5991607962982495     
   1.6000000000000001        12.800000000000001        2.6002859018473070     
   1.6000000000000001        13.600000000000001        2.5984113470833661     
   1.6000000000000001        14.400000000000000        2.5991233854051039     
   1.6000000000000001        15.200000000000001        2.5983340215105257     
   1.6000000000000001        16.000000000000000        2.5987511380222852     
   1.6000000000000001        16.800000000000001        2.5982992874690249     
   1.6000000000000001        17.600000000000001        2.5975369368259296     
   1.6000000000000001        18.400000000000002        2.5976089934906152     
   1.6000000000000001        19.200000000000003        2.5965930360268592     
   1.6000000000000001        20.000000000000000        2.5975087355381374     
   1.6000000000000001        20.800000000000001        2.5974029653006920     
   1.6000000000000001        21.600000000000001        2.5970076596387495     
   1.6000000000000001        22.400000000000002        2.5969664868069153     
   1.6000000000000001        23.200000000000003        2.5971452193342306     
   1.6000000000000001        24.000000000000000        2.5970022487985132     
   1.6000000000000001        24.800000000000001        2.5968407746002709     
   1.6000000000000001        25.600000000000001        2.5969409886455543     
   1.6000000000000001        26.400000000000002        2.5959348166536604     
   1.6000000000000001        27.200000000000003        2.5969059882611796     
   1.6000000000000001        28.000000000000000        2.5975246672296723     
   1.6000000000000001        28.800000000000001        2.5983396009444824     
   1.6000000000000001        29.600000000000001        2.5982199478099868     
   1.6000000000000001        30.400000000000002        2.5984348800616797     
   1.6000000000000001        31.200000000000003        2.5992555014779177     
   1.6000000000000001        32.000000000000000        2.5998621324710669     

   2.4000000000000004       0.80000000000000004        2.6000853015765872     
   2.4000000000000004        1.6000000000000001        2.6008962018457904     
   2.4000000000000004        2.4000000000000004        2.6015997916717906     
   2.4000000000000004        3.2000000000000002        2.6018138847356451     
   2.4000000000000004        4.0000000000000000        2.6014238962971290     
   2.4000000000000004        4.8000000000000007        2.6020255862650146     
   2.4000000000000004        5.6000000000000005        2.6027754214534062     
   2.4000000000000004        6.4000000000000004        2.6025167490347019     
   2.4000000000000004        7.2000000000000002        2.6022063843321024     
   2.4000000000000004        8.0000000000000000        2.6008269941929458     
   2.4000000000000004        8.8000000000000007        2.6015499526911796     
   2.4000000000000004        9.6000000000000014        2.6000042408591844     
   2.4000000000000004        10.400000000000000        2.6002831053365805     
   2.4000000000000004        11.200000000000001        2.6003524113948489     
   2.4000000000000004        12.000000000000000        2.6006443680095024     
   2.4000000000000004        12.800000000000001        2.6001895641484718     
   2.4000000000000004        13.600000000000001        2.6000494069242683     
   2.4000000000000004        14.400000000000000        2.5987188975134567     
   2.4000000000000004        15.200000000000001        2.5994238492540238     
   2.4000000000000004        16.000000000000000        2.5995980655787561     
   2.4000000000000004        16.800000000000001        2.5989194310492616     
   2.4000000000000004        17.600000000000001        2.5986492898127116     
   2.4000000000000004        18.400000000000002        2.5988575098286821     
   2.4000000000000004        19.200000000000003        2.5985090847560017     
   2.4000000000000004        20.000000000000000        2.5981767062995806     
   2.4000000000000004        20.800000000000001        2.5979319420945557     
   2.4000000000000004        21.600000000000001        2.5972855421822953     
   2.4000000000000004        22.400000000000002        2.5973815829184699     
   2.4000000000000004        23.200000000000003        2.5982989502273810     
   2.4000000000000004        24.000000000000000        2.5971694247059607     
   2.4000000000000004        24.800000000000001        2.5964771000608966     
   2.4000000000000004        25.600000000000001        2.5974086310332480     
   2.4000000000000004        26.400000000000002        2.5975429509445189     
   2.4000000000000004        27.200000000000003        2.5989169658908504     
   2.4000000000000004        28.000000000000000        2.5980043195382430     
   2.4000000000000004        28.800000000000001        2.5987216334026764     
   2.4000000000000004        29.600000000000001        2.5997385893199434     
   2.4000000000000004        30.400000000000002        2.5990352245408395     
   2.4000000000000004        31.200000000000003        2.6003241443621143     
   2.4000000000000004        32.000000000000000        2.6004019196448498     

   3.2000000000000002       0.80000000000000004        2.6003381402260080     
   3.2000000000000002        1.6000000000000001        2.6009540786169159     
   3.2000000000000002        2.4000000000000004        2.6028399317119586     
   3.2000000000000002        3.2000000000000002        2.6024059868977885     
   3.2000000000000002        4.0000000000000000        2.6016239778007852     
   3.2000000000000002        4.8000000000000007        2.6020630863691481     
   3.2000000000000002        5.6000000000000005        2.6019581020558484     
   3.2000000000000002        6.4000000000000004        2.6013735315907827     
   3.2000000000000002        7.2000000000000002        2.6006405907527772     
   3.2000000000000002        8.0000000000000000        2.6012613172451915     
   3.2000000000000002        8.8000000000000007        2.6020800758606271     
   3.2000000000000002        9.6000000000000014        2.6009846563977042     
   3.2000000000000002        10.400000000000000        2.6013174904459948     
   3.2000000000000002        11.200000000000001        2.6011723044353761     
   3.2000000000000002        12.000000000000000        2.6010194760627203     
   3.2000000000000002        12.800000000000001        2.6009730472067405     
   3.2000000000000002        13.600000000000001        2.5997970063451641     
   3.2000000000000002        14.400000000000000        2.5998558184006071     
   3.2000000000000002        15.200000000000001        2.6003968065725500     
   3.2000000000000002        16.000000000000000        2.6001605676169537     
   3.2000000000000002        16.800000000000001        2.5997445748655483     
   3.2000000000000002        17.600000000000001        2.5995509113720123     
   3.2000000000000002        18.400000000000002        2.5986238101413752     
   3.2000000000000002        19.200000000000003        2.5983148498479105     
   3.2000000000000002        20.000000000000000        2.5990675312785481     
   3.2000000000000002        20.800000000000001        2.5988992075368058     
   3.2000000000000002        21.600000000000001        2.5982507364673570     
   3.2000000000000002        22.400000000000002        2.5981848631022619     
   3.2000000000000002        23.200000000000003        2.5971899970192460     
   3.2000000000000002        24.000000000000000        2.5981537350132657     
   3.2000000000000002        24.800000000000001        2.5971553320186254     
   3.2000000000000002        25.600000000000001        2.5982362606865514     
   3.2000000000000002        26.400000000000002        2.5983262064501504     
   3.2000000000000002        27.200000000000003        2.5981668637539146     
   3.2000000000000002        28.000000000000000        2.5992524962899126     
   3.2000000000000002        28.800000000000001        2.6004061266944043     
   3.2000000000000002        29.600000000000001        2.6001343603617260     
   3.2000000000000002        30.400000000000002        2.6004986292925767     
   3.2000000000000002        31.200000000000003        2.6005000292817440     
   3.2000000000000002        32.000000000000000        2.6008009260222069     

   4.0000000000000000       0.80000000000000004        2.6007541686479327     
   4.0000000000000000        1.6000000000000001        2.6006683257965721     
   4.0000000000000000        2.4000000000000004        2.6012232548371572     
   4.0000000000000000        3.2000000000000002        2.6020863448508078     
   4.0000000000000000        4.0000000000000000        2.6017573216303491     
   4.0000000000000000        4.8000000000000007        2.6024700457419452     
   4.0000000000000000        5.6000000000000005        2.6015274465658966     
   4.0000000000000000        6.4000000000000004        2.6015245699424678     
   4.0000000000000000        7.2000000000000002        2.6008063107011754     
   4.0000000000000000        8.0000000000000000        2.6010921588105735     
   4.0000000000000000        8.8000000000000007        2.6010565562094365     
   4.0000000000000000        9.6000000000000014        2.6010073877224107     
   4.0000000000000000        10.400000000000000        2.6009759418715430     
   4.0000000000000000        11.200000000000001        2.6007930428509329     
   4.0000000000000000        12.000000000000000        2.6005247382001229     
   4.0000000000000000        12.800000000000001        2.5999788712133589     
   4.0000000000000000        13.600000000000001        2.6007032957380414     
   4.0000000000000000        14.400000000000000        2.6007948532185479     
   4.0000000000000000        15.200000000000001        2.6002401494956118     
   4.0000000000000000        16.000000000000000        2.6001605755675570     
   4.0000000000000000        16.800000000000001        2.6002650751531120     
   4.0000000000000000        17.600000000000001        2.6003305127786103     
   4.0000000000000000        18.400000000000002        2.6010958142109035     
   4.0000000000000000        19.200000000000003        2.5998545737324052     
   4.0000000000000000        20.000000000000000        2.5993027238510975     
   4.0000000000000000        20.800000000000001        2.5991448450885195     
   4.0000000000000000        21.600000000000001        2.5980610160968389     
   4.0000000000000000        22.400000000000002        2.5989406993688493     
   4.0000000000000000        23.200000000000003        2.6002894969176502     
   4.0000000000000000        24.000000000000000        2.5998869142563703     
   4.0000000000000000        24.800000000000001        2.5993556534438245     
   4.0000000000000000        25.600000000000001        2.5993837938732112     
   4.0000000000000000        26.400000000000002        2.5993485763373778     
   4.0000000000000000        27.200000000000003        2.5988060228643257     
   4.0000000000000000        28.000000000000000        2.5994494190923421     
   4.0000000000000000        28.800000000000001        2.6004517224421768     
   4.0000000000000000        29.600000000000001        2.6003868854897392     
   4.0000000000000000        30.400000000000002        2.6010502369695394     
   4.0000000000000000        31.200000000000003        2.6007465350942103     
   4.0000000000000000        32.000000000000000        2.6013003682842042     

   4.8000000000000007       0.80000000000000004        2.6019929870708918     
   4.8000000000000007        1.6000000000000001        2.6016167084570427     
   4.8000000000000007        2.4000000000000004        2.6015310835093026     
   4.8000000000000007        3.2000000000000002        2.6014938606977083     
   4.8000000000000007        4.0000000000000000        2.6010517858482940     
   4.8000000000000007        4.8000000000000007        2.6016081974498650     
   4.8000000000000007        5.6000000000000005        2.6009065882038991     
   4.8000000000000007        6.4000000000000004        2.6016732234615940     
   4.8000000000000007        7.2000000000000002        2.6005429966970910     
   4.8000000000000007        8.0000000000000000        2.6005588004687317     
   4.8000000000000007        8.8000000000000007        2.5995863115839128     
   4.8000000000000007        9.6000000000000014        2.5998502923217148     
   4.8000000000000007        10.400000000000000        2.5996037750780494     
   4.8000000000000007        11.200000000000001        2.6000663207079606     
   4.8000000000000007        12.000000000000000        2.6005812851966095     
   4.8000000000000007        12.800000000000001        2.5996060116500295     
   4.8000000000000007        13.600000000000001        2.5991889212663386     
   4.8000000000000007        14.400000000000000        2.5982487646777739     
   4.8000000000000007        15.200000000000001        2.6000060675897672     
   4.8000000000000007        16.000000000000000        2.6010045062017428     
   4.8000000000000007        16.800000000000001        2.6004428201655494     
   4.8000000000000007        17.600000000000001        2.6016376838611457     
   4.8000000000000007        18.400000000000002        2.6002002245953748     
   4.8000000000000007        19.200000000000003        2.6001220110265719     
   4.8000000000000007        20.000000000000000        2.6000736555650654     
   4.8000000000000007        20.800000000000001        2.5999651254015284     
   4.8000000000000007        21.600000000000001        2.5997319378286479     
   4.8000000000000007        22.400000000000002        2.5996688655275744     
   4.8000000000000007        23.200000000000003        2.5996336034178338     
   4.8000000000000007        24.000000000000000        2.5993356028690520     
   4.8000000000000007        24.800000000000001        2.5996725354657637     
   4.8000000000000007        25.600000000000001        2.6001923943272769     
   4.8000000000000007        26.400000000000002        2.5975277534981287     
   4.8000000000000007        27.200000000000003        2.6000752952435078     
   4.8000000000000007        28.000000000000000        2.5996386975620172     
   4.8000000000000007        28.800000000000001        2.6001640463208484     
   4.8000000000000007        29.600000000000001        2.6006518687079936     
   4.8000000000000007        30.400000000000002        2.6006302664200218     
   4.8000000000000007        31.200000000000003        2.6006152457868823     
   4.8000000000000007        32.000000000000000        2.6015738515307163     

   5.6000000000000005       0.80000000000000004        2.6002582724344605     
   5.6000000000000005        1.6000000000000001        2.6012712762703640     
   5.6000000000000005        2.4000000000000004        2.6020452319037597     
   5.6000000000000005        3.2000000000000002        2.6015668627363331     
   5.6000000000000005        4.0000000000000000        2.6025919265286119     
   5.6000000000000005        4.8000000000000007        2.6011140074103269     
   5.6000000000000005        5.6000000000000005        2.6005134380714710     
   5.6000000000000005        6.4000000000000004        2.5999014229684221     
   5.6000000000000005        7.2000000000000002        2.5996609272253215     
   5.6000000000000005        8.0000000000000000        2.5995762990147577     
   5.6000000000000005        8.8000000000000007        2.5993765356346805     
   5.6000000000000005        9.6000000000000014        2.5989564132088105     
   5.6000000000000005        10.400000000000000        2.6000157933853338     
   5.6000000000000005        11.200000000000001        2.5986141369401508     
   5.6000000000000005        12.000000000000000        2.5987183697855638     
   5.6000000000000005        12.800000000000001        2.5992989145115506     
   5.6000000000000005        13.600000000000001        2.5999041812914747     
   5.6000000000000005        14.400000000000000        2.5996250039025104     
   5.6000000000000005        15.200000000000001        2.5998249939209876     
   5.6000000000000005        16.000000000000000        2.6000722697608323     
   5.6000000000000005        16.800000000000001        2.6004876200212581     
   5.6000000000000005        17.600000000000001        2.6002554764139236     
   5.6000000000000005        18.400000000000002        2.6002014954510906     
   5.6000000000000005        19.200000000000003        2.6030703335296761     
   5.6000000000000005        20.000000000000000        2.6005433245830596     
   5.6000000000000005        20.800000000000001        2.6005061618587781     
   5.6000000000000005        21.600000000000001        2.6003876523863001     
   5.6000000000000005        22.400000000000002        2.6002553254519514     
   5.6000000000000005        23.200000000000003        2.6010666421385364     
   5.6000000000000005        24.000000000000000        2.6001275727571511     
   5.6000000000000005        24.800000000000001        2.5994128788961155     
   5.6000000000000005        25.600000000000001        2.5996690870884391     
   5.6000000000000005        26.400000000000002        2.6000409484549456     
   5.6000000000000005        27.200000000000003        2.6012829021668917     
   5.6000000000000005        28.000000000000000        2.6009527020537337     
   5.6000000000000005        28.800000000000001        2.6008996986865065     
   5.6000000000000005        29.600000000000001        2.6014415925617436     
   5.6000000000000005        30.400000000000002        2.6009331680541994     
   5.6000000000000005        31.200000000000003        2.6018601627862066     
   5.6000000000000005        32.000000000000000        2.6014979435195627     

   6.4000000000000004       0.80000000000000004        2.6019310020737811     
   6.4000000000000004        1.6000000000000001        2.6013257372998813     
   6.4000000000000004        2.4000000000000004        2.6022778885577624     
   6.4000000000000004        3.2000000000000002        2.6017087690188530     
   6.4000000000000004        4.0000000000000000        2.5999531273934600     
   6.4000000000000004        4.8000000000000007        2.6002791649329202     
   6.4000000000000004        5.6000000000000005        2.5993589022756871     
   6.4000000000000004        6.4000000000000004        2.5983966608161593     
   6.4000000000000004        7.2000000000000002        2.5981743051429196     
   6.4000000000000004        8.0000000000000000        2.5979371431874423     
   6.4000000000000004        8.8000000000000007        2.5978538167200877     
   6.4000000000000004        9.6000000000000014        2.5978616596500452     
   6.4000000000000004        10.400000000000000        2.5981091995734711     
   6.4000000000000004        11.200000000000001        2.5973230769798232     
   6.4000000000000004        12.000000000000000        2.5985435540329722     
   6.4000000000000004        12.800000000000001        2.5984189544374310     
   6.4000000000000004        13.600000000000001        2.5979154573310113     
   6.4000000000000004        14.400000000000000        2.5976209060332081     
   6.4000000000000004        15.200000000000001        2.5993587636286564     
   6.4000000000000004        16.000000000000000        2.5988399099230119     
   6.4000000000000004        16.800000000000001        2.5996329029259129     
   6.4000000000000004        17.600000000000001        2.6007916471168508     
   6.4000000000000004        18.400000000000002        2.6008269768971686     
   6.4000000000000004        19.200000000000003        2.6008030094174792     
   6.4000000000000004        20.000000000000000        2.6008049179674377     
   6.4000000000000004        20.800000000000001        2.6005095065969561     
   6.4000000000000004        21.600000000000001        2.6004597609251507     
   6.4000000000000004        22.400000000000002        2.6007138500279825     
   6.4000000000000004        23.200000000000003        2.6003946021233646     
   6.4000000000000004        24.000000000000000        2.5981944348124926     
   6.4000000000000004        24.800000000000001        2.6003608038901103     
   6.4000000000000004        25.600000000000001        2.6016326410196164     
   6.4000000000000004        26.400000000000002        2.6007579197868336     
   6.4000000000000004        27.200000000000003        2.6012480382507719     
   6.4000000000000004        28.000000000000000        2.6003149446980669     
   6.4000000000000004        28.800000000000001        2.6016135696334235     
   6.4000000000000004        29.600000000000001        2.6016726956289302     
   6.4000000000000004        30.400000000000002        2.6005369805257099     
   6.4000000000000004        31.200000000000003        2.6014839908866723     
   6.4000000000000004        32.000000000000000        2.6013866779187245     

   7.2000000000000002       0.80000000000000004        2.6018920846309936     
   7.2000000000000002        1.6000000000000001        2.6003359974580786     
   7.2000000000000002        2.4000000000000004        2.6012534792572026     
   7.2000000000000002        3.2000000000000002        2.6013142750507781     
   7.2000000000000002        4.0000000000000000        2.6001314944672465     
   7.2000000000000002        4.8000000000000007        2.5989788830616272     
   7.2000000000000002        5.6000000000000005        2.5981278047403857     
   7.2000000000000002        6.4000000000000004        2.5976960695133422     
   7.2000000000000002        7.2000000000000002        2.5960466842807595     
   7.2000000000000002        8.0000000000000000        2.5957437383258566     
   7.2000000000000002        8.8000000000000007        2.5957856331211033     
   7.2000000000000002        9.6000000000000014        2.5963751337592229     
   7.2000000000000002        10.400000000000000        2.5959055293743347     
   7.2000000000000002        11.200000000000001        2.5951404556226412     
   7.2000000000000002        12.000000000000000        2.5946555722350797     
   7.2000000000000002        12.800000000000001        2.5958715630249567     
   7.2000000000000002        13.600000000000001        2.5965591992352399     
   7.2000000000000002        14.400000000000000        2.5967926335728246     
   7.2000000000000002        15.200000000000001        2.5975278149456433     
   7.2000000000000002        16.000000000000000        2.5982473328424991     
   7.2000000000000002        16.800000000000001        2.5989735952547264     
   7.2000000000000002        17.600000000000001        2.5987083398088853     
   7.2000000000000002        18.400000000000002        2.5998009846618721     
   7.2000000000000002        19.200000000000003        2.5998053708051962     
   7.2000000000000002        20.000000000000000        2.6005823422354886     
   7.2000000000000002        20.800000000000001        2.6001365767868578     
   7.2000000000000002        21.600000000000001        2.6001613437674500     
   7.2000000000000002        22.400000000000002        2.6017416203079771     
   7.2000000000000002        23.200000000000003        2.6002989250612232     
   7.2000000000000002        24.000000000000000        2.6014634881894265     
   7.2000000000000002        24.800000000000001        2.6006546371418517     
   7.2000000000000002        25.600000000000001        2.6006595899848901     
   7.2000000000000002        26.400000000000002        2.6006106628291366     
   7.2000000000000002        27.200000000000003        2.6006146072075329     
   7.2000000000000002        28.000000000000000        2.6001072919169643     
   7.2000000000000002        28.800000000000001        2.6008834041835782     
   7.2000000000000002        29.600000000000001        2.6012515270039218     
   7.2000000000000002        30.400000000000002        2.6012437763429643     
   7.2000000000000002        31.200000000000003        2.6017272508693559     
   7.2000000000000002        32.000000000000000        2.6009725020753942     

   8.0000000000000000       0.80000000000000004        2.6012344861459145     
   8.0000000000000000        1.6000000000000001        2.6009915616628021     
   8.0000000000000000        2.4000000000000004        2.6011501735186875     
   8.0000000000000000        3.2000000000000002        2.5999494616078160     
   8.0000000000000000        4.0000000000000000        2.5984503525044955     
   8.0000000000000000        4.8000000000000007        2.5977263964474240     
   8.0000000000000000        5.6000000000000005        2.5968436584944699     
   8.0000000000000000        6.4000000000000004        2.5958802303123232     
   8.0000000000000000        7.2000000000000002        2.5943992511167462     
   8.0000000000000000        8.0000000000000000        2.5935416445464439     
   8.0000000000000000        8.8000000000000007        2.5924806489765491     
   8.0000000000000000        9.6000000000000014        2.5919824904770494     
   8.0000000000000000        10.400000000000000        2.5924631067648165     
   8.0000000000000000        11.200000000000001        2.5929580951919502     
   8.0000000000000000        12.000000000000000        2.5928432750274331     
   8.0000000000000000        12.800000000000001        2.5937998439222389     
   8.0000000000000000        13.600000000000001        2.5941650951426651     
   8.0000000000000000        14.400000000000000        2.5947086442017482     
   8.0000000000000000        15.200000000000001        2.5960280043644950     
   8.0000000000000000        16.000000000000000        2.5969235111375051     
   8.0000000000000000        16.800000000000001        2.5976395249751780     
   8.0000000000000000        17.600000000000001        2.5988134440619155     
   8.0000000000000000        18.400000000000002        2.5993369564443012     
   8.0000000000000000        19.200000000000003        2.5969999417519447     
   8.0000000000000000        20.000000000000000        2.5999525207173697     
   8.0000000000000000        20.800000000000001        2.5991081485374417     
   8.0000000000000000        21.600000000000001        2.6002406004577714     
   8.0000000000000000        22.400000000000002        2.6013655188825258     
   8.0000000000000000        23.200000000000003        2.6009762909027638     
   8.0000000000000000        24.000000000000000        2.6007358129915388     
   8.0000000000000000        24.800000000000001        2.6007306063017377     
   8.0000000000000000        25.600000000000001        2.6003461213664418     
   8.0000000000000000        26.400000000000002        2.6007476300438919     
   8.0000000000000000        27.200000000000003        2.6006494550906432     
   8.0000000000000000        28.000000000000000        2.6026602189006769     
   8.0000000000000000        28.800000000000001        2.5999905921295596     
   8.0000000000000000        29.600000000000001        2.6011699321189647     
   8.0000000000000000        30.400000000000002        2.6017411937903607     
   8.0000000000000000        31.200000000000003        2.6015719091032605     
   8.0000000000000000        32.000000000000000        2.6022306133891751     

   8.8000000000000007       0.80000000000000004        2.6010790578897822     
   8.8000000000000007        1.6000000000000001        2.6006624107346021     
   8.8000000000000007        2.4000000000000004        2.6011443865646431     
   8.8000000000000007        3.2000000000000002        2.5977045794650411     
   8.8000000000000007        4.0000000000000000        2.5966376275239784     
   8.8000000000000007        4.8000000000000007        2.5961545671375239     
   8.8000000000000007        5.6000000000000005        2.5941966952280233     
   8.8000000000000007        6.4000000000000004        2.5937903326388603     
   8.8000000000000007        7.2000000000000002        2.5928388663509456     
   8.8000000000000007        8.0000000000000000        2.5914804137987963     
   8.8000000000000007        8.8000000000000007        2.5906435878336604     
   8.8000000000000007        9.6000000000000014        2.5893952215982630     
   8.8000000000000007        10.400000000000000        2.5894004704422118     
   8.8000000000000007        11.200000000000001        2.5899233741859722     
   8.8000000000000007        12.000000000000000        2.5904054514588322     
   8.8000000000000007        12.800000000000001        2.5897439307569114     
   8.8000000000000007        13.600000000000001        2.5931970529543991     
   8.8000000000000007        14.400000000000000        2.5928510233412605     
   8.8000000000000007        15.200000000000001        2.5925632521140067     
   8.8000000000000007        16.000000000000000        2.5963217302702422     
   8.8000000000000007        16.800000000000001        2.5960377710236520     
   8.8000000000000007        17.600000000000001        2.5966993637616431     
   8.8000000000000007        18.400000000000002        2.5978131799661646     
   8.8000000000000007        19.200000000000003        2.5973370479319025     
   8.8000000000000007        20.000000000000000        2.5997558646133139     
   8.8000000000000007        20.800000000000001        2.5992626883529142     
   8.8000000000000007        21.600000000000001        2.5992670994507243     
   8.8000000000000007        22.400000000000002        2.5999768906772287     
   8.8000000000000007        23.200000000000003        2.5999724549510610     
   8.8000000000000007        24.000000000000000        2.5995925851076582     
   8.8000000000000007        24.800000000000001        2.5997008180553109     
   8.8000000000000007        25.600000000000001        2.5997915864181818     
   8.8000000000000007        26.400000000000002        2.6001643931688010     
   8.8000000000000007        27.200000000000003        2.6003899393858090     
   8.8000000000000007        28.000000000000000        2.6003490346717970     
   8.8000000000000007        28.800000000000001        2.6011417126910388     
   8.8000000000000007        29.600000000000001        2.6001720739468048     
   8.8000000000000007        30.400000000000002        2.6013810612028943     
   8.8000000000000007        31.200000000000003        2.6021003267583209     
   8.8000000000000007        32.000000000000000        2.6013160466691261     

   9.6000000000000014       0.80000000000000004        2.6010481514062684     
   9.6000000000000014        1.6000000000000001        2.6000147709321113     
   9.6000000000000014        2.4000000000000004        2.5988877701343891     
   9.6000000000000014        3.2000000000000002        2.5973440910366454     
   9.6000000000000014        4.0000000000000000        2.5957466049430176     
   9.6000000000000014        4.8000000000000007        2.5947490951062222     
   9.6000000000000014        5.6000000000000005        2.5935237439614234     
   9.6000000000000014        6.4000000000000004        2.5917490989401579     
   9.6000000000000014        7.2000000000000002        2.5910295232496443     
   9.6000000000000014        8.0000000000000000        2.5892330935818153     
   9.6000000000000014        8.8000000000000007        2.5893946186528107     
   9.6000000000000014        9.6000000000000014        2.5854128227616560     
   9.6000000000000014        10.400000000000000        2.5861747792407264     
   9.6000000000000014        11.200000000000001        2.5861441257572073     
   9.6000000000000014        12.000000000000000        2.5873564777491724     
   9.6000000000000014        12.800000000000001        2.5870892306943856     
   9.6000000000000014        13.600000000000001        2.5870915218792829     
   9.6000000000000014        14.400000000000000        2.5891445836728897     
   9.6000000000000014        15.200000000000001        2.5915018581470042     
   9.6000000000000014        16.000000000000000        2.5920007663743525     
   9.6000000000000014        16.800000000000001        2.5940993047292662     
   9.6000000000000014        17.600000000000001        2.5952837375715534     
   9.6000000000000014        18.400000000000002        2.5959882531954803     
   9.6000000000000014        19.200000000000003        2.5971079087015148     
   9.6000000000000014        20.000000000000000        2.5979449796011180     
   9.6000000000000014        20.800000000000001        2.5983496877648498     
   9.6000000000000014        21.600000000000001        2.5993896770174181     
   9.6000000000000014        22.400000000000002        2.5995515926385249     
   9.6000000000000014        23.200000000000003        2.6000365035329080     
   9.6000000000000014        24.000000000000000        2.5989978489657313     
   9.6000000000000014        24.800000000000001        2.5989693391155706     
   9.6000000000000014        25.600000000000001        2.5994379684453950     
   9.6000000000000014        26.400000000000002        2.6019047332083360     
   9.6000000000000014        27.200000000000003        2.5998645046430173     
   9.6000000000000014        28.000000000000000        2.6011785242569974     
   9.6000000000000014        28.800000000000001        2.6005516759054044     
   9.6000000000000014        29.600000000000001        2.6008880368974019     
   9.6000000000000014        30.400000000000002        2.6026475193717240     
   9.6000000000000014        31.200000000000003        2.6007809164211753     
   9.6000000000000014        32.000000000000000        2.6012561709414412     

   10.400000000000000       0.80000000000000004        2.6001942415104757     
   10.400000000000000        1.6000000000000001        2.5988211690058689     
   10.400000000000000        2.4000000000000004        2.5983057891910866     
   10.400000000000000        3.2000000000000002        2.5970251807022362     
   10.400000000000000        4.0000000000000000        2.5939747607723778     
   10.400000000000000        4.8000000000000007        2.5931974009172927     
   10.400000000000000        5.6000000000000005        2.5910019322744184     
   10.400000000000000        6.4000000000000004        2.5892951229086987     
   10.400000000000000        7.2000000000000002        2.5875203712727179     
   10.400000000000000        8.0000000000000000        2.5859895768431747     
   10.400000000000000        8.8000000000000007        2.5849925761111834     
   10.400000000000000        9.6000000000000014        2.5835450040906758     
   10.400000000000000        10.400000000000000        2.5825494835019236     
   10.400000000000000        11.200000000000001        2.5829628674648064     
   10.400000000000000        12.000000000000000        2.5834146990371094     
   10.400000000000000        12.800000000000001        2.5848023635261446     
   10.400000000000000        13.600000000000001        2.5851765232744381     
   10.400000000000000        14.400000000000000        2.5863554089858471     
   10.400000000000000        15.200000000000001        2.5886780335947215     
   10.400000000000000        16.000000000000000        2.5899672663183790     
   10.400000000000000        16.800000000000001        2.5924312388137012     
   10.400000000000000        17.600000000000001        2.5943384506891984     
   10.400000000000000        18.400000000000002        2.5950602865264236     
   10.400000000000000        19.200000000000003        2.5963669785463277     
   10.400000000000000        20.000000000000000        2.5971551270370790     
   10.400000000000000        20.800000000000001        2.5973767054575148     
   10.400000000000000        21.600000000000001        2.5987949053630461     
   10.400000000000000        22.400000000000002        2.5992720278042722     
   10.400000000000000        23.200000000000003        2.5993203060364714     
   10.400000000000000        24.000000000000000        2.5986598505941703     
   10.400000000000000        24.800000000000001        2.5982466390002501     
   10.400000000000000        25.600000000000001        2.5988958975634664     
   10.400000000000000        26.400000000000002        2.5991353530019778     
   10.400000000000000        27.200000000000003        2.5993720120237009     
   10.400000000000000        28.000000000000000        2.5998560688593675     
   10.400000000000000        28.800000000000001        2.5998699762957491     
   10.400000000000000        29.600000000000001        2.5998982700673166     
   10.400000000000000        30.400000000000002        2.6007180597357986     
   10.400000000000000        31.200000000000003        2.6005755880893471     
   10.400000000000000        32.000000000000000        2.6000115212375845     

   11.200000000000001       0.80000000000000004        2.6003091087669570     
   11.200000000000001        1.6000000000000001        2.5985414441755821     
   11.200000000000001        2.4000000000000004        2.5972595506573648     
   11.200000000000001        3.2000000000000002        2.5956849089435541     
   11.200000000000001        4.0000000000000000        2.5932655107601406     
   11.200000000000001        4.8000000000000007        2.5912315630552114     
   11.200000000000001        5.6000000000000005        2.5889580042450313     
   11.200000000000001        6.4000000000000004        2.5878178332205914     
   11.200000000000001        7.2000000000000002        2.5850534468627844     
   11.200000000000001        8.0000000000000000        2.5830085964644121     
   11.200000000000001        8.8000000000000007        2.5812751965468217     
   11.200000000000001        9.6000000000000014        2.5792492611208240     
   11.200000000000001        10.400000000000000        2.5795944695774993     
   11.200000000000001        11.200000000000001        2.5799017516176894     
   11.200000000000001        12.000000000000000        2.5801954138710239     
   11.200000000000001        12.800000000000001        2.5812291747640979     
   11.200000000000001        13.600000000000001        2.5827722215883946     
   11.200000000000001        14.400000000000000        2.5840945595117173     
   11.200000000000001        15.200000000000001        2.5856143610476923     
   11.200000000000001        16.000000000000000        2.5887957189200814     
   11.200000000000001        16.800000000000001        2.5897970983929937     
   11.200000000000001        17.600000000000001        2.5920012079334747     
   11.200000000000001        18.400000000000002        2.5940699304260133     
   11.200000000000001        19.200000000000003        2.5965726948948706     
   11.200000000000001        20.000000000000000        2.5969442279496766     
   11.200000000000001        20.800000000000001        2.5975401157373135     
   11.200000000000001        21.600000000000001        2.5989020704640358     
   11.200000000000001        22.400000000000002        2.5979689326903905     
   11.200000000000001        23.200000000000003        2.5980736427467468     
   11.200000000000001        24.000000000000000        2.5987054888921972     
   11.200000000000001        24.800000000000001        2.5982186803013296     
   11.200000000000001        25.600000000000001        2.5986263470468201     
   11.200000000000001        26.400000000000002        2.5984583801968522     
   11.200000000000001        27.200000000000003        2.5989434448532900     
   11.200000000000001        28.000000000000000        2.5992594743862414     
   11.200000000000001        28.800000000000001        2.5996122678217097     
   11.200000000000001        29.600000000000001        2.6000282317093695     
   11.200000000000001        30.400000000000002        2.6004210068240430     
   11.200000000000001        31.200000000000003        2.6010617539594545     
   11.200000000000001        32.000000000000000        2.6007311355995162     

   12.000000000000000       0.80000000000000004        2.5982884720106401     
   12.000000000000000        1.6000000000000001        2.5982701500233403     
   12.000000000000000        2.4000000000000004        2.5964383966716005     
   12.000000000000000        3.2000000000000002        2.5943550962130653     
   12.000000000000000        4.0000000000000000        2.5918562385428934     
   12.000000000000000        4.8000000000000007        2.5904038220722754     
   12.000000000000000        5.6000000000000005        2.5873180402370255     
   12.000000000000000        6.4000000000000004        2.5857319699331982     
   12.000000000000000        7.2000000000000002        2.5816783976332149     
   12.000000000000000        8.0000000000000000        2.5805517123371140     
   12.000000000000000        8.8000000000000007        2.5790819540254839     
   12.000000000000000        9.6000000000000014        2.5772250535597410     
   12.000000000000000        10.400000000000000        2.5765118269215685     
   12.000000000000000        11.200000000000001        2.5765959727883030     
   12.000000000000000        12.000000000000000        2.5767469722559047     
   12.000000000000000        12.800000000000001        2.5788442416958981     
   12.000000000000000        13.600000000000001        2.5796812775722353     
   12.000000000000000        14.400000000000000        2.5813756418491236     
   12.000000000000000        15.200000000000001        2.5824907064495259     
   12.000000000000000        16.000000000000000        2.5870465129313525     
   12.000000000000000        16.800000000000001        2.5885040049553134     
   12.000000000000000        17.600000000000001        2.5903860025120626     
   12.000000000000000        18.400000000000002        2.5928597139822704     
   12.000000000000000        19.200000000000003        2.5946356428928841     
   12.000000000000000        20.000000000000000        2.5962172591226964     
   12.000000000000000        20.800000000000001        2.5974259651712748     
   12.000000000000000        21.600000000000001        2.5976548018582371     
   12.000000000000000        22.400000000000002        2.5967148595656440     
   12.000000000000000        23.200000000000003        2.5970077581890960     
   12.000000000000000        24.000000000000000        2.5998029137344210     
   12.000000000000000        24.800000000000001        2.5976267725376894     
   12.000000000000000        25.600000000000001        2.5994991466918180     
   12.000000000000000        26.400000000000002        2.5982875580428222     
   12.000000000000000        27.200000000000003        2.5979704985125784     
   12.000000000000000        28.000000000000000        2.5990674125522752     
   12.000000000000000        28.800000000000001        2.6002682813992815     
   12.000000000000000        29.600000000000001        2.5990342006657245     
   12.000000000000000        30.400000000000002        2.5998557503266801     
   12.000000000000000        31.200000000000003        2.5997043419708903     
   12.000000000000000        32.000000000000000        2.5991680550065595     

   12.800000000000001       0.80000000000000004        2.5980463849473492     
   12.800000000000001        1.6000000000000001        2.5974154059579395     
   12.800000000000001        2.4000000000000004        2.5957767104636220     
   12.800000000000001        3.2000000000000002        2.5934460704716935     
   12.800000000000001        4.0000000000000000        2.5912122615368607     
   12.800000000000001        4.8000000000000007        2.5883982470738593     
   12.800000000000001        5.6000000000000005        2.5857410173062050     
   12.800000000000001        6.4000000000000004        2.5838391885783496     
   12.800000000000001        7.2000000000000002        2.5802988709171073     
   12.800000000000001        8.0000000000000000        2.5789903781025574     
   12.800000000000001        8.8000000000000007        2.5767299708391946     
   12.800000000000001        9.6000000000000014        2.5747072978356784     
   12.800000000000001        10.400000000000000        2.5738151733608410     
   12.800000000000001        11.200000000000001        2.5726772326172420     
   12.800000000000001        12.000000000000000        2.5737854754229348     
   12.800000000000001        12.800000000000001        2.5763963111936965     
   12.800000000000001        13.600000000000001        2.5774369844981830     
   12.800000000000001        14.400000000000000        2.5793568902986750     
   12.800000000000001        15.200000000000001        2.5820155870178021     
   12.800000000000001        16.000000000000000        2.5855203257496098     
   12.800000000000001        16.800000000000001        2.5874275646529230     
   12.800000000000001        17.600000000000001        2.5907808639815975     
   12.800000000000001        18.400000000000002        2.5924783969652245     
   12.800000000000001        19.200000000000003        2.5946514969582521     
   12.800000000000001        20.000000000000000        2.5964443388888192     
   12.800000000000001        20.800000000000001        2.5976665069009761     
   12.800000000000001        21.600000000000001        2.5978516815909392     
   12.800000000000001        22.400000000000002        2.5997588002847216     
   12.800000000000001        23.200000000000003        2.5985320041996869     
   12.800000000000001        24.000000000000000        2.5990224393262227     
   12.800000000000001        24.800000000000001        2.5991679719537260     
   12.800000000000001        25.600000000000001        2.5989069165723255     
   12.800000000000001        26.400000000000002        2.5990724284774802     
   12.800000000000001        27.200000000000003        2.5986480379860852     
   12.800000000000001        28.000000000000000        2.5984153399710372     
   12.800000000000001        28.800000000000001        2.6013922142268235     
   12.800000000000001        29.600000000000001        2.5974075039699880     
   12.800000000000001        30.400000000000002        2.5983210531300895     
   12.800000000000001        31.200000000000003        2.5994197742580005     
   12.800000000000001        32.000000000000000        2.5993343488464076     

   13.600000000000001       0.80000000000000004        2.5964990134499732     
   13.600000000000001        1.6000000000000001        2.5962924116571209     
   13.600000000000001        2.4000000000000004        2.5948991033000648     
   13.600000000000001        3.2000000000000002        2.5927896438974769     
   13.600000000000001        4.0000000000000000        2.5900367600878886     
   13.600000000000001        4.8000000000000007        2.5883486223798213     
   13.600000000000001        5.6000000000000005        2.5848782118550893     
   13.600000000000001        6.4000000000000004        2.5805191714938212     
   13.600000000000001        7.2000000000000002        2.5788615884160428     
   13.600000000000001        8.0000000000000000        2.5765181590804307     
   13.600000000000001        8.8000000000000007        2.5738885164881733     
   13.600000000000001        9.6000000000000014        2.5731846027875971     
   13.600000000000001        10.400000000000000        2.5721374168435363     
   13.600000000000001        11.200000000000001        2.5718819815904279     
   13.600000000000001        12.000000000000000        2.5724583276017494     
   13.600000000000001        12.800000000000001        2.5743781857319621     
   13.600000000000001        13.600000000000001        2.5761462220231892     
   13.600000000000001        14.400000000000000        2.5784696725010137     
   13.600000000000001        15.200000000000001        2.5805472359932846     
   13.600000000000001        16.000000000000000        2.5845759152669014     
   13.600000000000001        16.800000000000001        2.5870628073551156     
   13.600000000000001        17.600000000000001        2.5916122129247237     
   13.600000000000001        18.400000000000002        2.5929665992548045     
   13.600000000000001        19.200000000000003        2.5956174341659746     
   13.600000000000001        20.000000000000000        2.5980775198654249     
   13.600000000000001        20.800000000000001        2.5984726933140880     
   13.600000000000001        21.600000000000001        2.5990667842284156     
   13.600000000000001        22.400000000000002        2.5991495196562413     
   13.600000000000001        23.200000000000003        2.5993923076974199     
   13.600000000000001        24.000000000000000        2.5996541296438314     
   13.600000000000001        24.800000000000001        2.5990147072458920     
   13.600000000000001        25.600000000000001        2.5981567412435189     
   13.600000000000001        26.400000000000002        2.5986773268218681     
   13.600000000000001        27.200000000000003        2.5977413538178880     
   13.600000000000001        28.000000000000000        2.5983692683134429     
   13.600000000000001        28.800000000000001        2.5963506129261793     
   13.600000000000001        29.600000000000001        2.5987393824865452     
   13.600000000000001        30.400000000000002        2.5989324542456540     
   13.600000000000001        31.200000000000003        2.5988435638893774     
   13.600000000000001        32.000000000000000        2.5984813177479018     

   14.400000000000000       0.80000000000000004        2.5967423269902152     
   14.400000000000000        1.6000000000000001        2.5955593253876068     
   14.400000000000000        2.4000000000000004        2.5940962403273806     
   14.400000000000000        3.2000000000000002        2.5920510168894091     
   14.400000000000000        4.0000000000000000        2.5893165457248140     
   14.400000000000000        4.8000000000000007        2.5862335678463690     
   14.400000000000000        5.6000000000000005        2.5843529784445991     
   14.400000000000000        6.4000000000000004        2.5804992902508399     
   14.400000000000000        7.2000000000000002        2.5772792187231346     
   14.400000000000000        8.0000000000000000        2.5753782847894828     
   14.400000000000000        8.8000000000000007        2.5732851921762299     
   14.400000000000000        9.6000000000000014        2.5711867789738401     
   14.400000000000000        10.400000000000000        2.5703184474380816     
   14.400000000000000        11.200000000000001        2.5703561821725374     
   14.400000000000000        12.000000000000000        2.5712226742270921     
   14.400000000000000        12.800000000000001        2.5733154628284076     
   14.400000000000000        13.600000000000001        2.5764134958857396     
   14.400000000000000        14.400000000000000        2.5778052432062473     
   14.400000000000000        15.200000000000001        2.5807329112643038     
   14.400000000000000        16.000000000000000        2.5835934838331815     
   14.400000000000000        16.800000000000001        2.5869007794047438     
   14.400000000000000        17.600000000000001        2.5917765522632132     
   14.400000000000000        18.400000000000002        2.5924852640392411     
   14.400000000000000        19.200000000000003        2.5967178372940860     
   14.400000000000000        20.000000000000000        2.5990376867046141     
   14.400000000000000        20.800000000000001        2.6001963118833857     
   14.400000000000000        21.600000000000001        2.6015361837900670     
   14.400000000000000        22.400000000000002        2.6020834554222008     
   14.400000000000000        23.200000000000003        2.6012691113361259     
   14.400000000000000        24.000000000000000        2.6024136017116448     
   14.400000000000000        24.800000000000001        2.6000262329717057     
   14.400000000000000        25.600000000000001        2.5989164072710893     
   14.400000000000000        26.400000000000002        2.5992844982036987     
   14.400000000000000        27.200000000000003        2.5979529136306585     
   14.400000000000000        28.000000000000000        2.5989057141620395     
   14.400000000000000        28.800000000000001        2.5982189130277278     
   14.400000000000000        29.600000000000001        2.5984441831483758     
   14.400000000000000        30.400000000000002        2.5992465427121290     
   14.400000000000000        31.200000000000003        2.5986170662291057     
   14.400000000000000        32.000000000000000        2.5981768517505919     

   15.200000000000001       0.80000000000000004        2.5962794570115379     
   15.200000000000001        1.6000000000000001        2.5960086557420410     
   15.200000000000001        2.4000000000000004        2.5938951193899844     
   15.200000000000001        3.2000000000000002        2.5919412804648254     
   15.200000000000001        4.0000000000000000        2.5896721865153172     
   15.200000000000001        4.8000000000000007        2.5870693698060037     
   15.200000000000001        5.6000000000000005        2.5842190541924017     
   15.200000000000001        6.4000000000000004        2.5795195144089726     
   15.200000000000001        7.2000000000000002        2.5770134454457416     
   15.200000000000001        8.0000000000000000        2.5745293708115011     
   15.200000000000001        8.8000000000000007        2.5724464318531299     
   15.200000000000001        9.6000000000000014        2.5705040220161814     
   15.200000000000001        10.400000000000000        2.5697341839135204     
   15.200000000000001        11.200000000000001        2.5692737857631029     
   15.200000000000001        12.000000000000000        2.5706418601727110     
   15.200000000000001        12.800000000000001        2.5722262183387921     
   15.200000000000001        13.600000000000001        2.5745479242220850     
   15.200000000000001        14.400000000000000        2.5779142194874378     
   15.200000000000001        15.200000000000001        2.5811943080954505     
   15.200000000000001        16.000000000000000        2.5859341750541507     
   15.200000000000001        16.800000000000001        2.5909294659381459     
   15.200000000000001        17.600000000000001        2.5931794763913318     
   15.200000000000001        18.400000000000002        2.5956875732770270     
   15.200000000000001        19.200000000000003        2.5987662275950432     
   15.200000000000001        20.000000000000000        2.6011255045415513     
   15.200000000000001        20.800000000000001        2.6027435549667688     
   15.200000000000001        21.600000000000001        2.6035430728082134     
   15.200000000000001        22.400000000000002        2.6031266022584032     
   15.200000000000001        23.200000000000003        2.6034599864638186     
   15.200000000000001        24.000000000000000        2.6017563978809122     
   15.200000000000001        24.800000000000001        2.6008926011022830     
   15.200000000000001        25.600000000000001        2.6009630641637491     
   15.200000000000001        26.400000000000002        2.6011605337357913     
   15.200000000000001        27.200000000000003        2.5988928506575109     
   15.200000000000001        28.000000000000000        2.5992931343763606     
   15.200000000000001        28.800000000000001        2.5976437325282773     
   15.200000000000001        29.600000000000001        2.5977003819004190     
   15.200000000000001        30.400000000000002        2.5986241339836473     
   15.200000000000001        31.200000000000003        2.5978985309267211     
   15.200000000000001        32.000000000000000        2.5998837878900196     

   16.000000000000000       0.80000000000000004        2.5967765985688640     
   16.000000000000000        1.6000000000000001        2.5954878163080770     
   16.000000000000000        2.4000000000000004        2.5943120866248539     
   16.000000000000000        3.2000000000000002        2.5924113201773218     
   16.000000000000000        4.0000000000000000        2.5898634323560357     
   16.000000000000000        4.8000000000000007        2.5862409081870212     
   16.000000000000000        5.6000000000000005        2.5819262260233797     
   16.000000000000000        6.4000000000000004        2.5824209204265074     
   16.000000000000000        7.2000000000000002        2.5770111077823028     
   16.000000000000000        8.0000000000000000        2.5739132406432876     
   16.000000000000000        8.8000000000000007        2.5722873139557514     
   16.000000000000000        9.6000000000000014        2.5706518385163522     
   16.000000000000000        10.400000000000000        2.5694227789753681     
   16.000000000000000        11.200000000000001        2.5700376478641376     
   16.000000000000000        12.000000000000000        2.5706827444686637     
   16.000000000000000        12.800000000000001        2.5737523134255360     
   16.000000000000000        13.600000000000001        2.5761450013903966     
   16.000000000000000        14.400000000000000        2.5778064090778723     
   16.000000000000000        15.200000000000001        2.5825110206247475     
   16.000000000000000        16.000000000000000        2.5863896554865411     
   16.000000000000000        16.800000000000001        2.5891643575139658     
   16.000000000000000        17.600000000000001        2.5945397519961064     
   16.000000000000000        18.400000000000002        2.5981822862435449     
   16.000000000000000        19.200000000000003        2.6013531125513194     
   16.000000000000000        20.000000000000000        2.6039600243558128     
   16.000000000000000        20.800000000000001        2.6042949130004005     
   16.000000000000000        21.600000000000001        2.6065737433138776     
   16.000000000000000        22.400000000000002        2.6065114841621000     
   16.000000000000000        23.200000000000003        2.6060285728621593     
   16.000000000000000        24.000000000000000        2.6038943472026936     
   16.000000000000000        24.800000000000001        2.6025884414787179     
   16.000000000000000        25.600000000000001        2.6023648538689517     
   16.000000000000000        26.400000000000002        2.6016774545366510     
   16.000000000000000        27.200000000000003        2.5999062717895902     
   16.000000000000000        28.000000000000000        2.5997960321006288     
   16.000000000000000        28.800000000000001        2.5988856147550021     
   16.000000000000000        29.600000000000001        2.5987745117764320     
   16.000000000000000        30.400000000000002        2.5976087511887851     
   16.000000000000000        31.200000000000003        2.5983645354238512     
   16.000000000000000        32.000000000000000        2.5969081394719931     

   16.800000000000001       0.80000000000000004        2.5968166678932900     
   16.800000000000001        1.6000000000000001        2.5953601211182722     
   16.800000000000001        2.4000000000000004        2.5944514392865536     
   16.800000000000001        3.2000000000000002        2.5921947563588486     
   16.800000000000001        4.0000000000000000        2.5893011706329299     
   16.800000000000001        4.8000000000000007        2.5868881832594797     
   16.800000000000001        5.6000000000000005        2.5849483948603620     
   16.800000000000001        6.4000000000000004        2.5806876409220263     
   16.800000000000001        7.2000000000000002        2.5784020872910807     
   16.800000000000001        8.0000000000000000        2.5759002308906034     
   16.800000000000001        8.8000000000000007        2.5737069189600148     
   16.800000000000001        9.6000000000000014        2.5709717563466872     
   16.800000000000001        10.400000000000000        2.5710510500942498     
   16.800000000000001        11.200000000000001        2.5708958207612711     
   16.800000000000001        12.000000000000000        2.5723692693487035     
   16.800000000000001        12.800000000000001        2.5743381045538798     
   16.800000000000001        13.600000000000001        2.5769647475133559     
   16.800000000000001        14.400000000000000        2.5826621779523142     
   16.800000000000001        15.200000000000001        2.5849555578007406     
   16.800000000000001        16.000000000000000        2.5917487735689955     
   16.800000000000001        16.800000000000001        2.5936549826785367     
   16.800000000000001        17.600000000000001        2.5981685607261618     
   16.800000000000001        18.400000000000002        2.6021631188860850     
   16.800000000000001        19.200000000000003        2.6054392238378905     
   16.800000000000001        20.000000000000000        2.6066257517773046     
   16.800000000000001        20.800000000000001        2.6090060394763719     
   16.800000000000001        21.600000000000001        2.6105319537733611     
   16.800000000000001        22.400000000000002        2.6100374175974905     
   16.800000000000001        23.200000000000003        2.6073206623755554     
   16.800000000000001        24.000000000000000        2.6073883529734818     
   16.800000000000001        24.800000000000001        2.6058426914868500     
   16.800000000000001        25.600000000000001        2.6044217044706151     
   16.800000000000001        26.400000000000002        2.6036095127251100     
   16.800000000000001        27.200000000000003        2.6006029430783482     
   16.800000000000001        28.000000000000000        2.6002599133547517     
   16.800000000000001        28.800000000000001        2.5998752108503052     
   16.800000000000001        29.600000000000001        2.5986025341402703     
   16.800000000000001        30.400000000000002        2.5980965424307967     
   16.800000000000001        31.200000000000003        2.5977125467617208     
   16.800000000000001        32.000000000000000        2.5950698314274843     

   17.600000000000001       0.80000000000000004        2.5967227939631452     
   17.600000000000001        1.6000000000000001        2.5962885845334442     
   17.600000000000001        2.4000000000000004        2.5947654347300859     
   17.600000000000001        3.2000000000000002        2.5929349245829121     
   17.600000000000001        4.0000000000000000        2.5903525309353719     
   17.600000000000001        4.8000000000000007        2.5877976464790184     
   17.600000000000001        5.6000000000000005        2.5849532274022331     
   17.600000000000001        6.4000000000000004        2.5820834773961994     
   17.600000000000001        7.2000000000000002        2.5780842779426063     
   17.600000000000001        8.0000000000000000        2.5769519222278876     
   17.600000000000001        8.8000000000000007        2.5748126279390062     
   17.600000000000001        9.6000000000000014        2.5736450303147480     
   17.600000000000001        10.400000000000000        2.5726989770387330     
   17.600000000000001        11.200000000000001        2.5733325280512847     
   17.600000000000001        12.000000000000000        2.5734005084569946     
   17.600000000000001        12.800000000000001        2.5762229031269475     
   17.600000000000001        13.600000000000001        2.5788952546055781     
   17.600000000000001        14.400000000000000        2.5833037979318045     
   17.600000000000001        15.200000000000001        2.5879009435349989     
   17.600000000000001        16.000000000000000        2.5914262393978715     
   17.600000000000001        16.800000000000001        2.5972003784650690     
   17.600000000000001        17.600000000000001        2.6014966127319030     
   17.600000000000001        18.400000000000002        2.6057928300023030     
   17.600000000000001        19.200000000000003        2.6093937213137437     
   17.600000000000001        20.000000000000000        2.6131815735318482     
   17.600000000000001        20.800000000000001        2.6127639266517413     
   17.600000000000001        21.600000000000001        2.6133512413267277     
   17.600000000000001        22.400000000000002        2.6136465909852116     
   17.600000000000001        23.200000000000003        2.6121922057226765     
   17.600000000000001        24.000000000000000        2.6100499315066594     
   17.600000000000001        24.800000000000001        2.6073790641398418     
   17.600000000000001        25.600000000000001        2.6062340982970427     
   17.600000000000001        26.400000000000002        2.6044265390268473     
   17.600000000000001        27.200000000000003        2.6025286448615677     
   17.600000000000001        28.000000000000000        2.5989903528456657     
   17.600000000000001        28.800000000000001        2.5994051411263572     
   17.600000000000001        29.600000000000001        2.5979637354836642     
   17.600000000000001        30.400000000000002        2.5984864428452727     
   17.600000000000001        31.200000000000003        2.5978739285387671     
   17.600000000000001        32.000000000000000        2.5974768900530054     

   18.400000000000002       0.80000000000000004        2.5968982025090099     
   18.400000000000002        1.6000000000000001        2.5965484479907799     
   18.400000000000002        2.4000000000000004        2.5952959309786996     
   18.400000000000002        3.2000000000000002        2.5930329431340384     
   18.400000000000002        4.0000000000000000        2.5920836864010486     
   18.400000000000002        4.8000000000000007        2.5889093189013712     
   18.400000000000002        5.6000000000000005        2.5858120536548443     
   18.400000000000002        6.4000000000000004        2.5837961475243514     
   18.400000000000002        7.2000000000000002        2.5810583047774092     
   18.400000000000002        8.0000000000000000        2.5786016494177200     
   18.400000000000002        8.8000000000000007        2.5766407356737573     
   18.400000000000002        9.6000000000000014        2.5751412376324327     
   18.400000000000002        10.400000000000000        2.5746966569904797     
   18.400000000000002        11.200000000000001        2.5757809950788828     
   18.400000000000002        12.000000000000000        2.5764576959470555     
   18.400000000000002        12.800000000000001        2.5791493580349307     
   18.400000000000002        13.600000000000001        2.5821750549497122     
   18.400000000000002        14.400000000000000        2.5863826294063861     
   18.400000000000002        15.200000000000001        2.5905294635631178     
   18.400000000000002        16.000000000000000        2.5958762426457560     
   18.400000000000002        16.800000000000001        2.6002729902761201     
   18.400000000000002        17.600000000000001        2.6055103077942205     
   18.400000000000002        18.400000000000002        2.6098383169537307     
   18.400000000000002        19.200000000000003        2.6125675024617498     
   18.400000000000002        20.000000000000000        2.6155916642764065     
   18.400000000000002        20.800000000000001        2.6164206662311114     
   18.400000000000002        21.600000000000001        2.6165727172483826     
   18.400000000000002        22.400000000000002        2.6167125355948073     
   18.400000000000002        23.200000000000003        2.6163020833297690     
   18.400000000000002        24.000000000000000        2.6133489167608475     
   18.400000000000002        24.800000000000001        2.6097913914434767     
   18.400000000000002        25.600000000000001        2.6067672430074413     
   18.400000000000002        26.400000000000002        2.6054023892760987     
   18.400000000000002        27.200000000000003        2.6034105981615783     
   18.400000000000002        28.000000000000000        2.6014135459542045     
   18.400000000000002        28.800000000000001        2.5998079540092225     
   18.400000000000002        29.600000000000001        2.5990096260397619     
   18.400000000000002        30.400000000000002        2.5983418330485244     
   18.400000000000002        31.200000000000003        2.5967659451939777     
   18.400000000000002        32.000000000000000        2.5972582457372106     

   19.200000000000003       0.80000000000000004        2.5969974288639595     
   19.200000000000003        1.6000000000000001        2.5951368276513072     
   19.200000000000003        2.4000000000000004        2.5957997375968516     
   19.200000000000003        3.2000000000000002        2.5946438563083150     
   19.200000000000003        4.0000000000000000        2.5932392805938074     
   19.200000000000003        4.8000000000000007        2.5904850112954363     
   19.200000000000003        5.6000000000000005        2.5890036584044402     
   19.200000000000003        6.4000000000000004        2.5852996445298047     
   19.200000000000003        7.2000000000000002        2.5836953681035864     
   19.200000000000003        8.0000000000000000        2.5805358762095794     
   19.200000000000003        8.8000000000000007        2.5784609345133656     
   19.200000000000003        9.6000000000000014        2.5784328254010922     
   19.200000000000003        10.400000000000000        2.5774847513741621     
   19.200000000000003        11.200000000000001        2.5765090461869167     
   19.200000000000003        12.000000000000000        2.5788731024345397     
   19.200000000000003        12.800000000000001        2.5810641236695875     
   19.200000000000003        13.600000000000001        2.5856134373037101     
   19.200000000000003        14.400000000000000        2.5884471979908326     
   19.200000000000003        15.200000000000001        2.5949562137239131     
   19.200000000000003        16.000000000000000        2.5996519257765263     
   19.200000000000003        16.800000000000001        2.6050566559072750     
   19.200000000000003        17.600000000000001        2.6101433952855118     
   19.200000000000003        18.400000000000002        2.6139976214812330     
   19.200000000000003        19.200000000000003        2.6178366663330359     
   19.200000000000003        20.000000000000000        2.6203227603827663     
   19.200000000000003        20.800000000000001        2.6219498186248940     
   19.200000000000003        21.600000000000001        2.6211429328840614     
   19.200000000000003        22.400000000000002        2.6202897494338409     
   19.200000000000003        23.200000000000003        2.6171569051830028     
   19.200000000000003        24.000000000000000        2.6166196408317597     
   19.200000000000003        24.800000000000001        2.6131605713787778     
   19.200000000000003        25.600000000000001        2.6097478101870482     
   19.200000000000003        26.400000000000002        2.6073435368197155     
   19.200000000000003        27.200000000000003        2.6052906751773102     
   19.200000000000003        28.000000000000000        2.6021318545498278     
   19.200000000000003        28.800000000000001        2.6012695024072259     
   19.200000000000003        29.600000000000001        2.5995947426689860     
   19.200000000000003        30.400000000000002        2.5986117978919845     
   19.200000000000003        31.200000000000003        2.5980043813369984     
   19.200000000000003        32.000000000000000        2.5973571927347834     

   20.000000000000000       0.80000000000000004        2.5971880305532364     
   20.000000000000000        1.6000000000000001        2.5966268461225730     
   20.000000000000000        2.4000000000000004        2.5959531734975863     
   20.000000000000000        3.2000000000000002        2.5954873182070801     
   20.000000000000000        4.0000000000000000        2.5947695143377310     
   20.000000000000000        4.8000000000000007        2.5923189188114719     
   20.000000000000000        5.6000000000000005        2.5893131813497265     
   20.000000000000000        6.4000000000000004        2.5874537285414596     
   20.000000000000000        7.2000000000000002        2.5850426294431372     
   20.000000000000000        8.0000000000000000        2.5833158766551971     
   20.000000000000000        8.8000000000000007        2.5813639271159290     
   20.000000000000000        9.6000000000000014        2.5793204398025202     
   20.000000000000000        10.400000000000000        2.5802967157915497     
   20.000000000000000        11.200000000000001        2.5799478029730052     
   20.000000000000000        12.000000000000000        2.5814276528378346     
   20.000000000000000        12.800000000000001        2.5847886751949423     
   20.000000000000000        13.600000000000001        2.5894211951178114     
   20.000000000000000        14.400000000000000        2.5922001077895600     
   20.000000000000000        15.200000000000001        2.5975527313470734     
   20.000000000000000        16.000000000000000        2.6023644044975538     
   20.000000000000000        16.800000000000001        2.6084363501059875     
   20.000000000000000        17.600000000000001        2.6132714807626227     
   20.000000000000000        18.400000000000002        2.6176475515208564     
   20.000000000000000        19.200000000000003        2.6213320157737567     
   20.000000000000000        20.000000000000000        2.6251435835619183     
   20.000000000000000        20.800000000000001        2.6252493156444774     
   20.000000000000000        21.600000000000001        2.6247226969528352     
   20.000000000000000        22.400000000000002        2.6230873048733527     
   20.000000000000000        23.200000000000003        2.6217871446343906     
   20.000000000000000        24.000000000000000        2.6196276107425516     
   20.000000000000000        24.800000000000001        2.6152041529550338     
   20.000000000000000        25.600000000000001        2.6117338681914588     
   20.000000000000000        26.400000000000002        2.6076255820913272     
   20.000000000000000        27.200000000000003        2.6043295193913654     
   20.000000000000000        28.000000000000000        2.6029007557358446     
   20.000000000000000        28.800000000000001        2.6026145685101083     
   20.000000000000000        29.600000000000001        2.5995322137601611     
   20.000000000000000        30.400000000000002        2.5974191465063363     
   20.000000000000000        31.200000000000003        2.5979934559624929     
   20.000000000000000        32.000000000000000        2.5988104411932724     

   20.800000000000001       0.80000000000000004        2.5974888158853919     
   20.800000000000001        1.6000000000000001        2.5966790932760739     
   20.800000000000001        2.4000000000000004        2.5967112940812482     
   20.800000000000001        3.2000000000000002        2.5959961051637452     
   20.800000000000001        4.0000000000000000        2.5951066880282867     
   20.800000000000001        4.8000000000000007        2.5942248612579202     
   20.800000000000001        5.6000000000000005        2.5909362089802848     
   20.800000000000001        6.4000000000000004        2.5872181341653047     
   20.800000000000001        7.2000000000000002        2.5875907038870718     
   20.800000000000001        8.0000000000000000        2.5858134219055455     
   20.800000000000001        8.8000000000000007        2.5844929071619309     
   20.800000000000001        9.6000000000000014        2.5834585173791988     
   20.800000000000001        10.400000000000000        2.5842979016670156     
   20.800000000000001        11.200000000000001        2.5835584568519976     
   20.800000000000001        12.000000000000000        2.5851439955561748     
   20.800000000000001        12.800000000000001        2.5880105085091278     
   20.800000000000001        13.600000000000001        2.5912008555806678     
   20.800000000000001        14.400000000000000        2.5973425234367831     
   20.800000000000001        15.200000000000001        2.6008393626056945     
   20.800000000000001        16.000000000000000        2.6062451391623549     
   20.800000000000001        16.800000000000001        2.6116634443446944     
   20.800000000000001        17.600000000000001        2.6164863097956879     
   20.800000000000001        18.400000000000002        2.6205995442677734     
   20.800000000000001        19.200000000000003        2.6246246966024858     
   20.800000000000001        20.000000000000000        2.6261426860597754     
   20.800000000000001        20.800000000000001        2.6274528214048405     
   20.800000000000001        21.600000000000001        2.6276877994545544     
   20.800000000000001        22.400000000000002        2.6249217125085176     
   20.800000000000001        23.200000000000003        2.6236958525767298     
   20.800000000000001        24.000000000000000        2.6205942479892195     
   20.800000000000001        24.800000000000001        2.6166522243705037     
   20.800000000000001        25.600000000000001        2.6120754086618843     
   20.800000000000001        26.400000000000002        2.6098766133232476     
   20.800000000000001        27.200000000000003        2.6062996707559192     
   20.800000000000001        28.000000000000000        2.6035383709922399     
   20.800000000000001        28.800000000000001        2.6013602603207628     
   20.800000000000001        29.600000000000001        2.5997720527268569     
   20.800000000000001        30.400000000000002        2.5986018064083476     
   20.800000000000001        31.200000000000003        2.5985799437678243     
   20.800000000000001        32.000000000000000        2.5973857615535025     

   21.600000000000001       0.80000000000000004        2.5985105114043425     
   21.600000000000001        1.6000000000000001        2.5980733384072652     
   21.600000000000001        2.4000000000000004        2.5976165897381001     
   21.600000000000001        3.2000000000000002        2.5967231177491135     
   21.600000000000001        4.0000000000000000        2.5968820180690644     
   21.600000000000001        4.8000000000000007        2.5954147491771704     
   21.600000000000001        5.6000000000000005        2.5936556437269904     
   21.600000000000001        6.4000000000000004        2.5911360365917551     
   21.600000000000001        7.2000000000000002        2.5901459256540416     
   21.600000000000001        8.0000000000000000        2.5878006862997940     
   21.600000000000001        8.8000000000000007        2.5873872050347613     
   21.600000000000001        9.6000000000000014        2.5866828691134418     
   21.600000000000001        10.400000000000000        2.5844523456973372     
   21.600000000000001        11.200000000000001        2.5868684516006968     
   21.600000000000001        12.000000000000000        2.5888989528837327     
   21.600000000000001        12.800000000000001        2.5914689080783400     
   21.600000000000001        13.600000000000001        2.5946966498074797     
   21.600000000000001        14.400000000000000        2.5985405836133646     
   21.600000000000001        15.200000000000001        2.6035527459909997     
   21.600000000000001        16.000000000000000        2.6090171510940761     
   21.600000000000001        16.800000000000001        2.6136459896775359     
   21.600000000000001        17.600000000000001        2.6186091472500324     
   21.600000000000001        18.400000000000002        2.6230716581200664     
   21.600000000000001        19.200000000000003        2.6262845330709581     
   21.600000000000001        20.000000000000000        2.6290618938083146     
   21.600000000000001        20.800000000000001        2.6280859035377788     
   21.600000000000001        21.600000000000001        2.6284017105861492     
   21.600000000000001        22.400000000000002        2.6275778794850262     
   21.600000000000001        23.200000000000003        2.6236790708725155     
   21.600000000000001        24.000000000000000        2.6214000255857077     
   21.600000000000001        24.800000000000001        2.6180130058968860     
   21.600000000000001        25.600000000000001        2.6144469202938900     
   21.600000000000001        26.400000000000002        2.6095654638316130     
   21.600000000000001        27.200000000000003        2.6061195092223635     
   21.600000000000001        28.000000000000000        2.6044535883211530     
   21.600000000000001        28.800000000000001        2.6005998531818624     
   21.600000000000001        29.600000000000001        2.5994840566957444     
   21.600000000000001        30.400000000000002        2.5990003570955529     
   21.600000000000001        31.200000000000003        2.5981297757379602     
   21.600000000000001        32.000000000000000        2.5985002038116338     

   22.400000000000002       0.80000000000000004        2.5990308717474000     
   22.400000000000002        1.6000000000000001        2.5992190153709562     
   22.400000000000002        2.4000000000000004        2.5970254473584058     
   22.400000000000002        3.2000000000000002        2.5983816234469854     
   22.400000000000002        4.0000000000000000        2.5979405743759605     
   22.400000000000002        4.8000000000000007        2.5974446370067445     
   22.400000000000002        5.6000000000000005        2.5935244043322800     
   22.400000000000002        6.4000000000000004        2.5941468275432631     
   22.400000000000002        7.2000000000000002        2.5935253748753895     
   22.400000000000002        8.0000000000000000        2.5902465006623601     
   22.400000000000002        8.8000000000000007        2.5890808990051508     
   22.400000000000002        9.6000000000000014        2.5893378229419612     
   22.400000000000002        10.400000000000000        2.5896655301881806     
   22.400000000000002        11.200000000000001        2.5895941362297354     
   22.400000000000002        12.000000000000000        2.5912469050710643     
   22.400000000000002        12.800000000000001        2.5938380940905934     
   22.400000000000002        13.600000000000001        2.5968900636799610     
   22.400000000000002        14.400000000000000        2.6010480251035744     
   22.400000000000002        15.200000000000001        2.6062931235573465     
   22.400000000000002        16.000000000000000        2.6111148642701574     
   22.400000000000002        16.800000000000001        2.6126954732920016     
   22.400000000000002        17.600000000000001        2.6201060064142707     
   22.400000000000002        18.400000000000002        2.6240662297882773     
   22.400000000000002        19.200000000000003        2.6275751027741907     
   22.400000000000002        20.000000000000000        2.6287771820528492     
   22.400000000000002        20.800000000000001        2.6312314669557408     
   22.400000000000002        21.600000000000001        2.6312636661895294     
   22.400000000000002        22.400000000000002        2.6290665688876085     
   22.400000000000002        23.200000000000003        2.6258046717031998     
   22.400000000000002        24.000000000000000        2.6222802647692842     
   22.400000000000002        24.800000000000001        2.6198217282811131     
   22.400000000000002        25.600000000000001        2.6137853191913054     
   22.400000000000002        26.400000000000002        2.6104714117942622     
   22.400000000000002        27.200000000000003        2.6067123582261540     
   22.400000000000002        28.000000000000000        2.6044574919072390     
   22.400000000000002        28.800000000000001        2.6004801015786470     
   22.400000000000002        29.600000000000001        2.6003792372684522     
   22.400000000000002        30.400000000000002        2.5991465565637615     
   22.400000000000002        31.200000000000003        2.5988577417766874     
   22.400000000000002        32.000000000000000        2.5986318592017943     

   23.200000000000003       0.80000000000000004        2.5987017909073740     
   23.200000000000003        1.6000000000000001        2.5985390749152035     
   23.200000000000003        2.4000000000000004        2.5996981331425806     
   23.200000000000003        3.2000000000000002        2.5996429875073206     
   23.200000000000003        4.0000000000000000        2.5986199729878878     
   23.200000000000003        4.8000000000000007        2.5982722410649370     
   23.200000000000003        5.6000000000000005        2.5969662571066343     
   23.200000000000003        6.4000000000000004        2.5953181808184076     
   23.200000000000003        7.2000000000000002        2.5944837110966046     
   23.200000000000003        8.0000000000000000        2.5929084537612215     
   23.200000000000003        8.8000000000000007        2.5917828172387720     
   23.200000000000003        9.6000000000000014        2.5912778126636518     
   23.200000000000003        10.400000000000000        2.5914017713317872     
   23.200000000000003        11.200000000000001        2.5917797900732196     
   23.200000000000003        12.000000000000000        2.5932260256862607     
   23.200000000000003        12.800000000000001        2.5954531333644333     
   23.200000000000003        13.600000000000001        2.5987695010220304     
   23.200000000000003        14.400000000000000        2.6033630803310719     
   23.200000000000003        15.200000000000001        2.6068929968715975     
   23.200000000000003        16.000000000000000        2.6115471741729537     
   23.200000000000003        16.800000000000001        2.6181505817525070     
   23.200000000000003        17.600000000000001        2.6206230503449386     
   23.200000000000003        18.400000000000002        2.6241899516764495     
   23.200000000000003        19.200000000000003        2.6270324571731485     
   23.200000000000003        20.000000000000000        2.6288164732761636     
   23.200000000000003        20.800000000000001        2.6293502315094308     
   23.200000000000003        21.600000000000001        2.6286795766179245     
   23.200000000000003        22.400000000000002        2.6271269892710567     
   23.200000000000003        23.200000000000003        2.6237124834257934     
   23.200000000000003        24.000000000000000        2.6212813910501369     
   23.200000000000003        24.800000000000001        2.6164636325353681     
   23.200000000000003        25.600000000000001        2.6138860666551116     
   23.200000000000003        26.400000000000002        2.6097008222281599     
   23.200000000000003        27.200000000000003        2.6060962216558332     
   23.200000000000003        28.000000000000000        2.6037016961158028     
   23.200000000000003        28.800000000000001        2.6017410101745901     
   23.200000000000003        29.600000000000001        2.6000728341959998     
   23.200000000000003        30.400000000000002        2.5994033978825364     
   23.200000000000003        31.200000000000003        2.5984069016797613     
   23.200000000000003        32.000000000000000        2.5974862277334712     

   24.000000000000000       0.80000000000000004        2.5986463013205285     
   24.000000000000000        1.6000000000000001        2.5981593262968827     
   24.000000000000000        2.4000000000000004        2.5993974804843072     
   24.000000000000000        3.2000000000000002        2.5994841489606491     
   24.000000000000000        4.0000000000000000        2.5998525016377703     
   24.000000000000000        4.8000000000000007        2.5990458995399015     
   24.000000000000000        5.6000000000000005        2.5976591122435080     
   24.000000000000000        6.4000000000000004        2.5972189694957790     
   24.000000000000000        7.2000000000000002        2.5955732028781924     
   24.000000000000000        8.0000000000000000        2.5947209780461948     
   24.000000000000000        8.8000000000000007        2.5939458086117408     
   24.000000000000000        9.6000000000000014        2.5933204736355968     
   24.000000000000000        10.400000000000000        2.5942148815696426     
   24.000000000000000        11.200000000000001        2.5933499539246068     
   24.000000000000000        12.000000000000000        2.5952756391396541     
   24.000000000000000        12.800000000000001        2.5976003432759529     
   24.000000000000000        13.600000000000001        2.6018790498695132     
   24.000000000000000        14.400000000000000        2.6022608533522349     
   24.000000000000000        15.200000000000001        2.6074986458806357     
   24.000000000000000        16.000000000000000        2.6120900038455317     
   24.000000000000000        16.800000000000001        2.6163235821893736     
   24.000000000000000        17.600000000000001        2.6195128907537737     
   24.000000000000000        18.400000000000002        2.6222935571131742     
   24.000000000000000        19.200000000000003        2.6251406642641486     
   24.000000000000000        20.000000000000000        2.6273366486294152     
   24.000000000000000        20.800000000000001        2.6273628588186675     
   24.000000000000000        21.600000000000001        2.6268489649702902     
   24.000000000000000        22.400000000000002        2.6247818466403934     
   24.000000000000000        23.200000000000003        2.6227996161064469     
   24.000000000000000        24.000000000000000        2.6198248275045222     
   24.000000000000000        24.800000000000001        2.6163042107738024     
   24.000000000000000        25.600000000000001        2.6125209620966645     
   24.000000000000000        26.400000000000002        2.6098732926223116     
   24.000000000000000        27.200000000000003        2.6052828543858415     
   24.000000000000000        28.000000000000000        2.6027374050464296     
   24.000000000000000        28.800000000000001        2.6014612524601581     
   24.000000000000000        29.600000000000001        2.5996746805863467     
   24.000000000000000        30.400000000000002        2.5996925927245060     
   24.000000000000000        31.200000000000003        2.5985688547209236     
   24.000000000000000        32.000000000000000        2.5986778581185139     

   24.800000000000001       0.80000000000000004        2.5989387000840618     
   24.800000000000001        1.6000000000000001        2.5983571377349057     
   24.800000000000001        2.4000000000000004        2.5997074924457149     
   24.800000000000001        3.2000000000000002        2.5998428181506692     
   24.800000000000001        4.0000000000000000        2.5999714747202138     
   24.800000000000001        4.8000000000000007        2.5998615710359778     
   24.800000000000001        5.6000000000000005        2.6004171528112576     
   24.800000000000001        6.4000000000000004        2.5978966255542777     
   24.800000000000001        7.2000000000000002        2.5976982269291260     
   24.800000000000001        8.0000000000000000        2.5963970705249393     
   24.800000000000001        8.8000000000000007        2.5958832176227102     
   24.800000000000001        9.6000000000000014        2.5951915023442851     
   24.800000000000001        10.400000000000000        2.5948346576155590     
   24.800000000000001        11.200000000000001        2.5948934610108747     
   24.800000000000001        12.000000000000000        2.5975334444842515     
   24.800000000000001        12.800000000000001        2.5988582493712240     
   24.800000000000001        13.600000000000001        2.6007723276045125     
   24.800000000000001        14.400000000000000        2.6032973636726204     
   24.800000000000001        15.200000000000001        2.6066836461222409     
   24.800000000000001        16.000000000000000        2.6112862657310569     
   24.800000000000001        16.800000000000001        2.6146037936667601     
   24.800000000000001        17.600000000000001        2.6190470693607333     
   24.800000000000001        18.400000000000002        2.6218523584513425     
   24.800000000000001        19.200000000000003        2.6235726238002890     
   24.800000000000001        20.000000000000000        2.6254024770976510     
   24.800000000000001        20.800000000000001        2.6248425431373650     
   24.800000000000001        21.600000000000001        2.6239498912292474     
   24.800000000000001        22.400000000000002        2.6225143418597923     
   24.800000000000001        23.200000000000003        2.6205355223999347     
   24.800000000000001        24.000000000000000        2.6182255760883506     
   24.800000000000001        24.800000000000001        2.6130038725904727     
   24.800000000000001        25.600000000000001        2.6108380009685810     
   24.800000000000001        26.400000000000002        2.6074430333433454     
   24.800000000000001        27.200000000000003        2.6050496370146847     
   24.800000000000001        28.000000000000000        2.6027541435533501     
   24.800000000000001        28.800000000000001        2.5999801130768061     
   24.800000000000001        29.600000000000001        2.5988144261799215     
   24.800000000000001        30.400000000000002        2.5984574407078926     
   24.800000000000001        31.200000000000003        2.5988108885716863     
   24.800000000000001        32.000000000000000        2.5982992441719728     

   25.600000000000001       0.80000000000000004        2.5986983624077729     
   25.600000000000001        1.6000000000000001        2.6005303664958586     
   25.600000000000001        2.4000000000000004        2.6011333795269129     
   25.600000000000001        3.2000000000000002        2.5997763558647220     
   25.600000000000001        4.0000000000000000        2.6002789636019745     
   25.600000000000001        4.8000000000000007        2.6002905133251417     
   25.600000000000001        5.6000000000000005        2.6006528741797670     
   25.600000000000001        6.4000000000000004        2.5996460695957091     
   25.600000000000001        7.2000000000000002        2.5988389598218231     
   25.600000000000001        8.0000000000000000        2.5979836102349663     
   25.600000000000001        8.8000000000000007        2.5971194817747363     
   25.600000000000001        9.6000000000000014        2.5967223103577850     
   25.600000000000001        10.400000000000000        2.5965198503993880     
   25.600000000000001        11.200000000000001        2.5965169327230804     
   25.600000000000001        12.000000000000000        2.5976917438660485     
   25.600000000000001        12.800000000000001        2.5983801760815566     
   25.600000000000001        13.600000000000001        2.6012323059202624     
   25.600000000000001        14.400000000000000        2.6043399224558343     
   25.600000000000001        15.200000000000001        2.6065996187647906     
   25.600000000000001        16.000000000000000        2.6101254203694135     
   25.600000000000001        16.800000000000001        2.6128703013917427     
   25.600000000000001        17.600000000000001        2.6148700801579845     
   25.600000000000001        18.400000000000002        2.6191440089150664     
   25.600000000000001        19.200000000000003        2.6201966526653262     
   25.600000000000001        20.000000000000000        2.6218088094636820     
   25.600000000000001        20.800000000000001        2.6218922262323781     
   25.600000000000001        21.600000000000001        2.6217778138810686     
   25.600000000000001        22.400000000000002        2.6194682567383221     
   25.600000000000001        23.200000000000003        2.6182081759853575     
   25.600000000000001        24.000000000000000        2.6144400639491776     
   25.600000000000001        24.800000000000001        2.6106959042063935     
   25.600000000000001        25.600000000000001        2.6082069763809748     
   25.600000000000001        26.400000000000002        2.6053097578636368     
   25.600000000000001        27.200000000000003        2.6033884038746047     
   25.600000000000001        28.000000000000000        2.6012822686582293     
   25.600000000000001        28.800000000000001        2.5994392008768847     
   25.600000000000001        29.600000000000001        2.5981420274528224     
   25.600000000000001        30.400000000000002        2.5973972297879424     
   25.600000000000001        31.200000000000003        2.5973835315284592     
   25.600000000000001        32.000000000000000        2.5980646971430184     

   26.400000000000002       0.80000000000000004        2.5984561994293798     
   26.400000000000002        1.6000000000000001        2.5991045927139358     
   26.400000000000002        2.4000000000000004        2.5996176211745845     
   26.400000000000002        3.2000000000000002        2.6013592933392053     
   26.400000000000002        4.0000000000000000        2.6005248133578571     
   26.400000000000002        4.8000000000000007        2.6009671978685835     
   26.400000000000002        5.6000000000000005        2.5992655693866475     
   26.400000000000002        6.4000000000000004        2.5995158591608014     
   26.400000000000002        7.2000000000000002        2.5995729119922268     
   26.400000000000002        8.0000000000000000        2.5990631003644902     
   26.400000000000002        8.8000000000000007        2.5985182757983671     
   26.400000000000002        9.6000000000000014        2.5978698790568306     
   26.400000000000002        10.400000000000000        2.5979966054289245     
   26.400000000000002        11.200000000000001        2.5970196176763887     
   26.400000000000002        12.000000000000000        2.5982586536045806     
   26.400000000000002        12.800000000000001        2.5993677210559007     
   26.400000000000002        13.600000000000001        2.6001547558458724     
   26.400000000000002        14.400000000000000        2.6024445958811255     
   26.400000000000002        15.200000000000001        2.6048090923870868     
   26.400000000000002        16.000000000000000        2.6083698422834307     
   26.400000000000002        16.800000000000001        2.6108660495106966     
   26.400000000000002        17.600000000000001        2.6135698703501329     
   26.400000000000002        18.400000000000002        2.6156201890917616     
   26.400000000000002        19.200000000000003        2.6166293981962512     
   26.400000000000002        20.000000000000000        2.6176381149757453     
   26.400000000000002        20.800000000000001        2.6203050824707654     
   26.400000000000002        21.600000000000001        2.6172776733844012     
   26.400000000000002        22.400000000000002        2.6164433550617794     
   26.400000000000002        23.200000000000003        2.6138187744231085     
   26.400000000000002        24.000000000000000        2.6122097473996031     
   26.400000000000002        24.800000000000001        2.6095943096558214     
   26.400000000000002        25.600000000000001        2.6059798768024245     
   26.400000000000002        26.400000000000002        2.6045035955678082     
   26.400000000000002        27.200000000000003        2.6010778171765319     
   26.400000000000002        28.000000000000000        2.5994992905437897     
   26.400000000000002        28.800000000000001        2.5976848834501034     
   26.400000000000002        29.600000000000001        2.5979126095537675     
   26.400000000000002        30.400000000000002        2.5980182262219471     
   26.400000000000002        31.200000000000003        2.5977087275219781     
   26.400000000000002        32.000000000000000        2.5975176940484763     

   27.200000000000003       0.80000000000000004        2.5985675256475913     
   27.200000000000003        1.6000000000000001        2.5994882677781765     
   27.200000000000003        2.4000000000000004        2.6002443192438127     
   27.200000000000003        3.2000000000000002        2.6007846799205940     
   27.200000000000003        4.0000000000000000        2.6003705611191767     
   27.200000000000003        4.8000000000000007        2.6012639312942269     
   27.200000000000003        5.6000000000000005        2.6012926823286606     
   27.200000000000003        6.4000000000000004        2.6012361113427951     
   27.200000000000003        7.2000000000000002        2.6000721072649795     
   27.200000000000003        8.0000000000000000        2.5991729857595227     
   27.200000000000003        8.8000000000000007        2.5988682589257883     
   27.200000000000003        9.6000000000000014        2.5983600998013001     
   27.200000000000003        10.400000000000000        2.5981376178539857     
   27.200000000000003        11.200000000000001        2.5985910191141839     
   27.200000000000003        12.000000000000000        2.5984576159169066     
   27.200000000000003        12.800000000000001        2.5984596110203353     
   27.200000000000003        13.600000000000001        2.6017816142346648     
   27.200000000000003        14.400000000000000        2.6028121809744751     
   27.200000000000003        15.200000000000001        2.6043885024392974     
   27.200000000000003        16.000000000000000        2.6058725869816999     
   27.200000000000003        16.800000000000001        2.6079054105900235     
   27.200000000000003        17.600000000000001        2.6101537241693151     
   27.200000000000003        18.400000000000002        2.6111903857780150     
   27.200000000000003        19.200000000000003        2.6130262576817098     
   27.200000000000003        20.000000000000000        2.6134245434569645     
   27.200000000000003        20.800000000000001        2.6143404833564077     
   27.200000000000003        21.600000000000001        2.6140057116636619     
   27.200000000000003        22.400000000000002        2.6121639237624192     
   27.200000000000003        23.200000000000003        2.6106466193811571     
   27.200000000000003        24.000000000000000        2.6097471305994553     
   27.200000000000003        24.800000000000001        2.6071068203756567     
   27.200000000000003        25.600000000000001        2.6043362117965181     
   27.200000000000003        26.400000000000002        2.6029882086671305     
   27.200000000000003        27.200000000000003        2.6010814205727759     
   27.200000000000003        28.000000000000000        2.5994926890536503     
   27.200000000000003        28.800000000000001        2.5976906706369025     
   27.200000000000003        29.600000000000001        2.5976845507894755     
   27.200000000000003        30.400000000000002        2.5982991047147848     
   27.200000000000003        31.200000000000003        2.5976402769066156     
   27.200000000000003        32.000000000000000        2.5974604768363854     

   28.000000000000000       0.80000000000000004        2.5987662387611117     
   28.000000000000000        1.6000000000000001        2.5992171754013236     
   28.000000000000000        2.4000000000000004        2.6007779393594634     
   28.000000000000000        3.2000000000000002        2.6011631510305091     
   28.000000000000000        4.0000000000000000        2.6014570260734660     
   28.000000000000000        4.8000000000000007        2.6029208155525678     
   28.000000000000000        5.6000000000000005        2.6017704096384757     
   28.000000000000000        6.4000000000000004        2.6014912603526548     
   28.000000000000000        7.2000000000000002        2.6007502092024910     
   28.000000000000000        8.0000000000000000        2.6002776026848640     
   28.000000000000000        8.8000000000000007        2.6000696384629185     
   28.000000000000000        9.6000000000000014        2.5988561868885776     
   28.000000000000000        10.400000000000000        2.5990574007355325     
   28.000000000000000        11.200000000000001        2.5986247434275902     
   28.000000000000000        12.000000000000000        2.5983139868674443     
   28.000000000000000        12.800000000000001        2.5993486836723516     
   28.000000000000000        13.600000000000001        2.5987928204997113     
   28.000000000000000        14.400000000000000        2.6005599530797596     
   28.000000000000000        15.200000000000001        2.6020910684008540     
   28.000000000000000        16.000000000000000        2.6048728611067085     
   28.000000000000000        16.800000000000001        2.6055560955708241     
   28.000000000000000        17.600000000000001        2.6064794722692368     
   28.000000000000000        18.400000000000002        2.6080318708759487     
   28.000000000000000        19.200000000000003        2.6099220601706223     
   28.000000000000000        20.000000000000000        2.6099925828272266     
   28.000000000000000        20.800000000000001        2.6101755860741029     
   28.000000000000000        21.600000000000001        2.6094689481144253     
   28.000000000000000        22.400000000000002        2.6104667444565091     
   28.000000000000000        23.200000000000003        2.6075198803169517     
   28.000000000000000        24.000000000000000        2.6058764476010303     
   28.000000000000000        24.800000000000001        2.6047126786903370     
   28.000000000000000        25.600000000000001        2.6022191638092238     
   28.000000000000000        26.400000000000002        2.6003139397816923     
   28.000000000000000        27.200000000000003        2.5983891632306451     
   28.000000000000000        28.000000000000000        2.5982212067358419     
   28.000000000000000        28.800000000000001        2.5972340889874226     
   28.000000000000000        29.600000000000001        2.5971792215468557     
   28.000000000000000        30.400000000000002        2.5971359681731574     
   28.000000000000000        31.200000000000003        2.5976723792625758     
   28.000000000000000        32.000000000000000        2.5979554761975101     

   28.800000000000001       0.80000000000000004        2.5988936790594082     
   28.800000000000001        1.6000000000000001        2.6002483978514124     
   28.800000000000001        2.4000000000000004        2.6006664448428474     
   28.800000000000001        3.2000000000000002        2.6009562415640217     
   28.800000000000001        4.0000000000000000        2.6004388840847077     
   28.800000000000001        4.8000000000000007        2.6018323520246933     
   28.800000000000001        5.6000000000000005        2.6018932353738089     
   28.800000000000001        6.4000000000000004        2.6013703314481891     
   28.800000000000001        7.2000000000000002        2.6001650646070775     
   28.800000000000001        8.0000000000000000        2.6002385948906661     
   28.800000000000001        8.8000000000000007        2.6002325676483102     
   28.800000000000001        9.6000000000000014        2.5984894014677664     
   28.800000000000001        10.400000000000000        2.5988998563727330     
   28.800000000000001        11.200000000000001        2.5986661972095129     
   28.800000000000001        12.000000000000000        2.5986074329908559     
   28.800000000000001        12.800000000000001        2.5983582462961494     
   28.800000000000001        13.600000000000001        2.5991353046683061     
   28.800000000000001        14.400000000000000        2.5994305456610176     
   28.800000000000001        15.200000000000001        2.6020243846213322     
   28.800000000000001        16.000000000000000        2.6024136128524189     
   28.800000000000001        16.800000000000001        2.6010496572149298     
   28.800000000000001        17.600000000000001        2.6029423277695232     
   28.800000000000001        18.400000000000002        2.6051498203509267     
   28.800000000000001        19.200000000000003        2.6063857461163038     
   28.800000000000001        20.000000000000000        2.6065547253939632     
   28.800000000000001        20.800000000000001        2.6054024361958144     
   28.800000000000001        21.600000000000001        2.6049112698789960     
   28.800000000000001        22.400000000000002        2.6054487431348874     
   28.800000000000001        23.200000000000003        2.6038551015687288     
   28.800000000000001        24.000000000000000        2.6032194831024174     
   28.800000000000001        24.800000000000001        2.6015277097083054     
   28.800000000000001        25.600000000000001        2.6001359740326744     
   28.800000000000001        26.400000000000002        2.5982069433226416     
   28.800000000000001        27.200000000000003        2.5987758231951346     
   28.800000000000001        28.000000000000000        2.5971139517531161     
   28.800000000000001        28.800000000000001        2.5968788137054788     
   28.800000000000001        29.600000000000001        2.5971976535848622     
   28.800000000000001        30.400000000000002        2.5972161446379141     
   28.800000000000001        31.200000000000003        2.5978908727974277     
   28.800000000000001        32.000000000000000        2.5979240282166671     

   29.600000000000001       0.80000000000000004        2.5988567060021950     
   29.600000000000001        1.6000000000000001        2.6008327163017411     
   29.600000000000001        2.4000000000000004        2.6004544995729009     
   29.600000000000001        3.2000000000000002        2.6011564305433130     
   29.600000000000001        4.0000000000000000        2.6011902844114934     
   29.600000000000001        4.8000000000000007        2.6014803789724557     
   29.600000000000001        5.6000000000000005        2.6018312479696588     
   29.600000000000001        6.4000000000000004        2.6011702389765281     
   29.600000000000001        7.2000000000000002        2.6012060673702657     
   29.600000000000001        8.0000000000000000        2.6008381323542791     
   29.600000000000001        8.8000000000000007        2.6006798968961804     
   29.600000000000001        9.6000000000000014        2.5986078427624077     
   29.600000000000001        10.400000000000000        2.5990830548818424     
   29.600000000000001        11.200000000000001        2.5989774829661112     
   29.600000000000001        12.000000000000000        2.5988042190413130     
   29.600000000000001        12.800000000000001        2.5982493029974525     
   29.600000000000001        13.600000000000001        2.5980439173497052     
   29.600000000000001        14.400000000000000        2.5991838751843233     
   29.600000000000001        15.200000000000001        2.5996820376734706     
   29.600000000000001        16.000000000000000        2.6010649631524547     
   29.600000000000001        16.800000000000001        2.6009111169396575     
   29.600000000000001        17.600000000000001        2.6001736400702189     
   29.600000000000001        18.400000000000002        2.6025241532628973     
   29.600000000000001        19.200000000000003        2.6029934774082535     
   29.600000000000001        20.000000000000000        2.6028662498863202     
   29.600000000000001        20.800000000000001        2.6028200567011668     
   29.600000000000001        21.600000000000001        2.6039402176688626     
   29.600000000000001        22.400000000000002        2.6027961603685257     
   29.600000000000001        23.200000000000003        2.6017796959829620     
   29.600000000000001        24.000000000000000        2.6004463100248865     
   29.600000000000001        24.800000000000001        2.5995279266368585     
   29.600000000000001        25.600000000000001        2.5983214529121241     
   29.600000000000001        26.400000000000002        2.5983041518353898     
   29.600000000000001        27.200000000000003        2.5965732131023920     
   29.600000000000001        28.000000000000000        2.5982038504784359     
   29.600000000000001        28.800000000000001        2.5971453021768900     
   29.600000000000001        29.600000000000001        2.5973975519090828     
   29.600000000000001        30.400000000000002        2.5969162718536296     
   29.600000000000001        31.200000000000003        2.5966046645947300     
   29.600000000000001        32.000000000000000        2.5980547972160815     

   30.400000000000002       0.80000000000000004        2.5996840118491948     
   30.400000000000002        1.6000000000000001        2.6000382025181965     
   30.400000000000002        2.4000000000000004        2.6001541747446537     
   30.400000000000002        3.2000000000000002        2.6010862625813891     
   30.400000000000002        4.0000000000000000        2.6013011405349369     
   30.400000000000002        4.8000000000000007        2.6012064626827391     
   30.400000000000002        5.6000000000000005        2.6015018666592553     
   30.400000000000002        6.4000000000000004        2.6015493867543507     
   30.400000000000002        7.2000000000000002        2.6015047841498098     
   30.400000000000002        8.0000000000000000        2.6005925412290991     
   30.400000000000002        8.8000000000000007        2.6001292587118949     
   30.400000000000002        9.6000000000000014        2.6002331866329986     
   30.400000000000002        10.400000000000000        2.5990020072404776     
   30.400000000000002        11.200000000000001        2.5991660160229344     
   30.400000000000002        12.000000000000000        2.5991527209326697     
   30.400000000000002        12.800000000000001        2.5984899761666584     
   30.400000000000002        13.600000000000001        2.5970316308369390     
   30.400000000000002        14.400000000000000        2.5983021219901046     
   30.400000000000002        15.200000000000001        2.5994479164910609     
   30.400000000000002        16.000000000000000        2.5989334886445392     
   30.400000000000002        16.800000000000001        2.5995827529247619     
   30.400000000000002        17.600000000000001        2.5990999080452251     
   30.400000000000002        18.400000000000002        2.6000691650197560     
   30.400000000000002        19.200000000000003        2.6010703450706192     
   30.400000000000002        20.000000000000000        2.6022162229590271     
   30.400000000000002        20.800000000000001        2.6005215905085963     
   30.400000000000002        21.600000000000001        2.6003166525138544     
   30.400000000000002        22.400000000000002        2.6000361445811477     
   30.400000000000002        23.200000000000003        2.5999854306611363     
   30.400000000000002        24.000000000000000        2.5991233598238486     
   30.400000000000002        24.800000000000001        2.5977597393972629     
   30.400000000000002        25.600000000000001        2.5985089129209897     
   30.400000000000002        26.400000000000002        2.5957123552325898     
   30.400000000000002        27.200000000000003        2.5960636717017769     
   30.400000000000002        28.000000000000000        2.5966910625087811     
   30.400000000000002        28.800000000000001        2.5965899291953902     
   30.400000000000002        29.600000000000001        2.5965315202094881     
   30.400000000000002        30.400000000000002        2.5967226176485645     
   30.400000000000002        31.200000000000003        2.5978019004843160     
   30.400000000000002        32.000000000000000        2.5987951936918878     

   31.200000000000003       0.80000000000000004        2.5995017406764265     
   31.200000000000003        1.6000000000000001        2.5991784600804846     
   31.200000000000003        2.4000000000000004        2.6005804133707335     
   31.200000000000003        3.2000000000000002        2.6009590256493440     
   31.200000000000003        4.0000000000000000        2.6011245363548325     
   31.200000000000003        4.8000000000000007        2.6015523217109422     
   31.200000000000003        5.6000000000000005        2.6017287618267533     
   31.200000000000003        6.4000000000000004        2.6008995781371631     
   31.200000000000003        7.2000000000000002        2.6014590832114051     
   31.200000000000003        8.0000000000000000        2.6014838323134635     
   31.200000000000003        8.8000000000000007        2.6006387892418790     
   31.200000000000003        9.6000000000000014        2.5999972923440766     
   31.200000000000003        10.400000000000000        2.6004165239952211     
   31.200000000000003        11.200000000000001        2.5992177167177601     
   31.200000000000003        12.000000000000000        2.5982346911943806     
   31.200000000000003        12.800000000000001        2.5990156038451437     
   31.200000000000003        13.600000000000001        2.5987961096378815     
   31.200000000000003        14.400000000000000        2.5978926264182993     
   31.200000000000003        15.200000000000001        2.5979155720489722     
   31.200000000000003        16.000000000000000        2.5981968455585900     
   31.200000000000003        16.800000000000001        2.5972843336150837     
   31.200000000000003        17.600000000000001        2.5987324056541783     
   31.200000000000003        18.400000000000002        2.5988147254906901     
   31.200000000000003        19.200000000000003        2.5978479715733527     
   31.200000000000003        20.000000000000000        2.5993096570691012     
   31.200000000000003        20.800000000000001        2.5985867570400303     
   31.200000000000003        21.600000000000001        2.5982629626153195     
   31.200000000000003        22.400000000000002        2.5981708799851391     
   31.200000000000003        23.200000000000003        2.5978760515385448     
   31.200000000000003        24.000000000000000        2.5995704433410665     
   31.200000000000003        24.800000000000001        2.5969108128859388     
   31.200000000000003        25.600000000000001        2.5965159383400822     
   31.200000000000003        26.400000000000002        2.5966474751695148     
   31.200000000000003        27.200000000000003        2.5960680101320581     
   31.200000000000003        28.000000000000000        2.5962996952334754     
   31.200000000000003        28.800000000000001        2.5971178361738354     
   31.200000000000003        29.600000000000001        2.5966661673933253     
   31.200000000000003        30.400000000000002        2.5967801796652701     
   31.200000000000003        31.200000000000003        2.5983333815109195     
   31.200000000000003        32.000000000000000        2.5992961317284817     

   32.000000000000000       0.80000000000000004        2.5990514742847175     
   32.000000000000000        1.6000000000000001        2.5998949179345217     
   32.000000000000000        2.4000000000000004        2.6006541973368389     
   32.000000000000000        3.2000000000000002        2.6009067960560790     
   32.000000000000000        4.0000000000000000        2.6012812768844409     
   32.000000000000000        4.8000000000000007        2.6017833717157397     
   32.000000000000000        5.6000000000000005        2.6013091734114688     
   32.000000000000000        6.4000000000000004        2.6009312145642869     
   32.000000000000000        7.2000000000000002        2.6011183657982855     
   32.000000000000000        8.0000000000000000        2.6014263345141728     
   32.000000000000000        8.8000000000000007        2.6011160472670269     
   32.000000000000000        9.6000000000000014        2.6008223484620010     
   32.000000000000000        10.400000000000000        2.5992833750993549     
   32.000000000000000        11.200000000000001        2.5988535984550252     
   32.000000000000000        12.000000000000000        2.5992718436670015     
   32.000000000000000        12.800000000000001        2.5983430030857089     
   32.000000000000000        13.600000000000001        2.5989632220535799     
   32.000000000000000        14.400000000000000        2.5983748242840439     
   32.000000000000000        15.200000000000001        2.5975923755402439     
   32.000000000000000        16.000000000000000        2.5978460839963251     
   32.000000000000000        16.800000000000001        2.5977432274352221     
   32.000000000000000        17.600000000000001        2.5985132449161750     
   32.000000000000000        18.400000000000002        2.5978696687288241     
   32.000000000000000        19.200000000000003        2.5978793228011372     
   32.000000000000000        20.000000000000000        2.5969941401575127     
   32.000000000000000        20.800000000000001        2.5978472694289159     
   32.000000000000000        21.600000000000001        2.5976161921221741     
   32.000000000000000        22.400000000000002        2.5957458253634664     
   32.000000000000000        23.200000000000003        2.5982495394931457     
   32.000000000000000        24.000000000000000        2.5970022607235870     
   32.000000000000000        24.800000000000001        2.5965396642388345     
   32.000000000000000        25.600000000000001        2.5964488978716598     
   32.000000000000000        26.400000000000002        2.5964933933611709     
   32.000000000000000        27.200000000000003        2.5960146429040831     
   32.000000000000000        28.000000000000000        2.5961228880979945     
   32.000000000000000        28.800000000000001        2.5968142805005705     
   32.000000000000000        29.600000000000001        2.5977797360646218     
   32.000000000000000        30.400000000000002        2.5975390343597664     
   32.000000000000000        31.200000000000003        2.5977110803624042     
   32.000000000000000        32.000000000000000        2.5989210261243341     
