# Supplementary material for: A first-principles phase field method for quantitatively predicting multi-composition phase separation without thermodynamic empirical parameter
Source: Nat Commun. 2019 Aug 1;10:3451. doi: 10.1038/s41467-019-11248-z (PMC6671953; doi:10.1038/s41467-019-11248-z)
Supplement: Supplementary file 3 — Source Data [file 41467_2019_11248_MOESM3_ESM.zip › supplementary-files/data-files/Fig.7/Fig7-f-Ni70%/out_Ni_100000-16.0]

  0.80000000000000004       0.80000000000000004        3.3112003103583691     
  0.80000000000000004        1.6000000000000001        3.3291062741819690     
  0.80000000000000004        2.4000000000000004        3.3504291802850417     
  0.80000000000000004        3.2000000000000002        3.3715447528751952     
  0.80000000000000004        4.0000000000000000        3.3944684858367586     
  0.80000000000000004        4.8000000000000007        3.4144345042591766     
  0.80000000000000004        5.6000000000000005        3.4333096598547987     
  0.80000000000000004        6.4000000000000004        3.4499343101483722     
  0.80000000000000004        7.2000000000000002        3.4609261266740563     
  0.80000000000000004        8.0000000000000000        3.4708082047387667     
  0.80000000000000004        8.8000000000000007        3.4780640113572159     
  0.80000000000000004        9.6000000000000014        3.4817247327919856     
  0.80000000000000004        10.400000000000000        3.4829146593895466     
  0.80000000000000004        11.200000000000001        3.4824062299458434     
  0.80000000000000004        12.000000000000000        3.4788124129254108     
  0.80000000000000004        12.800000000000001        3.4724178545614075     
  0.80000000000000004        13.600000000000001        3.4627761725283541     
  0.80000000000000004        14.400000000000000        3.4512416066008869     
  0.80000000000000004        15.200000000000001        3.4363229052808930     
  0.80000000000000004        16.000000000000000        3.4165794119421542     
  0.80000000000000004        16.800000000000001        3.3958049740946081     
  0.80000000000000004        17.600000000000001        3.3762048190475595     
  0.80000000000000004        18.400000000000002        3.3550475628502499     
  0.80000000000000004        19.200000000000003        3.3350905156389317     
  0.80000000000000004        20.000000000000000        3.3190339818113559     
  0.80000000000000004        20.800000000000001        3.3068279254991526     
  0.80000000000000004        21.600000000000001        3.2958019807602210     
  0.80000000000000004        22.400000000000002        3.2892282208130341     
  0.80000000000000004        23.200000000000003        3.2824618087554516     
  0.80000000000000004        24.000000000000000        3.2816136017621016     
  0.80000000000000004        24.800000000000001        3.2802622905150223     
  0.80000000000000004        25.600000000000001        3.2770673640498527     
  0.80000000000000004        26.400000000000002        3.2773382751030473     
  0.80000000000000004        27.200000000000003        3.2767978605723131     
  0.80000000000000004        28.000000000000000        3.2757599112586817     
  0.80000000000000004        28.800000000000001        3.2745638090189058     
  0.80000000000000004        29.600000000000001        3.2767335140445053     
  0.80000000000000004        30.400000000000002        3.2799635098394688     
  0.80000000000000004        31.200000000000003        3.2867707885889952     
  0.80000000000000004        32.000000000000000        3.2985943314037516     

   1.6000000000000001       0.80000000000000004        3.3487342939819218     
   1.6000000000000001        1.6000000000000001        3.3732032913142080     
   1.6000000000000001        2.4000000000000004        3.3973053281067598     
   1.6000000000000001        3.2000000000000002        3.4230451773230013     
   1.6000000000000001        4.0000000000000000        3.4435054042162490     
   1.6000000000000001        4.8000000000000007        3.4616958338183252     
   1.6000000000000001        5.6000000000000005        3.4745002046562936     
   1.6000000000000001        6.4000000000000004        3.4850269328280463     
   1.6000000000000001        7.2000000000000002        3.4929206524921224     
   1.6000000000000001        8.0000000000000000        3.4973003690642197     
   1.6000000000000001        8.8000000000000007        3.4902709339231115     
   1.6000000000000001        9.6000000000000014        3.4909342634735152     
   1.6000000000000001        10.400000000000000        3.4916455029591713     
   1.6000000000000001        11.200000000000001        3.4914884159811610     
   1.6000000000000001        12.000000000000000        3.4904937756599206     
   1.6000000000000001        12.800000000000001        3.4988124805295806     
   1.6000000000000001        13.600000000000001        3.4942712310137192     
   1.6000000000000001        14.400000000000000        3.4855488458488026     
   1.6000000000000001        15.200000000000001        3.4729838208152066     
   1.6000000000000001        16.000000000000000        3.4576598487025598     
   1.6000000000000001        16.800000000000001        3.4383335287754004     
   1.6000000000000001        17.600000000000001        3.4150816249109472     
   1.6000000000000001        18.400000000000002        3.3910192919665749     
   1.6000000000000001        19.200000000000003        3.3664946511264877     
   1.6000000000000001        20.000000000000000        3.3442856086927333     
   1.6000000000000001        20.800000000000001        3.3255245250067107     
   1.6000000000000001        21.600000000000001        3.3076715037335620     
   1.6000000000000001        22.400000000000002        3.2950025887339867     
   1.6000000000000001        23.200000000000003        3.2854797014507309     
   1.6000000000000001        24.000000000000000        3.2802440782652709     
   1.6000000000000001        24.800000000000001        3.2758781480858450     
   1.6000000000000001        25.600000000000001        3.2734370439254574     
   1.6000000000000001        26.400000000000002        3.2720892414944149     
   1.6000000000000001        27.200000000000003        3.2741258703511797     
   1.6000000000000001        28.000000000000000        3.2752462554787347     
   1.6000000000000001        28.800000000000001        3.2798654886873204     
   1.6000000000000001        29.600000000000001        3.2850463773498633     
   1.6000000000000001        30.400000000000002        3.2950541690610802     
   1.6000000000000001        31.200000000000003        3.3090811769503974     
   1.6000000000000001        32.000000000000000        3.3284613792428006     

   2.4000000000000004       0.80000000000000004        3.3953977447894692     
   2.4000000000000004        1.6000000000000001        3.4230170083056377     
   2.4000000000000004        2.4000000000000004        3.4474305165089971     
   2.4000000000000004        3.2000000000000002        3.4692930998558857     
   2.4000000000000004        4.0000000000000000        3.4879688159350919     
   2.4000000000000004        4.8000000000000007        3.4965053347637123     
   2.4000000000000004        5.6000000000000005        3.4932659717836900     
   2.4000000000000004        6.4000000000000004        3.4969305508887882     
   2.4000000000000004        7.2000000000000002        3.4976784649739869     
   2.4000000000000004        8.0000000000000000        3.4925167443674905     
   2.4000000000000004        8.8000000000000007        3.4969692261931034     
   2.4000000000000004        9.6000000000000014        3.4980837864372365     
   2.4000000000000004        10.400000000000000        3.4980282871813024     
   2.4000000000000004        11.200000000000001        3.4973782338509594     
   2.4000000000000004        12.000000000000000        3.4945787414682208     
   2.4000000000000004        12.800000000000001        3.4916747013443494     
   2.4000000000000004        13.600000000000001        3.4865487429757596     
   2.4000000000000004        14.400000000000000        3.4987581649219930     
   2.4000000000000004        15.200000000000001        3.4952044379393739     
   2.4000000000000004        16.000000000000000        3.4929114563854209     
   2.4000000000000004        16.800000000000001        3.4795280348298068     
   2.4000000000000004        17.600000000000001        3.4591971356879818     
   2.4000000000000004        18.400000000000002        3.4356893381825326     
   2.4000000000000004        19.200000000000003        3.4085668131136648     
   2.4000000000000004        20.000000000000000        3.3798368827111887     
   2.4000000000000004        20.800000000000001        3.3530192190154358     
   2.4000000000000004        21.600000000000001        3.3288169971766548     
   2.4000000000000004        22.400000000000002        3.3085608649808913     
   2.4000000000000004        23.200000000000003        3.2936349527746613     
   2.4000000000000004        24.000000000000000        3.2822065753379785     
   2.4000000000000004        24.800000000000001        3.2742030485882232     
   2.4000000000000004        25.600000000000001        3.2705770559527356     
   2.4000000000000004        26.400000000000002        3.2700908634446004     
   2.4000000000000004        27.200000000000003        3.2715402023595401     
   2.4000000000000004        28.000000000000000        3.2757378801458503     
   2.4000000000000004        28.800000000000001        3.2856171499782749     
   2.4000000000000004        29.600000000000001        3.2997320883730250     
   2.4000000000000004        30.400000000000002        3.3177206548204650     
   2.4000000000000004        31.200000000000003        3.3384376985361834     
   2.4000000000000004        32.000000000000000        3.3651209462446512     

   3.2000000000000002       0.80000000000000004        3.4404115344261168     
   3.2000000000000002        1.6000000000000001        3.4678092766014808     
   3.2000000000000002        2.4000000000000004        3.4873441735896882     
   3.2000000000000002        3.2000000000000002        3.4965707769041297     
   3.2000000000000002        4.0000000000000000        3.4914124828106985     
   3.2000000000000002        4.8000000000000007        3.4910787218157218     
   3.2000000000000002        5.6000000000000005        3.4970456197079707     
   3.2000000000000002        6.4000000000000004        3.4963039580284523     
   3.2000000000000002        7.2000000000000002        3.4985405381202481     
   3.2000000000000002        8.0000000000000000        3.4956307981707813     
   3.2000000000000002        8.8000000000000007        3.4960213267143541     
   3.2000000000000002        9.6000000000000014        3.4966493392855620     
   3.2000000000000002        10.400000000000000        3.4966153132845355     
   3.2000000000000002        11.200000000000001        3.4959267070997861     
   3.2000000000000002        12.000000000000000        3.4971572492841867     
   3.2000000000000002        12.800000000000001        3.4964651979637504     
   3.2000000000000002        13.600000000000001        3.4934933701771507     
   3.2000000000000002        14.400000000000000        3.4934056081747582     
   3.2000000000000002        15.200000000000001        3.4865549668843552     
   3.2000000000000002        16.000000000000000        3.4967616296530077     
   3.2000000000000002        16.800000000000001        3.4971877325057217     
   3.2000000000000002        17.600000000000001        3.4920535403962041     
   3.2000000000000002        18.400000000000002        3.4760160265576028     
   3.2000000000000002        19.200000000000003        3.4510038566122025     
   3.2000000000000002        20.000000000000000        3.4213042559249072     
   3.2000000000000002        20.800000000000001        3.3890189927122369     
   3.2000000000000002        21.600000000000001        3.3569625964157930     
   3.2000000000000002        22.400000000000002        3.3291127856643890     
   3.2000000000000002        23.200000000000003        3.3057190916397419     
   3.2000000000000002        24.000000000000000        3.2877534084621445     
   3.2000000000000002        24.800000000000001        3.2754585219870282     
   3.2000000000000002        25.600000000000001        3.2687277357406348     
   3.2000000000000002        26.400000000000002        3.2668991881641558     
   3.2000000000000002        27.200000000000003        3.2714814895019622     
   3.2000000000000002        28.000000000000000        3.2797421617018316     
   3.2000000000000002        28.800000000000001        3.2952311547300459     
   3.2000000000000002        29.600000000000001        3.3163744625855727     
   3.2000000000000002        30.400000000000002        3.3435325825333950     
   3.2000000000000002        31.200000000000003        3.3744296686083239     
   3.2000000000000002        32.000000000000000        3.4081475187605421     

   4.0000000000000000       0.80000000000000004        3.4777747476855274     
   4.0000000000000000        1.6000000000000001        3.4948377878852623     
   4.0000000000000000        2.4000000000000004        3.4967393817472758     
   4.0000000000000000        3.2000000000000002        3.4879739456448218     
   4.0000000000000000        4.0000000000000000        3.4930666336552605     
   4.0000000000000000        4.8000000000000007        3.4965228333778051     
   4.0000000000000000        5.6000000000000005        3.4910620997473902     
   4.0000000000000000        6.4000000000000004        3.4920107126990869     
   4.0000000000000000        7.2000000000000002        3.4947338808692563     
   4.0000000000000000        8.0000000000000000        3.4930206848742062     
   4.0000000000000000        8.8000000000000007        3.4958302479576848     
   4.0000000000000000        9.6000000000000014        3.4972552508221946     
   4.0000000000000000        10.400000000000000        3.4965329015459878     
   4.0000000000000000        11.200000000000001        3.4931435065625873     
   4.0000000000000000        12.000000000000000        3.4981369063686927     
   4.0000000000000000        12.800000000000001        3.4905313695037741     
   4.0000000000000000        13.600000000000001        3.4954209237137626     
   4.0000000000000000        14.400000000000000        3.4963812241593186     
   4.0000000000000000        15.200000000000001        3.4941403694817050     
   4.0000000000000000        16.000000000000000        3.4890177941491789     
   4.0000000000000000        16.800000000000001        3.4947856100547265     
   4.0000000000000000        17.600000000000001        3.4927965969169152     
   4.0000000000000000        18.400000000000002        3.4931252308157288     
   4.0000000000000000        19.200000000000003        3.4860395082998976     
   4.0000000000000000        20.000000000000000        3.4598873897073874     
   4.0000000000000000        20.800000000000001        3.4268463075762097     
   4.0000000000000000        21.600000000000001        3.3903921205334120     
   4.0000000000000000        22.400000000000002        3.3548026976374086     
   4.0000000000000000        23.200000000000003        3.3235982755230324     
   4.0000000000000000        24.000000000000000        3.2981847012368508     
   4.0000000000000000        24.800000000000001        3.2801836350629623     
   4.0000000000000000        25.600000000000001        3.2701392207767439     
   4.0000000000000000        26.400000000000002        3.2679354020773097     
   4.0000000000000000        27.200000000000003        3.2721756953842331     
   4.0000000000000000        28.000000000000000        3.2870191269006348     
   4.0000000000000000        28.800000000000001        3.3082764379995742     
   4.0000000000000000        29.600000000000001        3.3403240471365412     
   4.0000000000000000        30.400000000000002        3.3756413796490405     
   4.0000000000000000        31.200000000000003        3.4130974643920768     
   4.0000000000000000        32.000000000000000        3.4486847958828628     

   4.8000000000000007       0.80000000000000004        3.4959367774510994     
   4.8000000000000007        1.6000000000000001        3.4950479019145169     
   4.8000000000000007        2.4000000000000004        3.5001694899628655     
   4.8000000000000007        3.2000000000000002        3.4905504386821020     
   4.8000000000000007        4.0000000000000000        3.4929798340988332     
   4.8000000000000007        4.8000000000000007        3.4975910914751132     
   4.8000000000000007        5.6000000000000005        3.4971906706495832     
   4.8000000000000007        6.4000000000000004        3.4917245177543932     
   4.8000000000000007        7.2000000000000002        3.4885552743015009     
   4.8000000000000007        8.0000000000000000        3.4942719888046931     
   4.8000000000000007        8.8000000000000007        3.4945632698004485     
   4.8000000000000007        9.6000000000000014        3.4933057963131211     
   4.8000000000000007        10.400000000000000        3.4923839503965426     
   4.8000000000000007        11.200000000000001        3.4972013502156742     
   4.8000000000000007        12.000000000000000        3.4970530584570154     
   4.8000000000000007        12.800000000000001        3.4953163643185081     
   4.8000000000000007        13.600000000000001        3.4975351117806839     
   4.8000000000000007        14.400000000000000        3.4975263708823761     
   4.8000000000000007        15.200000000000001        3.4922945500511218     
   4.8000000000000007        16.000000000000000        3.4885169427266041     
   4.8000000000000007        16.800000000000001        3.4989338137418020     
   4.8000000000000007        17.600000000000001        3.4990399552443527     
   4.8000000000000007        18.400000000000002        3.4966403396844243     
   4.8000000000000007        19.200000000000003        3.4976559844871300     
   4.8000000000000007        20.000000000000000        3.4884756490170727     
   4.8000000000000007        20.800000000000001        3.4606797923600632     
   4.8000000000000007        21.600000000000001        3.4236280506861787     
   4.8000000000000007        22.400000000000002        3.3830387203070882     
   4.8000000000000007        23.200000000000003        3.3453979084171808     
   4.8000000000000007        24.000000000000000        3.3121489342103150     
   4.8000000000000007        24.800000000000001        3.2885482859738775     
   4.8000000000000007        25.600000000000001        3.2743333253866402     
   4.8000000000000007        26.400000000000002        3.2712892747198024     
   4.8000000000000007        27.200000000000003        3.2779720504146512     
   4.8000000000000007        28.000000000000000        3.2972999796576796     
   4.8000000000000007        28.800000000000001        3.3263088605574689     
   4.8000000000000007        29.600000000000001        3.3649315880459088     
   4.8000000000000007        30.400000000000002        3.4083679478646651     
   4.8000000000000007        31.200000000000003        3.4516954847619630     
   4.8000000000000007        32.000000000000000        3.4802015053148199     

   5.6000000000000005       0.80000000000000004        3.4977699658205879     
   5.6000000000000005        1.6000000000000001        3.4975034453295328     
   5.6000000000000005        2.4000000000000004        3.4964647680634178     
   5.6000000000000005        3.2000000000000002        3.4894541143597628     
   5.6000000000000005        4.0000000000000000        3.4883482358539717     
   5.6000000000000005        4.8000000000000007        3.4970231011416311     
   5.6000000000000005        5.6000000000000005        3.4991544036951985     
   5.6000000000000005        6.4000000000000004        3.4940833720196052     
   5.6000000000000005        7.2000000000000002        3.4982437117421252     
   5.6000000000000005        8.0000000000000000        3.4978609315427183     
   5.6000000000000005        8.8000000000000007        3.4930176284890284     
   5.6000000000000005        9.6000000000000014        3.4901506244851488     
   5.6000000000000005        10.400000000000000        3.4972410197341284     
   5.6000000000000005        11.200000000000001        3.4944366135610663     
   5.6000000000000005        12.000000000000000        3.4932865533599933     
   5.6000000000000005        12.800000000000001        3.4866590586575255     
   5.6000000000000005        13.600000000000001        3.4970920620808932     
   5.6000000000000005        14.400000000000000        3.4907187195756939     
   5.6000000000000005        15.200000000000001        3.4973087657056916     
   5.6000000000000005        16.000000000000000        3.4983479463343592     
   5.6000000000000005        16.800000000000001        3.4942123277105765     
   5.6000000000000005        17.600000000000001        3.4944993620557634     
   5.6000000000000005        18.400000000000002        3.4863649505934089     
   5.6000000000000005        19.200000000000003        3.4960586226415353     
   5.6000000000000005        20.000000000000000        3.4968288995310530     
   5.6000000000000005        20.800000000000001        3.4856012119226429     
   5.6000000000000005        21.600000000000001        3.4524709369497026     
   5.6000000000000005        22.400000000000002        3.4120516795509950     
   5.6000000000000005        23.200000000000003        3.3686371700824886     
   5.6000000000000005        24.000000000000000        3.3297655697290152     
   5.6000000000000005        24.800000000000001        3.3002102503574742     
   5.6000000000000005        25.600000000000001        3.2820360521682925     
   5.6000000000000005        26.400000000000002        3.2781265434101141     
   5.6000000000000005        27.200000000000003        3.2877453206396994     
   5.6000000000000005        28.000000000000000        3.3112810211581567     
   5.6000000000000005        28.800000000000001        3.3472954090602971     
   5.6000000000000005        29.600000000000001        3.3929359471752183     
   5.6000000000000005        30.400000000000002        3.4402204164252996     
   5.6000000000000005        31.200000000000003        3.4781658910693078     
   5.6000000000000005        32.000000000000000        3.4933630658952808     

   6.4000000000000004       0.80000000000000004        3.4969128332609771     
   6.4000000000000004        1.6000000000000001        3.4977580683299880     
   6.4000000000000004        2.4000000000000004        3.4960419560785110     
   6.4000000000000004        3.2000000000000002        3.4919962899873722     
   6.4000000000000004        4.0000000000000000        3.4941935897405569     
   6.4000000000000004        4.8000000000000007        3.4867309042061621     
   6.4000000000000004        5.6000000000000005        3.4910464907531011     
   6.4000000000000004        6.4000000000000004        3.4846883544385592     
   6.4000000000000004        7.2000000000000002        3.4771559485810224     
   6.4000000000000004        8.0000000000000000        3.4729210073803856     
   6.4000000000000004        8.8000000000000007        3.4688495242911368     
   6.4000000000000004        9.6000000000000014        3.4658253677307509     
   6.4000000000000004        10.400000000000000        3.4627714201564443     
   6.4000000000000004        11.200000000000001        3.4611426376700796     
   6.4000000000000004        12.000000000000000        3.4608532140172397     
   6.4000000000000004        12.800000000000001        3.4598970112501624     
   6.4000000000000004        13.600000000000001        3.4579234583324800     
   6.4000000000000004        14.400000000000000        3.4628844720135357     
   6.4000000000000004        15.200000000000001        3.4853973908665017     
   6.4000000000000004        16.000000000000000        3.4881992384581215     
   6.4000000000000004        16.800000000000001        3.4900820316939543     
   6.4000000000000004        17.600000000000001        3.4916902947461295     
   6.4000000000000004        18.400000000000002        3.4904795116825520     
   6.4000000000000004        19.200000000000003        3.4980653232280474     
   6.4000000000000004        20.000000000000000        3.4899590933428075     
   6.4000000000000004        20.800000000000001        3.4974012139712363     
   6.4000000000000004        21.600000000000001        3.4759652121920794     
   6.4000000000000004        22.400000000000002        3.4393199879452752     
   6.4000000000000004        23.200000000000003        3.3933109402474053     
   6.4000000000000004        24.000000000000000        3.3498431677604530     
   6.4000000000000004        24.800000000000001        3.3132453908300001     
   6.4000000000000004        25.600000000000001        3.2935738296111987     
   6.4000000000000004        26.400000000000002        3.2879782921055707     
   6.4000000000000004        27.200000000000003        3.2996050985808756     
   6.4000000000000004        28.000000000000000        3.3291489095915385     
   6.4000000000000004        28.800000000000001        3.3710882293370958     
   6.4000000000000004        29.600000000000001        3.4210418196785346     
   6.4000000000000004        30.400000000000002        3.4673179857931746     
   6.4000000000000004        31.200000000000003        3.4899522783140857     
   6.4000000000000004        32.000000000000000        3.4957479563423539     

   7.2000000000000002       0.80000000000000004        3.4974079837719678     
   7.2000000000000002        1.6000000000000001        3.4956567323632375     
   7.2000000000000002        2.4000000000000004        3.4986316955825596     
   7.2000000000000002        3.2000000000000002        3.4947910078996154     
   7.2000000000000002        4.0000000000000000        3.4775974782812744     
   7.2000000000000002        4.8000000000000007        3.3709109406379079     
   7.2000000000000002        5.6000000000000005        3.2373789372667425     
   7.2000000000000002        6.4000000000000004        3.1693620681124850     
   7.2000000000000002        7.2000000000000002        3.1554660575117328     
   7.2000000000000002        8.0000000000000000        3.1490122075085281     
   7.2000000000000002        8.8000000000000007        3.1449164575005946     
   7.2000000000000002        9.6000000000000014        3.1416319015021483     
   7.2000000000000002        10.400000000000000        3.1363274640661878     
   7.2000000000000002        11.200000000000001        3.1349015404448255     
   7.2000000000000002        12.000000000000000        3.1347170051583912     
   7.2000000000000002        12.800000000000001        3.1331839672113291     
   7.2000000000000002        13.600000000000001        3.1319102564662336     
   7.2000000000000002        14.400000000000000        3.1429629590711463     
   7.2000000000000002        15.200000000000001        3.2153346809982302     
   7.2000000000000002        16.000000000000000        3.3579858721246434     
   7.2000000000000002        16.800000000000001        3.4775417666077293     
   7.2000000000000002        17.600000000000001        3.4967145727528690     
   7.2000000000000002        18.400000000000002        3.4999905660440018     
   7.2000000000000002        19.200000000000003        3.4979193894854612     
   7.2000000000000002        20.000000000000000        3.4927245393314816     
   7.2000000000000002        20.800000000000001        3.4976404429923331     
   7.2000000000000002        21.600000000000001        3.4920938381852951     
   7.2000000000000002        22.400000000000002        3.4613300116705479     
   7.2000000000000002        23.200000000000003        3.4166780050338503     
   7.2000000000000002        24.000000000000000        3.3695854935556757     
   7.2000000000000002        24.800000000000001        3.3320563908736198     
   7.2000000000000002        25.600000000000001        3.3081926965124748     
   7.2000000000000002        26.400000000000002        3.3023127177349605     
   7.2000000000000002        27.200000000000003        3.3158375775702820     
   7.2000000000000002        28.000000000000000        3.3491203856781557     
   7.2000000000000002        28.800000000000001        3.3952481928270792     
   7.2000000000000002        29.600000000000001        3.4448804168804248     
   7.2000000000000002        30.400000000000002        3.4875466170958109     
   7.2000000000000002        31.200000000000003        3.4968756201012834     
   7.2000000000000002        32.000000000000000        3.4947250510025962     

   8.0000000000000000       0.80000000000000004        3.4925267623533944     
   8.0000000000000000        1.6000000000000001        3.4945371367086833     
   8.0000000000000000        2.4000000000000004        3.4965339884311848     
   8.0000000000000000        3.2000000000000002        3.4083677374266981     
   8.0000000000000000        4.0000000000000000        3.2227210819586647     
   8.0000000000000000        4.8000000000000007        3.0181203600617543     
   8.0000000000000000        5.6000000000000005        2.4991452528108358     
   8.0000000000000000        6.4000000000000004        2.5028316196567455     
   8.0000000000000000        7.2000000000000002        2.4990872826270150     
   8.0000000000000000        8.0000000000000000        2.5034227811881302     
   8.0000000000000000        8.8000000000000007        2.4923542103999718     
   8.0000000000000000        9.6000000000000014        2.5003377140509091     
   8.0000000000000000        10.400000000000000        2.5023682991879874     
   8.0000000000000000        11.200000000000001        2.4984102216880766     
   8.0000000000000000        12.000000000000000        2.4872020053571124     
   8.0000000000000000        12.800000000000001        2.4875524833770566     
   8.0000000000000000        13.600000000000001        2.5024114614815041     
   8.0000000000000000        14.400000000000000        2.4982957569667756     
   8.0000000000000000        15.200000000000001        2.4928035916380873     
   8.0000000000000000        16.000000000000000        3.0516274861931101     
   8.0000000000000000        16.800000000000001        3.3093576369144513     
   8.0000000000000000        17.600000000000001        3.4644768045738243     
   8.0000000000000000        18.400000000000002        3.4921300986138992     
   8.0000000000000000        19.200000000000003        3.4970785108172056     
   8.0000000000000000        20.000000000000000        3.4978906328749719     
   8.0000000000000000        20.800000000000001        3.4897615645032101     
   8.0000000000000000        21.600000000000001        3.4975931251303503     
   8.0000000000000000        22.400000000000002        3.4783357593670177     
   8.0000000000000000        23.200000000000003        3.4383247317041463     
   8.0000000000000000        24.000000000000000        3.3917901525705041     
   8.0000000000000000        24.800000000000001        3.3513175521988652     
   8.0000000000000000        25.600000000000001        3.3247443820854872     
   8.0000000000000000        26.400000000000002        3.3188985545104095     
   8.0000000000000000        27.200000000000003        3.3350864672912346     
   8.0000000000000000        28.000000000000000        3.3699903170745737     
   8.0000000000000000        28.800000000000001        3.4205131868010685     
   8.0000000000000000        29.600000000000001        3.4686726819575640     
   8.0000000000000000        30.400000000000002        3.4926610530571667     
   8.0000000000000000        31.200000000000003        3.4952938822263655     
   8.0000000000000000        32.000000000000000        3.4882668183779844     

   8.8000000000000007       0.80000000000000004        3.4978200318540700     
   8.8000000000000007        1.6000000000000001        3.4934625396591321     
   8.8000000000000007        2.4000000000000004        3.4648187534834141     
   8.8000000000000007        3.2000000000000002        3.2162784789252647     
   8.8000000000000007        4.0000000000000000        2.5028411440661835     
   8.8000000000000007        4.8000000000000007        2.5020698255954792     
   8.8000000000000007        5.6000000000000005        2.4912960740919865     
   8.8000000000000007        6.4000000000000004        2.4893134087250077     
   8.8000000000000007        7.2000000000000002        2.4984244619791509     
   8.8000000000000007        8.0000000000000000        2.4834938012058649     
   8.8000000000000007        8.8000000000000007        2.4955729037730348     
   8.8000000000000007        9.6000000000000014        2.4867086478780229     
   8.8000000000000007        10.400000000000000        2.4959758629159627     
   8.8000000000000007        11.200000000000001        2.4949652894080945     
   8.8000000000000007        12.000000000000000        2.4855377690212044     
   8.8000000000000007        12.800000000000001        2.5049635818207800     
   8.8000000000000007        13.600000000000001        2.4892479501106473     
   8.8000000000000007        14.400000000000000        2.4873480637670506     
   8.8000000000000007        15.200000000000001        2.4903998451301392     
   8.8000000000000007        16.000000000000000        2.5053837230136811     
   8.8000000000000007        16.800000000000001        3.0342778575385898     
   8.8000000000000007        17.600000000000001        3.3254989664110015     
   8.8000000000000007        18.400000000000002        3.4855485721029553     
   8.8000000000000007        19.200000000000003        3.4954664589770599     
   8.8000000000000007        20.000000000000000        3.4979499866468204     
   8.8000000000000007        20.800000000000001        3.4916101919402500     
   8.8000000000000007        21.600000000000001        3.4901228389229435     
   8.8000000000000007        22.400000000000002        3.4936511466507687     
   8.8000000000000007        23.200000000000003        3.4572391291410223     
   8.8000000000000007        24.000000000000000        3.4117266868264724     
   8.8000000000000007        24.800000000000001        3.3711395741390628     
   8.8000000000000007        25.600000000000001        3.3444304093621504     
   8.8000000000000007        26.400000000000002        3.3374746901741297     
   8.8000000000000007        27.200000000000003        3.3546527689984158     
   8.8000000000000007        28.000000000000000        3.3924634336182291     
   8.8000000000000007        28.800000000000001        3.4414875068190582     
   8.8000000000000007        29.600000000000001        3.4843454454181702     
   8.8000000000000007        30.400000000000002        3.4956121877159143     
   8.8000000000000007        31.200000000000003        3.4966734479829227     
   8.8000000000000007        32.000000000000000        3.4926720876464019     

   9.6000000000000014       0.80000000000000004        3.4902299479883969     
   9.6000000000000014        1.6000000000000001        3.4958581491577871     
   9.6000000000000014        2.4000000000000004        3.3539994034035669     
   9.6000000000000014        3.2000000000000002        3.0150039818055170     
   9.6000000000000014        4.0000000000000000        2.4907170849592042     
   9.6000000000000014        4.8000000000000007        2.4904221963563447     
   9.6000000000000014        5.6000000000000005        2.5051877971657137     
   9.6000000000000014        6.4000000000000004        2.4848412747827355     
   9.6000000000000014        7.2000000000000002        2.4993417790905750     
   9.6000000000000014        8.0000000000000000        2.5059980545099219     
   9.6000000000000014        8.8000000000000007        2.4923484585271427     
   9.6000000000000014        9.6000000000000014        2.4922553736874238     
   9.6000000000000014        10.400000000000000        2.5016394168106153     
   9.6000000000000014        11.200000000000001        2.4959118630274277     
   9.6000000000000014        12.000000000000000        2.4910610586164710     
   9.6000000000000014        12.800000000000001        2.4832451502471091     
   9.6000000000000014        13.600000000000001        2.4940707285459345     
   9.6000000000000014        14.400000000000000        2.4972545002196211     
   9.6000000000000014        15.200000000000001        2.4971872449771157     
   9.6000000000000014        16.000000000000000        2.4853988907740385     
   9.6000000000000014        16.800000000000001        2.5001890571239667     
   9.6000000000000014        17.600000000000001        3.1598969607535170     
   9.6000000000000014        18.400000000000002        3.4308683730508842     
   9.6000000000000014        19.200000000000003        3.4960942432267026     
   9.6000000000000014        20.000000000000000        3.4881097166795469     
   9.6000000000000014        20.800000000000001        3.4974295674007747     
   9.6000000000000014        21.600000000000001        3.4927286948237626     
   9.6000000000000014        22.400000000000002        3.4883030317303367     
   9.6000000000000014        23.200000000000003        3.4715711000374010     
   9.6000000000000014        24.000000000000000        3.4301478705853530     
   9.6000000000000014        24.800000000000001        3.3897171123695906     
   9.6000000000000014        25.600000000000001        3.3633735236212607     
   9.6000000000000014        26.400000000000002        3.3576004448533348     
   9.6000000000000014        27.200000000000003        3.3758681526232963     
   9.6000000000000014        28.000000000000000        3.4137760372863539     
   9.6000000000000014        28.800000000000001        3.4606105993877070     
   9.6000000000000014        29.600000000000001        3.4902060508960862     
   9.6000000000000014        30.400000000000002        3.4997728483145689     
   9.6000000000000014        31.200000000000003        3.4997937977877611     
   9.6000000000000014        32.000000000000000        3.4963341495329168     

   10.400000000000000       0.80000000000000004        3.4938441559722500     
   10.400000000000000        1.6000000000000001        3.4890503650348186     
   10.400000000000000        2.4000000000000004        3.2228618970063976     
   10.400000000000000        3.2000000000000002        2.5070312804072068     
   10.400000000000000        4.0000000000000000        2.4939772424662299     
   10.400000000000000        4.8000000000000007        2.4983179870714514     
   10.400000000000000        5.6000000000000005        2.5018249512331612     
   10.400000000000000        6.4000000000000004        2.5029103283966840     
   10.400000000000000        7.2000000000000002        2.4989139867449683     
   10.400000000000000        8.0000000000000000        2.4928826547464400     
   10.400000000000000        8.8000000000000007        2.4931222639878610     
   10.400000000000000        9.6000000000000014        2.4971637218077416     
   10.400000000000000        10.400000000000000        2.4962151522136447     
   10.400000000000000        11.200000000000001        2.5019973542774121     
   10.400000000000000        12.000000000000000        2.4851437760887518     
   10.400000000000000        12.800000000000001        2.4976407989462457     
   10.400000000000000        13.600000000000001        2.5002418096929167     
   10.400000000000000        14.400000000000000        2.4879784775777085     
   10.400000000000000        15.200000000000001        2.5002811979658253     
   10.400000000000000        16.000000000000000        2.5060428155346486     
   10.400000000000000        16.800000000000001        2.4944022373552772     
   10.400000000000000        17.600000000000001        3.0673710106317489     
   10.400000000000000        18.400000000000002        3.3885964800260617     
   10.400000000000000        19.200000000000003        3.4959141454818012     
   10.400000000000000        20.000000000000000        3.4977329026410966     
   10.400000000000000        20.800000000000001        3.4869702531644013     
   10.400000000000000        21.600000000000001        3.4995921982168725     
   10.400000000000000        22.400000000000002        3.4932427857494526     
   10.400000000000000        23.200000000000003        3.4834226427212589     
   10.400000000000000        24.000000000000000        3.4473136705547152     
   10.400000000000000        24.800000000000001        3.4091522855040166     
   10.400000000000000        25.600000000000001        3.3832734530036932     
   10.400000000000000        26.400000000000002        3.3775463024063459     
   10.400000000000000        27.200000000000003        3.3965234744165769     
   10.400000000000000        28.000000000000000        3.4337295683147060     
   10.400000000000000        28.800000000000001        3.4788173066267452     
   10.400000000000000        29.600000000000001        3.4855844653445556     
   10.400000000000000        30.400000000000002        3.4906218422788928     
   10.400000000000000        31.200000000000003        3.4955894347654062     
   10.400000000000000        32.000000000000000        3.4967141590701449     

   11.200000000000001       0.80000000000000004        3.4920446462202475     
   11.200000000000001        1.6000000000000001        3.4661826794104345     
   11.200000000000001        2.4000000000000004        3.1501748560522720     
   11.200000000000001        3.2000000000000002        2.4966358619950362     
   11.200000000000001        4.0000000000000000        2.4896793773324206     
   11.200000000000001        4.8000000000000007        2.4897177371706407     
   11.200000000000001        5.6000000000000005        2.4909039738842602     
   11.200000000000001        6.4000000000000004        2.4926353260692777     
   11.200000000000001        7.2000000000000002        2.4856384434057439     
   11.200000000000001        8.0000000000000000        2.4868326350488763     
   11.200000000000001        8.8000000000000007        2.4880852868796257     
   11.200000000000001        9.6000000000000014        2.4931411214495558     
   11.200000000000001        10.400000000000000        2.4836543070769777     
   11.200000000000001        11.200000000000001        2.4867320009224110     
   11.200000000000001        12.000000000000000        2.4984796900908779     
   11.200000000000001        12.800000000000001        2.4959881027731834     
   11.200000000000001        13.600000000000001        2.4954775258149309     
   11.200000000000001        14.400000000000000        2.5011701998399283     
   11.200000000000001        15.200000000000001        2.4939114156355107     
   11.200000000000001        16.000000000000000        2.4879379675690956     
   11.200000000000001        16.800000000000001        2.5027806987823884     
   11.200000000000001        17.600000000000001        3.0411392141169102     
   11.200000000000001        18.400000000000002        3.3685993719741614     
   11.200000000000001        19.200000000000003        3.4939761488420680     
   11.200000000000001        20.000000000000000        3.4901971783479722     
   11.200000000000001        20.800000000000001        3.4942099651892082     
   11.200000000000001        21.600000000000001        3.4878340722235426     
   11.200000000000001        22.400000000000002        3.4932993226403712     
   11.200000000000001        23.200000000000003        3.4956728851413259     
   11.200000000000001        24.000000000000000        3.4611478596828191     
   11.200000000000001        24.800000000000001        3.4269469760120139     
   11.200000000000001        25.600000000000001        3.4016063550743318     
   11.200000000000001        26.400000000000002        3.3976389299955518     
   11.200000000000001        27.200000000000003        3.4171554316308850     
   11.200000000000001        28.000000000000000        3.4518810931934514     
   11.200000000000001        28.800000000000001        3.4901413355767503     
   11.200000000000001        29.600000000000001        3.4927208693498604     
   11.200000000000001        30.400000000000002        3.4920935593365630     
   11.200000000000001        31.200000000000003        3.4974149764107425     
   11.200000000000001        32.000000000000000        3.4973833406651971     

   12.000000000000000       0.80000000000000004        3.4961560877540800     
   12.000000000000000        1.6000000000000001        3.4544519179795827     
   12.000000000000000        2.4000000000000004        3.1344908631441419     
   12.000000000000000        3.2000000000000002        2.4898559252478467     
   12.000000000000000        4.0000000000000000        2.5059925875496942     
   12.000000000000000        4.8000000000000007        2.4859730956160107     
   12.000000000000000        5.6000000000000005        2.4929381662831043     
   12.000000000000000        6.4000000000000004        2.4886508640134317     
   12.000000000000000        7.2000000000000002        2.5049266225959870     
   12.000000000000000        8.0000000000000000        2.5039203502764105     
   12.000000000000000        8.8000000000000007        2.4887086245843659     
   12.000000000000000        9.6000000000000014        2.4910058906186534     
   12.000000000000000        10.400000000000000        2.5015824693197564     
   12.000000000000000        11.200000000000001        2.4945733662449330     
   12.000000000000000        12.000000000000000        2.4949919465103587     
   12.000000000000000        12.800000000000001        2.5039220616296181     
   12.000000000000000        13.600000000000001        2.4835266349360103     
   12.000000000000000        14.400000000000000        2.4974881362698125     
   12.000000000000000        15.200000000000001        2.4867607513311176     
   12.000000000000000        16.000000000000000        2.4919358090403620     
   12.000000000000000        16.800000000000001        2.4978367995367203     
   12.000000000000000        17.600000000000001        3.0343751866768520     
   12.000000000000000        18.400000000000002        3.3620061177411324     
   12.000000000000000        19.200000000000003        3.4928069106112947     
   12.000000000000000        20.000000000000000        3.4933315087965315     
   12.000000000000000        20.800000000000001        3.4934524133809690     
   12.000000000000000        21.600000000000001        3.4878229860561953     
   12.000000000000000        22.400000000000002        3.4973223166429084     
   12.000000000000000        23.200000000000003        3.4872944737490226     
   12.000000000000000        24.000000000000000        3.4755189101724207     
   12.000000000000000        24.800000000000001        3.4425894001750330     
   12.000000000000000        25.600000000000001        3.4205430075680416     
   12.000000000000000        26.400000000000002        3.4165807999884934     
   12.000000000000000        27.200000000000003        3.4345371490291616     
   12.000000000000000        28.000000000000000        3.4669496353067761     
   12.000000000000000        28.800000000000001        3.4975009868618132     
   12.000000000000000        29.600000000000001        3.4909919898841233     
   12.000000000000000        30.400000000000002        3.4939919532723827     
   12.000000000000000        31.200000000000003        3.4926341857441625     
   12.000000000000000        32.000000000000000        3.4893741943869689     

   12.800000000000001       0.80000000000000004        3.4954299581521084     
   12.800000000000001        1.6000000000000001        3.4546743050529014     
   12.800000000000001        2.4000000000000004        3.1304527324474423     
   12.800000000000001        3.2000000000000002        2.5039288319761823     
   12.800000000000001        4.0000000000000000        2.4856325456127624     
   12.800000000000001        4.8000000000000007        2.4917489839340896     
   12.800000000000001        5.6000000000000005        2.4913569496613954     
   12.800000000000001        6.4000000000000004        2.4905585696126051     
   12.800000000000001        7.2000000000000002        2.4993354566654071     
   12.800000000000001        8.0000000000000000        2.4959547634016102     
   12.800000000000001        8.8000000000000007        2.5040036283961036     
   12.800000000000001        9.6000000000000014        2.4935170993845279     
   12.800000000000001        10.400000000000000        2.4886995222526958     
   12.800000000000001        11.200000000000001        2.4957943754073795     
   12.800000000000001        12.000000000000000        2.4890578757831832     
   12.800000000000001        12.800000000000001        2.4954572708147258     
   12.800000000000001        13.600000000000001        2.5009676334811681     
   12.800000000000001        14.400000000000000        2.4900067737466771     
   12.800000000000001        15.200000000000001        2.4914753024697629     
   12.800000000000001        16.000000000000000        2.4993101933490793     
   12.800000000000001        16.800000000000001        2.4919913508977261     
   12.800000000000001        17.600000000000001        3.0336255193971020     
   12.800000000000001        18.400000000000002        3.3607100504621670     
   12.800000000000001        19.200000000000003        3.4914814144236588     
   12.800000000000001        20.000000000000000        3.4921979427122287     
   12.800000000000001        20.800000000000001        3.4959690483411281     
   12.800000000000001        21.600000000000001        3.4988962916171120     
   12.800000000000001        22.400000000000002        3.4949095329830260     
   12.800000000000001        23.200000000000003        3.4908192061842644     
   12.800000000000001        24.000000000000000        3.4841767406359399     
   12.800000000000001        24.800000000000001        3.4561316796476729     
   12.800000000000001        25.600000000000001        3.4365443711362325     
   12.800000000000001        26.400000000000002        3.4332493256249577     
   12.800000000000001        27.200000000000003        3.4494444688134269     
   12.800000000000001        28.000000000000000        3.4787504433027299     
   12.800000000000001        28.800000000000001        3.4946779330168600     
   12.800000000000001        29.600000000000001        3.4964029373324395     
   12.800000000000001        30.400000000000002        3.4927543356526867     
   12.800000000000001        31.200000000000003        3.4943993712809167     
   12.800000000000001        32.000000000000000        3.4933981796154816     

   13.600000000000001       0.80000000000000004        3.4978022605688293     
   13.600000000000001        1.6000000000000001        3.4535813343156216     
   13.600000000000001        2.4000000000000004        3.1285653015387584     
   13.600000000000001        3.2000000000000002        2.5082426192479645     
   13.600000000000001        4.0000000000000000        2.4949825663763936     
   13.600000000000001        4.8000000000000007        2.4996060557762303     
   13.600000000000001        5.6000000000000005        2.4842973625129434     
   13.600000000000001        6.4000000000000004        2.4943376783187494     
   13.600000000000001        7.2000000000000002        2.4966351024039941     
   13.600000000000001        8.0000000000000000        2.4926417849684332     
   13.600000000000001        8.8000000000000007        2.5000470076955752     
   13.600000000000001        9.6000000000000014        2.5021586822056210     
   13.600000000000001        10.400000000000000        2.4868016819707508     
   13.600000000000001        11.200000000000001        2.4883780244639455     
   13.600000000000001        12.000000000000000        2.4889208141717010     
   13.600000000000001        12.800000000000001        2.5048071170553925     
   13.600000000000001        13.600000000000001        2.4961241850140028     
   13.600000000000001        14.400000000000000        2.4945348914157850     
   13.600000000000001        15.200000000000001        2.4918199959508245     
   13.600000000000001        16.000000000000000        2.4848797639766085     
   13.600000000000001        16.800000000000001        2.4984682610343665     
   13.600000000000001        17.600000000000001        3.0335267470031453     
   13.600000000000001        18.400000000000002        3.3618473653003726     
   13.600000000000001        19.200000000000003        3.4939836480391073     
   13.600000000000001        20.000000000000000        3.4912199659576788     
   13.600000000000001        20.800000000000001        3.4953857129111512     
   13.600000000000001        21.600000000000001        3.4944836847491358     
   13.600000000000001        22.400000000000002        3.4960941696710326     
   13.600000000000001        23.200000000000003        3.4915315588116336     
   13.600000000000001        24.000000000000000        3.4900620675625498     
   13.600000000000001        24.800000000000001        3.4694222044831462     
   13.600000000000001        25.600000000000001        3.4504320254749885     
   13.600000000000001        26.400000000000002        3.4472879319650609     
   13.600000000000001        27.200000000000003        3.4640705018208631     
   13.600000000000001        28.000000000000000        3.4864357346228547     
   13.600000000000001        28.800000000000001        3.4922579925843547     
   13.600000000000001        29.600000000000001        3.4955145177230351     
   13.600000000000001        30.400000000000002        3.4911590163428445     
   13.600000000000001        31.200000000000003        3.4956529034348844     
   13.600000000000001        32.000000000000000        3.4938230978643143     

   14.400000000000000       0.80000000000000004        3.4969986893778637     
   14.400000000000000        1.6000000000000001        3.4528963849511758     
   14.400000000000000        2.4000000000000004        3.1276547031635498     
   14.400000000000000        3.2000000000000002        2.4900803570027406     
   14.400000000000000        4.0000000000000000        2.4855363200055312     
   14.400000000000000        4.8000000000000007        2.5040831827787402     
   14.400000000000000        5.6000000000000005        2.4861644515965176     
   14.400000000000000        6.4000000000000004        2.4885041477681447     
   14.400000000000000        7.2000000000000002        2.5012525300115400     
   14.400000000000000        8.0000000000000000        2.4843953665221283     
   14.400000000000000        8.8000000000000007        2.4969337322801817     
   14.400000000000000        9.6000000000000014        2.4869006970492338     
   14.400000000000000        10.400000000000000        2.4907966092554097     
   14.400000000000000        11.200000000000001        2.4933396000699823     
   14.400000000000000        12.000000000000000        2.4966555165875897     
   14.400000000000000        12.800000000000001        2.4891337458369138     
   14.400000000000000        13.600000000000001        2.5016620320001883     
   14.400000000000000        14.400000000000000        2.4974697191947155     
   14.400000000000000        15.200000000000001        2.4972839994460552     
   14.400000000000000        16.000000000000000        2.4990835538191014     
   14.400000000000000        16.800000000000001        2.4934090584003945     
   14.400000000000000        17.600000000000001        3.0344458127799472     
   14.400000000000000        18.400000000000002        3.3643095314641354     
   14.400000000000000        19.200000000000003        3.4925282999050964     
   14.400000000000000        20.000000000000000        3.4925548638090014     
   14.400000000000000        20.800000000000001        3.4972519427194730     
   14.400000000000000        21.600000000000001        3.4975004986833289     
   14.400000000000000        22.400000000000002        3.4958099795347461     
   14.400000000000000        23.200000000000003        3.4939268880499879     
   14.400000000000000        24.000000000000000        3.4964727737899386     
   14.400000000000000        24.800000000000001        3.4775248841053297     
   14.400000000000000        25.600000000000001        3.4622071422965952     
   14.400000000000000        26.400000000000002        3.4595092300260082     
   14.400000000000000        27.200000000000003        3.4747807472908963     
   14.400000000000000        28.000000000000000        3.4930309769708972     
   14.400000000000000        28.800000000000001        3.4948987060575734     
   14.400000000000000        29.600000000000001        3.4970131189971534     
   14.400000000000000        30.400000000000002        3.4928504947874295     
   14.400000000000000        31.200000000000003        3.4959719330590056     
   14.400000000000000        32.000000000000000        3.4951340544029770     

   15.200000000000001       0.80000000000000004        3.4953633702594189     
   15.200000000000001        1.6000000000000001        3.4510998660591463     
   15.200000000000001        2.4000000000000004        3.1258901571540076     
   15.200000000000001        3.2000000000000002        2.4942140417031431     
   15.200000000000001        4.0000000000000000        2.4967162751106442     
   15.200000000000001        4.8000000000000007        2.4980054014968607     
   15.200000000000001        5.6000000000000005        2.4859892707578375     
   15.200000000000001        6.4000000000000004        2.5010290454206281     
   15.200000000000001        7.2000000000000002        2.4953441292679761     
   15.200000000000001        8.0000000000000000        2.4912901472866151     
   15.200000000000001        8.8000000000000007        2.4969073540877900     
   15.200000000000001        9.6000000000000014        2.4874473254535983     
   15.200000000000001        10.400000000000000        2.5021749252321968     
   15.200000000000001        11.200000000000001        2.4957017386517912     
   15.200000000000001        12.000000000000000        2.4938076654731702     
   15.200000000000001        12.800000000000001        2.4971502161474075     
   15.200000000000001        13.600000000000001        2.4940597354497491     
   15.200000000000001        14.400000000000000        2.4992101710670860     
   15.200000000000001        15.200000000000001        2.5026446079234268     
   15.200000000000001        16.000000000000000        2.5016162569443181     
   15.200000000000001        16.800000000000001        2.4868219599612180     
   15.200000000000001        17.600000000000001        3.0384168850864213     
   15.200000000000001        18.400000000000002        3.3650536736527230     
   15.200000000000001        19.200000000000003        3.4909499461634459     
   15.200000000000001        20.000000000000000        3.4883580432063273     
   15.200000000000001        20.800000000000001        3.4962586388269932     
   15.200000000000001        21.600000000000001        3.4977858404039455     
   15.200000000000001        22.400000000000002        3.4965790903173395     
   15.200000000000001        23.200000000000003        3.4972579386018992     
   15.200000000000001        24.000000000000000        3.4895289296174230     
   15.200000000000001        24.800000000000001        3.4842776999587737     
   15.200000000000001        25.600000000000001        3.4718406759629015     
   15.200000000000001        26.400000000000002        3.4697935130369206     
   15.200000000000001        27.200000000000003        3.4817370782282109     
   15.200000000000001        28.000000000000000        3.4936294717947471     
   15.200000000000001        28.800000000000001        3.4951842259403443     
   15.200000000000001        29.600000000000001        3.4978006796234160     
   15.200000000000001        30.400000000000002        3.4927227433449333     
   15.200000000000001        31.200000000000003        3.4964219693036251     
   15.200000000000001        32.000000000000000        3.4941263178666144     

   16.000000000000000       0.80000000000000004        3.4899245646746060     
   16.000000000000000        1.6000000000000001        3.4477503328445978     
   16.000000000000000        2.4000000000000004        3.1222917328030517     
   16.000000000000000        3.2000000000000002        2.5065716289517845     
   16.000000000000000        4.0000000000000000        2.4845025536521268     
   16.000000000000000        4.8000000000000007        2.4918869548976885     
   16.000000000000000        5.6000000000000005        2.5014051160899844     
   16.000000000000000        6.4000000000000004        2.4993916686557776     
   16.000000000000000        7.2000000000000002        2.4950108297646811     
   16.000000000000000        8.0000000000000000        2.4947744413441533     
   16.000000000000000        8.8000000000000007        2.5012495730510649     
   16.000000000000000        9.6000000000000014        2.4859347376484497     
   16.000000000000000        10.400000000000000        2.5004251274719258     
   16.000000000000000        11.200000000000001        2.5021179888726497     
   16.000000000000000        12.000000000000000        2.4855036751185442     
   16.000000000000000        12.800000000000001        2.4979417091997438     
   16.000000000000000        13.600000000000001        2.4967770629765158     
   16.000000000000000        14.400000000000000        2.4974982874968603     
   16.000000000000000        15.200000000000001        2.4922158437840007     
   16.000000000000000        16.000000000000000        2.4882193021356684     
   16.000000000000000        16.800000000000001        2.4980395528156620     
   16.000000000000000        17.600000000000001        3.0397584731886322     
   16.000000000000000        18.400000000000002        3.3671762493822048     
   16.000000000000000        19.200000000000003        3.4894676223481578     
   16.000000000000000        20.000000000000000        3.4992690833674178     
   16.000000000000000        20.800000000000001        3.4965559914598416     
   16.000000000000000        21.600000000000001        3.4964535658045492     
   16.000000000000000        22.400000000000002        3.4970394704833092     
   16.000000000000000        23.200000000000003        3.4970901800395304     
   16.000000000000000        24.000000000000000        3.4921641753448767     
   16.000000000000000        24.800000000000001        3.4887729127774070     
   16.000000000000000        25.600000000000001        3.4762665074385408     
   16.000000000000000        26.400000000000002        3.4756270060096814     
   16.000000000000000        27.200000000000003        3.4860918738391429     
   16.000000000000000        28.000000000000000        3.4951931199690160     
   16.000000000000000        28.800000000000001        3.4949044812625667     
   16.000000000000000        29.600000000000001        3.4982077835911531     
   16.000000000000000        30.400000000000002        3.4924465630343788     
   16.000000000000000        31.200000000000003        3.4949434415386449     
   16.000000000000000        32.000000000000000        3.4904381800393467     

   16.800000000000001       0.80000000000000004        3.4969893216308479     
   16.800000000000001        1.6000000000000001        3.4431886598944330     
   16.800000000000001        2.4000000000000004        3.1194334329393865     
   16.800000000000001        3.2000000000000002        2.4972049296621357     
   16.800000000000001        4.0000000000000000        2.5006977066465659     
   16.800000000000001        4.8000000000000007        2.5035296194493877     
   16.800000000000001        5.6000000000000005        2.5032710465787509     
   16.800000000000001        6.4000000000000004        2.4894937730232582     
   16.800000000000001        7.2000000000000002        2.4985467081194561     
   16.800000000000001        8.0000000000000000        2.4949280874675335     
   16.800000000000001        8.8000000000000007        2.5013666748510630     
   16.800000000000001        9.6000000000000014        2.4980181715097256     
   16.800000000000001        10.400000000000000        2.4916066747058148     
   16.800000000000001        11.200000000000001        2.4915557369283556     
   16.800000000000001        12.000000000000000        2.4964806949653688     
   16.800000000000001        12.800000000000001        2.4934930922847642     
   16.800000000000001        13.600000000000001        2.4937897347276579     
   16.800000000000001        14.400000000000000        2.4849845233929990     
   16.800000000000001        15.200000000000001        2.4978762875183240     
   16.800000000000001        16.000000000000000        2.5022919648378452     
   16.800000000000001        16.800000000000001        2.4958835364028626     
   16.800000000000001        17.600000000000001        3.0442117112043916     
   16.800000000000001        18.400000000000002        3.3700937582953054     
   16.800000000000001        19.200000000000003        3.4958941334025031     
   16.800000000000001        20.000000000000000        3.4979867416578574     
   16.800000000000001        20.800000000000001        3.4961704755953744     
   16.800000000000001        21.600000000000001        3.4969882754511579     
   16.800000000000001        22.400000000000002        3.4979697825873628     
   16.800000000000001        23.200000000000003        3.4967256584614614     
   16.800000000000001        24.000000000000000        3.4929746513427600     
   16.800000000000001        24.800000000000001        3.4913335039745297     
   16.800000000000001        25.600000000000001        3.4781926508223346     
   16.800000000000001        26.400000000000002        3.4778859373722733     
   16.800000000000001        27.200000000000003        3.4861380620616438     
   16.800000000000001        28.000000000000000        3.4954742906998111     
   16.800000000000001        28.800000000000001        3.4975228009967401     
   16.800000000000001        29.600000000000001        3.4910346522312135     
   16.800000000000001        30.400000000000002        3.4963055219104362     
   16.800000000000001        31.200000000000003        3.4956616243811984     
   16.800000000000001        32.000000000000000        3.4986656279357913     

   17.600000000000001       0.80000000000000004        3.4957324550519266     
   17.600000000000001        1.6000000000000001        3.4387481558546957     
   17.600000000000001        2.4000000000000004        3.1142318911524853     
   17.600000000000001        3.2000000000000002        2.4970567970534687     
   17.600000000000001        4.0000000000000000        2.4987806533477532     
   17.600000000000001        4.8000000000000007        2.4843370109041607     
   17.600000000000001        5.6000000000000005        2.5048696020750669     
   17.600000000000001        6.4000000000000004        2.4954612618328484     
   17.600000000000001        7.2000000000000002        2.5015580907403958     
   17.600000000000001        8.0000000000000000        2.4927609283085794     
   17.600000000000001        8.8000000000000007        2.4851342832977470     
   17.600000000000001        9.6000000000000014        2.5018163209142625     
   17.600000000000001        10.400000000000000        2.4874888669467952     
   17.600000000000001        11.200000000000001        2.4965722123728340     
   17.600000000000001        12.000000000000000        2.5016909265494660     
   17.600000000000001        12.800000000000001        2.4922031254030843     
   17.600000000000001        13.600000000000001        2.4968153168939882     
   17.600000000000001        14.400000000000000        2.4902234734499467     
   17.600000000000001        15.200000000000001        2.4981286093155401     
   17.600000000000001        16.000000000000000        2.4848664541518595     
   17.600000000000001        16.800000000000001        2.5049933258779116     
   17.600000000000001        17.600000000000001        3.0479898927823421     
   17.600000000000001        18.400000000000002        3.3742122169793651     
   17.600000000000001        19.200000000000003        3.4907272781053593     
   17.600000000000001        20.000000000000000        3.4887433316921905     
   17.600000000000001        20.800000000000001        3.4990496103537301     
   17.600000000000001        21.600000000000001        3.4944080538914997     
   17.600000000000001        22.400000000000002        3.4961323717162425     
   17.600000000000001        23.200000000000003        3.4980192754614077     
   17.600000000000001        24.000000000000000        3.4936988334251531     
   17.600000000000001        24.800000000000001        3.4903759396543697     
   17.600000000000001        25.600000000000001        3.4794417940484368     
   17.600000000000001        26.400000000000002        3.4784063850628675     
   17.600000000000001        27.200000000000003        3.4849170150192736     
   17.600000000000001        28.000000000000000        3.4935550443863264     
   17.600000000000001        28.800000000000001        3.4960348730148625     
   17.600000000000001        29.600000000000001        3.4892662919142947     
   17.600000000000001        30.400000000000002        3.4933133668512730     
   17.600000000000001        31.200000000000003        3.4890463737637134     
   17.600000000000001        32.000000000000000        3.4998505718377189     

   18.400000000000002       0.80000000000000004        3.4954250666511748     
   18.400000000000002        1.6000000000000001        3.4363102398756373     
   18.400000000000002        2.4000000000000004        3.1114054520799410     
   18.400000000000002        3.2000000000000002        2.5067177149308271     
   18.400000000000002        4.0000000000000000        2.4860398277842206     
   18.400000000000002        4.8000000000000007        2.4912580911046431     
   18.400000000000002        5.6000000000000005        2.4970044409413514     
   18.400000000000002        6.4000000000000004        2.5045723567443834     
   18.400000000000002        7.2000000000000002        2.4895005347012242     
   18.400000000000002        8.0000000000000000        2.5068971179075681     
   18.400000000000002        8.8000000000000007        2.4920575292403964     
   18.400000000000002        9.6000000000000014        2.4964918650995496     
   18.400000000000002        10.400000000000000        2.5013615737818453     
   18.400000000000002        11.200000000000001        2.4934362670985255     
   18.400000000000002        12.000000000000000        2.4876196862941500     
   18.400000000000002        12.800000000000001        2.4838332013241264     
   18.400000000000002        13.600000000000001        2.4931018779394947     
   18.400000000000002        14.400000000000000        2.4859908296332689     
   18.400000000000002        15.200000000000001        2.4949491745946961     
   18.400000000000002        16.000000000000000        2.4984963366329049     
   18.400000000000002        16.800000000000001        2.5029818219407320     
   18.400000000000002        17.600000000000001        3.0530632614878450     
   18.400000000000002        18.400000000000002        3.3802949960714428     
   18.400000000000002        19.200000000000003        3.4955770492757350     
   18.400000000000002        20.000000000000000        3.4928064591362284     
   18.400000000000002        20.800000000000001        3.4871735680015137     
   18.400000000000002        21.600000000000001        3.4951810462615538     
   18.400000000000002        22.400000000000002        3.4959516155224764     
   18.400000000000002        23.200000000000003        3.4964744575975373     
   18.400000000000002        24.000000000000000        3.4930312288716010     
   18.400000000000002        24.800000000000001        3.4907652910877260     
   18.400000000000002        25.600000000000001        3.4773886776345515     
   18.400000000000002        26.400000000000002        3.4731348242577829     
   18.400000000000002        27.200000000000003        3.4817890293437421     
   18.400000000000002        28.000000000000000        3.4936558532505240     
   18.400000000000002        28.800000000000001        3.4983678049525060     
   18.400000000000002        29.600000000000001        3.4973471840346924     
   18.400000000000002        30.400000000000002        3.4946370199806145     
   18.400000000000002        31.200000000000003        3.4878799998168368     
   18.400000000000002        32.000000000000000        3.4973952669708370     

   19.200000000000003       0.80000000000000004        3.4972725677326708     
   19.200000000000003        1.6000000000000001        3.4426686490468410     
   19.200000000000003        2.4000000000000004        3.1206463524965651     
   19.200000000000003        3.2000000000000002        2.4872701308187994     
   19.200000000000003        4.0000000000000000        2.4920281457174198     
   19.200000000000003        4.8000000000000007        2.4984858475802940     
   19.200000000000003        5.6000000000000005        2.4826532213003940     
   19.200000000000003        6.4000000000000004        2.4957948658754883     
   19.200000000000003        7.2000000000000002        2.4885910781852845     
   19.200000000000003        8.0000000000000000        2.4911787338157070     
   19.200000000000003        8.8000000000000007        2.4903313020150426     
   19.200000000000003        9.6000000000000014        2.4913852025522978     
   19.200000000000003        10.400000000000000        2.4926770324906462     
   19.200000000000003        11.200000000000001        2.4921481070316398     
   19.200000000000003        12.000000000000000        2.4976773300658719     
   19.200000000000003        12.800000000000001        2.4934883501555567     
   19.200000000000003        13.600000000000001        2.5042901794737773     
   19.200000000000003        14.400000000000000        2.4953750017431076     
   19.200000000000003        15.200000000000001        2.4913862319500577     
   19.200000000000003        16.000000000000000        2.4976081405549304     
   19.200000000000003        16.800000000000001        2.4938820332200189     
   19.200000000000003        17.600000000000001        3.0640253149195855     
   19.200000000000003        18.400000000000002        3.3886756939230116     
   19.200000000000003        19.200000000000003        3.4938140640332742     
   19.200000000000003        20.000000000000000        3.4955241493101261     
   19.200000000000003        20.800000000000001        3.4906996668832324     
   19.200000000000003        21.600000000000001        3.4873683651889227     
   19.200000000000003        22.400000000000002        3.4975744936157063     
   19.200000000000003        23.200000000000003        3.4954030866830363     
   19.200000000000003        24.000000000000000        3.4893726072815898     
   19.200000000000003        24.800000000000001        3.4864813359939060     
   19.200000000000003        25.600000000000001        3.4714034485628877     
   19.200000000000003        26.400000000000002        3.4647020640118567     
   19.200000000000003        27.200000000000003        3.4727766675620280     
   19.200000000000003        28.000000000000000        3.4882701927243116     
   19.200000000000003        28.800000000000001        3.4960417385574720     
   19.200000000000003        29.600000000000001        3.4944621318317819     
   19.200000000000003        30.400000000000002        3.4914605001747447     
   19.200000000000003        31.200000000000003        3.4984540724138879     
   19.200000000000003        32.000000000000000        3.4970138499714571     

   20.000000000000000       0.80000000000000004        3.4978821147447166     
   20.000000000000000        1.6000000000000001        3.4662508986860594     
   20.000000000000000        2.4000000000000004        3.1925090826319318     
   20.000000000000000        3.2000000000000002        2.4940369490148004     
   20.000000000000000        4.0000000000000000        2.4946746404648281     
   20.000000000000000        4.8000000000000007        2.4912104343879107     
   20.000000000000000        5.6000000000000005        2.5016636030245896     
   20.000000000000000        6.4000000000000004        2.4900884644519294     
   20.000000000000000        7.2000000000000002        2.5024126416757162     
   20.000000000000000        8.0000000000000000        2.4931526420611849     
   20.000000000000000        8.8000000000000007        2.4887291208169242     
   20.000000000000000        9.6000000000000014        2.4945499534507447     
   20.000000000000000        10.400000000000000        2.4987854877648403     
   20.000000000000000        11.200000000000001        2.4952701541737881     
   20.000000000000000        12.000000000000000        2.4912807407971234     
   20.000000000000000        12.800000000000001        2.4896435642300601     
   20.000000000000000        13.600000000000001        2.4858757257445570     
   20.000000000000000        14.400000000000000        2.4981850821606271     
   20.000000000000000        15.200000000000001        2.4950441563603190     
   20.000000000000000        16.000000000000000        2.4918305326153503     
   20.000000000000000        16.800000000000001        2.4889497926557049     
   20.000000000000000        17.600000000000001        3.0853298689848971     
   20.000000000000000        18.400000000000002        3.4060345321061436     
   20.000000000000000        19.200000000000003        3.4967258993775476     
   20.000000000000000        20.000000000000000        3.4906054152047608     
   20.000000000000000        20.800000000000001        3.4889867569639748     
   20.000000000000000        21.600000000000001        3.4860332160248584     
   20.000000000000000        22.400000000000002        3.4979868840546393     
   20.000000000000000        23.200000000000003        3.4942392640537139     
   20.000000000000000        24.000000000000000        3.4974193042784001     
   20.000000000000000        24.800000000000001        3.4816454876022114     
   20.000000000000000        25.600000000000001        3.4630725707691994     
   20.000000000000000        26.400000000000002        3.4541152890666025     
   20.000000000000000        27.200000000000003        3.4603977983247649     
   20.000000000000000        28.000000000000000        3.4782362443434498     
   20.000000000000000        28.800000000000001        3.4892248851757577     
   20.000000000000000        29.600000000000001        3.4914755904819321     
   20.000000000000000        30.400000000000002        3.4894706407192007     
   20.000000000000000        31.200000000000003        3.4980501151176653     
   20.000000000000000        32.000000000000000        3.4923777274278587     

   20.800000000000001       0.80000000000000004        3.4966157492636332     
   20.800000000000001        1.6000000000000001        3.4862895954127477     
   20.800000000000001        2.4000000000000004        3.3353804984326971     
   20.800000000000001        3.2000000000000002        3.0304187426764742     
   20.800000000000001        4.0000000000000000        2.4910652646115321     
   20.800000000000001        4.8000000000000007        2.5020333389813763     
   20.800000000000001        5.6000000000000005        2.4931294010168981     
   20.800000000000001        6.4000000000000004        2.4859263339982434     
   20.800000000000001        7.2000000000000002        2.4958258302907366     
   20.800000000000001        8.0000000000000000        2.4994654817140392     
   20.800000000000001        8.8000000000000007        2.4928710089034776     
   20.800000000000001        9.6000000000000014        2.4939433143172343     
   20.800000000000001        10.400000000000000        2.4939505651910610     
   20.800000000000001        11.200000000000001        2.4901495213903400     
   20.800000000000001        12.000000000000000        2.4983160634163628     
   20.800000000000001        12.800000000000001        2.4854496471176200     
   20.800000000000001        13.600000000000001        2.4918928837040162     
   20.800000000000001        14.400000000000000        2.4836892653334322     
   20.800000000000001        15.200000000000001        2.4974700239328493     
   20.800000000000001        16.000000000000000        2.4943938181552636     
   20.800000000000001        16.800000000000001        2.4999031740208117     
   20.800000000000001        17.600000000000001        3.1693349374836242     
   20.800000000000001        18.400000000000002        3.4418416622883345     
   20.800000000000001        19.200000000000003        3.4986961679429847     
   20.800000000000001        20.000000000000000        3.4967885159741972     
   20.800000000000001        20.800000000000001        3.4934146835897031     
   20.800000000000001        21.600000000000001        3.4895639202461144     
   20.800000000000001        22.400000000000002        3.4944060309813390     
   20.800000000000001        23.200000000000003        3.4927982783580278     
   20.800000000000001        24.000000000000000        3.4938433428667506     
   20.800000000000001        24.800000000000001        3.4737739238160157     
   20.800000000000001        25.600000000000001        3.4522040759052768     
   20.800000000000001        26.400000000000002        3.4403511784041836     
   20.800000000000001        27.200000000000003        3.4445257995364114     
   20.800000000000001        28.000000000000000        3.4640610565708623     
   20.800000000000001        28.800000000000001        3.4864241234833155     
   20.800000000000001        29.600000000000001        3.4927115008787837     
   20.800000000000001        30.400000000000002        3.4950112365271058     
   20.800000000000001        31.200000000000003        3.4952084768038363     
   20.800000000000001        32.000000000000000        3.4912244138933963     

   21.600000000000001       0.80000000000000004        3.4971158048240834     
   21.600000000000001        1.6000000000000001        3.4968344283157613     
   21.600000000000001        2.4000000000000004        3.4575064216311722     
   21.600000000000001        3.2000000000000002        3.2854852488404669     
   21.600000000000001        4.0000000000000000        3.0181668344655819     
   21.600000000000001        4.8000000000000007        2.4858669750015587     
   21.600000000000001        5.6000000000000005        2.4926457575555738     
   21.600000000000001        6.4000000000000004        2.4956007673794902     
   21.600000000000001        7.2000000000000002        2.5029735041305088     
   21.600000000000001        8.0000000000000000        2.4934334509396887     
   21.600000000000001        8.8000000000000007        2.4872381579087253     
   21.600000000000001        9.6000000000000014        2.5003853623539336     
   21.600000000000001        10.400000000000000        2.4956101664919998     
   21.600000000000001        11.200000000000001        2.5002526423437770     
   21.600000000000001        12.000000000000000        2.4944596111758264     
   21.600000000000001        12.800000000000001        2.5034347597262885     
   21.600000000000001        13.600000000000001        2.4987709049418876     
   21.600000000000001        14.400000000000000        2.5046549669503082     
   21.600000000000001        15.200000000000001        2.4870703524932121     
   21.600000000000001        16.000000000000000        2.4898600785938712     
   21.600000000000001        16.800000000000001        3.0410761508527364     
   21.600000000000001        17.600000000000001        3.3288230429243670     
   21.600000000000001        18.400000000000002        3.4881316392188810     
   21.600000000000001        19.200000000000003        3.4916205304648926     
   21.600000000000001        20.000000000000000        3.4985034381155824     
   21.600000000000001        20.800000000000001        3.4965794668479617     
   21.600000000000001        21.600000000000001        3.4952518852537460     
   21.600000000000001        22.400000000000002        3.4975903424312333     
   21.600000000000001        23.200000000000003        3.4893529012885489     
   21.600000000000001        24.000000000000000        3.4885282861710203     
   21.600000000000001        24.800000000000001        3.4654717408798432     
   21.600000000000001        25.600000000000001        3.4407586597110025     
   21.600000000000001        26.400000000000002        3.4245104264134847     
   21.600000000000001        27.200000000000003        3.4265988286990643     
   21.600000000000001        28.000000000000000        3.4438157831784038     
   21.600000000000001        28.800000000000001        3.4709317110492739     
   21.600000000000001        29.600000000000001        3.4938145542492278     
   21.600000000000001        30.400000000000002        3.4967962012723199     
   21.600000000000001        31.200000000000003        3.4903364764591864     
   21.600000000000001        32.000000000000000        3.4897719330085524     

   22.400000000000002       0.80000000000000004        3.4964067193395616     
   22.400000000000002        1.6000000000000001        3.4984888146484856     
   22.400000000000002        2.4000000000000004        3.4958796471045925     
   22.400000000000002        3.2000000000000002        3.4458914564073750     
   22.400000000000002        4.0000000000000000        3.3068556076558862     
   22.400000000000002        4.8000000000000007        3.1451728484439299     
   22.400000000000002        5.6000000000000005        3.0592181023006324     
   22.400000000000002        6.4000000000000004        3.0357360031830019     
   22.400000000000002        7.2000000000000002        3.0273131229050598     
   22.400000000000002        8.0000000000000000        3.0243355674103056     
   22.400000000000002        8.8000000000000007        3.0247636008642127     
   22.400000000000002        9.6000000000000014        3.0249907774817451     
   22.400000000000002        10.400000000000000        3.0270899011368186     
   22.400000000000002        11.200000000000001        3.0297172656910725     
   22.400000000000002        12.000000000000000        3.0318417117609320     
   22.400000000000002        12.800000000000001        3.0354040487669045     
   22.400000000000002        13.600000000000001        3.0422151970833911     
   22.400000000000002        14.400000000000000        3.0521082583601111     
   22.400000000000002        15.200000000000001        3.0779884697350912     
   22.400000000000002        16.000000000000000        3.1650264274634923     
   22.400000000000002        16.800000000000001        3.3258454162407003     
   22.400000000000002        17.600000000000001        3.4630330476247075     
   22.400000000000002        18.400000000000002        3.4938461525985796     
   22.400000000000002        19.200000000000003        3.4951828744371389     
   22.400000000000002        20.000000000000000        3.4976680519692711     
   22.400000000000002        20.800000000000001        3.4961236433025085     
   22.400000000000002        21.600000000000001        3.4979629317431717     
   22.400000000000002        22.400000000000002        3.4889364579513851     
   22.400000000000002        23.200000000000003        3.4978148473303166     
   22.400000000000002        24.000000000000000        3.4798669596163854     
   22.400000000000002        24.800000000000001        3.4519869163701249     
   22.400000000000002        25.600000000000001        3.4250452291930622     
   22.400000000000002        26.400000000000002        3.4073036289225991     
   22.400000000000002        27.200000000000003        3.4051853588419396     
   22.400000000000002        28.000000000000000        3.4226338635991151     
   22.400000000000002        28.800000000000001        3.4505646608322755     
   22.400000000000002        29.600000000000001        3.4798311582531252     
   22.400000000000002        30.400000000000002        3.4913892175753904     
   22.400000000000002        31.200000000000003        3.4984390102611083     
   22.400000000000002        32.000000000000000        3.4949452377742216     

   23.200000000000003       0.80000000000000004        3.4902712303214356     
   23.200000000000003        1.6000000000000001        3.4963172796578665     
   23.200000000000003        2.4000000000000004        3.4982291170415896     
   23.200000000000003        3.2000000000000002        3.4965895143986248     
   23.200000000000003        4.0000000000000000        3.4758087262086161     
   23.200000000000003        4.8000000000000007        3.4234941460548258     
   23.200000000000003        5.6000000000000005        3.3800422371789920     
   23.200000000000003        6.4000000000000004        3.3604524147498056     
   23.200000000000003        7.2000000000000002        3.3537176706643237     
   23.200000000000003        8.0000000000000000        3.3511378756256214     
   23.200000000000003        8.8000000000000007        3.3503040195342715     
   23.200000000000003        9.6000000000000014        3.3521433503697415     
   23.200000000000003        10.400000000000000        3.3541335266598842     
   23.200000000000003        11.200000000000001        3.3554442729555465     
   23.200000000000003        12.000000000000000        3.3582059900842260     
   23.200000000000003        12.800000000000001        3.3626242952186929     
   23.200000000000003        13.600000000000001        3.3690615894176084     
   23.200000000000003        14.400000000000000        3.3784749622571111     
   23.200000000000003        15.200000000000001        3.3979934522110389     
   23.200000000000003        16.000000000000000        3.4382645530156344     
   23.200000000000003        16.800000000000001        3.4869029692135567     
   23.200000000000003        17.600000000000001        3.4931704118021756     
   23.200000000000003        18.400000000000002        3.4974749250085062     
   23.200000000000003        19.200000000000003        3.4937761723652683     
   23.200000000000003        20.000000000000000        3.4973059357239538     
   23.200000000000003        20.800000000000001        3.4953617651144144     
   23.200000000000003        21.600000000000001        3.4981112899154443     
   23.200000000000003        22.400000000000002        3.4987150130828284     
   23.200000000000003        23.200000000000003        3.4906767443412265     
   23.200000000000003        24.000000000000000        3.4698521860619271     
   23.200000000000003        24.800000000000001        3.4390801548857195     
   23.200000000000003        25.600000000000001        3.4095900619732511     
   23.200000000000003        26.400000000000002        3.3899079624679711     
   23.200000000000003        27.200000000000003        3.3859819236442688     
   23.200000000000003        28.000000000000000        3.3987052456554414     
   23.200000000000003        28.800000000000001        3.4260511025669702     
   23.200000000000003        29.600000000000001        3.4581996046615169     
   23.200000000000003        30.400000000000002        3.4857247603780275     
   23.200000000000003        31.200000000000003        3.4968499166665459     
   23.200000000000003        32.000000000000000        3.4934408317441497     

   24.000000000000000       0.80000000000000004        3.4929162058138052     
   24.000000000000000        1.6000000000000001        3.4946329950522381     
   24.000000000000000        2.4000000000000004        3.4870058508626052     
   24.000000000000000        3.2000000000000002        3.4975471499320467     
   24.000000000000000        4.0000000000000000        3.4917878615259195     
   24.000000000000000        4.8000000000000007        3.4861694591060113     
   24.000000000000000        5.6000000000000005        3.4896637322554107     
   24.000000000000000        6.4000000000000004        3.4892936484598591     
   24.000000000000000        7.2000000000000002        3.4876675757886373     
   24.000000000000000        8.0000000000000000        3.4864736061131576     
   24.000000000000000        8.8000000000000007        3.4903737195215201     
   24.000000000000000        9.6000000000000014        3.4904073590001654     
   24.000000000000000        10.400000000000000        3.4918373602699679     
   24.000000000000000        11.200000000000001        3.4905502006308247     
   24.000000000000000        12.000000000000000        3.4950196966538174     
   24.000000000000000        12.800000000000001        3.4959433024136524     
   24.000000000000000        13.600000000000001        3.4914312966591874     
   24.000000000000000        14.400000000000000        3.4903832819281586     
   24.000000000000000        15.200000000000001        3.4984509965616866     
   24.000000000000000        16.000000000000000        3.4917081163277506     
   24.000000000000000        16.800000000000001        3.4968987919460011     
   24.000000000000000        17.600000000000001        3.4993905446209408     
   24.000000000000000        18.400000000000002        3.4956645786354241     
   24.000000000000000        19.200000000000003        3.4899405710992726     
   24.000000000000000        20.000000000000000        3.4978247079522657     
   24.000000000000000        20.800000000000001        3.4975580704571128     
   24.000000000000000        21.600000000000001        3.4986432156679461     
   24.000000000000000        22.400000000000002        3.4969267803437725     
   24.000000000000000        23.200000000000003        3.4822094573007094     
   24.000000000000000        24.000000000000000        3.4560852526835948     
   24.000000000000000        24.800000000000001        3.4240876889166474     
   24.000000000000000        25.600000000000001        3.3939612039003495     
   24.000000000000000        26.400000000000002        3.3728098189048294     
   24.000000000000000        27.200000000000003        3.3653428295108156     
   24.000000000000000        28.000000000000000        3.3758728440070103     
   24.000000000000000        28.800000000000001        3.3990694760495161     
   24.000000000000000        29.600000000000001        3.4310424778578379     
   24.000000000000000        30.400000000000002        3.4649315553785187     
   24.000000000000000        31.200000000000003        3.4915691651154299     
   24.000000000000000        32.000000000000000        3.4887644700720717     

   24.800000000000001       0.80000000000000004        3.4874350017909768     
   24.800000000000001        1.6000000000000001        3.4924998809188654     
   24.800000000000001        2.4000000000000004        3.4984230386498090     
   24.800000000000001        3.2000000000000002        3.4987396680274250     
   24.800000000000001        4.0000000000000000        3.4910011781823029     
   24.800000000000001        4.8000000000000007        3.4979532813067489     
   24.800000000000001        5.6000000000000005        3.4982803372566917     
   24.800000000000001        6.4000000000000004        3.4974778316652060     
   24.800000000000001        7.2000000000000002        3.4982593030179170     
   24.800000000000001        8.0000000000000000        3.4995111682975204     
   24.800000000000001        8.8000000000000007        3.4898449600608790     
   24.800000000000001        9.6000000000000014        3.4901565262993088     
   24.800000000000001        10.400000000000000        3.4972586433579975     
   24.800000000000001        11.200000000000001        3.4964487152444641     
   24.800000000000001        12.000000000000000        3.4978017480681616     
   24.800000000000001        12.800000000000001        3.5010360690070406     
   24.800000000000001        13.600000000000001        3.4839229954803224     
   24.800000000000001        14.400000000000000        3.4993173086069445     
   24.800000000000001        15.200000000000001        3.4948543037358917     
   24.800000000000001        16.000000000000000        3.4944032359363324     
   24.800000000000001        16.800000000000001        3.4940344565933521     
   24.800000000000001        17.600000000000001        3.4904962490009006     
   24.800000000000001        18.400000000000002        3.4959483639574960     
   24.800000000000001        19.200000000000003        3.4947591443631656     
   24.800000000000001        20.000000000000000        3.4908027097902576     
   24.800000000000001        20.800000000000001        3.4922096693292022     
   24.800000000000001        21.600000000000001        3.4879586647786809     
   24.800000000000001        22.400000000000002        3.4923655960193023     
   24.800000000000001        23.200000000000003        3.4704296576510574     
   24.800000000000001        24.000000000000000        3.4403688994758501     
   24.800000000000001        24.800000000000001        3.4077773896562382     
   24.800000000000001        25.600000000000001        3.3778028674215572     
   24.800000000000001        26.400000000000002        3.3567891363043776     
   24.800000000000001        27.200000000000003        3.3487374337524209     
   24.800000000000001        28.000000000000000        3.3537237003565430     
   24.800000000000001        28.800000000000001        3.3717131277099082     
   24.800000000000001        29.600000000000001        3.4021784897411194     
   24.800000000000001        30.400000000000002        3.4359742306893413     
   24.800000000000001        31.200000000000003        3.4672598324505031     
   24.800000000000001        32.000000000000000        3.4938828482048763     

   25.600000000000001       0.80000000000000004        3.4864487114567462     
   25.600000000000001        1.6000000000000001        3.4974744264534241     
   25.600000000000001        2.4000000000000004        3.4991349113872969     
   25.600000000000001        3.2000000000000002        3.4964571387098515     
   25.600000000000001        4.0000000000000000        3.4874920079164404     
   25.600000000000001        4.8000000000000007        3.4946140253722744     
   25.600000000000001        5.6000000000000005        3.4953567743114209     
   25.600000000000001        6.4000000000000004        3.4921943808819491     
   25.600000000000001        7.2000000000000002        3.4962409691664273     
   25.600000000000001        8.0000000000000000        3.4989195200287360     
   25.600000000000001        8.8000000000000007        3.4873521253517645     
   25.600000000000001        9.6000000000000014        3.4882657948947804     
   25.600000000000001        10.400000000000000        3.4918619637058081     
   25.600000000000001        11.200000000000001        3.4939335517841132     
   25.600000000000001        12.000000000000000        3.4930762986656170     
   25.600000000000001        12.800000000000001        3.4942647047745434     
   25.600000000000001        13.600000000000001        3.4945172677206986     
   25.600000000000001        14.400000000000000        3.4908100948557195     
   25.600000000000001        15.200000000000001        3.4978722607340118     
   25.600000000000001        16.000000000000000        3.4965807882300384     
   25.600000000000001        16.800000000000001        3.4981377016622477     
   25.600000000000001        17.600000000000001        3.4924306880310296     
   25.600000000000001        18.400000000000002        3.4979017363772651     
   25.600000000000001        19.200000000000003        3.4965465378013301     
   25.600000000000001        20.000000000000000        3.4942404030915664     
   25.600000000000001        20.800000000000001        3.4905704345493240     
   25.600000000000001        21.600000000000001        3.4965405701125336     
   25.600000000000001        22.400000000000002        3.4777143492510803     
   25.600000000000001        23.200000000000003        3.4508389940320696     
   25.600000000000001        24.000000000000000        3.4206781553854251     
   25.600000000000001        24.800000000000001        3.3895375591938222     
   25.600000000000001        25.600000000000001        3.3626400483164502     
   25.600000000000001        26.400000000000002        3.3428360128815977     
   25.600000000000001        27.200000000000003        3.3325458700139352     
   25.600000000000001        28.000000000000000        3.3347444028491680     
   25.600000000000001        28.800000000000001        3.3479589785051376     
   25.600000000000001        29.600000000000001        3.3709018207005927     
   25.600000000000001        30.400000000000002        3.4013209952727586     
   25.600000000000001        31.200000000000003        3.4354253269774624     
   25.600000000000001        32.000000000000000        3.4638245879292815     

   26.400000000000002       0.80000000000000004        3.4542319807205519     
   26.400000000000002        1.6000000000000001        3.4757499384291894     
   26.400000000000002        2.4000000000000004        3.4903994090378272     
   26.400000000000002        3.2000000000000002        3.4949221233103507     
   26.400000000000002        4.0000000000000000        3.4956360765954884     
   26.400000000000002        4.8000000000000007        3.4906227816009197     
   26.400000000000002        5.6000000000000005        3.4917182335965729     
   26.400000000000002        6.4000000000000004        3.4893273099921913     
   26.400000000000002        7.2000000000000002        3.4915364201652337     
   26.400000000000002        8.0000000000000000        3.4955552577474691     
   26.400000000000002        8.8000000000000007        3.4974802570977941     
   26.400000000000002        9.6000000000000014        3.4949152946580706     
   26.400000000000002        10.400000000000000        3.4952251597807611     
   26.400000000000002        11.200000000000001        3.4960190807192411     
   26.400000000000002        12.000000000000000        3.4969513763741351     
   26.400000000000002        12.800000000000001        3.4970750976781448     
   26.400000000000002        13.600000000000001        3.4960819132626217     
   26.400000000000002        14.400000000000000        3.4936642896840318     
   26.400000000000002        15.200000000000001        3.4973061217574699     
   26.400000000000002        16.000000000000000        3.4935301068246361     
   26.400000000000002        16.800000000000001        3.4962011698765871     
   26.400000000000002        17.600000000000001        3.4889804109082054     
   26.400000000000002        18.400000000000002        3.4948579491903193     
   26.400000000000002        19.200000000000003        3.4921993801234059     
   26.400000000000002        20.000000000000000        3.4879134540251546     
   26.400000000000002        20.800000000000001        3.4943739602745163     
   26.400000000000002        21.600000000000001        3.4764821448218362     
   26.400000000000002        22.400000000000002        3.4544022095407896     
   26.400000000000002        23.200000000000003        3.4278061547722078     
   26.400000000000002        24.000000000000000        3.3995754071983719     
   26.400000000000002        24.800000000000001        3.3733306604889051     
   26.400000000000002        25.600000000000001        3.3483961286751502     
   26.400000000000002        26.400000000000002        3.3309877140017039     
   26.400000000000002        27.200000000000003        3.3198605490266981     
   26.400000000000002        28.000000000000000        3.3185505659269792     
   26.400000000000002        28.800000000000001        3.3265154990107115     
   26.400000000000002        29.600000000000001        3.3429984652047415     
   26.400000000000002        30.400000000000002        3.3679943625257671     
   26.400000000000002        31.200000000000003        3.3952037558965822     
   26.400000000000002        32.000000000000000        3.4267052439731422     

   27.200000000000003       0.80000000000000004        3.4134026001873599     
   27.200000000000003        1.6000000000000001        3.4357274538092391     
   27.200000000000003        2.4000000000000004        3.4595138959675427     
   27.200000000000003        3.2000000000000002        3.4755531090962997     
   27.200000000000003        4.0000000000000000        3.4870271313463612     
   27.200000000000003        4.8000000000000007        3.4954324078297714     
   27.200000000000003        5.6000000000000005        3.4943586183907298     
   27.200000000000003        6.4000000000000004        3.4963744748047549     
   27.200000000000003        7.2000000000000002        3.4904125920140170     
   27.200000000000003        8.0000000000000000        3.4927837497206036     
   27.200000000000003        8.8000000000000007        3.4921114002876301     
   27.200000000000003        9.6000000000000014        3.4958399862055494     
   27.200000000000003        10.400000000000000        3.4979802294786575     
   27.200000000000003        11.200000000000001        3.4975245724135515     
   27.200000000000003        12.000000000000000        3.4973004613807870     
   27.200000000000003        12.800000000000001        3.4966884108988898     
   27.200000000000003        13.600000000000001        3.4952634761368775     
   27.200000000000003        14.400000000000000        3.4944516743430341     
   27.200000000000003        15.200000000000001        3.4985255524998946     
   27.200000000000003        16.000000000000000        3.4977293619214280     
   27.200000000000003        16.800000000000001        3.4926727033379752     
   27.200000000000003        17.600000000000001        3.4925194842749860     
   27.200000000000003        18.400000000000002        3.4967794939938601     
   27.200000000000003        19.200000000000003        3.4905585191806838     
   27.200000000000003        20.000000000000000        3.4801153704422405     
   27.200000000000003        20.800000000000001        3.4654489072796726     
   27.200000000000003        21.600000000000001        3.4471276859622004     
   27.200000000000003        22.400000000000002        3.4255400405339071     
   27.200000000000003        23.200000000000003        3.4021436994859000     
   27.200000000000003        24.000000000000000        3.3781459915458343     
   27.200000000000003        24.800000000000001        3.3543213699756005     
   27.200000000000003        25.600000000000001        3.3353956335677393     
   27.200000000000003        26.400000000000002        3.3205016879306912     
   27.200000000000003        27.200000000000003        3.3108613696731899     
   27.200000000000003        28.000000000000000        3.3058433317666807     
   27.200000000000003        28.800000000000001        3.3093492305125967     
   27.200000000000003        29.600000000000001        3.3196287780464138     
   27.200000000000003        30.400000000000002        3.3371837548206811     
   27.200000000000003        31.200000000000003        3.3583689072798113     
   27.200000000000003        32.000000000000000        3.3849868699061663     

   28.000000000000000       0.80000000000000004        3.3683070430653475     
   28.000000000000000        1.6000000000000001        3.3914035295610478     
   28.000000000000000        2.4000000000000004        3.4162810162390302     
   28.000000000000000        3.2000000000000002        3.4359975918993682     
   28.000000000000000        4.0000000000000000        3.4533711015075728     
   28.000000000000000        4.8000000000000007        3.4674561481494472     
   28.000000000000000        5.6000000000000005        3.4788071571334056     
   28.000000000000000        6.4000000000000004        3.4862963438071359     
   28.000000000000000        7.2000000000000002        3.4937903123652445     
   28.000000000000000        8.0000000000000000        3.4891752733538941     
   28.000000000000000        8.8000000000000007        3.4923232100261035     
   28.000000000000000        9.6000000000000014        3.4920105345070307     
   28.000000000000000        10.400000000000000        3.4953336001867084     
   28.000000000000000        11.200000000000001        3.4954346311786768     
   28.000000000000000        12.000000000000000        3.4950015558899707     
   28.000000000000000        12.800000000000001        3.4935491374582557     
   28.000000000000000        13.600000000000001        3.4896613485277181     
   28.000000000000000        14.400000000000000        3.4873332143453575     
   28.000000000000000        15.200000000000001        3.4930309352937035     
   28.000000000000000        16.000000000000000        3.4895275358921527     
   28.000000000000000        16.800000000000001        3.4845326289814955     
   28.000000000000000        17.600000000000001        3.4778649565713700     
   28.000000000000000        18.400000000000002        3.4694346975457817     
   28.000000000000000        19.200000000000003        3.4583755350462368     
   28.000000000000000        20.000000000000000        3.4449554546498131     
   28.000000000000000        20.800000000000001        3.4297311152448327     
   28.000000000000000        21.600000000000001        3.4126321510384310     
   28.000000000000000        22.400000000000002        3.3941730052486716     
   28.000000000000000        23.200000000000003        3.3754768921614513     
   28.000000000000000        24.000000000000000        3.3571953366142404     
   28.000000000000000        24.800000000000001        3.3410397176271474     
   28.000000000000000        25.600000000000001        3.3248384283199592     
   28.000000000000000        26.400000000000002        3.3130329337780346     
   28.000000000000000        27.200000000000003        3.3030242836784423     
   28.000000000000000        28.000000000000000        3.2973722470728100     
   28.000000000000000        28.800000000000001        3.2962853841855724     
   28.000000000000000        29.600000000000001        3.3009573887664012     
   28.000000000000000        30.400000000000002        3.3125809631604146     
   28.000000000000000        31.200000000000003        3.3266037989963912     
   28.000000000000000        32.000000000000000        3.3459027614159096     

   28.800000000000001       0.80000000000000004        3.3294580741685462     
   28.800000000000001        1.6000000000000001        3.3483125055135052     
   28.800000000000001        2.4000000000000004        3.3688230674967699     
   28.800000000000001        3.2000000000000002        3.3890872749646617     
   28.800000000000001        4.0000000000000000        3.4071991767315164     
   28.800000000000001        4.8000000000000007        3.4247989034043145     
   28.800000000000001        5.6000000000000005        3.4400459322169823     
   28.800000000000001        6.4000000000000004        3.4536934077159143     
   28.800000000000001        7.2000000000000002        3.4647972254296855     
   28.800000000000001        8.0000000000000000        3.4723538534663509     
   28.800000000000001        8.8000000000000007        3.4771748616931846     
   28.800000000000001        9.6000000000000014        3.4807100005238127     
   28.800000000000001        10.400000000000000        3.4822775203448875     
   28.800000000000001        11.200000000000001        3.4822592733961262     
   28.800000000000001        12.000000000000000        3.4813140213533411     
   28.800000000000001        12.800000000000001        3.4793488923618261     
   28.800000000000001        13.600000000000001        3.4759381729231933     
   28.800000000000001        14.400000000000000        3.4724189540005348     
   28.800000000000001        15.200000000000001        3.4674903203424585     
   28.800000000000001        16.000000000000000        3.4605590291333410     
   28.800000000000001        16.800000000000001        3.4503899475028117     
   28.800000000000001        17.600000000000001        3.4405579426873456     
   28.800000000000001        18.400000000000002        3.4296266957934676     
   28.800000000000001        19.200000000000003        3.4160750152669892     
   28.800000000000001        20.000000000000000        3.4043722520907771     
   28.800000000000001        20.800000000000001        3.3906924955690845     
   28.800000000000001        21.600000000000001        3.3760804661268606     
   28.800000000000001        22.400000000000002        3.3634326252619662     
   28.800000000000001        23.200000000000003        3.3506167310487900     
   28.800000000000001        24.000000000000000        3.3380221467456330     
   28.800000000000001        24.800000000000001        3.3262485724334461     
   28.800000000000001        25.600000000000001        3.3147484865024963     
   28.800000000000001        26.400000000000002        3.3050745358374041     
   28.800000000000001        27.200000000000003        3.2966551458678008     
   28.800000000000001        28.000000000000000        3.2901251011833028     
   28.800000000000001        28.800000000000001        3.2865553642850438     
   28.800000000000001        29.600000000000001        3.2864179284486199     
   28.800000000000001        30.400000000000002        3.2910489716675482     
   28.800000000000001        31.200000000000003        3.2992387376531656     
   28.800000000000001        32.000000000000000        3.3130572115958974     

   29.600000000000001       0.80000000000000004        3.3003414652496716     
   29.600000000000001        1.6000000000000001        3.3146572770180391     
   29.600000000000001        2.4000000000000004        3.3302814364934852     
   29.600000000000001        3.2000000000000002        3.3485929978650071     
   29.600000000000001        4.0000000000000000        3.3671928949797914     
   29.600000000000001        4.8000000000000007        3.3854112886513952     
   29.600000000000001        5.6000000000000005        3.4023612913641195     
   29.600000000000001        6.4000000000000004        3.4167691725841687     
   29.600000000000001        7.2000000000000002        3.4301415104715085     
   29.600000000000001        8.0000000000000000        3.4403911940555774     
   29.600000000000001        8.8000000000000007        3.4485161114467013     
   29.600000000000001        9.6000000000000014        3.4535411636797217     
   29.600000000000001        10.400000000000000        3.4560894884620863     
   29.600000000000001        11.200000000000001        3.4576372974272553     
   29.600000000000001        12.000000000000000        3.4554778170844376     
   29.600000000000001        12.800000000000001        3.4519375838064557     
   29.600000000000001        13.600000000000001        3.4458761146767962     
   29.600000000000001        14.400000000000000        3.4377931637062411     
   29.600000000000001        15.200000000000001        3.4292386434877504     
   29.600000000000001        16.000000000000000        3.4217190925973071     
   29.600000000000001        16.800000000000001        3.4093442628961732     
   29.600000000000001        17.600000000000001        3.3981558591539698     
   29.600000000000001        18.400000000000002        3.3870268556679410     
   29.600000000000001        19.200000000000003        3.3760188753968370     
   29.600000000000001        20.000000000000000        3.3652069868183871     
   29.600000000000001        20.800000000000001        3.3544253942227065     
   29.600000000000001        21.600000000000001        3.3448590607865842     
   29.600000000000001        22.400000000000002        3.3367271630281699     
   29.600000000000001        23.200000000000003        3.3282826919741577     
   29.600000000000001        24.000000000000000        3.3212082433457581     
   29.600000000000001        24.800000000000001        3.3133853143830203     
   29.600000000000001        25.600000000000001        3.3067741149312280     
   29.600000000000001        26.400000000000002        3.2990856422155219     
   29.600000000000001        27.200000000000003        3.2923422732303425     
   29.600000000000001        28.000000000000000        3.2852651467859353     
   29.600000000000001        28.800000000000001        3.2802442780544929     
   29.600000000000001        29.600000000000001        3.2772968577743469     
   29.600000000000001        30.400000000000002        3.2772717376774194     
   29.600000000000001        31.200000000000003        3.2806614156903962     
   29.600000000000001        32.000000000000000        3.2886408318413931     

   30.400000000000002       0.80000000000000004        3.2821392737981574     
   30.400000000000002        1.6000000000000001        3.2925687569040134     
   30.400000000000002        2.4000000000000004        3.3071678204101391     
   30.400000000000002        3.2000000000000002        3.3230791185720276     
   30.400000000000002        4.0000000000000000        3.3393392654650178     
   30.400000000000002        4.8000000000000007        3.3590842076057652     
   30.400000000000002        5.6000000000000005        3.3761840488813797     
   30.400000000000002        6.4000000000000004        3.3916817348884787     
   30.400000000000002        7.2000000000000002        3.4063585019566287     
   30.400000000000002        8.0000000000000000        3.4197420565446013     
   30.400000000000002        8.8000000000000007        3.4274366580300044     
   30.400000000000002        9.6000000000000014        3.4331747323816244     
   30.400000000000002        10.400000000000000        3.4365469427788220     
   30.400000000000002        11.200000000000001        3.4365763638038032     
   30.400000000000002        12.000000000000000        3.4328315857200575     
   30.400000000000002        12.800000000000001        3.4270486850179371     
   30.400000000000002        13.600000000000001        3.4207109216443459     
   30.400000000000002        14.400000000000000        3.4111519415064682     
   30.400000000000002        15.200000000000001        3.4005964687847436     
   30.400000000000002        16.000000000000000        3.3874263829047497     
   30.400000000000002        16.800000000000001        3.3757373026977211     
   30.400000000000002        17.600000000000001        3.3634611648887520     
   30.400000000000002        18.400000000000002        3.3522102323231486     
   30.400000000000002        19.200000000000003        3.3417441835384167     
   30.400000000000002        20.000000000000000        3.3329786465612004     
   30.400000000000002        20.800000000000001        3.3250764346764368     
   30.400000000000002        21.600000000000001        3.3187875248816421     
   30.400000000000002        22.400000000000002        3.3142365450654796     
   30.400000000000002        23.200000000000003        3.3105279041780831     
   30.400000000000002        24.000000000000000        3.3070851273037869     
   30.400000000000002        24.800000000000001        3.3022073764493003     
   30.400000000000002        25.600000000000001        3.2993048427775649     
   30.400000000000002        26.400000000000002        3.2941568633125460     
   30.400000000000002        27.200000000000003        3.2877935256408288     
   30.400000000000002        28.000000000000000        3.2814603649316902     
   30.400000000000002        28.800000000000001        3.2758848316042966     
   30.400000000000002        29.600000000000001        3.2715607714021258     
   30.400000000000002        30.400000000000002        3.2697102811337855     
   30.400000000000002        31.200000000000003        3.2702253412711331     
   30.400000000000002        32.000000000000000        3.2742008104685159     

   31.200000000000003       0.80000000000000004        3.2766355512631136     
   31.200000000000003        1.6000000000000001        3.2878841467796933     
   31.200000000000003        2.4000000000000004        3.3020113300745115     
   31.200000000000003        3.2000000000000002        3.3171739709236006     
   31.200000000000003        4.0000000000000000        3.3353732764323460     
   31.200000000000003        4.8000000000000007        3.3534873332340545     
   31.200000000000003        5.6000000000000005        3.3719465886023583     
   31.200000000000003        6.4000000000000004        3.3892791207134976     
   31.200000000000003        7.2000000000000002        3.4048926651309559     
   31.200000000000003        8.0000000000000000        3.4159086227944648     
   31.200000000000003        8.8000000000000007        3.4262626248214527     
   31.200000000000003        9.6000000000000014        3.4309612526106243     
   31.200000000000003        10.400000000000000        3.4344135381897130     
   31.200000000000003        11.200000000000001        3.4329209655981785     
   31.200000000000003        12.000000000000000        3.4306495103944581     
   31.200000000000003        12.800000000000001        3.4232001238913132     
   31.200000000000003        13.600000000000001        3.4149511421724421     
   31.200000000000003        14.400000000000000        3.4023240987568291     
   31.200000000000003        15.200000000000001        3.3904204406945531     
   31.200000000000003        16.000000000000000        3.3738221069235355     
   31.200000000000003        16.800000000000001        3.3601561014112771     
   31.200000000000003        17.600000000000001        3.3461164593316393     
   31.200000000000003        18.400000000000002        3.3346034273697298     
   31.200000000000003        19.200000000000003        3.3223871082575926     
   31.200000000000003        20.000000000000000        3.3134236305830242     
   31.200000000000003        20.800000000000001        3.3057824660261765     
   31.200000000000003        21.600000000000001        3.3012556504245398     
   31.200000000000003        22.400000000000002        3.2993252589224098     
   31.200000000000003        23.200000000000003        3.2968149634677664     
   31.200000000000003        24.000000000000000        3.2951844828634083     
   31.200000000000003        24.800000000000001        3.2934277033051451     
   31.200000000000003        25.600000000000001        3.2919432649877209     
   31.200000000000003        26.400000000000002        3.2889042676395097     
   31.200000000000003        27.200000000000003        3.2836246847596495     
   31.200000000000003        28.000000000000000        3.2791033043132800     
   31.200000000000003        28.800000000000001        3.2737377853189824     
   31.200000000000003        29.600000000000001        3.2694982702033220     
   31.200000000000003        30.400000000000002        3.2671745493474322     
   31.200000000000003        31.200000000000003        3.2673825527733147     
   31.200000000000003        32.000000000000000        3.2707649850593961     

   32.000000000000000       0.80000000000000004        3.2869158052652026     
   32.000000000000000        1.6000000000000001        3.3000529760633759     
   32.000000000000000        2.4000000000000004        3.3160727136738966     
   32.000000000000000        3.2000000000000002        3.3342990638452537     
   32.000000000000000        4.0000000000000000        3.3537257335232757     
   32.000000000000000        4.8000000000000007        3.3741767895280108     
   32.000000000000000        5.6000000000000005        3.3949597028960663     
   32.000000000000000        6.4000000000000004        3.4112503750295180     
   32.000000000000000        7.2000000000000002        3.4257557639655118     
   32.000000000000000        8.0000000000000000        3.4373857921803221     
   32.000000000000000        8.8000000000000007        3.4460762232029984     
   32.000000000000000        9.6000000000000014        3.4510204266548845     
   32.000000000000000        10.400000000000000        3.4544098729632498     
   32.000000000000000        11.200000000000001        3.4517055372768635     
   32.000000000000000        12.000000000000000        3.4485214843766041     
   32.000000000000000        12.800000000000001        3.4412386190849342     
   32.000000000000000        13.600000000000001        3.4290345162345246     
   32.000000000000000        14.400000000000000        3.4171746738859730     
   32.000000000000000        15.200000000000001        3.3992464206757100     
   32.000000000000000        16.000000000000000        3.3851350328093042     
   32.000000000000000        16.800000000000001        3.3653966035544136     
   32.000000000000000        17.600000000000001        3.3501886114679631     
   32.000000000000000        18.400000000000002        3.3314211479013247     
   32.000000000000000        19.200000000000003        3.3198877958944983     
   32.000000000000000        20.000000000000000        3.3085780336753663     
   32.000000000000000        20.800000000000001        3.2999167620359859     
   32.000000000000000        21.600000000000001        3.2937445225168065     
   32.000000000000000        22.400000000000002        3.2897798917073273     
   32.000000000000000        23.200000000000003        3.2891033525015434     
   32.000000000000000        24.000000000000000        3.2875145655995466     
   32.000000000000000        24.800000000000001        3.2870637664788598     
   32.000000000000000        25.600000000000001        3.2850947747488766     
   32.000000000000000        26.400000000000002        3.2822647327661061     
   32.000000000000000        27.200000000000003        3.2800767729107370     
   32.000000000000000        28.000000000000000        3.2767364080529324     
   32.000000000000000        28.800000000000001        3.2732285132287702     
   32.000000000000000        29.600000000000001        3.2720223639088277     
   32.000000000000000        30.400000000000002        3.2713047194036711     
   32.000000000000000        31.200000000000003        3.2729750285877572     
   32.000000000000000        32.000000000000000        3.2781270796317723     
