# Supplementary material for: A first-principles phase field method for quantitatively predicting multi-composition phase separation without thermodynamic empirical parameter
Source: Nat Commun. 2019 Aug 1;10:3451. doi: 10.1038/s41467-019-11248-z (PMC6671953; doi:10.1038/s41467-019-11248-z)
Supplement: Supplementary file 3 — Source Data [file 41467_2019_11248_MOESM3_ESM.zip › supplementary-files/data-files/Fig.7/Fig7-f-Ni70%/out_Ni_100000-24.0]

  0.80000000000000004       0.80000000000000004        3.2811127356325929     
  0.80000000000000004        1.6000000000000001        3.2839321278756572     
  0.80000000000000004        2.4000000000000004        3.2896754908117680     
  0.80000000000000004        3.2000000000000002        3.2979261624586296     
  0.80000000000000004        4.0000000000000000        3.3035445891224167     
  0.80000000000000004        4.8000000000000007        3.3136749010358373     
  0.80000000000000004        5.6000000000000005        3.3220946538514551     
  0.80000000000000004        6.4000000000000004        3.3311295761664459     
  0.80000000000000004        7.2000000000000002        3.3380797212869053     
  0.80000000000000004        8.0000000000000000        3.3427312961870301     
  0.80000000000000004        8.8000000000000007        3.3478872817067278     
  0.80000000000000004        9.6000000000000014        3.3505022771049315     
  0.80000000000000004        10.400000000000000        3.3505685094874589     
  0.80000000000000004        11.200000000000001        3.3492365985089272     
  0.80000000000000004        12.000000000000000        3.3457575646172568     
  0.80000000000000004        12.800000000000001        3.3410991463159339     
  0.80000000000000004        13.600000000000001        3.3337907605965369     
  0.80000000000000004        14.400000000000000        3.3253319052199135     
  0.80000000000000004        15.200000000000001        3.3170595322325740     
  0.80000000000000004        16.000000000000000        3.3081407246960977     
  0.80000000000000004        16.800000000000001        3.2991748396007501     
  0.80000000000000004        17.600000000000001        3.2905446470733835     
  0.80000000000000004        18.400000000000002        3.2841939800844591     
  0.80000000000000004        19.200000000000003        3.2785934980236395     
  0.80000000000000004        20.000000000000000        3.2778637352798743     
  0.80000000000000004        20.800000000000001        3.2765516499306981     
  0.80000000000000004        21.600000000000001        3.2782371633080603     
  0.80000000000000004        22.400000000000002        3.2802372129818864     
  0.80000000000000004        23.200000000000003        3.2828945953001543     
  0.80000000000000004        24.000000000000000        3.2862336239985610     
  0.80000000000000004        24.800000000000001        3.2887079850256371     
  0.80000000000000004        25.600000000000001        3.2900168079358587     
  0.80000000000000004        26.400000000000002        3.2908219616441499     
  0.80000000000000004        27.200000000000003        3.2900325283786263     
  0.80000000000000004        28.000000000000000        3.2887375964460777     
  0.80000000000000004        28.800000000000001        3.2863013357251103     
  0.80000000000000004        29.600000000000001        3.2835977741928888     
  0.80000000000000004        30.400000000000002        3.2808688491661515     
  0.80000000000000004        31.200000000000003        3.2798045889067584     
  0.80000000000000004        32.000000000000000        3.2785247103576385     

   1.6000000000000001       0.80000000000000004        3.2952622184103442     
   1.6000000000000001        1.6000000000000001        3.3075388503769791     
   1.6000000000000001        2.4000000000000004        3.3134154024402180     
   1.6000000000000001        3.2000000000000002        3.3255409929249913     
   1.6000000000000001        4.0000000000000000        3.3385787315710762     
   1.6000000000000001        4.8000000000000007        3.3511228928835401     
   1.6000000000000001        5.6000000000000005        3.3650305395541378     
   1.6000000000000001        6.4000000000000004        3.3734502466735292     
   1.6000000000000001        7.2000000000000002        3.3837314816649617     
   1.6000000000000001        8.0000000000000000        3.3901915647357095     
   1.6000000000000001        8.8000000000000007        3.3945602470141183     
   1.6000000000000001        9.6000000000000014        3.3979493038665209     
   1.6000000000000001        10.400000000000000        3.3983561991234166     
   1.6000000000000001        11.200000000000001        3.3959692772453831     
   1.6000000000000001        12.000000000000000        3.3925046687520126     
   1.6000000000000001        12.800000000000001        3.3859077851082695     
   1.6000000000000001        13.600000000000001        3.3780938029683596     
   1.6000000000000001        14.400000000000000        3.3666045339663397     
   1.6000000000000001        15.200000000000001        3.3553187383277154     
   1.6000000000000001        16.000000000000000        3.3438122782297559     
   1.6000000000000001        16.800000000000001        3.3292018180104126     
   1.6000000000000001        17.600000000000001        3.3162387798656376     
   1.6000000000000001        18.400000000000002        3.3048200350310419     
   1.6000000000000001        19.200000000000003        3.2969733355532940     
   1.6000000000000001        20.000000000000000        3.2890841671245696     
   1.6000000000000001        20.800000000000001        3.2841326535351558     
   1.6000000000000001        21.600000000000001        3.2816022206269482     
   1.6000000000000001        22.400000000000002        3.2813026728663499     
   1.6000000000000001        23.200000000000003        3.2813819105564885     
   1.6000000000000001        24.000000000000000        3.2837550283115209     
   1.6000000000000001        24.800000000000001        3.2855481789752368     
   1.6000000000000001        25.600000000000001        3.2862961831305064     
   1.6000000000000001        26.400000000000002        3.2883408083877028     
   1.6000000000000001        27.200000000000003        3.2871996593648154     
   1.6000000000000001        28.000000000000000        3.2857848913468555     
   1.6000000000000001        28.800000000000001        3.2853900520858401     
   1.6000000000000001        29.600000000000001        3.2841303514485380     
   1.6000000000000001        30.400000000000002        3.2847819269629275     
   1.6000000000000001        31.200000000000003        3.2853141605067346     
   1.6000000000000001        32.000000000000000        3.2895209360901259     

   2.4000000000000004       0.80000000000000004        3.3159700274564416     
   2.4000000000000004        1.6000000000000001        3.3298890514180739     
   2.4000000000000004        2.4000000000000004        3.3482974648435451     
   2.4000000000000004        3.2000000000000002        3.3642880210596569     
   2.4000000000000004        4.0000000000000000        3.3816558428782484     
   2.4000000000000004        4.8000000000000007        3.3982850035990495     
   2.4000000000000004        5.6000000000000005        3.4118902887704046     
   2.4000000000000004        6.4000000000000004        3.4252762651570152     
   2.4000000000000004        7.2000000000000002        3.4346206448675307     
   2.4000000000000004        8.0000000000000000        3.4415042442099737     
   2.4000000000000004        8.8000000000000007        3.4459354078739803     
   2.4000000000000004        9.6000000000000014        3.4486537418526133     
   2.4000000000000004        10.400000000000000        3.4474678200643982     
   2.4000000000000004        11.200000000000001        3.4467970234353231     
   2.4000000000000004        12.000000000000000        3.4431785261796697     
   2.4000000000000004        12.800000000000001        3.4367687707614287     
   2.4000000000000004        13.600000000000001        3.4280981627490847     
   2.4000000000000004        14.400000000000000        3.4179225209443791     
   2.4000000000000004        15.200000000000001        3.4027252789218636     
   2.4000000000000004        16.000000000000000        3.3868069395005014     
   2.4000000000000004        16.800000000000001        3.3699235606478042     
   2.4000000000000004        17.600000000000001        3.3519292291466285     
   2.4000000000000004        18.400000000000002        3.3346111705593833     
   2.4000000000000004        19.200000000000003        3.3195749403171528     
   2.4000000000000004        20.000000000000000        3.3058543690683715     
   2.4000000000000004        20.800000000000001        3.2972532794107368     
   2.4000000000000004        21.600000000000001        3.2898386357578580     
   2.4000000000000004        22.400000000000002        3.2845407976250143     
   2.4000000000000004        23.200000000000003        3.2826321615750818     
   2.4000000000000004        24.000000000000000        3.2825561358733979     
   2.4000000000000004        24.800000000000001        3.2822248205893430     
   2.4000000000000004        25.600000000000001        3.2825965566766455     
   2.4000000000000004        26.400000000000002        3.2830976571469321     
   2.4000000000000004        27.200000000000003        3.2838717550077225     
   2.4000000000000004        28.000000000000000        3.2839079229256440     
   2.4000000000000004        28.800000000000001        3.2843432768842966     
   2.4000000000000004        29.600000000000001        3.2858236276940227     
   2.4000000000000004        30.400000000000002        3.2911380603999101     
   2.4000000000000004        31.200000000000003        3.2956988494533705     
   2.4000000000000004        32.000000000000000        3.3045099094587962     

   3.2000000000000002       0.80000000000000004        3.3423125501392188     
   3.2000000000000002        1.6000000000000001        3.3644934695993487     
   3.2000000000000002        2.4000000000000004        3.3859713430221752     
   3.2000000000000002        3.2000000000000002        3.4087407692829235     
   3.2000000000000002        4.0000000000000000        3.4279089070799116     
   3.2000000000000002        4.8000000000000007        3.4469050066653431     
   3.2000000000000002        5.6000000000000005        3.4608700787840934     
   3.2000000000000002        6.4000000000000004        3.4725402569277604     
   3.2000000000000002        7.2000000000000002        3.4792220585384595     
   3.2000000000000002        8.0000000000000000        3.4846530496929451     
   3.2000000000000002        8.8000000000000007        3.4879110903381840     
   3.2000000000000002        9.6000000000000014        3.4897010276779730     
   3.2000000000000002        10.400000000000000        3.4886907010998458     
   3.2000000000000002        11.200000000000001        3.4888077426422512     
   3.2000000000000002        12.000000000000000        3.4857315722322877     
   3.2000000000000002        12.800000000000001        3.4825768116500222     
   3.2000000000000002        13.600000000000001        3.4756725568197444     
   3.2000000000000002        14.400000000000000        3.4641115010592096     
   3.2000000000000002        15.200000000000001        3.4507624403485258     
   3.2000000000000002        16.000000000000000        3.4334257399823858     
   3.2000000000000002        16.800000000000001        3.4152412224012014     
   3.2000000000000002        17.600000000000001        3.3934558135161854     
   3.2000000000000002        18.400000000000002        3.3710271880189309     
   3.2000000000000002        19.200000000000003        3.3506481165428883     
   3.2000000000000002        20.000000000000000        3.3300172510769337     
   3.2000000000000002        20.800000000000001        3.3139167940113157     
   3.2000000000000002        21.600000000000001        3.3013152086120532     
   3.2000000000000002        22.400000000000002        3.2910389089279541     
   3.2000000000000002        23.200000000000003        3.2852276018446154     
   3.2000000000000002        24.000000000000000        3.2814211574854371     
   3.2000000000000002        24.800000000000001        3.2790425247916262     
   3.2000000000000002        25.600000000000001        3.2778078615389252     
   3.2000000000000002        26.400000000000002        3.2783996243800515     
   3.2000000000000002        27.200000000000003        3.2798600339162554     
   3.2000000000000002        28.000000000000000        3.2816683910351774     
   3.2000000000000002        28.800000000000001        3.2845005493551209     
   3.2000000000000002        29.600000000000001        3.2898667905068337     
   3.2000000000000002        30.400000000000002        3.2981842786971911     
   3.2000000000000002        31.200000000000003        3.3093735951716194     
   3.2000000000000002        32.000000000000000        3.3243551119762071     

   4.0000000000000000       0.80000000000000004        3.3743095815944786     
   4.0000000000000000        1.6000000000000001        3.4010952148993305     
   4.0000000000000000        2.4000000000000004        3.4262142589055711     
   4.0000000000000000        3.2000000000000002        3.4505617873747583     
   4.0000000000000000        4.0000000000000000        3.4695519694168602     
   4.0000000000000000        4.8000000000000007        3.4844432616897572     
   4.0000000000000000        5.6000000000000005        3.4948281076161520     
   4.0000000000000000        6.4000000000000004        3.4857342313929154     
   4.0000000000000000        7.2000000000000002        3.4977824477634569     
   4.0000000000000000        8.0000000000000000        3.4882424346494685     
   4.0000000000000000        8.8000000000000007        3.4894013019524817     
   4.0000000000000000        9.6000000000000014        3.4895518741305294     
   4.0000000000000000        10.400000000000000        3.4905339998789908     
   4.0000000000000000        11.200000000000001        3.4908903402719829     
   4.0000000000000000        12.000000000000000        3.4899201454154118     
   4.0000000000000000        12.800000000000001        3.4891069060573066     
   4.0000000000000000        13.600000000000001        3.4886519883539182     
   4.0000000000000000        14.400000000000000        3.4980326920543110     
   4.0000000000000000        15.200000000000001        3.4881163635420367     
   4.0000000000000000        16.000000000000000        3.4757123859379293     
   4.0000000000000000        16.800000000000001        3.4584168464342140     
   4.0000000000000000        17.600000000000001        3.4365529271445978     
   4.0000000000000000        18.400000000000002        3.4103859839155901     
   4.0000000000000000        19.200000000000003        3.3846711375008702     
   4.0000000000000000        20.000000000000000        3.3594292551988607     
   4.0000000000000000        20.800000000000001        3.3357361426526801     
   4.0000000000000000        21.600000000000001        3.3167393084058512     
   4.0000000000000000        22.400000000000002        3.3013023569689781     
   4.0000000000000000        23.200000000000003        3.2893854027160021     
   4.0000000000000000        24.000000000000000        3.2822223625683797     
   4.0000000000000000        24.800000000000001        3.2776772611957536     
   4.0000000000000000        25.600000000000001        3.2746013486335408     
   4.0000000000000000        26.400000000000002        3.2740334781883358     
   4.0000000000000000        27.200000000000003        3.2757956642407038     
   4.0000000000000000        28.000000000000000        3.2806309154562072     
   4.0000000000000000        28.800000000000001        3.2862925890489447     
   4.0000000000000000        29.600000000000001        3.2958528485710201     
   4.0000000000000000        30.400000000000002        3.3098273896886186     
   4.0000000000000000        31.200000000000003        3.3275697009486538     
   4.0000000000000000        32.000000000000000        3.3493595708425525     

   4.8000000000000007       0.80000000000000004        3.4086843726611895     
   4.8000000000000007        1.6000000000000001        3.4384178304555184     
   4.8000000000000007        2.4000000000000004        3.4652089607974843     
   4.8000000000000007        3.2000000000000002        3.4839958466379870     
   4.8000000000000007        4.0000000000000000        3.4947607430663550     
   4.8000000000000007        4.8000000000000007        3.4971136800529181     
   4.8000000000000007        5.6000000000000005        3.4931371403457434     
   4.8000000000000007        6.4000000000000004        3.4975117351156340     
   4.8000000000000007        7.2000000000000002        3.4991391983491091     
   4.8000000000000007        8.0000000000000000        3.4962059087386019     
   4.8000000000000007        8.8000000000000007        3.4942320113064511     
   4.8000000000000007        9.6000000000000014        3.4933485324855673     
   4.8000000000000007        10.400000000000000        3.4939217999577212     
   4.8000000000000007        11.200000000000001        3.4919421017813828     
   4.8000000000000007        12.000000000000000        3.4914199238120847     
   4.8000000000000007        12.800000000000001        3.4950937911440625     
   4.8000000000000007        13.600000000000001        3.4921933696630658     
   4.8000000000000007        14.400000000000000        3.4998732637535475     
   4.8000000000000007        15.200000000000001        3.4970499601395084     
   4.8000000000000007        16.000000000000000        3.4909645534545910     
   4.8000000000000007        16.800000000000001        3.4888089067673942     
   4.8000000000000007        17.600000000000001        3.4743010134728749     
   4.8000000000000007        18.400000000000002        3.4497745643142554     
   4.8000000000000007        19.200000000000003        3.4209692959394160     
   4.8000000000000007        20.000000000000000        3.3908279527867711     
   4.8000000000000007        20.800000000000001        3.3609493040095275     
   4.8000000000000007        21.600000000000001        3.3356579987185579     
   4.8000000000000007        22.400000000000002        3.3134537211400517     
   4.8000000000000007        23.200000000000003        3.2951114805412929     
   4.8000000000000007        24.000000000000000        3.2842372207226043     
   4.8000000000000007        24.800000000000001        3.2762937854121557     
   4.8000000000000007        25.600000000000001        3.2717110706531614     
   4.8000000000000007        26.400000000000002        3.2713581367333004     
   4.8000000000000007        27.200000000000003        3.2730748915924015     
   4.8000000000000007        28.000000000000000        3.2794368747485501     
   4.8000000000000007        28.800000000000001        3.2903831655312277     
   4.8000000000000007        29.600000000000001        3.3046912814117642     
   4.8000000000000007        30.400000000000002        3.3252790557664382     
   4.8000000000000007        31.200000000000003        3.3490643746628432     
   4.8000000000000007        32.000000000000000        3.3774488005476377     

   5.6000000000000005       0.80000000000000004        3.4418583990414455     
   5.6000000000000005        1.6000000000000001        3.4719665453121902     
   5.6000000000000005        2.4000000000000004        3.4894958530448386     
   5.6000000000000005        3.2000000000000002        3.4971834538401008     
   5.6000000000000005        4.0000000000000000        3.4946715475386987     
   5.6000000000000005        4.8000000000000007        3.4987442703119038     
   5.6000000000000005        5.6000000000000005        3.4947659424586210     
   5.6000000000000005        6.4000000000000004        3.4899580990289993     
   5.6000000000000005        7.2000000000000002        3.4883674924701285     
   5.6000000000000005        8.0000000000000000        3.4889490783060535     
   5.6000000000000005        8.8000000000000007        3.4931497842895300     
   5.6000000000000005        9.6000000000000014        3.4944776985874948     
   5.6000000000000005        10.400000000000000        3.4944609163813016     
   5.6000000000000005        11.200000000000001        3.4938712232564981     
   5.6000000000000005        12.000000000000000        3.4842078816794189     
   5.6000000000000005        12.800000000000001        3.4895240643765288     
   5.6000000000000005        13.600000000000001        3.4878156830540563     
   5.6000000000000005        14.400000000000000        3.4964613099509196     
   5.6000000000000005        15.200000000000001        3.4935420479570301     
   5.6000000000000005        16.000000000000000        3.4981599109891413     
   5.6000000000000005        16.800000000000001        3.4958373520069159     
   5.6000000000000005        17.600000000000001        3.4884574883464836     
   5.6000000000000005        18.400000000000002        3.4792647923518274     
   5.6000000000000005        19.200000000000003        3.4541501172326408     
   5.6000000000000005        20.000000000000000        3.4227674718987147     
   5.6000000000000005        20.800000000000001        3.3892559108011202     
   5.6000000000000005        21.600000000000001        3.3563865507167483     
   5.6000000000000005        22.400000000000002        3.3301341311412682     
   5.6000000000000005        23.200000000000003        3.3060674626004931     
   5.6000000000000005        24.000000000000000        3.2892516775139775     
   5.6000000000000005        24.800000000000001        3.2772415591416668     
   5.6000000000000005        25.600000000000001        3.2680185870919081     
   5.6000000000000005        26.400000000000002        3.2685658842060739     
   5.6000000000000005        27.200000000000003        3.2716270382971131     
   5.6000000000000005        28.000000000000000        3.2800331468500503     
   5.6000000000000005        28.800000000000001        3.2952683938597702     
   5.6000000000000005        29.600000000000001        3.3161981475182349     
   5.6000000000000005        30.400000000000002        3.3432316352885856     
   5.6000000000000005        31.200000000000003        3.3731873886217683     
   5.6000000000000005        32.000000000000000        3.4080813537338055     

   6.4000000000000004       0.80000000000000004        3.4721659335437689     
   6.4000000000000004        1.6000000000000001        3.4936775752242899     
   6.4000000000000004        2.4000000000000004        3.4909154814590844     
   6.4000000000000004        3.2000000000000002        3.4977961704580967     
   6.4000000000000004        4.0000000000000000        3.4919543962637403     
   6.4000000000000004        4.8000000000000007        3.4968109949685875     
   6.4000000000000004        5.6000000000000005        3.4879015529601136     
   6.4000000000000004        6.4000000000000004        3.4937768632940043     
   6.4000000000000004        7.2000000000000002        3.4870411684847604     
   6.4000000000000004        8.0000000000000000        3.4912862952955495     
   6.4000000000000004        8.8000000000000007        3.4925033490047981     
   6.4000000000000004        9.6000000000000014        3.4918467688872332     
   6.4000000000000004        10.400000000000000        3.4915076155146951     
   6.4000000000000004        11.200000000000001        3.4887492651959398     
   6.4000000000000004        12.000000000000000        3.4990744888566794     
   6.4000000000000004        12.800000000000001        3.4906865526650144     
   6.4000000000000004        13.600000000000001        3.4939130832987155     
   6.4000000000000004        14.400000000000000        3.4905341835837365     
   6.4000000000000004        15.200000000000001        3.4984343725451712     
   6.4000000000000004        16.000000000000000        3.4925369450062065     
   6.4000000000000004        16.800000000000001        3.4899095759614225     
   6.4000000000000004        17.600000000000001        3.4983566677423901     
   6.4000000000000004        18.400000000000002        3.4885915841614050     
   6.4000000000000004        19.200000000000003        3.4803397182651974     
   6.4000000000000004        20.000000000000000        3.4511526812725708     
   6.4000000000000004        20.800000000000001        3.4165422554789049     
   6.4000000000000004        21.600000000000001        3.3803084422436820     
   6.4000000000000004        22.400000000000002        3.3468384626993375     
   6.4000000000000004        23.200000000000003        3.3173043076657183     
   6.4000000000000004        24.000000000000000        3.2966781078285812     
   6.4000000000000004        24.800000000000001        3.2789749480828245     
   6.4000000000000004        25.600000000000001        3.2696757856676597     
   6.4000000000000004        26.400000000000002        3.2672566357155928     
   6.4000000000000004        27.200000000000003        3.2730077442781846     
   6.4000000000000004        28.000000000000000        3.2836318083356155     
   6.4000000000000004        28.800000000000001        3.3023950598141654     
   6.4000000000000004        29.600000000000001        3.3289188410494579     
   6.4000000000000004        30.400000000000002        3.3614189399835239     
   6.4000000000000004        31.200000000000003        3.3999825777559352     
   6.4000000000000004        32.000000000000000        3.4379495533971882     

   7.2000000000000002       0.80000000000000004        3.4905225021034498     
   7.2000000000000002        1.6000000000000001        3.4908783646355719     
   7.2000000000000002        2.4000000000000004        3.4957286286926315     
   7.2000000000000002        3.2000000000000002        3.4906582727208733     
   7.2000000000000002        4.0000000000000000        3.4990223470317581     
   7.2000000000000002        4.8000000000000007        3.4879447677217406     
   7.2000000000000002        5.6000000000000005        3.4915280134965014     
   7.2000000000000002        6.4000000000000004        3.4949264522382371     
   7.2000000000000002        7.2000000000000002        3.4946924373592285     
   7.2000000000000002        8.0000000000000000        3.4857219846159517     
   7.2000000000000002        8.8000000000000007        3.4851727566594408     
   7.2000000000000002        9.6000000000000014        3.4962340060009764     
   7.2000000000000002        10.400000000000000        3.4984917562537388     
   7.2000000000000002        11.200000000000001        3.4972637228782499     
   7.2000000000000002        12.000000000000000        3.4989880419405810     
   7.2000000000000002        12.800000000000001        3.4946017827464053     
   7.2000000000000002        13.600000000000001        3.4886830172211409     
   7.2000000000000002        14.400000000000000        3.4863173192958286     
   7.2000000000000002        15.200000000000001        3.4862216335331970     
   7.2000000000000002        16.000000000000000        3.4983085067716502     
   7.2000000000000002        16.800000000000001        3.4912642296736460     
   7.2000000000000002        17.600000000000001        3.4992989735432758     
   7.2000000000000002        18.400000000000002        3.4983434054094138     
   7.2000000000000002        19.200000000000003        3.4956860439185684     
   7.2000000000000002        20.000000000000000        3.4746897717669691     
   7.2000000000000002        20.800000000000001        3.4413332594931312     
   7.2000000000000002        21.600000000000001        3.4024503531701793     
   7.2000000000000002        22.400000000000002        3.3640297288541463     
   7.2000000000000002        23.200000000000003        3.3309742689092663     
   7.2000000000000002        24.000000000000000        3.3027664399887486     
   7.2000000000000002        24.800000000000001        3.2828221917410065     
   7.2000000000000002        25.600000000000001        3.2728019224902836     
   7.2000000000000002        26.400000000000002        3.2676649147888122     
   7.2000000000000002        27.200000000000003        3.2731484630832033     
   7.2000000000000002        28.000000000000000        3.2885985877485391     
   7.2000000000000002        28.800000000000001        3.3133324267056605     
   7.2000000000000002        29.600000000000001        3.3449333419955911     
   7.2000000000000002        30.400000000000002        3.3832827004084667     
   7.2000000000000002        31.200000000000003        3.4254092498233191     
   7.2000000000000002        32.000000000000000        3.4634183557236358     

   8.0000000000000000       0.80000000000000004        3.4973819853400414     
   8.0000000000000000        1.6000000000000001        3.4951108983934653     
   8.0000000000000000        2.4000000000000004        3.4991652394735961     
   8.0000000000000000        3.2000000000000002        3.4971819161503706     
   8.0000000000000000        4.0000000000000000        3.4994502295716612     
   8.0000000000000000        4.8000000000000007        3.4897611248785219     
   8.0000000000000000        5.6000000000000005        3.4957563458971461     
   8.0000000000000000        6.4000000000000004        3.4997040455252781     
   8.0000000000000000        7.2000000000000002        3.4966010355654538     
   8.0000000000000000        8.0000000000000000        3.4981632913958713     
   8.0000000000000000        8.8000000000000007        3.4893610477272712     
   8.0000000000000000        9.6000000000000014        3.4941983026815437     
   8.0000000000000000        10.400000000000000        3.4928480809896931     
   8.0000000000000000        11.200000000000001        3.4937869046079744     
   8.0000000000000000        12.000000000000000        3.4898685991206442     
   8.0000000000000000        12.800000000000001        3.4952511809806999     
   8.0000000000000000        13.600000000000001        3.4934153731926649     
   8.0000000000000000        14.400000000000000        3.4949794030131680     
   8.0000000000000000        15.200000000000001        3.4905388448745600     
   8.0000000000000000        16.000000000000000        3.4924646631958596     
   8.0000000000000000        16.800000000000001        3.4950810933368102     
   8.0000000000000000        17.600000000000001        3.4916740789691674     
   8.0000000000000000        18.400000000000002        3.4894868941890609     
   8.0000000000000000        19.200000000000003        3.4872591114265807     
   8.0000000000000000        20.000000000000000        3.4892905836458277     
   8.0000000000000000        20.800000000000001        3.4627866169631902     
   8.0000000000000000        21.600000000000001        3.4241353576746931     
   8.0000000000000000        22.400000000000002        3.3834537416088435     
   8.0000000000000000        23.200000000000003        3.3446836829222510     
   8.0000000000000000        24.000000000000000        3.3123714283250800     
   8.0000000000000000        24.800000000000001        3.2883717445593823     
   8.0000000000000000        25.600000000000001        3.2740003978852030     
   8.0000000000000000        26.400000000000002        3.2701742081329139     
   8.0000000000000000        27.200000000000003        3.2758158495126568     
   8.0000000000000000        28.000000000000000        3.2936290025349693     
   8.0000000000000000        28.800000000000001        3.3239139635162567     
   8.0000000000000000        29.600000000000001        3.3616585420499892     
   8.0000000000000000        30.400000000000002        3.4045922378467277     
   8.0000000000000000        31.200000000000003        3.4487789437699390     
   8.0000000000000000        32.000000000000000        3.4823517829727777     

   8.8000000000000007       0.80000000000000004        3.4905700204016470     
   8.8000000000000007        1.6000000000000001        3.4963974752732119     
   8.8000000000000007        2.4000000000000004        3.4962017436706629     
   8.8000000000000007        3.2000000000000002        3.4960952461339199     
   8.8000000000000007        4.0000000000000000        3.4955777226945841     
   8.8000000000000007        4.8000000000000007        3.4850066201534271     
   8.8000000000000007        5.6000000000000005        3.4801447645301833     
   8.8000000000000007        6.4000000000000004        3.4797774227636009     
   8.8000000000000007        7.2000000000000002        3.4762585918332896     
   8.8000000000000007        8.0000000000000000        3.4555111336538071     
   8.8000000000000007        8.8000000000000007        3.4381853026428812     
   8.8000000000000007        9.6000000000000014        3.4213189352930642     
   8.8000000000000007        10.400000000000000        3.4088601404011940     
   8.8000000000000007        11.200000000000001        3.3988106809294041     
   8.8000000000000007        12.000000000000000        3.3889309267063754     
   8.8000000000000007        12.800000000000001        3.3823650104747536     
   8.8000000000000007        13.600000000000001        3.3781220138196835     
   8.8000000000000007        14.400000000000000        3.3820176273928424     
   8.8000000000000007        15.200000000000001        3.4161327527881342     
   8.8000000000000007        16.000000000000000        3.4686583102097059     
   8.8000000000000007        16.800000000000001        3.4987937774435429     
   8.8000000000000007        17.600000000000001        3.4972299246789089     
   8.8000000000000007        18.400000000000002        3.4899874591873612     
   8.8000000000000007        19.200000000000003        3.4954050067623714     
   8.8000000000000007        20.000000000000000        3.4942414781618099     
   8.8000000000000007        20.800000000000001        3.4774078097592929     
   8.8000000000000007        21.600000000000001        3.4427082042174590     
   8.8000000000000007        22.400000000000002        3.4011256198160358     
   8.8000000000000007        23.200000000000003        3.3588183149070390     
   8.8000000000000007        24.000000000000000        3.3237617738519467     
   8.8000000000000007        24.800000000000001        3.2949380550319227     
   8.8000000000000007        25.600000000000001        3.2783910961162523     
   8.8000000000000007        26.400000000000002        3.2734603835595069     
   8.8000000000000007        27.200000000000003        3.2817064304852037     
   8.8000000000000007        28.000000000000000        3.3021698998715716     
   8.8000000000000007        28.800000000000001        3.3352611153253888     
   8.8000000000000007        29.600000000000001        3.3774966675291735     
   8.8000000000000007        30.400000000000002        3.4251694380641862     
   8.8000000000000007        31.200000000000003        3.4676991728111086     
   8.8000000000000007        32.000000000000000        3.4893601932675384     

   9.6000000000000014       0.80000000000000004        3.4939563783315637     
   9.6000000000000014        1.6000000000000001        3.4936471501027810     
   9.6000000000000014        2.4000000000000004        3.4974264971353195     
   9.6000000000000014        3.2000000000000002        3.4935597371060476     
   9.6000000000000014        4.0000000000000000        3.4620160604921457     
   9.6000000000000014        4.8000000000000007        3.4046187212293870     
   9.6000000000000014        5.6000000000000005        3.3775038433533480     
   9.6000000000000014        6.4000000000000004        3.3815152035056379     
   9.6000000000000014        7.2000000000000002        3.3450809819677465     
   9.6000000000000014        8.0000000000000000        3.3171277220462860     
   9.6000000000000014        8.8000000000000007        3.2954331855500190     
   9.6000000000000014        9.6000000000000014        3.2768637862037484     
   9.6000000000000014        10.400000000000000        3.2637686953261458     
   9.6000000000000014        11.200000000000001        3.2526923172127904     
   9.6000000000000014        12.000000000000000        3.2439820059432281     
   9.6000000000000014        12.800000000000001        3.2351911336921702     
   9.6000000000000014        13.600000000000001        3.2316114168862904     
   9.6000000000000014        14.400000000000000        3.2367386418472637     
   9.6000000000000014        15.200000000000001        3.2902967938910197     
   9.6000000000000014        16.000000000000000        3.4066684596639480     
   9.6000000000000014        16.800000000000001        3.4910567205049547     
   9.6000000000000014        17.600000000000001        3.4946202777157840     
   9.6000000000000014        18.400000000000002        3.4925406103831236     
   9.6000000000000014        19.200000000000003        3.4970136835938490     
   9.6000000000000014        20.000000000000000        3.4982041653431737     
   9.6000000000000014        20.800000000000001        3.4883057295911408     
   9.6000000000000014        21.600000000000001        3.4608576429622535     
   9.6000000000000014        22.400000000000002        3.4173710526000081     
   9.6000000000000014        23.200000000000003        3.3720654175666653     
   9.6000000000000014        24.000000000000000        3.3330999955577614     
   9.6000000000000014        24.800000000000001        3.3029675454320198     
   9.6000000000000014        25.600000000000001        3.2841031828527725     
   9.6000000000000014        26.400000000000002        3.2776837145588100     
   9.6000000000000014        27.200000000000003        3.2870038204199510     
   9.6000000000000014        28.000000000000000        3.3102714410207219     
   9.6000000000000014        28.800000000000001        3.3472701538769924     
   9.6000000000000014        29.600000000000001        3.3928949071609287     
   9.6000000000000014        30.400000000000002        3.4425949905435673     
   9.6000000000000014        31.200000000000003        3.4812204468829493     
   9.6000000000000014        32.000000000000000        3.4975810464508470     

   10.400000000000000       0.80000000000000004        3.4870330754205350     
   10.400000000000000        1.6000000000000001        3.4905644428101508     
   10.400000000000000        2.4000000000000004        3.4964175271114466     
   10.400000000000000        3.2000000000000002        3.4922465676261765     
   10.400000000000000        4.0000000000000000        3.4152405345362031     
   10.400000000000000        4.8000000000000007        3.2957279022643537     
   10.400000000000000        5.6000000000000005        3.2463474585892360     
   10.400000000000000        6.4000000000000004        3.2401691229924676     
   10.400000000000000        7.2000000000000002        3.2348767756445458     
   10.400000000000000        8.0000000000000000        3.2153983813915628     
   10.400000000000000        8.8000000000000007        3.2026611933608868     
   10.400000000000000        9.6000000000000014        3.1915393519608073     
   10.400000000000000        10.400000000000000        3.1827299465136725     
   10.400000000000000        11.200000000000001        3.1726593411869111     
   10.400000000000000        12.000000000000000        3.1640056397903686     
   10.400000000000000        12.800000000000001        3.1576277052233892     
   10.400000000000000        13.600000000000001        3.1524738894230371     
   10.400000000000000        14.400000000000000        3.1594122864642005     
   10.400000000000000        15.200000000000001        3.2259632942026881     
   10.400000000000000        16.000000000000000        3.3599149021421484     
   10.400000000000000        16.800000000000001        3.4713153399822638     
   10.400000000000000        17.600000000000001        3.4964986723601807     
   10.400000000000000        18.400000000000002        3.4939974975530861     
   10.400000000000000        19.200000000000003        3.4980596055631752     
   10.400000000000000        20.000000000000000        3.4897135182101411     
   10.400000000000000        20.800000000000001        3.4935246873542014     
   10.400000000000000        21.600000000000001        3.4682467479685912     
   10.400000000000000        22.400000000000002        3.4297599283280875     
   10.400000000000000        23.200000000000003        3.3851619730143949     
   10.400000000000000        24.000000000000000        3.3429535087930722     
   10.400000000000000        24.800000000000001        3.3101262018692337     
   10.400000000000000        25.600000000000001        3.2892546492400201     
   10.400000000000000        26.400000000000002        3.2823813060870921     
   10.400000000000000        27.200000000000003        3.2929272943563066     
   10.400000000000000        28.000000000000000        3.3196598489207689     
   10.400000000000000        28.800000000000001        3.3585595924916833     
   10.400000000000000        29.600000000000001        3.4076992215455082     
   10.400000000000000        30.400000000000002        3.4560505313887782     
   10.400000000000000        31.200000000000003        3.4919715523583377     
   10.400000000000000        32.000000000000000        3.4929674379798228     

   11.200000000000001       0.80000000000000004        3.4893222250743223     
   11.200000000000001        1.6000000000000001        3.4928657516225337     
   11.200000000000001        2.4000000000000004        3.4972971932052888     
   11.200000000000001        3.2000000000000002        3.4839335491671246     
   11.200000000000001        4.0000000000000000        3.3849202976961266     
   11.200000000000001        4.8000000000000007        3.2409096216381923     
   11.200000000000001        5.6000000000000005        3.1695045163224198     
   11.200000000000001        6.4000000000000004        3.1671207610765113     
   11.200000000000001        7.2000000000000002        3.1711632266003833     
   11.200000000000001        8.0000000000000000        3.1719252040886690     
   11.200000000000001        8.8000000000000007        3.1682400491755218     
   11.200000000000001        9.6000000000000014        3.1654772965512059     
   11.200000000000001        10.400000000000000        3.1585845287825749     
   11.200000000000001        11.200000000000001        3.1525770668400517     
   11.200000000000001        12.000000000000000        3.1455506286711925     
   11.200000000000001        12.800000000000001        3.1395798427770938     
   11.200000000000001        13.600000000000001        3.1350670469468747     
   11.200000000000001        14.400000000000000        3.1426724872477543     
   11.200000000000001        15.200000000000001        3.2109347068899230     
   11.200000000000001        16.000000000000000        3.3467167020408444     
   11.200000000000001        16.800000000000001        3.4635302226900562     
   11.200000000000001        17.600000000000001        3.4982333383979123     
   11.200000000000001        18.400000000000002        3.4996619301732377     
   11.200000000000001        19.200000000000003        3.4927618310910655     
   11.200000000000001        20.000000000000000        3.4913053625826986     
   11.200000000000001        20.800000000000001        3.4965018626415567     
   11.200000000000001        21.600000000000001        3.4781754813224941     
   11.200000000000001        22.400000000000002        3.4415576980127187     
   11.200000000000001        23.200000000000003        3.3967552636547702     
   11.200000000000001        24.000000000000000        3.3528066346102570     
   11.200000000000001        24.800000000000001        3.3175313480269808     
   11.200000000000001        25.600000000000001        3.2948822877575568     
   11.200000000000001        26.400000000000002        3.2884987540428825     
   11.200000000000001        27.200000000000003        3.2989677919804490     
   11.200000000000001        28.000000000000000        3.3274781155671063     
   11.200000000000001        28.800000000000001        3.3692762658084678     
   11.200000000000001        29.600000000000001        3.4207052124871957     
   11.200000000000001        30.400000000000002        3.4674255981744349     
   11.200000000000001        31.200000000000003        3.4855732186412096     
   11.200000000000001        32.000000000000000        3.4950524007330794     

   12.000000000000000       0.80000000000000004        3.4906294236943944     
   12.000000000000000        1.6000000000000001        3.4914098848744870     
   12.000000000000000        2.4000000000000004        3.4892587161370292     
   12.000000000000000        3.2000000000000002        3.4862367652584272     
   12.000000000000000        4.0000000000000000        3.3776035092779964     
   12.000000000000000        4.8000000000000007        3.2293978042664455     
   12.000000000000000        5.6000000000000005        3.1545808065474761     
   12.000000000000000        6.4000000000000004        3.1426579450841254     
   12.000000000000000        7.2000000000000002        3.1451158094794045     
   12.000000000000000        8.0000000000000000        3.1477528333421239     
   12.000000000000000        8.8000000000000007        3.1504343354494355     
   12.000000000000000        9.6000000000000014        3.1505587728798452     
   12.000000000000000        10.400000000000000        3.1474628492973831     
   12.000000000000000        11.200000000000001        3.1442451170026642     
   12.000000000000000        12.000000000000000        3.1394305978396706     
   12.000000000000000        12.800000000000001        3.1343565564780116     
   12.000000000000000        13.600000000000001        3.1313862100024994     
   12.000000000000000        14.400000000000000        3.1378853360535106     
   12.000000000000000        15.200000000000001        3.2046666823429026     
   12.000000000000000        16.000000000000000        3.3434481752859844     
   12.000000000000000        16.800000000000001        3.4640690545532578     
   12.000000000000000        17.600000000000001        3.4855786669281255     
   12.000000000000000        18.400000000000002        3.4881988213756512     
   12.000000000000000        19.200000000000003        3.4965635281671603     
   12.000000000000000        20.000000000000000        3.4929430286083583     
   12.000000000000000        20.800000000000001        3.4959896150565739     
   12.000000000000000        21.600000000000001        3.4838792006141621     
   12.000000000000000        22.400000000000002        3.4508441193610819     
   12.000000000000000        23.200000000000003        3.4055884239116807     
   12.000000000000000        24.000000000000000        3.3617135062887664     
   12.000000000000000        24.800000000000001        3.3248007344011095     
   12.000000000000000        25.600000000000001        3.3012523246830399     
   12.000000000000000        26.400000000000002        3.2951346703156648     
   12.000000000000000        27.200000000000003        3.3052954687164759     
   12.000000000000000        28.000000000000000        3.3339050540584165     
   12.000000000000000        28.800000000000001        3.3783229404009991     
   12.000000000000000        29.600000000000001        3.4298473866946146     
   12.000000000000000        30.400000000000002        3.4767719735846319     
   12.000000000000000        31.200000000000003        3.4971355685099712     
   12.000000000000000        32.000000000000000        3.4980096269033436     

   12.800000000000001       0.80000000000000004        3.4929274579743312     
   12.800000000000001        1.6000000000000001        3.4959378573181370     
   12.800000000000001        2.4000000000000004        3.4972946030557210     
   12.800000000000001        3.2000000000000002        3.4888629628272558     
   12.800000000000001        4.0000000000000000        3.3783869062596286     
   12.800000000000001        4.8000000000000007        3.2248016807682216     
   12.800000000000001        5.6000000000000005        3.1480442697866784     
   12.800000000000001        6.4000000000000004        3.1345150038494052     
   12.800000000000001        7.2000000000000002        3.1332356558164718     
   12.800000000000001        8.0000000000000000        3.1378154516584762     
   12.800000000000001        8.8000000000000007        3.1391021744355196     
   12.800000000000001        9.6000000000000014        3.1415118896455665     
   12.800000000000001        10.400000000000000        3.1414151975181026     
   12.800000000000001        11.200000000000001        3.1414318987977103     
   12.800000000000001        12.000000000000000        3.1389364516765537     
   12.800000000000001        12.800000000000001        3.1349644815410391     
   12.800000000000001        13.600000000000001        3.1324408447195218     
   12.800000000000001        14.400000000000000        3.1398736498520257     
   12.800000000000001        15.200000000000001        3.2067546399854501     
   12.800000000000001        16.000000000000000        3.3457253841752923     
   12.800000000000001        16.800000000000001        3.4657728057518735     
   12.800000000000001        17.600000000000001        3.4880926345960206     
   12.800000000000001        18.400000000000002        3.4911509887096543     
   12.800000000000001        19.200000000000003        3.4988698201458184     
   12.800000000000001        20.000000000000000        3.4922002168868662     
   12.800000000000001        20.800000000000001        3.4969776500878362     
   12.800000000000001        21.600000000000001        3.4879589392137724     
   12.800000000000001        22.400000000000002        3.4566106621072952     
   12.800000000000001        23.200000000000003        3.4143719743085175     
   12.800000000000001        24.000000000000000        3.3693889070270990     
   12.800000000000001        24.800000000000001        3.3323913619860748     
   12.800000000000001        25.600000000000001        3.3064070889854049     
   12.800000000000001        26.400000000000002        3.2993000834561377     
   12.800000000000001        27.200000000000003        3.3105101996020827     
   12.800000000000001        28.000000000000000        3.3408581880234776     
   12.800000000000001        28.800000000000001        3.3871671905076099     
   12.800000000000001        29.600000000000001        3.4378523764572799     
   12.800000000000001        30.400000000000002        3.4819116547292315     
   12.800000000000001        31.200000000000003        3.4861714935616641     
   12.800000000000001        32.000000000000000        3.4871665734836426     

   13.600000000000001       0.80000000000000004        3.4970077486641875     
   13.600000000000001        1.6000000000000001        3.4993274847936808     
   13.600000000000001        2.4000000000000004        3.4954526777489798     
   13.600000000000001        3.2000000000000002        3.4901763819805924     
   13.600000000000001        4.0000000000000000        3.3773145525915877     
   13.600000000000001        4.8000000000000007        3.2217439222125033     
   13.600000000000001        5.6000000000000005        3.1422083661072882     
   13.600000000000001        6.4000000000000004        3.1284634705805945     
   13.600000000000001        7.2000000000000002        3.1290135597147684     
   13.600000000000001        8.0000000000000000        3.1325555273868715     
   13.600000000000001        8.8000000000000007        3.1349557385856794     
   13.600000000000001        9.6000000000000014        3.1380577927898137     
   13.600000000000001        10.400000000000000        3.1421496854002342     
   13.600000000000001        11.200000000000001        3.1438343470491610     
   13.600000000000001        12.000000000000000        3.1439280852663254     
   13.600000000000001        12.800000000000001        3.1411978719925906     
   13.600000000000001        13.600000000000001        3.1395584491842294     
   13.600000000000001        14.400000000000000        3.1473749313364463     
   13.600000000000001        15.200000000000001        3.2136981413665158     
   13.600000000000001        16.000000000000000        3.3515027696755384     
   13.600000000000001        16.800000000000001        3.4690438270569337     
   13.600000000000001        17.600000000000001        3.4891874590370904     
   13.600000000000001        18.400000000000002        3.4925309050070252     
   13.600000000000001        19.200000000000003        3.4971867079745769     
   13.600000000000001        20.000000000000000        3.4969422213970400     
   13.600000000000001        20.800000000000001        3.4968621549381522     
   13.600000000000001        21.600000000000001        3.4903797130559533     
   13.600000000000001        22.400000000000002        3.4623979173204091     
   13.600000000000001        23.200000000000003        3.4208107002746129     
   13.600000000000001        24.000000000000000        3.3760895041199888     
   13.600000000000001        24.800000000000001        3.3374134209776201     
   13.600000000000001        25.600000000000001        3.3126480240482170     
   13.600000000000001        26.400000000000002        3.3045678841998756     
   13.600000000000001        27.200000000000003        3.3154663792041532     
   13.600000000000001        28.000000000000000        3.3460594897877098     
   13.600000000000001        28.800000000000001        3.3915587386336270     
   13.600000000000001        29.600000000000001        3.4434765704396062     
   13.600000000000001        30.400000000000002        3.4863083082416337     
   13.600000000000001        31.200000000000003        3.4946507880846727     
   13.600000000000001        32.000000000000000        3.4945143398321967     

   14.400000000000000       0.80000000000000004        3.4903898321567386     
   14.400000000000000        1.6000000000000001        3.4936270973246426     
   14.400000000000000        2.4000000000000004        3.4990966357828044     
   14.400000000000000        3.2000000000000002        3.4910959117165983     
   14.400000000000000        4.0000000000000000        3.3778274074853192     
   14.400000000000000        4.8000000000000007        3.2217695987056461     
   14.400000000000000        5.6000000000000005        3.1395095036156411     
   14.400000000000000        6.4000000000000004        3.1248852965580771     
   14.400000000000000        7.2000000000000002        3.1271243316808794     
   14.400000000000000        8.0000000000000000        3.1310151093849732     
   14.400000000000000        8.8000000000000007        3.1362260061724148     
   14.400000000000000        9.6000000000000014        3.1401157374213957     
   14.400000000000000        10.400000000000000        3.1464979808076938     
   14.400000000000000        11.200000000000001        3.1499594499896588     
   14.400000000000000        12.000000000000000        3.1529496919470588     
   14.400000000000000        12.800000000000001        3.1525018145723656     
   14.400000000000000        13.600000000000001        3.1517679770695421     
   14.400000000000000        14.400000000000000        3.1603173571328531     
   14.400000000000000        15.200000000000001        3.2260457717661128     
   14.400000000000000        16.000000000000000        3.3608887834480754     
   14.400000000000000        16.800000000000001        3.4764185129528067     
   14.400000000000000        17.600000000000001        3.4953162599890391     
   14.400000000000000        18.400000000000002        3.4934956555421928     
   14.400000000000000        19.200000000000003        3.4985190841898151     
   14.400000000000000        20.000000000000000        3.4975192651581026     
   14.400000000000000        20.800000000000001        3.4968894400924535     
   14.400000000000000        21.600000000000001        3.4907725194544774     
   14.400000000000000        22.400000000000002        3.4665996069914948     
   14.400000000000000        23.200000000000003        3.4254314298777353     
   14.400000000000000        24.000000000000000        3.3807659744847052     
   14.400000000000000        24.800000000000001        3.3423458388477258     
   14.400000000000000        25.600000000000001        3.3166055683439768     
   14.400000000000000        26.400000000000002        3.3068042323603013     
   14.400000000000000        27.200000000000003        3.3188307707288405     
   14.400000000000000        28.000000000000000        3.3496969672912762     
   14.400000000000000        28.800000000000001        3.3944650305410562     
   14.400000000000000        29.600000000000001        3.4462606067203509     
   14.400000000000000        30.400000000000002        3.4880989306369115     
   14.400000000000000        31.200000000000003        3.4956155918471778     
   14.400000000000000        32.000000000000000        3.4955076482766785     

   15.200000000000001       0.80000000000000004        3.4934135763856244     
   15.200000000000001        1.6000000000000001        3.4982729559066073     
   15.200000000000001        2.4000000000000004        3.4895704621062302     
   15.200000000000001        3.2000000000000002        3.4978617917495041     
   15.200000000000001        4.0000000000000000        3.3791867703878040     
   15.200000000000001        4.8000000000000007        3.2195736726180111     
   15.200000000000001        5.6000000000000005        3.1365717675427218     
   15.200000000000001        6.4000000000000004        3.1230139871702836     
   15.200000000000001        7.2000000000000002        3.1243014127721773     
   15.200000000000001        8.0000000000000000        3.1304515320609050     
   15.200000000000001        8.8000000000000007        3.1363227804559251     
   15.200000000000001        9.6000000000000014        3.1449840312602326     
   15.200000000000001        10.400000000000000        3.1519329403873919     
   15.200000000000001        11.200000000000001        3.1587825980073867     
   15.200000000000001        12.000000000000000        3.1638150038755497     
   15.200000000000001        12.800000000000001        3.1674246629111233     
   15.200000000000001        13.600000000000001        3.1699621569829075     
   15.200000000000001        14.400000000000000        3.1794807224056618     
   15.200000000000001        15.200000000000001        3.2434132389817876     
   15.200000000000001        16.000000000000000        3.3760896754938243     
   15.200000000000001        16.800000000000001        3.4842253519063102     
   15.200000000000001        17.600000000000001        3.4961731211063767     
   15.200000000000001        18.400000000000002        3.4943277053072861     
   15.200000000000001        19.200000000000003        3.4858098692874262     
   15.200000000000001        20.000000000000000        3.4983994980775224     
   15.200000000000001        20.800000000000001        3.4980053587496052     
   15.200000000000001        21.600000000000001        3.4915541771306304     
   15.200000000000001        22.400000000000002        3.4693604103461295     
   15.200000000000001        23.200000000000003        3.4297361728505229     
   15.200000000000001        24.000000000000000        3.3847170765628296     
   15.200000000000001        24.800000000000001        3.3461999425346103     
   15.200000000000001        25.600000000000001        3.3188549036895472     
   15.200000000000001        26.400000000000002        3.3108902820689998     
   15.200000000000001        27.200000000000003        3.3216614878379787     
   15.200000000000001        28.000000000000000        3.3516339215915179     
   15.200000000000001        28.800000000000001        3.3965597460047663     
   15.200000000000001        29.600000000000001        3.4482596530266405     
   15.200000000000001        30.400000000000002        3.4892728981299954     
   15.200000000000001        31.200000000000003        3.4954323914715846     
   15.200000000000001        32.000000000000000        3.4984023800622581     

   16.000000000000000       0.80000000000000004        3.4918147341099197     
   16.000000000000000        1.6000000000000001        3.4982281781699376     
   16.000000000000000        2.4000000000000004        3.4894961465593388     
   16.000000000000000        3.2000000000000002        3.4986233537081413     
   16.000000000000000        4.0000000000000000        3.3786789270263990     
   16.000000000000000        4.8000000000000007        3.2188540201928530     
   16.000000000000000        5.6000000000000005        3.1342748862759175     
   16.000000000000000        6.4000000000000004        3.1212861564319696     
   16.000000000000000        7.2000000000000002        3.1244208444413371     
   16.000000000000000        8.0000000000000000        3.1314379748595496     
   16.000000000000000        8.8000000000000007        3.1403504289278343     
   16.000000000000000        9.6000000000000014        3.1507687697749085     
   16.000000000000000        10.400000000000000        3.1584463573808335     
   16.000000000000000        11.200000000000001        3.1698210182478226     
   16.000000000000000        12.000000000000000        3.1796145029722775     
   16.000000000000000        12.800000000000001        3.1883832789098259     
   16.000000000000000        13.600000000000001        3.1978530751324716     
   16.000000000000000        14.400000000000000        3.2089044577149393     
   16.000000000000000        15.200000000000001        3.2705952064468229     
   16.000000000000000        16.000000000000000        3.3959290059563116     
   16.000000000000000        16.800000000000001        3.4887293678122209     
   16.000000000000000        17.600000000000001        3.4924317768163005     
   16.000000000000000        18.400000000000002        3.4945045566326223     
   16.000000000000000        19.200000000000003        3.4868669682916393     
   16.000000000000000        20.000000000000000        3.4986335694023962     
   16.000000000000000        20.800000000000001        3.4966379189549550     
   16.000000000000000        21.600000000000001        3.4930652474839019     
   16.000000000000000        22.400000000000002        3.4716349301575296     
   16.000000000000000        23.200000000000003        3.4309801688164003     
   16.000000000000000        24.000000000000000        3.3868746049423497     
   16.000000000000000        24.800000000000001        3.3479847988394980     
   16.000000000000000        25.600000000000001        3.3218949680607368     
   16.000000000000000        26.400000000000002        3.3125983157093177     
   16.000000000000000        27.200000000000003        3.3221301645222683     
   16.000000000000000        28.000000000000000        3.3527861080077939     
   16.000000000000000        28.800000000000001        3.3959395431539914     
   16.000000000000000        29.600000000000001        3.4467483010808615     
   16.000000000000000        30.400000000000002        3.4887998632791413     
   16.000000000000000        31.200000000000003        3.4945723830812749     
   16.000000000000000        32.000000000000000        3.4968708061870601     

   16.800000000000001       0.80000000000000004        3.4904187939402376     
   16.800000000000001        1.6000000000000001        3.4973994252601681     
   16.800000000000001        2.4000000000000004        3.4860361299771978     
   16.800000000000001        3.2000000000000002        3.4956857742691931     
   16.800000000000001        4.0000000000000000        3.3764911713638823     
   16.800000000000001        4.8000000000000007        3.2172055613310753     
   16.800000000000001        5.6000000000000005        3.1332339160550378     
   16.800000000000001        6.4000000000000004        3.1209526701594266     
   16.800000000000001        7.2000000000000002        3.1240756721260077     
   16.800000000000001        8.0000000000000000        3.1338894961597323     
   16.800000000000001        8.8000000000000007        3.1447084380404600     
   16.800000000000001        9.6000000000000014        3.1544702690454294     
   16.800000000000001        10.400000000000000        3.1673966860263296     
   16.800000000000001        11.200000000000001        3.1828781531202015     
   16.800000000000001        12.000000000000000        3.1992758951950684     
   16.800000000000001        12.800000000000001        3.2215518638910510     
   16.800000000000001        13.600000000000001        3.2523108889136298     
   16.800000000000001        14.400000000000000        3.2775519290811310     
   16.800000000000001        15.200000000000001        3.3333879307549026     
   16.800000000000001        16.000000000000000        3.4307524545011341     
   16.800000000000001        16.800000000000001        3.4956551625862624     
   16.800000000000001        17.600000000000001        3.4927353232045348     
   16.800000000000001        18.400000000000002        3.4941711711419674     
   16.800000000000001        19.200000000000003        3.4894253763116194     
   16.800000000000001        20.000000000000000        3.4985700317809996     
   16.800000000000001        20.800000000000001        3.4977039648234802     
   16.800000000000001        21.600000000000001        3.4925578474855548     
   16.800000000000001        22.400000000000002        3.4698456963129893     
   16.800000000000001        23.200000000000003        3.4315960120097717     
   16.800000000000001        24.000000000000000        3.3882463587848899     
   16.800000000000001        24.800000000000001        3.3488215092903153     
   16.800000000000001        25.600000000000001        3.3225204518908975     
   16.800000000000001        26.400000000000002        3.3124008332447730     
   16.800000000000001        27.200000000000003        3.3214397676287972     
   16.800000000000001        28.000000000000000        3.3493827394399620     
   16.800000000000001        28.800000000000001        3.3928413206803842     
   16.800000000000001        29.600000000000001        3.4424398266298080     
   16.800000000000001        30.400000000000002        3.4854033755763507     
   16.800000000000001        31.200000000000003        3.4942870628856664     
   16.800000000000001        32.000000000000000        3.4950232832799548     

   17.600000000000001       0.80000000000000004        3.4871400774435166     
   17.600000000000001        1.6000000000000001        3.4893277771953115     
   17.600000000000001        2.4000000000000004        3.4884006762025872     
   17.600000000000001        3.2000000000000002        3.4978042744714672     
   17.600000000000001        4.0000000000000000        3.3723006529284634     
   17.600000000000001        4.8000000000000007        3.2134616235377509     
   17.600000000000001        5.6000000000000005        3.1327566534588769     
   17.600000000000001        6.4000000000000004        3.1203001064635258     
   17.600000000000001        7.2000000000000002        3.1258276228352471     
   17.600000000000001        8.0000000000000000        3.1348017747325807     
   17.600000000000001        8.8000000000000007        3.1471853888987011     
   17.600000000000001        9.6000000000000014        3.1598774526229620     
   17.600000000000001        10.400000000000000        3.1747352729490430     
   17.600000000000001        11.200000000000001        3.1958830816958792     
   17.600000000000001        12.000000000000000        3.2286885895701065     
   17.600000000000001        12.800000000000001        3.2777854777191107     
   17.600000000000001        13.600000000000001        3.3337461693987129     
   17.600000000000001        14.400000000000000        3.4033575546160892     
   17.600000000000001        15.200000000000001        3.4290013920726259     
   17.600000000000001        16.000000000000000        3.4632439213317125     
   17.600000000000001        16.800000000000001        3.4972571181356407     
   17.600000000000001        17.600000000000001        3.4953661721328766     
   17.600000000000001        18.400000000000002        3.4908807053775335     
   17.600000000000001        19.200000000000003        3.4878337110652504     
   17.600000000000001        20.000000000000000        3.4946695078975010     
   17.600000000000001        20.800000000000001        3.4977867516461996     
   17.600000000000001        21.600000000000001        3.4920982051446399     
   17.600000000000001        22.400000000000002        3.4672936729040034     
   17.600000000000001        23.200000000000003        3.4331435421434078     
   17.600000000000001        24.000000000000000        3.3865648623063493     
   17.600000000000001        24.800000000000001        3.3491055617551266     
   17.600000000000001        25.600000000000001        3.3222184885734150     
   17.600000000000001        26.400000000000002        3.3131314638023635     
   17.600000000000001        27.200000000000003        3.3196302486518023     
   17.600000000000001        28.000000000000000        3.3457434023606782     
   17.600000000000001        28.800000000000001        3.3858733581236060     
   17.600000000000001        29.600000000000001        3.4369668397740769     
   17.600000000000001        30.400000000000002        3.4809020385920642     
   17.600000000000001        31.200000000000003        3.4944953249845745     
   17.600000000000001        32.000000000000000        3.4873037714179436     

   18.400000000000002       0.80000000000000004        3.4947197179762282     
   18.400000000000002        1.6000000000000001        3.4869479751874857     
   18.400000000000002        2.4000000000000004        3.4977378100603880     
   18.400000000000002        3.2000000000000002        3.4940974662427897     
   18.400000000000002        4.0000000000000000        3.3682526150809871     
   18.400000000000002        4.8000000000000007        3.2127555726689407     
   18.400000000000002        5.6000000000000005        3.1302047326528775     
   18.400000000000002        6.4000000000000004        3.1194390657703037     
   18.400000000000002        7.2000000000000002        3.1242779325555383     
   18.400000000000002        8.0000000000000000        3.1355289948876197     
   18.400000000000002        8.8000000000000007        3.1492914384592252     
   18.400000000000002        9.6000000000000014        3.1641208805666712     
   18.400000000000002        10.400000000000000        3.1822293377144315     
   18.400000000000002        11.200000000000001        3.2094076099443836     
   18.400000000000002        12.000000000000000        3.2706186143384643     
   18.400000000000002        12.800000000000001        3.3497719840050824     
   18.400000000000002        13.600000000000001        3.4444606855939073     
   18.400000000000002        14.400000000000000        3.4668215528738617     
   18.400000000000002        15.200000000000001        3.4686615702744561     
   18.400000000000002        16.000000000000000        3.4755031726661869     
   18.400000000000002        16.800000000000001        3.4956752252449590     
   18.400000000000002        17.600000000000001        3.4900877378008999     
   18.400000000000002        18.400000000000002        3.4972871077409544     
   18.400000000000002        19.200000000000003        3.4940573687816778     
   18.400000000000002        20.000000000000000        3.4945044691110003     
   18.400000000000002        20.800000000000001        3.4980591564141652     
   18.400000000000002        21.600000000000001        3.4909011876421201     
   18.400000000000002        22.400000000000002        3.4669698409697860     
   18.400000000000002        23.200000000000003        3.4281391228666194     
   18.400000000000002        24.000000000000000        3.3843534694619786     
   18.400000000000002        24.800000000000001        3.3481759496836623     
   18.400000000000002        25.600000000000001        3.3204000859275546     
   18.400000000000002        26.400000000000002        3.3099512454602489     
   18.400000000000002        27.200000000000003        3.3160129479364229     
   18.400000000000002        28.000000000000000        3.3408319622605611     
   18.400000000000002        28.800000000000001        3.3798854318655227     
   18.400000000000002        29.600000000000001        3.4288165445801684     
   18.400000000000002        30.400000000000002        3.4733544577504598     
   18.400000000000002        31.200000000000003        3.4918760307426924     
   18.400000000000002        32.000000000000000        3.4933280800983546     

   19.200000000000003       0.80000000000000004        3.4895834163307504     
   19.200000000000003        1.6000000000000001        3.4944801238862735     
   19.200000000000003        2.4000000000000004        3.4975097598376439     
   19.200000000000003        3.2000000000000002        3.4929225009814528     
   19.200000000000003        4.0000000000000000        3.3713711393560035     
   19.200000000000003        4.8000000000000007        3.2169052199021064     
   19.200000000000003        5.6000000000000005        3.1345796174161964     
   19.200000000000003        6.4000000000000004        3.1229776941842822     
   19.200000000000003        7.2000000000000002        3.1264462142914007     
   19.200000000000003        8.0000000000000000        3.1366056911769169     
   19.200000000000003        8.8000000000000007        3.1514298010535060     
   19.200000000000003        9.6000000000000014        3.1685749313397449     
   19.200000000000003        10.400000000000000        3.1912606154255068     
   19.200000000000003        11.200000000000001        3.2270614374886226     
   19.200000000000003        12.000000000000000        3.3056241498611296     
   19.200000000000003        12.800000000000001        3.4266347560533834     
   19.200000000000003        13.600000000000001        3.4759664193912316     
   19.200000000000003        14.400000000000000        3.4702888688939328     
   19.200000000000003        15.200000000000001        3.4528609228713250     
   19.200000000000003        16.000000000000000        3.4592802279683887     
   19.200000000000003        16.800000000000001        3.4859781063957107     
   19.200000000000003        17.600000000000001        3.4986837509655286     
   19.200000000000003        18.400000000000002        3.4967010642588194     
   19.200000000000003        19.200000000000003        3.4918568274501065     
   19.200000000000003        20.000000000000000        3.4981748074163113     
   19.200000000000003        20.800000000000001        3.4987405122026982     
   19.200000000000003        21.600000000000001        3.4884899890016601     
   19.200000000000003        22.400000000000002        3.4615504998043969     
   19.200000000000003        23.200000000000003        3.4221900816980497     
   19.200000000000003        24.000000000000000        3.3816769082476155     
   19.200000000000003        24.800000000000001        3.3446008288392166     
   19.200000000000003        25.600000000000001        3.3203128636294377     
   19.200000000000003        26.400000000000002        3.3072813971071540     
   19.200000000000003        27.200000000000003        3.3122296466603238     
   19.200000000000003        28.000000000000000        3.3334551551596068     
   19.200000000000003        28.800000000000001        3.3716770335368875     
   19.200000000000003        29.600000000000001        3.4197973807100568     
   19.200000000000003        30.400000000000002        3.4649984296646368     
   19.200000000000003        31.200000000000003        3.4973218003724305     
   19.200000000000003        32.000000000000000        3.4894615234227757     

   20.000000000000000       0.80000000000000004        3.4858742059587264     
   20.000000000000000        1.6000000000000001        3.5003794565041413     
   20.000000000000000        2.4000000000000004        3.4848725884924687     
   20.000000000000000        3.2000000000000002        3.4868250709675026     
   20.000000000000000        4.0000000000000000        3.4001350415166014     
   20.000000000000000        4.8000000000000007        3.2488722702119937     
   20.000000000000000        5.6000000000000005        3.1631410495172609     
   20.000000000000000        6.4000000000000004        3.1373099893308560     
   20.000000000000000        7.2000000000000002        3.1376200159462564     
   20.000000000000000        8.0000000000000000        3.1487806898129707     
   20.000000000000000        8.8000000000000007        3.1640923626988466     
   20.000000000000000        9.6000000000000014        3.1797545112857724     
   20.000000000000000        10.400000000000000        3.2048191123434138     
   20.000000000000000        11.200000000000001        3.2584447212828156     
   20.000000000000000        12.000000000000000        3.3428609503102700     
   20.000000000000000        12.800000000000001        3.4472669374435112     
   20.000000000000000        13.600000000000001        3.4686062583718793     
   20.000000000000000        14.400000000000000        3.4461836779595365     
   20.000000000000000        15.200000000000001        3.4346016258942478     
   20.000000000000000        16.000000000000000        3.4468680990101066     
   20.000000000000000        16.800000000000001        3.4811561118136494     
   20.000000000000000        17.600000000000001        3.4933052693912554     
   20.000000000000000        18.400000000000002        3.4952868132977244     
   20.000000000000000        19.200000000000003        3.4903357840082823     
   20.000000000000000        20.000000000000000        3.4972169349136184     
   20.000000000000000        20.800000000000001        3.4979917016778095     
   20.000000000000000        21.600000000000001        3.4848429532686174     
   20.000000000000000        22.400000000000002        3.4553385623857471     
   20.000000000000000        23.200000000000003        3.4165096992517610     
   20.000000000000000        24.000000000000000        3.3764461806350274     
   20.000000000000000        24.800000000000001        3.3405485269963555     
   20.000000000000000        25.600000000000001        3.3151840053741930     
   20.000000000000000        26.400000000000002        3.3036831524616987     
   20.000000000000000        27.200000000000003        3.3070649039129019     
   20.000000000000000        28.000000000000000        3.3265978215749219     
   20.000000000000000        28.800000000000001        3.3620392560143344     
   20.000000000000000        29.600000000000001        3.4057837458208455     
   20.000000000000000        30.400000000000002        3.4524442773127713     
   20.000000000000000        31.200000000000003        3.4899461603550148     
   20.000000000000000        32.000000000000000        3.4868933185311195     

   20.800000000000001       0.80000000000000004        3.4962019896028957     
   20.800000000000001        1.6000000000000001        3.4954801029951490     
   20.800000000000001        2.4000000000000004        3.4996319754227461     
   20.800000000000001        3.2000000000000002        3.4924534731567221     
   20.800000000000001        4.0000000000000000        3.4507660891102727     
   20.800000000000001        4.8000000000000007        3.3503449282227482     
   20.800000000000001        5.6000000000000005        3.2448023451583881     
   20.800000000000001        6.4000000000000004        3.2137829160568248     
   20.800000000000001        7.2000000000000002        3.2140413095105145     
   20.800000000000001        8.0000000000000000        3.2228178898864233     
   20.800000000000001        8.8000000000000007        3.2336006982299987     
   20.800000000000001        9.6000000000000014        3.2518823934300358     
   20.800000000000001        10.400000000000000        3.2758321269322010     
   20.800000000000001        11.200000000000001        3.3258652212629634     
   20.800000000000001        12.000000000000000        3.4202355936573703     
   20.800000000000001        12.800000000000001        3.4611897387461585     
   20.800000000000001        13.600000000000001        3.4571663567176008     
   20.800000000000001        14.400000000000000        3.4370341300914138     
   20.800000000000001        15.200000000000001        3.4318970163788967     
   20.800000000000001        16.000000000000000        3.4527641624292107     
   20.800000000000001        16.800000000000001        3.4883336401150764     
   20.800000000000001        17.600000000000001        3.4940032007401167     
   20.800000000000001        18.400000000000002        3.4943897574019562     
   20.800000000000001        19.200000000000003        3.4895404751599313     
   20.800000000000001        20.000000000000000        3.4958684765976433     
   20.800000000000001        20.800000000000001        3.4935909188973064     
   20.800000000000001        21.600000000000001        3.4786253346450402     
   20.800000000000001        22.400000000000002        3.4472391678029926     
   20.800000000000001        23.200000000000003        3.4083843741911037     
   20.800000000000001        24.000000000000000        3.3699093341705582     
   20.800000000000001        24.800000000000001        3.3357996192735748     
   20.800000000000001        25.600000000000001        3.3117684405318766     
   20.800000000000001        26.400000000000002        3.2994820254334849     
   20.800000000000001        27.200000000000003        3.3011728376251326     
   20.800000000000001        28.000000000000000        3.3169122343076274     
   20.800000000000001        28.800000000000001        3.3477241233108437     
   20.800000000000001        29.600000000000001        3.3900033242689958     
   20.800000000000001        30.400000000000002        3.4358116933487568     
   20.800000000000001        31.200000000000003        3.4763254432352766     
   20.800000000000001        32.000000000000000        3.4958767145350134     

   21.600000000000001       0.80000000000000004        3.4989967177574179     
   21.600000000000001        1.6000000000000001        3.4895264294875821     
   21.600000000000001        2.4000000000000004        3.4976228600317509     
   21.600000000000001        3.2000000000000002        3.4958440912578981     
   21.600000000000001        4.0000000000000000        3.4957125345787441     
   21.600000000000001        4.8000000000000007        3.4466216612936811     
   21.600000000000001        5.6000000000000005        3.3910108772788026     
   21.600000000000001        6.4000000000000004        3.3626580604357401     
   21.600000000000001        7.2000000000000002        3.3605888434594635     
   21.600000000000001        8.0000000000000000        3.3667665447927306     
   21.600000000000001        8.8000000000000007        3.3771212753690252     
   21.600000000000001        9.6000000000000014        3.3900824997569647     
   21.600000000000001        10.400000000000000        3.4087942773281052     
   21.600000000000001        11.200000000000001        3.4443774105842513     
   21.600000000000001        12.000000000000000        3.4766802970276158     
   21.600000000000001        12.800000000000001        3.4877149673997652     
   21.600000000000001        13.600000000000001        3.4705248958545063     
   21.600000000000001        14.400000000000000        3.4575096416661482     
   21.600000000000001        15.200000000000001        3.4571356028788185     
   21.600000000000001        16.000000000000000        3.4769095872422811     
   21.600000000000001        16.800000000000001        3.4968827613908098     
   21.600000000000001        17.600000000000001        3.4942567330244350     
   21.600000000000001        18.400000000000002        3.4943773609697213     
   21.600000000000001        19.200000000000003        3.4900277223077825     
   21.600000000000001        20.000000000000000        3.4947805892115351     
   21.600000000000001        20.800000000000001        3.4909879461753111     
   21.600000000000001        21.600000000000001        3.4693424955567433     
   21.600000000000001        22.400000000000002        3.4362343789319056     
   21.600000000000001        23.200000000000003        3.3976464726595443     
   21.600000000000001        24.000000000000000        3.3620180244220426     
   21.600000000000001        24.800000000000001        3.3301151860077245     
   21.600000000000001        25.600000000000001        3.3073494599694957     
   21.600000000000001        26.400000000000002        3.2945125047772854     
   21.600000000000001        27.200000000000003        3.2953008802879631     
   21.600000000000001        28.000000000000000        3.3086547194904719     
   21.600000000000001        28.800000000000001        3.3355038602227336     
   21.600000000000001        29.600000000000001        3.3722331841925879     
   21.600000000000001        30.400000000000002        3.4164419847466947     
   21.600000000000001        31.200000000000003        3.4605792071421466     
   21.600000000000001        32.000000000000000        3.4893615635511162     

   22.400000000000002       0.80000000000000004        3.4970837997730571     
   22.400000000000002        1.6000000000000001        3.4887870313327825     
   22.400000000000002        2.4000000000000004        3.4938322193997005     
   22.400000000000002        3.2000000000000002        3.4954264574326541     
   22.400000000000002        4.0000000000000000        3.4916039153750922     
   22.400000000000002        4.8000000000000007        3.4951265325921121     
   22.400000000000002        5.6000000000000005        3.4910482919805972     
   22.400000000000002        6.4000000000000004        3.4822185021940664     
   22.400000000000002        7.2000000000000002        3.4814147757608236     
   22.400000000000002        8.0000000000000000        3.4860639340282176     
   22.400000000000002        8.8000000000000007        3.4911206009739977     
   22.400000000000002        9.6000000000000014        3.4960535794380503     
   22.400000000000002        10.400000000000000        3.4967894536087565     
   22.400000000000002        11.200000000000001        3.4892440882572133     
   22.400000000000002        12.000000000000000        3.4922969720882682     
   22.400000000000002        12.800000000000001        3.4895632281339686     
   22.400000000000002        13.600000000000001        3.4993700831973302     
   22.400000000000002        14.400000000000000        3.4937429529614978     
   22.400000000000002        15.200000000000001        3.4953572056465609     
   22.400000000000002        16.000000000000000        3.4990339631245329     
   22.400000000000002        16.800000000000001        3.5011443509010576     
   22.400000000000002        17.600000000000001        3.4931045086351471     
   22.400000000000002        18.400000000000002        3.4911204382982639     
   22.400000000000002        19.200000000000003        3.4979115097951881     
   22.400000000000002        20.000000000000000        3.4940182570707834     
   22.400000000000002        20.800000000000001        3.4820726821786532     
   22.400000000000002        21.600000000000001        3.4563797825572427     
   22.400000000000002        22.400000000000002        3.4213579975907669     
   22.400000000000002        23.200000000000003        3.3865430111065096     
   22.400000000000002        24.000000000000000        3.3531071534015142     
   22.400000000000002        24.800000000000001        3.3244095524583321     
   22.400000000000002        25.600000000000001        3.3031222898179449     
   22.400000000000002        26.400000000000002        3.2916197349072016     
   22.400000000000002        27.200000000000003        3.2895164610962340     
   22.400000000000002        28.000000000000000        3.3006170372158103     
   22.400000000000002        28.800000000000001        3.3219833728610748     
   22.400000000000002        29.600000000000001        3.3551438815199255     
   22.400000000000002        30.400000000000002        3.3940612903043985     
   22.400000000000002        31.200000000000003        3.4365713635138313     
   22.400000000000002        32.000000000000000        3.4732179856322096     

   23.200000000000003       0.80000000000000004        3.4805493486576884     
   23.200000000000003        1.6000000000000001        3.4954325760650335     
   23.200000000000003        2.4000000000000004        3.4892828729987602     
   23.200000000000003        3.2000000000000002        3.4921360570088718     
   23.200000000000003        4.0000000000000000        3.4957226286619232     
   23.200000000000003        4.8000000000000007        3.4946970901787275     
   23.200000000000003        5.6000000000000005        3.4932054721160370     
   23.200000000000003        6.4000000000000004        3.4907635633484042     
   23.200000000000003        7.2000000000000002        3.4956276212821198     
   23.200000000000003        8.0000000000000000        3.4950871295140429     
   23.200000000000003        8.8000000000000007        3.4931647115803162     
   23.200000000000003        9.6000000000000014        3.4970834332959759     
   23.200000000000003        10.400000000000000        3.4983843735694049     
   23.200000000000003        11.200000000000001        3.4994386831021824     
   23.200000000000003        12.000000000000000        3.4957952468559643     
   23.200000000000003        12.800000000000001        3.4928810267761818     
   23.200000000000003        13.600000000000001        3.4859448452889170     
   23.200000000000003        14.400000000000000        3.4914052212553068     
   23.200000000000003        15.200000000000001        3.4899241670367669     
   23.200000000000003        16.000000000000000        3.4889854175255919     
   23.200000000000003        16.800000000000001        3.4847849529338544     
   23.200000000000003        17.600000000000001        3.4973566656104111     
   23.200000000000003        18.400000000000002        3.4976069773416141     
   23.200000000000003        19.200000000000003        3.4970233529057650     
   23.200000000000003        20.000000000000000        3.4865925693464614     
   23.200000000000003        20.800000000000001        3.4680868461141139     
   23.200000000000003        21.600000000000001        3.4396915626291888     
   23.200000000000003        22.400000000000002        3.4065379839537591     
   23.200000000000003        23.200000000000003        3.3734333187403398     
   23.200000000000003        24.000000000000000        3.3431522472239483     
   23.200000000000003        24.800000000000001        3.3178323799495693     
   23.200000000000003        25.600000000000001        3.2992598379324973     
   23.200000000000003        26.400000000000002        3.2883728094643239     
   23.200000000000003        27.200000000000003        3.2865218805609064     
   23.200000000000003        28.000000000000000        3.2922876395513363     
   23.200000000000003        28.800000000000001        3.3107336516003940     
   23.200000000000003        29.600000000000001        3.3377588519343466     
   23.200000000000003        30.400000000000002        3.3726081545386726     
   23.200000000000003        31.200000000000003        3.4112287390641529     
   23.200000000000003        32.000000000000000        3.4488359164247089     

   24.000000000000000       0.80000000000000004        3.4553274784043957     
   24.000000000000000        1.6000000000000001        3.4819857211686505     
   24.000000000000000        2.4000000000000004        3.4864364241131724     
   24.000000000000000        3.2000000000000002        3.4918352683152536     
   24.000000000000000        4.0000000000000000        3.4875662353892154     
   24.000000000000000        4.8000000000000007        3.4895169026395427     
   24.000000000000000        5.6000000000000005        3.4888139730988925     
   24.000000000000000        6.4000000000000004        3.4900422991223738     
   24.000000000000000        7.2000000000000002        3.4943594484027036     
   24.000000000000000        8.0000000000000000        3.4946142035263636     
   24.000000000000000        8.8000000000000007        3.4915938534602700     
   24.000000000000000        9.6000000000000014        3.4926129695207009     
   24.000000000000000        10.400000000000000        3.4932495126061309     
   24.000000000000000        11.200000000000001        3.4928366786621408     
   24.000000000000000        12.000000000000000        3.4910904827643958     
   24.000000000000000        12.800000000000001        3.4855933994206727     
   24.000000000000000        13.600000000000001        3.4912041102500866     
   24.000000000000000        14.400000000000000        3.4934600925990016     
   24.000000000000000        15.200000000000001        3.4912794609091771     
   24.000000000000000        16.000000000000000        3.4889901551261877     
   24.000000000000000        16.800000000000001        3.4997108023204926     
   24.000000000000000        17.600000000000001        3.4981495730297931     
   24.000000000000000        18.400000000000002        3.4948018655340949     
   24.000000000000000        19.200000000000003        3.4883908589503809     
   24.000000000000000        20.000000000000000        3.4725663768224084     
   24.000000000000000        20.800000000000001        3.4473269686285812     
   24.000000000000000        21.600000000000001        3.4192918484583790     
   24.000000000000000        22.400000000000002        3.3900021298160126     
   24.000000000000000        23.200000000000003        3.3602319960550302     
   24.000000000000000        24.000000000000000        3.3344759618800355     
   24.000000000000000        24.800000000000001        3.3109176399967724     
   24.000000000000000        25.600000000000001        3.2953642288315543     
   24.000000000000000        26.400000000000002        3.2860044827162214     
   24.000000000000000        27.200000000000003        3.2830997528502057     
   24.000000000000000        28.000000000000000        3.2876539956832218     
   24.000000000000000        28.800000000000001        3.3009315116856275     
   24.000000000000000        29.600000000000001        3.3221120253309571     
   24.000000000000000        30.400000000000002        3.3507071266153319     
   24.000000000000000        31.200000000000003        3.3842707609563245     
   24.000000000000000        32.000000000000000        3.4209647634958689     

   24.800000000000001       0.80000000000000004        3.4232349020173030     
   24.800000000000001        1.6000000000000001        3.4539196821880225     
   24.800000000000001        2.4000000000000004        3.4789164173690419     
   24.800000000000001        3.2000000000000002        3.4948346720939978     
   24.800000000000001        4.0000000000000000        3.4939184125432883     
   24.800000000000001        4.8000000000000007        3.4966993156718398     
   24.800000000000001        5.6000000000000005        3.4992622186179356     
   24.800000000000001        6.4000000000000004        3.4962991535131818     
   24.800000000000001        7.2000000000000002        3.4997069381591266     
   24.800000000000001        8.0000000000000000        3.4973176833892290     
   24.800000000000001        8.8000000000000007        3.4960243581309225     
   24.800000000000001        9.6000000000000014        3.4986227362819236     
   24.800000000000001        10.400000000000000        3.4986150517811740     
   24.800000000000001        11.200000000000001        3.4989829063291191     
   24.800000000000001        12.000000000000000        3.4968360948336592     
   24.800000000000001        12.800000000000001        3.4962876277446853     
   24.800000000000001        13.600000000000001        3.4978869663170986     
   24.800000000000001        14.400000000000000        3.4969739460802569     
   24.800000000000001        15.200000000000001        3.4980638013516874     
   24.800000000000001        16.000000000000000        3.4870749668135406     
   24.800000000000001        16.800000000000001        3.4993899658541570     
   24.800000000000001        17.600000000000001        3.4944073359770056     
   24.800000000000001        18.400000000000002        3.4847478978119648     
   24.800000000000001        19.200000000000003        3.4700137568480165     
   24.800000000000001        20.000000000000000        3.4497347375112506     
   24.800000000000001        20.800000000000001        3.4244718467044173     
   24.800000000000001        21.600000000000001        3.3953309576503523     
   24.800000000000001        22.400000000000002        3.3700802226109503     
   24.800000000000001        23.200000000000003        3.3462859371639082     
   24.800000000000001        24.000000000000000        3.3235036130722460     
   24.800000000000001        24.800000000000001        3.3061532478694229     
   24.800000000000001        25.600000000000001        3.2933384005026061     
   24.800000000000001        26.400000000000002        3.2840166413037832     
   24.800000000000001        27.200000000000003        3.2817390499989858     
   24.800000000000001        28.000000000000000        3.2838449379076482     
   24.800000000000001        28.800000000000001        3.2930448722713734     
   24.800000000000001        29.600000000000001        3.3088621768011288     
   24.800000000000001        30.400000000000002        3.3312785322511256     
   24.800000000000001        31.200000000000003        3.3604691781597116     
   24.800000000000001        32.000000000000000        3.3907015742973203     

   25.600000000000001       0.80000000000000004        3.3899613563134614     
   25.600000000000001        1.6000000000000001        3.4180698078453342     
   25.600000000000001        2.4000000000000004        3.4453875334614246     
   25.600000000000001        3.2000000000000002        3.4666227211452383     
   25.600000000000001        4.0000000000000000        3.4846279096600790     
   25.600000000000001        4.8000000000000007        3.4920276260383418     
   25.600000000000001        5.6000000000000005        3.4914645422142163     
   25.600000000000001        6.4000000000000004        3.4926517170987430     
   25.600000000000001        7.2000000000000002        3.4965541086375720     
   25.600000000000001        8.0000000000000000        3.4964210125875557     
   25.600000000000001        8.8000000000000007        3.4980999771262233     
   25.600000000000001        9.6000000000000014        3.4977803547983473     
   25.600000000000001        10.400000000000000        3.4994397241812867     
   25.600000000000001        11.200000000000001        3.4979708492482930     
   25.600000000000001        12.000000000000000        3.4964851660817313     
   25.600000000000001        12.800000000000001        3.4945635869024301     
   25.600000000000001        13.600000000000001        3.4946012062513638     
   25.600000000000001        14.400000000000000        3.4917382354719324     
   25.600000000000001        15.200000000000001        3.4883146685246875     
   25.600000000000001        16.000000000000000        3.4959615122186718     
   25.600000000000001        16.800000000000001        3.4872171409755284     
   25.600000000000001        17.600000000000001        3.4759587914667054     
   25.600000000000001        18.400000000000002        3.4616977648665248     
   25.600000000000001        19.200000000000003        3.4426951706060156     
   25.600000000000001        20.000000000000000        3.4212949751815063     
   25.600000000000001        20.800000000000001        3.3990439343138297     
   25.600000000000001        21.600000000000001        3.3765759036213217     
   25.600000000000001        22.400000000000002        3.3524577837069169     
   25.600000000000001        23.200000000000003        3.3330552257682888     
   25.600000000000001        24.000000000000000        3.3173122521569227     
   25.600000000000001        24.800000000000001        3.3019740412295904     
   25.600000000000001        25.600000000000001        3.2913318278828259     
   25.600000000000001        26.400000000000002        3.2845654549378676     
   25.600000000000001        27.200000000000003        3.2812830325578006     
   25.600000000000001        28.000000000000000        3.2819271278345150     
   25.600000000000001        28.800000000000001        3.2873633107888645     
   25.600000000000001        29.600000000000001        3.2983059187552413     
   25.600000000000001        30.400000000000002        3.3139240997417834     
   25.600000000000001        31.200000000000003        3.3350006805795327     
   25.600000000000001        32.000000000000000        3.3605154678949831     

   26.400000000000002       0.80000000000000004        3.3566532021378053     
   26.400000000000002        1.6000000000000001        3.3804871548060480     
   26.400000000000002        2.4000000000000004        3.4050080769243314     
   26.400000000000002        3.2000000000000002        3.4282709901597341     
   26.400000000000002        4.0000000000000000        3.4478281982354479     
   26.400000000000002        4.8000000000000007        3.4636640838926605     
   26.400000000000002        5.6000000000000005        3.4749378471142536     
   26.400000000000002        6.4000000000000004        3.4837002332184892     
   26.400000000000002        7.2000000000000002        3.4869408499822439     
   26.400000000000002        8.0000000000000000        3.4901497320932839     
   26.400000000000002        8.8000000000000007        3.4935391279213390     
   26.400000000000002        9.6000000000000014        3.4934177687794854     
   26.400000000000002        10.400000000000000        3.4936422359831130     
   26.400000000000002        11.200000000000001        3.4932285128590337     
   26.400000000000002        12.000000000000000        3.4929013785776557     
   26.400000000000002        12.800000000000001        3.4910951308936391     
   26.400000000000002        13.600000000000001        3.4878020067453819     
   26.400000000000002        14.400000000000000        3.4840947211513531     
   26.400000000000002        15.200000000000001        3.4787880559797295     
   26.400000000000002        16.000000000000000        3.4697676012769998     
   26.400000000000002        16.800000000000001        3.4567030679568944     
   26.400000000000002        17.600000000000001        3.4445842107916120     
   26.400000000000002        18.400000000000002        3.4285485157071034     
   26.400000000000002        19.200000000000003        3.4105382346202289     
   26.400000000000002        20.000000000000000        3.3910804417606681     
   26.400000000000002        20.800000000000001        3.3709332893303232     
   26.400000000000002        21.600000000000001        3.3524053158721325     
   26.400000000000002        22.400000000000002        3.3358565729586491     
   26.400000000000002        23.200000000000003        3.3220690668184094     
   26.400000000000002        24.000000000000000        3.3089331255725090     
   26.400000000000002        24.800000000000001        3.2988340084503851     
   26.400000000000002        25.600000000000001        3.2911212391479738     
   26.400000000000002        26.400000000000002        3.2856254999928933     
   26.400000000000002        27.200000000000003        3.2825402192494311     
   26.400000000000002        28.000000000000000        3.2815156708542936     
   26.400000000000002        28.800000000000001        3.2838415877644320     
   26.400000000000002        29.600000000000001        3.2897494339017865     
   26.400000000000002        30.400000000000002        3.3004594329938257     
   26.400000000000002        31.200000000000003        3.3155247425730581     
   26.400000000000002        32.000000000000000        3.3348166598232121     

   27.200000000000003       0.80000000000000004        3.3282817639442479     
   27.200000000000003        1.6000000000000001        3.3464732615630979     
   27.200000000000003        2.4000000000000004        3.3657369339843037     
   27.200000000000003        3.2000000000000002        3.3849356635381413     
   27.200000000000003        4.0000000000000000        3.4048107160867334     
   27.200000000000003        4.8000000000000007        3.4212319351041125     
   27.200000000000003        5.6000000000000005        3.4346116698916229     
   27.200000000000003        6.4000000000000004        3.4457957811765869     
   27.200000000000003        7.2000000000000002        3.4546597329283970     
   27.200000000000003        8.0000000000000000        3.4600326328202926     
   27.200000000000003        8.8000000000000007        3.4635489927419201     
   27.200000000000003        9.6000000000000014        3.4654371561485267     
   27.200000000000003        10.400000000000000        3.4656376251108836     
   27.200000000000003        11.200000000000001        3.4667675861263700     
   27.200000000000003        12.000000000000000        3.4641691285322183     
   27.200000000000003        12.800000000000001        3.4606580697370921     
   27.200000000000003        13.600000000000001        3.4556385924765447     
   27.200000000000003        14.400000000000000        3.4495736538890336     
   27.200000000000003        15.200000000000001        3.4426463875678555     
   27.200000000000003        16.000000000000000        3.4308631145353958     
   27.200000000000003        16.800000000000001        3.4193598781953116     
   27.200000000000003        17.600000000000001        3.4049969476105422     
   27.200000000000003        18.400000000000002        3.3897997586821025     
   27.200000000000003        19.200000000000003        3.3755447332001465     
   27.200000000000003        20.000000000000000        3.3603255896450936     
   27.200000000000003        20.800000000000001        3.3459624850128882     
   27.200000000000003        21.600000000000001        3.3323808501386720     
   27.200000000000003        22.400000000000002        3.3213298631974895     
   27.200000000000003        23.200000000000003        3.3101348594509545     
   27.200000000000003        24.000000000000000        3.3033436364846311     
   27.200000000000003        24.800000000000001        3.2993961355097770     
   27.200000000000003        25.600000000000001        3.2918200727313383     
   27.200000000000003        26.400000000000002        3.2873134480748476     
   27.200000000000003        27.200000000000003        3.2843215060744591     
   27.200000000000003        28.000000000000000        3.2827549150871658     
   27.200000000000003        28.800000000000001        3.2813277042394904     
   27.200000000000003        29.600000000000001        3.2860798180606037     
   27.200000000000003        30.400000000000002        3.2908535551483182     
   27.200000000000003        31.200000000000003        3.3000762490361715     
   27.200000000000003        32.000000000000000        3.3120588157629598     

   28.000000000000000       0.80000000000000004        3.3053869785321348     
   28.000000000000000        1.6000000000000001        3.3175029128384197     
   28.000000000000000        2.4000000000000004        3.3307201699395068     
   28.000000000000000        3.2000000000000002        3.3462364567506424     
   28.000000000000000        4.0000000000000000        3.3595372016601215     
   28.000000000000000        4.8000000000000007        3.3732873002728572     
   28.000000000000000        5.6000000000000005        3.3893300169375573     
   28.000000000000000        6.4000000000000004        3.3994821856413946     
   28.000000000000000        7.2000000000000002        3.4088637948515097     
   28.000000000000000        8.0000000000000000        3.4143439572315040     
   28.000000000000000        8.8000000000000007        3.4200730323032178     
   28.000000000000000        9.6000000000000014        3.4213409264799437     
   28.000000000000000        10.400000000000000        3.4222372507246117     
   28.000000000000000        11.200000000000001        3.4222132431622940     
   28.000000000000000        12.000000000000000        3.4203106631760054     
   28.000000000000000        12.800000000000001        3.4168440365842616     
   28.000000000000000        13.600000000000001        3.4111628139879375     
   28.000000000000000        14.400000000000000        3.4048668597591352     
   28.000000000000000        15.200000000000001        3.3974093124980822     
   28.000000000000000        16.000000000000000        3.3871436709945879     
   28.000000000000000        16.800000000000001        3.3769599343633314     
   28.000000000000000        17.600000000000001        3.3656668870322588     
   28.000000000000000        18.400000000000002        3.3546049191956318     
   28.000000000000000        19.200000000000003        3.3417522247355089     
   28.000000000000000        20.000000000000000        3.3328745473916395     
   28.000000000000000        20.800000000000001        3.3232545526578199     
   28.000000000000000        21.600000000000001        3.3140452541182803     
   28.000000000000000        22.400000000000002        3.3094164342187589     
   28.000000000000000        23.200000000000003        3.3026390172889801     
   28.000000000000000        24.000000000000000        3.2994782481839806     
   28.000000000000000        24.800000000000001        3.2964915649563014     
   28.000000000000000        25.600000000000001        3.2934449059191930     
   28.000000000000000        26.400000000000002        3.2902791780100848     
   28.000000000000000        27.200000000000003        3.2869374270583256     
   28.000000000000000        28.000000000000000        3.2846896253132303     
   28.000000000000000        28.800000000000001        3.2829153380688498     
   28.000000000000000        29.600000000000001        3.2831040996453482     
   28.000000000000000        30.400000000000002        3.2848383399696499     
   28.000000000000000        31.200000000000003        3.2882172008591621     
   28.000000000000000        32.000000000000000        3.2956000330931556     

   28.800000000000001       0.80000000000000004        3.2879603190819648     
   28.800000000000001        1.6000000000000001        3.2940392238156191     
   28.800000000000001        2.4000000000000004        3.3023751855225498     
   28.800000000000001        3.2000000000000002        3.3123287325847128     
   28.800000000000001        4.0000000000000000        3.3242286870449229     
   28.800000000000001        4.8000000000000007        3.3334995287058318     
   28.800000000000001        5.6000000000000005        3.3437911843191181     
   28.800000000000001        6.4000000000000004        3.3532962949364493     
   28.800000000000001        7.2000000000000002        3.3601911768369552     
   28.800000000000001        8.0000000000000000        3.3665117822230832     
   28.800000000000001        8.8000000000000007        3.3715997761058958     
   28.800000000000001        9.6000000000000014        3.3748994503830363     
   28.800000000000001        10.400000000000000        3.3763088594131285     
   28.800000000000001        11.200000000000001        3.3755245496297497     
   28.800000000000001        12.000000000000000        3.3736152860673494     
   28.800000000000001        12.800000000000001        3.3703242839432113     
   28.800000000000001        13.600000000000001        3.3654890422561428     
   28.800000000000001        14.400000000000000        3.3590236592141167     
   28.800000000000001        15.200000000000001        3.3534102477133017     
   28.800000000000001        16.000000000000000        3.3451863242103057     
   28.800000000000001        16.800000000000001        3.3373252088997463     
   28.800000000000001        17.600000000000001        3.3300869381330469     
   28.800000000000001        18.400000000000002        3.3229116319153476     
   28.800000000000001        19.200000000000003        3.3147706817742848     
   28.800000000000001        20.000000000000000        3.3094098076963689     
   28.800000000000001        20.800000000000001        3.3037583720554498     
   28.800000000000001        21.600000000000001        3.3017463797881894     
   28.800000000000001        22.400000000000002        3.2984742894042935     
   28.800000000000001        23.200000000000003        3.2977033956799704     
   28.800000000000001        24.000000000000000        3.2969263269274558     
   28.800000000000001        24.800000000000001        3.2958905937781036     
   28.800000000000001        25.600000000000001        3.2945054772313402     
   28.800000000000001        26.400000000000002        3.2912055065329318     
   28.800000000000001        27.200000000000003        3.2891629255300661     
   28.800000000000001        28.000000000000000        3.2871232557277623     
   28.800000000000001        28.800000000000001        3.2833481455992755     
   28.800000000000001        29.600000000000001        3.2816294863486166     
   28.800000000000001        30.400000000000002        3.2809677438518610     
   28.800000000000001        31.200000000000003        3.2807589887881381     
   28.800000000000001        32.000000000000000        3.2834325998226936     

   29.600000000000001       0.80000000000000004        3.2755144679480726     
   29.600000000000001        1.6000000000000001        3.2778453073774090     
   29.600000000000001        2.4000000000000004        3.2824603296012853     
   29.600000000000001        3.2000000000000002        3.2893183825168215     
   29.600000000000001        4.0000000000000000        3.2952681412417317     
   29.600000000000001        4.8000000000000007        3.3013431876350503     
   29.600000000000001        5.6000000000000005        3.3096934434255201     
   29.600000000000001        6.4000000000000004        3.3181237023706589     
   29.600000000000001        7.2000000000000002        3.3229705292297016     
   29.600000000000001        8.0000000000000000        3.3274691685760582     
   29.600000000000001        8.8000000000000007        3.3319809490087411     
   29.600000000000001        9.6000000000000014        3.3346774599913602     
   29.600000000000001        10.400000000000000        3.3359218521539651     
   29.600000000000001        11.200000000000001        3.3354666573536593     
   29.600000000000001        12.000000000000000        3.3331976340345402     
   29.600000000000001        12.800000000000001        3.3310639110938789     
   29.600000000000001        13.600000000000001        3.3276739417153061     
   29.600000000000001        14.400000000000000        3.3231968623767263     
   29.600000000000001        15.200000000000001        3.3181101398136286     
   29.600000000000001        16.000000000000000        3.3117002407216822     
   29.600000000000001        16.800000000000001        3.3072550741149427     
   29.600000000000001        17.600000000000001        3.3011853275123384     
   29.600000000000001        18.400000000000002        3.2970372956496106     
   29.600000000000001        19.200000000000003        3.2941210183632839     
   29.600000000000001        20.000000000000000        3.2918851084634246     
   29.600000000000001        20.800000000000001        3.2910384269655442     
   29.600000000000001        21.600000000000001        3.2905776671914353     
   29.600000000000001        22.400000000000002        3.2912145935355746     
   29.600000000000001        23.200000000000003        3.2933712525862884     
   29.600000000000001        24.000000000000000        3.2944931615892408     
   29.600000000000001        24.800000000000001        3.2955964727813787     
   29.600000000000001        25.600000000000001        3.2948305415168231     
   29.600000000000001        26.400000000000002        3.2938373887723320     
   29.600000000000001        27.200000000000003        3.2917529549514950     
   29.600000000000001        28.000000000000000        3.2891734587387460     
   29.600000000000001        28.800000000000001        3.2851375900462569     
   29.600000000000001        29.600000000000001        3.2812393648087266     
   29.600000000000001        30.400000000000002        3.2783411518152645     
   29.600000000000001        31.200000000000003        3.2764862435973474     
   29.600000000000001        32.000000000000000        3.2746517743753123     

   30.400000000000002       0.80000000000000004        3.2689897476562315     
   30.400000000000002        1.6000000000000001        3.2690099427516919     
   30.400000000000002        2.4000000000000004        3.2706416972106367     
   30.400000000000002        3.2000000000000002        3.2739811752882271     
   30.400000000000002        4.0000000000000000        3.2782079446673342     
   30.400000000000002        4.8000000000000007        3.2832906728311917     
   30.400000000000002        5.6000000000000005        3.2898709924751830     
   30.400000000000002        6.4000000000000004        3.2952538297372707     
   30.400000000000002        7.2000000000000002        3.2996844678910162     
   30.400000000000002        8.0000000000000000        3.3022569023646180     
   30.400000000000002        8.8000000000000007        3.3085641955073153     
   30.400000000000002        9.6000000000000014        3.3094518038204339     
   30.400000000000002        10.400000000000000        3.3099760540422838     
   30.400000000000002        11.200000000000001        3.3092554115240786     
   30.400000000000002        12.000000000000000        3.3086821173862071     
   30.400000000000002        12.800000000000001        3.3050105925879958     
   30.400000000000002        13.600000000000001        3.3029969938007389     
   30.400000000000002        14.400000000000000        3.2977467637708884     
   30.400000000000002        15.200000000000001        3.2933139171021439     
   30.400000000000002        16.000000000000000        3.2897235986723365     
   30.400000000000002        16.800000000000001        3.2863634282887499     
   30.400000000000002        17.600000000000001        3.2827104571682817     
   30.400000000000002        18.400000000000002        3.2812221532036534     
   30.400000000000002        19.200000000000003        3.2796666853135665     
   30.400000000000002        20.000000000000000        3.2799227592887990     
   30.400000000000002        20.800000000000001        3.2809993519911305     
   30.400000000000002        21.600000000000001        3.2820302355565385     
   30.400000000000002        22.400000000000002        3.2861243047483160     
   30.400000000000002        23.200000000000003        3.2897256670416306     
   30.400000000000002        24.000000000000000        3.2916573013858592     
   30.400000000000002        24.800000000000001        3.2944693510451426     
   30.400000000000002        25.600000000000001        3.2953870820178115     
   30.400000000000002        26.400000000000002        3.2954024425490718     
   30.400000000000002        27.200000000000003        3.2935939686597404     
   30.400000000000002        28.000000000000000        3.2911540698294761     
   30.400000000000002        28.800000000000001        3.2861143639847561     
   30.400000000000002        29.600000000000001        3.2836335551247311     
   30.400000000000002        30.400000000000002        3.2777456129533733     
   30.400000000000002        31.200000000000003        3.2732072621600268     
   30.400000000000002        32.000000000000000        3.2705961033047677     

   31.200000000000003       0.80000000000000004        3.2686289379437854     
   31.200000000000003        1.6000000000000001        3.2662820568693398     
   31.200000000000003        2.4000000000000004        3.2678767514955336     
   31.200000000000003        3.2000000000000002        3.2680746974408397     
   31.200000000000003        4.0000000000000000        3.2743997728852356     
   31.200000000000003        4.8000000000000007        3.2781938013786922     
   31.200000000000003        5.6000000000000005        3.2832845519326539     
   31.200000000000003        6.4000000000000004        3.2897964978738701     
   31.200000000000003        7.2000000000000002        3.2936241051994544     
   31.200000000000003        8.0000000000000000        3.2973545282050472     
   31.200000000000003        8.8000000000000007        3.3010223902281139     
   31.200000000000003        9.6000000000000014        3.3032528170175759     
   31.200000000000003        10.400000000000000        3.3040196364369856     
   31.200000000000003        11.200000000000001        3.3031023481552348     
   31.200000000000003        12.000000000000000        3.3009943545313418     
   31.200000000000003        12.800000000000001        3.2978891769358429     
   31.200000000000003        13.600000000000001        3.2941128383019631     
   31.200000000000003        14.400000000000000        3.2907579869045192     
   31.200000000000003        15.200000000000001        3.2846484129029370     
   31.200000000000003        16.000000000000000        3.2811131457446723     
   31.200000000000003        16.800000000000001        3.2778232770116884     
   31.200000000000003        17.600000000000001        3.2743935296733340     
   31.200000000000003        18.400000000000002        3.2716596992530937     
   31.200000000000003        19.200000000000003        3.2723680558725707     
   31.200000000000003        20.000000000000000        3.2726299870110807     
   31.200000000000003        20.800000000000001        3.2755713340718078     
   31.200000000000003        21.600000000000001        3.2785044812807769     
   31.200000000000003        22.400000000000002        3.2825498087256668     
   31.200000000000003        23.200000000000003        3.2857529337452966     
   31.200000000000003        24.000000000000000        3.2902342571670697     
   31.200000000000003        24.800000000000001        3.2936477472110597     
   31.200000000000003        25.600000000000001        3.2949246565225598     
   31.200000000000003        26.400000000000002        3.2953027694269110     
   31.200000000000003        27.200000000000003        3.2934533565872952     
   31.200000000000003        28.000000000000000        3.2917277447197786     
   31.200000000000003        28.800000000000001        3.2872966808619011     
   31.200000000000003        29.600000000000001        3.2828857893268721     
   31.200000000000003        30.400000000000002        3.2780825506751938     
   31.200000000000003        31.200000000000003        3.2735552894245412     
   31.200000000000003        32.000000000000000        3.2690436787805961     

   32.000000000000000       0.80000000000000004        3.2715388504244869     
   32.000000000000000        1.6000000000000001        3.2722881763518541     
   32.000000000000000        2.4000000000000004        3.2741380604848160     
   32.000000000000000        3.2000000000000002        3.2777853163244735     
   32.000000000000000        4.0000000000000000        3.2840111942016050     
   32.000000000000000        4.8000000000000007        3.2889695387309681     
   32.000000000000000        5.6000000000000005        3.2950102131293337     
   32.000000000000000        6.4000000000000004        3.3012794043605793     
   32.000000000000000        7.2000000000000002        3.3066716564700012     
   32.000000000000000        8.0000000000000000        3.3120934837956444     
   32.000000000000000        8.8000000000000007        3.3149464396249635     
   32.000000000000000        9.6000000000000014        3.3171287055974701     
   32.000000000000000        10.400000000000000        3.3175206735378295     
   32.000000000000000        11.200000000000001        3.3168408922570709     
   32.000000000000000        12.000000000000000        3.3138091562630372     
   32.000000000000000        12.800000000000001        3.3094533083565687     
   32.000000000000000        13.600000000000001        3.3055536890739581     
   32.000000000000000        14.400000000000000        3.2999206262905250     
   32.000000000000000        15.200000000000001        3.2928184074207416     
   32.000000000000000        16.000000000000000        3.2874335302851190     
   32.000000000000000        16.800000000000001        3.2803580685025184     
   32.000000000000000        17.600000000000001        3.2776066284431598     
   32.000000000000000        18.400000000000002        3.2743245945895696     
   32.000000000000000        19.200000000000003        3.2713880984334329     
   32.000000000000000        20.000000000000000        3.2722910946449102     
   32.000000000000000        20.800000000000001        3.2745585314831058     
   32.000000000000000        21.600000000000001        3.2768596329289710     
   32.000000000000000        22.400000000000002        3.2810188402455180     
   32.000000000000000        23.200000000000003        3.2847051145495310     
   32.000000000000000        24.000000000000000        3.2895719281178915     
   32.000000000000000        24.800000000000001        3.2910236028197191     
   32.000000000000000        25.600000000000001        3.2934412977729539     
   32.000000000000000        26.400000000000002        3.2933761938216408     
   32.000000000000000        27.200000000000003        3.2931697494583245     
   32.000000000000000        28.000000000000000        3.2901382718760126     
   32.000000000000000        28.800000000000001        3.2871664662425975     
   32.000000000000000        29.600000000000001        3.2837671623590503     
   32.000000000000000        30.400000000000002        3.2792761231511762     
   32.000000000000000        31.200000000000003        3.2756610118969287     
   32.000000000000000        32.000000000000000        3.2725182809670863     
