# Supplementary material for: A first-principles phase field method for quantitatively predicting multi-composition phase separation without thermodynamic empirical parameter
Source: Nat Commun. 2019 Aug 1;10:3451. doi: 10.1038/s41467-019-11248-z (PMC6671953; doi:10.1038/s41467-019-11248-z)
Supplement: Supplementary file 3 — Source Data [file 41467_2019_11248_MOESM3_ESM.zip › supplementary-files/data-files/Fig.7/Fig7-f-Ni70%/out_Ni_100000-8.0]

  0.80000000000000004       0.80000000000000004        3.2803442548998851     
  0.80000000000000004        1.6000000000000001        3.2839681875795823     
  0.80000000000000004        2.4000000000000004        3.2896680091108443     
  0.80000000000000004        3.2000000000000002        3.2955635426008563     
  0.80000000000000004        4.0000000000000000        3.3043010313699677     
  0.80000000000000004        4.8000000000000007        3.3124054087542660     
  0.80000000000000004        5.6000000000000005        3.3216198853159593     
  0.80000000000000004        6.4000000000000004        3.3296332443976224     
  0.80000000000000004        7.2000000000000002        3.3363639794084317     
  0.80000000000000004        8.0000000000000000        3.3432177940949002     
  0.80000000000000004        8.8000000000000007        3.3474923720456338     
  0.80000000000000004        9.6000000000000014        3.3501503275490472     
  0.80000000000000004        10.400000000000000        3.3508843245322870     
  0.80000000000000004        11.200000000000001        3.3482527337549106     
  0.80000000000000004        12.000000000000000        3.3460393561344670     
  0.80000000000000004        12.800000000000001        3.3399785854344599     
  0.80000000000000004        13.600000000000001        3.3331708518870227     
  0.80000000000000004        14.400000000000000        3.3251447856369434     
  0.80000000000000004        15.200000000000001        3.3164829670525875     
  0.80000000000000004        16.000000000000000        3.3065776907085622     
  0.80000000000000004        16.800000000000001        3.2985176387690056     
  0.80000000000000004        17.600000000000001        3.2907813554904348     
  0.80000000000000004        18.400000000000002        3.2848881655727422     
  0.80000000000000004        19.200000000000003        3.2797054532102572     
  0.80000000000000004        20.000000000000000        3.2773504423703144     
  0.80000000000000004        20.800000000000001        3.2767399430085549     
  0.80000000000000004        21.600000000000001        3.2771056153430469     
  0.80000000000000004        22.400000000000002        3.2804861116234321     
  0.80000000000000004        23.200000000000003        3.2836147243800053     
  0.80000000000000004        24.000000000000000        3.2854444853188167     
  0.80000000000000004        24.800000000000001        3.2893084106595243     
  0.80000000000000004        25.600000000000001        3.2905803637263311     
  0.80000000000000004        26.400000000000002        3.2915519260929926     
  0.80000000000000004        27.200000000000003        3.2909626448915215     
  0.80000000000000004        28.000000000000000        3.2890739461368175     
  0.80000000000000004        28.800000000000001        3.2863094175913496     
  0.80000000000000004        29.600000000000001        3.2831382582395712     
  0.80000000000000004        30.400000000000002        3.2806777701324470     
  0.80000000000000004        31.200000000000003        3.2799475675332577     
  0.80000000000000004        32.000000000000000        3.2798968326395097     

   1.6000000000000001       0.80000000000000004        3.2952814974635616     
   1.6000000000000001        1.6000000000000001        3.3033965959824974     
   1.6000000000000001        2.4000000000000004        3.3123933425352896     
   1.6000000000000001        3.2000000000000002        3.3253521294223569     
   1.6000000000000001        4.0000000000000000        3.3373347680068077     
   1.6000000000000001        4.8000000000000007        3.3495821994603356     
   1.6000000000000001        5.6000000000000005        3.3623478759527785     
   1.6000000000000001        6.4000000000000004        3.3727004068037556     
   1.6000000000000001        7.2000000000000002        3.3821487628888165     
   1.6000000000000001        8.0000000000000000        3.3892852568938889     
   1.6000000000000001        8.8000000000000007        3.3945551011500732     
   1.6000000000000001        9.6000000000000014        3.3974200274623763     
   1.6000000000000001        10.400000000000000        3.3977289490057632     
   1.6000000000000001        11.200000000000001        3.3977804953584281     
   1.6000000000000001        12.000000000000000        3.3906542847589756     
   1.6000000000000001        12.800000000000001        3.3857057852028900     
   1.6000000000000001        13.600000000000001        3.3756541874086490     
   1.6000000000000001        14.400000000000000        3.3663113105298037     
   1.6000000000000001        15.200000000000001        3.3539566400840295     
   1.6000000000000001        16.000000000000000        3.3418258181963911     
   1.6000000000000001        16.800000000000001        3.3285542346278651     
   1.6000000000000001        17.600000000000001        3.3155089613565654     
   1.6000000000000001        18.400000000000002        3.3045958542408833     
   1.6000000000000001        19.200000000000003        3.2944901607502377     
   1.6000000000000001        20.000000000000000        3.2885867349308353     
   1.6000000000000001        20.800000000000001        3.2840507574535804     
   1.6000000000000001        21.600000000000001        3.2814730919325350     
   1.6000000000000001        22.400000000000002        3.2811281702671984     
   1.6000000000000001        23.200000000000003        3.2823418985981463     
   1.6000000000000001        24.000000000000000        3.2839374207904664     
   1.6000000000000001        24.800000000000001        3.2855773288039880     
   1.6000000000000001        25.600000000000001        3.2869954480385930     
   1.6000000000000001        26.400000000000002        3.2864659476931788     
   1.6000000000000001        27.200000000000003        3.2869705875594351     
   1.6000000000000001        28.000000000000000        3.2863544684279136     
   1.6000000000000001        28.800000000000001        3.2855868122044170     
   1.6000000000000001        29.600000000000001        3.2841272869948064     
   1.6000000000000001        30.400000000000002        3.2839039957257903     
   1.6000000000000001        31.200000000000003        3.2858073919689765     
   1.6000000000000001        32.000000000000000        3.2895001811455242     

   2.4000000000000004       0.80000000000000004        3.3152099939342583     
   2.4000000000000004        1.6000000000000001        3.3297083092785753     
   2.4000000000000004        2.4000000000000004        3.3461336076524431     
   2.4000000000000004        3.2000000000000002        3.3632483629499506     
   2.4000000000000004        4.0000000000000000        3.3799321247094722     
   2.4000000000000004        4.8000000000000007        3.3968372649512792     
   2.4000000000000004        5.6000000000000005        3.4123361183215457     
   2.4000000000000004        6.4000000000000004        3.4246951439059390     
   2.4000000000000004        7.2000000000000002        3.4344429043629106     
   2.4000000000000004        8.0000000000000000        3.4405397643079079     
   2.4000000000000004        8.8000000000000007        3.4462197217655519     
   2.4000000000000004        9.6000000000000014        3.4475496087583752     
   2.4000000000000004        10.400000000000000        3.4484689892152955     
   2.4000000000000004        11.200000000000001        3.4468867392438218     
   2.4000000000000004        12.000000000000000        3.4433369621404082     
   2.4000000000000004        12.800000000000001        3.4366916503450997     
   2.4000000000000004        13.600000000000001        3.4278440218849413     
   2.4000000000000004        14.400000000000000        3.4152417588955366     
   2.4000000000000004        15.200000000000001        3.4022886639205461     
   2.4000000000000004        16.000000000000000        3.3867361290946332     
   2.4000000000000004        16.800000000000001        3.3689157126709670     
   2.4000000000000004        17.600000000000001        3.3511230143394801     
   2.4000000000000004        18.400000000000002        3.3345563077234113     
   2.4000000000000004        19.200000000000003        3.3191637385129749     
   2.4000000000000004        20.000000000000000        3.3062492896858733     
   2.4000000000000004        20.800000000000001        3.2962782997220481     
   2.4000000000000004        21.600000000000001        3.2888044007883415     
   2.4000000000000004        22.400000000000002        3.2847013303059600     
   2.4000000000000004        23.200000000000003        3.2835416342896386     
   2.4000000000000004        24.000000000000000        3.2818128192322367     
   2.4000000000000004        24.800000000000001        3.2813269352735164     
   2.4000000000000004        25.600000000000001        3.2826876542796355     
   2.4000000000000004        26.400000000000002        3.2830901321577417     
   2.4000000000000004        27.200000000000003        3.2844663571116177     
   2.4000000000000004        28.000000000000000        3.2834899685290573     
   2.4000000000000004        28.800000000000001        3.2845456122744539     
   2.4000000000000004        29.600000000000001        3.2869477109345366     
   2.4000000000000004        30.400000000000002        3.2893720090417564     
   2.4000000000000004        31.200000000000003        3.2961404203298490     
   2.4000000000000004        32.000000000000000        3.3044478018951184     

   3.2000000000000002       0.80000000000000004        3.3413731122252734     
   3.2000000000000002        1.6000000000000001        3.3622832021493840     
   3.2000000000000002        2.4000000000000004        3.3859658393714840     
   3.2000000000000002        3.2000000000000002        3.4074319954722929     
   3.2000000000000002        4.0000000000000000        3.4270422637377744     
   3.2000000000000002        4.8000000000000007        3.4452196016571208     
   3.2000000000000002        5.6000000000000005        3.4594798996599709     
   3.2000000000000002        6.4000000000000004        3.4695599774685117     
   3.2000000000000002        7.2000000000000002        3.4769459359886246     
   3.2000000000000002        8.0000000000000000        3.4824824344553149     
   3.2000000000000002        8.8000000000000007        3.4866822913165283     
   3.2000000000000002        9.6000000000000014        3.4875087960249309     
   3.2000000000000002        10.400000000000000        3.4883114820785681     
   3.2000000000000002        11.200000000000001        3.4868933600573992     
   3.2000000000000002        12.000000000000000        3.4837573966389819     
   3.2000000000000002        12.800000000000001        3.4799288784311866     
   3.2000000000000002        13.600000000000001        3.4721270915393325     
   3.2000000000000002        14.400000000000000        3.4631846707504441     
   3.2000000000000002        15.200000000000001        3.4509423280060405     
   3.2000000000000002        16.000000000000000        3.4346393293265596     
   3.2000000000000002        16.800000000000001        3.4149144346772156     
   3.2000000000000002        17.600000000000001        3.3931506814849848     
   3.2000000000000002        18.400000000000002        3.3700365001688777     
   3.2000000000000002        19.200000000000003        3.3484047713820386     
   3.2000000000000002        20.000000000000000        3.3300183541273229     
   3.2000000000000002        20.800000000000001        3.3137770273446598     
   3.2000000000000002        21.600000000000001        3.3005131642466052     
   3.2000000000000002        22.400000000000002        3.2912408383021403     
   3.2000000000000002        23.200000000000003        3.2840633448455927     
   3.2000000000000002        24.000000000000000        3.2812743849226940     
   3.2000000000000002        24.800000000000001        3.2782891500425628     
   3.2000000000000002        25.600000000000001        3.2785542861931312     
   3.2000000000000002        26.400000000000002        3.2786017652665476     
   3.2000000000000002        27.200000000000003        3.2790660688197013     
   3.2000000000000002        28.000000000000000        3.2816577405640737     
   3.2000000000000002        28.800000000000001        3.2856988715399305     
   3.2000000000000002        29.600000000000001        3.2903695547325218     
   3.2000000000000002        30.400000000000002        3.2984222254327769     
   3.2000000000000002        31.200000000000003        3.3093869763230521     
   3.2000000000000002        32.000000000000000        3.3241314271490681     

   4.0000000000000000       0.80000000000000004        3.3725490228299733     
   4.0000000000000000        1.6000000000000001        3.3987739228854617     
   4.0000000000000000        2.4000000000000004        3.4255074630020390     
   4.0000000000000000        3.2000000000000002        3.4502467416849361     
   4.0000000000000000        4.0000000000000000        3.4692639158468821     
   4.0000000000000000        4.8000000000000007        3.4841274894596244     
   4.0000000000000000        5.6000000000000005        3.4923705389021302     
   4.0000000000000000        6.4000000000000004        3.4942935971741513     
   4.0000000000000000        7.2000000000000002        3.4970464803266208     
   4.0000000000000000        8.0000000000000000        3.4934059976295160     
   4.0000000000000000        8.8000000000000007        3.4971603745426432     
   4.0000000000000000        9.6000000000000014        3.4912849675482098     
   4.0000000000000000        10.400000000000000        3.4913570427183225     
   4.0000000000000000        11.200000000000001        3.4934142043936811     
   4.0000000000000000        12.000000000000000        3.4917187796670297     
   4.0000000000000000        12.800000000000001        3.4973720666439769     
   4.0000000000000000        13.600000000000001        3.4979444776556998     
   4.0000000000000000        14.400000000000000        3.4948353391071554     
   4.0000000000000000        15.200000000000001        3.4864390692050304     
   4.0000000000000000        16.000000000000000        3.4748899418947761     
   4.0000000000000000        16.800000000000001        3.4583089738646153     
   4.0000000000000000        17.600000000000001        3.4362551035447630     
   4.0000000000000000        18.400000000000002        3.4118824405939177     
   4.0000000000000000        19.200000000000003        3.3842235328905583     
   4.0000000000000000        20.000000000000000        3.3581837265191608     
   4.0000000000000000        20.800000000000001        3.3352133211097419     
   4.0000000000000000        21.600000000000001        3.3149876913958507     
   4.0000000000000000        22.400000000000002        3.3007658085658198     
   4.0000000000000000        23.200000000000003        3.2909386830677390     
   4.0000000000000000        24.000000000000000        3.2828507209505027     
   4.0000000000000000        24.800000000000001        3.2775428116363305     
   4.0000000000000000        25.600000000000001        3.2751446549419585     
   4.0000000000000000        26.400000000000002        3.2746486447875545     
   4.0000000000000000        27.200000000000003        3.2755084879765968     
   4.0000000000000000        28.000000000000000        3.2796390614513080     
   4.0000000000000000        28.800000000000001        3.2867146126947420     
   4.0000000000000000        29.600000000000001        3.2959608582280988     
   4.0000000000000000        30.400000000000002        3.3097760274632066     
   4.0000000000000000        31.200000000000003        3.3267802021221855     
   4.0000000000000000        32.000000000000000        3.3486153942189913     

   4.8000000000000007       0.80000000000000004        3.4073907079897587     
   4.8000000000000007        1.6000000000000001        3.4369859124270135     
   4.8000000000000007        2.4000000000000004        3.4635189853267163     
   4.8000000000000007        3.2000000000000002        3.4828334845188027     
   4.8000000000000007        4.0000000000000000        3.4904860028584497     
   4.8000000000000007        4.8000000000000007        3.4982833428619369     
   4.8000000000000007        5.6000000000000005        3.4985735331621015     
   4.8000000000000007        6.4000000000000004        3.4978730626963208     
   4.8000000000000007        7.2000000000000002        3.4969733741133102     
   4.8000000000000007        8.0000000000000000        3.4945466404528669     
   4.8000000000000007        8.8000000000000007        3.4948776970925959     
   4.8000000000000007        9.6000000000000014        3.4953997191708188     
   4.8000000000000007        10.400000000000000        3.4943676257521576     
   4.8000000000000007        11.200000000000001        3.4945235471423768     
   4.8000000000000007        12.000000000000000        3.4914287202663985     
   4.8000000000000007        12.800000000000001        3.4986518751886098     
   4.8000000000000007        13.600000000000001        3.4986053518826039     
   4.8000000000000007        14.400000000000000        3.4978522670727870     
   4.8000000000000007        15.200000000000001        3.4962931056219531     
   4.8000000000000007        16.000000000000000        3.4946619394439002     
   4.8000000000000007        16.800000000000001        3.4887862024272520     
   4.8000000000000007        17.600000000000001        3.4737135762573534     
   4.8000000000000007        18.400000000000002        3.4488639802216641     
   4.8000000000000007        19.200000000000003        3.4204576861651970     
   4.8000000000000007        20.000000000000000        3.3901518891849287     
   4.8000000000000007        20.800000000000001        3.3610252315905038     
   4.8000000000000007        21.600000000000001        3.3350050346915383     
   4.8000000000000007        22.400000000000002        3.3134429619336907     
   4.8000000000000007        23.200000000000003        3.2965720207053479     
   4.8000000000000007        24.000000000000000        3.2839915135978406     
   4.8000000000000007        24.800000000000001        3.2762159163909663     
   4.8000000000000007        25.600000000000001        3.2723476499835114     
   4.8000000000000007        26.400000000000002        3.2686920213865283     
   4.8000000000000007        27.200000000000003        3.2735648708613470     
   4.8000000000000007        28.000000000000000        3.2789855408359965     
   4.8000000000000007        28.800000000000001        3.2893619163491929     
   4.8000000000000007        29.600000000000001        3.3042444188698976     
   4.8000000000000007        30.400000000000002        3.3235402664566700     
   4.8000000000000007        31.200000000000003        3.3476549306492163     
   4.8000000000000007        32.000000000000000        3.3766814513252825     

   5.6000000000000005       0.80000000000000004        3.4389124219391536     
   5.6000000000000005        1.6000000000000001        3.4693504908870851     
   5.6000000000000005        2.4000000000000004        3.4901674067341406     
   5.6000000000000005        3.2000000000000002        3.4967939340260505     
   5.6000000000000005        4.0000000000000000        3.4930587479005077     
   5.6000000000000005        4.8000000000000007        3.4980414739301788     
   5.6000000000000005        5.6000000000000005        3.4971494688071378     
   5.6000000000000005        6.4000000000000004        3.4966629752601968     
   5.6000000000000005        7.2000000000000002        3.4970977605554987     
   5.6000000000000005        8.0000000000000000        3.4980305214776299     
   5.6000000000000005        8.8000000000000007        3.4987206663998882     
   5.6000000000000005        9.6000000000000014        3.4976793298661462     
   5.6000000000000005        10.400000000000000        3.4987830766912684     
   5.6000000000000005        11.200000000000001        3.4952753001381156     
   5.6000000000000005        12.000000000000000        3.4925150750871592     
   5.6000000000000005        12.800000000000001        3.4998544051466927     
   5.6000000000000005        13.600000000000001        3.4996881269904163     
   5.6000000000000005        14.400000000000000        3.4968281455429882     
   5.6000000000000005        15.200000000000001        3.4968860494340523     
   5.6000000000000005        16.000000000000000        3.4956097024222337     
   5.6000000000000005        16.800000000000001        3.4981722377404165     
   5.6000000000000005        17.600000000000001        3.4945798425652965     
   5.6000000000000005        18.400000000000002        3.4790362674239010     
   5.6000000000000005        19.200000000000003        3.4565242479411959     
   5.6000000000000005        20.000000000000000        3.4223688847827116     
   5.6000000000000005        20.800000000000001        3.3887848673439067     
   5.6000000000000005        21.600000000000001        3.3569021896389066     
   5.6000000000000005        22.400000000000002        3.3289015645699500     
   5.6000000000000005        23.200000000000003        3.3068879983159860     
   5.6000000000000005        24.000000000000000        3.2886063323023906     
   5.6000000000000005        24.800000000000001        3.2760062696125112     
   5.6000000000000005        25.600000000000001        3.2696077664282073     
   5.6000000000000005        26.400000000000002        3.2683501544496716     
   5.6000000000000005        27.200000000000003        3.2729561622755341     
   5.6000000000000005        28.000000000000000        3.2811829400753454     
   5.6000000000000005        28.800000000000001        3.2952471360477298     
   5.6000000000000005        29.600000000000001        3.3158022781623662     
   5.6000000000000005        30.400000000000002        3.3411632867066512     
   5.6000000000000005        31.200000000000003        3.3729688501742379     
   5.6000000000000005        32.000000000000000        3.4064909774845544     

   6.4000000000000004       0.80000000000000004        3.4695157050322027     
   6.4000000000000004        1.6000000000000001        3.4912379613327378     
   6.4000000000000004        2.4000000000000004        3.4918664194023346     
   6.4000000000000004        3.2000000000000002        3.4960087031625693     
   6.4000000000000004        4.0000000000000000        3.4960044023625740     
   6.4000000000000004        4.8000000000000007        3.4860406672261246     
   6.4000000000000004        5.6000000000000005        3.4910654782671990     
   6.4000000000000004        6.4000000000000004        3.4983529163179785     
   6.4000000000000004        7.2000000000000002        3.4979581251389233     
   6.4000000000000004        8.0000000000000000        3.4975799241871033     
   6.4000000000000004        8.8000000000000007        3.4987300766904594     
   6.4000000000000004        9.6000000000000014        3.4979310372196482     
   6.4000000000000004        10.400000000000000        3.4985051905999347     
   6.4000000000000004        11.200000000000001        3.4914703831817939     
   6.4000000000000004        12.000000000000000        3.4937457021602776     
   6.4000000000000004        12.800000000000001        3.4911561287485418     
   6.4000000000000004        13.600000000000001        3.4884484004362393     
   6.4000000000000004        14.400000000000000        3.4905391754995279     
   6.4000000000000004        15.200000000000001        3.4893644149805252     
   6.4000000000000004        16.000000000000000        3.4884595702557739     
   6.4000000000000004        16.800000000000001        3.4960017555829701     
   6.4000000000000004        17.600000000000001        3.4900121996771412     
   6.4000000000000004        18.400000000000002        3.4946198117149589     
   6.4000000000000004        19.200000000000003        3.4800117837245415     
   6.4000000000000004        20.000000000000000        3.4515057848575741     
   6.4000000000000004        20.800000000000001        3.4160891479443469     
   6.4000000000000004        21.600000000000001        3.3798430476618511     
   6.4000000000000004        22.400000000000002        3.3464944813620230     
   6.4000000000000004        23.200000000000003        3.3174505589783050     
   6.4000000000000004        24.000000000000000        3.2926590188306530     
   6.4000000000000004        24.800000000000001        3.2788949140352499     
   6.4000000000000004        25.600000000000001        3.2710220118885216     
   6.4000000000000004        26.400000000000002        3.2677871357979345     
   6.4000000000000004        27.200000000000003        3.2727575526564689     
   6.4000000000000004        28.000000000000000        3.2833190371266503     
   6.4000000000000004        28.800000000000001        3.3033308840366886     
   6.4000000000000004        29.600000000000001        3.3292995662302949     
   6.4000000000000004        30.400000000000002        3.3605596175214036     
   6.4000000000000004        31.200000000000003        3.3983760855064542     
   6.4000000000000004        32.000000000000000        3.4358010032279127     

   7.2000000000000002       0.80000000000000004        3.4894921349265080     
   7.2000000000000002        1.6000000000000001        3.4982400229053603     
   7.2000000000000002        2.4000000000000004        3.4963945708156583     
   7.2000000000000002        3.2000000000000002        3.4892989843805515     
   7.2000000000000002        4.0000000000000000        3.4937214376807559     
   7.2000000000000002        4.8000000000000007        3.4984825231163055     
   7.2000000000000002        5.6000000000000005        3.4979042050818063     
   7.2000000000000002        6.4000000000000004        3.4892127873156671     
   7.2000000000000002        7.2000000000000002        3.4866751387676769     
   7.2000000000000002        8.0000000000000000        3.4967676125260687     
   7.2000000000000002        8.8000000000000007        3.4900833391950346     
   7.2000000000000002        9.6000000000000014        3.4881757211026461     
   7.2000000000000002        10.400000000000000        3.4839230616291190     
   7.2000000000000002        11.200000000000001        3.4927436770741003     
   7.2000000000000002        12.000000000000000        3.4919699277563128     
   7.2000000000000002        12.800000000000001        3.4888268551372361     
   7.2000000000000002        13.600000000000001        3.4871209147653865     
   7.2000000000000002        14.400000000000000        3.4915954178455473     
   7.2000000000000002        15.200000000000001        3.4889586872083256     
   7.2000000000000002        16.000000000000000        3.4943799729119216     
   7.2000000000000002        16.800000000000001        3.4894253998237699     
   7.2000000000000002        17.600000000000001        3.4935161435908251     
   7.2000000000000002        18.400000000000002        3.4966090660494236     
   7.2000000000000002        19.200000000000003        3.4944778752553063     
   7.2000000000000002        20.000000000000000        3.4744407276985947     
   7.2000000000000002        20.800000000000001        3.4408545807636832     
   7.2000000000000002        21.600000000000001        3.4025300034877359     
   7.2000000000000002        22.400000000000002        3.3659662262989252     
   7.2000000000000002        23.200000000000003        3.3304163443092745     
   7.2000000000000002        24.000000000000000        3.3038611055745042     
   7.2000000000000002        24.800000000000001        3.2830064738012146     
   7.2000000000000002        25.600000000000001        3.2712630552759525     
   7.2000000000000002        26.400000000000002        3.2680607069644370     
   7.2000000000000002        27.200000000000003        3.2736958134134251     
   7.2000000000000002        28.000000000000000        3.2877433545527524     
   7.2000000000000002        28.800000000000001        3.3119579593437218     
   7.2000000000000002        29.600000000000001        3.3440896635652058     
   7.2000000000000002        30.400000000000002        3.3824988092628359     
   7.2000000000000002        31.200000000000003        3.4243124527347959     
   7.2000000000000002        32.000000000000000        3.4617083780338800     

   8.0000000000000000       0.80000000000000004        3.4910363119921599     
   8.0000000000000000        1.6000000000000001        3.4943478005607460     
   8.0000000000000000        2.4000000000000004        3.4880779541317146     
   8.0000000000000000        3.2000000000000002        3.4940621024801595     
   8.0000000000000000        4.0000000000000000        3.4972262594827259     
   8.0000000000000000        4.8000000000000007        3.4900968429071195     
   8.0000000000000000        5.6000000000000005        3.4966640233492550     
   8.0000000000000000        6.4000000000000004        3.4946120418810924     
   8.0000000000000000        7.2000000000000002        3.4929443414488945     
   8.0000000000000000        8.0000000000000000        3.4952523172980050     
   8.0000000000000000        8.8000000000000007        3.4941274831042315     
   8.0000000000000000        9.6000000000000014        3.4883384120219030     
   8.0000000000000000        10.400000000000000        3.4908143508669403     
   8.0000000000000000        11.200000000000001        3.4894383635737540     
   8.0000000000000000        12.000000000000000        3.4871374108675570     
   8.0000000000000000        12.800000000000001        3.4857933384952737     
   8.0000000000000000        13.600000000000001        3.4839037910977702     
   8.0000000000000000        14.400000000000000        3.4857374214109744     
   8.0000000000000000        15.200000000000001        3.4964077267635147     
   8.0000000000000000        16.000000000000000        3.4979202995896652     
   8.0000000000000000        16.800000000000001        3.4869390238527518     
   8.0000000000000000        17.600000000000001        3.5002824525764096     
   8.0000000000000000        18.400000000000002        3.4905677370868915     
   8.0000000000000000        19.200000000000003        3.4940858911090129     
   8.0000000000000000        20.000000000000000        3.4889968231819575     
   8.0000000000000000        20.800000000000001        3.4612480484345829     
   8.0000000000000000        21.600000000000001        3.4243912643189693     
   8.0000000000000000        22.400000000000002        3.3842959866969138     
   8.0000000000000000        23.200000000000003        3.3452806128557029     
   8.0000000000000000        24.000000000000000        3.3125997941635075     
   8.0000000000000000        24.800000000000001        3.2885715419103398     
   8.0000000000000000        25.600000000000001        3.2738453204782654     
   8.0000000000000000        26.400000000000002        3.2702769658371555     
   8.0000000000000000        27.200000000000003        3.2769519239019904     
   8.0000000000000000        28.000000000000000        3.2965720809306496     
   8.0000000000000000        28.800000000000001        3.3219709954986185     
   8.0000000000000000        29.600000000000001        3.3603714020293176     
   8.0000000000000000        30.400000000000002        3.4043699132410370     
   8.0000000000000000        31.200000000000003        3.4478238704212640     
   8.0000000000000000        32.000000000000000        3.4828648765249621     

   8.8000000000000007       0.80000000000000004        3.4942602354192696     
   8.8000000000000007        1.6000000000000001        3.4943248794694455     
   8.8000000000000007        2.4000000000000004        3.4939443650159316     
   8.8000000000000007        3.2000000000000002        3.4967026209404377     
   8.8000000000000007        4.0000000000000000        3.4979873151551306     
   8.8000000000000007        4.8000000000000007        3.4750245607654633     
   8.8000000000000007        5.6000000000000005        3.4303951149579208     
   8.8000000000000007        6.4000000000000004        3.3988456470980877     
   8.8000000000000007        7.2000000000000002        3.3888783625028838     
   8.8000000000000007        8.0000000000000000        3.3832206525794328     
   8.8000000000000007        8.8000000000000007        3.3782020633465439     
   8.8000000000000007        9.6000000000000014        3.3719523678923302     
   8.8000000000000007        10.400000000000000        3.3676446069096353     
   8.8000000000000007        11.200000000000001        3.3639144207181637     
   8.8000000000000007        12.000000000000000        3.3601460537827688     
   8.8000000000000007        12.800000000000001        3.3558480985689281     
   8.8000000000000007        13.600000000000001        3.3566288170059591     
   8.8000000000000007        14.400000000000000        3.3608546767842316     
   8.8000000000000007        15.200000000000001        3.3962875164254256     
   8.8000000000000007        16.000000000000000        3.4567945841977519     
   8.8000000000000007        16.800000000000001        3.4988603458110696     
   8.8000000000000007        17.600000000000001        3.4996615759172460     
   8.8000000000000007        18.400000000000002        3.4941837066085024     
   8.8000000000000007        19.200000000000003        3.4976102698048561     
   8.8000000000000007        20.000000000000000        3.4936084917538919     
   8.8000000000000007        20.800000000000001        3.4780971349097860     
   8.8000000000000007        21.600000000000001        3.4427321046842865     
   8.8000000000000007        22.400000000000002        3.4008869652867890     
   8.8000000000000007        23.200000000000003        3.3588293070177437     
   8.8000000000000007        24.000000000000000        3.3219203488320872     
   8.8000000000000007        24.800000000000001        3.2943498063170766     
   8.8000000000000007        25.600000000000001        3.2776351502363124     
   8.8000000000000007        26.400000000000002        3.2732403033388451     
   8.8000000000000007        27.200000000000003        3.2813296957892639     
   8.8000000000000007        28.000000000000000        3.3018154389029863     
   8.8000000000000007        28.800000000000001        3.3349794775786048     
   8.8000000000000007        29.600000000000001        3.3759377762966278     
   8.8000000000000007        30.400000000000002        3.4239919399637628     
   8.8000000000000007        31.200000000000003        3.4677534548608224     
   8.8000000000000007        32.000000000000000        3.4864447302217001     

   9.6000000000000014       0.80000000000000004        3.5016049446915534     
   9.6000000000000014        1.6000000000000001        3.4885731623043563     
   9.6000000000000014        2.4000000000000004        3.4838952822506117     
   9.6000000000000014        3.2000000000000002        3.4910675567512155     
   9.6000000000000014        4.0000000000000000        3.4948781172525818     
   9.6000000000000014        4.8000000000000007        3.4191481191169015     
   9.6000000000000014        5.6000000000000005        3.3112395140036273     
   9.6000000000000014        6.4000000000000004        3.2562130653406935     
   9.6000000000000014        7.2000000000000002        3.2422594060474497     
   9.6000000000000014        8.0000000000000000        3.2338001454114123     
   9.6000000000000014        8.8000000000000007        3.2294064246111631     
   9.6000000000000014        9.6000000000000014        3.2206309238540660     
   9.6000000000000014        10.400000000000000        3.2168163370783480     
   9.6000000000000014        11.200000000000001        3.2120428120266000     
   9.6000000000000014        12.000000000000000        3.2081696501299577     
   9.6000000000000014        12.800000000000001        3.2030881724912477     
   9.6000000000000014        13.600000000000001        3.2003143516089101     
   9.6000000000000014        14.400000000000000        3.2082674642560716     
   9.6000000000000014        15.200000000000001        3.2637192023641983     
   9.6000000000000014        16.000000000000000        3.3845687749233631     
   9.6000000000000014        16.800000000000001        3.4792921293061161     
   9.6000000000000014        17.600000000000001        3.4938001086821524     
   9.6000000000000014        18.400000000000002        3.4963604963456225     
   9.6000000000000014        19.200000000000003        3.4904860011002978     
   9.6000000000000014        20.000000000000000        3.4979402714970913     
   9.6000000000000014        20.800000000000001        3.4891823861787961     
   9.6000000000000014        21.600000000000001        3.4587891530155264     
   9.6000000000000014        22.400000000000002        3.4168441636116285     
   9.6000000000000014        23.200000000000003        3.3730750770801095     
   9.6000000000000014        24.000000000000000        3.3321996523138169     
   9.6000000000000014        24.800000000000001        3.3013010141765329     
   9.6000000000000014        25.600000000000001        3.2827302596459296     
   9.6000000000000014        26.400000000000002        3.2796865888013360     
   9.6000000000000014        27.200000000000003        3.2865086674052497     
   9.6000000000000014        28.000000000000000        3.3110042355895382     
   9.6000000000000014        28.800000000000001        3.3465171466188113     
   9.6000000000000014        29.600000000000001        3.3924717361239107     
   9.6000000000000014        30.400000000000002        3.4425914128905317     
   9.6000000000000014        31.200000000000003        3.4803774797327143     
   9.6000000000000014        32.000000000000000        3.4926054173651662     

   10.400000000000000       0.80000000000000004        3.4885590941307698     
   10.400000000000000        1.6000000000000001        3.4944302656958919     
   10.400000000000000        2.4000000000000004        3.4885595739990762     
   10.400000000000000        3.2000000000000002        3.4895985644241607     
   10.400000000000000        4.0000000000000000        3.4860433381147993     
   10.400000000000000        4.8000000000000007        3.3849129537828868     
   10.400000000000000        5.6000000000000005        3.2547347649042240     
   10.400000000000000        6.4000000000000004        3.1855349777797644     
   10.400000000000000        7.2000000000000002        3.1681168124217400     
   10.400000000000000        8.0000000000000000        3.1580758168269827     
   10.400000000000000        8.8000000000000007        3.1505620163419268     
   10.400000000000000        9.6000000000000014        3.1439418107604382     
   10.400000000000000        10.400000000000000        3.1391063531830894     
   10.400000000000000        11.200000000000001        3.1342838428101603     
   10.400000000000000        12.000000000000000        3.1292696600142502     
   10.400000000000000        12.800000000000001        3.1258532884958052     
   10.400000000000000        13.600000000000001        3.1219988764598692     
   10.400000000000000        14.400000000000000        3.1289283318982086     
   10.400000000000000        15.200000000000001        3.1990197968682321     
   10.400000000000000        16.000000000000000        3.3393343941162925     
   10.400000000000000        16.800000000000001        3.4592307819145351     
   10.400000000000000        17.600000000000001        3.4897423364713762     
   10.400000000000000        18.400000000000002        3.5006719387052709     
   10.400000000000000        19.200000000000003        3.4944517463907432     
   10.400000000000000        20.000000000000000        3.4910890850108824     
   10.400000000000000        20.800000000000001        3.4960843526809215     
   10.400000000000000        21.600000000000001        3.4708057988649013     
   10.400000000000000        22.400000000000002        3.4307736104797053     
   10.400000000000000        23.200000000000003        3.3854975888737888     
   10.400000000000000        24.000000000000000        3.3425608361307249     
   10.400000000000000        24.800000000000001        3.3086498738366199     
   10.400000000000000        25.600000000000001        3.2883290162974426     
   10.400000000000000        26.400000000000002        3.2823961358091842     
   10.400000000000000        27.200000000000003        3.2923629919387536     
   10.400000000000000        28.000000000000000        3.3183152631400614     
   10.400000000000000        28.800000000000001        3.3575501608812854     
   10.400000000000000        29.600000000000001        3.4057705616910039     
   10.400000000000000        30.400000000000002        3.4548650016478275     
   10.400000000000000        31.200000000000003        3.4901924559600803     
   10.400000000000000        32.000000000000000        3.4944713656121680     

   11.200000000000001       0.80000000000000004        3.4968357776679837     
   11.200000000000001        1.6000000000000001        3.4875830918575579     
   11.200000000000001        2.4000000000000004        3.4932195097183154     
   11.200000000000001        3.2000000000000002        3.4871965660040569     
   11.200000000000001        4.0000000000000000        3.4872219811144700     
   11.200000000000001        4.8000000000000007        3.3835016113663863     
   11.200000000000001        5.6000000000000005        3.2513526137192175     
   11.200000000000001        6.4000000000000004        3.1812201647206835     
   11.200000000000001        7.2000000000000002        3.1609087276060692     
   11.200000000000001        8.0000000000000000        3.1486713968159563     
   11.200000000000001        8.8000000000000007        3.1393754036617656     
   11.200000000000001        9.6000000000000014        3.1315517521564114     
   11.200000000000001        10.400000000000000        3.1266726079255349     
   11.200000000000001        11.200000000000001        3.1230261053566566     
   11.200000000000001        12.000000000000000        3.1171044719700416     
   11.200000000000001        12.800000000000001        3.1123050537561299     
   11.200000000000001        13.600000000000001        3.1097012726998372     
   11.200000000000001        14.400000000000000        3.1184658345390490     
   11.200000000000001        15.200000000000001        3.1879175855628232     
   11.200000000000001        16.000000000000000        3.3307443444099989     
   11.200000000000001        16.800000000000001        3.4527451495897972     
   11.200000000000001        17.600000000000001        3.4915381259956613     
   11.200000000000001        18.400000000000002        3.4839779924912451     
   11.200000000000001        19.200000000000003        3.4990119115918863     
   11.200000000000001        20.000000000000000        3.4944996228308058     
   11.200000000000001        20.800000000000001        3.4965992434663198     
   11.200000000000001        21.600000000000001        3.4799272496644447     
   11.200000000000001        22.400000000000002        3.4411713796626584     
   11.200000000000001        23.200000000000003        3.3958292353245243     
   11.200000000000001        24.000000000000000        3.3525988134035463     
   11.200000000000001        24.800000000000001        3.3165963649130585     
   11.200000000000001        25.600000000000001        3.2944520063998031     
   11.200000000000001        26.400000000000002        3.2875451397957502     
   11.200000000000001        27.200000000000003        3.2984659687365583     
   11.200000000000001        28.000000000000000        3.3260965943335337     
   11.200000000000001        28.800000000000001        3.3680137561003991     
   11.200000000000001        29.600000000000001        3.4181946664576510     
   11.200000000000001        30.400000000000002        3.4657182189589175     
   11.200000000000001        31.200000000000003        3.4974800581408472     
   11.200000000000001        32.000000000000000        3.5005512785316393     

   12.000000000000000       0.80000000000000004        3.4955625710023317     
   12.000000000000000        1.6000000000000001        3.4906595149181152     
   12.000000000000000        2.4000000000000004        3.4936157719515180     
   12.000000000000000        3.2000000000000002        3.4953729959343938     
   12.000000000000000        4.0000000000000000        3.4909195772148589     
   12.000000000000000        4.8000000000000007        3.3931427647645056     
   12.000000000000000        5.6000000000000005        3.2607813290762615     
   12.000000000000000        6.4000000000000004        3.1884131339985160     
   12.000000000000000        7.2000000000000002        3.1669102433635037     
   12.000000000000000        8.0000000000000000        3.1540529390284928     
   12.000000000000000        8.8000000000000007        3.1442708156900818     
   12.000000000000000        9.6000000000000014        3.1360547548642859     
   12.000000000000000        10.400000000000000        3.1312683340590803     
   12.000000000000000        11.200000000000001        3.1256173125733202     
   12.000000000000000        12.000000000000000        3.1211207266483272     
   12.000000000000000        12.800000000000001        3.1170115427424925     
   12.000000000000000        13.600000000000001        3.1133761051365423     
   12.000000000000000        14.400000000000000        3.1210941399366985     
   12.000000000000000        15.200000000000001        3.1902453949770648     
   12.000000000000000        16.000000000000000        3.3331810768726902     
   12.000000000000000        16.800000000000001        3.4549800586465880     
   12.000000000000000        17.600000000000001        3.4933216664099174     
   12.000000000000000        18.400000000000002        3.4987177448310205     
   12.000000000000000        19.200000000000003        3.4979417663865986     
   12.000000000000000        20.000000000000000        3.4868237558420820     
   12.000000000000000        20.800000000000001        3.4972123413393308     
   12.000000000000000        21.600000000000001        3.4850871765075486     
   12.000000000000000        22.400000000000002        3.4490325091109346     
   12.000000000000000        23.200000000000003        3.4044877279840624     
   12.000000000000000        24.000000000000000        3.3625483705571884     
   12.000000000000000        24.800000000000001        3.3234314890480170     
   12.000000000000000        25.600000000000001        3.3015355810782148     
   12.000000000000000        26.400000000000002        3.2931181177670514     
   12.000000000000000        27.200000000000003        3.3037609376367785     
   12.000000000000000        28.000000000000000        3.3335506742819785     
   12.000000000000000        28.800000000000001        3.3779375586598257     
   12.000000000000000        29.600000000000001        3.4272569139097793     
   12.000000000000000        30.400000000000002        3.4733428926179184     
   12.000000000000000        31.200000000000003        3.4899157413943453     
   12.000000000000000        32.000000000000000        3.4868941853593576     

   12.800000000000001       0.80000000000000004        3.4959874606955874     
   12.800000000000001        1.6000000000000001        3.4916584884229844     
   12.800000000000001        2.4000000000000004        3.4951970203525620     
   12.800000000000001        3.2000000000000002        3.4964303705470101     
   12.800000000000001        4.0000000000000000        3.4881025319260157     
   12.800000000000001        4.8000000000000007        3.4056577481886068     
   12.800000000000001        5.6000000000000005        3.2760391798016255     
   12.800000000000001        6.4000000000000004        3.2013648900447720     
   12.800000000000001        7.2000000000000002        3.1781460318828003     
   12.800000000000001        8.0000000000000000        3.1644556500715502     
   12.800000000000001        8.8000000000000007        3.1530059244756234     
   12.800000000000001        9.6000000000000014        3.1455670771570028     
   12.800000000000001        10.400000000000000        3.1392556648636756     
   12.800000000000001        11.200000000000001        3.1338544486701463     
   12.800000000000001        12.000000000000000        3.1293174453943311     
   12.800000000000001        12.800000000000001        3.1265201988175599     
   12.800000000000001        13.600000000000001        3.1213617356164014     
   12.800000000000001        14.400000000000000        3.1298643340995458     
   12.800000000000001        15.200000000000001        3.1989223464459782     
   12.800000000000001        16.000000000000000        3.3390696500109627     
   12.800000000000001        16.800000000000001        3.4593535465663159     
   12.800000000000001        17.600000000000001        3.4942795196709304     
   12.800000000000001        18.400000000000002        3.4992542756380884     
   12.800000000000001        19.200000000000003        3.4873898298345916     
   12.800000000000001        20.000000000000000        3.4888840749991603     
   12.800000000000001        20.800000000000001        3.4985816550996280     
   12.800000000000001        21.600000000000001        3.4892145744918039     
   12.800000000000001        22.400000000000002        3.4589961461724017     
   12.800000000000001        23.200000000000003        3.4138021688982869     
   12.800000000000001        24.000000000000000        3.3691595030558683     
   12.800000000000001        24.800000000000001        3.3314669922655500     
   12.800000000000001        25.600000000000001        3.3065753143250221     
   12.800000000000001        26.400000000000002        3.2991629608138373     
   12.800000000000001        27.200000000000003        3.3100357474112538     
   12.800000000000001        28.000000000000000        3.3394173373244755     
   12.800000000000001        28.800000000000001        3.3865359187094777     
   12.800000000000001        29.600000000000001        3.4331475073346747     
   12.800000000000001        30.400000000000002        3.4774350195502457     
   12.800000000000001        31.200000000000003        3.4921195460050467     
   12.800000000000001        32.000000000000000        3.4937070362589187     

   13.600000000000001       0.80000000000000004        3.4953775251393839     
   13.600000000000001        1.6000000000000001        3.4924648545425603     
   13.600000000000001        2.4000000000000004        3.4841463096251650     
   13.600000000000001        3.2000000000000002        3.4985067601796334     
   13.600000000000001        4.0000000000000000        3.4971583410721778     
   13.600000000000001        4.8000000000000007        3.4255115852209022     
   13.600000000000001        5.6000000000000005        3.2995942997370018     
   13.600000000000001        6.4000000000000004        3.2165851781622234     
   13.600000000000001        7.2000000000000002        3.1902019076052146     
   13.600000000000001        8.0000000000000000        3.1745462349593829     
   13.600000000000001        8.8000000000000007        3.1635460469904175     
   13.600000000000001        9.6000000000000014        3.1574052501115282     
   13.600000000000001        10.400000000000000        3.1521352599760206     
   13.600000000000001        11.200000000000001        3.1468459473929471     
   13.600000000000001        12.000000000000000        3.1423943522909759     
   13.600000000000001        12.800000000000001        3.1378208660680564     
   13.600000000000001        13.600000000000001        3.1336677875657712     
   13.600000000000001        14.400000000000000        3.1416496717159705     
   13.600000000000001        15.200000000000001        3.2078829631814867     
   13.600000000000001        16.000000000000000        3.3471886330728147     
   13.600000000000001        16.800000000000001        3.4667379085331853     
   13.600000000000001        17.600000000000001        3.4864936920162930     
   13.600000000000001        18.400000000000002        3.4941969546959184     
   13.600000000000001        19.200000000000003        3.4919566551069159     
   13.600000000000001        20.000000000000000        3.4994884591480933     
   13.600000000000001        20.800000000000001        3.4932673005733692     
   13.600000000000001        21.600000000000001        3.4924112447164912     
   13.600000000000001        22.400000000000002        3.4630423532413634     
   13.600000000000001        23.200000000000003        3.4204048167214580     
   13.600000000000001        24.000000000000000        3.3755054073735553     
   13.600000000000001        24.800000000000001        3.3365724197174065     
   13.600000000000001        25.600000000000001        3.3105396129764624     
   13.600000000000001        26.400000000000002        3.3031932928868817     
   13.600000000000001        27.200000000000003        3.3137078842767451     
   13.600000000000001        28.000000000000000        3.3444498083902583     
   13.600000000000001        28.800000000000001        3.3869755236277803     
   13.600000000000001        29.600000000000001        3.4395276674681354     
   13.600000000000001        30.400000000000002        3.4810152298616828     
   13.600000000000001        31.200000000000003        3.4974713985232699     
   13.600000000000001        32.000000000000000        3.4936115717449128     

   14.400000000000000       0.80000000000000004        3.4957884237790919     
   14.400000000000000        1.6000000000000001        3.4912793691538990     
   14.400000000000000        2.4000000000000004        3.4955589491101646     
   14.400000000000000        3.2000000000000002        3.4901296027190707     
   14.400000000000000        4.0000000000000000        3.4962154424426481     
   14.400000000000000        4.8000000000000007        3.4476185063267324     
   14.400000000000000        5.6000000000000005        3.3291911174191435     
   14.400000000000000        6.4000000000000004        3.2408444158990752     
   14.400000000000000        7.2000000000000002        3.2035807288476539     
   14.400000000000000        8.0000000000000000        3.1872083419069841     
   14.400000000000000        8.8000000000000007        3.1775076046943931     
   14.400000000000000        9.6000000000000014        3.1710940171111979     
   14.400000000000000        10.400000000000000        3.1667278864654818     
   14.400000000000000        11.200000000000001        3.1614161999691550     
   14.400000000000000        12.000000000000000        3.1567337534347879     
   14.400000000000000        12.800000000000001        3.1526756933386415     
   14.400000000000000        13.600000000000001        3.1498937395878430     
   14.400000000000000        14.400000000000000        3.1552679487655548     
   14.400000000000000        15.200000000000001        3.2220569500836485     
   14.400000000000000        16.000000000000000        3.3573996214469561     
   14.400000000000000        16.800000000000001        3.4735135286786427     
   14.400000000000000        17.600000000000001        3.4885758157020104     
   14.400000000000000        18.400000000000002        3.4966252420053725     
   14.400000000000000        19.200000000000003        3.4943790423398622     
   14.400000000000000        20.000000000000000        3.4858054699407668     
   14.400000000000000        20.800000000000001        3.4959926630547229     
   14.400000000000000        21.600000000000001        3.4932776157734891     
   14.400000000000000        22.400000000000002        3.4680410146391418     
   14.400000000000000        23.200000000000003        3.4258765285290567     
   14.400000000000000        24.000000000000000        3.3821615631409521     
   14.400000000000000        24.800000000000001        3.3413866036382540     
   14.400000000000000        25.600000000000001        3.3148291072233453     
   14.400000000000000        26.400000000000002        3.3071074925040409     
   14.400000000000000        27.200000000000003        3.3171996156235348     
   14.400000000000000        28.000000000000000        3.3483827840208269     
   14.400000000000000        28.800000000000001        3.3922315709208948     
   14.400000000000000        29.600000000000001        3.4421722294621997     
   14.400000000000000        30.400000000000002        3.4832489447498935     
   14.400000000000000        31.200000000000003        3.4977066482719747     
   14.400000000000000        32.000000000000000        3.4932164015411740     

   15.200000000000001       0.80000000000000004        3.4927594935008184     
   15.200000000000001        1.6000000000000001        3.4936696680209747     
   15.200000000000001        2.4000000000000004        3.4933147598566618     
   15.200000000000001        3.2000000000000002        3.4896117179849750     
   15.200000000000001        4.0000000000000000        3.4889930744455633     
   15.200000000000001        4.8000000000000007        3.4707181146230806     
   15.200000000000001        5.6000000000000005        3.3668946597057539     
   15.200000000000001        6.4000000000000004        3.2739960435216173     
   15.200000000000001        7.2000000000000002        3.2248818724740653     
   15.200000000000001        8.0000000000000000        3.2087632590815596     
   15.200000000000001        8.8000000000000007        3.1979191447581901     
   15.200000000000001        9.6000000000000014        3.1896875780568337     
   15.200000000000001        10.400000000000000        3.1830604238497870     
   15.200000000000001        11.200000000000001        3.1765796594566309     
   15.200000000000001        12.000000000000000        3.1715298006735506     
   15.200000000000001        12.800000000000001        3.1678616783576747     
   15.200000000000001        13.600000000000001        3.1662339772308110     
   15.200000000000001        14.400000000000000        3.1749052506530928     
   15.200000000000001        15.200000000000001        3.2395593140311121     
   15.200000000000001        16.000000000000000        3.3739798445965126     
   15.200000000000001        16.800000000000001        3.4854525632882210     
   15.200000000000001        17.600000000000001        3.4936485276552629     
   15.200000000000001        18.400000000000002        3.4987800026932674     
   15.200000000000001        19.200000000000003        3.4951064128626919     
   15.200000000000001        20.000000000000000        3.4952011909320126     
   15.200000000000001        20.800000000000001        3.4985911684655049     
   15.200000000000001        21.600000000000001        3.4945479568459832     
   15.200000000000001        22.400000000000002        3.4693153651766724     
   15.200000000000001        23.200000000000003        3.4295006933654513     
   15.200000000000001        24.000000000000000        3.3835016417153350     
   15.200000000000001        24.800000000000001        3.3444566663603048     
   15.200000000000001        25.600000000000001        3.3190336137501153     
   15.200000000000001        26.400000000000002        3.3109667441498507     
   15.200000000000001        27.200000000000003        3.3199174985597275     
   15.200000000000001        28.000000000000000        3.3503170317062647     
   15.200000000000001        28.800000000000001        3.3928633274076305     
   15.200000000000001        29.600000000000001        3.4422282486670239     
   15.200000000000001        30.400000000000002        3.4833924797650844     
   15.200000000000001        31.200000000000003        3.4974698845212777     
   15.200000000000001        32.000000000000000        3.4947401017717015     

   16.000000000000000       0.80000000000000004        3.4857909521406238     
   16.000000000000000        1.6000000000000001        3.4889557824609811     
   16.000000000000000        2.4000000000000004        3.4903856996436149     
   16.000000000000000        3.2000000000000002        3.4898401397472862     
   16.000000000000000        4.0000000000000000        3.4841375626721698     
   16.000000000000000        4.8000000000000007        3.4701591208560596     
   16.000000000000000        5.6000000000000005        3.4160374397517268     
   16.000000000000000        6.4000000000000004        3.3277544389234186     
   16.000000000000000        7.2000000000000002        3.2822142808065689     
   16.000000000000000        8.0000000000000000        3.2548622018738507     
   16.000000000000000        8.8000000000000007        3.2334613092048792     
   16.000000000000000        9.6000000000000014        3.2174958600039787     
   16.000000000000000        10.400000000000000        3.2054493122688288     
   16.000000000000000        11.200000000000001        3.1968008325288180     
   16.000000000000000        12.000000000000000        3.1908499538886304     
   16.000000000000000        12.800000000000001        3.1904709343729571     
   16.000000000000000        13.600000000000001        3.1914357968657150     
   16.000000000000000        14.400000000000000        3.2001248461143725     
   16.000000000000000        15.200000000000001        3.2653816854667039     
   16.000000000000000        16.000000000000000        3.3922982993865927     
   16.000000000000000        16.800000000000001        3.4906860262527735     
   16.000000000000000        17.600000000000001        3.4948016313652923     
   16.000000000000000        18.400000000000002        3.4962263169524417     
   16.000000000000000        19.200000000000003        3.4940193324126785     
   16.000000000000000        20.000000000000000        3.4948180098695016     
   16.000000000000000        20.800000000000001        3.4970264398176991     
   16.000000000000000        21.600000000000001        3.4951527250026277     
   16.000000000000000        22.400000000000002        3.4711001317648837     
   16.000000000000000        23.200000000000003        3.4314008754222316     
   16.000000000000000        24.000000000000000        3.3857241326269660     
   16.000000000000000        24.800000000000001        3.3466929818615143     
   16.000000000000000        25.600000000000001        3.3211210701281728     
   16.000000000000000        26.400000000000002        3.3120268329066542     
   16.000000000000000        27.200000000000003        3.3210913642619575     
   16.000000000000000        28.000000000000000        3.3504272748873785     
   16.000000000000000        28.800000000000001        3.3931250777441408     
   16.000000000000000        29.600000000000001        3.4419621058628218     
   16.000000000000000        30.400000000000002        3.4817836064239240     
   16.000000000000000        31.200000000000003        3.4915071177721315     
   16.000000000000000        32.000000000000000        3.4986682029440033     

   16.800000000000001       0.80000000000000004        3.4980526433387520     
   16.800000000000001        1.6000000000000001        3.5001099034051104     
   16.800000000000001        2.4000000000000004        3.4980705733321540     
   16.800000000000001        3.2000000000000002        3.4932429595572727     
   16.800000000000001        4.0000000000000000        3.4801359957332640     
   16.800000000000001        4.8000000000000007        3.4555026526283226     
   16.800000000000001        5.6000000000000005        3.4323645945494112     
   16.800000000000001        6.4000000000000004        3.4124961667569074     
   16.800000000000001        7.2000000000000002        3.3763752012015829     
   16.800000000000001        8.0000000000000000        3.3409386423032754     
   16.800000000000001        8.8000000000000007        3.3117761515093673     
   16.800000000000001        9.6000000000000014        3.2900532250676555     
   16.800000000000001        10.400000000000000        3.2754234898914656     
   16.800000000000001        11.200000000000001        3.2633767336791726     
   16.800000000000001        12.000000000000000        3.2588977716351613     
   16.800000000000001        12.800000000000001        3.2560691941744526     
   16.800000000000001        13.600000000000001        3.2591999625957691     
   16.800000000000001        14.400000000000000        3.2724416669658014     
   16.800000000000001        15.200000000000001        3.3198963298227668     
   16.800000000000001        16.000000000000000        3.4271266999716286     
   16.800000000000001        16.800000000000001        3.4944957786635413     
   16.800000000000001        17.600000000000001        3.4945228479004333     
   16.800000000000001        18.400000000000002        3.4954377652744384     
   16.800000000000001        19.200000000000003        3.4940166882323016     
   16.800000000000001        20.000000000000000        3.4920507930278242     
   16.800000000000001        20.800000000000001        3.4963723093763153     
   16.800000000000001        21.600000000000001        3.4950000424778356     
   16.800000000000001        22.400000000000002        3.4712717431667164     
   16.800000000000001        23.200000000000003        3.4300288746295871     
   16.800000000000001        24.000000000000000        3.3874361607085044     
   16.800000000000001        24.800000000000001        3.3488386048831300     
   16.800000000000001        25.600000000000001        3.3223845651029595     
   16.800000000000001        26.400000000000002        3.3130447191040266     
   16.800000000000001        27.200000000000003        3.3203145932990399     
   16.800000000000001        28.000000000000000        3.3485497297744935     
   16.800000000000001        28.800000000000001        3.3909145536713514     
   16.800000000000001        29.600000000000001        3.4382579131234290     
   16.800000000000001        30.400000000000002        3.4796696661214206     
   16.800000000000001        31.200000000000003        3.4892073724904287     
   16.800000000000001        32.000000000000000        3.4939046271454552     

   17.600000000000001       0.80000000000000004        3.4953966836105077     
   17.600000000000001        1.6000000000000001        3.4939183030760104     
   17.600000000000001        2.4000000000000004        3.4977212825535604     
   17.600000000000001        3.2000000000000002        3.4960212169482410     
   17.600000000000001        4.0000000000000000        3.4621486709100875     
   17.600000000000001        4.8000000000000007        3.4344909406976187     
   17.600000000000001        5.6000000000000005        3.4286221533350725     
   17.600000000000001        6.4000000000000004        3.4346588025294142     
   17.600000000000001        7.2000000000000002        3.4383865047495230     
   17.600000000000001        8.0000000000000000        3.4282998375174469     
   17.600000000000001        8.8000000000000007        3.4102707582495140     
   17.600000000000001        9.6000000000000014        3.3948190950886938     
   17.600000000000001        10.400000000000000        3.3814079683156164     
   17.600000000000001        11.200000000000001        3.3723659953375313     
   17.600000000000001        12.000000000000000        3.3653254460262190     
   17.600000000000001        12.800000000000001        3.3642853148785234     
   17.600000000000001        13.600000000000001        3.3652401164314285     
   17.600000000000001        14.400000000000000        3.3728762265546219     
   17.600000000000001        15.200000000000001        3.4028822169968964     
   17.600000000000001        16.000000000000000        3.4489497834745300     
   17.600000000000001        16.800000000000001        3.4948222686420056     
   17.600000000000001        17.600000000000001        3.4903439931126727     
   17.600000000000001        18.400000000000002        3.4944349961330499     
   17.600000000000001        19.200000000000003        3.4907149426280997     
   17.600000000000001        20.000000000000000        3.4884002131361926     
   17.600000000000001        20.800000000000001        3.4935570473928768     
   17.600000000000001        21.600000000000001        3.4948443273574075     
   17.600000000000001        22.400000000000002        3.4702847969554220     
   17.600000000000001        23.200000000000003        3.4303745629206941     
   17.600000000000001        24.000000000000000        3.3865485204415773     
   17.600000000000001        24.800000000000001        3.3477075729773058     
   17.600000000000001        25.600000000000001        3.3220133277268480     
   17.600000000000001        26.400000000000002        3.3115777802576782     
   17.600000000000001        27.200000000000003        3.3192217747028065     
   17.600000000000001        28.000000000000000        3.3430702854054024     
   17.600000000000001        28.800000000000001        3.3850608291965436     
   17.600000000000001        29.600000000000001        3.4318091115453790     
   17.600000000000001        30.400000000000002        3.4749383009558468     
   17.600000000000001        31.200000000000003        3.4975230935682213     
   17.600000000000001        32.000000000000000        3.4944966781911568     

   18.400000000000002       0.80000000000000004        3.4939348894779183     
   18.400000000000002        1.6000000000000001        3.4994921641915457     
   18.400000000000002        2.4000000000000004        3.4958999029877362     
   18.400000000000002        3.2000000000000002        3.4930209498132636     
   18.400000000000002        4.0000000000000000        3.4509468127419498     
   18.400000000000002        4.8000000000000007        3.4169555759558552     
   18.400000000000002        5.6000000000000005        3.4063422808389703     
   18.400000000000002        6.4000000000000004        3.4138785445652498     
   18.400000000000002        7.2000000000000002        3.4269361046457414     
   18.400000000000002        8.0000000000000000        3.4369077733473614     
   18.400000000000002        8.8000000000000007        3.4390339013023992     
   18.400000000000002        9.6000000000000014        3.4357660797038747     
   18.400000000000002        10.400000000000000        3.4304713868246548     
   18.400000000000002        11.200000000000001        3.4261784082276678     
   18.400000000000002        12.000000000000000        3.4222902207134438     
   18.400000000000002        12.800000000000001        3.4204463706671264     
   18.400000000000002        13.600000000000001        3.4184392444638583     
   18.400000000000002        14.400000000000000        3.4196931664596875     
   18.400000000000002        15.200000000000001        3.4300148938192612     
   18.400000000000002        16.000000000000000        3.4560573947209594     
   18.400000000000002        16.800000000000001        3.4908104139779690     
   18.400000000000002        17.600000000000001        3.4989898624576550     
   18.400000000000002        18.400000000000002        3.4934210450887915     
   18.400000000000002        19.200000000000003        3.4844539628024460     
   18.400000000000002        20.000000000000000        3.4980448012239838     
   18.400000000000002        20.800000000000001        3.4925068045064167     
   18.400000000000002        21.600000000000001        3.4926695408883131     
   18.400000000000002        22.400000000000002        3.4667184969878444     
   18.400000000000002        23.200000000000003        3.4281856946330111     
   18.400000000000002        24.000000000000000        3.3846790374269786     
   18.400000000000002        24.800000000000001        3.3460590039482532     
   18.400000000000002        25.600000000000001        3.3191538056508634     
   18.400000000000002        26.400000000000002        3.3090915139462336     
   18.400000000000002        27.200000000000003        3.3157357393676929     
   18.400000000000002        28.000000000000000        3.3395885967151280     
   18.400000000000002        28.800000000000001        3.3779585724925010     
   18.400000000000002        29.600000000000001        3.4245735588608248     
   18.400000000000002        30.400000000000002        3.4683357577452232     
   18.400000000000002        31.200000000000003        3.4972253709840659     
   18.400000000000002        32.000000000000000        3.4944607706772270     

   19.200000000000003       0.80000000000000004        3.4912558253012853     
   19.200000000000003        1.6000000000000001        3.4952457473329495     
   19.200000000000003        2.4000000000000004        3.4905777266962827     
   19.200000000000003        3.2000000000000002        3.4913384806552314     
   19.200000000000003        4.0000000000000000        3.4453464057384799     
   19.200000000000003        4.8000000000000007        3.4043129583456211     
   19.200000000000003        5.6000000000000005        3.3873219108823052     
   19.200000000000003        6.4000000000000004        3.3844825941819976     
   19.200000000000003        7.2000000000000002        3.3911532596825413     
   19.200000000000003        8.0000000000000000        3.3994462752976218     
   19.200000000000003        8.8000000000000007        3.4066049073949456     
   19.200000000000003        9.6000000000000014        3.4116224246904543     
   19.200000000000003        10.400000000000000        3.4119267616775710     
   19.200000000000003        11.200000000000001        3.4098209921599500     
   19.200000000000003        12.000000000000000        3.4097330120755731     
   19.200000000000003        12.800000000000001        3.4079444838854824     
   19.200000000000003        13.600000000000001        3.4059338999277227     
   19.200000000000003        14.400000000000000        3.4038356681795112     
   19.200000000000003        15.200000000000001        3.4137986795835253     
   19.200000000000003        16.000000000000000        3.4405661117939670     
   19.200000000000003        16.800000000000001        3.4810298984486909     
   19.200000000000003        17.600000000000001        3.4950251576603337     
   19.200000000000003        18.400000000000002        3.4873520381779608     
   19.200000000000003        19.200000000000003        3.4973728226521139     
   19.200000000000003        20.000000000000000        3.4963865001009409     
   19.200000000000003        20.800000000000001        3.4920131982376068     
   19.200000000000003        21.600000000000001        3.4898959363146256     
   19.200000000000003        22.400000000000002        3.4619355239158214     
   19.200000000000003        23.200000000000003        3.4211364110230997     
   19.200000000000003        24.000000000000000        3.3813698082472179     
   19.200000000000003        24.800000000000001        3.3442125157165754     
   19.200000000000003        25.600000000000001        3.3177970737865858     
   19.200000000000003        26.400000000000002        3.3066797901901066     
   19.200000000000003        27.200000000000003        3.3121997941940617     
   19.200000000000003        28.000000000000000        3.3329884273099588     
   19.200000000000003        28.800000000000001        3.3699993269013460     
   19.200000000000003        29.600000000000001        3.4144779036440878     
   19.200000000000003        30.400000000000002        3.4590511497451497     
   19.200000000000003        31.200000000000003        3.4935402503633726     
   19.200000000000003        32.000000000000000        3.4911429883512044     

   20.000000000000000       0.80000000000000004        3.4929208748590805     
   20.000000000000000        1.6000000000000001        3.4927935773751440     
   20.000000000000000        2.4000000000000004        3.4982179323598404     
   20.000000000000000        3.2000000000000002        3.4919680109156328     
   20.000000000000000        4.0000000000000000        3.4491539163191383     
   20.000000000000000        4.8000000000000007        3.4053048259504894     
   20.000000000000000        5.6000000000000005        3.3786364172831478     
   20.000000000000000        6.4000000000000004        3.3694720331889747     
   20.000000000000000        7.2000000000000002        3.3686453864425663     
   20.000000000000000        8.0000000000000000        3.3730892775902959     
   20.000000000000000        8.8000000000000007        3.3779202381217277     
   20.000000000000000        9.6000000000000014        3.3810056400155886     
   20.000000000000000        10.400000000000000        3.3845981606643663     
   20.000000000000000        11.200000000000001        3.3851310834836208     
   20.000000000000000        12.000000000000000        3.3854509167477382     
   20.000000000000000        12.800000000000001        3.3854562006098088     
   20.000000000000000        13.600000000000001        3.3856464202727770     
   20.000000000000000        14.400000000000000        3.3860102161024872     
   20.000000000000000        15.200000000000001        3.3994172263534890     
   20.000000000000000        16.000000000000000        3.4317028202225468     
   20.000000000000000        16.800000000000001        3.4769785122890151     
   20.000000000000000        17.600000000000001        3.4928080309897558     
   20.000000000000000        18.400000000000002        3.4998935923278034     
   20.000000000000000        19.200000000000003        3.4957064677228362     
   20.000000000000000        20.000000000000000        3.4970927442660882     
   20.000000000000000        20.800000000000001        3.4916586824928015     
   20.000000000000000        21.600000000000001        3.4855739071072422     
   20.000000000000000        22.400000000000002        3.4548942066314932     
   20.000000000000000        23.200000000000003        3.4164733553387205     
   20.000000000000000        24.000000000000000        3.3766403272787056     
   20.000000000000000        24.800000000000001        3.3401865098526167     
   20.000000000000000        25.600000000000001        3.3148339435859424     
   20.000000000000000        26.400000000000002        3.3020855358816812     
   20.000000000000000        27.200000000000003        3.3051736057022003     
   20.000000000000000        28.000000000000000        3.3254217063868095     
   20.000000000000000        28.800000000000001        3.3603254722501146     
   20.000000000000000        29.600000000000001        3.4014319801933950     
   20.000000000000000        30.400000000000002        3.4450772025120662     
   20.000000000000000        31.200000000000003        3.4840112101128322     
   20.000000000000000        32.000000000000000        3.4911958418312636     

   20.800000000000001       0.80000000000000004        3.4888828480788314     
   20.800000000000001        1.6000000000000001        3.4981610373831602     
   20.800000000000001        2.4000000000000004        3.4981624584356434     
   20.800000000000001        3.2000000000000002        3.4882844259900363     
   20.800000000000001        4.0000000000000000        3.4681221669045739     
   20.800000000000001        4.8000000000000007        3.4266942468903743     
   20.800000000000001        5.6000000000000005        3.3928946809511915     
   20.800000000000001        6.4000000000000004        3.3729658834253073     
   20.800000000000001        7.2000000000000002        3.3704467539171192     
   20.800000000000001        8.0000000000000000        3.3716989782544724     
   20.800000000000001        8.8000000000000007        3.3748435911956700     
   20.800000000000001        9.6000000000000014        3.3770977716698969     
   20.800000000000001        10.400000000000000        3.3805481669553470     
   20.800000000000001        11.200000000000001        3.3808836852533299     
   20.800000000000001        12.000000000000000        3.3819426137580648     
   20.800000000000001        12.800000000000001        3.3829779508300026     
   20.800000000000001        13.600000000000001        3.3841491445937630     
   20.800000000000001        14.400000000000000        3.3919151164710222     
   20.800000000000001        15.200000000000001        3.4088084713921560     
   20.800000000000001        16.000000000000000        3.4443232127529475     
   20.800000000000001        16.800000000000001        3.4858473160812609     
   20.800000000000001        17.600000000000001        3.4915564609321255     
   20.800000000000001        18.400000000000002        3.4973968508412785     
   20.800000000000001        19.200000000000003        3.4942276555099814     
   20.800000000000001        20.000000000000000        3.4936247902183566     
   20.800000000000001        20.800000000000001        3.4878677884857567     
   20.800000000000001        21.600000000000001        3.4796986448300760     
   20.800000000000001        22.400000000000002        3.4456769007965415     
   20.800000000000001        23.200000000000003        3.4078866214226693     
   20.800000000000001        24.000000000000000        3.3690013411814848     
   20.800000000000001        24.800000000000001        3.3350582709072443     
   20.800000000000001        25.600000000000001        3.3099967582228480     
   20.800000000000001        26.400000000000002        3.2993602399535846     
   20.800000000000001        27.200000000000003        3.3009050397828155     
   20.800000000000001        28.000000000000000        3.3172209233979033     
   20.800000000000001        28.800000000000001        3.3469244726171885     
   20.800000000000001        29.600000000000001        3.3866769189498576     
   20.800000000000001        30.400000000000002        3.4303128457755538     
   20.800000000000001        31.200000000000003        3.4704932046525818     
   20.800000000000001        32.000000000000000        3.4980343348244403     

   21.600000000000001       0.80000000000000004        3.4876977440144592     
   21.600000000000001        1.6000000000000001        3.4924560677495049     
   21.600000000000001        2.4000000000000004        3.4947262225976528     
   21.600000000000001        3.2000000000000002        3.4914131171321374     
   21.600000000000001        4.0000000000000000        3.4939912617722078     
   21.600000000000001        4.8000000000000007        3.4638148459007914     
   21.600000000000001        5.6000000000000005        3.4301446008457241     
   21.600000000000001        6.4000000000000004        3.4088239990293063     
   21.600000000000001        7.2000000000000002        3.4029599950802174     
   21.600000000000001        8.0000000000000000        3.4022208041466557     
   21.600000000000001        8.8000000000000007        3.4051787674269320     
   21.600000000000001        9.6000000000000014        3.4075119869807819     
   21.600000000000001        10.400000000000000        3.4072484977348845     
   21.600000000000001        11.200000000000001        3.4105270409221751     
   21.600000000000001        12.000000000000000        3.4125233138578408     
   21.600000000000001        12.800000000000001        3.4144896512632825     
   21.600000000000001        13.600000000000001        3.4176172652181100     
   21.600000000000001        14.400000000000000        3.4250580848263423     
   21.600000000000001        15.200000000000001        3.4439190410726481     
   21.600000000000001        16.000000000000000        3.4744024193673382     
   21.600000000000001        16.800000000000001        3.4882666467703589     
   21.600000000000001        17.600000000000001        3.4954586535488095     
   21.600000000000001        18.400000000000002        3.4948119685201804     
   21.600000000000001        19.200000000000003        3.4905589311243697     
   21.600000000000001        20.000000000000000        3.4905796713091899     
   21.600000000000001        20.800000000000001        3.4918612102069821     
   21.600000000000001        21.600000000000001        3.4690383016165254     
   21.600000000000001        22.400000000000002        3.4357668919592044     
   21.600000000000001        23.200000000000003        3.3964034255091398     
   21.600000000000001        24.000000000000000        3.3606665590095064     
   21.600000000000001        24.800000000000001        3.3297196949606427     
   21.600000000000001        25.600000000000001        3.3073705727509148     
   21.600000000000001        26.400000000000002        3.2944195748904410     
   21.600000000000001        27.200000000000003        3.2948248215737936     
   21.600000000000001        28.000000000000000        3.3093958484992108     
   21.600000000000001        28.800000000000001        3.3335577747075074     
   21.600000000000001        29.600000000000001        3.3699890314039918     
   21.600000000000001        30.400000000000002        3.4121529122771701     
   21.600000000000001        31.200000000000003        3.4524491092235405     
   21.600000000000001        32.000000000000000        3.4858339615225629     

   22.400000000000002       0.80000000000000004        3.4928368743597877     
   22.400000000000002        1.6000000000000001        3.4984898510814850     
   22.400000000000002        2.4000000000000004        3.4895746472767404     
   22.400000000000002        3.2000000000000002        3.4937480895510151     
   22.400000000000002        4.0000000000000000        3.4951115739245333     
   22.400000000000002        4.8000000000000007        3.4931319776128316     
   22.400000000000002        5.6000000000000005        3.4737883339512905     
   22.400000000000002        6.4000000000000004        3.4614145439953803     
   22.400000000000002        7.2000000000000002        3.4569849811993150     
   22.400000000000002        8.0000000000000000        3.4552167460286753     
   22.400000000000002        8.8000000000000007        3.4569101713618187     
   22.400000000000002        9.6000000000000014        3.4599715995295783     
   22.400000000000002        10.400000000000000        3.4615896463930049     
   22.400000000000002        11.200000000000001        3.4616286030825192     
   22.400000000000002        12.000000000000000        3.4632006243508853     
   22.400000000000002        12.800000000000001        3.4656733699321256     
   22.400000000000002        13.600000000000001        3.4687934552522584     
   22.400000000000002        14.400000000000000        3.4750344442984158     
   22.400000000000002        15.200000000000001        3.4868573511251362     
   22.400000000000002        16.000000000000000        3.4926077422235613     
   22.400000000000002        16.800000000000001        3.4895698191504456     
   22.400000000000002        17.600000000000001        3.4940935108829132     
   22.400000000000002        18.400000000000002        3.4920878318599398     
   22.400000000000002        19.200000000000003        3.4923499814916457     
   22.400000000000002        20.000000000000000        3.4969061125568426     
   22.400000000000002        20.800000000000001        3.4844234320274863     
   22.400000000000002        21.600000000000001        3.4578476587746905     
   22.400000000000002        22.400000000000002        3.4230991819231447     
   22.400000000000002        23.200000000000003        3.3863349978351587     
   22.400000000000002        24.000000000000000        3.3522641440523353     
   22.400000000000002        24.800000000000001        3.3251190927199645     
   22.400000000000002        25.600000000000001        3.3023034412605328     
   22.400000000000002        26.400000000000002        3.2914721528003761     
   22.400000000000002        27.200000000000003        3.2903533467755302     
   22.400000000000002        28.000000000000000        3.3013789132603812     
   22.400000000000002        28.800000000000001        3.3211464672872513     
   22.400000000000002        29.600000000000001        3.3539363734602849     
   22.400000000000002        30.400000000000002        3.3917411721627726     
   22.400000000000002        31.200000000000003        3.4317490538128648     
   22.400000000000002        32.000000000000000        3.4675206209803209     

   23.200000000000003       0.80000000000000004        3.4745499828892523     
   23.200000000000003        1.6000000000000001        3.4942003472771108     
   23.200000000000003        2.4000000000000004        3.4933711358057096     
   23.200000000000003        3.2000000000000002        3.4949801377872740     
   23.200000000000003        4.0000000000000000        3.4952542460051430     
   23.200000000000003        4.8000000000000007        3.4969861656808554     
   23.200000000000003        5.6000000000000005        3.4933072422395330     
   23.200000000000003        6.4000000000000004        3.4879176780397714     
   23.200000000000003        7.2000000000000002        3.4866369173797707     
   23.200000000000003        8.0000000000000000        3.4945926626584458     
   23.200000000000003        8.8000000000000007        3.4954842511360655     
   23.200000000000003        9.6000000000000014        3.4866865660117292     
   23.200000000000003        10.400000000000000        3.4875390416873739     
   23.200000000000003        11.200000000000001        3.4959623554212143     
   23.200000000000003        12.000000000000000        3.4964083481200028     
   23.200000000000003        12.800000000000001        3.4977225293479242     
   23.200000000000003        13.600000000000001        3.4868875311980219     
   23.200000000000003        14.400000000000000        3.4888710378318102     
   23.200000000000003        15.200000000000001        3.4962396986464537     
   23.200000000000003        16.000000000000000        3.4978444033088065     
   23.200000000000003        16.800000000000001        3.4996388917050885     
   23.200000000000003        17.600000000000001        3.4930923760650212     
   23.200000000000003        18.400000000000002        3.4922262077349684     
   23.200000000000003        19.200000000000003        3.4875403601137980     
   23.200000000000003        20.000000000000000        3.4886717628113795     
   23.200000000000003        20.800000000000001        3.4680393121181519     
   23.200000000000003        21.600000000000001        3.4389153907235075     
   23.200000000000003        22.400000000000002        3.4058299132826813     
   23.200000000000003        23.200000000000003        3.3717457906079775     
   23.200000000000003        24.000000000000000        3.3422938696912796     
   23.200000000000003        24.800000000000001        3.3160604349598750     
   23.200000000000003        25.600000000000001        3.2989647769112440     
   23.200000000000003        26.400000000000002        3.2879901377883085     
   23.200000000000003        27.200000000000003        3.2859330373562496     
   23.200000000000003        28.000000000000000        3.2938843604923096     
   23.200000000000003        28.800000000000001        3.3112050697072437     
   23.200000000000003        29.600000000000001        3.3371650640698389     
   23.200000000000003        30.400000000000002        3.3706772049110083     
   23.200000000000003        31.200000000000003        3.4072009390075553     
   23.200000000000003        32.000000000000000        3.4426877507713551     

   24.000000000000000       0.80000000000000004        3.4486511874344910     
   24.000000000000000        1.6000000000000001        3.4745855792439078     
   24.000000000000000        2.4000000000000004        3.4928350553373790     
   24.000000000000000        3.2000000000000002        3.4988825022990118     
   24.000000000000000        4.0000000000000000        3.4935516020956530     
   24.000000000000000        4.8000000000000007        3.4958455813893337     
   24.000000000000000        5.6000000000000005        3.4950267972843276     
   24.000000000000000        6.4000000000000004        3.4961029454655810     
   24.000000000000000        7.2000000000000002        3.4964977706285980     
   24.000000000000000        8.0000000000000000        3.4975644300234583     
   24.000000000000000        8.8000000000000007        3.4971642075737854     
   24.000000000000000        9.6000000000000014        3.4972301395267800     
   24.000000000000000        10.400000000000000        3.4984537146586385     
   24.000000000000000        11.200000000000001        3.4946122974079890     
   24.000000000000000        12.000000000000000        3.4950573332130705     
   24.000000000000000        12.800000000000001        3.4944428450505698     
   24.000000000000000        13.600000000000001        3.4927814182231560     
   24.000000000000000        14.400000000000000        3.4979833297020861     
   24.000000000000000        15.200000000000001        3.4978821549244765     
   24.000000000000000        16.000000000000000        3.4958275550199511     
   24.000000000000000        16.800000000000001        3.4935304441574706     
   24.000000000000000        17.600000000000001        3.4896106996921121     
   24.000000000000000        18.400000000000002        3.4965732668349370     
   24.000000000000000        19.200000000000003        3.4883903446807354     
   24.000000000000000        20.000000000000000        3.4725707459333264     
   24.000000000000000        20.800000000000001        3.4476120912674890     
   24.000000000000000        21.600000000000001        3.4185863398294103     
   24.000000000000000        22.400000000000002        3.3874888584790113     
   24.000000000000000        23.200000000000003        3.3585949723918640     
   24.000000000000000        24.000000000000000        3.3326603505888799     
   24.000000000000000        24.800000000000001        3.3112874675380417     
   24.000000000000000        25.600000000000001        3.2954174434755221     
   24.000000000000000        26.400000000000002        3.2868503910835991     
   24.000000000000000        27.200000000000003        3.2828749182032233     
   24.000000000000000        28.000000000000000        3.2878949502624479     
   24.000000000000000        28.800000000000001        3.3014745013115059     
   24.000000000000000        29.600000000000001        3.3217763579464399     
   24.000000000000000        30.400000000000002        3.3502547139492580     
   24.000000000000000        31.200000000000003        3.3820240456486870     
   24.000000000000000        32.000000000000000        3.4165033259733568     

   24.800000000000001       0.80000000000000004        3.4182100755775231     
   24.800000000000001        1.6000000000000001        3.4455497174633813     
   24.800000000000001        2.4000000000000004        3.4699707629628982     
   24.800000000000001        3.2000000000000002        3.4865485772348084     
   24.800000000000001        4.0000000000000000        3.4964475757701821     
   24.800000000000001        4.8000000000000007        3.4975543506330231     
   24.800000000000001        5.6000000000000005        3.4908620782693847     
   24.800000000000001        6.4000000000000004        3.4911580715493900     
   24.800000000000001        7.2000000000000002        3.4942481584320855     
   24.800000000000001        8.0000000000000000        3.4955938257314561     
   24.800000000000001        8.8000000000000007        3.4957328889299362     
   24.800000000000001        9.6000000000000014        3.4941406796929062     
   24.800000000000001        10.400000000000000        3.4943068144404883     
   24.800000000000001        11.200000000000001        3.4933473757521520     
   24.800000000000001        12.000000000000000        3.4950619433255414     
   24.800000000000001        12.800000000000001        3.4931478826341200     
   24.800000000000001        13.600000000000001        3.4897354599105044     
   24.800000000000001        14.400000000000000        3.4987547963787948     
   24.800000000000001        15.200000000000001        3.4979555025057962     
   24.800000000000001        16.000000000000000        3.4965526830399676     
   24.800000000000001        16.800000000000001        3.4962038622205776     
   24.800000000000001        17.600000000000001        3.4957216550604615     
   24.800000000000001        18.400000000000002        3.4854147857465740     
   24.800000000000001        19.200000000000003        3.4698021040198395     
   24.800000000000001        20.000000000000000        3.4496364878183789     
   24.800000000000001        20.800000000000001        3.4235599148114435     
   24.800000000000001        21.600000000000001        3.3961060367114566     
   24.800000000000001        22.400000000000002        3.3693722424661616     
   24.800000000000001        23.200000000000003        3.3449722702349942     
   24.800000000000001        24.000000000000000        3.3241214283845317     
   24.800000000000001        24.800000000000001        3.3047400224699932     
   24.800000000000001        25.600000000000001        3.2929731780183213     
   24.800000000000001        26.400000000000002        3.2846191229733366     
   24.800000000000001        27.200000000000003        3.2820905952235031     
   24.800000000000001        28.000000000000000        3.2848438390051027     
   24.800000000000001        28.800000000000001        3.2927525663645838     
   24.800000000000001        29.600000000000001        3.3081968048634574     
   24.800000000000001        30.400000000000002        3.3301799691264877     
   24.800000000000001        31.200000000000003        3.3576344839180838     
   24.800000000000001        32.000000000000000        3.3871448651476985     

   25.600000000000001       0.80000000000000004        3.3857546110199022     
   25.600000000000001        1.6000000000000001        3.4137980390984599     
   25.600000000000001        2.4000000000000004        3.4386509018773221     
   25.600000000000001        3.2000000000000002        3.4579349657434868     
   25.600000000000001        4.0000000000000000        3.4744575324279836     
   25.600000000000001        4.8000000000000007        3.4852397952259233     
   25.600000000000001        5.6000000000000005        3.4934763710556536     
   25.600000000000001        6.4000000000000004        3.4947515023064395     
   25.600000000000001        7.2000000000000002        3.4981751995741015     
   25.600000000000001        8.0000000000000000        3.4880497272267053     
   25.600000000000001        8.8000000000000007        3.4891203401842130     
   25.600000000000001        9.6000000000000014        3.4895681846081850     
   25.600000000000001        10.400000000000000        3.4901634102335373     
   25.600000000000001        11.200000000000001        3.4899129534330378     
   25.600000000000001        12.000000000000000        3.4896581858583731     
   25.600000000000001        12.800000000000001        3.4980293248294951     
   25.600000000000001        13.600000000000001        3.4965129670849064     
   25.600000000000001        14.400000000000000        3.4943902582612427     
   25.600000000000001        15.200000000000001        3.4952119133455919     
   25.600000000000001        16.000000000000000        3.4921383251675269     
   25.600000000000001        16.800000000000001        3.4854437366562991     
   25.600000000000001        17.600000000000001        3.4743352589145227     
   25.600000000000001        18.400000000000002        3.4611094349370863     
   25.600000000000001        19.200000000000003        3.4416840851063522     
   25.600000000000001        20.000000000000000        3.4207079334095947     
   25.600000000000001        20.800000000000001        3.3972437208329698     
   25.600000000000001        21.600000000000001        3.3743655007800761     
   25.600000000000001        22.400000000000002        3.3514917921828520     
   25.600000000000001        23.200000000000003        3.3327430183810343     
   25.600000000000001        24.000000000000000        3.3149509345160317     
   25.600000000000001        24.800000000000001        3.3006777448298990     
   25.600000000000001        25.600000000000001        3.2910052856822949     
   25.600000000000001        26.400000000000002        3.2841405135174648     
   25.600000000000001        27.200000000000003        3.2815197908705906     
   25.600000000000001        28.000000000000000        3.2822843416716707     
   25.600000000000001        28.800000000000001        3.2873729858889216     
   25.600000000000001        29.600000000000001        3.2975623877966349     
   25.600000000000001        30.400000000000002        3.3130910629602779     
   25.600000000000001        31.200000000000003        3.3338521093407940     
   25.600000000000001        32.000000000000000        3.3588550342835433     

   26.400000000000002       0.80000000000000004        3.3546435278974727     
   26.400000000000002        1.6000000000000001        3.3773586287308444     
   26.400000000000002        2.4000000000000004        3.3998637512024175     
   26.400000000000002        3.2000000000000002        3.4221858841878543     
   26.400000000000002        4.0000000000000000        3.4393841957200291     
   26.400000000000002        4.8000000000000007        3.4548741509807770     
   26.400000000000002        5.6000000000000005        3.4653492565373334     
   26.400000000000002        6.4000000000000004        3.4745802217623547     
   26.400000000000002        7.2000000000000002        3.4816863247852643     
   26.400000000000002        8.0000000000000000        3.4863031335508410     
   26.400000000000002        8.8000000000000007        3.4889205916776342     
   26.400000000000002        9.6000000000000014        3.4904869726867935     
   26.400000000000002        10.400000000000000        3.4915261558672719     
   26.400000000000002        11.200000000000001        3.4902519881287386     
   26.400000000000002        12.000000000000000        3.4897455853764798     
   26.400000000000002        12.800000000000001        3.4878891823585589     
   26.400000000000002        13.600000000000001        3.4843315935844212     
   26.400000000000002        14.400000000000000        3.4802946363355485     
   26.400000000000002        15.200000000000001        3.4747696430088815     
   26.400000000000002        16.000000000000000        3.4680311842030784     
   26.400000000000002        16.800000000000001        3.4571497298690450     
   26.400000000000002        17.600000000000001        3.4438048456688608     
   26.400000000000002        18.400000000000002        3.4274514119640527     
   26.400000000000002        19.200000000000003        3.4086191398745567     
   26.400000000000002        20.000000000000000        3.3893626434273694     
   26.400000000000002        20.800000000000001        3.3724438925053244     
   26.400000000000002        21.600000000000001        3.3515862272590544     
   26.400000000000002        22.400000000000002        3.3354221586610397     
   26.400000000000002        23.200000000000003        3.3203041872319772     
   26.400000000000002        24.000000000000000        3.3090114328409652     
   26.400000000000002        24.800000000000001        3.2992543572581652     
   26.400000000000002        25.600000000000001        3.2906953605034963     
   26.400000000000002        26.400000000000002        3.2862178694718418     
   26.400000000000002        27.200000000000003        3.2817028011869502     
   26.400000000000002        28.000000000000000        3.2811936167712532     
   26.400000000000002        28.800000000000001        3.2830907700077687     
   26.400000000000002        29.600000000000001        3.2902549085095041     
   26.400000000000002        30.400000000000002        3.3009983477379325     
   26.400000000000002        31.200000000000003        3.3151827324768965     
   26.400000000000002        32.000000000000000        3.3330139243220538     

   27.200000000000003       0.80000000000000004        3.3273275683848462     
   27.200000000000003        1.6000000000000001        3.3448924745259934     
   27.200000000000003        2.4000000000000004        3.3633720200877106     
   27.200000000000003        3.2000000000000002        3.3816749701993030     
   27.200000000000003        4.0000000000000000        3.3981210835583679     
   27.200000000000003        4.8000000000000007        3.4142532923642595     
   27.200000000000003        5.6000000000000005        3.4274802096725625     
   27.200000000000003        6.4000000000000004        3.4384553145272303     
   27.200000000000003        7.2000000000000002        3.4462348514594128     
   27.200000000000003        8.0000000000000000        3.4522481555165556     
   27.200000000000003        8.8000000000000007        3.4570443879708486     
   27.200000000000003        9.6000000000000014        3.4597670701002170     
   27.200000000000003        10.400000000000000        3.4611119971907272     
   27.200000000000003        11.200000000000001        3.4614321529098877     
   27.200000000000003        12.000000000000000        3.4595526729308301     
   27.200000000000003        12.800000000000001        3.4561530542593175     
   27.200000000000003        13.600000000000001        3.4541884654893229     
   27.200000000000003        14.400000000000000        3.4478524037789078     
   27.200000000000003        15.200000000000001        3.4397974146808465     
   27.200000000000003        16.000000000000000        3.4294887988500036     
   27.200000000000003        16.800000000000001        3.4176822484729006     
   27.200000000000003        17.600000000000001        3.4044944071982837     
   27.200000000000003        18.400000000000002        3.3891375554937033     
   27.200000000000003        19.200000000000003        3.3743736237673878     
   27.200000000000003        20.000000000000000        3.3587994151960405     
   27.200000000000003        20.800000000000001        3.3451800292737457     
   27.200000000000003        21.600000000000001        3.3323598159690482     
   27.200000000000003        22.400000000000002        3.3203843985359622     
   27.200000000000003        23.200000000000003        3.3110640814688472     
   27.200000000000003        24.000000000000000        3.3044087447914801     
   27.200000000000003        24.800000000000001        3.2976271929118726     
   27.200000000000003        25.600000000000001        3.2918887590003587     
   27.200000000000003        26.400000000000002        3.2884337743286158     
   27.200000000000003        27.200000000000003        3.2852002018128554     
   27.200000000000003        28.000000000000000        3.2832613358149874     
   27.200000000000003        28.800000000000001        3.2825322036214688     
   27.200000000000003        29.600000000000001        3.2856180981365424     
   27.200000000000003        30.400000000000002        3.2919338611545816     
   27.200000000000003        31.200000000000003        3.2999944456894381     
   27.200000000000003        32.000000000000000        3.3116322777427682     

   28.000000000000000       0.80000000000000004        3.3048641237412912     
   28.000000000000000        1.6000000000000001        3.3162581712267092     
   28.000000000000000        2.4000000000000004        3.3303964929468588     
   28.000000000000000        3.2000000000000002        3.3442677925068893     
   28.000000000000000        4.0000000000000000        3.3581998890745766     
   28.000000000000000        4.8000000000000007        3.3727743001187585     
   28.000000000000000        5.6000000000000005        3.3836851625610995     
   28.000000000000000        6.4000000000000004        3.3940635234558867     
   28.000000000000000        7.2000000000000002        3.4023557586980711     
   28.000000000000000        8.0000000000000000        3.4091965538397124     
   28.000000000000000        8.8000000000000007        3.4145286113234463     
   28.000000000000000        9.6000000000000014        3.4170338120308479     
   28.000000000000000        10.400000000000000        3.4191265003935429     
   28.000000000000000        11.200000000000001        3.4187662576565510     
   28.000000000000000        12.000000000000000        3.4167048222751908     
   28.000000000000000        12.800000000000001        3.4141250433353272     
   28.000000000000000        13.600000000000001        3.4080871286415464     
   28.000000000000000        14.400000000000000        3.4025306063118057     
   28.000000000000000        15.200000000000001        3.3949735063854081     
   28.000000000000000        16.000000000000000        3.3870972719566796     
   28.000000000000000        16.800000000000001        3.3759110468488585     
   28.000000000000000        17.600000000000001        3.3642515003026090     
   28.000000000000000        18.400000000000002        3.3531150440593920     
   28.000000000000000        19.200000000000003        3.3428599109572974     
   28.000000000000000        20.000000000000000        3.3319544827052749     
   28.000000000000000        20.800000000000001        3.3228285202890100     
   28.000000000000000        21.600000000000001        3.3147565551827349     
   28.000000000000000        22.400000000000002        3.3103426746533149     
   28.000000000000000        23.200000000000003        3.3036981196651221     
   28.000000000000000        24.000000000000000        3.2996482727686223     
   28.000000000000000        24.800000000000001        3.2968644686554334     
   28.000000000000000        25.600000000000001        3.2930659481214586     
   28.000000000000000        26.400000000000002        3.2898414529970927     
   28.000000000000000        27.200000000000003        3.2864765453284068     
   28.000000000000000        28.000000000000000        3.2849004131382777     
   28.000000000000000        28.800000000000001        3.2829323550676626     
   28.000000000000000        29.600000000000001        3.2828896580584503     
   28.000000000000000        30.400000000000002        3.2844715688395882     
   28.000000000000000        31.200000000000003        3.2887818060429641     
   28.000000000000000        32.000000000000000        3.2953107893309448     

   28.800000000000001       0.80000000000000004        3.2876867394401410     
   28.800000000000001        1.6000000000000001        3.2948365347812349     
   28.800000000000001        2.4000000000000004        3.3028438536793669     
   28.800000000000001        3.2000000000000002        3.3120720605669622     
   28.800000000000001        4.0000000000000000        3.3212930950323938     
   28.800000000000001        4.8000000000000007        3.3326574208410698     
   28.800000000000001        5.6000000000000005        3.3424036317687387     
   28.800000000000001        6.4000000000000004        3.3508464323001004     
   28.800000000000001        7.2000000000000002        3.3575475943820532     
   28.800000000000001        8.0000000000000000        3.3642194352596158     
   28.800000000000001        8.8000000000000007        3.3693294296748757     
   28.800000000000001        9.6000000000000014        3.3711093204831637     
   28.800000000000001        10.400000000000000        3.3733841828377273     
   28.800000000000001        11.200000000000001        3.3733213415478258     
   28.800000000000001        12.000000000000000        3.3717332781277745     
   28.800000000000001        12.800000000000001        3.3682857717244037     
   28.800000000000001        13.600000000000001        3.3642815004495854     
   28.800000000000001        14.400000000000000        3.3583474611983624     
   28.800000000000001        15.200000000000001        3.3534726364764711     
   28.800000000000001        16.000000000000000        3.3454578627388125     
   28.800000000000001        16.800000000000001        3.3351582346750672     
   28.800000000000001        17.600000000000001        3.3280593824921567     
   28.800000000000001        18.400000000000002        3.3217314667413786     
   28.800000000000001        19.200000000000003        3.3153846666584608     
   28.800000000000001        20.000000000000000        3.3093332725347171     
   28.800000000000001        20.800000000000001        3.3035732958787527     
   28.800000000000001        21.600000000000001        3.3001293920745796     
   28.800000000000001        22.400000000000002        3.2991933543333638     
   28.800000000000001        23.200000000000003        3.2972425592653072     
   28.800000000000001        24.000000000000000        3.2968802551763416     
   28.800000000000001        24.800000000000001        3.2955693924417515     
   28.800000000000001        25.600000000000001        3.2941999539462237     
   28.800000000000001        26.400000000000002        3.2916108078289508     
   28.800000000000001        27.200000000000003        3.2907193703703053     
   28.800000000000001        28.000000000000000        3.2869154205232833     
   28.800000000000001        28.800000000000001        3.2842009222843527     
   28.800000000000001        29.600000000000001        3.2822216276076062     
   28.800000000000001        30.400000000000002        3.2807281199867067     
   28.800000000000001        31.200000000000003        3.2812599850917814     
   28.800000000000001        32.000000000000000        3.2829731454779321     

   29.600000000000001       0.80000000000000004        3.2757799585507033     
   29.600000000000001        1.6000000000000001        3.2795546545859855     
   29.600000000000001        2.4000000000000004        3.2827286707793930     
   29.600000000000001        3.2000000000000002        3.2885016318759099     
   29.600000000000001        4.0000000000000000        3.2947546080071253     
   29.600000000000001        4.8000000000000007        3.3019666550286702     
   29.600000000000001        5.6000000000000005        3.3094797338067776     
   29.600000000000001        6.4000000000000004        3.3157844406712123     
   29.600000000000001        7.2000000000000002        3.3222065214064700     
   29.600000000000001        8.0000000000000000        3.3273317208050179     
   29.600000000000001        8.8000000000000007        3.3315336053832842     
   29.600000000000001        9.6000000000000014        3.3325185400722193     
   29.600000000000001        10.400000000000000        3.3346388445683295     
   29.600000000000001        11.200000000000001        3.3347159874433676     
   29.600000000000001        12.000000000000000        3.3332737944541919     
   29.600000000000001        12.800000000000001        3.3300737182722790     
   29.600000000000001        13.600000000000001        3.3259870139011509     
   29.600000000000001        14.400000000000000        3.3222137239805658     
   29.600000000000001        15.200000000000001        3.3170396679877778     
   29.600000000000001        16.000000000000000        3.3123321965571568     
   29.600000000000001        16.800000000000001        3.3060645143503540     
   29.600000000000001        17.600000000000001        3.2996107552192528     
   29.600000000000001        18.400000000000002        3.2970511737384314     
   29.600000000000001        19.200000000000003        3.2937637928802701     
   29.600000000000001        20.000000000000000        3.2912651155101802     
   29.600000000000001        20.800000000000001        3.2903047990273753     
   29.600000000000001        21.600000000000001        3.2918581533855189     
   29.600000000000001        22.400000000000002        3.2922087353946079     
   29.600000000000001        23.200000000000003        3.2933213364867679     
   29.600000000000001        24.000000000000000        3.2942416333740629     
   29.600000000000001        24.800000000000001        3.2951825788093356     
   29.600000000000001        25.600000000000001        3.2949908675671802     
   29.600000000000001        26.400000000000002        3.2948327016713739     
   29.600000000000001        27.200000000000003        3.2916853997232050     
   29.600000000000001        28.000000000000000        3.2907206670429807     
   29.600000000000001        28.800000000000001        3.2861936138471881     
   29.600000000000001        29.600000000000001        3.2825793249096527     
   29.600000000000001        30.400000000000002        3.2784089744862737     
   29.600000000000001        31.200000000000003        3.2751747261748325     
   29.600000000000001        32.000000000000000        3.2749813866268203     

   30.400000000000002       0.80000000000000004        3.2699852544718540     
   30.400000000000002        1.6000000000000001        3.2696866498545121     
   30.400000000000002        2.4000000000000004        3.2708147081567205     
   30.400000000000002        3.2000000000000002        3.2743173711726525     
   30.400000000000002        4.0000000000000000        3.2784089460688723     
   30.400000000000002        4.8000000000000007        3.2831422065518057     
   30.400000000000002        5.6000000000000005        3.2888070634923956     
   30.400000000000002        6.4000000000000004        3.2943451160748762     
   30.400000000000002        7.2000000000000002        3.2995169490077476     
   30.400000000000002        8.0000000000000000        3.3032026961590444     
   30.400000000000002        8.8000000000000007        3.3064401514563104     
   30.400000000000002        9.6000000000000014        3.3091406460018091     
   30.400000000000002        10.400000000000000        3.3092694626883188     
   30.400000000000002        11.200000000000001        3.3095018081614995     
   30.400000000000002        12.000000000000000        3.3082898382710422     
   30.400000000000002        12.800000000000001        3.3052657894369051     
   30.400000000000002        13.600000000000001        3.3004642249050109     
   30.400000000000002        14.400000000000000        3.2976607321492275     
   30.400000000000002        15.200000000000001        3.2943141667632085     
   30.400000000000002        16.000000000000000        3.2892477064775871     
   30.400000000000002        16.800000000000001        3.2856673562201020     
   30.400000000000002        17.600000000000001        3.2816513876252746     
   30.400000000000002        18.400000000000002        3.2801115796092177     
   30.400000000000002        19.200000000000003        3.2798672925231922     
   30.400000000000002        20.000000000000000        3.2811450046222057     
   30.400000000000002        20.800000000000001        3.2809210433105069     
   30.400000000000002        21.600000000000001        3.2833262936153953     
   30.400000000000002        22.400000000000002        3.2864478146060980     
   30.400000000000002        23.200000000000003        3.2901293185138107     
   30.400000000000002        24.000000000000000        3.2928076305343943     
   30.400000000000002        24.800000000000001        3.2942766180487255     
   30.400000000000002        25.600000000000001        3.2967106935525670     
   30.400000000000002        26.400000000000002        3.2941501871327175     
   30.400000000000002        27.200000000000003        3.2931721406417185     
   30.400000000000002        28.000000000000000        3.2909940704772476     
   30.400000000000002        28.800000000000001        3.2868992273096502     
   30.400000000000002        29.600000000000001        3.2821092723592056     
   30.400000000000002        30.400000000000002        3.2773840745393610     
   30.400000000000002        31.200000000000003        3.2739433994174787     
   30.400000000000002        32.000000000000000        3.2713448583163820     

   31.200000000000003       0.80000000000000004        3.2682216632063250     
   31.200000000000003        1.6000000000000001        3.2665687513369908     
   31.200000000000003        2.4000000000000004        3.2682742440615269     
   31.200000000000003        3.2000000000000002        3.2705277918409954     
   31.200000000000003        4.0000000000000000        3.2739280914517397     
   31.200000000000003        4.8000000000000007        3.2786234162758667     
   31.200000000000003        5.6000000000000005        3.2837006322052713     
   31.200000000000003        6.4000000000000004        3.2879792728024824     
   31.200000000000003        7.2000000000000002        3.2934417308213009     
   31.200000000000003        8.0000000000000000        3.2977971832919266     
   31.200000000000003        8.8000000000000007        3.3004065919891969     
   31.200000000000003        9.6000000000000014        3.3021140704859486     
   31.200000000000003        10.400000000000000        3.3036308990385299     
   31.200000000000003        11.200000000000001        3.3022222439859514     
   31.200000000000003        12.000000000000000        3.2997584871440262     
   31.200000000000003        12.800000000000001        3.2979153972057391     
   31.200000000000003        13.600000000000001        3.2941422598226655     
   31.200000000000003        14.400000000000000        3.2890467289463086     
   31.200000000000003        15.200000000000001        3.2845934916770481     
   31.200000000000003        16.000000000000000        3.2805083664940260     
   31.200000000000003        16.800000000000001        3.2757406110400629     
   31.200000000000003        17.600000000000001        3.2742154942936486     
   31.200000000000003        18.400000000000002        3.2725078575281330     
   31.200000000000003        19.200000000000003        3.2711297948031444     
   31.200000000000003        20.000000000000000        3.2736199564151240     
   31.200000000000003        20.800000000000001        3.2752751718878503     
   31.200000000000003        21.600000000000001        3.2784355431131851     
   31.200000000000003        22.400000000000002        3.2825518290138804     
   31.200000000000003        23.200000000000003        3.2867033876043985     
   31.200000000000003        24.000000000000000        3.2925434392826052     
   31.200000000000003        24.800000000000001        3.2932024132563549     
   31.200000000000003        25.600000000000001        3.2948546111321759     
   31.200000000000003        26.400000000000002        3.2954616870889768     
   31.200000000000003        27.200000000000003        3.2936754587324035     
   31.200000000000003        28.000000000000000        3.2911152215482167     
   31.200000000000003        28.800000000000001        3.2878503615475387     
   31.200000000000003        29.600000000000001        3.2824767605783198     
   31.200000000000003        30.400000000000002        3.2773800361649346     
   31.200000000000003        31.200000000000003        3.2740105522419216     
   31.200000000000003        32.000000000000000        3.2708710375029919     

   32.000000000000000       0.80000000000000004        3.2711933535707169     
   32.000000000000000        1.6000000000000001        3.2719049762383401     
   32.000000000000000        2.4000000000000004        3.2742423718418174     
   32.000000000000000        3.2000000000000002        3.2776808678300760     
   32.000000000000000        4.0000000000000000        3.2825900161755550     
   32.000000000000000        4.8000000000000007        3.2885955863131398     
   32.000000000000000        5.6000000000000005        3.2941419252583466     
   32.000000000000000        6.4000000000000004        3.2998312846624169     
   32.000000000000000        7.2000000000000002        3.3056876893549285     
   32.000000000000000        8.0000000000000000        3.3108758216453524     
   32.000000000000000        8.8000000000000007        3.3143354798114339     
   32.000000000000000        9.6000000000000014        3.3164605553766093     
   32.000000000000000        10.400000000000000        3.3158367293556750     
   32.000000000000000        11.200000000000001        3.3147637350154633     
   32.000000000000000        12.000000000000000        3.3130275831123313     
   32.000000000000000        12.800000000000001        3.3085789958905472     
   32.000000000000000        13.600000000000001        3.3045503992209988     
   32.000000000000000        14.400000000000000        3.2985062459738019     
   32.000000000000000        15.200000000000001        3.2918619120513051     
   32.000000000000000        16.000000000000000        3.2863056336466467     
   32.000000000000000        16.800000000000001        3.2809193934209446     
   32.000000000000000        17.600000000000001        3.2773717091006724     
   32.000000000000000        18.400000000000002        3.2737300774138434     
   32.000000000000000        19.200000000000003        3.2722907190581987     
   32.000000000000000        20.000000000000000        3.2715829558335190     
   32.000000000000000        20.800000000000001        3.2741511525454503     
   32.000000000000000        21.600000000000001        3.2769193256295077     
   32.000000000000000        22.400000000000002        3.2789327340862426     
   32.000000000000000        23.200000000000003        3.2856949750753026     
   32.000000000000000        24.000000000000000        3.2885148111025200     
   32.000000000000000        24.800000000000001        3.2913739324477240     
   32.000000000000000        25.600000000000001        3.2933929482724222     
   32.000000000000000        26.400000000000002        3.2940251784010841     
   32.000000000000000        27.200000000000003        3.2925070045665357     
   32.000000000000000        28.000000000000000        3.2900661524975181     
   32.000000000000000        28.800000000000001        3.2870217824853105     
   32.000000000000000        29.600000000000001        3.2835456851102216     
   32.000000000000000        30.400000000000002        3.2787282383673113     
   32.000000000000000        31.200000000000003        3.2747727324756783     
   32.000000000000000        32.000000000000000        3.2728305534045932     
