# Supplementary material for: A first-principles phase field method for quantitatively predicting multi-composition phase separation without thermodynamic empirical parameter
Source: Nat Commun. 2019 Aug 1;10:3451. doi: 10.1038/s41467-019-11248-z (PMC6671953; doi:10.1038/s41467-019-11248-z)
Supplement: Supplementary file 3 — Source Data [file 41467_2019_11248_MOESM3_ESM.zip › supplementary-files/data-files/Fig.7/Fig7-g-Ni75%/out_Ni_100000-16.0]

  0.80000000000000004       0.80000000000000004        3.4941154394536125     
  0.80000000000000004        1.6000000000000001        3.4948160133788866     
  0.80000000000000004        2.4000000000000004        3.5055116693106374     
  0.80000000000000004        3.2000000000000002        3.4936938620447568     
  0.80000000000000004        4.0000000000000000        3.5048468662152943     
  0.80000000000000004        4.8000000000000007        3.5037264493540503     
  0.80000000000000004        5.6000000000000005        3.4937961679367424     
  0.80000000000000004        6.4000000000000004        3.5049373030246764     
  0.80000000000000004        7.2000000000000002        3.4934747207853687     
  0.80000000000000004        8.0000000000000000        3.5050109460977743     
  0.80000000000000004        8.8000000000000007        3.4935699054874356     
  0.80000000000000004        9.6000000000000014        3.5052952984786243     
  0.80000000000000004        10.400000000000000        3.4949303135721133     
  0.80000000000000004        11.200000000000001        3.4954387488155820     
  0.80000000000000004        12.000000000000000        3.5045524958199517     
  0.80000000000000004        12.800000000000001        3.4949505761326960     
  0.80000000000000004        13.600000000000001        3.5049344878026654     
  0.80000000000000004        14.400000000000000        3.5058623612628117     
  0.80000000000000004        15.200000000000001        3.4967221792496019     
  0.80000000000000004        16.000000000000000        3.5055670681778608     
  0.80000000000000004        16.800000000000001        3.4943586919396674     
  0.80000000000000004        17.600000000000001        3.5078840081032308     
  0.80000000000000004        18.400000000000002        3.4963352774579843     
  0.80000000000000004        19.200000000000003        3.4960461513609009     
  0.80000000000000004        20.000000000000000        3.5064715472749475     
  0.80000000000000004        20.800000000000001        3.4967130763765364     
  0.80000000000000004        21.600000000000001        3.5071226422628801     
  0.80000000000000004        22.400000000000002        3.4956371612048844     
  0.80000000000000004        23.200000000000003        3.5051188639282582     
  0.80000000000000004        24.000000000000000        3.4952723078879009     
  0.80000000000000004        24.800000000000001        3.5064300345898567     
  0.80000000000000004        25.600000000000001        3.5028009826964839     
  0.80000000000000004        26.400000000000002        3.4963572805544536     
  0.80000000000000004        27.200000000000003        3.4962350168820655     
  0.80000000000000004        28.000000000000000        3.5072072264564991     
  0.80000000000000004        28.800000000000001        3.4950901399131320     
  0.80000000000000004        29.600000000000001        3.5056559291231211     
  0.80000000000000004        30.400000000000002        3.5050842258634329     
  0.80000000000000004        31.200000000000003        3.4943634806816108     
  0.80000000000000004        32.000000000000000        3.5073024997161717     

   1.6000000000000001       0.80000000000000004        3.5051908811329882     
   1.6000000000000001        1.6000000000000001        3.5055119506221466     
   1.6000000000000001        2.4000000000000004        3.4935078804562898     
   1.6000000000000001        3.2000000000000002        3.5067568829402052     
   1.6000000000000001        4.0000000000000000        3.4933923612297244     
   1.6000000000000001        4.8000000000000007        3.5036289985236002     
   1.6000000000000001        5.6000000000000005        3.5027047850175022     
   1.6000000000000001        6.4000000000000004        3.4934326535048901     
   1.6000000000000001        7.2000000000000002        3.5032221819572960     
   1.6000000000000001        8.0000000000000000        3.4928597241947075     
   1.6000000000000001        8.8000000000000007        3.5054959316935004     
   1.6000000000000001        9.6000000000000014        3.4925938047551388     
   1.6000000000000001        10.400000000000000        3.5043011424466486     
   1.6000000000000001        11.200000000000001        3.5029267711281600     
   1.6000000000000001        12.000000000000000        3.4953688794732796     
   1.6000000000000001        12.800000000000001        3.5049238363855020     
   1.6000000000000001        13.600000000000001        3.4951284033359928     
   1.6000000000000001        14.400000000000000        3.5046288650607531     
   1.6000000000000001        15.200000000000001        3.4963866286117598     
   1.6000000000000001        16.000000000000000        3.4949543967836045     
   1.6000000000000001        16.800000000000001        3.5062037749935282     
   1.6000000000000001        17.600000000000001        3.4943955739757802     
   1.6000000000000001        18.400000000000002        3.5061281071614210     
   1.6000000000000001        19.200000000000003        3.5047886149182221     
   1.6000000000000001        20.000000000000000        3.5053757639383010     
   1.6000000000000001        20.800000000000001        3.4948377026773065     
   1.6000000000000001        21.600000000000001        3.4963405866678068     
   1.6000000000000001        22.400000000000002        3.5062835134968466     
   1.6000000000000001        23.200000000000003        3.4954851749952343     
   1.6000000000000001        24.000000000000000        3.5068863745925651     
   1.6000000000000001        24.800000000000001        3.4967781456651865     
   1.6000000000000001        25.600000000000001        3.4954855467537631     
   1.6000000000000001        26.400000000000002        3.5053804928147194     
   1.6000000000000001        27.200000000000003        3.5069823540125760     
   1.6000000000000001        28.000000000000000        3.4959967714647098     
   1.6000000000000001        28.800000000000001        3.5073771773007936     
   1.6000000000000001        29.600000000000001        3.4952025043463988     
   1.6000000000000001        30.400000000000002        3.5047045852291685     
   1.6000000000000001        31.200000000000003        3.5052126375551507     
   1.6000000000000001        32.000000000000000        3.4957321885253565     

   2.4000000000000004       0.80000000000000004        3.4959225975824246     
   2.4000000000000004        1.6000000000000001        3.4952464787561182     
   2.4000000000000004        2.4000000000000004        3.5044809050843706     
   2.4000000000000004        3.2000000000000002        3.4933463615103073     
   2.4000000000000004        4.0000000000000000        3.5062816137988277     
   2.4000000000000004        4.8000000000000007        3.4928192033579060     
   2.4000000000000004        5.6000000000000005        3.5033172039163110     
   2.4000000000000004        6.4000000000000004        3.4940250150072281     
   2.4000000000000004        7.2000000000000002        3.5027309911131566     
   2.4000000000000004        8.0000000000000000        3.5029786477225322     
   2.4000000000000004        8.8000000000000007        3.4934862929685808     
   2.4000000000000004        9.6000000000000014        3.5046307423551504     
   2.4000000000000004        10.400000000000000        3.4932444436828676     
   2.4000000000000004        11.200000000000001        3.5042964594737498     
   2.4000000000000004        12.000000000000000        3.4942922154151574     
   2.4000000000000004        12.800000000000001        3.5044042737667951     
   2.4000000000000004        13.600000000000001        3.4944246180913883     
   2.4000000000000004        14.400000000000000        3.5048667413806638     
   2.4000000000000004        15.200000000000001        3.4956171639321774     
   2.4000000000000004        16.000000000000000        3.5068205543313260     
   2.4000000000000004        16.800000000000001        3.4959876465896547     
   2.4000000000000004        17.600000000000001        3.5059565651898286     
   2.4000000000000004        18.400000000000002        3.4953047127957859     
   2.4000000000000004        19.200000000000003        3.4976966479232723     
   2.4000000000000004        20.000000000000000        3.4956699629870780     
   2.4000000000000004        20.800000000000001        3.5065134597382666     
   2.4000000000000004        21.600000000000001        3.4959093127919343     
   2.4000000000000004        22.400000000000002        3.5061709788140663     
   2.4000000000000004        23.200000000000003        3.4965443347601375     
   2.4000000000000004        24.000000000000000        3.5069949840769037     
   2.4000000000000004        24.800000000000001        3.4959888706634143     
   2.4000000000000004        25.600000000000001        3.5076147829923872     
   2.4000000000000004        26.400000000000002        3.4968800448245925     
   2.4000000000000004        27.200000000000003        3.4975152906818483     
   2.4000000000000004        28.000000000000000        3.5060449459471412     
   2.4000000000000004        28.800000000000001        3.4952971050922268     
   2.4000000000000004        29.600000000000001        3.5076044138895921     
   2.4000000000000004        30.400000000000002        3.4965521263412542     
   2.4000000000000004        31.200000000000003        3.5038786986755932     
   2.4000000000000004        32.000000000000000        3.5045246674832788     

   3.2000000000000002       0.80000000000000004        3.5046727363927785     
   3.2000000000000002        1.6000000000000001        3.4947493325384640     
   3.2000000000000002        2.4000000000000004        3.4942900486719064     
   3.2000000000000002        3.2000000000000002        3.5051352281089572     
   3.2000000000000002        4.0000000000000000        3.4936781261011660     
   3.2000000000000002        4.8000000000000007        3.5049678701512899     
   3.2000000000000002        5.6000000000000005        3.4933711387646449     
   3.2000000000000002        6.4000000000000004        3.5033417269496212     
   3.2000000000000002        7.2000000000000002        3.4932078271423941     
   3.2000000000000002        8.0000000000000000        3.5033789395384818     
   3.2000000000000002        8.8000000000000007        3.4940743496623039     
   3.2000000000000002        9.6000000000000014        3.4942895939484857     
   3.2000000000000002        10.400000000000000        3.5038133139785694     
   3.2000000000000002        11.200000000000001        3.4949936869154810     
   3.2000000000000002        12.000000000000000        3.5048171383842495     
   3.2000000000000002        12.800000000000001        3.4929498110929460     
   3.2000000000000002        13.600000000000001        3.5052486080209198     
   3.2000000000000002        14.400000000000000        3.4940884090278890     
   3.2000000000000002        15.200000000000001        3.5063275731443508     
   3.2000000000000002        16.000000000000000        3.4941212228701022     
   3.2000000000000002        16.800000000000001        3.5078299757079443     
   3.2000000000000002        17.600000000000001        3.4931623654525921     
   3.2000000000000002        18.400000000000002        3.5059995884462674     
   3.2000000000000002        19.200000000000003        3.4957053361970991     
   3.2000000000000002        20.000000000000000        3.5073132197299697     
   3.2000000000000002        20.800000000000001        3.4954171469741313     
   3.2000000000000002        21.600000000000001        3.5067188700604106     
   3.2000000000000002        22.400000000000002        3.4952957370746471     
   3.2000000000000002        23.200000000000003        3.5071317292277158     
   3.2000000000000002        24.000000000000000        3.4952572558533803     
   3.2000000000000002        24.800000000000001        3.5071478997625025     
   3.2000000000000002        25.600000000000001        3.4954814524193569     
   3.2000000000000002        26.400000000000002        3.5070038522085292     
   3.2000000000000002        27.200000000000003        3.4969747665257258     
   3.2000000000000002        28.000000000000000        3.4959188134479429     
   3.2000000000000002        28.800000000000001        3.5063453284767245     
   3.2000000000000002        29.600000000000001        3.4947534001530633     
   3.2000000000000002        30.400000000000002        3.5057545803413674     
   3.2000000000000002        31.200000000000003        3.5030260338489660     
   3.2000000000000002        32.000000000000000        3.5037524930159729     

   4.0000000000000000       0.80000000000000004        3.4946647496468772     
   4.0000000000000000        1.6000000000000001        3.5036410913870921     
   4.0000000000000000        2.4000000000000004        3.5042580006333610     
   4.0000000000000000        3.2000000000000002        3.4943401908480993     
   4.0000000000000000        4.0000000000000000        3.5040347681903210     
   4.0000000000000000        4.8000000000000007        3.4931611250167087     
   4.0000000000000000        5.6000000000000005        3.5046918712185882     
   4.0000000000000000        6.4000000000000004        3.4925733514235522     
   4.0000000000000000        7.2000000000000002        3.5043935909294008     
   4.0000000000000000        8.0000000000000000        3.4927347421717960     
   4.0000000000000000        8.8000000000000007        3.5043120567975654     
   4.0000000000000000        9.6000000000000014        3.4940622905428294     
   4.0000000000000000        10.400000000000000        3.5043825450827177     
   4.0000000000000000        11.200000000000001        3.4952869786939913     
   4.0000000000000000        12.000000000000000        3.5033017064928682     
   4.0000000000000000        12.800000000000001        3.5038404648538548     
   4.0000000000000000        13.600000000000001        3.4932522803203874     
   4.0000000000000000        14.400000000000000        3.5060541973004788     
   4.0000000000000000        15.200000000000001        3.4943040019288452     
   4.0000000000000000        16.000000000000000        3.5057758475337031     
   4.0000000000000000        16.800000000000001        3.4934543770784936     
   4.0000000000000000        17.600000000000001        3.5066574997134530     
   4.0000000000000000        18.400000000000002        3.4939867121745110     
   4.0000000000000000        19.200000000000003        3.5069285786444859     
   4.0000000000000000        20.000000000000000        3.4950078967916283     
   4.0000000000000000        20.800000000000001        3.5070622727555159     
   4.0000000000000000        21.600000000000001        3.4954128912840599     
   4.0000000000000000        22.400000000000002        3.5072637688634600     
   4.0000000000000000        23.200000000000003        3.4956096057353747     
   4.0000000000000000        24.000000000000000        3.5072105432182346     
   4.0000000000000000        24.800000000000001        3.4953430549001161     
   4.0000000000000000        25.600000000000001        3.5074161372143906     
   4.0000000000000000        26.400000000000002        3.4957287160818740     
   4.0000000000000000        27.200000000000003        3.5058355987808998     
   4.0000000000000000        28.000000000000000        3.4960788018288143     
   4.0000000000000000        28.800000000000001        3.4955319564663592     
   4.0000000000000000        29.600000000000001        3.5065118925642254     
   4.0000000000000000        30.400000000000002        3.4962597198922203     
   4.0000000000000000        31.200000000000003        3.5045769983889503     
   4.0000000000000000        32.000000000000000        3.4949298565796263     

   4.8000000000000007       0.80000000000000004        3.5042648729694323     
   4.8000000000000007        1.6000000000000001        3.5032365723902634     
   4.8000000000000007        2.4000000000000004        3.4933971531037811     
   4.8000000000000007        3.2000000000000002        3.5033434801688572     
   4.8000000000000007        4.0000000000000000        3.4929435998109235     
   4.8000000000000007        4.8000000000000007        3.5057069111826404     
   4.8000000000000007        5.6000000000000005        3.4928529705542202     
   4.8000000000000007        6.4000000000000004        3.5072485738162600     
   4.8000000000000007        7.2000000000000002        3.4906714521387103     
   4.8000000000000007        8.0000000000000000        3.5057814992277812     
   4.8000000000000007        8.8000000000000007        3.4931414816672222     
   4.8000000000000007        9.6000000000000014        3.5036340035159523     
   4.8000000000000007        10.400000000000000        3.4934139051597928     
   4.8000000000000007        11.200000000000001        3.5042526044738400     
   4.8000000000000007        12.000000000000000        3.4938156071591990     
   4.8000000000000007        12.800000000000001        3.5030117974510628     
   4.8000000000000007        13.600000000000001        3.5036312341514684     
   4.8000000000000007        14.400000000000000        3.4938428100700536     
   4.8000000000000007        15.200000000000001        3.5046441382763458     
   4.8000000000000007        16.000000000000000        3.4930737427134382     
   4.8000000000000007        16.800000000000001        3.5055949117732323     
   4.8000000000000007        17.600000000000001        3.4943609817890264     
   4.8000000000000007        18.400000000000002        3.5072609955573633     
   4.8000000000000007        19.200000000000003        3.4944064981658265     
   4.8000000000000007        20.000000000000000        3.5060867128796165     
   4.8000000000000007        20.800000000000001        3.4947258185241763     
   4.8000000000000007        21.600000000000001        3.5068871867644464     
   4.8000000000000007        22.400000000000002        3.4950895068908077     
   4.8000000000000007        23.200000000000003        3.5077337706767793     
   4.8000000000000007        24.000000000000000        3.4950419845148142     
   4.8000000000000007        24.800000000000001        3.5071787041010318     
   4.8000000000000007        25.600000000000001        3.4951695253119981     
   4.8000000000000007        26.400000000000002        3.5073247371387564     
   4.8000000000000007        27.200000000000003        3.4944031550747754     
   4.8000000000000007        28.000000000000000        3.5065658300382170     
   4.8000000000000007        28.800000000000001        3.4946627861928246     
   4.8000000000000007        29.600000000000001        3.5055400979020646     
   4.8000000000000007        30.400000000000002        3.4949991789741843     
   4.8000000000000007        31.200000000000003        3.5074217206237712     
   4.8000000000000007        32.000000000000000        3.4951075310863184     

   5.6000000000000005       0.80000000000000004        3.5048181668294127     
   5.6000000000000005        1.6000000000000001        3.4930189423106124     
   5.6000000000000005        2.4000000000000004        3.5061293150853379     
   5.6000000000000005        3.2000000000000002        3.4935067183656141     
   5.6000000000000005        4.0000000000000000        3.5048965340772980     
   5.6000000000000005        4.8000000000000007        3.4926418047345935     
   5.6000000000000005        5.6000000000000005        3.5046803192243683     
   5.6000000000000005        6.4000000000000004        3.4927382246589858     
   5.6000000000000005        7.2000000000000002        3.5047906319291466     
   5.6000000000000005        8.0000000000000000        3.4931904671854945     
   5.6000000000000005        8.8000000000000007        3.5037455635409041     
   5.6000000000000005        9.6000000000000014        3.4921861905625762     
   5.6000000000000005        10.400000000000000        3.5043465323116632     
   5.6000000000000005        11.200000000000001        3.4935120182203949     
   5.6000000000000005        12.000000000000000        3.5032903875253716     
   5.6000000000000005        12.800000000000001        3.4933680780863172     
   5.6000000000000005        13.600000000000001        3.5036876326387176     
   5.6000000000000005        14.400000000000000        3.4950784347433155     
   5.6000000000000005        15.200000000000001        3.5036939163363852     
   5.6000000000000005        16.000000000000000        3.5052338450596450     
   5.6000000000000005        16.800000000000001        3.4934943020429823     
   5.6000000000000005        17.600000000000001        3.5065257360649387     
   5.6000000000000005        18.400000000000002        3.4921129237023441     
   5.6000000000000005        19.200000000000003        3.5065349677272448     
   5.6000000000000005        20.000000000000000        3.4951780177368517     
   5.6000000000000005        20.800000000000001        3.5064692821127901     
   5.6000000000000005        21.600000000000001        3.4940195407052039     
   5.6000000000000005        22.400000000000002        3.5069384119479201     
   5.6000000000000005        23.200000000000003        3.4951679147195227     
   5.6000000000000005        24.000000000000000        3.5068979925295709     
   5.6000000000000005        24.800000000000001        3.4951328224333671     
   5.6000000000000005        25.600000000000001        3.5066154687529698     
   5.6000000000000005        26.400000000000002        3.4952666211439150     
   5.6000000000000005        27.200000000000003        3.5068607274160062     
   5.6000000000000005        28.000000000000000        3.4945597367578136     
   5.6000000000000005        28.800000000000001        3.5058023345294416     
   5.6000000000000005        29.600000000000001        3.4946763444377571     
   5.6000000000000005        30.400000000000002        3.5052552241147850     
   5.6000000000000005        31.200000000000003        3.4950421339433242     
   5.6000000000000005        32.000000000000000        3.4949729599369004     

   6.4000000000000004       0.80000000000000004        3.4934147579795933     
   6.4000000000000004        1.6000000000000001        3.5055942160454001     
   6.4000000000000004        2.4000000000000004        3.4924310167525099     
   6.4000000000000004        3.2000000000000002        3.5052804454994124     
   6.4000000000000004        4.0000000000000000        3.4930810626625566     
   6.4000000000000004        4.8000000000000007        3.5052405151522175     
   6.4000000000000004        5.6000000000000005        3.4911894111630306     
   6.4000000000000004        6.4000000000000004        3.5048419180711834     
   6.4000000000000004        7.2000000000000002        3.4930257169752053     
   6.4000000000000004        8.0000000000000000        3.5048003366201148     
   6.4000000000000004        8.8000000000000007        3.4923934620745927     
   6.4000000000000004        9.6000000000000014        3.5045236250288787     
   6.4000000000000004        10.400000000000000        3.4934711614675713     
   6.4000000000000004        11.200000000000001        3.5043849511509695     
   6.4000000000000004        12.000000000000000        3.4947879490707492     
   6.4000000000000004        12.800000000000001        3.5043792798426221     
   6.4000000000000004        13.600000000000001        3.4936874511796754     
   6.4000000000000004        14.400000000000000        3.5032636354412379     
   6.4000000000000004        15.200000000000001        3.4928223094045348     
   6.4000000000000004        16.000000000000000        3.4949588930565567     
   6.4000000000000004        16.800000000000001        3.5036009825997789     
   6.4000000000000004        17.600000000000001        3.4933978279869287     
   6.4000000000000004        18.400000000000002        3.5063379657343710     
   6.4000000000000004        19.200000000000003        3.4947262581802292     
   6.4000000000000004        20.000000000000000        3.5060152155505464     
   6.4000000000000004        20.800000000000001        3.4942832606568035     
   6.4000000000000004        21.600000000000001        3.5061806769021011     
   6.4000000000000004        22.400000000000002        3.4954127619487636     
   6.4000000000000004        23.200000000000003        3.5069612637717338     
   6.4000000000000004        24.000000000000000        3.4952213669967147     
   6.4000000000000004        24.800000000000001        3.5050488012177707     
   6.4000000000000004        25.600000000000001        3.4948279807820595     
   6.4000000000000004        26.400000000000002        3.5063518552818089     
   6.4000000000000004        27.200000000000003        3.4943633988898744     
   6.4000000000000004        28.000000000000000        3.5062512071771725     
   6.4000000000000004        28.800000000000001        3.4956688508394933     
   6.4000000000000004        29.600000000000001        3.4959552835074188     
   6.4000000000000004        30.400000000000002        3.5038804254822722     
   6.4000000000000004        31.200000000000003        3.4952836584329354     
   6.4000000000000004        32.000000000000000        3.5051977715991285     

   7.2000000000000002       0.80000000000000004        3.5051272300578913     
   7.2000000000000002        1.6000000000000001        3.4924200127952871     
   7.2000000000000002        2.4000000000000004        3.5052610569872504     
   7.2000000000000002        3.2000000000000002        3.4930835261467585     
   7.2000000000000002        4.0000000000000000        3.5052588185660163     
   7.2000000000000002        4.8000000000000007        3.4953131387958742     
   7.2000000000000002        5.6000000000000005        3.5044592918910338     
   7.2000000000000002        6.4000000000000004        3.4928671234040078     
   7.2000000000000002        7.2000000000000002        3.5043522683913784     
   7.2000000000000002        8.0000000000000000        3.4931029452996714     
   7.2000000000000002        8.8000000000000007        3.5044356519488713     
   7.2000000000000002        9.6000000000000014        3.4942056925481757     
   7.2000000000000002        10.400000000000000        3.5037620187026710     
   7.2000000000000002        11.200000000000001        3.4938061781709893     
   7.2000000000000002        12.000000000000000        3.4947755614316418     
   7.2000000000000002        12.800000000000001        3.5034930964540574     
   7.2000000000000002        13.600000000000001        3.5038130558246108     
   7.2000000000000002        14.400000000000000        3.4938091882327327     
   7.2000000000000002        15.200000000000001        3.5045561475441249     
   7.2000000000000002        16.000000000000000        3.4933365927048219     
   7.2000000000000002        16.800000000000001        3.5029617787510245     
   7.2000000000000002        17.600000000000001        3.5041545094315620     
   7.2000000000000002        18.400000000000002        3.4946818244316145     
   7.2000000000000002        19.200000000000003        3.5059424491945270     
   7.2000000000000002        20.000000000000000        3.4943607504432497     
   7.2000000000000002        20.800000000000001        3.5065885395341576     
   7.2000000000000002        21.600000000000001        3.4942216392222631     
   7.2000000000000002        22.400000000000002        3.5065791479799544     
   7.2000000000000002        23.200000000000003        3.4947168219577489     
   7.2000000000000002        24.000000000000000        3.5056727347464531     
   7.2000000000000002        24.800000000000001        3.4946617508460465     
   7.2000000000000002        25.600000000000001        3.5067536139573496     
   7.2000000000000002        26.400000000000002        3.4949604105767174     
   7.2000000000000002        27.200000000000003        3.5059540629068748     
   7.2000000000000002        28.000000000000000        3.5056514818972091     
   7.2000000000000002        28.800000000000001        3.4951047336968362     
   7.2000000000000002        29.600000000000001        3.5034073354559885     
   7.2000000000000002        30.400000000000002        3.5043019545615177     
   7.2000000000000002        31.200000000000003        3.4948455792336532     
   7.2000000000000002        32.000000000000000        3.4941731382668992     

   8.0000000000000000       0.80000000000000004        3.5030751252594423     
   8.0000000000000000        1.6000000000000001        3.5026762989154907     
   8.0000000000000000        2.4000000000000004        3.4936284676348315     
   8.0000000000000000        3.2000000000000002        3.5046970789736558     
   8.0000000000000000        4.0000000000000000        3.4931538270343503     
   8.0000000000000000        4.8000000000000007        3.5030307192111243     
   8.0000000000000000        5.6000000000000005        3.4918143650965758     
   8.0000000000000000        6.4000000000000004        3.5041534654908197     
   8.0000000000000000        7.2000000000000002        3.4923596334858855     
   8.0000000000000000        8.0000000000000000        3.5041949333534617     
   8.0000000000000000        8.8000000000000007        3.4927000338445482     
   8.0000000000000000        9.6000000000000014        3.5053341425788136     
   8.0000000000000000        10.400000000000000        3.4924897739041487     
   8.0000000000000000        11.200000000000001        3.5037399275919126     
   8.0000000000000000        12.000000000000000        3.5028890168562117     
   8.0000000000000000        12.800000000000001        3.4945800826262556     
   8.0000000000000000        13.600000000000001        3.4951490944858046     
   8.0000000000000000        14.400000000000000        3.4944694545767350     
   8.0000000000000000        15.200000000000001        3.4934155138879492     
   8.0000000000000000        16.000000000000000        3.5060492369583440     
   8.0000000000000000        16.800000000000001        3.4937983666069252     
   8.0000000000000000        17.600000000000001        3.5043138949845560     
   8.0000000000000000        18.400000000000002        3.4954223642506066     
   8.0000000000000000        19.200000000000003        3.4953772342711416     
   8.0000000000000000        20.000000000000000        3.5063958068108043     
   8.0000000000000000        20.800000000000001        3.4941208006519728     
   8.0000000000000000        21.600000000000001        3.5058852864246544     
   8.0000000000000000        22.400000000000002        3.4944442255470225     
   8.0000000000000000        23.200000000000003        3.5066707204593985     
   8.0000000000000000        24.000000000000000        3.4948435550078263     
   8.0000000000000000        24.800000000000001        3.5068031082034286     
   8.0000000000000000        25.600000000000001        3.4945019010770606     
   8.0000000000000000        26.400000000000002        3.5067163385609867     
   8.0000000000000000        27.200000000000003        3.4958348121127365     
   8.0000000000000000        28.000000000000000        3.4954825100636246     
   8.0000000000000000        28.800000000000001        3.5070056023527831     
   8.0000000000000000        29.600000000000001        3.4954017512220728     
   8.0000000000000000        30.400000000000002        3.4942145333387007     
   8.0000000000000000        31.200000000000003        3.5055346775780740     
   8.0000000000000000        32.000000000000000        3.4936813972497642     

   8.8000000000000007       0.80000000000000004        3.4932932191099861     
   8.8000000000000007        1.6000000000000001        3.5039420153451721     
   8.8000000000000007        2.4000000000000004        3.4935144942921386     
   8.8000000000000007        3.2000000000000002        3.4931450235504378     
   8.8000000000000007        4.0000000000000000        3.5049012910408148     
   8.8000000000000007        4.8000000000000007        3.4930454277062464     
   8.8000000000000007        5.6000000000000005        3.5052686308411514     
   8.8000000000000007        6.4000000000000004        3.4933425068318447     
   8.8000000000000007        7.2000000000000002        3.5047147374691092     
   8.8000000000000007        8.0000000000000000        3.4936907713002290     
   8.8000000000000007        8.8000000000000007        3.5057842767575136     
   8.8000000000000007        9.6000000000000014        3.4931579124700005     
   8.8000000000000007        10.400000000000000        3.5033992827521394     
   8.8000000000000007        11.200000000000001        3.4941595434396455     
   8.8000000000000007        12.000000000000000        3.4949229022484918     
   8.8000000000000007        12.800000000000001        3.5035486162648417     
   8.8000000000000007        13.600000000000001        3.4936677922857307     
   8.8000000000000007        14.400000000000000        3.5044146015170776     
   8.8000000000000007        15.200000000000001        3.5046825945598048     
   8.8000000000000007        16.000000000000000        3.4935595812066071     
   8.8000000000000007        16.800000000000001        3.5048655339990482     
   8.8000000000000007        17.600000000000001        3.4942629811489212     
   8.8000000000000007        18.400000000000002        3.4953883417317102     
   8.8000000000000007        19.200000000000003        3.5072649414187018     
   8.8000000000000007        20.000000000000000        3.4940010979335816     
   8.8000000000000007        20.800000000000001        3.5058441963438876     
   8.8000000000000007        21.600000000000001        3.4962548675840783     
   8.8000000000000007        22.400000000000002        3.5066986184688500     
   8.8000000000000007        23.200000000000003        3.4946809445813942     
   8.8000000000000007        24.000000000000000        3.5063710271175594     
   8.8000000000000007        24.800000000000001        3.4951117357295898     
   8.8000000000000007        25.600000000000001        3.5073483906979721     
   8.8000000000000007        26.400000000000002        3.4947399143908155     
   8.8000000000000007        27.200000000000003        3.5057282747565464     
   8.8000000000000007        28.000000000000000        3.5038149851752478     
   8.8000000000000007        28.800000000000001        3.4950495085139992     
   8.8000000000000007        29.600000000000001        3.5038194971653471     
   8.8000000000000007        30.400000000000002        3.5055073605011344     
   8.8000000000000007        31.200000000000003        3.4939081586563923     
   8.8000000000000007        32.000000000000000        3.5052690833580646     

   9.6000000000000014       0.80000000000000004        3.5054939174931272     
   9.6000000000000014        1.6000000000000001        3.4935541359310016     
   9.6000000000000014        2.4000000000000004        3.5039239986101540     
   9.6000000000000014        3.2000000000000002        3.5036314552027652     
   9.6000000000000014        4.0000000000000000        3.4932626810726970     
   9.6000000000000014        4.8000000000000007        3.5056493348875777     
   9.6000000000000014        5.6000000000000005        3.4934813693705258     
   9.6000000000000014        6.4000000000000004        3.5035384705185386     
   9.6000000000000014        7.2000000000000002        3.5032374901658607     
   9.6000000000000014        8.0000000000000000        3.4953153958085572     
   9.6000000000000014        8.8000000000000007        3.4932387115930146     
   9.6000000000000014        9.6000000000000014        3.5036628022818213     
   9.6000000000000014        10.400000000000000        3.4928031164831239     
   9.6000000000000014        11.200000000000001        3.5030801422430384     
   9.6000000000000014        12.000000000000000        3.4938506479570801     
   9.6000000000000014        12.800000000000001        3.5036006311740779     
   9.6000000000000014        13.600000000000001        3.4943172996850267     
   9.6000000000000014        14.400000000000000        3.4962765049753286     
   9.6000000000000014        15.200000000000001        3.4951871724097545     
   9.6000000000000014        16.000000000000000        3.5048260703686629     
   9.6000000000000014        16.800000000000001        3.4937568852336294     
   9.6000000000000014        17.600000000000001        3.5033772600979201     
   9.6000000000000014        18.400000000000002        3.5034831346897444     
   9.6000000000000014        19.200000000000003        3.4941334933250738     
   9.6000000000000014        20.000000000000000        3.5050509694717200     
   9.6000000000000014        20.800000000000001        3.4943886707297200     
   9.6000000000000014        21.600000000000001        3.5058694347517450     
   9.6000000000000014        22.400000000000002        3.4951436605201627     
   9.6000000000000014        23.200000000000003        3.5050734013862996     
   9.6000000000000014        24.000000000000000        3.4944011905910628     
   9.6000000000000014        24.800000000000001        3.5059207226414593     
   9.6000000000000014        25.600000000000001        3.4948733042181268     
   9.6000000000000014        26.400000000000002        3.5067364051548067     
   9.6000000000000014        27.200000000000003        3.4946580344885243     
   9.6000000000000014        28.000000000000000        3.5052012849997496     
   9.6000000000000014        28.800000000000001        3.4941704200144259     
   9.6000000000000014        29.600000000000001        3.5048454126434456     
   9.6000000000000014        30.400000000000002        3.4936962486861520     
   9.6000000000000014        31.200000000000003        3.5054267219643660     
   9.6000000000000014        32.000000000000000        3.4935982121913169     

   10.400000000000000       0.80000000000000004        3.4937773293381702     
   10.400000000000000        1.6000000000000001        3.5046994011921178     
   10.400000000000000        2.4000000000000004        3.4948680951237230     
   10.400000000000000        3.2000000000000002        3.4941962575843259     
   10.400000000000000        4.0000000000000000        3.5046109878139156     
   10.400000000000000        4.8000000000000007        3.4942686667331340     
   10.400000000000000        5.6000000000000005        3.5046996285789058     
   10.400000000000000        6.4000000000000004        3.4925432682105697     
   10.400000000000000        7.2000000000000002        3.4933998190611804     
   10.400000000000000        8.0000000000000000        3.5029679895363830     
   10.400000000000000        8.8000000000000007        3.5040006694333390     
   10.400000000000000        9.6000000000000014        3.4929988147463935     
   10.400000000000000        10.400000000000000        3.5048533058031937     
   10.400000000000000        11.200000000000001        3.4930291966704141     
   10.400000000000000        12.000000000000000        3.5048424326894634     
   10.400000000000000        12.800000000000001        3.4932953551629322     
   10.400000000000000        13.600000000000001        3.5050201747334726     
   10.400000000000000        14.400000000000000        3.4936269751252920     
   10.400000000000000        15.200000000000001        3.5047660354356966     
   10.400000000000000        16.000000000000000        3.4931116061378713     
   10.400000000000000        16.800000000000001        3.5043154664311364     
   10.400000000000000        17.600000000000001        3.5031029838348791     
   10.400000000000000        18.400000000000002        3.4941116584519611     
   10.400000000000000        19.200000000000003        3.5052156522111102     
   10.400000000000000        20.000000000000000        3.4945031214230360     
   10.400000000000000        20.800000000000001        3.5059657748132662     
   10.400000000000000        21.600000000000001        3.4948032141222698     
   10.400000000000000        22.400000000000002        3.5070876810470049     
   10.400000000000000        23.200000000000003        3.4938789146974965     
   10.400000000000000        24.000000000000000        3.5069661385297226     
   10.400000000000000        24.800000000000001        3.4950459428554383     
   10.400000000000000        25.600000000000001        3.5068889471303053     
   10.400000000000000        26.400000000000002        3.4944873200763431     
   10.400000000000000        27.200000000000003        3.5062282247400010     
   10.400000000000000        28.000000000000000        3.4940473963967458     
   10.400000000000000        28.800000000000001        3.5072036362244003     
   10.400000000000000        29.600000000000001        3.4944010922052997     
   10.400000000000000        30.400000000000002        3.5048851325997847     
   10.400000000000000        31.200000000000003        3.4933428554327679     
   10.400000000000000        32.000000000000000        3.5049091464014186     

   11.200000000000001       0.80000000000000004        3.5049492507966908     
   11.200000000000001        1.6000000000000001        3.4929038627192379     
   11.200000000000001        2.4000000000000004        3.5040214978618094     
   11.200000000000001        3.2000000000000002        3.5036002866947067     
   11.200000000000001        4.0000000000000000        3.4919506091753121     
   11.200000000000001        4.8000000000000007        3.5038570856519873     
   11.200000000000001        5.6000000000000005        3.5022696452331323     
   11.200000000000001        6.4000000000000004        3.5042342294546298     
   11.200000000000001        7.2000000000000002        3.5025693271847778     
   11.200000000000001        8.0000000000000000        3.5025783999255053     
   11.200000000000001        8.8000000000000007        3.4933737900550219     
   11.200000000000001        9.6000000000000014        3.5037220805012588     
   11.200000000000001        10.400000000000000        3.4936813837967007     
   11.200000000000001        11.200000000000001        3.5050337250490866     
   11.200000000000001        12.000000000000000        3.4931613488306286     
   11.200000000000001        12.800000000000001        3.5049716048023596     
   11.200000000000001        13.600000000000001        3.4933444880708988     
   11.200000000000001        14.400000000000000        3.5055370296311419     
   11.200000000000001        15.200000000000001        3.4933456737793787     
   11.200000000000001        16.000000000000000        3.5054387396344238     
   11.200000000000001        16.800000000000001        3.4924198599033374     
   11.200000000000001        17.600000000000001        3.5048217635466927     
   11.200000000000001        18.400000000000002        3.4943413649606003     
   11.200000000000001        19.200000000000003        3.5056720930577918     
   11.200000000000001        20.000000000000000        3.4954601260011704     
   11.200000000000001        20.800000000000001        3.4952351598358482     
   11.200000000000001        21.600000000000001        3.5060142533197314     
   11.200000000000001        22.400000000000002        3.4947166618555427     
   11.200000000000001        23.200000000000003        3.5074884410967959     
   11.200000000000001        24.000000000000000        3.4951582527229035     
   11.200000000000001        24.800000000000001        3.5063714630752343     
   11.200000000000001        25.600000000000001        3.4955664963183040     
   11.200000000000001        26.400000000000002        3.5051606849495314     
   11.200000000000001        27.200000000000003        3.4950551061926678     
   11.200000000000001        28.000000000000000        3.5057795962081317     
   11.200000000000001        28.800000000000001        3.4954309706629156     
   11.200000000000001        29.600000000000001        3.4949821134301264     
   11.200000000000001        30.400000000000002        3.5043836780699475     
   11.200000000000001        31.200000000000003        3.5039761831235627     
   11.200000000000001        32.000000000000000        3.4934299824704000     

   12.000000000000000       0.80000000000000004        3.4950323539306472     
   12.000000000000000        1.6000000000000001        3.5035245633663723     
   12.000000000000000        2.4000000000000004        3.4939983647587867     
   12.000000000000000        3.2000000000000002        3.4943948529086448     
   12.000000000000000        4.0000000000000000        3.5033702496024341     
   12.000000000000000        4.8000000000000007        3.4938240352726022     
   12.000000000000000        5.6000000000000005        3.4940993219983794     
   12.000000000000000        6.4000000000000004        3.5020370249536144     
   12.000000000000000        7.2000000000000002        3.4935875669533747     
   12.000000000000000        8.0000000000000000        3.4939147871283485     
   12.000000000000000        8.8000000000000007        3.5041678220894905     
   12.000000000000000        9.6000000000000014        3.4931551841615738     
   12.000000000000000        10.400000000000000        3.5046986398814988     
   12.000000000000000        11.200000000000001        3.4933559532879874     
   12.000000000000000        12.000000000000000        3.5045128989061034     
   12.000000000000000        12.800000000000001        3.4933347576780460     
   12.000000000000000        13.600000000000001        3.5052230734831960     
   12.000000000000000        14.400000000000000        3.4945294045227135     
   12.000000000000000        15.200000000000001        3.5048382080292773     
   12.000000000000000        16.000000000000000        3.4934684282303063     
   12.000000000000000        16.800000000000001        3.5055016833766821     
   12.000000000000000        17.600000000000001        3.4939691833477378     
   12.000000000000000        18.400000000000002        3.5049785982769519     
   12.000000000000000        19.200000000000003        3.4952939677116190     
   12.000000000000000        20.000000000000000        3.5053906324444171     
   12.000000000000000        20.800000000000001        3.5059613500142568     
   12.000000000000000        21.600000000000001        3.4955434142127282     
   12.000000000000000        22.400000000000002        3.4958204349376709     
   12.000000000000000        23.200000000000003        3.5053750144041396     
   12.000000000000000        24.000000000000000        3.4960742074889364     
   12.000000000000000        24.800000000000001        3.5062560622688399     
   12.000000000000000        25.600000000000001        3.4960122068546498     
   12.000000000000000        26.400000000000002        3.5051369908773942     
   12.000000000000000        27.200000000000003        3.5047174308782805     
   12.000000000000000        28.000000000000000        3.4945689012509935     
   12.000000000000000        28.800000000000001        3.4962215123941900     
   12.000000000000000        29.600000000000001        3.5049778337526152     
   12.000000000000000        30.400000000000002        3.4951109835240013     
   12.000000000000000        31.200000000000003        3.5034567188692667     
   12.000000000000000        32.000000000000000        3.5044348698116345     

   12.800000000000001       0.80000000000000004        3.5052021872419079     
   12.800000000000001        1.6000000000000001        3.4939742692739633     
   12.800000000000001        2.4000000000000004        3.5052565997699587     
   12.800000000000001        3.2000000000000002        3.4929662550318632     
   12.800000000000001        4.0000000000000000        3.5025036244613714     
   12.800000000000001        4.8000000000000007        3.5027600816055355     
   12.800000000000001        5.6000000000000005        3.4937948405275172     
   12.800000000000001        6.4000000000000004        3.4928072650303532     
   12.800000000000001        7.2000000000000002        3.5039319000323887     
   12.800000000000001        8.0000000000000000        3.5032717727119684     
   12.800000000000001        8.8000000000000007        3.4932790558971125     
   12.800000000000001        9.6000000000000014        3.5049180652808194     
   12.800000000000001        10.400000000000000        3.4941274865668168     
   12.800000000000001        11.200000000000001        3.5046278504746775     
   12.800000000000001        12.000000000000000        3.4931822442924281     
   12.800000000000001        12.800000000000001        3.5040968127803911     
   12.800000000000001        13.600000000000001        3.4946438840955709     
   12.800000000000001        14.400000000000000        3.5040689824984459     
   12.800000000000001        15.200000000000001        3.4931745390995252     
   12.800000000000001        16.000000000000000        3.5054331116999276     
   12.800000000000001        16.800000000000001        3.4928953285335713     
   12.800000000000001        17.600000000000001        3.5050292683673829     
   12.800000000000001        18.400000000000002        3.5045170139919435     
   12.800000000000001        19.200000000000003        3.4948701005988765     
   12.800000000000001        20.000000000000000        3.5049653415184516     
   12.800000000000001        20.800000000000001        3.4949701664731267     
   12.800000000000001        21.600000000000001        3.4952742483722097     
   12.800000000000001        22.400000000000002        3.5065934843025759     
   12.800000000000001        23.200000000000003        3.4946653367565759     
   12.800000000000001        24.000000000000000        3.5068659075129278     
   12.800000000000001        24.800000000000001        3.4946622928005819     
   12.800000000000001        25.600000000000001        3.5066997125119852     
   12.800000000000001        26.400000000000002        3.4954077575892590     
   12.800000000000001        27.200000000000003        3.4937092475922333     
   12.800000000000001        28.000000000000000        3.5066853497104638     
   12.800000000000001        28.800000000000001        3.4961609791774801     
   12.800000000000001        29.600000000000001        3.5052216731824934     
   12.800000000000001        30.400000000000002        3.4971038773107339     
   12.800000000000001        31.200000000000003        3.5038185224511400     
   12.800000000000001        32.000000000000000        3.4943506058132585     

   13.600000000000001       0.80000000000000004        3.4944533843432812     
   13.600000000000001        1.6000000000000001        3.5050456850213294     
   13.600000000000001        2.4000000000000004        3.4932240257798752     
   13.600000000000001        3.2000000000000002        3.5040218368222313     
   13.600000000000001        4.0000000000000000        3.4932932196413744     
   13.600000000000001        4.8000000000000007        3.4929621004512401     
   13.600000000000001        5.6000000000000005        3.5041615517500593     
   13.600000000000001        6.4000000000000004        3.5034171557527078     
   13.600000000000001        7.2000000000000002        3.4933547859410927     
   13.600000000000001        8.0000000000000000        3.4940475727349081     
   13.600000000000001        8.8000000000000007        3.5040753619345280     
   13.600000000000001        9.6000000000000014        3.4932898535201047     
   13.600000000000001        10.400000000000000        3.5048480386312355     
   13.600000000000001        11.200000000000001        3.4920320545002603     
   13.600000000000001        12.000000000000000        3.5020524005612796     
   13.600000000000001        12.800000000000001        3.5037605695429348     
   13.600000000000001        13.600000000000001        3.4938473260956808     
   13.600000000000001        14.400000000000000        3.5030524544231998     
   13.600000000000001        15.200000000000001        3.5024838204282212     
   13.600000000000001        16.000000000000000        3.4931711846764628     
   13.600000000000001        16.800000000000001        3.5051302679388567     
   13.600000000000001        17.600000000000001        3.5041155774271848     
   13.600000000000001        18.400000000000002        3.4946706746967182     
   13.600000000000001        19.200000000000003        3.5060401641115155     
   13.600000000000001        20.000000000000000        3.4950900953336563     
   13.600000000000001        20.800000000000001        3.4962196203132390     
   13.600000000000001        21.600000000000001        3.5064455602154885     
   13.600000000000001        22.400000000000002        3.4949435496715329     
   13.600000000000001        23.200000000000003        3.5064161525982116     
   13.600000000000001        24.000000000000000        3.4951181193913539     
   13.600000000000001        24.800000000000001        3.5076825762732557     
   13.600000000000001        25.600000000000001        3.4960418751866689     
   13.600000000000001        26.400000000000002        3.4946792232493253     
   13.600000000000001        27.200000000000003        3.5061298313042117     
   13.600000000000001        28.000000000000000        3.4943406952935874     
   13.600000000000001        28.800000000000001        3.5059707709691175     
   13.600000000000001        29.600000000000001        3.4943120113414436     
   13.600000000000001        30.400000000000002        3.5050128233283666     
   13.600000000000001        31.200000000000003        3.5031902417288712     
   13.600000000000001        32.000000000000000        3.5039923400523949     

   14.400000000000000       0.80000000000000004        3.5053298624726641     
   14.400000000000000        1.6000000000000001        3.4933233559434371     
   14.400000000000000        2.4000000000000004        3.5046624550991958     
   14.400000000000000        3.2000000000000002        3.4925954273567426     
   14.400000000000000        4.0000000000000000        3.5044925093016910     
   14.400000000000000        4.8000000000000007        3.5043560451582842     
   14.400000000000000        5.6000000000000005        3.4941856530645525     
   14.400000000000000        6.4000000000000004        3.4955461487747450     
   14.400000000000000        7.2000000000000002        3.5038753175359485     
   14.400000000000000        8.0000000000000000        3.5039301028910943     
   14.400000000000000        8.8000000000000007        3.4924929964389131     
   14.400000000000000        9.6000000000000014        3.5053838676368083     
   14.400000000000000        10.400000000000000        3.4934003770990434     
   14.400000000000000        11.200000000000001        3.5041877895615459     
   14.400000000000000        12.000000000000000        3.5020938778215043     
   14.400000000000000        12.800000000000001        3.4934920564618941     
   14.400000000000000        13.600000000000001        3.5046117317636121     
   14.400000000000000        14.400000000000000        3.4931037644226612     
   14.400000000000000        15.200000000000001        3.4933643728159809     
   14.400000000000000        16.000000000000000        3.5060351004037305     
   14.400000000000000        16.800000000000001        3.4939201156027084     
   14.400000000000000        17.600000000000001        3.4946009270616267     
   14.400000000000000        18.400000000000002        3.5072955022573375     
   14.400000000000000        19.200000000000003        3.4927605999102709     
   14.400000000000000        20.000000000000000        3.5052886357004227     
   14.400000000000000        20.800000000000001        3.5061868609062006     
   14.400000000000000        21.600000000000001        3.4953117247203758     
   14.400000000000000        22.400000000000002        3.5057330120247978     
   14.400000000000000        23.200000000000003        3.4946256312138173     
   14.400000000000000        24.000000000000000        3.5062493688198164     
   14.400000000000000        24.800000000000001        3.5057751603789944     
   14.400000000000000        25.600000000000001        3.4957667123220415     
   14.400000000000000        26.400000000000002        3.5054828667524958     
   14.400000000000000        27.200000000000003        3.4948223663208386     
   14.400000000000000        28.000000000000000        3.5067823103084010     
   14.400000000000000        28.800000000000001        3.4947179661337815     
   14.400000000000000        29.600000000000001        3.5055727944776991     
   14.400000000000000        30.400000000000002        3.4956549797207046     
   14.400000000000000        31.200000000000003        3.4940837643540998     
   14.400000000000000        32.000000000000000        3.4944144561954258     

   15.200000000000001       0.80000000000000004        3.4943368843962719     
   15.200000000000001        1.6000000000000001        3.5043974114685832     
   15.200000000000001        2.4000000000000004        3.4934057796513969     
   15.200000000000001        3.2000000000000002        3.5045193727920023     
   15.200000000000001        4.0000000000000000        3.4947556202884242     
   15.200000000000001        4.8000000000000007        3.4944818120803216     
   15.200000000000001        5.6000000000000005        3.5049127080018265     
   15.200000000000001        6.4000000000000004        3.4931159470851547     
   15.200000000000001        7.2000000000000002        3.5044676106830552     
   15.200000000000001        8.0000000000000000        3.4936701226373463     
   15.200000000000001        8.8000000000000007        3.5055565728003377     
   15.200000000000001        9.6000000000000014        3.4932211707130785     
   15.200000000000001        10.400000000000000        3.5048583210185154     
   15.200000000000001        11.200000000000001        3.4932799907393886     
   15.200000000000001        12.000000000000000        3.5037983228808853     
   15.200000000000001        12.800000000000001        3.4954597700607324     
   15.200000000000001        13.600000000000001        3.4951763660916200     
   15.200000000000001        14.400000000000000        3.5044418829750406     
   15.200000000000001        15.200000000000001        3.5063396722774702     
   15.200000000000001        16.000000000000000        3.4955921845367515     
   15.200000000000001        16.800000000000001        3.5053232277366497     
   15.200000000000001        17.600000000000001        3.5055158461494043     
   15.200000000000001        18.400000000000002        3.4948465120777477     
   15.200000000000001        19.200000000000003        3.5061089403336205     
   15.200000000000001        20.000000000000000        3.4964160480836557     
   15.200000000000001        20.800000000000001        3.4964029487700157     
   15.200000000000001        21.600000000000001        3.5059273404730233     
   15.200000000000001        22.400000000000002        3.4946239035526503     
   15.200000000000001        23.200000000000003        3.5053501925369956     
   15.200000000000001        24.000000000000000        3.5058398482958744     
   15.200000000000001        24.800000000000001        3.4948328449351780     
   15.200000000000001        25.600000000000001        3.5079687200132392     
   15.200000000000001        26.400000000000002        3.4950135614670219     
   15.200000000000001        27.200000000000003        3.5062062281880917     
   15.200000000000001        28.000000000000000        3.4959182398978270     
   15.200000000000001        28.800000000000001        3.4968767348752432     
   15.200000000000001        29.600000000000001        3.5052147640147453     
   15.200000000000001        30.400000000000002        3.4945333959462825     
   15.200000000000001        31.200000000000003        3.5043816148815456     
   15.200000000000001        32.000000000000000        3.4949859076887813     

   16.000000000000000       0.80000000000000004        3.4937897004936347     
   16.000000000000000        1.6000000000000001        3.5030768496987696     
   16.000000000000000        2.4000000000000004        3.5027029326274741     
   16.000000000000000        3.2000000000000002        3.5033662502938281     
   16.000000000000000        4.0000000000000000        3.5047931062272979     
   16.000000000000000        4.8000000000000007        3.5056974840929613     
   16.000000000000000        5.6000000000000005        3.4934990155546002     
   16.000000000000000        6.4000000000000004        3.5057961558943020     
   16.000000000000000        7.2000000000000002        3.4938424989123478     
   16.000000000000000        8.0000000000000000        3.5060813062103260     
   16.000000000000000        8.8000000000000007        3.4930870766848843     
   16.000000000000000        9.6000000000000014        3.5038759801055392     
   16.000000000000000        10.400000000000000        3.4930877471476784     
   16.000000000000000        11.200000000000001        3.5042598141652883     
   16.000000000000000        12.000000000000000        3.4928061053480337     
   16.000000000000000        12.800000000000001        3.5039355120026343     
   16.000000000000000        13.600000000000001        3.5034204099146136     
   16.000000000000000        14.400000000000000        3.4947603619573884     
   16.000000000000000        15.200000000000001        3.4963248792196642     
   16.000000000000000        16.000000000000000        3.4961283999422976     
   16.000000000000000        16.800000000000001        3.4948676088411053     
   16.000000000000000        17.600000000000001        3.5032989373199106     
   16.000000000000000        18.400000000000002        3.5058303651215263     
   16.000000000000000        19.200000000000003        3.4952301571065036     
   16.000000000000000        20.000000000000000        3.5064135471822824     
   16.000000000000000        20.800000000000001        3.4950631354632153     
   16.000000000000000        21.600000000000001        3.5056426145946813     
   16.000000000000000        22.400000000000002        3.4952906454320862     
   16.000000000000000        23.200000000000003        3.5056627081896030     
   16.000000000000000        24.000000000000000        3.4950826911666293     
   16.000000000000000        24.800000000000001        3.5063747205113724     
   16.000000000000000        25.600000000000001        3.4947548733605456     
   16.000000000000000        26.400000000000002        3.5063019751324664     
   16.000000000000000        27.200000000000003        3.5052688318847176     
   16.000000000000000        28.000000000000000        3.4970396890048283     
   16.000000000000000        28.800000000000001        3.4971304728827515     
   16.000000000000000        29.600000000000001        3.4959563835413836     
   16.000000000000000        30.400000000000002        3.5055524080796667     
   16.000000000000000        31.200000000000003        3.4949637441462653     
   16.000000000000000        32.000000000000000        3.5042561570518092     

   16.800000000000001       0.80000000000000004        3.5037138194500987     
   16.800000000000001        1.6000000000000001        3.4936376243019032     
   16.800000000000001        2.4000000000000004        3.5043548662446260     
   16.800000000000001        3.2000000000000002        3.4941498608136827     
   16.800000000000001        4.0000000000000000        3.4946895335692028     
   16.800000000000001        4.8000000000000007        3.5032578230750118     
   16.800000000000001        5.6000000000000005        3.5042975297329964     
   16.800000000000001        6.4000000000000004        3.4933246161450735     
   16.800000000000001        7.2000000000000002        3.5048855351500956     
   16.800000000000001        8.0000000000000000        3.4936139775460782     
   16.800000000000001        8.8000000000000007        3.5036406978489012     
   16.800000000000001        9.6000000000000014        3.4911286442934779     
   16.800000000000001        10.400000000000000        3.5038770953660219     
   16.800000000000001        11.200000000000001        3.4926800825573530     
   16.800000000000001        12.000000000000000        3.5054428605502150     
   16.800000000000001        12.800000000000001        3.4931646218506649     
   16.800000000000001        13.600000000000001        3.5027608837660584     
   16.800000000000001        14.400000000000000        3.4953594422506855     
   16.800000000000001        15.200000000000001        3.5051069542715427     
   16.800000000000001        16.000000000000000        3.5046246671687444     
   16.800000000000001        16.800000000000001        3.4943694239222864     
   16.800000000000001        17.600000000000001        3.5052327269746599     
   16.800000000000001        18.400000000000002        3.4944579690525073     
   16.800000000000001        19.200000000000003        3.5063301872439570     
   16.800000000000001        20.000000000000000        3.4946471560837629     
   16.800000000000001        20.800000000000001        3.5065459655749471     
   16.800000000000001        21.600000000000001        3.4956979086230819     
   16.800000000000001        22.400000000000002        3.5083551497668966     
   16.800000000000001        23.200000000000003        3.4948741324143264     
   16.800000000000001        24.000000000000000        3.5068260844284058     
   16.800000000000001        24.800000000000001        3.4948599719959739     
   16.800000000000001        25.600000000000001        3.5056221043231517     
   16.800000000000001        26.400000000000002        3.4954321528422096     
   16.800000000000001        27.200000000000003        3.4959506115474395     
   16.800000000000001        28.000000000000000        3.5060101437928144     
   16.800000000000001        28.800000000000001        3.4962075623646660     
   16.800000000000001        29.600000000000001        3.5052692124916160     
   16.800000000000001        30.400000000000002        3.5047785721953018     
   16.800000000000001        31.200000000000003        3.4959717016296046     
   16.800000000000001        32.000000000000000        3.5050381561939576     

   17.600000000000001       0.80000000000000004        3.4946407449583710     
   17.600000000000001        1.6000000000000001        3.5055159962173659     
   17.600000000000001        2.4000000000000004        3.4940592967884831     
   17.600000000000001        3.2000000000000002        3.5035765768969140     
   17.600000000000001        4.0000000000000000        3.5017946758732741     
   17.600000000000001        4.8000000000000007        3.4962745020482311     
   17.600000000000001        5.6000000000000005        3.4947783275461455     
   17.600000000000001        6.4000000000000004        3.5043431715925903     
   17.600000000000001        7.2000000000000002        3.4933930109133913     
   17.600000000000001        8.0000000000000000        3.5043425712287384     
   17.600000000000001        8.8000000000000007        3.4926836532107277     
   17.600000000000001        9.6000000000000014        3.5050455173382331     
   17.600000000000001        10.400000000000000        3.4933803768856446     
   17.600000000000001        11.200000000000001        3.5053655617137176     
   17.600000000000001        12.000000000000000        3.4940406573136844     
   17.600000000000001        12.800000000000001        3.5042825873890231     
   17.600000000000001        13.600000000000001        3.5039273947163525     
   17.600000000000001        14.400000000000000        3.4942562061156286     
   17.600000000000001        15.200000000000001        3.5043676832405928     
   17.600000000000001        16.000000000000000        3.4939876204282716     
   17.600000000000001        16.800000000000001        3.5066473231271900     
   17.600000000000001        17.600000000000001        3.4940980259804837     
   17.600000000000001        18.400000000000002        3.5055505025995468     
   17.600000000000001        19.200000000000003        3.4945160960385846     
   17.600000000000001        20.000000000000000        3.5063997416096355     
   17.600000000000001        20.800000000000001        3.4946302097667181     
   17.600000000000001        21.600000000000001        3.5081956135695975     
   17.600000000000001        22.400000000000002        3.4953279864046696     
   17.600000000000001        23.200000000000003        3.5079581945002993     
   17.600000000000001        24.000000000000000        3.4958367192655033     
   17.600000000000001        24.800000000000001        3.5055433895145667     
   17.600000000000001        25.600000000000001        3.4950232505050587     
   17.600000000000001        26.400000000000002        3.5082269720583366     
   17.600000000000001        27.200000000000003        3.4956964922935616     
   17.600000000000001        28.000000000000000        3.4958918493615259     
   17.600000000000001        28.800000000000001        3.5053122323966202     
   17.600000000000001        29.600000000000001        3.4968812255072836     
   17.600000000000001        30.400000000000002        3.4950573738054231     
   17.600000000000001        31.200000000000003        3.5042417043135363     
   17.600000000000001        32.000000000000000        3.4965434410462306     

   18.400000000000002       0.80000000000000004        3.5060735602108646     
   18.400000000000002        1.6000000000000001        3.4952855142233790     
   18.400000000000002        2.4000000000000004        3.5049746111040774     
   18.400000000000002        3.2000000000000002        3.4944351237231950     
   18.400000000000002        4.0000000000000000        3.5047671808512337     
   18.400000000000002        4.8000000000000007        3.4935105567641020     
   18.400000000000002        5.6000000000000005        3.5047867396911880     
   18.400000000000002        6.4000000000000004        3.4928434190875555     
   18.400000000000002        7.2000000000000002        3.5050631565713122     
   18.400000000000002        8.0000000000000000        3.4925501193369723     
   18.400000000000002        8.8000000000000007        3.5039084667957821     
   18.400000000000002        9.6000000000000014        3.4939791916440370     
   18.400000000000002        10.400000000000000        3.5048350557005388     
   18.400000000000002        11.200000000000001        3.4938860029269025     
   18.400000000000002        12.000000000000000        3.5052195453738850     
   18.400000000000002        12.800000000000001        3.4949819705827103     
   18.400000000000002        13.600000000000001        3.4962170105455095     
   18.400000000000002        14.400000000000000        3.5051775217591477     
   18.400000000000002        15.200000000000001        3.4954219424613888     
   18.400000000000002        16.000000000000000        3.5056889729987533     
   18.400000000000002        16.800000000000001        3.4943355112925145     
   18.400000000000002        17.600000000000001        3.5060752210794952     
   18.400000000000002        18.400000000000002        3.4942070859496575     
   18.400000000000002        19.200000000000003        3.5073751440396106     
   18.400000000000002        20.000000000000000        3.4944510606277515     
   18.400000000000002        20.800000000000001        3.5062707905181565     
   18.400000000000002        21.600000000000001        3.4944428730655375     
   18.400000000000002        22.400000000000002        3.5066037793180462     
   18.400000000000002        23.200000000000003        3.4950607432552765     
   18.400000000000002        24.000000000000000        3.5079034021607547     
   18.400000000000002        24.800000000000001        3.4957684667767950     
   18.400000000000002        25.600000000000001        3.5076394535230953     
   18.400000000000002        26.400000000000002        3.4955243878117903     
   18.400000000000002        27.200000000000003        3.5076574242583902     
   18.400000000000002        28.000000000000000        3.4954511565961686     
   18.400000000000002        28.800000000000001        3.5059615182943329     
   18.400000000000002        29.600000000000001        3.4955519775274202     
   18.400000000000002        30.400000000000002        3.5064760478809296     
   18.400000000000002        31.200000000000003        3.5045430758178431     
   18.400000000000002        32.000000000000000        3.4951976834331928     

   19.200000000000003       0.80000000000000004        3.4949007177417570     
   19.200000000000003        1.6000000000000001        3.4966664054723533     
   19.200000000000003        2.4000000000000004        3.4936344840503790     
   19.200000000000003        3.2000000000000002        3.5042476474053026     
   19.200000000000003        4.0000000000000000        3.4929020492753282     
   19.200000000000003        4.8000000000000007        3.5044332420778135     
   19.200000000000003        5.6000000000000005        3.4925123285012178     
   19.200000000000003        6.4000000000000004        3.5040628437122354     
   19.200000000000003        7.2000000000000002        3.5027424810873478     
   19.200000000000003        8.0000000000000000        3.4933974220939299     
   19.200000000000003        8.8000000000000007        3.5045187990662501     
   19.200000000000003        9.6000000000000014        3.4944895865869654     
   19.200000000000003        10.400000000000000        3.5050443291117017     
   19.200000000000003        11.200000000000001        3.4934057526674400     
   19.200000000000003        12.000000000000000        3.4942002229687481     
   19.200000000000003        12.800000000000001        3.5058018985344050     
   19.200000000000003        13.600000000000001        3.4955878415842316     
   19.200000000000003        14.400000000000000        3.5045055042890767     
   19.200000000000003        15.200000000000001        3.5068117701585839     
   19.200000000000003        16.000000000000000        3.4946390169322692     
   19.200000000000003        16.800000000000001        3.5058473840274038     
   19.200000000000003        17.600000000000001        3.4959037728573912     
   19.200000000000003        18.400000000000002        3.5068791643203210     
   19.200000000000003        19.200000000000003        3.4943279914039609     
   19.200000000000003        20.000000000000000        3.5066733106412071     
   19.200000000000003        20.800000000000001        3.4947086828105767     
   19.200000000000003        21.600000000000001        3.5071525347244488     
   19.200000000000003        22.400000000000002        3.4949624171572578     
   19.200000000000003        23.200000000000003        3.5067359739186568     
   19.200000000000003        24.000000000000000        3.4949243643420154     
   19.200000000000003        24.800000000000001        3.5069720069050239     
   19.200000000000003        25.600000000000001        3.4955965625437062     
   19.200000000000003        26.400000000000002        3.5066670669437223     
   19.200000000000003        27.200000000000003        3.4955647190260861     
   19.200000000000003        28.000000000000000        3.5068680882009997     
   19.200000000000003        28.800000000000001        3.4951902977479805     
   19.200000000000003        29.600000000000001        3.5066334259420437     
   19.200000000000003        30.400000000000002        3.4945497071937699     
   19.200000000000003        31.200000000000003        3.4955917984949543     
   19.200000000000003        32.000000000000000        3.5058379829645916     

   20.000000000000000       0.80000000000000004        3.5056830751218291     
   20.000000000000000        1.6000000000000001        3.4941517315549153     
   20.000000000000000        2.4000000000000004        3.5054444865581815     
   20.000000000000000        3.2000000000000002        3.4934982024106715     
   20.000000000000000        4.0000000000000000        3.5058506378006671     
   20.000000000000000        4.8000000000000007        3.4929849188980047     
   20.000000000000000        5.6000000000000005        3.5038328991286973     
   20.000000000000000        6.4000000000000004        3.4938462356941140     
   20.000000000000000        7.2000000000000002        3.4945158466979858     
   20.000000000000000        8.0000000000000000        3.5047948420176827     
   20.000000000000000        8.8000000000000007        3.4940712205769535     
   20.000000000000000        9.6000000000000014        3.5051655597243783     
   20.000000000000000        10.400000000000000        3.4936033608119201     
   20.000000000000000        11.200000000000001        3.5048827275039969     
   20.000000000000000        12.000000000000000        3.5046501315752878     
   20.000000000000000        12.800000000000001        3.4938736603773624     
   20.000000000000000        13.600000000000001        3.5070614096821715     
   20.000000000000000        14.400000000000000        3.4953055162765598     
   20.000000000000000        15.200000000000001        3.4947442098232946     
   20.000000000000000        16.000000000000000        3.5060346143521057     
   20.000000000000000        16.800000000000001        3.4944822647007694     
   20.000000000000000        17.600000000000001        3.5062875742636330     
   20.000000000000000        18.400000000000002        3.4951746951087150     
   20.000000000000000        19.200000000000003        3.5072888862422804     
   20.000000000000000        20.000000000000000        3.4944335933624888     
   20.000000000000000        20.800000000000001        3.5072256320291584     
   20.000000000000000        21.600000000000001        3.4947315196083522     
   20.000000000000000        22.400000000000002        3.5067557170257997     
   20.000000000000000        23.200000000000003        3.4949611618305938     
   20.000000000000000        24.000000000000000        3.5066733254265277     
   20.000000000000000        24.800000000000001        3.4958152013600667     
   20.000000000000000        25.600000000000001        3.5070723700224953     
   20.000000000000000        26.400000000000002        3.4956780640748351     
   20.000000000000000        27.200000000000003        3.5059442864401400     
   20.000000000000000        28.000000000000000        3.4967742365477652     
   20.000000000000000        28.800000000000001        3.5072397360131684     
   20.000000000000000        29.600000000000001        3.4932260588289399     
   20.000000000000000        30.400000000000002        3.5057838481501782     
   20.000000000000000        31.200000000000003        3.4979865360974869     
   20.000000000000000        32.000000000000000        3.4940118095551034     

   20.800000000000001       0.80000000000000004        3.4934743130618977     
   20.800000000000001        1.6000000000000001        3.5054788802059393     
   20.800000000000001        2.4000000000000004        3.4943029520328497     
   20.800000000000001        3.2000000000000002        3.5055226822736882     
   20.800000000000001        4.0000000000000000        3.4937284148772769     
   20.800000000000001        4.8000000000000007        3.5052479973892163     
   20.800000000000001        5.6000000000000005        3.4933454560591168     
   20.800000000000001        6.4000000000000004        3.5045733395366456     
   20.800000000000001        7.2000000000000002        3.4954593101160389     
   20.800000000000001        8.0000000000000000        3.4947304313455083     
   20.800000000000001        8.8000000000000007        3.5043852341369166     
   20.800000000000001        9.6000000000000014        3.4925913905252512     
   20.800000000000001        10.400000000000000        3.5031104149305490     
   20.800000000000001        11.200000000000001        3.5035278734603517     
   20.800000000000001        12.000000000000000        3.4945704850610744     
   20.800000000000001        12.800000000000001        3.5048504594860059     
   20.800000000000001        13.600000000000001        3.4937916574044268     
   20.800000000000001        14.400000000000000        3.5043350387814614     
   20.800000000000001        15.200000000000001        3.5054004774286649     
   20.800000000000001        16.000000000000000        3.4943749869612986     
   20.800000000000001        16.800000000000001        3.5064193277374587     
   20.800000000000001        17.600000000000001        3.4944141008650007     
   20.800000000000001        18.400000000000002        3.5066092046874831     
   20.800000000000001        19.200000000000003        3.4957007366890975     
   20.800000000000001        20.000000000000000        3.5066902798740744     
   20.800000000000001        20.800000000000001        3.4949743472587302     
   20.800000000000001        21.600000000000001        3.5060145635869593     
   20.800000000000001        22.400000000000002        3.4948253854401115     
   20.800000000000001        23.200000000000003        3.5067478823521467     
   20.800000000000001        24.000000000000000        3.4949490214140910     
   20.800000000000001        24.800000000000001        3.5069044505688765     
   20.800000000000001        25.600000000000001        3.4950947489805286     
   20.800000000000001        26.400000000000002        3.5049280525867053     
   20.800000000000001        27.200000000000003        3.5055953972209588     
   20.800000000000001        28.000000000000000        3.4966769312798953     
   20.800000000000001        28.800000000000001        3.4959917019022013     
   20.800000000000001        29.600000000000001        3.5064286362950936     
   20.800000000000001        30.400000000000002        3.4958273514325748     
   20.800000000000001        31.200000000000003        3.4964558768005873     
   20.800000000000001        32.000000000000000        3.5055103734510702     

   21.600000000000001       0.80000000000000004        3.5055388278890063     
   21.600000000000001        1.6000000000000001        3.4944687929933358     
   21.600000000000001        2.4000000000000004        3.5066503623249279     
   21.600000000000001        3.2000000000000002        3.4932715239774952     
   21.600000000000001        4.0000000000000000        3.5058709608967473     
   21.600000000000001        4.8000000000000007        3.4935125494208319     
   21.600000000000001        5.6000000000000005        3.5052607325172986     
   21.600000000000001        6.4000000000000004        3.4938687291928110     
   21.600000000000001        7.2000000000000002        3.5053662839406075     
   21.600000000000001        8.0000000000000000        3.5041849567059487     
   21.600000000000001        8.8000000000000007        3.4937697270769092     
   21.600000000000001        9.6000000000000014        3.5031912909917318     
   21.600000000000001        10.400000000000000        3.5034520645849354     
   21.600000000000001        11.200000000000001        3.4947528904885181     
   21.600000000000001        12.000000000000000        3.5050596286639677     
   21.600000000000001        12.800000000000001        3.4941146558468392     
   21.600000000000001        13.600000000000001        3.5032644251585703     
   21.600000000000001        14.400000000000000        3.5041903601443796     
   21.600000000000001        15.200000000000001        3.4951187635065093     
   21.600000000000001        16.000000000000000        3.5062808913177417     
   21.600000000000001        16.800000000000001        3.4946547263834868     
   21.600000000000001        17.600000000000001        3.5076453849956701     
   21.600000000000001        18.400000000000002        3.4949980505137148     
   21.600000000000001        19.200000000000003        3.5060925372471203     
   21.600000000000001        20.000000000000000        3.4960388071050992     
   21.600000000000001        20.800000000000001        3.5066621006634349     
   21.600000000000001        21.600000000000001        3.4944990471346182     
   21.600000000000001        22.400000000000002        3.5057699007516647     
   21.600000000000001        23.200000000000003        3.4948658123535914     
   21.600000000000001        24.000000000000000        3.5057589763257901     
   21.600000000000001        24.800000000000001        3.4973793820451302     
   21.600000000000001        25.600000000000001        3.5066784978353223     
   21.600000000000001        26.400000000000002        3.5048108186784033     
   21.600000000000001        27.200000000000003        3.4950880989325857     
   21.600000000000001        28.000000000000000        3.5052706433306269     
   21.600000000000001        28.800000000000001        3.5047240747556039     
   21.600000000000001        29.600000000000001        3.4956137266434104     
   21.600000000000001        30.400000000000002        3.5058493367877825     
   21.600000000000001        31.200000000000003        3.5052113793698596     
   21.600000000000001        32.000000000000000        3.4955222500558714     

   22.400000000000002       0.80000000000000004        3.4949172430262276     
   22.400000000000002        1.6000000000000001        3.4959408927681435     
   22.400000000000002        2.4000000000000004        3.4947767229506450     
   22.400000000000002        3.2000000000000002        3.5050944191032984     
   22.400000000000002        4.0000000000000000        3.4934283041581828     
   22.400000000000002        4.8000000000000007        3.5034464582546541     
   22.400000000000002        5.6000000000000005        3.4934400657021834     
   22.400000000000002        6.4000000000000004        3.5062166536558110     
   22.400000000000002        7.2000000000000002        3.4946023219711062     
   22.400000000000002        8.0000000000000000        3.4946657592252106     
   22.400000000000002        8.8000000000000007        3.5025248964675901     
   22.400000000000002        9.6000000000000014        3.5032103895169477     
   22.400000000000002        10.400000000000000        3.4930300924131932     
   22.400000000000002        11.200000000000001        3.5057940489968868     
   22.400000000000002        12.000000000000000        3.4938409893508551     
   22.400000000000002        12.800000000000001        3.5038833999590513     
   22.400000000000002        13.600000000000001        3.5042941154448135     
   22.400000000000002        14.400000000000000        3.4947576349490030     
   22.400000000000002        15.200000000000001        3.5069582217735387     
   22.400000000000002        16.000000000000000        3.4940790635644379     
   22.400000000000002        16.800000000000001        3.5062717825268614     
   22.400000000000002        17.600000000000001        3.4952864520721567     
   22.400000000000002        18.400000000000002        3.4961187774688218     
   22.400000000000002        19.200000000000003        3.4972767284636479     
   22.400000000000002        20.000000000000000        3.5062336586865794     
   22.400000000000002        20.800000000000001        3.4950400958903911     
   22.400000000000002        21.600000000000001        3.5052552178560319     
   22.400000000000002        22.400000000000002        3.5051736413409142     
   22.400000000000002        23.200000000000003        3.4965435929746422     
   22.400000000000002        24.000000000000000        3.5058066425157879     
   22.400000000000002        24.800000000000001        3.4948131100469286     
   22.400000000000002        25.600000000000001        3.5059453045901190     
   22.400000000000002        26.400000000000002        3.4946777459311744     
   22.400000000000002        27.200000000000003        3.5054006826472350     
   22.400000000000002        28.000000000000000        3.4951407583209955     
   22.400000000000002        28.800000000000001        3.5053644118301897     
   22.400000000000002        29.600000000000001        3.4966202267602720     
   22.400000000000002        30.400000000000002        3.4963493279476099     
   22.400000000000002        31.200000000000003        3.5050623030246983     
   22.400000000000002        32.000000000000000        3.4957649996348978     

   23.200000000000003       0.80000000000000004        3.5040700579476987     
   23.200000000000003        1.6000000000000001        3.5059588620803970     
   23.200000000000003        2.4000000000000004        3.5049865234604365     
   23.200000000000003        3.2000000000000002        3.4936501848093737     
   23.200000000000003        4.0000000000000000        3.5057797835793876     
   23.200000000000003        4.8000000000000007        3.4941605673011362     
   23.200000000000003        5.6000000000000005        3.5045997923795755     
   23.200000000000003        6.4000000000000004        3.4930554506708491     
   23.200000000000003        7.2000000000000002        3.5050615722970586     
   23.200000000000003        8.0000000000000000        3.4936924766732327     
   23.200000000000003        8.8000000000000007        3.5039261438181000     
   23.200000000000003        9.6000000000000014        3.4941354773538267     
   23.200000000000003        10.400000000000000        3.5053757173811846     
   23.200000000000003        11.200000000000001        3.4951761345919263     
   23.200000000000003        12.000000000000000        3.5056566495547865     
   23.200000000000003        12.800000000000001        3.4939518293506677     
   23.200000000000003        13.600000000000001        3.4945906745065001     
   23.200000000000003        14.400000000000000        3.5057515117081506     
   23.200000000000003        15.200000000000001        3.4945451155446152     
   23.200000000000003        16.000000000000000        3.5069896983144844     
   23.200000000000003        16.800000000000001        3.4947120599035970     
   23.200000000000003        17.600000000000001        3.5048262680529789     
   23.200000000000003        18.400000000000002        3.5056727517827260     
   23.200000000000003        19.200000000000003        3.4963028870735506     
   23.200000000000003        20.000000000000000        3.4962913736874466     
   23.200000000000003        20.800000000000001        3.5059541480010696     
   23.200000000000003        21.600000000000001        3.4970607359649235     
   23.200000000000003        22.400000000000002        3.4962528079086739     
   23.200000000000003        23.200000000000003        3.5059970782816539     
   23.200000000000003        24.000000000000000        3.4952583622128213     
   23.200000000000003        24.800000000000001        3.5062243795125285     
   23.200000000000003        25.600000000000001        3.4949367041946213     
   23.200000000000003        26.400000000000002        3.5066210753585141     
   23.200000000000003        27.200000000000003        3.4949189524359241     
   23.200000000000003        28.000000000000000        3.5064360579675986     
   23.200000000000003        28.800000000000001        3.4953687926611874     
   23.200000000000003        29.600000000000001        3.5063214814640804     
   23.200000000000003        30.400000000000002        3.4950609621656294     
   23.200000000000003        31.200000000000003        3.5039346806391261     
   23.200000000000003        32.000000000000000        3.5051088458105681     

   24.000000000000000       0.80000000000000004        3.4955973511833993     
   24.000000000000000        1.6000000000000001        3.4946940553111925     
   24.000000000000000        2.4000000000000004        3.4933094124931587     
   24.000000000000000        3.2000000000000002        3.5043945710570288     
   24.000000000000000        4.0000000000000000        3.4938581529381532     
   24.000000000000000        4.8000000000000007        3.5054647097796066     
   24.000000000000000        5.6000000000000005        3.4929982062378526     
   24.000000000000000        6.4000000000000004        3.5050200236539655     
   24.000000000000000        7.2000000000000002        3.4934224688452691     
   24.000000000000000        8.0000000000000000        3.5049601594563251     
   24.000000000000000        8.8000000000000007        3.4936136782169509     
   24.000000000000000        9.6000000000000014        3.4938554520039955     
   24.000000000000000        10.400000000000000        3.5049113878302611     
   24.000000000000000        11.200000000000001        3.4947683462806238     
   24.000000000000000        12.000000000000000        3.4965605220227740     
   24.000000000000000        12.800000000000001        3.5046400269206011     
   24.000000000000000        13.600000000000001        3.4963785938425342     
   24.000000000000000        14.400000000000000        3.4943433835292552     
   24.000000000000000        15.200000000000001        3.5070143537980498     
   24.000000000000000        16.000000000000000        3.4955743606460947     
   24.000000000000000        16.800000000000001        3.5057587747343892     
   24.000000000000000        17.600000000000001        3.5055033919229430     
   24.000000000000000        18.400000000000002        3.4950865159544668     
   24.000000000000000        19.200000000000003        3.5061087586993485     
   24.000000000000000        20.000000000000000        3.5054186800864677     
   24.000000000000000        20.800000000000001        3.4955052113793657     
   24.000000000000000        21.600000000000001        3.5056401682323117     
   24.000000000000000        22.400000000000002        3.5055225520503415     
   24.000000000000000        23.200000000000003        3.4946888158985510     
   24.000000000000000        24.000000000000000        3.5064687957794289     
   24.000000000000000        24.800000000000001        3.4958741273694094     
   24.000000000000000        25.600000000000001        3.5068543823176839     
   24.000000000000000        26.400000000000002        3.4946909769691938     
   24.000000000000000        27.200000000000003        3.5056368416512047     
   24.000000000000000        28.000000000000000        3.4954425034205010     
   24.000000000000000        28.800000000000001        3.5072203675940008     
   24.000000000000000        29.600000000000001        3.4947798791104105     
   24.000000000000000        30.400000000000002        3.5063443501724474     
   24.000000000000000        31.200000000000003        3.4949930798738467     
   24.000000000000000        32.000000000000000        3.4957113183385711     

   24.800000000000001       0.80000000000000004        3.5067671845007666     
   24.800000000000001        1.6000000000000001        3.4947174483357113     
   24.800000000000001        2.4000000000000004        3.5060090526904952     
   24.800000000000001        3.2000000000000002        3.4945714998318862     
   24.800000000000001        4.0000000000000000        3.5056591814275793     
   24.800000000000001        4.8000000000000007        3.4936447912562825     
   24.800000000000001        5.6000000000000005        3.5060239558758179     
   24.800000000000001        6.4000000000000004        3.4932821688858580     
   24.800000000000001        7.2000000000000002        3.5055862362322729     
   24.800000000000001        8.0000000000000000        3.4934908996977931     
   24.800000000000001        8.8000000000000007        3.5044642059369870     
   24.800000000000001        9.6000000000000014        3.5029986212130013     
   24.800000000000001        10.400000000000000        3.4942153407202103     
   24.800000000000001        11.200000000000001        3.5055495099075089     
   24.800000000000001        12.000000000000000        3.4958822373229252     
   24.800000000000001        12.800000000000001        3.4951510915443960     
   24.800000000000001        13.600000000000001        3.5049459214629612     
   24.800000000000001        14.400000000000000        3.5047649362989715     
   24.800000000000001        15.200000000000001        3.4945216423811645     
   24.800000000000001        16.000000000000000        3.5065154711083797     
   24.800000000000001        16.800000000000001        3.4961730280231005     
   24.800000000000001        17.600000000000001        3.4957282861838550     
   24.800000000000001        18.400000000000002        3.5066057621313598     
   24.800000000000001        19.200000000000003        3.4958670797671760     
   24.800000000000001        20.000000000000000        3.4966182866737632     
   24.800000000000001        20.800000000000001        3.5071614839601111     
   24.800000000000001        21.600000000000001        3.4971816499399693     
   24.800000000000001        22.400000000000002        3.4964598954095329     
   24.800000000000001        23.200000000000003        3.5073227375760858     
   24.800000000000001        24.000000000000000        3.4962384703472189     
   24.800000000000001        24.800000000000001        3.5064725726990478     
   24.800000000000001        25.600000000000001        3.4955991210205313     
   24.800000000000001        26.400000000000002        3.5050347538611315     
   24.800000000000001        27.200000000000003        3.4957909613034723     
   24.800000000000001        28.000000000000000        3.5062630850589804     
   24.800000000000001        28.800000000000001        3.4952603307470875     
   24.800000000000001        29.600000000000001        3.5073379215275309     
   24.800000000000001        30.400000000000002        3.4957922580473357     
   24.800000000000001        31.200000000000003        3.5054639064279858     
   24.800000000000001        32.000000000000000        3.4970531617183478     

   25.600000000000001       0.80000000000000004        3.4951097896869432     
   25.600000000000001        1.6000000000000001        3.5050771968679770     
   25.600000000000001        2.4000000000000004        3.4969138879178381     
   25.600000000000001        3.2000000000000002        3.4953451898008505     
   25.600000000000001        4.0000000000000000        3.4942679297936561     
   25.600000000000001        4.8000000000000007        3.5049859228179252     
   25.600000000000001        5.6000000000000005        3.4944092617996438     
   25.600000000000001        6.4000000000000004        3.5034210853766359     
   25.600000000000001        7.2000000000000002        3.4949133531432044     
   25.600000000000001        8.0000000000000000        3.5043838402068976     
   25.600000000000001        8.8000000000000007        3.4950110616882917     
   25.600000000000001        9.6000000000000014        3.5055421110068794     
   25.600000000000001        10.400000000000000        3.5049328194349942     
   25.600000000000001        11.200000000000001        3.4966663176052890     
   25.600000000000001        12.000000000000000        3.5057296638256172     
   25.600000000000001        12.800000000000001        3.5058275329768653     
   25.600000000000001        13.600000000000001        3.5052266423719947     
   25.600000000000001        14.400000000000000        3.4958361892273926     
   25.600000000000001        15.200000000000001        3.5072596381693431     
   25.600000000000001        16.000000000000000        3.4967110845349776     
   25.600000000000001        16.800000000000001        3.5055166641783169     
   25.600000000000001        17.600000000000001        3.5064916001936290     
   25.600000000000001        18.400000000000002        3.4948558961821439     
   25.600000000000001        19.200000000000003        3.5063245482084344     
   25.600000000000001        20.000000000000000        3.5049082418641220     
   25.600000000000001        20.800000000000001        3.4963779821869343     
   25.600000000000001        21.600000000000001        3.5054697643817310     
   25.600000000000001        22.400000000000002        3.5059313529213680     
   25.600000000000001        23.200000000000003        3.4955479779311345     
   25.600000000000001        24.000000000000000        3.5051566730954256     
   25.600000000000001        24.800000000000001        3.5056394195783374     
   25.600000000000001        25.600000000000001        3.4953694060268803     
   25.600000000000001        26.400000000000002        3.5054507892405540     
   25.600000000000001        27.200000000000003        3.4951825914425441     
   25.600000000000001        28.000000000000000        3.5064711986246349     
   25.600000000000001        28.800000000000001        3.4960308537660070     
   25.600000000000001        29.600000000000001        3.5050717079418727     
   25.600000000000001        30.400000000000002        3.5057373042702600     
   25.600000000000001        31.200000000000003        3.4972448087221206     
   25.600000000000001        32.000000000000000        3.5051141047105441     

   26.400000000000002       0.80000000000000004        3.5035688449606854     
   26.400000000000002        1.6000000000000001        3.5049259913283763     
   26.400000000000002        2.4000000000000004        3.4948514312372185     
   26.400000000000002        3.2000000000000002        3.5031024605638148     
   26.400000000000002        4.0000000000000000        3.4949514091400777     
   26.400000000000002        4.8000000000000007        3.5032124585313240     
   26.400000000000002        5.6000000000000005        3.5039104436181168     
   26.400000000000002        6.4000000000000004        3.4929905062025397     
   26.400000000000002        7.2000000000000002        3.5050572912358611     
   26.400000000000002        8.0000000000000000        3.4941404683040660     
   26.400000000000002        8.8000000000000007        3.5052885119093977     
   26.400000000000002        9.6000000000000014        3.4941764360733711     
   26.400000000000002        10.400000000000000        3.5033519666936921     
   26.400000000000002        11.200000000000001        3.5047511273896168     
   26.400000000000002        12.000000000000000        3.4949528302401194     
   26.400000000000002        12.800000000000001        3.4968364325966981     
   26.400000000000002        13.600000000000001        3.4955917757625268     
   26.400000000000002        14.400000000000000        3.5069417862947789     
   26.400000000000002        15.200000000000001        3.4961248164592611     
   26.400000000000002        16.000000000000000        3.4952864283976863     
   26.400000000000002        16.800000000000001        3.5067257660024471     
   26.400000000000002        17.600000000000001        3.4954400669207275     
   26.400000000000002        18.400000000000002        3.5071809372606988     
   26.400000000000002        19.200000000000003        3.4951775354803702     
   26.400000000000002        20.000000000000000        3.5070821138050787     
   26.400000000000002        20.800000000000001        3.4978307456954587     
   26.400000000000002        21.600000000000001        3.4971863852770753     
   26.400000000000002        22.400000000000002        3.5064003518672195     
   26.400000000000002        23.200000000000003        3.4954807925562443     
   26.400000000000002        24.000000000000000        3.5063557994886825     
   26.400000000000002        24.800000000000001        3.4964273467850999     
   26.400000000000002        25.600000000000001        3.5069183226357454     
   26.400000000000002        26.400000000000002        3.4955252921505644     
   26.400000000000002        27.200000000000003        3.5065456438415157     
   26.400000000000002        28.000000000000000        3.4950651209332060     
   26.400000000000002        28.800000000000001        3.5068268094709749     
   26.400000000000002        29.600000000000001        3.4948402121791666     
   26.400000000000002        30.400000000000002        3.5067958255099869     
   26.400000000000002        31.200000000000003        3.4946927341869323     
   26.400000000000002        32.000000000000000        3.5055306557720813     

   27.200000000000003       0.80000000000000004        3.5068719904234276     
   27.200000000000003        1.6000000000000001        3.4922550626048543     
   27.200000000000003        2.4000000000000004        3.5057813298937583     
   27.200000000000003        3.2000000000000002        3.4941053842674732     
   27.200000000000003        4.0000000000000000        3.5043451824200762     
   27.200000000000003        4.8000000000000007        3.5033328502046426     
   27.200000000000003        5.6000000000000005        3.4933052414474983     
   27.200000000000003        6.4000000000000004        3.5051571368658054     
   27.200000000000003        7.2000000000000002        3.4941335471464323     
   27.200000000000003        8.0000000000000000        3.5043680282543024     
   27.200000000000003        8.8000000000000007        3.4938224795043151     
   27.200000000000003        9.6000000000000014        3.5050477696153943     
   27.200000000000003        10.400000000000000        3.4948395169126782     
   27.200000000000003        11.200000000000001        3.4950888984942372     
   27.200000000000003        12.000000000000000        3.5051571386305689     
   27.200000000000003        12.800000000000001        3.4944392763164585     
   27.200000000000003        13.600000000000001        3.5058086188393722     
   27.200000000000003        14.400000000000000        3.4950420975732928     
   27.200000000000003        15.200000000000001        3.5064296024884478     
   27.200000000000003        16.000000000000000        3.5062624559924034     
   27.200000000000003        16.800000000000001        3.4953936844390809     
   27.200000000000003        17.600000000000001        3.5070320871429166     
   27.200000000000003        18.400000000000002        3.4955492238661803     
   27.200000000000003        19.200000000000003        3.5071489286660240     
   27.200000000000003        20.000000000000000        3.4953889916358323     
   27.200000000000003        20.800000000000001        3.5070882537127117     
   27.200000000000003        21.600000000000001        3.4971284390041291     
   27.200000000000003        22.400000000000002        3.4959690573670978     
   27.200000000000003        23.200000000000003        3.5073599763716854     
   27.200000000000003        24.000000000000000        3.4955171135577432     
   27.200000000000003        24.800000000000001        3.5060701987655181     
   27.200000000000003        25.600000000000001        3.4949291374817317     
   27.200000000000003        26.400000000000002        3.5072863152371450     
   27.200000000000003        27.200000000000003        3.4959379261963512     
   27.200000000000003        28.000000000000000        3.5066229932579991     
   27.200000000000003        28.800000000000001        3.4953600461032552     
   27.200000000000003        29.600000000000001        3.5069013884206783     
   27.200000000000003        30.400000000000002        3.4956132125381005     
   27.200000000000003        31.200000000000003        3.5057097407012132     
   27.200000000000003        32.000000000000000        3.4950620581665346     

   28.000000000000000       0.80000000000000004        3.4957577053329976     
   28.000000000000000        1.6000000000000001        3.5056362196612376     
   28.000000000000000        2.4000000000000004        3.4954558717105941     
   28.000000000000000        3.2000000000000002        3.5057598712630322     
   28.000000000000000        4.0000000000000000        3.4958906023035605     
   28.000000000000000        4.8000000000000007        3.4951697917476849     
   28.000000000000000        5.6000000000000005        3.5062363963378687     
   28.000000000000000        6.4000000000000004        3.4932483904748115     
   28.000000000000000        7.2000000000000002        3.5052729743016600     
   28.000000000000000        8.0000000000000000        3.4953514883045478     
   28.000000000000000        8.8000000000000007        3.4960904688951948     
   28.000000000000000        9.6000000000000014        3.4940062092900974     
   28.000000000000000        10.400000000000000        3.5049690772477669     
   28.000000000000000        11.200000000000001        3.4946950867162303     
   28.000000000000000        12.000000000000000        3.5042861908065048     
   28.000000000000000        12.800000000000001        3.5052401947626000     
   28.000000000000000        13.600000000000001        3.4936730745467628     
   28.000000000000000        14.400000000000000        3.5049419614206481     
   28.000000000000000        15.200000000000001        3.4953566648510410     
   28.000000000000000        16.000000000000000        3.4965475922021501     
   28.000000000000000        16.800000000000001        3.5070581268528302     
   28.000000000000000        17.600000000000001        3.4956245859073554     
   28.000000000000000        18.400000000000002        3.5074791205593492     
   28.000000000000000        19.200000000000003        3.4956226718089964     
   28.000000000000000        20.000000000000000        3.5065363520649862     
   28.000000000000000        20.800000000000001        3.4960121612845261     
   28.000000000000000        21.600000000000001        3.4965096823821953     
   28.000000000000000        22.400000000000002        3.5069625198691101     
   28.000000000000000        23.200000000000003        3.4954008757639619     
   28.000000000000000        24.000000000000000        3.5072956919438072     
   28.000000000000000        24.800000000000001        3.4964029914764376     
   28.000000000000000        25.600000000000001        3.5072410797046714     
   28.000000000000000        26.400000000000002        3.4962925281827513     
   28.000000000000000        27.200000000000003        3.5075982744131293     
   28.000000000000000        28.000000000000000        3.4956012464580009     
   28.000000000000000        28.800000000000001        3.5070589215292252     
   28.000000000000000        29.600000000000001        3.4955987402763515     
   28.000000000000000        30.400000000000002        3.5072774861691518     
   28.000000000000000        31.200000000000003        3.4963544851772750     
   28.000000000000000        32.000000000000000        3.5057848060995269     

   28.800000000000001       0.80000000000000004        3.4967377606015990     
   28.800000000000001        1.6000000000000001        3.4954093977098721     
   28.800000000000001        2.4000000000000004        3.5059259859450318     
   28.800000000000001        3.2000000000000002        3.4951849540243147     
   28.800000000000001        4.0000000000000000        3.4953137743295968     
   28.800000000000001        4.8000000000000007        3.5036145704953379     
   28.800000000000001        5.6000000000000005        3.4929347262072157     
   28.800000000000001        6.4000000000000004        3.5050792075034951     
   28.800000000000001        7.2000000000000002        3.4944221549695786     
   28.800000000000001        8.0000000000000000        3.4951234248593601     
   28.800000000000001        8.8000000000000007        3.5041283718544638     
   28.800000000000001        9.6000000000000014        3.5042063350678654     
   28.800000000000001        10.400000000000000        3.4947207949854042     
   28.800000000000001        11.200000000000001        3.5052594214886286     
   28.800000000000001        12.000000000000000        3.4960021123019396     
   28.800000000000001        12.800000000000001        3.4949866580344349     
   28.800000000000001        13.600000000000001        3.5062897988559656     
   28.800000000000001        14.400000000000000        3.4951364366213400     
   28.800000000000001        15.200000000000001        3.5071704292326902     
   28.800000000000001        16.000000000000000        3.4969704361453053     
   28.800000000000001        16.800000000000001        3.4965659775838920     
   28.800000000000001        17.600000000000001        3.5064537454939613     
   28.800000000000001        18.400000000000002        3.4955128639584312     
   28.800000000000001        19.200000000000003        3.5059239780196627     
   28.800000000000001        20.000000000000000        3.4958533713731996     
   28.800000000000001        20.800000000000001        3.5061688611942885     
   28.800000000000001        21.600000000000001        3.5047524802079923     
   28.800000000000001        22.400000000000002        3.4951732826192581     
   28.800000000000001        23.200000000000003        3.5073158899088113     
   28.800000000000001        24.000000000000000        3.4954186339396034     
   28.800000000000001        24.800000000000001        3.5072975702496354     
   28.800000000000001        25.600000000000001        3.4949502045023113     
   28.800000000000001        26.400000000000002        3.5070352076492917     
   28.800000000000001        27.200000000000003        3.4952353527951567     
   28.800000000000001        28.000000000000000        3.5068874815778681     
   28.800000000000001        28.800000000000001        3.4949692413410411     
   28.800000000000001        29.600000000000001        3.5046312953402481     
   28.800000000000001        30.400000000000002        3.5048466204269628     
   28.800000000000001        31.200000000000003        3.4956653957828552     
   28.800000000000001        32.000000000000000        3.5064638905972116     

   29.600000000000001       0.80000000000000004        3.5062602210584877     
   29.600000000000001        1.6000000000000001        3.4975933574567830     
   29.600000000000001        2.4000000000000004        3.4946362925660646     
   29.600000000000001        3.2000000000000002        3.5057469693235950     
   29.600000000000001        4.0000000000000000        3.4944369288000572     
   29.600000000000001        4.8000000000000007        3.5043473721960900     
   29.600000000000001        5.6000000000000005        3.5044608038267162     
   29.600000000000001        6.4000000000000004        3.4932467891789911     
   29.600000000000001        7.2000000000000002        3.5043084480701712     
   29.600000000000001        8.0000000000000000        3.5045762811303462     
   29.600000000000001        8.8000000000000007        3.4946114056700330     
   29.600000000000001        9.6000000000000014        3.4961523076124292     
   29.600000000000001        10.400000000000000        3.4956534788663789     
   29.600000000000001        11.200000000000001        3.5063533837999810     
   29.600000000000001        12.000000000000000        3.4955098517972480     
   29.600000000000001        12.800000000000001        3.5068627985648506     
   29.600000000000001        13.600000000000001        3.4945789713682758     
   29.600000000000001        14.400000000000000        3.5055787447791005     
   29.600000000000001        15.200000000000001        3.4939569328793381     
   29.600000000000001        16.000000000000000        3.5083406606875189     
   29.600000000000001        16.800000000000001        3.4962170808492061     
   29.600000000000001        17.600000000000001        3.4969493539362904     
   29.600000000000001        18.400000000000002        3.5072041363397255     
   29.600000000000001        19.200000000000003        3.4960002311462079     
   29.600000000000001        20.000000000000000        3.5078487197695076     
   29.600000000000001        20.800000000000001        3.4954219489695197     
   29.600000000000001        21.600000000000001        3.5052411498720377     
   29.600000000000001        22.400000000000002        3.5068399705896787     
   29.600000000000001        23.200000000000003        3.4951997345406522     
   29.600000000000001        24.000000000000000        3.5070094694201810     
   29.600000000000001        24.800000000000001        3.4947974135525230     
   29.600000000000001        25.600000000000001        3.5065527722946253     
   29.600000000000001        26.400000000000002        3.4958711647514762     
   29.600000000000001        27.200000000000003        3.5066422721789143     
   29.600000000000001        28.000000000000000        3.4957418805325622     
   29.600000000000001        28.800000000000001        3.5056124563898980     
   29.600000000000001        29.600000000000001        3.5051703344380827     
   29.600000000000001        30.400000000000002        3.4961512354144419     
   29.600000000000001        31.200000000000003        3.5055430097614053     
   29.600000000000001        32.000000000000000        3.4970563315605299     

   30.400000000000002       0.80000000000000004        3.5064002257762206     
   30.400000000000002        1.6000000000000001        3.4952291825848931     
   30.400000000000002        2.4000000000000004        3.5063184546210078     
   30.400000000000002        3.2000000000000002        3.4937803521020045     
   30.400000000000002        4.0000000000000000        3.5041447579230156     
   30.400000000000002        4.8000000000000007        3.4943711482287463     
   30.400000000000002        5.6000000000000005        3.4945293886575053     
   30.400000000000002        6.4000000000000004        3.5038147728691711     
   30.400000000000002        7.2000000000000002        3.5035483780957013     
   30.400000000000002        8.0000000000000000        3.4952524807111662     
   30.400000000000002        8.8000000000000007        3.5059140667640900     
   30.400000000000002        9.6000000000000014        3.4951348784445018     
   30.400000000000002        10.400000000000000        3.5058819596007695     
   30.400000000000002        11.200000000000001        3.4945498143066156     
   30.400000000000002        12.000000000000000        3.5054994146405813     
   30.400000000000002        12.800000000000001        3.4933456707448061     
   30.400000000000002        13.600000000000001        3.5065835275674897     
   30.400000000000002        14.400000000000000        3.4948351833419746     
   30.400000000000002        15.200000000000001        3.5072266778897716     
   30.400000000000002        16.000000000000000        3.4942917580648474     
   30.400000000000002        16.800000000000001        3.5068613469102958     
   30.400000000000002        17.600000000000001        3.4960752299088216     
   30.400000000000002        18.400000000000002        3.4957567833787753     
   30.400000000000002        19.200000000000003        3.5067760895046685     
   30.400000000000002        20.000000000000000        3.4953875507687808     
   30.400000000000002        20.800000000000001        3.5066335104692010     
   30.400000000000002        21.600000000000001        3.4952894369441991     
   30.400000000000002        22.400000000000002        3.4968374441801640     
   30.400000000000002        23.200000000000003        3.5064733995295136     
   30.400000000000002        24.000000000000000        3.4959301722033862     
   30.400000000000002        24.800000000000001        3.5042202832953531     
   30.400000000000002        25.600000000000001        3.5062090173406397     
   30.400000000000002        26.400000000000002        3.4963790170393430     
   30.400000000000002        27.200000000000003        3.5061118011796886     
   30.400000000000002        28.000000000000000        3.4954669473049784     
   30.400000000000002        28.800000000000001        3.5060142177575662     
   30.400000000000002        29.600000000000001        3.4962404379039560     
   30.400000000000002        30.400000000000002        3.4969328793169057     
   30.400000000000002        31.200000000000003        3.5062884898687798     
   30.400000000000002        32.000000000000000        3.4953705662468599     

   31.200000000000003       0.80000000000000004        3.4936370758153150     
   31.200000000000003        1.6000000000000001        3.5061382145722639     
   31.200000000000003        2.4000000000000004        3.4948107699712487     
   31.200000000000003        3.2000000000000002        3.5046848696789596     
   31.200000000000003        4.0000000000000000        3.4935857516437800     
   31.200000000000003        4.8000000000000007        3.5037511969849593     
   31.200000000000003        5.6000000000000005        3.5022334245236886     
   31.200000000000003        6.4000000000000004        3.4944300111227169     
   31.200000000000003        7.2000000000000002        3.4957748536320508     
   31.200000000000003        8.0000000000000000        3.5038570617636116     
   31.200000000000003        8.8000000000000007        3.4940780063220083     
   31.200000000000003        9.6000000000000014        3.5043645016746918     
   31.200000000000003        10.400000000000000        3.4936624064686566     
   31.200000000000003        11.200000000000001        3.5041495438990173     
   31.200000000000003        12.000000000000000        3.4945186855441976     
   31.200000000000003        12.800000000000001        3.5049316804587836     
   31.200000000000003        13.600000000000001        3.4952636040864888     
   31.200000000000003        14.400000000000000        3.5061593866225804     
   31.200000000000003        15.200000000000001        3.4961163258886687     
   31.200000000000003        16.000000000000000        3.5058123606169138     
   31.200000000000003        16.800000000000001        3.4949787596523945     
   31.200000000000003        17.600000000000001        3.5061331813350955     
   31.200000000000003        18.400000000000002        3.5063718553962211     
   31.200000000000003        19.200000000000003        3.4952955399628998     
   31.200000000000003        20.000000000000000        3.5071505081362515     
   31.200000000000003        20.800000000000001        3.4944386506050487     
   31.200000000000003        21.600000000000001        3.5064280064093221     
   31.200000000000003        22.400000000000002        3.4964157859696408     
   31.200000000000003        23.200000000000003        3.5063197705323490     
   31.200000000000003        24.000000000000000        3.4954027195968380     
   31.200000000000003        24.800000000000001        3.5057623533402604     
   31.200000000000003        25.600000000000001        3.4954787914769052     
   31.200000000000003        26.400000000000002        3.5075443020536614     
   31.200000000000003        27.200000000000003        3.4946990101363973     
   31.200000000000003        28.000000000000000        3.5069275711941046     
   31.200000000000003        28.800000000000001        3.4948561360943677     
   31.200000000000003        29.600000000000001        3.5058136918004528     
   31.200000000000003        30.400000000000002        3.5053109846197503     
   31.200000000000003        31.200000000000003        3.4946128163270433     
   31.200000000000003        32.000000000000000        3.5064069331881620     

   32.000000000000000       0.80000000000000004        3.5052493542797527     
   32.000000000000000        1.6000000000000001        3.4943673136605828     
   32.000000000000000        2.4000000000000004        3.5043932671845299     
   32.000000000000000        3.2000000000000002        3.5036949251027756     
   32.000000000000000        4.0000000000000000        3.5037982650810351     
   32.000000000000000        4.8000000000000007        3.4932815695765926     
   32.000000000000000        5.6000000000000005        3.5051774680252978     
   32.000000000000000        6.4000000000000004        3.4953160385040452     
   32.000000000000000        7.2000000000000002        3.4956837555721978     
   32.000000000000000        8.0000000000000000        3.5028389283450947     
   32.000000000000000        8.8000000000000007        3.5044528591877464     
   32.000000000000000        9.6000000000000014        3.4936404064502855     
   32.000000000000000        10.400000000000000        3.5060005225941779     
   32.000000000000000        11.200000000000001        3.4939330268757938     
   32.000000000000000        12.000000000000000        3.5043233233464433     
   32.000000000000000        12.800000000000001        3.5042641090713924     
   32.000000000000000        13.600000000000001        3.5031142385814906     
   32.000000000000000        14.400000000000000        3.4943531790983782     
   32.000000000000000        15.200000000000001        3.5035110326958514     
   32.000000000000000        16.000000000000000        3.4946377386828815     
   32.000000000000000        16.800000000000001        3.5044193017249756     
   32.000000000000000        17.600000000000001        3.4951410559239426     
   32.000000000000000        18.400000000000002        3.5032319156180627     
   32.000000000000000        19.200000000000003        3.5063725163308521     
   32.000000000000000        20.000000000000000        3.4955183141894288     
   32.000000000000000        20.800000000000001        3.5072023808676693     
   32.000000000000000        21.600000000000001        3.4951373646915318     
   32.000000000000000        22.400000000000002        3.5066551069553706     
   32.000000000000000        23.200000000000003        3.4961590483865992     
   32.000000000000000        24.000000000000000        3.5074833988304017     
   32.000000000000000        24.800000000000001        3.4958746400114404     
   32.000000000000000        25.600000000000001        3.5064181115312807     
   32.000000000000000        26.400000000000002        3.4948379006847881     
   32.000000000000000        27.200000000000003        3.5068341895864461     
   32.000000000000000        28.000000000000000        3.4950682052117035     
   32.000000000000000        28.800000000000001        3.5063300203461170     
   32.000000000000000        29.600000000000001        3.4960721005295810     
   32.000000000000000        30.400000000000002        3.4955602594350319     
   32.000000000000000        31.200000000000003        3.5062143772071566     
   32.000000000000000        32.000000000000000        3.4941054448504882     
