# Supplementary material for: A first-principles phase field method for quantitatively predicting multi-composition phase separation without thermodynamic empirical parameter
Source: Nat Commun. 2019 Aug 1;10:3451. doi: 10.1038/s41467-019-11248-z (PMC6671953; doi:10.1038/s41467-019-11248-z)
Supplement: Supplementary file 3 — Source Data [file 41467_2019_11248_MOESM3_ESM.zip › supplementary-files/data-files/Fig.7/Fig7-g-Ni75%/out_Ni_100000-24.0]

  0.80000000000000004       0.80000000000000004        3.5059819155152372     
  0.80000000000000004        1.6000000000000001        3.4958829025032694     
  0.80000000000000004        2.4000000000000004        3.4958697370865277     
  0.80000000000000004        3.2000000000000002        3.5061662596773058     
  0.80000000000000004        4.0000000000000000        3.4921762127749951     
  0.80000000000000004        4.8000000000000007        3.5051981802186272     
  0.80000000000000004        5.6000000000000005        3.4928411351943787     
  0.80000000000000004        6.4000000000000004        3.5053337761751275     
  0.80000000000000004        7.2000000000000002        3.4931331752755113     
  0.80000000000000004        8.0000000000000000        3.5037497421995791     
  0.80000000000000004        8.8000000000000007        3.4936865624911198     
  0.80000000000000004        9.6000000000000014        3.4940696876296080     
  0.80000000000000004        10.400000000000000        3.5049649899801181     
  0.80000000000000004        11.200000000000001        3.4935318561832944     
  0.80000000000000004        12.000000000000000        3.5055368904899340     
  0.80000000000000004        12.800000000000001        3.4948533972864317     
  0.80000000000000004        13.600000000000001        3.5043035617103953     
  0.80000000000000004        14.400000000000000        3.5038635107861471     
  0.80000000000000004        15.200000000000001        3.4955526433183812     
  0.80000000000000004        16.000000000000000        3.4968023360868421     
  0.80000000000000004        16.800000000000001        3.5063101148379481     
  0.80000000000000004        17.600000000000001        3.4943680122493097     
  0.80000000000000004        18.400000000000002        3.5061929363237145     
  0.80000000000000004        19.200000000000003        3.4935085726897808     
  0.80000000000000004        20.000000000000000        3.5074035031349418     
  0.80000000000000004        20.800000000000001        3.4951158313803909     
  0.80000000000000004        21.600000000000001        3.5077891058425119     
  0.80000000000000004        22.400000000000002        3.4958004577914470     
  0.80000000000000004        23.200000000000003        3.5073468061441844     
  0.80000000000000004        24.000000000000000        3.4957042317197358     
  0.80000000000000004        24.800000000000001        3.5072484313397627     
  0.80000000000000004        25.600000000000001        3.4948365730502915     
  0.80000000000000004        26.400000000000002        3.5056389474208367     
  0.80000000000000004        27.200000000000003        3.5053930290781570     
  0.80000000000000004        28.000000000000000        3.4956123976415303     
  0.80000000000000004        28.800000000000001        3.5061324278580517     
  0.80000000000000004        29.600000000000001        3.4948394298376564     
  0.80000000000000004        30.400000000000002        3.5064729964446482     
  0.80000000000000004        31.200000000000003        3.4949983997688405     
  0.80000000000000004        32.000000000000000        3.5044262714654009     

   1.6000000000000001       0.80000000000000004        3.4945472400451516     
   1.6000000000000001        1.6000000000000001        3.5096276042392267     
   1.6000000000000001        2.4000000000000004        3.4953979395801982     
   1.6000000000000001        3.2000000000000002        3.4936127778087331     
   1.6000000000000001        4.0000000000000000        3.5048867117578566     
   1.6000000000000001        4.8000000000000007        3.4929141148273302     
   1.6000000000000001        5.6000000000000005        3.5065060096329019     
   1.6000000000000001        6.4000000000000004        3.4922639521683410     
   1.6000000000000001        7.2000000000000002        3.5053139957412376     
   1.6000000000000001        8.0000000000000000        3.4929076619647299     
   1.6000000000000001        8.8000000000000007        3.5037008947852928     
   1.6000000000000001        9.6000000000000014        3.5045228966341715     
   1.6000000000000001        10.400000000000000        3.4935888221050257     
   1.6000000000000001        11.200000000000001        3.5048686774037070     
   1.6000000000000001        12.000000000000000        3.4938715517135721     
   1.6000000000000001        12.800000000000001        3.5049076753874684     
   1.6000000000000001        13.600000000000001        3.5040939176700756     
   1.6000000000000001        14.400000000000000        3.5037095113772945     
   1.6000000000000001        15.200000000000001        3.4952461343371750     
   1.6000000000000001        16.000000000000000        3.5072405394436634     
   1.6000000000000001        16.800000000000001        3.4953337992206794     
   1.6000000000000001        17.600000000000001        3.5061555937535256     
   1.6000000000000001        18.400000000000002        3.4943307092500411     
   1.6000000000000001        19.200000000000003        3.5078475149182307     
   1.6000000000000001        20.000000000000000        3.4953527223916665     
   1.6000000000000001        20.800000000000001        3.5070266783080868     
   1.6000000000000001        21.600000000000001        3.4951595512362226     
   1.6000000000000001        22.400000000000002        3.5072550097695943     
   1.6000000000000001        23.200000000000003        3.4946466091139952     
   1.6000000000000001        24.000000000000000        3.5070165255316801     
   1.6000000000000001        24.800000000000001        3.4951736477837212     
   1.6000000000000001        25.600000000000001        3.5061612176003365     
   1.6000000000000001        26.400000000000002        3.4960704964594007     
   1.6000000000000001        27.200000000000003        3.5063333901580962     
   1.6000000000000001        28.000000000000000        3.4957456634127784     
   1.6000000000000001        28.800000000000001        3.5044926279858668     
   1.6000000000000001        29.600000000000001        3.5056567105920386     
   1.6000000000000001        30.400000000000002        3.4950151032839871     
   1.6000000000000001        31.200000000000003        3.5054262564990810     
   1.6000000000000001        32.000000000000000        3.4958659142841162     

   2.4000000000000004       0.80000000000000004        3.5048483633650753     
   2.4000000000000004        1.6000000000000001        3.4942632850087483     
   2.4000000000000004        2.4000000000000004        3.4959349292270820     
   2.4000000000000004        3.2000000000000002        3.5050518652361826     
   2.4000000000000004        4.0000000000000000        3.4930759958758926     
   2.4000000000000004        4.8000000000000007        3.5050950901387505     
   2.4000000000000004        5.6000000000000005        3.4922351869967128     
   2.4000000000000004        6.4000000000000004        3.5051231957635895     
   2.4000000000000004        7.2000000000000002        3.4929470890093763     
   2.4000000000000004        8.0000000000000000        3.5047202913803965     
   2.4000000000000004        8.8000000000000007        3.4934838241616757     
   2.4000000000000004        9.6000000000000014        3.4945623381429063     
   2.4000000000000004        10.400000000000000        3.5036338372734686     
   2.4000000000000004        11.200000000000001        3.4930343065286111     
   2.4000000000000004        12.000000000000000        3.5049951147414320     
   2.4000000000000004        12.800000000000001        3.4932364423170803     
   2.4000000000000004        13.600000000000001        3.5032821161226484     
   2.4000000000000004        14.400000000000000        3.4971683412830603     
   2.4000000000000004        15.200000000000001        3.5050602797091024     
   2.4000000000000004        16.000000000000000        3.5044536481027500     
   2.4000000000000004        16.800000000000001        3.4967099422488852     
   2.4000000000000004        17.600000000000001        3.4952519289297688     
   2.4000000000000004        18.400000000000002        3.5063850892623529     
   2.4000000000000004        19.200000000000003        3.4950113477155234     
   2.4000000000000004        20.000000000000000        3.5059638023298829     
   2.4000000000000004        20.800000000000001        3.4964087439813292     
   2.4000000000000004        21.600000000000001        3.5068884071649866     
   2.4000000000000004        22.400000000000002        3.4950032532440667     
   2.4000000000000004        23.200000000000003        3.5070297539223860     
   2.4000000000000004        24.000000000000000        3.4956334362054076     
   2.4000000000000004        24.800000000000001        3.5063643839310137     
   2.4000000000000004        25.600000000000001        3.4949286314376060     
   2.4000000000000004        26.400000000000002        3.5069583044921284     
   2.4000000000000004        27.200000000000003        3.4957254716470132     
   2.4000000000000004        28.000000000000000        3.5069917490219455     
   2.4000000000000004        28.800000000000001        3.4956433450798490     
   2.4000000000000004        29.600000000000001        3.4945768742040286     
   2.4000000000000004        30.400000000000002        3.5072093457234517     
   2.4000000000000004        31.200000000000003        3.4949075459520085     
   2.4000000000000004        32.000000000000000        3.4953154443781207     

   3.2000000000000002       0.80000000000000004        3.5036326540867275     
   3.2000000000000002        1.6000000000000001        3.4947236151529677     
   3.2000000000000002        2.4000000000000004        3.5048548241911370     
   3.2000000000000002        3.2000000000000002        3.4937849837187152     
   3.2000000000000002        4.0000000000000000        3.5043216656629101     
   3.2000000000000002        4.8000000000000007        3.4939539242818602     
   3.2000000000000002        5.6000000000000005        3.5047549815677392     
   3.2000000000000002        6.4000000000000004        3.4932067908394258     
   3.2000000000000002        7.2000000000000002        3.5044040742957669     
   3.2000000000000002        8.0000000000000000        3.4931248115433142     
   3.2000000000000002        8.8000000000000007        3.5034261722954945     
   3.2000000000000002        9.6000000000000014        3.5035526425167625     
   3.2000000000000002        10.400000000000000        3.4926405411081283     
   3.2000000000000002        11.200000000000001        3.5050687471561637     
   3.2000000000000002        12.000000000000000        3.4926076686163463     
   3.2000000000000002        12.800000000000001        3.5038170618699462     
   3.2000000000000002        13.600000000000001        3.5044041652234075     
   3.2000000000000002        14.400000000000000        3.4944420493789443     
   3.2000000000000002        15.200000000000001        3.5048825717014136     
   3.2000000000000002        16.000000000000000        3.4944914919559111     
   3.2000000000000002        16.800000000000001        3.5049847981042928     
   3.2000000000000002        17.600000000000001        3.5050115576080576     
   3.2000000000000002        18.400000000000002        3.4949497999501618     
   3.2000000000000002        19.200000000000003        3.5069712468160206     
   3.2000000000000002        20.000000000000000        3.4957408816477140     
   3.2000000000000002        20.800000000000001        3.4963094262645185     
   3.2000000000000002        21.600000000000001        3.5060973057142717     
   3.2000000000000002        22.400000000000002        3.5061114161651559     
   3.2000000000000002        23.200000000000003        3.4954709168093290     
   3.2000000000000002        24.000000000000000        3.5070261553166651     
   3.2000000000000002        24.800000000000001        3.4948324525847494     
   3.2000000000000002        25.600000000000001        3.5061630053550781     
   3.2000000000000002        26.400000000000002        3.4949337835828604     
   3.2000000000000002        27.200000000000003        3.5072456794624771     
   3.2000000000000002        28.000000000000000        3.4954254920394954     
   3.2000000000000002        28.800000000000001        3.5055304951248374     
   3.2000000000000002        29.600000000000001        3.5044267863850496     
   3.2000000000000002        30.400000000000002        3.4948289197503906     
   3.2000000000000002        31.200000000000003        3.5046892282144020     
   3.2000000000000002        32.000000000000000        3.5036884852061321     

   4.0000000000000000       0.80000000000000004        3.4936580428855697     
   4.0000000000000000        1.6000000000000001        3.5051957662851234     
   4.0000000000000000        2.4000000000000004        3.4921884811921182     
   4.0000000000000000        3.2000000000000002        3.5049254150081892     
   4.0000000000000000        4.0000000000000000        3.4929533367856433     
   4.0000000000000000        4.8000000000000007        3.5052410766393383     
   4.0000000000000000        5.6000000000000005        3.4929884938651075     
   4.0000000000000000        6.4000000000000004        3.5035048530395505     
   4.0000000000000000        7.2000000000000002        3.4952088972279514     
   4.0000000000000000        8.0000000000000000        3.4960695714296541     
   4.0000000000000000        8.8000000000000007        3.5032265884206883     
   4.0000000000000000        9.6000000000000014        3.4926126289047099     
   4.0000000000000000        10.400000000000000        3.5043663638963580     
   4.0000000000000000        11.200000000000001        3.4948887743958927     
   4.0000000000000000        12.000000000000000        3.5034992354358820     
   4.0000000000000000        12.800000000000001        3.5033578431703649     
   4.0000000000000000        13.600000000000001        3.4932977488445682     
   4.0000000000000000        14.400000000000000        3.5047470341033189     
   4.0000000000000000        15.200000000000001        3.5044897775600012     
   4.0000000000000000        16.000000000000000        3.4961105130153820     
   4.0000000000000000        16.800000000000001        3.4957448675334399     
   4.0000000000000000        17.600000000000001        3.5048504971420571     
   4.0000000000000000        18.400000000000002        3.4947172799423596     
   4.0000000000000000        19.200000000000003        3.5053449019388636     
   4.0000000000000000        20.000000000000000        3.4963086488561337     
   4.0000000000000000        20.800000000000001        3.5064921660569563     
   4.0000000000000000        21.600000000000001        3.4961110024293394     
   4.0000000000000000        22.400000000000002        3.4966721118872548     
   4.0000000000000000        23.200000000000003        3.5067428544535812     
   4.0000000000000000        24.000000000000000        3.4954436008156300     
   4.0000000000000000        24.800000000000001        3.5075912683655011     
   4.0000000000000000        25.600000000000001        3.4950613340150762     
   4.0000000000000000        26.400000000000002        3.5065973918910527     
   4.0000000000000000        27.200000000000003        3.4947878648067574     
   4.0000000000000000        28.000000000000000        3.5075130906901952     
   4.0000000000000000        28.800000000000001        3.4951102567556545     
   4.0000000000000000        29.600000000000001        3.4949554970990575     
   4.0000000000000000        30.400000000000002        3.5060073164809826     
   4.0000000000000000        31.200000000000003        3.4955339784341142     
   4.0000000000000000        32.000000000000000        3.5045733212394961     

   4.8000000000000007       0.80000000000000004        3.5051533719448931     
   4.8000000000000007        1.6000000000000001        3.4933472775072358     
   4.8000000000000007        2.4000000000000004        3.5050671914530067     
   4.8000000000000007        3.2000000000000002        3.4945432626238238     
   4.8000000000000007        4.0000000000000000        3.5039653348980031     
   4.8000000000000007        4.8000000000000007        3.4936373879728500     
   4.8000000000000007        5.6000000000000005        3.4935185103678377     
   4.8000000000000007        6.4000000000000004        3.5035471175379973     
   4.8000000000000007        7.2000000000000002        3.4936184832652009     
   4.8000000000000007        8.0000000000000000        3.5049170594905807     
   4.8000000000000007        8.8000000000000007        3.4940944133074359     
   4.8000000000000007        9.6000000000000014        3.5042870888269051     
   4.8000000000000007        10.400000000000000        3.4938686703820605     
   4.8000000000000007        11.200000000000001        3.5027868259705768     
   4.8000000000000007        12.000000000000000        3.5033085944931699     
   4.8000000000000007        12.800000000000001        3.4928702932984526     
   4.8000000000000007        13.600000000000001        3.5050694993534846     
   4.8000000000000007        14.400000000000000        3.4939087836106570     
   4.8000000000000007        15.200000000000001        3.4955964429530617     
   4.8000000000000007        16.000000000000000        3.5041562158034329     
   4.8000000000000007        16.800000000000001        3.4954664198523786     
   4.8000000000000007        17.600000000000001        3.4956854275466376     
   4.8000000000000007        18.400000000000002        3.5059905871081032     
   4.8000000000000007        19.200000000000003        3.4945527606935891     
   4.8000000000000007        20.000000000000000        3.5063701243910677     
   4.8000000000000007        20.800000000000001        3.4948661393212910     
   4.8000000000000007        21.600000000000001        3.5056382405415119     
   4.8000000000000007        22.400000000000002        3.5059897860808031     
   4.8000000000000007        23.200000000000003        3.4934833742697653     
   4.8000000000000007        24.000000000000000        3.5067503028523759     
   4.8000000000000007        24.800000000000001        3.4952039598544999     
   4.8000000000000007        25.600000000000001        3.5066508837071133     
   4.8000000000000007        26.400000000000002        3.4954931062498837     
   4.8000000000000007        27.200000000000003        3.5064191667985041     
   4.8000000000000007        28.000000000000000        3.4948593195442199     
   4.8000000000000007        28.800000000000001        3.5065204443750435     
   4.8000000000000007        29.600000000000001        3.5050784211971724     
   4.8000000000000007        30.400000000000002        3.4964263888278073     
   4.8000000000000007        31.200000000000003        3.4956159819082653     
   4.8000000000000007        32.000000000000000        3.4951982207096486     

   5.6000000000000005       0.80000000000000004        3.4948182934740655     
   5.6000000000000005        1.6000000000000001        3.5037674601261304     
   5.6000000000000005        2.4000000000000004        3.5021853247299468     
   5.6000000000000005        3.2000000000000002        3.4938113833072864     
   5.6000000000000005        4.0000000000000000        3.5041261427580794     
   5.6000000000000005        4.8000000000000007        3.4933924631272806     
   5.6000000000000005        5.6000000000000005        3.5044879599682770     
   5.6000000000000005        6.4000000000000004        3.4922731516406249     
   5.6000000000000005        7.2000000000000002        3.5043875175626522     
   5.6000000000000005        8.0000000000000000        3.4925681001587319     
   5.6000000000000005        8.8000000000000007        3.5039618910716319     
   5.6000000000000005        9.6000000000000014        3.4936340083175899     
   5.6000000000000005        10.400000000000000        3.5029125004325734     
   5.6000000000000005        11.200000000000001        3.5036500969705142     
   5.6000000000000005        12.000000000000000        3.4932121637870206     
   5.6000000000000005        12.800000000000001        3.5049930870637933     
   5.6000000000000005        13.600000000000001        3.4936866750261104     
   5.6000000000000005        14.400000000000000        3.5050964087759597     
   5.6000000000000005        15.200000000000001        3.4945085607504658     
   5.6000000000000005        16.000000000000000        3.5044284528399654     
   5.6000000000000005        16.800000000000001        3.4944497110624808     
   5.6000000000000005        17.600000000000001        3.5056592702121985     
   5.6000000000000005        18.400000000000002        3.4932115823651233     
   5.6000000000000005        19.200000000000003        3.5053816493485188     
   5.6000000000000005        20.000000000000000        3.4956741632310719     
   5.6000000000000005        20.800000000000001        3.4958459632577408     
   5.6000000000000005        21.600000000000001        3.5049472573772142     
   5.6000000000000005        22.400000000000002        3.4959150205475833     
   5.6000000000000005        23.200000000000003        3.5065325350873877     
   5.6000000000000005        24.000000000000000        3.4954097217653968     
   5.6000000000000005        24.800000000000001        3.5074282175193998     
   5.6000000000000005        25.600000000000001        3.4934260468196832     
   5.6000000000000005        26.400000000000002        3.5058346589878728     
   5.6000000000000005        27.200000000000003        3.4955029380448219     
   5.6000000000000005        28.000000000000000        3.5053043992251616     
   5.6000000000000005        28.800000000000001        3.4946401442599409     
   5.6000000000000005        29.600000000000001        3.5059945550768110     
   5.6000000000000005        30.400000000000002        3.4956619339262187     
   5.6000000000000005        31.200000000000003        3.5049301227646641     
   5.6000000000000005        32.000000000000000        3.4947218209725466     

   6.4000000000000004       0.80000000000000004        3.4948609233440280     
   6.4000000000000004        1.6000000000000001        3.5044235364595711     
   6.4000000000000004        2.4000000000000004        3.4927304151818568     
   6.4000000000000004        3.2000000000000002        3.5046844927492180     
   6.4000000000000004        4.0000000000000000        3.4942632661363455     
   6.4000000000000004        4.8000000000000007        3.5050293850829015     
   6.4000000000000004        5.6000000000000005        3.4926341798772156     
   6.4000000000000004        6.4000000000000004        3.5054723093442122     
   6.4000000000000004        7.2000000000000002        3.4926828244361405     
   6.4000000000000004        8.0000000000000000        3.5034316142963235     
   6.4000000000000004        8.8000000000000007        3.4932467164786138     
   6.4000000000000004        9.6000000000000014        3.4944159440838205     
   6.4000000000000004        10.400000000000000        3.5040004563598863     
   6.4000000000000004        11.200000000000001        3.4928780605790202     
   6.4000000000000004        12.000000000000000        3.5049988507063641     
   6.4000000000000004        12.800000000000001        3.4927760751401467     
   6.4000000000000004        13.600000000000001        3.5051496921979473     
   6.4000000000000004        14.400000000000000        3.4934916542653869     
   6.4000000000000004        15.200000000000001        3.5053777485481161     
   6.4000000000000004        16.000000000000000        3.4942311928168293     
   6.4000000000000004        16.800000000000001        3.5052987703725740     
   6.4000000000000004        17.600000000000001        3.4937554080377295     
   6.4000000000000004        18.400000000000002        3.5035847174315022     
   6.4000000000000004        19.200000000000003        3.5051370844008258     
   6.4000000000000004        20.000000000000000        3.4953101724686428     
   6.4000000000000004        20.800000000000001        3.5057633507235222     
   6.4000000000000004        21.600000000000001        3.4946638936018721     
   6.4000000000000004        22.400000000000002        3.5068167814537627     
   6.4000000000000004        23.200000000000003        3.4943062145924770     
   6.4000000000000004        24.000000000000000        3.5080404200165960     
   6.4000000000000004        24.800000000000001        3.4952811234194936     
   6.4000000000000004        25.600000000000001        3.4968410444136704     
   6.4000000000000004        26.400000000000002        3.5053554734546091     
   6.4000000000000004        27.200000000000003        3.4970145047571517     
   6.4000000000000004        28.000000000000000        3.5040569572238631     
   6.4000000000000004        28.800000000000001        3.5050686019789166     
   6.4000000000000004        29.600000000000001        3.4937020523434672     
   6.4000000000000004        30.400000000000002        3.5048007729105777     
   6.4000000000000004        31.200000000000003        3.4938278228837349     
   6.4000000000000004        32.000000000000000        3.5055176821694514     

   7.2000000000000002       0.80000000000000004        3.5054702527577186     
   7.2000000000000002        1.6000000000000001        3.4932065919467279     
   7.2000000000000002        2.4000000000000004        3.5038049486000236     
   7.2000000000000002        3.2000000000000002        3.4927308666332681     
   7.2000000000000002        4.0000000000000000        3.5045874120469733     
   7.2000000000000002        4.8000000000000007        3.4927919521681590     
   7.2000000000000002        5.6000000000000005        3.5034155432355503     
   7.2000000000000002        6.4000000000000004        3.4927751894792096     
   7.2000000000000002        7.2000000000000002        3.5039883050188441     
   7.2000000000000002        8.0000000000000000        3.4926441772146104     
   7.2000000000000002        8.8000000000000007        3.5034621512595674     
   7.2000000000000002        9.6000000000000014        3.5037378881662504     
   7.2000000000000002        10.400000000000000        3.4935328003657791     
   7.2000000000000002        11.200000000000001        3.5046369619894211     
   7.2000000000000002        12.000000000000000        3.4929397946167682     
   7.2000000000000002        12.800000000000001        3.5046666278173242     
   7.2000000000000002        13.600000000000001        3.4936637558815336     
   7.2000000000000002        14.400000000000000        3.5062204428034911     
   7.2000000000000002        15.200000000000001        3.4943293355839184     
   7.2000000000000002        16.000000000000000        3.5050780827583412     
   7.2000000000000002        16.800000000000001        3.4935785964083892     
   7.2000000000000002        17.600000000000001        3.5048624734273846     
   7.2000000000000002        18.400000000000002        3.4950047877912924     
   7.2000000000000002        19.200000000000003        3.4947824267950600     
   7.2000000000000002        20.000000000000000        3.5063380057112274     
   7.2000000000000002        20.800000000000001        3.4949752477809377     
   7.2000000000000002        21.600000000000001        3.5057042489475676     
   7.2000000000000002        22.400000000000002        3.4937286873090567     
   7.2000000000000002        23.200000000000003        3.5066589465863736     
   7.2000000000000002        24.000000000000000        3.4941926059284523     
   7.2000000000000002        24.800000000000001        3.5044958717481753     
   7.2000000000000002        25.600000000000001        3.5067921619256301     
   7.2000000000000002        26.400000000000002        3.4951489188922884     
   7.2000000000000002        27.200000000000003        3.5045721636752458     
   7.2000000000000002        28.000000000000000        3.5050965345458516     
   7.2000000000000002        28.800000000000001        3.4950931006979311     
   7.2000000000000002        29.600000000000001        3.5059850379638835     
   7.2000000000000002        30.400000000000002        3.4932949571557468     
   7.2000000000000002        31.200000000000003        3.5053650056984398     
   7.2000000000000002        32.000000000000000        3.4934105420858250     

   8.0000000000000000       0.80000000000000004        3.4936573258762995     
   8.0000000000000000        1.6000000000000001        3.5050353248430501     
   8.0000000000000000        2.4000000000000004        3.4932594336982685     
   8.0000000000000000        3.2000000000000002        3.5050070030563116     
   8.0000000000000000        4.0000000000000000        3.4928923171382924     
   8.0000000000000000        4.8000000000000007        3.5044163601326610     
   8.0000000000000000        5.6000000000000005        3.4924007381774240     
   8.0000000000000000        6.4000000000000004        3.5046891342188133     
   8.0000000000000000        7.2000000000000002        3.4927234850258468     
   8.0000000000000000        8.0000000000000000        3.5032263030653090     
   8.0000000000000000        8.8000000000000007        3.4935783772921596     
   8.0000000000000000        9.6000000000000014        3.4925889856501038     
   8.0000000000000000        10.400000000000000        3.5050863882254077     
   8.0000000000000000        11.200000000000001        3.4930551730359127     
   8.0000000000000000        12.000000000000000        3.5047485072122950     
   8.0000000000000000        12.800000000000001        3.4925145050462150     
   8.0000000000000000        13.600000000000001        3.5049748820077204     
   8.0000000000000000        14.400000000000000        3.4931718151679512     
   8.0000000000000000        15.200000000000001        3.5047336154177797     
   8.0000000000000000        16.000000000000000        3.4931574828776735     
   8.0000000000000000        16.800000000000001        3.5054758480193704     
   8.0000000000000000        17.600000000000001        3.4944300946687190     
   8.0000000000000000        18.400000000000002        3.5050640700272400     
   8.0000000000000000        19.200000000000003        3.5042712954305619     
   8.0000000000000000        20.000000000000000        3.4944838468554158     
   8.0000000000000000        20.800000000000001        3.5063728329982777     
   8.0000000000000000        21.600000000000001        3.4943780003997791     
   8.0000000000000000        22.400000000000002        3.5065616208149004     
   8.0000000000000000        23.200000000000003        3.4945467920254920     
   8.0000000000000000        24.000000000000000        3.5057076747500133     
   8.0000000000000000        24.800000000000001        3.5038353795225259     
   8.0000000000000000        25.600000000000001        3.4945669843338534     
   8.0000000000000000        26.400000000000002        3.5058832611455690     
   8.0000000000000000        27.200000000000003        3.5036046149909024     
   8.0000000000000000        28.000000000000000        3.4932501679782226     
   8.0000000000000000        28.800000000000001        3.5064508382051343     
   8.0000000000000000        29.600000000000001        3.4942975114812400     
   8.0000000000000000        30.400000000000002        3.5049609762197851     
   8.0000000000000000        31.200000000000003        3.4936780490129515     
   8.0000000000000000        32.000000000000000        3.5053606853408530     

   8.8000000000000007       0.80000000000000004        3.5045739358344283     
   8.8000000000000007        1.6000000000000001        3.4922659209656892     
   8.8000000000000007        2.4000000000000004        3.5041372689723342     
   8.8000000000000007        3.2000000000000002        3.4926418931427570     
   8.8000000000000007        4.0000000000000000        3.5027191361060011     
   8.8000000000000007        4.8000000000000007        3.4927382977787604     
   8.8000000000000007        5.6000000000000005        3.5049551241188053     
   8.8000000000000007        6.4000000000000004        3.4927535314422151     
   8.8000000000000007        7.2000000000000002        3.5038723864310257     
   8.8000000000000007        8.0000000000000000        3.5032553733985599     
   8.8000000000000007        8.8000000000000007        3.4931576576963370     
   8.8000000000000007        9.6000000000000014        3.5038172338414109     
   8.8000000000000007        10.400000000000000        3.4930024973927276     
   8.8000000000000007        11.200000000000001        3.5049511674871416     
   8.8000000000000007        12.000000000000000        3.4924688864040783     
   8.8000000000000007        12.800000000000001        3.5045638281744265     
   8.8000000000000007        13.600000000000001        3.4929655658462306     
   8.8000000000000007        14.400000000000000        3.5044854355531743     
   8.8000000000000007        15.200000000000001        3.4931109009992016     
   8.8000000000000007        16.000000000000000        3.5049464031236623     
   8.8000000000000007        16.800000000000001        3.4934268985192403     
   8.8000000000000007        17.600000000000001        3.5053526299618771     
   8.8000000000000007        18.400000000000002        3.4935239474106101     
   8.8000000000000007        19.200000000000003        3.5037278853642673     
   8.8000000000000007        20.000000000000000        3.4954541874049285     
   8.8000000000000007        20.800000000000001        3.5036357262786146     
   8.8000000000000007        21.600000000000001        3.5053105566153393     
   8.8000000000000007        22.400000000000002        3.4949096867153071     
   8.8000000000000007        23.200000000000003        3.5063807933390532     
   8.8000000000000007        24.000000000000000        3.4960612397443347     
   8.8000000000000007        24.800000000000001        3.5053251572797941     
   8.8000000000000007        25.600000000000001        3.5053106920171628     
   8.8000000000000007        26.400000000000002        3.4956258088384891     
   8.8000000000000007        27.200000000000003        3.4957549766331524     
   8.8000000000000007        28.000000000000000        3.5059400973512300     
   8.8000000000000007        28.800000000000001        3.4942806345017123     
   8.8000000000000007        29.600000000000001        3.5053088179833001     
   8.8000000000000007        30.400000000000002        3.4939232643173925     
   8.8000000000000007        31.200000000000003        3.5053833523657851     
   8.8000000000000007        32.000000000000000        3.4926213197167075     

   9.6000000000000014       0.80000000000000004        3.4933498105467149     
   9.6000000000000014        1.6000000000000001        3.5037667216602038     
   9.6000000000000014        2.4000000000000004        3.5023110894835372     
   9.6000000000000014        3.2000000000000002        3.5033835616672260     
   9.6000000000000014        4.0000000000000000        3.4932006900065753     
   9.6000000000000014        4.8000000000000007        3.5045055436496031     
   9.6000000000000014        5.6000000000000005        3.4928580176799739     
   9.6000000000000014        6.4000000000000004        3.5033847731642083     
   9.6000000000000014        7.2000000000000002        3.4942725401792223     
   9.6000000000000014        8.0000000000000000        3.4935239958090771     
   9.6000000000000014        8.8000000000000007        3.5044658110957929     
   9.6000000000000014        9.6000000000000014        3.4929425972564232     
   9.6000000000000014        10.400000000000000        3.5042844436831486     
   9.6000000000000014        11.200000000000001        3.4924909349727042     
   9.6000000000000014        12.000000000000000        3.5050063638997915     
   9.6000000000000014        12.800000000000001        3.4928928189775887     
   9.6000000000000014        13.600000000000001        3.5048386982741131     
   9.6000000000000014        14.400000000000000        3.4925643384618388     
   9.6000000000000014        15.200000000000001        3.5042169253889504     
   9.6000000000000014        16.000000000000000        3.4930123374715656     
   9.6000000000000014        16.800000000000001        3.5060489759868130     
   9.6000000000000014        17.600000000000001        3.4942166733063149     
   9.6000000000000014        18.400000000000002        3.5052027014705969     
   9.6000000000000014        19.200000000000003        3.4943025168875548     
   9.6000000000000014        20.000000000000000        3.5052993419318952     
   9.6000000000000014        20.800000000000001        3.5045291789431579     
   9.6000000000000014        21.600000000000001        3.4970531410154622     
   9.6000000000000014        22.400000000000002        3.5071668394257793     
   9.6000000000000014        23.200000000000003        3.4941406227459622     
   9.6000000000000014        24.000000000000000        3.5068114896514522     
   9.6000000000000014        24.800000000000001        3.4960825175288428     
   9.6000000000000014        25.600000000000001        3.5060816143386293     
   9.6000000000000014        26.400000000000002        3.4948581259256781     
   9.6000000000000014        27.200000000000003        3.5062921583659614     
   9.6000000000000014        28.000000000000000        3.4942103343996123     
   9.6000000000000014        28.800000000000001        3.5059107968882595     
   9.6000000000000014        29.600000000000001        3.4936725174036227     
   9.6000000000000014        30.400000000000002        3.5051406350760352     
   9.6000000000000014        31.200000000000003        3.4935232669471774     
   9.6000000000000014        32.000000000000000        3.5049697780422169     

   10.400000000000000       0.80000000000000004        3.5045353483510833     
   10.400000000000000        1.6000000000000001        3.4941891226493280     
   10.400000000000000        2.4000000000000004        3.4931115966985251     
   10.400000000000000        3.2000000000000002        3.5031839389019428     
   10.400000000000000        4.0000000000000000        3.5031351872560115     
   10.400000000000000        4.8000000000000007        3.4947829678747957     
   10.400000000000000        5.6000000000000005        3.5034313331165823     
   10.400000000000000        6.4000000000000004        3.4932281665010221     
   10.400000000000000        7.2000000000000002        3.4941089713873086     
   10.400000000000000        8.0000000000000000        3.5027457884510240     
   10.400000000000000        8.8000000000000007        3.4927188901540833     
   10.400000000000000        9.6000000000000014        3.5048924659496588     
   10.400000000000000        10.400000000000000        3.4933104230961014     
   10.400000000000000        11.200000000000001        3.5044802075615546     
   10.400000000000000        12.000000000000000        3.4926749979118261     
   10.400000000000000        12.800000000000001        3.5049978799062886     
   10.400000000000000        13.600000000000001        3.4929484891305509     
   10.400000000000000        14.400000000000000        3.5044884266678697     
   10.400000000000000        15.200000000000001        3.4929580153666966     
   10.400000000000000        16.000000000000000        3.5041848465643017     
   10.400000000000000        16.800000000000001        3.4930174683230710     
   10.400000000000000        17.600000000000001        3.5051784163678077     
   10.400000000000000        18.400000000000002        3.4927481471924913     
   10.400000000000000        19.200000000000003        3.5061177890386905     
   10.400000000000000        20.000000000000000        3.4946539451835887     
   10.400000000000000        20.800000000000001        3.5046482382391684     
   10.400000000000000        21.600000000000001        3.5039873263969423     
   10.400000000000000        22.400000000000002        3.4943141351247484     
   10.400000000000000        23.200000000000003        3.5062369582739925     
   10.400000000000000        24.000000000000000        3.4947896720459877     
   10.400000000000000        24.800000000000001        3.5064870101167434     
   10.400000000000000        25.600000000000001        3.4947609810088252     
   10.400000000000000        26.400000000000002        3.5055073216952346     
   10.400000000000000        27.200000000000003        3.4943419949509393     
   10.400000000000000        28.000000000000000        3.5068504229579291     
   10.400000000000000        28.800000000000001        3.4940104405612855     
   10.400000000000000        29.600000000000001        3.5050459593466425     
   10.400000000000000        30.400000000000002        3.4937682716896070     
   10.400000000000000        31.200000000000003        3.5040097023710004     
   10.400000000000000        32.000000000000000        3.4935924211534557     

   11.200000000000001       0.80000000000000004        3.4939027394712823     
   11.200000000000001        1.6000000000000001        3.5037381384442705     
   11.200000000000001        2.4000000000000004        3.5043250750625137     
   11.200000000000001        3.2000000000000002        3.4929643393480116     
   11.200000000000001        4.0000000000000000        3.5030291800805400     
   11.200000000000001        4.8000000000000007        3.4942916882126354     
   11.200000000000001        5.6000000000000005        3.5011416080807041     
   11.200000000000001        6.4000000000000004        3.5022573813946747     
   11.200000000000001        7.2000000000000002        3.5030919152178770     
   11.200000000000001        8.0000000000000000        3.4932372306728512     
   11.200000000000001        8.8000000000000007        3.5038357251818826     
   11.200000000000001        9.6000000000000014        3.4928882685941018     
   11.200000000000001        10.400000000000000        3.5038743045224559     
   11.200000000000001        11.200000000000001        3.4919409666798984     
   11.200000000000001        12.000000000000000        3.5045823634287792     
   11.200000000000001        12.800000000000001        3.4926598401273110     
   11.200000000000001        13.600000000000001        3.5044539727223949     
   11.200000000000001        14.400000000000000        3.4928474352808432     
   11.200000000000001        15.200000000000001        3.5063429125742385     
   11.200000000000001        16.000000000000000        3.4939844622243981     
   11.200000000000001        16.800000000000001        3.5049334044725784     
   11.200000000000001        17.600000000000001        3.4938252659238596     
   11.200000000000001        18.400000000000002        3.5048085296936033     
   11.200000000000001        19.200000000000003        3.4941479626924941     
   11.200000000000001        20.000000000000000        3.5063997600568220     
   11.200000000000001        20.800000000000001        3.4951684099756806     
   11.200000000000001        21.600000000000001        3.4962137354894631     
   11.200000000000001        22.400000000000002        3.5048452655293931     
   11.200000000000001        23.200000000000003        3.4966395301564468     
   11.200000000000001        24.000000000000000        3.5055367853859600     
   11.200000000000001        24.800000000000001        3.4951969531341325     
   11.200000000000001        25.600000000000001        3.5054290681517419     
   11.200000000000001        26.400000000000002        3.4943098056398418     
   11.200000000000001        27.200000000000003        3.5058121541621521     
   11.200000000000001        28.000000000000000        3.4947092484145954     
   11.200000000000001        28.800000000000001        3.5056459128154058     
   11.200000000000001        29.600000000000001        3.4952074503049659     
   11.200000000000001        30.400000000000002        3.5042978135494196     
   11.200000000000001        31.200000000000003        3.4939143896628684     
   11.200000000000001        32.000000000000000        3.5043691263587644     

   12.000000000000000       0.80000000000000004        3.5056652259363856     
   12.000000000000000        1.6000000000000001        3.4937965796453558     
   12.000000000000000        2.4000000000000004        3.4941469769562548     
   12.000000000000000        3.2000000000000002        3.5038559413647175     
   12.000000000000000        4.0000000000000000        3.4919577525648364     
   12.000000000000000        4.8000000000000007        3.5040747569274848     
   12.000000000000000        5.6000000000000005        3.4932764561835890     
   12.000000000000000        6.4000000000000004        3.5024908895768725     
   12.000000000000000        7.2000000000000002        3.4937664242236108     
   12.000000000000000        8.0000000000000000        3.5043810676748741     
   12.000000000000000        8.8000000000000007        3.4932107325897173     
   12.000000000000000        9.6000000000000014        3.5051167083799895     
   12.000000000000000        10.400000000000000        3.4920700199138257     
   12.000000000000000        11.200000000000001        3.5046838841800150     
   12.000000000000000        12.000000000000000        3.4927085847276382     
   12.000000000000000        12.800000000000001        3.5046397609479358     
   12.000000000000000        13.600000000000001        3.4930721413156682     
   12.000000000000000        14.400000000000000        3.5045611682802154     
   12.000000000000000        15.200000000000001        3.4931573753761418     
   12.000000000000000        16.000000000000000        3.5038837760204911     
   12.000000000000000        16.800000000000001        3.5042432785867148     
   12.000000000000000        17.600000000000001        3.4949171895913809     
   12.000000000000000        18.400000000000002        3.5038718454879492     
   12.000000000000000        19.200000000000003        3.5047862646069485     
   12.000000000000000        20.000000000000000        3.4954892000885915     
   12.000000000000000        20.800000000000001        3.4967952575222707     
   12.000000000000000        21.600000000000001        3.4961580446352398     
   12.000000000000000        22.400000000000002        3.5062945318678329     
   12.000000000000000        23.200000000000003        3.4947045302814592     
   12.000000000000000        24.000000000000000        3.5062968240516357     
   12.000000000000000        24.800000000000001        3.4959707382220357     
   12.000000000000000        25.600000000000001        3.5048731568447531     
   12.000000000000000        26.400000000000002        3.5061669743405752     
   12.000000000000000        27.200000000000003        3.4943023637015873     
   12.000000000000000        28.000000000000000        3.5053539430036498     
   12.000000000000000        28.800000000000001        3.4941032201906865     
   12.000000000000000        29.600000000000001        3.5053959998718085     
   12.000000000000000        30.400000000000002        3.4962378216255341     
   12.000000000000000        31.200000000000003        3.5043698656246587     
   12.000000000000000        32.000000000000000        3.4939001218280006     

   12.800000000000001       0.80000000000000004        3.4933956439517360     
   12.800000000000001        1.6000000000000001        3.5028485260033539     
   12.800000000000001        2.4000000000000004        3.5039324598217649     
   12.800000000000001        3.2000000000000002        3.4939760046834918     
   12.800000000000001        4.0000000000000000        3.5051115407280182     
   12.800000000000001        4.8000000000000007        3.4929190270973010     
   12.800000000000001        5.6000000000000005        3.5041385295192180     
   12.800000000000001        6.4000000000000004        3.4939774286359642     
   12.800000000000001        7.2000000000000002        3.5040375516908444     
   12.800000000000001        8.0000000000000000        3.4954764126672075     
   12.800000000000001        8.8000000000000007        3.5042003455462325     
   12.800000000000001        9.6000000000000014        3.4929927689204558     
   12.800000000000001        10.400000000000000        3.5043932770374822     
   12.800000000000001        11.200000000000001        3.4934048388363124     
   12.800000000000001        12.000000000000000        3.5046137389334544     
   12.800000000000001        12.800000000000001        3.4927862776992766     
   12.800000000000001        13.600000000000001        3.5051394645174736     
   12.800000000000001        14.400000000000000        3.4936355499488112     
   12.800000000000001        15.200000000000001        3.5036787634946580     
   12.800000000000001        16.000000000000000        3.5033885749044784     
   12.800000000000001        16.800000000000001        3.4942178328948330     
   12.800000000000001        17.600000000000001        3.5051376857589829     
   12.800000000000001        18.400000000000002        3.4944591546743449     
   12.800000000000001        19.200000000000003        3.5044709451150733     
   12.800000000000001        20.000000000000000        3.5037273395289565     
   12.800000000000001        20.800000000000001        3.5048712836243614     
   12.800000000000001        21.600000000000001        3.4962814913611835     
   12.800000000000001        22.400000000000002        3.4948037914308090     
   12.800000000000001        23.200000000000003        3.5065089013029174     
   12.800000000000001        24.000000000000000        3.4950923590184675     
   12.800000000000001        24.800000000000001        3.5076663376511430     
   12.800000000000001        25.600000000000001        3.4955465170651716     
   12.800000000000001        26.400000000000002        3.4961281388049326     
   12.800000000000001        27.200000000000003        3.5051523281597015     
   12.800000000000001        28.000000000000000        3.4941066954642528     
   12.800000000000001        28.800000000000001        3.5071579693879356     
   12.800000000000001        29.600000000000001        3.4954855944962775     
   12.800000000000001        30.400000000000002        3.4960911547510332     
   12.800000000000001        31.200000000000003        3.5034256882959447     
   12.800000000000001        32.000000000000000        3.4938570951559229     

   13.600000000000001       0.80000000000000004        3.5025152003752122     
   13.600000000000001        1.6000000000000001        3.5034938678891074     
   13.600000000000001        2.4000000000000004        3.4939419436808308     
   13.600000000000001        3.2000000000000002        3.5046105342331626     
   13.600000000000001        4.0000000000000000        3.4930954671622909     
   13.600000000000001        4.8000000000000007        3.5035534785926865     
   13.600000000000001        5.6000000000000005        3.4934056561012472     
   13.600000000000001        6.4000000000000004        3.5036880611685710     
   13.600000000000001        7.2000000000000002        3.4941764081650240     
   13.600000000000001        8.0000000000000000        3.5045394730934096     
   13.600000000000001        8.8000000000000007        3.4931126390046248     
   13.600000000000001        9.6000000000000014        3.5043758091065818     
   13.600000000000001        10.400000000000000        3.4934710203319947     
   13.600000000000001        11.200000000000001        3.5050831779996909     
   13.600000000000001        12.000000000000000        3.4930360662864022     
   13.600000000000001        12.800000000000001        3.5047264508533376     
   13.600000000000001        13.600000000000001        3.4935584637302011     
   13.600000000000001        14.400000000000000        3.5045948093917794     
   13.600000000000001        15.200000000000001        3.4944149787312271     
   13.600000000000001        16.000000000000000        3.4947770020592208     
   13.600000000000001        16.800000000000001        3.5034660432521774     
   13.600000000000001        17.600000000000001        3.4942841647518383     
   13.600000000000001        18.400000000000002        3.5056866919245300     
   13.600000000000001        19.200000000000003        3.4937575735657962     
   13.600000000000001        20.000000000000000        3.5046470924146700     
   13.600000000000001        20.800000000000001        3.4943902151266517     
   13.600000000000001        21.600000000000001        3.5062842955035376     
   13.600000000000001        22.400000000000002        3.4955908287104713     
   13.600000000000001        23.200000000000003        3.4953545569483762     
   13.600000000000001        24.000000000000000        3.5070162694166562     
   13.600000000000001        24.800000000000001        3.4950913539327151     
   13.600000000000001        25.600000000000001        3.5074656777053073     
   13.600000000000001        26.400000000000002        3.4966358514365763     
   13.600000000000001        27.200000000000003        3.4959239547658552     
   13.600000000000001        28.000000000000000        3.5062982348016578     
   13.600000000000001        28.800000000000001        3.4945706132360952     
   13.600000000000001        29.600000000000001        3.5063247483043796     
   13.600000000000001        30.400000000000002        3.4951905964530390     
   13.600000000000001        31.200000000000003        3.4944150556622593     
   13.600000000000001        32.000000000000000        3.5046823968787080     

   14.400000000000000       0.80000000000000004        3.5044146670066509     
   14.400000000000000        1.6000000000000001        3.4931899628226555     
   14.400000000000000        2.4000000000000004        3.5051296948246660     
   14.400000000000000        3.2000000000000002        3.4933553961873418     
   14.400000000000000        4.0000000000000000        3.5044922355141663     
   14.400000000000000        4.8000000000000007        3.4945227794110107     
   14.400000000000000        5.6000000000000005        3.5033086056892841     
   14.400000000000000        6.4000000000000004        3.4946075091245743     
   14.400000000000000        7.2000000000000002        3.5054271700461834     
   14.400000000000000        8.0000000000000000        3.4931903326018667     
   14.400000000000000        8.8000000000000007        3.5048971427734039     
   14.400000000000000        9.6000000000000014        3.4929650140819413     
   14.400000000000000        10.400000000000000        3.5049623792722899     
   14.400000000000000        11.200000000000001        3.4929374557427932     
   14.400000000000000        12.000000000000000        3.5050578690831915     
   14.400000000000000        12.800000000000001        3.4929557411748808     
   14.400000000000000        13.600000000000001        3.5040976714494172     
   14.400000000000000        14.400000000000000        3.4938002952777079     
   14.400000000000000        15.200000000000001        3.5038254803953133     
   14.400000000000000        16.000000000000000        3.4948515962730022     
   14.400000000000000        16.800000000000001        3.5036524666748639     
   14.400000000000000        17.600000000000001        3.4955949674417410     
   14.400000000000000        18.400000000000002        3.4947668995921273     
   14.400000000000000        19.200000000000003        3.5050590082974411     
   14.400000000000000        20.000000000000000        3.4947099763311797     
   14.400000000000000        20.800000000000001        3.5062210826078481     
   14.400000000000000        21.600000000000001        3.4946248153895119     
   14.400000000000000        22.400000000000002        3.5061058965734526     
   14.400000000000000        23.200000000000003        3.5055604648995828     
   14.400000000000000        24.000000000000000        3.4949104285342183     
   14.400000000000000        24.800000000000001        3.5069009699519031     
   14.400000000000000        25.600000000000001        3.4953803043615466     
   14.400000000000000        26.400000000000002        3.5054671286825130     
   14.400000000000000        27.200000000000003        3.4965367755195604     
   14.400000000000000        28.000000000000000        3.4959331376636378     
   14.400000000000000        28.800000000000001        3.5056188863669102     
   14.400000000000000        29.600000000000001        3.4938067809982440     
   14.400000000000000        30.400000000000002        3.5044538783490529     
   14.400000000000000        31.200000000000003        3.5040249011048150     
   14.400000000000000        32.000000000000000        3.4927542058141423     

   15.200000000000001       0.80000000000000004        3.4941239019419625     
   15.200000000000001        1.6000000000000001        3.5051648937277804     
   15.200000000000001        2.4000000000000004        3.4932149172427276     
   15.200000000000001        3.2000000000000002        3.5050753483914474     
   15.200000000000001        4.0000000000000000        3.4931528923203996     
   15.200000000000001        4.8000000000000007        3.5034689581750076     
   15.200000000000001        5.6000000000000005        3.5029750373041941     
   15.200000000000001        6.4000000000000004        3.4944901805322774     
   15.200000000000001        7.2000000000000002        3.4936537538423709     
   15.200000000000001        8.0000000000000000        3.5042572704644099     
   15.200000000000001        8.8000000000000007        3.4918378331885207     
   15.200000000000001        9.6000000000000014        3.5048935037733009     
   15.200000000000001        10.400000000000000        3.4926606247799872     
   15.200000000000001        11.200000000000001        3.5039456134976503     
   15.200000000000001        12.000000000000000        3.4934638782904086     
   15.200000000000001        12.800000000000001        3.5029688498031279     
   15.200000000000001        13.600000000000001        3.4939430087635723     
   15.200000000000001        14.400000000000000        3.5040154877817202     
   15.200000000000001        15.200000000000001        3.5039055021367673     
   15.200000000000001        16.000000000000000        3.4938395513089469     
   15.200000000000001        16.800000000000001        3.5046127554680950     
   15.200000000000001        17.600000000000001        3.4945825007508016     
   15.200000000000001        18.400000000000002        3.5047995350148304     
   15.200000000000001        19.200000000000003        3.4947989468514931     
   15.200000000000001        20.000000000000000        3.5057408996496231     
   15.200000000000001        20.800000000000001        3.4959178349532793     
   15.200000000000001        21.600000000000001        3.5061703531393889     
   15.200000000000001        22.400000000000002        3.4960020964253999     
   15.200000000000001        23.200000000000003        3.4961156056845031     
   15.200000000000001        24.000000000000000        3.5067493156393224     
   15.200000000000001        24.800000000000001        3.4958568562272934     
   15.200000000000001        25.600000000000001        3.5049159627938522     
   15.200000000000001        26.400000000000002        3.4963043610585767     
   15.200000000000001        27.200000000000003        3.5056075034710106     
   15.200000000000001        28.000000000000000        3.5060486986025685     
   15.200000000000001        28.800000000000001        3.4944720832728287     
   15.200000000000001        29.600000000000001        3.5064677674413400     
   15.200000000000001        30.400000000000002        3.4940677450072171     
   15.200000000000001        31.200000000000003        3.5032006599704482     
   15.200000000000001        32.000000000000000        3.5056382099483328     

   16.000000000000000       0.80000000000000004        3.4942924894810230     
   16.000000000000000        1.6000000000000001        3.4937205695549891     
   16.000000000000000        2.4000000000000004        3.5048883906123574     
   16.000000000000000        3.2000000000000002        3.4940718330582041     
   16.000000000000000        4.0000000000000000        3.5035420367648307     
   16.000000000000000        4.8000000000000007        3.4936154990421748     
   16.000000000000000        5.6000000000000005        3.5026734574395100     
   16.000000000000000        6.4000000000000004        3.4938821281330092     
   16.000000000000000        7.2000000000000002        3.5048040729636374     
   16.000000000000000        8.0000000000000000        3.4933229044565390     
   16.000000000000000        8.8000000000000007        3.5047092460352229     
   16.000000000000000        9.6000000000000014        3.4933146084112670     
   16.000000000000000        10.400000000000000        3.5037140558066913     
   16.000000000000000        11.200000000000001        3.4937627476368740     
   16.000000000000000        12.000000000000000        3.4940853284796001     
   16.000000000000000        12.800000000000001        3.5044829738956440     
   16.000000000000000        13.600000000000001        3.4946339334783607     
   16.000000000000000        14.400000000000000        3.4973751458305857     
   16.000000000000000        15.200000000000001        3.4953539169266432     
   16.000000000000000        16.000000000000000        3.5056361789512427     
   16.000000000000000        16.800000000000001        3.4933168827654595     
   16.000000000000000        17.600000000000001        3.5050870927321069     
   16.000000000000000        18.400000000000002        3.4942553141914057     
   16.000000000000000        19.200000000000003        3.5055016388274924     
   16.000000000000000        20.000000000000000        3.4952967821283196     
   16.000000000000000        20.800000000000001        3.5049925889861360     
   16.000000000000000        21.600000000000001        3.4953024876204131     
   16.000000000000000        22.400000000000002        3.5076479121995767     
   16.000000000000000        23.200000000000003        3.5053081022438564     
   16.000000000000000        24.000000000000000        3.4955388324633949     
   16.000000000000000        24.800000000000001        3.5052196821859183     
   16.000000000000000        25.600000000000001        3.5052569214401865     
   16.000000000000000        26.400000000000002        3.4962298033768779     
   16.000000000000000        27.200000000000003        3.5056111850388652     
   16.000000000000000        28.000000000000000        3.4962987313621392     
   16.000000000000000        28.800000000000001        3.5056568073982719     
   16.000000000000000        29.600000000000001        3.4942129722521593     
   16.000000000000000        30.400000000000002        3.5061048833894537     
   16.000000000000000        31.200000000000003        3.4932280560785038     
   16.000000000000000        32.000000000000000        3.5049549567430969     

   16.800000000000001       0.80000000000000004        3.5045799560888251     
   16.800000000000001        1.6000000000000001        3.5038802898798806     
   16.800000000000001        2.4000000000000004        3.4941667722062157     
   16.800000000000001        3.2000000000000002        3.4943428462890598     
   16.800000000000001        4.0000000000000000        3.5035580456567708     
   16.800000000000001        4.8000000000000007        3.5035649998145746     
   16.800000000000001        5.6000000000000005        3.4931599271436844     
   16.800000000000001        6.4000000000000004        3.5049017390958785     
   16.800000000000001        7.2000000000000002        3.4930823415227001     
   16.800000000000001        8.0000000000000000        3.5051032172282475     
   16.800000000000001        8.8000000000000007        3.4933570014046880     
   16.800000000000001        9.6000000000000014        3.5041807792497757     
   16.800000000000001        10.400000000000000        3.4924952838247627     
   16.800000000000001        11.200000000000001        3.5051066683514551     
   16.800000000000001        12.000000000000000        3.5041638919990499     
   16.800000000000001        12.800000000000001        3.4931824939746843     
   16.800000000000001        13.600000000000001        3.5057825594496417     
   16.800000000000001        14.400000000000000        3.4940553163828971     
   16.800000000000001        15.200000000000001        3.5053926279064900     
   16.800000000000001        16.000000000000000        3.4943727369966879     
   16.800000000000001        16.800000000000001        3.5061238518409836     
   16.800000000000001        17.600000000000001        3.4950825765020830     
   16.800000000000001        18.400000000000002        3.5052569130522273     
   16.800000000000001        19.200000000000003        3.4958882173393517     
   16.800000000000001        20.000000000000000        3.5051075739798558     
   16.800000000000001        20.800000000000001        3.4954462729107485     
   16.800000000000001        21.600000000000001        3.5064999543200583     
   16.800000000000001        22.400000000000002        3.4955235408504919     
   16.800000000000001        23.200000000000003        3.4964437253182741     
   16.800000000000001        24.000000000000000        3.5065702168392288     
   16.800000000000001        24.800000000000001        3.4955738489132564     
   16.800000000000001        25.600000000000001        3.4953297338818419     
   16.800000000000001        26.400000000000002        3.5063536604094154     
   16.800000000000001        27.200000000000003        3.4948125631446669     
   16.800000000000001        28.000000000000000        3.5059852645739391     
   16.800000000000001        28.800000000000001        3.4941998224767024     
   16.800000000000001        29.600000000000001        3.5051453524331073     
   16.800000000000001        30.400000000000002        3.4941546472750908     
   16.800000000000001        31.200000000000003        3.5062982873310760     
   16.800000000000001        32.000000000000000        3.4937521934265074     

   17.600000000000001       0.80000000000000004        3.4943393241108027     
   17.600000000000001        1.6000000000000001        3.5042163604654490     
   17.600000000000001        2.4000000000000004        3.4963096115898988     
   17.600000000000001        3.2000000000000002        3.5042624870073458     
   17.600000000000001        4.0000000000000000        3.4926163646791739     
   17.600000000000001        4.8000000000000007        3.5029719323204360     
   17.600000000000001        5.6000000000000005        3.5043276307409830     
   17.600000000000001        6.4000000000000004        3.4931211895302337     
   17.600000000000001        7.2000000000000002        3.5054091690366116     
   17.600000000000001        8.0000000000000000        3.4928351877561683     
   17.600000000000001        8.8000000000000007        3.5048027799096308     
   17.600000000000001        9.6000000000000014        3.4926812108187049     
   17.600000000000001        10.400000000000000        3.5047985536584481     
   17.600000000000001        11.200000000000001        3.4938629311333074     
   17.600000000000001        12.000000000000000        3.4944100989958939     
   17.600000000000001        12.800000000000001        3.5047400071184311     
   17.600000000000001        13.600000000000001        3.4938079262734210     
   17.600000000000001        14.400000000000000        3.5042525686553661     
   17.600000000000001        15.200000000000001        3.4942181078552186     
   17.600000000000001        16.000000000000000        3.5064614994753587     
   17.600000000000001        16.800000000000001        3.4949509198126081     
   17.600000000000001        17.600000000000001        3.4955769949465343     
   17.600000000000001        18.400000000000002        3.5052882884291705     
   17.600000000000001        19.200000000000003        3.4951542484250053     
   17.600000000000001        20.000000000000000        3.5048464863948263     
   17.600000000000001        20.800000000000001        3.4967906256124728     
   17.600000000000001        21.600000000000001        3.4966713330857551     
   17.600000000000001        22.400000000000002        3.5037006784417493     
   17.600000000000001        23.200000000000003        3.5018458221953668     
   17.600000000000001        24.000000000000000        3.4960366551076145     
   17.600000000000001        24.800000000000001        3.5049431619194396     
   17.600000000000001        25.600000000000001        3.5057827372537869     
   17.600000000000001        26.400000000000002        3.4962679675426833     
   17.600000000000001        27.200000000000003        3.5066780951749492     
   17.600000000000001        28.000000000000000        3.4943283446234790     
   17.600000000000001        28.800000000000001        3.5041841547530050     
   17.600000000000001        29.600000000000001        3.4938013645561190     
   17.600000000000001        30.400000000000002        3.5063929912011407     
   17.600000000000001        31.200000000000003        3.4941590230000208     
   17.600000000000001        32.000000000000000        3.5033961694737452     

   18.400000000000002       0.80000000000000004        3.5046369517187967     
   18.400000000000002        1.6000000000000001        3.4959892574928499     
   18.400000000000002        2.4000000000000004        3.4956755954576608     
   18.400000000000002        3.2000000000000002        3.5042649690819943     
   18.400000000000002        4.0000000000000000        3.5032583345771471     
   18.400000000000002        4.8000000000000007        3.5036508948642502     
   18.400000000000002        5.6000000000000005        3.4922762759648323     
   18.400000000000002        6.4000000000000004        3.5048491939976176     
   18.400000000000002        7.2000000000000002        3.4924242218394386     
   18.400000000000002        8.0000000000000000        3.5038378139805730     
   18.400000000000002        8.8000000000000007        3.4928990163748606     
   18.400000000000002        9.6000000000000014        3.5049781831575331     
   18.400000000000002        10.400000000000000        3.4931432882912095     
   18.400000000000002        11.200000000000001        3.5037362019170510     
   18.400000000000002        12.000000000000000        3.4967205723216201     
   18.400000000000002        12.800000000000001        3.4948823320484363     
   18.400000000000002        13.600000000000001        3.5044050652468357     
   18.400000000000002        14.400000000000000        3.4948127280557166     
   18.400000000000002        15.200000000000001        3.5056996794169746     
   18.400000000000002        16.000000000000000        3.4967928949547757     
   18.400000000000002        16.800000000000001        3.5050551981268692     
   18.400000000000002        17.600000000000001        3.4963970314731934     
   18.400000000000002        18.400000000000002        3.4951203539355022     
   18.400000000000002        19.200000000000003        3.5055208321420843     
   18.400000000000002        20.000000000000000        3.4952845226777831     
   18.400000000000002        20.800000000000001        3.5061555906964283     
   18.400000000000002        21.600000000000001        3.4954310831569155     
   18.400000000000002        22.400000000000002        3.5074614059837139     
   18.400000000000002        23.200000000000003        3.4974768058875112     
   18.400000000000002        24.000000000000000        3.4966823266316536     
   18.400000000000002        24.800000000000001        3.5057324085746679     
   18.400000000000002        25.600000000000001        3.4940827386837587     
   18.400000000000002        26.400000000000002        3.5068767165432062     
   18.400000000000002        27.200000000000003        3.4945687458288774     
   18.400000000000002        28.000000000000000        3.5065786057044117     
   18.400000000000002        28.800000000000001        3.4936818198751158     
   18.400000000000002        29.600000000000001        3.5057019435427219     
   18.400000000000002        30.400000000000002        3.4939037789189471     
   18.400000000000002        31.200000000000003        3.5058702309957681     
   18.400000000000002        32.000000000000000        3.4941613401323157     

   19.200000000000003       0.80000000000000004        3.5049384630659537     
   19.200000000000003        1.6000000000000001        3.5033534510088788     
   19.200000000000003        2.4000000000000004        3.5043287257674813     
   19.200000000000003        3.2000000000000002        3.4950480833200444     
   19.200000000000003        4.0000000000000000        3.4960339291028650     
   19.200000000000003        4.8000000000000007        3.4947367823192796     
   19.200000000000003        5.6000000000000005        3.5043418757977522     
   19.200000000000003        6.4000000000000004        3.4946917051642776     
   19.200000000000003        7.2000000000000002        3.5047903131825704     
   19.200000000000003        8.0000000000000000        3.4926232949807652     
   19.200000000000003        8.8000000000000007        3.5044199922407211     
   19.200000000000003        9.6000000000000014        3.4936021136679276     
   19.200000000000003        10.400000000000000        3.5050108787546956     
   19.200000000000003        11.200000000000001        3.4939792237006264     
   19.200000000000003        12.000000000000000        3.5059409020005310     
   19.200000000000003        12.800000000000001        3.4980921605844717     
   19.200000000000003        13.600000000000001        3.4939243408098482     
   19.200000000000003        14.400000000000000        3.5051952946701195     
   19.200000000000003        15.200000000000001        3.4953691198417101     
   19.200000000000003        16.000000000000000        3.5054146741486139     
   19.200000000000003        16.800000000000001        3.4946354147359906     
   19.200000000000003        17.600000000000001        3.5050292883886258     
   19.200000000000003        18.400000000000002        3.5048604871635196     
   19.200000000000003        19.200000000000003        3.4961528767235670     
   19.200000000000003        20.000000000000000        3.5062780043575308     
   19.200000000000003        20.800000000000001        3.4951334588094629     
   19.200000000000003        21.600000000000001        3.5064318348354400     
   19.200000000000003        22.400000000000002        3.4959028864724435     
   19.200000000000003        23.200000000000003        3.5058947570034777     
   19.200000000000003        24.000000000000000        3.4964887059373275     
   19.200000000000003        24.800000000000001        3.5047987041802364     
   19.200000000000003        25.600000000000001        3.5071659482662625     
   19.200000000000003        26.400000000000002        3.4953305217169568     
   19.200000000000003        27.200000000000003        3.5070817875105527     
   19.200000000000003        28.000000000000000        3.4941747241070984     
   19.200000000000003        28.800000000000001        3.5066584122676923     
   19.200000000000003        29.600000000000001        3.4957037958696988     
   19.200000000000003        30.400000000000002        3.5068085043098871     
   19.200000000000003        31.200000000000003        3.4948153967953721     
   19.200000000000003        32.000000000000000        3.4946065981347356     

   20.000000000000000       0.80000000000000004        3.4948330328830304     
   20.000000000000000        1.6000000000000001        3.5050296477890601     
   20.000000000000000        2.4000000000000004        3.4953602888104220     
   20.000000000000000        3.2000000000000002        3.5056863237034546     
   20.000000000000000        4.0000000000000000        3.4955616588164649     
   20.000000000000000        4.8000000000000007        3.5045994260313829     
   20.000000000000000        5.6000000000000005        3.4937785913000283     
   20.000000000000000        6.4000000000000004        3.5054872611736272     
   20.000000000000000        7.2000000000000002        3.4922427206359261     
   20.000000000000000        8.0000000000000000        3.5046396045499364     
   20.000000000000000        8.8000000000000007        3.4949859601554900     
   20.000000000000000        9.6000000000000014        3.5033744012179975     
   20.000000000000000        10.400000000000000        3.4926671376904053     
   20.000000000000000        11.200000000000001        3.5056460378001510     
   20.000000000000000        12.000000000000000        3.4928056907483143     
   20.000000000000000        12.800000000000001        3.5044466094177689     
   20.000000000000000        13.600000000000001        3.5029550426177272     
   20.000000000000000        14.400000000000000        3.4954815014520806     
   20.000000000000000        15.200000000000001        3.5074914250327671     
   20.000000000000000        16.000000000000000        3.4941011851279486     
   20.000000000000000        16.800000000000001        3.5059334551479870     
   20.000000000000000        17.600000000000001        3.4947526468635974     
   20.000000000000000        18.400000000000002        3.5063596359327014     
   20.000000000000000        19.200000000000003        3.4957576813120981     
   20.000000000000000        20.000000000000000        3.4959133857879068     
   20.000000000000000        20.800000000000001        3.5074741849553908     
   20.000000000000000        21.600000000000001        3.4956115178069211     
   20.000000000000000        22.400000000000002        3.5069910281624601     
   20.000000000000000        23.200000000000003        3.4951521494660431     
   20.000000000000000        24.000000000000000        3.5065046060913603     
   20.000000000000000        24.800000000000001        3.4953798855999856     
   20.000000000000000        25.600000000000001        3.5049943722201107     
   20.000000000000000        26.400000000000002        3.5061558545790752     
   20.000000000000000        27.200000000000003        3.4955196102422472     
   20.000000000000000        28.000000000000000        3.5071015905703171     
   20.000000000000000        28.800000000000001        3.4962884324565580     
   20.000000000000000        29.600000000000001        3.5069799640854802     
   20.000000000000000        30.400000000000002        3.4949904960772180     
   20.000000000000000        31.200000000000003        3.5048375944319812     
   20.000000000000000        32.000000000000000        3.5052987519332715     

   20.800000000000001       0.80000000000000004        3.5058899125388354     
   20.800000000000001        1.6000000000000001        3.4940568030046752     
   20.800000000000001        2.4000000000000004        3.5063023766337453     
   20.800000000000001        3.2000000000000002        3.4956068520147512     
   20.800000000000001        4.0000000000000000        3.4957564059891739     
   20.800000000000001        4.8000000000000007        3.4952120941561255     
   20.800000000000001        5.6000000000000005        3.5029938012688873     
   20.800000000000001        6.4000000000000004        3.4935765056034715     
   20.800000000000001        7.2000000000000002        3.5043635847079746     
   20.800000000000001        8.0000000000000000        3.4935666653120232     
   20.800000000000001        8.8000000000000007        3.5030797566226197     
   20.800000000000001        9.6000000000000014        3.4956360280049306     
   20.800000000000001        10.400000000000000        3.5039972475300605     
   20.800000000000001        11.200000000000001        3.4951316445887235     
   20.800000000000001        12.000000000000000        3.5048292552702915     
   20.800000000000001        12.800000000000001        3.4946922215380183     
   20.800000000000001        13.600000000000001        3.4952769776301640     
   20.800000000000001        14.400000000000000        3.4967734730707729     
   20.800000000000001        15.200000000000001        3.4956239535289759     
   20.800000000000001        16.000000000000000        3.5061475524647641     
   20.800000000000001        16.800000000000001        3.4956818107737946     
   20.800000000000001        17.600000000000001        3.5047365731201436     
   20.800000000000001        18.400000000000002        3.4952938575888535     
   20.800000000000001        19.200000000000003        3.5059029074744075     
   20.800000000000001        20.000000000000000        3.5044138133809049     
   20.800000000000001        20.800000000000001        3.4962290481234737     
   20.800000000000001        21.600000000000001        3.5074566050324480     
   20.800000000000001        22.400000000000002        3.4955672374142681     
   20.800000000000001        23.200000000000003        3.5069566697400107     
   20.800000000000001        24.000000000000000        3.4956155005190541     
   20.800000000000001        24.800000000000001        3.5067658732800115     
   20.800000000000001        25.600000000000001        3.4958319437109266     
   20.800000000000001        26.400000000000002        3.5059263062789769     
   20.800000000000001        27.200000000000003        3.5066130523172454     
   20.800000000000001        28.000000000000000        3.4942089627721509     
   20.800000000000001        28.800000000000001        3.5063658798523121     
   20.800000000000001        29.600000000000001        3.4958034232497819     
   20.800000000000001        30.400000000000002        3.5054677040072191     
   20.800000000000001        31.200000000000003        3.5036613866564017     
   20.800000000000001        32.000000000000000        3.4941550349594057     

   21.600000000000001       0.80000000000000004        3.4940506866645435     
   21.600000000000001        1.6000000000000001        3.5055102165162615     
   21.600000000000001        2.4000000000000004        3.4933302087294633     
   21.600000000000001        3.2000000000000002        3.5046543582521683     
   21.600000000000001        4.0000000000000000        3.5043854735312663     
   21.600000000000001        4.8000000000000007        3.4954627373585674     
   21.600000000000001        5.6000000000000005        3.5032998192215508     
   21.600000000000001        6.4000000000000004        3.5037484269505623     
   21.600000000000001        7.2000000000000002        3.4933757662805052     
   21.600000000000001        8.0000000000000000        3.5020205488540603     
   21.600000000000001        8.8000000000000007        3.5030535936149936     
   21.600000000000001        9.6000000000000014        3.4949509321529506     
   21.600000000000001        10.400000000000000        3.5047890992030304     
   21.600000000000001        11.200000000000001        3.4940875963246669     
   21.600000000000001        12.000000000000000        3.5039169292722878     
   21.600000000000001        12.800000000000001        3.5047182325578627     
   21.600000000000001        13.600000000000001        3.5039188995150639     
   21.600000000000001        14.400000000000000        3.5051249318741902     
   21.600000000000001        15.200000000000001        3.4963223844725388     
   21.600000000000001        16.000000000000000        3.4948862048741347     
   21.600000000000001        16.800000000000001        3.5067343317193642     
   21.600000000000001        17.600000000000001        3.4947758255985031     
   21.600000000000001        18.400000000000002        3.5056340391007774     
   21.600000000000001        19.200000000000003        3.4946532602429263     
   21.600000000000001        20.000000000000000        3.5062688622968001     
   21.600000000000001        20.800000000000001        3.4965515423091271     
   21.600000000000001        21.600000000000001        3.4962076592303362     
   21.600000000000001        22.400000000000002        3.5073169025169295     
   21.600000000000001        23.200000000000003        3.4946755577294759     
   21.600000000000001        24.000000000000000        3.5075899772804426     
   21.600000000000001        24.800000000000001        3.4952444761703827     
   21.600000000000001        25.600000000000001        3.5073263375716395     
   21.600000000000001        26.400000000000002        3.4960086927999132     
   21.600000000000001        27.200000000000003        3.4963685721762108     
   21.600000000000001        28.000000000000000        3.5059725721031829     
   21.600000000000001        28.800000000000001        3.4963641806056662     
   21.600000000000001        29.600000000000001        3.4968777210810313     
   21.600000000000001        30.400000000000002        3.5052438226447769     
   21.600000000000001        31.200000000000003        3.4962092334980310     
   21.600000000000001        32.000000000000000        3.5043300723737945     

   22.400000000000002       0.80000000000000004        3.5061706398716508     
   22.400000000000002        1.6000000000000001        3.4938801001239672     
   22.400000000000002        2.4000000000000004        3.5053377365054681     
   22.400000000000002        3.2000000000000002        3.4954423507002730     
   22.400000000000002        4.0000000000000000        3.4948709455187434     
   22.400000000000002        4.8000000000000007        3.5050107031249964     
   22.400000000000002        5.6000000000000005        3.4936126021197036     
   22.400000000000002        6.4000000000000004        3.5038380607491137     
   22.400000000000002        7.2000000000000002        3.4938334722551363     
   22.400000000000002        8.0000000000000000        3.5041056973395173     
   22.400000000000002        8.8000000000000007        3.4939710879818584     
   22.400000000000002        9.6000000000000014        3.5054481282660173     
   22.400000000000002        10.400000000000000        3.4944502414785426     
   22.400000000000002        11.200000000000001        3.5054999011473766     
   22.400000000000002        12.000000000000000        3.4944332057726992     
   22.400000000000002        12.800000000000001        3.4970095555840386     
   22.400000000000002        13.600000000000001        3.4941874910432222     
   22.400000000000002        14.400000000000000        3.5047774683920978     
   22.400000000000002        15.200000000000001        3.4962334921379585     
   22.400000000000002        16.000000000000000        3.5053640357241815     
   22.400000000000002        16.800000000000001        3.4939829781422214     
   22.400000000000002        17.600000000000001        3.5063773988124307     
   22.400000000000002        18.400000000000002        3.4943941989129330     
   22.400000000000002        19.200000000000003        3.5066714137947455     
   22.400000000000002        20.000000000000000        3.4947492701511509     
   22.400000000000002        20.800000000000001        3.5059257186588084     
   22.400000000000002        21.600000000000001        3.5067556717453070     
   22.400000000000002        22.400000000000002        3.4941835912853274     
   22.400000000000002        23.200000000000003        3.5071982442705254     
   22.400000000000002        24.000000000000000        3.4958734838678636     
   22.400000000000002        24.800000000000001        3.5076364480080238     
   22.400000000000002        25.600000000000001        3.4956261703178266     
   22.400000000000002        26.400000000000002        3.5072882327421060     
   22.400000000000002        27.200000000000003        3.4953973907930682     
   22.400000000000002        28.000000000000000        3.5047269136708805     
   22.400000000000002        28.800000000000001        3.4954860874816989     
   22.400000000000002        29.600000000000001        3.5060455775238677     
   22.400000000000002        30.400000000000002        3.4943096459844289     
   22.400000000000002        31.200000000000003        3.5059501915923774     
   22.400000000000002        32.000000000000000        3.4943575084154004     

   23.200000000000003       0.80000000000000004        3.5039681465568124     
   23.200000000000003        1.6000000000000001        3.5049237060983547     
   23.200000000000003        2.4000000000000004        3.4951240903001501     
   23.200000000000003        3.2000000000000002        3.4961083513305309     
   23.200000000000003        4.0000000000000000        3.5048070853867355     
   23.200000000000003        4.8000000000000007        3.4953584098703616     
   23.200000000000003        5.6000000000000005        3.5045349820120673     
   23.200000000000003        6.4000000000000004        3.4924328101945581     
   23.200000000000003        7.2000000000000002        3.5055508439245755     
   23.200000000000003        8.0000000000000000        3.4936921412573301     
   23.200000000000003        8.8000000000000007        3.5060520118807723     
   23.200000000000003        9.6000000000000014        3.4937905631587118     
   23.200000000000003        10.400000000000000        3.5046123379031950     
   23.200000000000003        11.200000000000001        3.4948612691921719     
   23.200000000000003        12.000000000000000        3.5063876579106328     
   23.200000000000003        12.800000000000001        3.4946591499092405     
   23.200000000000003        13.600000000000001        3.5053482290885891     
   23.200000000000003        14.400000000000000        3.4956986099844167     
   23.200000000000003        15.200000000000001        3.5058001535626668     
   23.200000000000003        16.000000000000000        3.4941948968089394     
   23.200000000000003        16.800000000000001        3.5060098773049408     
   23.200000000000003        17.600000000000001        3.4948080081799495     
   23.200000000000003        18.400000000000002        3.5065579028118008     
   23.200000000000003        19.200000000000003        3.4955750681764068     
   23.200000000000003        20.000000000000000        3.5055756173925072     
   23.200000000000003        20.800000000000001        3.4966926014864974     
   23.200000000000003        21.600000000000001        3.4960989696830329     
   23.200000000000003        22.400000000000002        3.5070469382358054     
   23.200000000000003        23.200000000000003        3.4953562202388739     
   23.200000000000003        24.000000000000000        3.5073737428776677     
   23.200000000000003        24.800000000000001        3.4955769750118533     
   23.200000000000003        25.600000000000001        3.5074524383379715     
   23.200000000000003        26.400000000000002        3.4956500704120859     
   23.200000000000003        27.200000000000003        3.5062941986663785     
   23.200000000000003        28.000000000000000        3.5034588378435338     
   23.200000000000003        28.800000000000001        3.5052700804907824     
   23.200000000000003        29.600000000000001        3.4951361123925984     
   23.200000000000003        30.400000000000002        3.5066437755823259     
   23.200000000000003        31.200000000000003        3.4951774783944924     
   23.200000000000003        32.000000000000000        3.5043279437408144     

   24.000000000000000       0.80000000000000004        3.4956210256163480     
   24.000000000000000        1.6000000000000001        3.4946820430395542     
   24.000000000000000        2.4000000000000004        3.5056847028857008     
   24.000000000000000        3.2000000000000002        3.4952269479681699     
   24.000000000000000        4.0000000000000000        3.5038833615995757     
   24.000000000000000        4.8000000000000007        3.4950595254541543     
   24.000000000000000        5.6000000000000005        3.4944057388319623     
   24.000000000000000        6.4000000000000004        3.5046414745513554     
   24.000000000000000        7.2000000000000002        3.4931681630683089     
   24.000000000000000        8.0000000000000000        3.5047688354486701     
   24.000000000000000        8.8000000000000007        3.4941986658791775     
   24.000000000000000        9.6000000000000014        3.5048982435493743     
   24.000000000000000        10.400000000000000        3.4943143197115205     
   24.000000000000000        11.200000000000001        3.5059593690093060     
   24.000000000000000        12.000000000000000        3.4950014487407128     
   24.000000000000000        12.800000000000001        3.5068042341218515     
   24.000000000000000        13.600000000000001        3.4942726244188216     
   24.000000000000000        14.400000000000000        3.5052930748105773     
   24.000000000000000        15.200000000000001        3.5055726342101758     
   24.000000000000000        16.000000000000000        3.4954387054544802     
   24.000000000000000        16.800000000000001        3.5062120954426956     
   24.000000000000000        17.600000000000001        3.5058154398450423     
   24.000000000000000        18.400000000000002        3.4958787084426564     
   24.000000000000000        19.200000000000003        3.5063056604067997     
   24.000000000000000        20.000000000000000        3.4961051372645304     
   24.000000000000000        20.800000000000001        3.5048747719094879     
   24.000000000000000        21.600000000000001        3.5062435025671137     
   24.000000000000000        22.400000000000002        3.4962369643378031     
   24.000000000000000        23.200000000000003        3.5078107114799595     
   24.000000000000000        24.000000000000000        3.4965630230639051     
   24.000000000000000        24.800000000000001        3.5065144194199638     
   24.000000000000000        25.600000000000001        3.4951483102836840     
   24.000000000000000        26.400000000000002        3.5072933663635566     
   24.000000000000000        27.200000000000003        3.4969555984617631     
   24.000000000000000        28.000000000000000        3.4966707179327363     
   24.000000000000000        28.800000000000001        3.4962742300485896     
   24.000000000000000        29.600000000000001        3.5064484617780747     
   24.000000000000000        30.400000000000002        3.4963395086922517     
   24.000000000000000        31.200000000000003        3.4956335475987732     
   24.000000000000000        32.000000000000000        3.5056387909097992     

   24.800000000000001       0.80000000000000004        3.5057813826611079     
   24.800000000000001        1.6000000000000001        3.5042678674535188     
   24.800000000000001        2.4000000000000004        3.5043177841576507     
   24.800000000000001        3.2000000000000002        3.5039305460170542     
   24.800000000000001        4.0000000000000000        3.4943718656581750     
   24.800000000000001        4.8000000000000007        3.5038920342308693     
   24.800000000000001        5.6000000000000005        3.5037693064673885     
   24.800000000000001        6.4000000000000004        3.4927562113998922     
   24.800000000000001        7.2000000000000002        3.5056874620413709     
   24.800000000000001        8.0000000000000000        3.4935270073716587     
   24.800000000000001        8.8000000000000007        3.5030783307868703     
   24.800000000000001        9.6000000000000014        3.4951216413031441     
   24.800000000000001        10.400000000000000        3.5047143230736859     
   24.800000000000001        11.200000000000001        3.4944968555945572     
   24.800000000000001        12.000000000000000        3.5058216448846182     
   24.800000000000001        12.800000000000001        3.4950458797800059     
   24.800000000000001        13.600000000000001        3.5056053115704517     
   24.800000000000001        14.400000000000000        3.4959276517381426     
   24.800000000000001        15.200000000000001        3.4964104237434634     
   24.800000000000001        16.000000000000000        3.5057037957051209     
   24.800000000000001        16.800000000000001        3.4965796420726578     
   24.800000000000001        17.600000000000001        3.4964440547247468     
   24.800000000000001        18.400000000000002        3.5067294850934378     
   24.800000000000001        19.200000000000003        3.4963452584810866     
   24.800000000000001        20.000000000000000        3.5060657636816610     
   24.800000000000001        20.800000000000001        3.4969150605481114     
   24.800000000000001        21.600000000000001        3.4936363867006652     
   24.800000000000001        22.400000000000002        3.5065109003592849     
   24.800000000000001        23.200000000000003        3.4958353097152122     
   24.800000000000001        24.000000000000000        3.5066443703541630     
   24.800000000000001        24.800000000000001        3.4952030610381737     
   24.800000000000001        25.600000000000001        3.5074724040419016     
   24.800000000000001        26.400000000000002        3.4954706981091408     
   24.800000000000001        27.200000000000003        3.4980460296254439     
   24.800000000000001        28.000000000000000        3.5052914512948177     
   24.800000000000001        28.800000000000001        3.5059666503343800     
   24.800000000000001        29.600000000000001        3.4963549192859449     
   24.800000000000001        30.400000000000002        3.5059990062828121     
   24.800000000000001        31.200000000000003        3.5071611046125000     
   24.800000000000001        32.000000000000000        3.4947360938730183     

   25.600000000000001       0.80000000000000004        3.4952094162916327     
   25.600000000000001        1.6000000000000001        3.5057344252038676     
   25.600000000000001        2.4000000000000004        3.4951092004882764     
   25.600000000000001        3.2000000000000002        3.5047492832478269     
   25.600000000000001        4.0000000000000000        3.5066074900738666     
   25.600000000000001        4.8000000000000007        3.4944990059390451     
   25.600000000000001        5.6000000000000005        3.4950528388050595     
   25.600000000000001        6.4000000000000004        3.5045904105965762     
   25.600000000000001        7.2000000000000002        3.4939072650969667     
   25.600000000000001        8.0000000000000000        3.5032362269453126     
   25.600000000000001        8.8000000000000007        3.5036708934234158     
   25.600000000000001        9.6000000000000014        3.4948667445020942     
   25.600000000000001        10.400000000000000        3.5055019021206779     
   25.600000000000001        11.200000000000001        3.5052621529913837     
   25.600000000000001        12.000000000000000        3.4948505559144096     
   25.600000000000001        12.800000000000001        3.5037078693060368     
   25.600000000000001        13.600000000000001        3.4953392306224869     
   25.600000000000001        14.400000000000000        3.5055424298338016     
   25.600000000000001        15.200000000000001        3.4948439392768900     
   25.600000000000001        16.000000000000000        3.5065922378440151     
   25.600000000000001        16.800000000000001        3.4960774175094200     
   25.600000000000001        17.600000000000001        3.5071438530169856     
   25.600000000000001        18.400000000000002        3.4972640935677726     
   25.600000000000001        19.200000000000003        3.4969522230189916     
   25.600000000000001        20.000000000000000        3.5058564461771118     
   25.600000000000001        20.800000000000001        3.4966623859237362     
   25.600000000000001        21.600000000000001        3.5089998357913266     
   25.600000000000001        22.400000000000002        3.4951679024652051     
   25.600000000000001        23.200000000000003        3.5074671291921615     
   25.600000000000001        24.000000000000000        3.4968596627013828     
   25.600000000000001        24.800000000000001        3.5071223890983450     
   25.600000000000001        25.600000000000001        3.4950963110525368     
   25.600000000000001        26.400000000000002        3.5071797057453598     
   25.600000000000001        27.200000000000003        3.4957789717880181     
   25.600000000000001        28.000000000000000        3.5056515928954424     
   25.600000000000001        28.800000000000001        3.4955667551012417     
   25.600000000000001        29.600000000000001        3.5068064365479801     
   25.600000000000001        30.400000000000002        3.4955520873937953     
   25.600000000000001        31.200000000000003        3.5039490747520965     
   25.600000000000001        32.000000000000000        3.5052152438297619     

   26.400000000000002       0.80000000000000004        3.5061886890903540     
   26.400000000000002        1.6000000000000001        3.4940827845813582     
   26.400000000000002        2.4000000000000004        3.5055768787423629     
   26.400000000000002        3.2000000000000002        3.4941467988748500     
   26.400000000000002        4.0000000000000000        3.5043348770791538     
   26.400000000000002        4.8000000000000007        3.4960855242712796     
   26.400000000000002        5.6000000000000005        3.4952198688080718     
   26.400000000000002        6.4000000000000004        3.5047137651526650     
   26.400000000000002        7.2000000000000002        3.4938139545514568     
   26.400000000000002        8.0000000000000000        3.5045903312488442     
   26.400000000000002        8.8000000000000007        3.4955343592158110     
   26.400000000000002        9.6000000000000014        3.5041413676119357     
   26.400000000000002        10.400000000000000        3.4954149744233241     
   26.400000000000002        11.200000000000001        3.4964796640001254     
   26.400000000000002        12.000000000000000        3.4957887364515918     
   26.400000000000002        12.800000000000001        3.5058425902987649     
   26.400000000000002        13.600000000000001        3.4948943623419360     
   26.400000000000002        14.400000000000000        3.5058171736077917     
   26.400000000000002        15.200000000000001        3.4967512151821585     
   26.400000000000002        16.000000000000000        3.4963711506228612     
   26.400000000000002        16.800000000000001        3.5049738347829171     
   26.400000000000002        17.600000000000001        3.4969545717625268     
   26.400000000000002        18.400000000000002        3.4983081596107222     
   26.400000000000002        19.200000000000003        3.5072542682223000     
   26.400000000000002        20.000000000000000        3.4957142829763299     
   26.400000000000002        20.800000000000001        3.5068340848874828     
   26.400000000000002        21.600000000000001        3.4951641913333447     
   26.400000000000002        22.400000000000002        3.5072547400381007     
   26.400000000000002        23.200000000000003        3.4962599028578389     
   26.400000000000002        24.000000000000000        3.5072276470343402     
   26.400000000000002        24.800000000000001        3.4952512137446723     
   26.400000000000002        25.600000000000001        3.5071348341223385     
   26.400000000000002        26.400000000000002        3.4954049359012607     
   26.400000000000002        27.200000000000003        3.5072621443197685     
   26.400000000000002        28.000000000000000        3.4950887581147012     
   26.400000000000002        28.800000000000001        3.5060685660416406     
   26.400000000000002        29.600000000000001        3.4948661114901496     
   26.400000000000002        30.400000000000002        3.5064950107929276     
   26.400000000000002        31.200000000000003        3.4954478699363523     
   26.400000000000002        32.000000000000000        3.4961030059021772     

   27.200000000000003       0.80000000000000004        3.4964611991624279     
   27.200000000000003        1.6000000000000001        3.5059351068103344     
   27.200000000000003        2.4000000000000004        3.4941003487531379     
   27.200000000000003        3.2000000000000002        3.5034787786753427     
   27.200000000000003        4.0000000000000000        3.5040426925394308     
   27.200000000000003        4.8000000000000007        3.4952308482477270     
   27.200000000000003        5.6000000000000005        3.5054522676036122     
   27.200000000000003        6.4000000000000004        3.4937016275534654     
   27.200000000000003        7.2000000000000002        3.5059683379550295     
   27.200000000000003        8.0000000000000000        3.4943220310643048     
   27.200000000000003        8.8000000000000007        3.5042285877489205     
   27.200000000000003        9.6000000000000014        3.5029252241697870     
   27.200000000000003        10.400000000000000        3.4955462394840753     
   27.200000000000003        11.200000000000001        3.4970941518459719     
   27.200000000000003        12.000000000000000        3.5063034991204338     
   27.200000000000003        12.800000000000001        3.4945464025187021     
   27.200000000000003        13.600000000000001        3.5062586313833495     
   27.200000000000003        14.400000000000000        3.4946712692329345     
   27.200000000000003        15.200000000000001        3.5078569106664599     
   27.200000000000003        16.000000000000000        3.4960062524234123     
   27.200000000000003        16.800000000000001        3.5060806697406823     
   27.200000000000003        17.600000000000001        3.4962749500006232     
   27.200000000000003        18.400000000000002        3.5061687254313907     
   27.200000000000003        19.200000000000003        3.4956664014901206     
   27.200000000000003        20.000000000000000        3.5072214307035168     
   27.200000000000003        20.800000000000001        3.4957371656295795     
   27.200000000000003        21.600000000000001        3.5071432503098587     
   27.200000000000003        22.400000000000002        3.4956901168957732     
   27.200000000000003        23.200000000000003        3.5059446675226269     
   27.200000000000003        24.000000000000000        3.4952458078798467     
   27.200000000000003        24.800000000000001        3.5096239717411968     
   27.200000000000003        25.600000000000001        3.4955201175384740     
   27.200000000000003        26.400000000000002        3.5070900227431423     
   27.200000000000003        27.200000000000003        3.4953756856937979     
   27.200000000000003        28.000000000000000        3.5071829491484254     
   27.200000000000003        28.800000000000001        3.4938006633844871     
   27.200000000000003        29.600000000000001        3.5077717540485094     
   27.200000000000003        30.400000000000002        3.4951844833481456     
   27.200000000000003        31.200000000000003        3.5068518072526293     
   27.200000000000003        32.000000000000000        3.4955795945971380     

   28.000000000000000       0.80000000000000004        3.4962202927432586     
   28.000000000000000        1.6000000000000001        3.4963300487038418     
   28.000000000000000        2.4000000000000004        3.5051617115318101     
   28.000000000000000        3.2000000000000002        3.5046096312259425     
   28.000000000000000        4.0000000000000000        3.4932744036802625     
   28.000000000000000        4.8000000000000007        3.5041465809288024     
   28.000000000000000        5.6000000000000005        3.4955811729081554     
   28.000000000000000        6.4000000000000004        3.5064259801307611     
   28.000000000000000        7.2000000000000002        3.4949806564025869     
   28.000000000000000        8.0000000000000000        3.5053385598951299     
   28.000000000000000        8.8000000000000007        3.4945324086210348     
   28.000000000000000        9.6000000000000014        3.5038606499046203     
   28.000000000000000        10.400000000000000        3.4955154857851616     
   28.000000000000000        11.200000000000001        3.5053460946951311     
   28.000000000000000        12.000000000000000        3.4944336590063187     
   28.000000000000000        12.800000000000001        3.5067773390366570     
   28.000000000000000        13.600000000000001        3.4946499384667309     
   28.000000000000000        14.400000000000000        3.5069930230598607     
   28.000000000000000        15.200000000000001        3.4959055905696292     
   28.000000000000000        16.000000000000000        3.5063960819411957     
   28.000000000000000        16.800000000000001        3.4959671449545220     
   28.000000000000000        17.600000000000001        3.5065417639506506     
   28.000000000000000        18.400000000000002        3.4956654148575219     
   28.000000000000000        19.200000000000003        3.5058977258680266     
   28.000000000000000        20.000000000000000        3.4957117472869723     
   28.000000000000000        20.800000000000001        3.5072952492893075     
   28.000000000000000        21.600000000000001        3.4942073654237511     
   28.000000000000000        22.400000000000002        3.5078968158852231     
   28.000000000000000        23.200000000000003        3.4944461248139791     
   28.000000000000000        24.000000000000000        3.5072650438423576     
   28.000000000000000        24.800000000000001        3.4959446047364815     
   28.000000000000000        25.600000000000001        3.5078986597028754     
   28.000000000000000        26.400000000000002        3.4959018187383659     
   28.000000000000000        27.200000000000003        3.5072144947309734     
   28.000000000000000        28.000000000000000        3.4955546750732642     
   28.000000000000000        28.800000000000001        3.5072143268279468     
   28.000000000000000        29.600000000000001        3.4957709249035349     
   28.000000000000000        30.400000000000002        3.5075334275866270     
   28.000000000000000        31.200000000000003        3.4947819477127169     
   28.000000000000000        32.000000000000000        3.5069388522113489     

   28.800000000000001       0.80000000000000004        3.5063560911763632     
   28.800000000000001        1.6000000000000001        3.5050426387060694     
   28.800000000000001        2.4000000000000004        3.4953165640453161     
   28.800000000000001        3.2000000000000002        3.4952706130939193     
   28.800000000000001        4.0000000000000000        3.5069832090920476     
   28.800000000000001        4.8000000000000007        3.4938255908863058     
   28.800000000000001        5.6000000000000005        3.5054786910292548     
   28.800000000000001        6.4000000000000004        3.4938791911364784     
   28.800000000000001        7.2000000000000002        3.5047316973901879     
   28.800000000000001        8.0000000000000000        3.4929780238471584     
   28.800000000000001        8.8000000000000007        3.5053727061977553     
   28.800000000000001        9.6000000000000014        3.4953388546203445     
   28.800000000000001        10.400000000000000        3.4967882882793972     
   28.800000000000001        11.200000000000001        3.4947361193792430     
   28.800000000000001        12.000000000000000        3.5060555465637053     
   28.800000000000001        12.800000000000001        3.4946607197160846     
   28.800000000000001        13.600000000000001        3.5064583499610555     
   28.800000000000001        14.400000000000000        3.4940680939807351     
   28.800000000000001        15.200000000000001        3.5069343707917513     
   28.800000000000001        16.000000000000000        3.4945901261897956     
   28.800000000000001        16.800000000000001        3.5063054753391638     
   28.800000000000001        17.600000000000001        3.4954236473198601     
   28.800000000000001        18.400000000000002        3.5075785981319769     
   28.800000000000001        19.200000000000003        3.4947593263890231     
   28.800000000000001        20.000000000000000        3.5071530014427070     
   28.800000000000001        20.800000000000001        3.4943571479573885     
   28.800000000000001        21.600000000000001        3.5076162895634480     
   28.800000000000001        22.400000000000002        3.4948309409825371     
   28.800000000000001        23.200000000000003        3.5073751216637037     
   28.800000000000001        24.000000000000000        3.4960062884116132     
   28.800000000000001        24.800000000000001        3.5076710029141895     
   28.800000000000001        25.600000000000001        3.4958494181519666     
   28.800000000000001        26.400000000000002        3.5061114690750164     
   28.800000000000001        27.200000000000003        3.4948695739814610     
   28.800000000000001        28.000000000000000        3.5074699163839971     
   28.800000000000001        28.800000000000001        3.4946626471542337     
   28.800000000000001        29.600000000000001        3.5070539778377223     
   28.800000000000001        30.400000000000002        3.4957301110529393     
   28.800000000000001        31.200000000000003        3.5068920255950311     
   28.800000000000001        32.000000000000000        3.4952467523609423     

   29.600000000000001       0.80000000000000004        3.4949240440261145     
   29.600000000000001        1.6000000000000001        3.4958276358300853     
   29.600000000000001        2.4000000000000004        3.5046254362238316     
   29.600000000000001        3.2000000000000002        3.4974801017801211     
   29.600000000000001        4.0000000000000000        3.4946215941980912     
   29.600000000000001        4.8000000000000007        3.5044843921256010     
   29.600000000000001        5.6000000000000005        3.4934644370855299     
   29.600000000000001        6.4000000000000004        3.5066117646119528     
   29.600000000000001        7.2000000000000002        3.4933333573752332     
   29.600000000000001        8.0000000000000000        3.5044984179009560     
   29.600000000000001        8.8000000000000007        3.4935097216865652     
   29.600000000000001        9.6000000000000014        3.5054207938050213     
   29.600000000000001        10.400000000000000        3.4944296471295879     
   29.600000000000001        11.200000000000001        3.5055314730575389     
   29.600000000000001        12.000000000000000        3.4934286877773704     
   29.600000000000001        12.800000000000001        3.5061303764444842     
   29.600000000000001        13.600000000000001        3.4949294514307647     
   29.600000000000001        14.400000000000000        3.5071050478710175     
   29.600000000000001        15.200000000000001        3.4955386253734453     
   29.600000000000001        16.000000000000000        3.5065555518956595     
   29.600000000000001        16.800000000000001        3.4957945379420847     
   29.600000000000001        17.600000000000001        3.5066721534848124     
   29.600000000000001        18.400000000000002        3.4950853424680473     
   29.600000000000001        19.200000000000003        3.5073859860751586     
   29.600000000000001        20.000000000000000        3.4955184680549474     
   29.600000000000001        20.800000000000001        3.5069450273061689     
   29.600000000000001        21.600000000000001        3.4957230064379989     
   29.600000000000001        22.400000000000002        3.5060276052282751     
   29.600000000000001        23.200000000000003        3.4963567200015575     
   29.600000000000001        24.000000000000000        3.5068927592491201     
   29.600000000000001        24.800000000000001        3.4966525255863172     
   29.600000000000001        25.600000000000001        3.5064131378238446     
   29.600000000000001        26.400000000000002        3.4951598583729426     
   29.600000000000001        27.200000000000003        3.5069448839886461     
   29.600000000000001        28.000000000000000        3.4954740654490415     
   29.600000000000001        28.800000000000001        3.5068063302858516     
   29.600000000000001        29.600000000000001        3.4947295552653976     
   29.600000000000001        30.400000000000002        3.5068839774950029     
   29.600000000000001        31.200000000000003        3.4954349747097897     
   29.600000000000001        32.000000000000000        3.5062457856934617     

   30.400000000000002       0.80000000000000004        3.5058337474862848     
   30.400000000000002        1.6000000000000001        3.4943443741540454     
   30.400000000000002        2.4000000000000004        3.5048357776425174     
   30.400000000000002        3.2000000000000002        3.4943326252156357     
   30.400000000000002        4.0000000000000000        3.5053366774384642     
   30.400000000000002        4.8000000000000007        3.4932963524940792     
   30.400000000000002        5.6000000000000005        3.5060558786580449     
   30.400000000000002        6.4000000000000004        3.4940216400132806     
   30.400000000000002        7.2000000000000002        3.5051729762890242     
   30.400000000000002        8.0000000000000000        3.4916008964123812     
   30.400000000000002        8.8000000000000007        3.5064861163271228     
   30.400000000000002        9.6000000000000014        3.4935092448052583     
   30.400000000000002        10.400000000000000        3.5049449868373990     
   30.400000000000002        11.200000000000001        3.4931419733705402     
   30.400000000000002        12.000000000000000        3.5054147650190903     
   30.400000000000002        12.800000000000001        3.4940376043818229     
   30.400000000000002        13.600000000000001        3.5067682268698110     
   30.400000000000002        14.400000000000000        3.4941057926293944     
   30.400000000000002        15.200000000000001        3.5060014627297100     
   30.400000000000002        16.000000000000000        3.4949942342047025     
   30.400000000000002        16.800000000000001        3.5074671808656763     
   30.400000000000002        17.600000000000001        3.4954446449599987     
   30.400000000000002        18.400000000000002        3.5073216463387853     
   30.400000000000002        19.200000000000003        3.4963365535163726     
   30.400000000000002        20.000000000000000        3.5061910481406673     
   30.400000000000002        20.800000000000001        3.5055328194964250     
   30.400000000000002        21.600000000000001        3.4952232456099983     
   30.400000000000002        22.400000000000002        3.5057774753534767     
   30.400000000000002        23.200000000000003        3.4962578201462891     
   30.400000000000002        24.000000000000000        3.5054449602232500     
   30.400000000000002        24.800000000000001        3.5063043843824380     
   30.400000000000002        25.600000000000001        3.4966147462867716     
   30.400000000000002        26.400000000000002        3.5074410477986468     
   30.400000000000002        27.200000000000003        3.4954471931688409     
   30.400000000000002        28.000000000000000        3.5077221136320325     
   30.400000000000002        28.800000000000001        3.4946994737606687     
   30.400000000000002        29.600000000000001        3.5084260325215300     
   30.400000000000002        30.400000000000002        3.4950573836461380     
   30.400000000000002        31.200000000000003        3.5061414482573925     
   30.400000000000002        32.000000000000000        3.4944434833593179     

   31.200000000000003       0.80000000000000004        3.4956157963359193     
   31.200000000000003        1.6000000000000001        3.5042756325712863     
   31.200000000000003        2.4000000000000004        3.4936896193093898     
   31.200000000000003        3.2000000000000002        3.5031332364217440     
   31.200000000000003        4.0000000000000000        3.4939837456766245     
   31.200000000000003        4.8000000000000007        3.5047028300394576     
   31.200000000000003        5.6000000000000005        3.4927634151136502     
   31.200000000000003        6.4000000000000004        3.5058792218719845     
   31.200000000000003        7.2000000000000002        3.4930269337146718     
   31.200000000000003        8.0000000000000000        3.5044935950747034     
   31.200000000000003        8.8000000000000007        3.4934533280268583     
   31.200000000000003        9.6000000000000014        3.5049379587355300     
   31.200000000000003        10.400000000000000        3.4945003491836530     
   31.200000000000003        11.200000000000001        3.5038275393857776     
   31.200000000000003        12.000000000000000        3.5043765330842072     
   31.200000000000003        12.800000000000001        3.4952425697837959     
   31.200000000000003        13.600000000000001        3.4947477068693580     
   31.200000000000003        14.400000000000000        3.5072331543603816     
   31.200000000000003        15.200000000000001        3.4940418230972394     
   31.200000000000003        16.000000000000000        3.5068761592695519     
   31.200000000000003        16.800000000000001        3.4958811024213303     
   31.200000000000003        17.600000000000001        3.5061655831991696     
   31.200000000000003        18.400000000000002        3.5050581041678881     
   31.200000000000003        19.200000000000003        3.4962601740166024     
   31.200000000000003        20.000000000000000        3.5059155644718420     
   31.200000000000003        20.800000000000001        3.4957385063795385     
   31.200000000000003        21.600000000000001        3.5068901718923517     
   31.200000000000003        22.400000000000002        3.4954115275353446     
   31.200000000000003        23.200000000000003        3.5061919928739074     
   31.200000000000003        24.000000000000000        3.4958505794941255     
   31.200000000000003        24.800000000000001        3.4984107987089970     
   31.200000000000003        25.600000000000001        3.4979983929500862     
   31.200000000000003        26.400000000000002        3.4970240682183031     
   31.200000000000003        27.200000000000003        3.5067782876094018     
   31.200000000000003        28.000000000000000        3.4958863128834130     
   31.200000000000003        28.800000000000001        3.5070707590880947     
   31.200000000000003        29.600000000000001        3.4952818050624863     
   31.200000000000003        30.400000000000002        3.5069029344913334     
   31.200000000000003        31.200000000000003        3.4947182238054904     
   31.200000000000003        32.000000000000000        3.5053109268804721     

   32.000000000000000       0.80000000000000004        3.4965416379539387     
   32.000000000000000        1.6000000000000001        3.4960554025939219     
   32.000000000000000        2.4000000000000004        3.5049666775737101     
   32.000000000000000        3.2000000000000002        3.4940164339828823     
   32.000000000000000        4.0000000000000000        3.5063688661846903     
   32.000000000000000        4.8000000000000007        3.4934985708140838     
   32.000000000000000        5.6000000000000005        3.5050051104388200     
   32.000000000000000        6.4000000000000004        3.4931942080400296     
   32.000000000000000        7.2000000000000002        3.5047596219551358     
   32.000000000000000        8.0000000000000000        3.4936672592921512     
   32.000000000000000        8.8000000000000007        3.5043931486019364     
   32.000000000000000        9.6000000000000014        3.5039109931714751     
   32.000000000000000        10.400000000000000        3.4940147291565231     
   32.000000000000000        11.200000000000001        3.5051271862995810     
   32.000000000000000        12.000000000000000        3.4937982213643939     
   32.000000000000000        12.800000000000001        3.5048395845769016     
   32.000000000000000        13.600000000000001        3.5054099913360846     
   32.000000000000000        14.400000000000000        3.4952283640976005     
   32.000000000000000        15.200000000000001        3.5060864422046087     
   32.000000000000000        16.000000000000000        3.4960014084781239     
   32.000000000000000        16.800000000000001        3.5046748251410347     
   32.000000000000000        17.600000000000001        3.5065027065920722     
   32.000000000000000        18.400000000000002        3.4957380032358456     
   32.000000000000000        19.200000000000003        3.5061087724809741     
   32.000000000000000        20.000000000000000        3.4952147722701641     
   32.000000000000000        20.800000000000001        3.5078213308676638     
   32.000000000000000        21.600000000000001        3.4955295287954975     
   32.000000000000000        22.400000000000002        3.5078928284080679     
   32.000000000000000        23.200000000000003        3.4957414041537724     
   32.000000000000000        24.000000000000000        3.5086100899851944     
   32.000000000000000        24.800000000000001        3.4958518236632403     
   32.000000000000000        25.600000000000001        3.5073729683774557     
   32.000000000000000        26.400000000000002        3.4967764597996673     
   32.000000000000000        27.200000000000003        3.4961735175987267     
   32.000000000000000        28.000000000000000        3.5066834625282755     
   32.000000000000000        28.800000000000001        3.4952016240673816     
   32.000000000000000        29.600000000000001        3.5075392299764645     
   32.000000000000000        30.400000000000002        3.4951433375345000     
   32.000000000000000        31.200000000000003        3.5065687814442854     
   32.000000000000000        32.000000000000000        3.4947018686488804     
