# Supplementary material for: A first-principles phase field method for quantitatively predicting multi-composition phase separation without thermodynamic empirical parameter
Source: Nat Commun. 2019 Aug 1;10:3451. doi: 10.1038/s41467-019-11248-z (PMC6671953; doi:10.1038/s41467-019-11248-z)
Supplement: Supplementary file 3 — Source Data [file 41467_2019_11248_MOESM3_ESM.zip › supplementary-files/data-files/Fig.7/Fig7-g-Ni75%/out_Ni_100000-8.0]

  0.80000000000000004       0.80000000000000004        3.4942753942629099     
  0.80000000000000004        1.6000000000000001        3.4961701410367327     
  0.80000000000000004        2.4000000000000004        3.4945787559894361     
  0.80000000000000004        3.2000000000000002        3.5043851898705864     
  0.80000000000000004        4.0000000000000000        3.4946604238968484     
  0.80000000000000004        4.8000000000000007        3.5028834872490973     
  0.80000000000000004        5.6000000000000005        3.5031458776085893     
  0.80000000000000004        6.4000000000000004        3.4946059197046218     
  0.80000000000000004        7.2000000000000002        3.4949786641514233     
  0.80000000000000004        8.0000000000000000        3.5043815272683219     
  0.80000000000000004        8.8000000000000007        3.4946324554076273     
  0.80000000000000004        9.6000000000000014        3.5052846565278402     
  0.80000000000000004        10.400000000000000        3.4942435333283814     
  0.80000000000000004        11.200000000000001        3.5051587163560822     
  0.80000000000000004        12.000000000000000        3.4949500916799701     
  0.80000000000000004        12.800000000000001        3.5059559762064603     
  0.80000000000000004        13.600000000000001        3.4955812105330453     
  0.80000000000000004        14.400000000000000        3.4960853110150105     
  0.80000000000000004        15.200000000000001        3.5051899001102909     
  0.80000000000000004        16.000000000000000        3.4944878288797936     
  0.80000000000000004        16.800000000000001        3.5057416356131039     
  0.80000000000000004        17.600000000000001        3.4955011079895120     
  0.80000000000000004        18.400000000000002        3.5063406816947875     
  0.80000000000000004        19.200000000000003        3.4954612872848259     
  0.80000000000000004        20.000000000000000        3.5063331224400653     
  0.80000000000000004        20.800000000000001        3.4961796491047989     
  0.80000000000000004        21.600000000000001        3.5065523910616645     
  0.80000000000000004        22.400000000000002        3.4961048206288705     
  0.80000000000000004        23.200000000000003        3.5077304210962152     
  0.80000000000000004        24.000000000000000        3.4947631433166912     
  0.80000000000000004        24.800000000000001        3.5075078396772312     
  0.80000000000000004        25.600000000000001        3.4952408647405564     
  0.80000000000000004        26.400000000000002        3.5065884299709023     
  0.80000000000000004        27.200000000000003        3.5048776302656544     
  0.80000000000000004        28.000000000000000        3.4962045069093861     
  0.80000000000000004        28.800000000000001        3.5056523297271416     
  0.80000000000000004        29.600000000000001        3.4957607701980278     
  0.80000000000000004        30.400000000000002        3.5057892964623134     
  0.80000000000000004        31.200000000000003        3.4955864938607011     
  0.80000000000000004        32.000000000000000        3.5066362241401388     

   1.6000000000000001       0.80000000000000004        3.5051758735506136     
   1.6000000000000001        1.6000000000000001        3.5031574757263404     
   1.6000000000000001        2.4000000000000004        3.5037714353590896     
   1.6000000000000001        3.2000000000000002        3.4938846696873895     
   1.6000000000000001        4.0000000000000000        3.5049181278557864     
   1.6000000000000001        4.8000000000000007        3.4924604427065180     
   1.6000000000000001        5.6000000000000005        3.5036546376676379     
   1.6000000000000001        6.4000000000000004        3.4940539893621376     
   1.6000000000000001        7.2000000000000002        3.5049390897391706     
   1.6000000000000001        8.0000000000000000        3.4931927608402993     
   1.6000000000000001        8.8000000000000007        3.5047323945570574     
   1.6000000000000001        9.6000000000000014        3.4932814215115173     
   1.6000000000000001        10.400000000000000        3.5048975362178365     
   1.6000000000000001        11.200000000000001        3.4955057645128260     
   1.6000000000000001        12.000000000000000        3.5039744536656094     
   1.6000000000000001        12.800000000000001        3.4960265560144208     
   1.6000000000000001        13.600000000000001        3.4942898433454768     
   1.6000000000000001        14.400000000000000        3.5056440603960941     
   1.6000000000000001        15.200000000000001        3.4938894476651905     
   1.6000000000000001        16.000000000000000        3.5060692269278997     
   1.6000000000000001        16.800000000000001        3.4946038694089485     
   1.6000000000000001        17.600000000000001        3.5058084244637389     
   1.6000000000000001        18.400000000000002        3.4945227422830052     
   1.6000000000000001        19.200000000000003        3.5056509010226149     
   1.6000000000000001        20.000000000000000        3.4950462449617676     
   1.6000000000000001        20.800000000000001        3.5070540359420010     
   1.6000000000000001        21.600000000000001        3.4950694464894569     
   1.6000000000000001        22.400000000000002        3.5070595946238456     
   1.6000000000000001        23.200000000000003        3.4955443290381893     
   1.6000000000000001        24.000000000000000        3.5073017051739908     
   1.6000000000000001        24.800000000000001        3.4952892134723452     
   1.6000000000000001        25.600000000000001        3.5071097068301200     
   1.6000000000000001        26.400000000000002        3.4940584081445385     
   1.6000000000000001        27.200000000000003        3.5054177819789758     
   1.6000000000000001        28.000000000000000        3.4958348816809748     
   1.6000000000000001        28.800000000000001        3.5053459839741357     
   1.6000000000000001        29.600000000000001        3.4963463239975794     
   1.6000000000000001        30.400000000000002        3.5055017994598860     
   1.6000000000000001        31.200000000000003        3.4955102234694753     
   1.6000000000000001        32.000000000000000        3.4946944619787423     

   2.4000000000000004       0.80000000000000004        3.4931716302104983     
   2.4000000000000004        1.6000000000000001        3.5047326478304495     
   2.4000000000000004        2.4000000000000004        3.4937050171035402     
   2.4000000000000004        3.2000000000000002        3.5053716916174364     
   2.4000000000000004        4.0000000000000000        3.4928606853753830     
   2.4000000000000004        4.8000000000000007        3.5049247740536980     
   2.4000000000000004        5.6000000000000005        3.4939404647681114     
   2.4000000000000004        6.4000000000000004        3.5054945330321092     
   2.4000000000000004        7.2000000000000002        3.4935875439412851     
   2.4000000000000004        8.0000000000000000        3.5039676889877867     
   2.4000000000000004        8.8000000000000007        3.4930544680153939     
   2.4000000000000004        9.6000000000000014        3.5036112378546855     
   2.4000000000000004        10.400000000000000        3.4925762140505414     
   2.4000000000000004        11.200000000000001        3.5037279905199399     
   2.4000000000000004        12.000000000000000        3.5044221245386193     
   2.4000000000000004        12.800000000000001        3.4942423408403016     
   2.4000000000000004        13.600000000000001        3.5052393939118827     
   2.4000000000000004        14.400000000000000        3.4940038546798493     
   2.4000000000000004        15.200000000000001        3.5047575901564296     
   2.4000000000000004        16.000000000000000        3.4949205127294376     
   2.4000000000000004        16.800000000000001        3.5056241424822203     
   2.4000000000000004        17.600000000000001        3.4943935940042583     
   2.4000000000000004        18.400000000000002        3.5069132579380224     
   2.4000000000000004        19.200000000000003        3.4950808588586990     
   2.4000000000000004        20.000000000000000        3.5069410975166790     
   2.4000000000000004        20.800000000000001        3.4951838107549134     
   2.4000000000000004        21.600000000000001        3.5066404796274697     
   2.4000000000000004        22.400000000000002        3.4951117680244805     
   2.4000000000000004        23.200000000000003        3.5079993585019738     
   2.4000000000000004        24.000000000000000        3.4950849949493858     
   2.4000000000000004        24.800000000000001        3.5061776058329568     
   2.4000000000000004        25.600000000000001        3.4951221365110130     
   2.4000000000000004        26.400000000000002        3.5068287968490641     
   2.4000000000000004        27.200000000000003        3.4967560653785652     
   2.4000000000000004        28.000000000000000        3.5062896903831495     
   2.4000000000000004        28.800000000000001        3.4950228741835487     
   2.4000000000000004        29.600000000000001        3.5070917593916153     
   2.4000000000000004        30.400000000000002        3.4944973066975882     
   2.4000000000000004        31.200000000000003        3.5058656111271542     
   2.4000000000000004        32.000000000000000        3.5053325669437951     

   3.2000000000000002       0.80000000000000004        3.5047388674852673     
   3.2000000000000002        1.6000000000000001        3.4930888294707065     
   3.2000000000000002        2.4000000000000004        3.5064430301126857     
   3.2000000000000002        3.2000000000000002        3.4938960399771486     
   3.2000000000000002        4.0000000000000000        3.5047555616617880     
   3.2000000000000002        4.8000000000000007        3.4932652590566002     
   3.2000000000000002        5.6000000000000005        3.5049713600947427     
   3.2000000000000002        6.4000000000000004        3.4927746747435529     
   3.2000000000000002        7.2000000000000002        3.5037573819390140     
   3.2000000000000002        8.0000000000000000        3.4928569359829051     
   3.2000000000000002        8.8000000000000007        3.5054962560840295     
   3.2000000000000002        9.6000000000000014        3.4933541239101951     
   3.2000000000000002        10.400000000000000        3.5050207181529882     
   3.2000000000000002        11.200000000000001        3.5045869417067768     
   3.2000000000000002        12.000000000000000        3.4938286709870154     
   3.2000000000000002        12.800000000000001        3.5051680986046239     
   3.2000000000000002        13.600000000000001        3.5031788308715743     
   3.2000000000000002        14.400000000000000        3.4947215060222674     
   3.2000000000000002        15.200000000000001        3.5042679484210604     
   3.2000000000000002        16.000000000000000        3.5042550051271935     
   3.2000000000000002        16.800000000000001        3.4942715286944308     
   3.2000000000000002        17.600000000000001        3.5062279682529951     
   3.2000000000000002        18.400000000000002        3.4941612335166155     
   3.2000000000000002        19.200000000000003        3.5058678474093754     
   3.2000000000000002        20.000000000000000        3.4951695209471705     
   3.2000000000000002        20.800000000000001        3.5069933920960707     
   3.2000000000000002        21.600000000000001        3.4949924159608519     
   3.2000000000000002        22.400000000000002        3.5069923238733667     
   3.2000000000000002        23.200000000000003        3.4943168017909811     
   3.2000000000000002        24.000000000000000        3.5071731838908455     
   3.2000000000000002        24.800000000000001        3.4942930170388151     
   3.2000000000000002        25.600000000000001        3.5070483788711240     
   3.2000000000000002        26.400000000000002        3.4952219875228971     
   3.2000000000000002        27.200000000000003        3.5065258619187141     
   3.2000000000000002        28.000000000000000        3.4953246407098590     
   3.2000000000000002        28.800000000000001        3.5076011949008561     
   3.2000000000000002        29.600000000000001        3.4951128593624192     
   3.2000000000000002        30.400000000000002        3.5067173485258838     
   3.2000000000000002        31.200000000000003        3.4956131787695641     
   3.2000000000000002        32.000000000000000        3.4951787197170678     

   4.0000000000000000       0.80000000000000004        3.4939862115595530     
   4.0000000000000000        1.6000000000000001        3.5035200672076732     
   4.0000000000000000        2.4000000000000004        3.4934829319319700     
   4.0000000000000000        3.2000000000000002        3.5045187968348417     
   4.0000000000000000        4.0000000000000000        3.4937833463331041     
   4.0000000000000000        4.8000000000000007        3.5050336207153245     
   4.0000000000000000        5.6000000000000005        3.4936453809919930     
   4.0000000000000000        6.4000000000000004        3.5044616349538962     
   4.0000000000000000        7.2000000000000002        3.4935426934448843     
   4.0000000000000000        8.0000000000000000        3.5037697824067195     
   4.0000000000000000        8.8000000000000007        3.4941515199041104     
   4.0000000000000000        9.6000000000000014        3.5048198345370296     
   4.0000000000000000        10.400000000000000        3.4959411722712437     
   4.0000000000000000        11.200000000000001        3.4942421764907148     
   4.0000000000000000        12.000000000000000        3.5050346570479922     
   4.0000000000000000        12.800000000000001        3.4933808675772493     
   4.0000000000000000        13.600000000000001        3.4955857800820467     
   4.0000000000000000        14.400000000000000        3.5045045850638621     
   4.0000000000000000        15.200000000000001        3.4947562636709906     
   4.0000000000000000        16.000000000000000        3.5030065916617228     
   4.0000000000000000        16.800000000000001        3.5052469224723644     
   4.0000000000000000        17.600000000000001        3.4946937629170440     
   4.0000000000000000        18.400000000000002        3.5070450769014094     
   4.0000000000000000        19.200000000000003        3.4960098084556170     
   4.0000000000000000        20.000000000000000        3.5057930511570348     
   4.0000000000000000        20.800000000000001        3.4947158918972501     
   4.0000000000000000        21.600000000000001        3.5057765277609714     
   4.0000000000000000        22.400000000000002        3.4950784837151532     
   4.0000000000000000        23.200000000000003        3.5084401919522659     
   4.0000000000000000        24.000000000000000        3.4962861790803053     
   4.0000000000000000        24.800000000000001        3.5075625690412067     
   4.0000000000000000        25.600000000000001        3.4956153191808199     
   4.0000000000000000        26.400000000000002        3.5071580992256468     
   4.0000000000000000        27.200000000000003        3.4944207633705471     
   4.0000000000000000        28.000000000000000        3.5064499338807917     
   4.0000000000000000        28.800000000000001        3.4951070936212805     
   4.0000000000000000        29.600000000000001        3.5065126893362879     
   4.0000000000000000        30.400000000000002        3.4955339601177879     
   4.0000000000000000        31.200000000000003        3.5052215329107801     
   4.0000000000000000        32.000000000000000        3.4955144549550230     

   4.8000000000000007       0.80000000000000004        3.4944790931071004     
   4.8000000000000007        1.6000000000000001        3.5041960429750723     
   4.8000000000000007        2.4000000000000004        3.4936436250062068     
   4.8000000000000007        3.2000000000000002        3.5039133986668709     
   4.8000000000000007        4.0000000000000000        3.4932133552751488     
   4.8000000000000007        4.8000000000000007        3.5042620040826185     
   4.8000000000000007        5.6000000000000005        3.4939970606701034     
   4.8000000000000007        6.4000000000000004        3.5045800647225280     
   4.8000000000000007        7.2000000000000002        3.4940983286389722     
   4.8000000000000007        8.0000000000000000        3.5039443607156691     
   4.8000000000000007        8.8000000000000007        3.4934305617123789     
   4.8000000000000007        9.6000000000000014        3.5038498520049801     
   4.8000000000000007        10.400000000000000        3.4933925662750682     
   4.8000000000000007        11.200000000000001        3.5051967685747307     
   4.8000000000000007        12.000000000000000        3.4937313804579184     
   4.8000000000000007        12.800000000000001        3.5046084603098442     
   4.8000000000000007        13.600000000000001        3.4929286045248777     
   4.8000000000000007        14.400000000000000        3.5027118442756118     
   4.8000000000000007        15.200000000000001        3.4937867388007087     
   4.8000000000000007        16.000000000000000        3.5055620555041522     
   4.8000000000000007        16.800000000000001        3.4940309040577473     
   4.8000000000000007        17.600000000000001        3.5066719641472011     
   4.8000000000000007        18.400000000000002        3.5049123593487010     
   4.8000000000000007        19.200000000000003        3.4955448745809834     
   4.8000000000000007        20.000000000000000        3.4956339720050384     
   4.8000000000000007        20.800000000000001        3.5063826160615181     
   4.8000000000000007        21.600000000000001        3.4948191923282237     
   4.8000000000000007        22.400000000000002        3.5068612808678741     
   4.8000000000000007        23.200000000000003        3.4951941646864917     
   4.8000000000000007        24.000000000000000        3.5068407864935378     
   4.8000000000000007        24.800000000000001        3.4953468952960449     
   4.8000000000000007        25.600000000000001        3.5075883031623247     
   4.8000000000000007        26.400000000000002        3.4928561020823632     
   4.8000000000000007        27.200000000000003        3.5068898449180654     
   4.8000000000000007        28.000000000000000        3.4941792573234673     
   4.8000000000000007        28.800000000000001        3.5060374908419214     
   4.8000000000000007        29.600000000000001        3.4943487927035282     
   4.8000000000000007        30.400000000000002        3.5054470456812927     
   4.8000000000000007        31.200000000000003        3.4938615785385334     
   4.8000000000000007        32.000000000000000        3.5047326962305663     

   5.6000000000000005       0.80000000000000004        3.5035636189029362     
   5.6000000000000005        1.6000000000000001        3.4926237081085310     
   5.6000000000000005        2.4000000000000004        3.5052326521101902     
   5.6000000000000005        3.2000000000000002        3.4930556313901451     
   5.6000000000000005        4.0000000000000000        3.5061579247968107     
   5.6000000000000005        4.8000000000000007        3.4931865107073241     
   5.6000000000000005        5.6000000000000005        3.5042387979656802     
   5.6000000000000005        6.4000000000000004        3.4934947305999011     
   5.6000000000000005        7.2000000000000002        3.5047150173002972     
   5.6000000000000005        8.0000000000000000        3.4933372324558434     
   5.6000000000000005        8.8000000000000007        3.5048904195758097     
   5.6000000000000005        9.6000000000000014        3.4930355405984206     
   5.6000000000000005        10.400000000000000        3.5058412636945717     
   5.6000000000000005        11.200000000000001        3.4927956847067660     
   5.6000000000000005        12.000000000000000        3.5046647569228107     
   5.6000000000000005        12.800000000000001        3.4932893814818624     
   5.6000000000000005        13.600000000000001        3.5055684767258146     
   5.6000000000000005        14.400000000000000        3.4932820610479283     
   5.6000000000000005        15.200000000000001        3.5051516788581032     
   5.6000000000000005        16.000000000000000        3.4934433431708825     
   5.6000000000000005        16.800000000000001        3.5056305963042336     
   5.6000000000000005        17.600000000000001        3.4948964578062509     
   5.6000000000000005        18.400000000000002        3.4945847890415993     
   5.6000000000000005        19.200000000000003        3.5074157665707708     
   5.6000000000000005        20.000000000000000        3.5051448656816131     
   5.6000000000000005        20.800000000000001        3.4946859599823861     
   5.6000000000000005        21.600000000000001        3.5066946978575739     
   5.6000000000000005        22.400000000000002        3.4950004962303445     
   5.6000000000000005        23.200000000000003        3.5078604936781543     
   5.6000000000000005        24.000000000000000        3.4952197789803292     
   5.6000000000000005        24.800000000000001        3.5063694075337635     
   5.6000000000000005        25.600000000000001        3.4946997260470907     
   5.6000000000000005        26.400000000000002        3.5066927813502193     
   5.6000000000000005        27.200000000000003        3.4959517606842749     
   5.6000000000000005        28.000000000000000        3.5068391043161418     
   5.6000000000000005        28.800000000000001        3.4944558931950529     
   5.6000000000000005        29.600000000000001        3.5061241412801225     
   5.6000000000000005        30.400000000000002        3.4936541679647939     
   5.6000000000000005        31.200000000000003        3.5054031830420609     
   5.6000000000000005        32.000000000000000        3.4939703742755461     

   6.4000000000000004       0.80000000000000004        3.4936563851141105     
   6.4000000000000004        1.6000000000000001        3.5045129515287106     
   6.4000000000000004        2.4000000000000004        3.4937930321469550     
   6.4000000000000004        3.2000000000000002        3.5053695230997270     
   6.4000000000000004        4.0000000000000000        3.4922253346025340     
   6.4000000000000004        4.8000000000000007        3.5047400179914114     
   6.4000000000000004        5.6000000000000005        3.4927685370453756     
   6.4000000000000004        6.4000000000000004        3.5042344184028402     
   6.4000000000000004        7.2000000000000002        3.4929285034641326     
   6.4000000000000004        8.0000000000000000        3.5048281897065259     
   6.4000000000000004        8.8000000000000007        3.4933001406864168     
   6.4000000000000004        9.6000000000000014        3.5053952866675049     
   6.4000000000000004        10.400000000000000        3.4939140718700772     
   6.4000000000000004        11.200000000000001        3.5049246891037731     
   6.4000000000000004        12.000000000000000        3.4941524861264983     
   6.4000000000000004        12.800000000000001        3.5056028628295923     
   6.4000000000000004        13.600000000000001        3.4931176178640526     
   6.4000000000000004        14.400000000000000        3.5042816826310474     
   6.4000000000000004        15.200000000000001        3.4938126516581423     
   6.4000000000000004        16.000000000000000        3.5046042429404611     
   6.4000000000000004        16.800000000000001        3.4934873732879574     
   6.4000000000000004        17.600000000000001        3.5051915699941021     
   6.4000000000000004        18.400000000000002        3.5046079788192879     
   6.4000000000000004        19.200000000000003        3.5050166867833976     
   6.4000000000000004        20.000000000000000        3.4944590618440987     
   6.4000000000000004        20.800000000000001        3.5060244874265005     
   6.4000000000000004        21.600000000000001        3.4945818332028389     
   6.4000000000000004        22.400000000000002        3.5069206040837249     
   6.4000000000000004        23.200000000000003        3.4949777898499472     
   6.4000000000000004        24.000000000000000        3.5047504290897264     
   6.4000000000000004        24.800000000000001        3.4951278823878837     
   6.4000000000000004        25.600000000000001        3.5081529456138054     
   6.4000000000000004        26.400000000000002        3.4952276119117132     
   6.4000000000000004        27.200000000000003        3.5072261477741864     
   6.4000000000000004        28.000000000000000        3.4943973070785845     
   6.4000000000000004        28.800000000000001        3.5059143142766969     
   6.4000000000000004        29.600000000000001        3.4941865344507494     
   6.4000000000000004        30.400000000000002        3.5043967855085731     
   6.4000000000000004        31.200000000000003        3.4940352334872662     
   6.4000000000000004        32.000000000000000        3.5049083461761952     

   7.2000000000000002       0.80000000000000004        3.5052911737181573     
   7.2000000000000002        1.6000000000000001        3.4918593486875169     
   7.2000000000000002        2.4000000000000004        3.5049440342121749     
   7.2000000000000002        3.2000000000000002        3.4936860964321990     
   7.2000000000000002        4.0000000000000000        3.5050044196552173     
   7.2000000000000002        4.8000000000000007        3.4927970173926894     
   7.2000000000000002        5.6000000000000005        3.5046157183600686     
   7.2000000000000002        6.4000000000000004        3.4931886273964023     
   7.2000000000000002        7.2000000000000002        3.5041537456116121     
   7.2000000000000002        8.0000000000000000        3.4926900149061035     
   7.2000000000000002        8.8000000000000007        3.5050835545697456     
   7.2000000000000002        9.6000000000000014        3.4941744644503441     
   7.2000000000000002        10.400000000000000        3.5056763128014818     
   7.2000000000000002        11.200000000000001        3.4930214322884283     
   7.2000000000000002        12.000000000000000        3.5041340371000378     
   7.2000000000000002        12.800000000000001        3.4931244313211662     
   7.2000000000000002        13.600000000000001        3.5051329371075823     
   7.2000000000000002        14.400000000000000        3.4935104804024508     
   7.2000000000000002        15.200000000000001        3.5043571742576294     
   7.2000000000000002        16.000000000000000        3.4932327386033957     
   7.2000000000000002        16.800000000000001        3.5052929944424620     
   7.2000000000000002        17.600000000000001        3.4935587530348688     
   7.2000000000000002        18.400000000000002        3.5051143350325376     
   7.2000000000000002        19.200000000000003        3.4937389560030643     
   7.2000000000000002        20.000000000000000        3.5061765978853625     
   7.2000000000000002        20.800000000000001        3.4940188535653207     
   7.2000000000000002        21.600000000000001        3.5060623151989292     
   7.2000000000000002        22.400000000000002        3.4960181325035138     
   7.2000000000000002        23.200000000000003        3.5065952918947825     
   7.2000000000000002        24.000000000000000        3.4962414713272940     
   7.2000000000000002        24.800000000000001        3.5065546800668952     
   7.2000000000000002        25.600000000000001        3.4959539997933131     
   7.2000000000000002        26.400000000000002        3.5062047516995802     
   7.2000000000000002        27.200000000000003        3.4949323753863446     
   7.2000000000000002        28.000000000000000        3.5046784500490586     
   7.2000000000000002        28.800000000000001        3.4938744450969916     
   7.2000000000000002        29.600000000000001        3.5054003933790727     
   7.2000000000000002        30.400000000000002        3.4940348864499478     
   7.2000000000000002        31.200000000000003        3.5042923648248934     
   7.2000000000000002        32.000000000000000        3.4937136190984566     

   8.0000000000000000       0.80000000000000004        3.4937365409078929     
   8.0000000000000000        1.6000000000000001        3.5046822596847496     
   8.0000000000000000        2.4000000000000004        3.4935314007109959     
   8.0000000000000000        3.2000000000000002        3.5047133008388087     
   8.0000000000000000        4.0000000000000000        3.4922962485913835     
   8.0000000000000000        4.8000000000000007        3.5044410280268359     
   8.0000000000000000        5.6000000000000005        3.4930155497353272     
   8.0000000000000000        6.4000000000000004        3.5049875790666438     
   8.0000000000000000        7.2000000000000002        3.4927059510575762     
   8.0000000000000000        8.0000000000000000        3.5045713047462699     
   8.0000000000000000        8.8000000000000007        3.4925518609860542     
   8.0000000000000000        9.6000000000000014        3.5041505133894453     
   8.0000000000000000        10.400000000000000        3.4930010003758296     
   8.0000000000000000        11.200000000000001        3.5050881070181719     
   8.0000000000000000        12.000000000000000        3.4932133488274211     
   8.0000000000000000        12.800000000000001        3.5054792514066571     
   8.0000000000000000        13.600000000000001        3.4935055879651622     
   8.0000000000000000        14.400000000000000        3.5037743579352592     
   8.0000000000000000        15.200000000000001        3.5031267595676341     
   8.0000000000000000        16.000000000000000        3.5046955126205632     
   8.0000000000000000        16.800000000000001        3.4937651466684212     
   8.0000000000000000        17.600000000000001        3.5059569877104697     
   8.0000000000000000        18.400000000000002        3.4943673391109282     
   8.0000000000000000        19.200000000000003        3.5031867243134438     
   8.0000000000000000        20.000000000000000        3.4941663881198286     
   8.0000000000000000        20.800000000000001        3.5051480184627266     
   8.0000000000000000        21.600000000000001        3.4945437795237950     
   8.0000000000000000        22.400000000000002        3.5076472152230713     
   8.0000000000000000        23.200000000000003        3.4957590031071959     
   8.0000000000000000        24.000000000000000        3.5063255238516056     
   8.0000000000000000        24.800000000000001        3.5061467951113929     
   8.0000000000000000        25.600000000000001        3.4957052721794071     
   8.0000000000000000        26.400000000000002        3.5056275472045058     
   8.0000000000000000        27.200000000000003        3.5056672021448563     
   8.0000000000000000        28.000000000000000        3.4962609697712748     
   8.0000000000000000        28.800000000000001        3.5040135934668681     
   8.0000000000000000        29.600000000000001        3.4955042230920572     
   8.0000000000000000        30.400000000000002        3.4958181954580638     
   8.0000000000000000        31.200000000000003        3.5041472326132772     
   8.0000000000000000        32.000000000000000        3.4963608220500335     

   8.8000000000000007       0.80000000000000004        3.5048143341353484     
   8.8000000000000007        1.6000000000000001        3.4931968290292792     
   8.8000000000000007        2.4000000000000004        3.5058524040538743     
   8.8000000000000007        3.2000000000000002        3.4922994240922534     
   8.8000000000000007        4.0000000000000000        3.5029293958295331     
   8.8000000000000007        4.8000000000000007        3.4932370530880799     
   8.8000000000000007        5.6000000000000005        3.5033681191588828     
   8.8000000000000007        6.4000000000000004        3.4930776303208306     
   8.8000000000000007        7.2000000000000002        3.5052664937934384     
   8.8000000000000007        8.0000000000000000        3.4932215760754288     
   8.8000000000000007        8.8000000000000007        3.5051045558135461     
   8.8000000000000007        9.6000000000000014        3.4931793152829220     
   8.8000000000000007        10.400000000000000        3.5039969063925875     
   8.8000000000000007        11.200000000000001        3.4939695548449810     
   8.8000000000000007        12.000000000000000        3.5048132409525348     
   8.8000000000000007        12.800000000000001        3.4929777953284034     
   8.8000000000000007        13.600000000000001        3.5064478250722702     
   8.8000000000000007        14.400000000000000        3.4943642452593693     
   8.8000000000000007        15.200000000000001        3.4937330679130354     
   8.8000000000000007        16.000000000000000        3.4958413155268953     
   8.8000000000000007        16.800000000000001        3.5046920417408209     
   8.8000000000000007        17.600000000000001        3.4937562381929128     
   8.8000000000000007        18.400000000000002        3.5054279691887045     
   8.8000000000000007        19.200000000000003        3.4927885669774041     
   8.8000000000000007        20.000000000000000        3.5059665963904303     
   8.8000000000000007        20.800000000000001        3.4942396288509396     
   8.8000000000000007        21.600000000000001        3.5056837143484567     
   8.8000000000000007        22.400000000000002        3.4948209726319486     
   8.8000000000000007        23.200000000000003        3.5054299327751148     
   8.8000000000000007        24.000000000000000        3.5052941368050066     
   8.8000000000000007        24.800000000000001        3.4948624642618022     
   8.8000000000000007        25.600000000000001        3.5064662282236019     
   8.8000000000000007        26.400000000000002        3.4954859101757112     
   8.8000000000000007        27.200000000000003        3.4952761159921755     
   8.8000000000000007        28.000000000000000        3.5050511307743246     
   8.8000000000000007        28.800000000000001        3.4948003630732294     
   8.8000000000000007        29.600000000000001        3.4946406274872657     
   8.8000000000000007        30.400000000000002        3.5053609811607789     
   8.8000000000000007        31.200000000000003        3.4952517501354783     
   8.8000000000000007        32.000000000000000        3.4949276757382330     

   9.6000000000000014       0.80000000000000004        3.4941686854679550     
   9.6000000000000014        1.6000000000000001        3.5042450819627380     
   9.6000000000000014        2.4000000000000004        3.4938780557841485     
   9.6000000000000014        3.2000000000000002        3.4940964029706567     
   9.6000000000000014        4.0000000000000000        3.4944960027402021     
   9.6000000000000014        4.8000000000000007        3.4945389792913431     
   9.6000000000000014        5.6000000000000005        3.5032712472449385     
   9.6000000000000014        6.4000000000000004        3.5042865303360773     
   9.6000000000000014        7.2000000000000002        3.4941009672751671     
   9.6000000000000014        8.0000000000000000        3.5055470227154522     
   9.6000000000000014        8.8000000000000007        3.4949862175330133     
   9.6000000000000014        9.6000000000000014        3.5024691735929845     
   9.6000000000000014        10.400000000000000        3.4945874888588362     
   9.6000000000000014        11.200000000000001        3.4943806135265079     
   9.6000000000000014        12.000000000000000        3.5038577542110261     
   9.6000000000000014        12.800000000000001        3.5035785205929413     
   9.6000000000000014        13.600000000000001        3.4918067268206539     
   9.6000000000000014        14.400000000000000        3.5033169037610201     
   9.6000000000000014        15.200000000000001        3.5037634692816830     
   9.6000000000000014        16.000000000000000        3.5032725125993487     
   9.6000000000000014        16.800000000000001        3.4939217033118077     
   9.6000000000000014        17.600000000000001        3.5044630500191101     
   9.6000000000000014        18.400000000000002        3.4931037327483745     
   9.6000000000000014        19.200000000000003        3.5049217013188274     
   9.6000000000000014        20.000000000000000        3.5039235002653148     
   9.6000000000000014        20.800000000000001        3.5042039668176557     
   9.6000000000000014        21.600000000000001        3.4958911446395664     
   9.6000000000000014        22.400000000000002        3.5048755831349787     
   9.6000000000000014        23.200000000000003        3.5053967330427356     
   9.6000000000000014        24.000000000000000        3.4944131124774267     
   9.6000000000000014        24.800000000000001        3.5061658142012253     
   9.6000000000000014        25.600000000000001        3.4946504004213050     
   9.6000000000000014        26.400000000000002        3.5079120948711204     
   9.6000000000000014        27.200000000000003        3.5052620332347306     
   9.6000000000000014        28.000000000000000        3.4949727436295608     
   9.6000000000000014        28.800000000000001        3.5050531258383026     
   9.6000000000000014        29.600000000000001        3.5044715212453714     
   9.6000000000000014        30.400000000000002        3.4954470207527679     
   9.6000000000000014        31.200000000000003        3.5038201976258523     
   9.6000000000000014        32.000000000000000        3.5042621544836319     

   10.400000000000000       0.80000000000000004        3.5044089281250144     
   10.400000000000000        1.6000000000000001        3.4930484364900787     
   10.400000000000000        2.4000000000000004        3.5035861352521893     
   10.400000000000000        3.2000000000000002        3.5042888396545067     
   10.400000000000000        4.0000000000000000        3.4925959672243430     
   10.400000000000000        4.8000000000000007        3.5047880194439096     
   10.400000000000000        5.6000000000000005        3.4933034746305833     
   10.400000000000000        6.4000000000000004        3.4941475499090626     
   10.400000000000000        7.2000000000000002        3.5047844539930417     
   10.400000000000000        8.0000000000000000        3.4934738411755313     
   10.400000000000000        8.8000000000000007        3.5047046055300091     
   10.400000000000000        9.6000000000000014        3.5032473724306232     
   10.400000000000000        10.400000000000000        3.4937172728312533     
   10.400000000000000        11.200000000000001        3.5037538862937754     
   10.400000000000000        12.000000000000000        3.5035971659683653     
   10.400000000000000        12.800000000000001        3.4935923550608212     
   10.400000000000000        13.600000000000001        3.5042030258627448     
   10.400000000000000        14.400000000000000        3.4934009829342507     
   10.400000000000000        15.200000000000001        3.4948703290885557     
   10.400000000000000        16.000000000000000        3.4944951425089030     
   10.400000000000000        16.800000000000001        3.5041867623533549     
   10.400000000000000        17.600000000000001        3.4939111224903030     
   10.400000000000000        18.400000000000002        3.5053829160388221     
   10.400000000000000        19.200000000000003        3.4953389650371416     
   10.400000000000000        20.000000000000000        3.4953888550575041     
   10.400000000000000        20.800000000000001        3.5049002073153361     
   10.400000000000000        21.600000000000001        3.4953433512708307     
   10.400000000000000        22.400000000000002        3.5062372338559920     
   10.400000000000000        23.200000000000003        3.4949979915372760     
   10.400000000000000        24.000000000000000        3.5061596378974489     
   10.400000000000000        24.800000000000001        3.4940412192506751     
   10.400000000000000        25.600000000000001        3.5063588434473401     
   10.400000000000000        26.400000000000002        3.4952253640084354     
   10.400000000000000        27.200000000000003        3.4957842162271948     
   10.400000000000000        28.000000000000000        3.5062644539276722     
   10.400000000000000        28.800000000000001        3.4944325830448744     
   10.400000000000000        29.600000000000001        3.4950269706043393     
   10.400000000000000        30.400000000000002        3.5046095445485754     
   10.400000000000000        31.200000000000003        3.4950054569444799     
   10.400000000000000        32.000000000000000        3.4937182116197087     

   11.200000000000001       0.80000000000000004        3.4940847887209006     
   11.200000000000001        1.6000000000000001        3.5046184191098568     
   11.200000000000001        2.4000000000000004        3.4936949620639517     
   11.200000000000001        3.2000000000000002        3.4935586300638821     
   11.200000000000001        4.0000000000000000        3.5043352785049797     
   11.200000000000001        4.8000000000000007        3.4926157513460558     
   11.200000000000001        5.6000000000000005        3.5042661064759306     
   11.200000000000001        6.4000000000000004        3.4954492697689012     
   11.200000000000001        7.2000000000000002        3.4942946766151883     
   11.200000000000001        8.0000000000000000        3.5043149043390374     
   11.200000000000001        8.8000000000000007        3.4941717446779870     
   11.200000000000001        9.6000000000000014        3.4939922292997525     
   11.200000000000001        10.400000000000000        3.5030254885254548     
   11.200000000000001        11.200000000000001        3.5034028780070368     
   11.200000000000001        12.000000000000000        3.4930754219599010     
   11.200000000000001        12.800000000000001        3.5049754075244346     
   11.200000000000001        13.600000000000001        3.4933273126622573     
   11.200000000000001        14.400000000000000        3.5035339157620520     
   11.200000000000001        15.200000000000001        3.5028239786668665     
   11.200000000000001        16.000000000000000        3.4955559739687994     
   11.200000000000001        16.800000000000001        3.5024988266198207     
   11.200000000000001        17.600000000000001        3.5043914668600356     
   11.200000000000001        18.400000000000002        3.4947406697264332     
   11.200000000000001        19.200000000000003        3.4982074455158800     
   11.200000000000001        20.000000000000000        3.5058927060081819     
   11.200000000000001        20.800000000000001        3.4953087162581848     
   11.200000000000001        21.600000000000001        3.5071736441402930     
   11.200000000000001        22.400000000000002        3.4942330976191873     
   11.200000000000001        23.200000000000003        3.5059249215671047     
   11.200000000000001        24.000000000000000        3.4949014536660266     
   11.200000000000001        24.800000000000001        3.5060151148982341     
   11.200000000000001        25.600000000000001        3.4952040778810498     
   11.200000000000001        26.400000000000002        3.5054744197908327     
   11.200000000000001        27.200000000000003        3.4963442043357138     
   11.200000000000001        28.000000000000000        3.4959652853682432     
   11.200000000000001        28.800000000000001        3.5057190328980226     
   11.200000000000001        29.600000000000001        3.4945077523489050     
   11.200000000000001        30.400000000000002        3.5051765382998714     
   11.200000000000001        31.200000000000003        3.4950700443854892     
   11.200000000000001        32.000000000000000        3.5057121518857062     

   12.000000000000000       0.80000000000000004        3.5043948152830842     
   12.000000000000000        1.6000000000000001        3.4934884801481805     
   12.000000000000000        2.4000000000000004        3.5043173692969494     
   12.000000000000000        3.2000000000000002        3.5034673225029453     
   12.000000000000000        4.0000000000000000        3.4925734586412243     
   12.000000000000000        4.8000000000000007        3.5049310749834564     
   12.000000000000000        5.6000000000000005        3.4932707383173529     
   12.000000000000000        6.4000000000000004        3.4953663732488289     
   12.000000000000000        7.2000000000000002        3.5033383179284088     
   12.000000000000000        8.0000000000000000        3.4938613543673367     
   12.000000000000000        8.8000000000000007        3.5048639704247586     
   12.000000000000000        9.6000000000000014        3.4941180342669051     
   12.000000000000000        10.400000000000000        3.5038759525150889     
   12.000000000000000        11.200000000000001        3.4927823425971081     
   12.000000000000000        12.000000000000000        3.5042554168695608     
   12.000000000000000        12.800000000000001        3.4936448520710526     
   12.000000000000000        13.600000000000001        3.5046190937281980     
   12.000000000000000        14.400000000000000        3.4924503492034704     
   12.000000000000000        15.200000000000001        3.5021589324683915     
   12.000000000000000        16.000000000000000        3.4949971341954562     
   12.000000000000000        16.800000000000001        3.5039118652425736     
   12.000000000000000        17.600000000000001        3.4934947530069120     
   12.000000000000000        18.400000000000002        3.5055459769265287     
   12.000000000000000        19.200000000000003        3.4950571955460430     
   12.000000000000000        20.000000000000000        3.4967531246131185     
   12.000000000000000        20.800000000000001        3.4969394891991934     
   12.000000000000000        21.600000000000001        3.4961098683982619     
   12.000000000000000        22.400000000000002        3.5035896392500234     
   12.000000000000000        23.200000000000003        3.4938605499368003     
   12.000000000000000        24.000000000000000        3.5079418592276315     
   12.000000000000000        24.800000000000001        3.4952600846171609     
   12.000000000000000        25.600000000000001        3.4970698440751198     
   12.000000000000000        26.400000000000002        3.5052513069923830     
   12.000000000000000        27.200000000000003        3.5053458299584865     
   12.000000000000000        28.000000000000000        3.4960368785231415     
   12.000000000000000        28.800000000000001        3.4957868159563490     
   12.000000000000000        29.600000000000001        3.5051234866120571     
   12.000000000000000        30.400000000000002        3.4937062460668384     
   12.000000000000000        31.200000000000003        3.5051906192185345     
   12.000000000000000        32.000000000000000        3.4929363738384471     

   12.800000000000001       0.80000000000000004        3.4929990868502006     
   12.800000000000001        1.6000000000000001        3.5052189704816810     
   12.800000000000001        2.4000000000000004        3.4934233577086014     
   12.800000000000001        3.2000000000000002        3.5037319715096684     
   12.800000000000001        4.0000000000000000        3.5036359272241420     
   12.800000000000001        4.8000000000000007        3.4932553000642947     
   12.800000000000001        5.6000000000000005        3.5026246454126833     
   12.800000000000001        6.4000000000000004        3.5045844676437170     
   12.800000000000001        7.2000000000000002        3.4928295250824783     
   12.800000000000001        8.0000000000000000        3.5055686605363419     
   12.800000000000001        8.8000000000000007        3.4941707143061755     
   12.800000000000001        9.6000000000000014        3.5040771970460107     
   12.800000000000001        10.400000000000000        3.4926957071200118     
   12.800000000000001        11.200000000000001        3.5035048380456444     
   12.800000000000001        12.000000000000000        3.4922309016673245     
   12.800000000000001        12.800000000000001        3.5055071432838139     
   12.800000000000001        13.600000000000001        3.4930216804324061     
   12.800000000000001        14.400000000000000        3.5044865720515430     
   12.800000000000001        15.200000000000001        3.4928934554921494     
   12.800000000000001        16.000000000000000        3.5050375130499440     
   12.800000000000001        16.800000000000001        3.4937696487717567     
   12.800000000000001        17.600000000000001        3.5053502416071880     
   12.800000000000001        18.400000000000002        3.4935799382258024     
   12.800000000000001        19.200000000000003        3.5057485809840667     
   12.800000000000001        20.000000000000000        3.4950373925247922     
   12.800000000000001        20.800000000000001        3.5065395044275833     
   12.800000000000001        21.600000000000001        3.4948648423178224     
   12.800000000000001        22.400000000000002        3.5066631478736987     
   12.800000000000001        23.200000000000003        3.4956336144685882     
   12.800000000000001        24.000000000000000        3.4973439829735211     
   12.800000000000001        24.800000000000001        3.4972443152886994     
   12.800000000000001        25.600000000000001        3.5068262358213276     
   12.800000000000001        26.400000000000002        3.4958510835800123     
   12.800000000000001        27.200000000000003        3.4957803655592188     
   12.800000000000001        28.000000000000000        3.5049736543518972     
   12.800000000000001        28.800000000000001        3.5077029692784225     
   12.800000000000001        29.600000000000001        3.4921839005711641     
   12.800000000000001        30.400000000000002        3.5045642744530454     
   12.800000000000001        31.200000000000003        3.4936688618532075     
   12.800000000000001        32.000000000000000        3.5055655735000610     

   13.600000000000001       0.80000000000000004        3.5037257747399440     
   13.600000000000001        1.6000000000000001        3.4929300802575076     
   13.600000000000001        2.4000000000000004        3.5049120347772691     
   13.600000000000001        3.2000000000000002        3.4931705511323083     
   13.600000000000001        4.0000000000000000        3.5039713372283372     
   13.600000000000001        4.8000000000000007        3.4943595020568159     
   13.600000000000001        5.6000000000000005        3.5042511119889328     
   13.600000000000001        6.4000000000000004        3.4915496538378417     
   13.600000000000001        7.2000000000000002        3.5046088161825790     
   13.600000000000001        8.0000000000000000        3.4932007985473450     
   13.600000000000001        8.8000000000000007        3.5043005016487228     
   13.600000000000001        9.6000000000000014        3.4932771872819193     
   13.600000000000001        10.400000000000000        3.5047234190806900     
   13.600000000000001        11.200000000000001        3.4929513976645952     
   13.600000000000001        12.000000000000000        3.5047624309150542     
   13.600000000000001        12.800000000000001        3.4935575929057987     
   13.600000000000001        13.600000000000001        3.5052617550424650     
   13.600000000000001        14.400000000000000        3.4933652235154780     
   13.600000000000001        15.200000000000001        3.5043430848345261     
   13.600000000000001        16.000000000000000        3.4937705351277795     
   13.600000000000001        16.800000000000001        3.5047341699605399     
   13.600000000000001        17.600000000000001        3.4948206025080406     
   13.600000000000001        18.400000000000002        3.5052968570844301     
   13.600000000000001        19.200000000000003        3.4945634625847535     
   13.600000000000001        20.000000000000000        3.5070365053500829     
   13.600000000000001        20.800000000000001        3.4944754251661942     
   13.600000000000001        21.600000000000001        3.5060638998166747     
   13.600000000000001        22.400000000000002        3.4942586950895569     
   13.600000000000001        23.200000000000003        3.5060165400037184     
   13.600000000000001        24.000000000000000        3.4963699132261215     
   13.600000000000001        24.800000000000001        3.5061883664294422     
   13.600000000000001        25.600000000000001        3.4941338421143913     
   13.600000000000001        26.400000000000002        3.5058751374710346     
   13.600000000000001        27.200000000000003        3.5032296064073662     
   13.600000000000001        28.000000000000000        3.4950154319334508     
   13.600000000000001        28.800000000000001        3.4926807270914821     
   13.600000000000001        29.600000000000001        3.5056077809997332     
   13.600000000000001        30.400000000000002        3.4944226679998582     
   13.600000000000001        31.200000000000003        3.5047405747501319     
   13.600000000000001        32.000000000000000        3.4940386761695406     

   14.400000000000000       0.80000000000000004        3.4937978030153576     
   14.400000000000000        1.6000000000000001        3.5043839585397629     
   14.400000000000000        2.4000000000000004        3.4928291968201237     
   14.400000000000000        3.2000000000000002        3.5046630198131248     
   14.400000000000000        4.0000000000000000        3.4927954202431772     
   14.400000000000000        4.8000000000000007        3.5043730249271312     
   14.400000000000000        5.6000000000000005        3.4937649300513711     
   14.400000000000000        6.4000000000000004        3.5046116993609693     
   14.400000000000000        7.2000000000000002        3.4925134216638312     
   14.400000000000000        8.0000000000000000        3.5049289659065765     
   14.400000000000000        8.8000000000000007        3.4931785230885448     
   14.400000000000000        9.6000000000000014        3.5044860760085310     
   14.400000000000000        10.400000000000000        3.4926657325174388     
   14.400000000000000        11.200000000000001        3.5046567815732836     
   14.400000000000000        12.000000000000000        3.4930249133012925     
   14.400000000000000        12.800000000000001        3.5055214289620169     
   14.400000000000000        13.600000000000001        3.4946754969339171     
   14.400000000000000        14.400000000000000        3.5052295336163448     
   14.400000000000000        15.200000000000001        3.4932502525769489     
   14.400000000000000        16.000000000000000        3.5046409971899792     
   14.400000000000000        16.800000000000001        3.4927905143485183     
   14.400000000000000        17.600000000000001        3.5050195487529603     
   14.400000000000000        18.400000000000002        3.4927368787205757     
   14.400000000000000        19.200000000000003        3.5058578191485426     
   14.400000000000000        20.000000000000000        3.4954549225868030     
   14.400000000000000        20.800000000000001        3.5059023135070602     
   14.400000000000000        21.600000000000001        3.4954886610268661     
   14.400000000000000        22.400000000000002        3.5073123971960793     
   14.400000000000000        23.200000000000003        3.4957995333929901     
   14.400000000000000        24.000000000000000        3.5082872301262933     
   14.400000000000000        24.800000000000001        3.4948030127644047     
   14.400000000000000        25.600000000000001        3.5058585059930629     
   14.400000000000000        26.400000000000002        3.4949782450901443     
   14.400000000000000        27.200000000000003        3.5045705466724977     
   14.400000000000000        28.000000000000000        3.5053548510898658     
   14.400000000000000        28.800000000000001        3.5045334597257716     
   14.400000000000000        29.600000000000001        3.4949477121019763     
   14.400000000000000        30.400000000000002        3.4957325003051736     
   14.400000000000000        31.200000000000003        3.5050060976410808     
   14.400000000000000        32.000000000000000        3.4948218602664571     

   15.200000000000001       0.80000000000000004        3.4937572149711462     
   15.200000000000001        1.6000000000000001        3.4939571206693030     
   15.200000000000001        2.4000000000000004        3.5046349384842923     
   15.200000000000001        3.2000000000000002        3.4930572221617049     
   15.200000000000001        4.0000000000000000        3.5051020795323788     
   15.200000000000001        4.8000000000000007        3.4942388237708828     
   15.200000000000001        5.6000000000000005        3.5055223546929128     
   15.200000000000001        6.4000000000000004        3.4926691505999976     
   15.200000000000001        7.2000000000000002        3.5040826500057731     
   15.200000000000001        8.0000000000000000        3.4932345192284071     
   15.200000000000001        8.8000000000000007        3.5046478118706919     
   15.200000000000001        9.6000000000000014        3.4926526712528561     
   15.200000000000001        10.400000000000000        3.5044035788470711     
   15.200000000000001        11.200000000000001        3.4923816645211065     
   15.200000000000001        12.000000000000000        3.5040776751807048     
   15.200000000000001        12.800000000000001        3.4937410424879056     
   15.200000000000001        13.600000000000001        3.5046289288147161     
   15.200000000000001        14.400000000000000        3.4935877676827820     
   15.200000000000001        15.200000000000001        3.5049232127035772     
   15.200000000000001        16.000000000000000        3.4943691659506144     
   15.200000000000001        16.800000000000001        3.5065672549092728     
   15.200000000000001        17.600000000000001        3.5047371625992163     
   15.200000000000001        18.400000000000002        3.4946962611585577     
   15.200000000000001        19.200000000000003        3.4947746658376944     
   15.200000000000001        20.000000000000000        3.5058479958751185     
   15.200000000000001        20.800000000000001        3.4967509740571336     
   15.200000000000001        21.600000000000001        3.5059316299355379     
   15.200000000000001        22.400000000000002        3.4952975166417319     
   15.200000000000001        23.200000000000003        3.5067355724755500     
   15.200000000000001        24.000000000000000        3.4944614310041366     
   15.200000000000001        24.800000000000001        3.5062750976822428     
   15.200000000000001        25.600000000000001        3.4959210509767451     
   15.200000000000001        26.400000000000002        3.5073648407920111     
   15.200000000000001        27.200000000000003        3.4962147926930247     
   15.200000000000001        28.000000000000000        3.4965366784636882     
   15.200000000000001        28.800000000000001        3.5040032526659020     
   15.200000000000001        29.600000000000001        3.4942313936849443     
   15.200000000000001        30.400000000000002        3.5061470081215842     
   15.200000000000001        31.200000000000003        3.4939781486234849     
   15.200000000000001        32.000000000000000        3.5074773670257495     

   16.000000000000000       0.80000000000000004        3.5046906921924421     
   16.000000000000000        1.6000000000000001        3.5032526352801545     
   16.000000000000000        2.4000000000000004        3.4935609245738335     
   16.000000000000000        3.2000000000000002        3.5054384562430667     
   16.000000000000000        4.0000000000000000        3.4936667630961074     
   16.000000000000000        4.8000000000000007        3.5035495660084139     
   16.000000000000000        5.6000000000000005        3.4926768842563556     
   16.000000000000000        6.4000000000000004        3.5049192126397477     
   16.000000000000000        7.2000000000000002        3.4934852824663416     
   16.000000000000000        8.0000000000000000        3.4938656378320605     
   16.000000000000000        8.8000000000000007        3.4939148853264306     
   16.000000000000000        9.6000000000000014        3.5045741334571403     
   16.000000000000000        10.400000000000000        3.4921705076336425     
   16.000000000000000        11.200000000000001        3.5035152900941537     
   16.000000000000000        12.000000000000000        3.5031007906899929     
   16.000000000000000        12.800000000000001        3.4953947068376525     
   16.000000000000000        13.600000000000001        3.4950429068409141     
   16.000000000000000        14.400000000000000        3.5036207449877859     
   16.000000000000000        15.200000000000001        3.4942691511746200     
   16.000000000000000        16.000000000000000        3.5037388824743534     
   16.000000000000000        16.800000000000001        3.4923225654885113     
   16.000000000000000        17.600000000000001        3.4945924214052488     
   16.000000000000000        18.400000000000002        3.5040096736073361     
   16.000000000000000        19.200000000000003        3.5043392702552714     
   16.000000000000000        20.000000000000000        3.4956038563657899     
   16.000000000000000        20.800000000000001        3.4945782607728795     
   16.000000000000000        21.600000000000001        3.5058457157442309     
   16.000000000000000        22.400000000000002        3.5062541132725880     
   16.000000000000000        23.200000000000003        3.4953329389094203     
   16.000000000000000        24.000000000000000        3.5058542773109562     
   16.000000000000000        24.800000000000001        3.4959712652233819     
   16.000000000000000        25.600000000000001        3.4969796410079348     
   16.000000000000000        26.400000000000002        3.5062425164885198     
   16.000000000000000        27.200000000000003        3.4952128468000052     
   16.000000000000000        28.000000000000000        3.5064292126911836     
   16.000000000000000        28.800000000000001        3.4951643161737453     
   16.000000000000000        29.600000000000001        3.5059103462707668     
   16.000000000000000        30.400000000000002        3.4946453220755811     
   16.000000000000000        31.200000000000003        3.5062002090568156     
   16.000000000000000        32.000000000000000        3.4931739998469520     

   16.800000000000001       0.80000000000000004        3.4937944792976308     
   16.800000000000001        1.6000000000000001        3.5039257841453861     
   16.800000000000001        2.4000000000000004        3.5047205401379196     
   16.800000000000001        3.2000000000000002        3.4933899878037855     
   16.800000000000001        4.0000000000000000        3.5031191098896102     
   16.800000000000001        4.8000000000000007        3.5035646512965286     
   16.800000000000001        5.6000000000000005        3.4942125748465322     
   16.800000000000001        6.4000000000000004        3.5034921080727885     
   16.800000000000001        7.2000000000000002        3.4934403070293496     
   16.800000000000001        8.0000000000000000        3.5050750116762881     
   16.800000000000001        8.8000000000000007        3.4953156225808941     
   16.800000000000001        9.6000000000000014        3.4930205722058498     
   16.800000000000001        10.400000000000000        3.5046023941131930     
   16.800000000000001        11.200000000000001        3.4932920658973146     
   16.800000000000001        12.000000000000000        3.4943285485265432     
   16.800000000000001        12.800000000000001        3.5047084535691719     
   16.800000000000001        13.600000000000001        3.5032463276242671     
   16.800000000000001        14.400000000000000        3.4973489006959886     
   16.800000000000001        15.200000000000001        3.4948662980634801     
   16.800000000000001        16.000000000000000        3.5061756047944406     
   16.800000000000001        16.800000000000001        3.5046454992798726     
   16.800000000000001        17.600000000000001        3.4946722270809842     
   16.800000000000001        18.400000000000002        3.5049354814277796     
   16.800000000000001        19.200000000000003        3.4954108368141998     
   16.800000000000001        20.000000000000000        3.5041352797469068     
   16.800000000000001        20.800000000000001        3.5051108257513328     
   16.800000000000001        21.600000000000001        3.4961500803087464     
   16.800000000000001        22.400000000000002        3.4959692805220852     
   16.800000000000001        23.200000000000003        3.5054921603174578     
   16.800000000000001        24.000000000000000        3.4956660455495228     
   16.800000000000001        24.800000000000001        3.4964736793293754     
   16.800000000000001        25.600000000000001        3.5070375906218825     
   16.800000000000001        26.400000000000002        3.4961225766510955     
   16.800000000000001        27.200000000000003        3.5058712958775335     
   16.800000000000001        28.000000000000000        3.4950510083243453     
   16.800000000000001        28.800000000000001        3.5069493691230922     
   16.800000000000001        29.600000000000001        3.4949590962321899     
   16.800000000000001        30.400000000000002        3.5046383754597077     
   16.800000000000001        31.200000000000003        3.4939076222054446     
   16.800000000000001        32.000000000000000        3.5033672035367407     

   17.600000000000001       0.80000000000000004        3.5055445348057979     
   17.600000000000001        1.6000000000000001        3.4949697692159325     
   17.600000000000001        2.4000000000000004        3.4955558912118079     
   17.600000000000001        3.2000000000000002        3.5036497478916231     
   17.600000000000001        4.0000000000000000        3.5035368349312077     
   17.600000000000001        4.8000000000000007        3.4931272363617349     
   17.600000000000001        5.6000000000000005        3.5046814413386160     
   17.600000000000001        6.4000000000000004        3.4928559520981528     
   17.600000000000001        7.2000000000000002        3.5035163141226318     
   17.600000000000001        8.0000000000000000        3.4933204840283807     
   17.600000000000001        8.8000000000000007        3.5044074619877539     
   17.600000000000001        9.6000000000000014        3.5040071263607788     
   17.600000000000001        10.400000000000000        3.4930757931910756     
   17.600000000000001        11.200000000000001        3.5047986659452777     
   17.600000000000001        12.000000000000000        3.4950795596076780     
   17.600000000000001        12.800000000000001        3.4941310125605547     
   17.600000000000001        13.600000000000001        3.5043389470690269     
   17.600000000000001        14.400000000000000        3.4941033351488660     
   17.600000000000001        15.200000000000001        3.5051021582800956     
   17.600000000000001        16.000000000000000        3.4942363351869505     
   17.600000000000001        16.800000000000001        3.4947953564119345     
   17.600000000000001        17.600000000000001        3.5055691228946864     
   17.600000000000001        18.400000000000002        3.4952540444653759     
   17.600000000000001        19.200000000000003        3.5058301861177794     
   17.600000000000001        20.000000000000000        3.4973539873688844     
   17.600000000000001        20.800000000000001        3.4953452607540161     
   17.600000000000001        21.600000000000001        3.5048923203998412     
   17.600000000000001        22.400000000000002        3.5065176726215634     
   17.600000000000001        23.200000000000003        3.4952932603272933     
   17.600000000000001        24.000000000000000        3.5058139106209234     
   17.600000000000001        24.800000000000001        3.5046175640110810     
   17.600000000000001        25.600000000000001        3.4952404643845272     
   17.600000000000001        26.400000000000002        3.5074386673631528     
   17.600000000000001        27.200000000000003        3.4954392863437840     
   17.600000000000001        28.000000000000000        3.5048969767732925     
   17.600000000000001        28.800000000000001        3.4945683600148341     
   17.600000000000001        29.600000000000001        3.5045858056036385     
   17.600000000000001        30.400000000000002        3.4942609344231825     
   17.600000000000001        31.200000000000003        3.5056021484037911     
   17.600000000000001        32.000000000000000        3.4940259863626975     

   18.400000000000002       0.80000000000000004        3.4939721267001018     
   18.400000000000002        1.6000000000000001        3.5055037828610933     
   18.400000000000002        2.4000000000000004        3.4956465703884638     
   18.400000000000002        3.2000000000000002        3.5038367957606611     
   18.400000000000002        4.0000000000000000        3.4938545009429891     
   18.400000000000002        4.8000000000000007        3.5047565441313724     
   18.400000000000002        5.6000000000000005        3.4923603150749236     
   18.400000000000002        6.4000000000000004        3.5048676997980097     
   18.400000000000002        7.2000000000000002        3.4929689114632736     
   18.400000000000002        8.0000000000000000        3.5047772069113781     
   18.400000000000002        8.8000000000000007        3.4932009749226398     
   18.400000000000002        9.6000000000000014        3.5030867033199891     
   18.400000000000002        10.400000000000000        3.5036324295829711     
   18.400000000000002        11.200000000000001        3.4952165161848061     
   18.400000000000002        12.000000000000000        3.4957600510769331     
   18.400000000000002        12.800000000000001        3.5052584113551557     
   18.400000000000002        13.600000000000001        3.4944147464731392     
   18.400000000000002        14.400000000000000        3.5044456274350408     
   18.400000000000002        15.200000000000001        3.5029410357632038     
   18.400000000000002        16.000000000000000        3.4949627795768818     
   18.400000000000002        16.800000000000001        3.5042429110309214     
   18.400000000000002        17.600000000000001        3.4954596857558706     
   18.400000000000002        18.400000000000002        3.5051165358964425     
   18.400000000000002        19.200000000000003        3.4951704860825648     
   18.400000000000002        20.000000000000000        3.5045204085662647     
   18.400000000000002        20.800000000000001        3.5047809441694824     
   18.400000000000002        21.600000000000001        3.4950928918451258     
   18.400000000000002        22.400000000000002        3.4962035682482475     
   18.400000000000002        23.200000000000003        3.5071748061774475     
   18.400000000000002        24.000000000000000        3.4964163785576403     
   18.400000000000002        24.800000000000001        3.4945824599962725     
   18.400000000000002        25.600000000000001        3.5055775371252058     
   18.400000000000002        26.400000000000002        3.4955721541057145     
   18.400000000000002        27.200000000000003        3.5070135405474745     
   18.400000000000002        28.000000000000000        3.4947170358325153     
   18.400000000000002        28.800000000000001        3.5061131162364969     
   18.400000000000002        29.600000000000001        3.4947762065476229     
   18.400000000000002        30.400000000000002        3.5060123865409505     
   18.400000000000002        31.200000000000003        3.4932096930097645     
   18.400000000000002        32.000000000000000        3.5058098299156741     

   19.200000000000003       0.80000000000000004        3.5049632300565241     
   19.200000000000003        1.6000000000000001        3.5024283868369159     
   19.200000000000003        2.4000000000000004        3.4955853140676036     
   19.200000000000003        3.2000000000000002        3.4948575950154157     
   19.200000000000003        4.0000000000000000        3.5055790704483454     
   19.200000000000003        4.8000000000000007        3.4931589731963228     
   19.200000000000003        5.6000000000000005        3.5057928709872908     
   19.200000000000003        6.4000000000000004        3.4928021225124990     
   19.200000000000003        7.2000000000000002        3.5058213020652733     
   19.200000000000003        8.0000000000000000        3.4935138981113254     
   19.200000000000003        8.8000000000000007        3.5045030628807465     
   19.200000000000003        9.6000000000000014        3.4948563521503204     
   19.200000000000003        10.400000000000000        3.4949326433622558     
   19.200000000000003        11.200000000000001        3.5025486028344859     
   19.200000000000003        12.000000000000000        3.4942137120116730     
   19.200000000000003        12.800000000000001        3.5037099819199620     
   19.200000000000003        13.600000000000001        3.4953899284225325     
   19.200000000000003        14.400000000000000        3.5038968088600146     
   19.200000000000003        15.200000000000001        3.4944492026569516     
   19.200000000000003        16.000000000000000        3.5050143605343775     
   19.200000000000003        16.800000000000001        3.4957821469490278     
   19.200000000000003        17.600000000000001        3.5043854293449597     
   19.200000000000003        18.400000000000002        3.5053713667757549     
   19.200000000000003        19.200000000000003        3.4957230524011913     
   19.200000000000003        20.000000000000000        3.5064254641561199     
   19.200000000000003        20.800000000000001        3.4957781811615183     
   19.200000000000003        21.600000000000001        3.5065549461024275     
   19.200000000000003        22.400000000000002        3.4958030854863953     
   19.200000000000003        23.200000000000003        3.5048864588200592     
   19.200000000000003        24.000000000000000        3.4963419286653603     
   19.200000000000003        24.800000000000001        3.5068587289027291     
   19.200000000000003        25.600000000000001        3.4949884187268734     
   19.200000000000003        26.400000000000002        3.5072930619748801     
   19.200000000000003        27.200000000000003        3.4959692929467803     
   19.200000000000003        28.000000000000000        3.5065423795584798     
   19.200000000000003        28.800000000000001        3.4955423557213803     
   19.200000000000003        29.600000000000001        3.5067093931316560     
   19.200000000000003        30.400000000000002        3.4945970508424895     
   19.200000000000003        31.200000000000003        3.5060531753550794     
   19.200000000000003        32.000000000000000        3.4943636221629339     

   20.000000000000000       0.80000000000000004        3.4949466708023977     
   20.000000000000000        1.6000000000000001        3.4948442719658104     
   20.000000000000000        2.4000000000000004        3.5033728600077936     
   20.000000000000000        3.2000000000000002        3.5043930906729992     
   20.000000000000000        4.0000000000000000        3.4942870436807776     
   20.000000000000000        4.8000000000000007        3.5053653727590390     
   20.000000000000000        5.6000000000000005        3.4925365878092358     
   20.000000000000000        6.4000000000000004        3.5047396192899591     
   20.000000000000000        7.2000000000000002        3.4945544624020490     
   20.000000000000000        8.0000000000000000        3.4962422248656901     
   20.000000000000000        8.8000000000000007        3.4942882738072063     
   20.000000000000000        9.6000000000000014        3.5038976514384563     
   20.000000000000000        10.400000000000000        3.4937248130794920     
   20.000000000000000        11.200000000000001        3.5016512692781685     
   20.000000000000000        12.000000000000000        3.5033002773133117     
   20.000000000000000        12.800000000000001        3.4936467161177087     
   20.000000000000000        13.600000000000001        3.5065646232148717     
   20.000000000000000        14.400000000000000        3.4935180095762060     
   20.000000000000000        15.200000000000001        3.5053704853490175     
   20.000000000000000        16.000000000000000        3.4941915824652430     
   20.000000000000000        16.800000000000001        3.5043482779314847     
   20.000000000000000        17.600000000000001        3.5052933575981085     
   20.000000000000000        18.400000000000002        3.4945526481979656     
   20.000000000000000        19.200000000000003        3.5069159833591628     
   20.000000000000000        20.000000000000000        3.4966352848248610     
   20.000000000000000        20.800000000000001        3.5074962806562526     
   20.000000000000000        21.600000000000001        3.4952521373914744     
   20.000000000000000        22.400000000000002        3.5066665639135439     
   20.000000000000000        23.200000000000003        3.4956839318390447     
   20.000000000000000        24.000000000000000        3.5081996885057412     
   20.000000000000000        24.800000000000001        3.4952039104295234     
   20.000000000000000        25.600000000000001        3.5069531049101887     
   20.000000000000000        26.400000000000002        3.4942617754786736     
   20.000000000000000        27.200000000000003        3.5057047647809454     
   20.000000000000000        28.000000000000000        3.4948478732531441     
   20.000000000000000        28.800000000000001        3.5082101128449965     
   20.000000000000000        29.600000000000001        3.4945349833584523     
   20.000000000000000        30.400000000000002        3.5050169045981860     
   20.000000000000000        31.200000000000003        3.4941486168273030     
   20.000000000000000        32.000000000000000        3.5064021405390733     

   20.800000000000001       0.80000000000000004        3.4955530020164503     
   20.800000000000001        1.6000000000000001        3.5042257383238673     
   20.800000000000001        2.4000000000000004        3.5040225792481285     
   20.800000000000001        3.2000000000000002        3.4930715632669980     
   20.800000000000001        4.0000000000000000        3.5048029979982527     
   20.800000000000001        4.8000000000000007        3.4938426146119967     
   20.800000000000001        5.6000000000000005        3.5033651114949422     
   20.800000000000001        6.4000000000000004        3.4917492442728983     
   20.800000000000001        7.2000000000000002        3.4942403975090706     
   20.800000000000001        8.0000000000000000        3.5043242106923076     
   20.800000000000001        8.8000000000000007        3.4952486684728208     
   20.800000000000001        9.6000000000000014        3.4944847442476177     
   20.800000000000001        10.400000000000000        3.5046194197899396     
   20.800000000000001        11.200000000000001        3.5027467537088319     
   20.800000000000001        12.000000000000000        3.4931436219750900     
   20.800000000000001        12.800000000000001        3.5054561857164095     
   20.800000000000001        13.600000000000001        3.4936316604763999     
   20.800000000000001        14.400000000000000        3.5064868277174770     
   20.800000000000001        15.200000000000001        3.4952672686637496     
   20.800000000000001        16.000000000000000        3.4954091471312063     
   20.800000000000001        16.800000000000001        3.5058726567687954     
   20.800000000000001        17.600000000000001        3.4948041242761563     
   20.800000000000001        18.400000000000002        3.5063812216495682     
   20.800000000000001        19.200000000000003        3.4952931942762810     
   20.800000000000001        20.000000000000000        3.5064651886615334     
   20.800000000000001        20.800000000000001        3.4951709243242002     
   20.800000000000001        21.600000000000001        3.5075079537170146     
   20.800000000000001        22.400000000000002        3.4943163942890316     
   20.800000000000001        23.200000000000003        3.5072954881697767     
   20.800000000000001        24.000000000000000        3.4954802510420699     
   20.800000000000001        24.800000000000001        3.5069570407734716     
   20.800000000000001        25.600000000000001        3.4942182704321834     
   20.800000000000001        26.400000000000002        3.5073772150636184     
   20.800000000000001        27.200000000000003        3.4951318625621464     
   20.800000000000001        28.000000000000000        3.5068465138051104     
   20.800000000000001        28.800000000000001        3.4948560400372544     
   20.800000000000001        29.600000000000001        3.5064897893727047     
   20.800000000000001        30.400000000000002        3.4943092523187209     
   20.800000000000001        31.200000000000003        3.5063128354839947     
   20.800000000000001        32.000000000000000        3.4939508545465610     

   21.600000000000001       0.80000000000000004        3.5046250041049873     
   21.600000000000001        1.6000000000000001        3.4952492462076279     
   21.600000000000001        2.4000000000000004        3.4943177568800143     
   21.600000000000001        3.2000000000000002        3.5049028527756074     
   21.600000000000001        4.0000000000000000        3.4946464746928574     
   21.600000000000001        4.8000000000000007        3.5035093258038135     
   21.600000000000001        5.6000000000000005        3.5037164937537280     
   21.600000000000001        6.4000000000000004        3.4929521873399416     
   21.600000000000001        7.2000000000000002        3.5045853192342831     
   21.600000000000001        8.0000000000000000        3.4924204245065704     
   21.600000000000001        8.8000000000000007        3.5052192425334874     
   21.600000000000001        9.6000000000000014        3.4949094149530375     
   21.600000000000001        10.400000000000000        3.5021491327789658     
   21.600000000000001        11.200000000000001        3.4933117473378568     
   21.600000000000001        12.000000000000000        3.5057206555613245     
   21.600000000000001        12.800000000000001        3.4953759247648004     
   21.600000000000001        13.600000000000001        3.5043197466661224     
   21.600000000000001        14.400000000000000        3.5044488745289386     
   21.600000000000001        15.200000000000001        3.4948524870637079     
   21.600000000000001        16.000000000000000        3.5064406803610084     
   21.600000000000001        16.800000000000001        3.4944358944555289     
   21.600000000000001        17.600000000000001        3.5065376922249376     
   21.600000000000001        18.400000000000002        3.4949129633953810     
   21.600000000000001        19.200000000000003        3.5056727220810164     
   21.600000000000001        20.000000000000000        3.4964266506202621     
   21.600000000000001        20.800000000000001        3.5053275695796859     
   21.600000000000001        21.600000000000001        3.4953428499224506     
   21.600000000000001        22.400000000000002        3.5071435023023270     
   21.600000000000001        23.200000000000003        3.4943058009178025     
   21.600000000000001        24.000000000000000        3.5070474775507456     
   21.600000000000001        24.800000000000001        3.4956762387850904     
   21.600000000000001        25.600000000000001        3.5076092162685590     
   21.600000000000001        26.400000000000002        3.4947039686838317     
   21.600000000000001        27.200000000000003        3.5064108444158602     
   21.600000000000001        28.000000000000000        3.4957024457101573     
   21.600000000000001        28.800000000000001        3.5058181766142735     
   21.600000000000001        29.600000000000001        3.4943330799475478     
   21.600000000000001        30.400000000000002        3.5065336043925015     
   21.600000000000001        31.200000000000003        3.4941930022646703     
   21.600000000000001        32.000000000000000        3.5058630388810021     

   22.400000000000002       0.80000000000000004        3.5053454548564726     
   22.400000000000002        1.6000000000000001        3.5041263846134054     
   22.400000000000002        2.4000000000000004        3.5031045685064179     
   22.400000000000002        3.2000000000000002        3.4951903495083676     
   22.400000000000002        4.0000000000000000        3.4957228054862659     
   22.400000000000002        4.8000000000000007        3.5054337361639636     
   22.400000000000002        5.6000000000000005        3.4913984170419252     
   22.400000000000002        6.4000000000000004        3.5052736349381615     
   22.400000000000002        7.2000000000000002        3.4942985708737755     
   22.400000000000002        8.0000000000000000        3.5043023140170111     
   22.400000000000002        8.8000000000000007        3.4927245191686680     
   22.400000000000002        9.6000000000000014        3.5054446568371342     
   22.400000000000002        10.400000000000000        3.4941661006933611     
   22.400000000000002        11.200000000000001        3.5050292226781452     
   22.400000000000002        12.000000000000000        3.4949678296264719     
   22.400000000000002        12.800000000000001        3.4952802267533043     
   22.400000000000002        13.600000000000001        3.5053307750033644     
   22.400000000000002        14.400000000000000        3.4943287645905698     
   22.400000000000002        15.200000000000001        3.5069614905107347     
   22.400000000000002        16.000000000000000        3.4952003091701132     
   22.400000000000002        16.800000000000001        3.5038309940003116     
   22.400000000000002        17.600000000000001        3.4951013890072571     
   22.400000000000002        18.400000000000002        3.5062609989338474     
   22.400000000000002        19.200000000000003        3.5054650282431110     
   22.400000000000002        20.000000000000000        3.4959204433562632     
   22.400000000000002        20.800000000000001        3.5076348531705435     
   22.400000000000002        21.600000000000001        3.4982284494155649     
   22.400000000000002        22.400000000000002        3.4974725140779475     
   22.400000000000002        23.200000000000003        3.5071503610617798     
   22.400000000000002        24.000000000000000        3.4969572880596020     
   22.400000000000002        24.800000000000001        3.5022299946200102     
   22.400000000000002        25.600000000000001        3.4948692781663899     
   22.400000000000002        26.400000000000002        3.5072300037851125     
   22.400000000000002        27.200000000000003        3.4951780464850826     
   22.400000000000002        28.000000000000000        3.5075976634167350     
   22.400000000000002        28.800000000000001        3.4941494029658489     
   22.400000000000002        29.600000000000001        3.5071761499749701     
   22.400000000000002        30.400000000000002        3.4951349611776825     
   22.400000000000002        31.200000000000003        3.5066124829751320     
   22.400000000000002        32.000000000000000        3.4946826360501828     

   23.200000000000003       0.80000000000000004        3.4943743789623936     
   23.200000000000003        1.6000000000000001        3.5050291120559662     
   23.200000000000003        2.4000000000000004        3.4951334410052319     
   23.200000000000003        3.2000000000000002        3.5053099512118586     
   23.200000000000003        4.0000000000000000        3.5050591140904905     
   23.200000000000003        4.8000000000000007        3.4941909912431082     
   23.200000000000003        5.6000000000000005        3.5052116151054675     
   23.200000000000003        6.4000000000000004        3.4928494915289012     
   23.200000000000003        7.2000000000000002        3.5051114016867149     
   23.200000000000003        8.0000000000000000        3.4931565156972688     
   23.200000000000003        8.8000000000000007        3.5047752276507764     
   23.200000000000003        9.6000000000000014        3.4933675490117713     
   23.200000000000003        10.400000000000000        3.5053488408112430     
   23.200000000000003        11.200000000000001        3.4941798024240009     
   23.200000000000003        12.000000000000000        3.4949395250773136     
   23.200000000000003        12.800000000000001        3.5056022016095563     
   23.200000000000003        13.600000000000001        3.4949455493334685     
   23.200000000000003        14.400000000000000        3.5062738969202227     
   23.200000000000003        15.200000000000001        3.4945794176964737     
   23.200000000000003        16.000000000000000        3.5066098512843373     
   23.200000000000003        16.800000000000001        3.4970866551504969     
   23.200000000000003        17.600000000000001        3.5064318685896181     
   23.200000000000003        18.400000000000002        3.4969640327770524     
   23.200000000000003        19.200000000000003        3.4964662058698024     
   23.200000000000003        20.000000000000000        3.5064816835306956     
   23.200000000000003        20.800000000000001        3.4951740178153194     
   23.200000000000003        21.600000000000001        3.5067489994358434     
   23.200000000000003        22.400000000000002        3.4956105267966828     
   23.200000000000003        23.200000000000003        3.5051411819474168     
   23.200000000000003        24.000000000000000        3.4965481483026921     
   23.200000000000003        24.800000000000001        3.5044500842881394     
   23.200000000000003        25.600000000000001        3.5055706864946479     
   23.200000000000003        26.400000000000002        3.4954361978744095     
   23.200000000000003        27.200000000000003        3.5063799550152526     
   23.200000000000003        28.000000000000000        3.4960395540551694     
   23.200000000000003        28.800000000000001        3.5067651643833235     
   23.200000000000003        29.600000000000001        3.4958687924883729     
   23.200000000000003        30.400000000000002        3.5066852164001552     
   23.200000000000003        31.200000000000003        3.4952036907956336     
   23.200000000000003        32.000000000000000        3.5048253582482105     

   24.000000000000000       0.80000000000000004        3.5059094680353984     
   24.000000000000000        1.6000000000000001        3.4933645415429200     
   24.000000000000000        2.4000000000000004        3.5055372068415034     
   24.000000000000000        3.2000000000000002        3.4944149248268963     
   24.000000000000000        4.0000000000000000        3.4953239337032982     
   24.000000000000000        4.8000000000000007        3.5055406382337577     
   24.000000000000000        5.6000000000000005        3.4929595702798513     
   24.000000000000000        6.4000000000000004        3.5050645211438294     
   24.000000000000000        7.2000000000000002        3.4926561329345516     
   24.000000000000000        8.0000000000000000        3.5047444618638535     
   24.000000000000000        8.8000000000000007        3.4936851215502713     
   24.000000000000000        9.6000000000000014        3.5044685387856269     
   24.000000000000000        10.400000000000000        3.4950741616244829     
   24.000000000000000        11.200000000000001        3.5045487811753517     
   24.000000000000000        12.000000000000000        3.5053995209432354     
   24.000000000000000        12.800000000000001        3.4964943886704369     
   24.000000000000000        13.600000000000001        3.4980154703968611     
   24.000000000000000        14.400000000000000        3.5030711633691252     
   24.000000000000000        15.200000000000001        3.5047419028515852     
   24.000000000000000        16.000000000000000        3.4964280044416864     
   24.000000000000000        16.800000000000001        3.5063394812340096     
   24.000000000000000        17.600000000000001        3.5049363810712348     
   24.000000000000000        18.400000000000002        3.4951887857447619     
   24.000000000000000        19.200000000000003        3.5064073871087795     
   24.000000000000000        20.000000000000000        3.4952295284923007     
   24.000000000000000        20.800000000000001        3.5064422237410708     
   24.000000000000000        21.600000000000001        3.4949333092662109     
   24.000000000000000        22.400000000000002        3.5062043957814009     
   24.000000000000000        23.200000000000003        3.4951340285653449     
   24.000000000000000        24.000000000000000        3.5070206557117567     
   24.000000000000000        24.800000000000001        3.4954954807888234     
   24.000000000000000        25.600000000000001        3.5057749294547449     
   24.000000000000000        26.400000000000002        3.5063167999929035     
   24.000000000000000        27.200000000000003        3.5053943262656122     
   24.000000000000000        28.000000000000000        3.4961806636722446     
   24.000000000000000        28.800000000000001        3.5056678429028172     
   24.000000000000000        29.600000000000001        3.5054671958844028     
   24.000000000000000        30.400000000000002        3.4971260066738843     
   24.000000000000000        31.200000000000003        3.5055211583355823     
   24.000000000000000        32.000000000000000        3.4953847590564098     

   24.800000000000001       0.80000000000000004        3.4954991833426474     
   24.800000000000001        1.6000000000000001        3.5047150454025169     
   24.800000000000001        2.4000000000000004        3.4937567746907554     
   24.800000000000001        3.2000000000000002        3.5043036040934532     
   24.800000000000001        4.0000000000000000        3.5042171274329807     
   24.800000000000001        4.8000000000000007        3.4951874886218994     
   24.800000000000001        5.6000000000000005        3.5059496355531166     
   24.800000000000001        6.4000000000000004        3.4934263610130993     
   24.800000000000001        7.2000000000000002        3.5046491147484131     
   24.800000000000001        8.0000000000000000        3.4932341961950590     
   24.800000000000001        8.8000000000000007        3.5048878181664951     
   24.800000000000001        9.6000000000000014        3.4947199338265373     
   24.800000000000001        10.400000000000000        3.5040537542386518     
   24.800000000000001        11.200000000000001        3.4946590549246466     
   24.800000000000001        12.000000000000000        3.4975566145161547     
   24.800000000000001        12.800000000000001        3.4964155025401711     
   24.800000000000001        13.600000000000001        3.5062722369124257     
   24.800000000000001        14.400000000000000        3.4943452885067847     
   24.800000000000001        15.200000000000001        3.5047672130705139     
   24.800000000000001        16.000000000000000        3.4965608032418043     
   24.800000000000001        16.800000000000001        3.5058251613946565     
   24.800000000000001        17.600000000000001        3.4966987539472476     
   24.800000000000001        18.400000000000002        3.5076454195673952     
   24.800000000000001        19.200000000000003        3.4953038222396975     
   24.800000000000001        20.000000000000000        3.5076196260158357     
   24.800000000000001        20.800000000000001        3.4948664315998719     
   24.800000000000001        21.600000000000001        3.5064649611167726     
   24.800000000000001        22.400000000000002        3.4948195481418316     
   24.800000000000001        23.200000000000003        3.5071033706700501     
   24.800000000000001        24.000000000000000        3.4959422114619114     
   24.800000000000001        24.800000000000001        3.5058976600409157     
   24.800000000000001        25.600000000000001        3.4953703008243338     
   24.800000000000001        26.400000000000002        3.5060007625309249     
   24.800000000000001        27.200000000000003        3.4959773827305072     
   24.800000000000001        28.000000000000000        3.5071482574661794     
   24.800000000000001        28.800000000000001        3.4954972512187763     
   24.800000000000001        29.600000000000001        3.5054851056619198     
   24.800000000000001        30.400000000000002        3.4962502386735594     
   24.800000000000001        31.200000000000003        3.5056260178909162     
   24.800000000000001        32.000000000000000        3.5054651687411909     

   25.600000000000001       0.80000000000000004        3.5062067174461951     
   25.600000000000001        1.6000000000000001        3.4961263611848046     
   25.600000000000001        2.4000000000000004        3.5062910375228675     
   25.600000000000001        3.2000000000000002        3.5024550586583763     
   25.600000000000001        4.0000000000000000        3.4948785549674368     
   25.600000000000001        4.8000000000000007        3.4946444905176053     
   25.600000000000001        5.6000000000000005        3.5054088194197024     
   25.600000000000001        6.4000000000000004        3.4949783368430163     
   25.600000000000001        7.2000000000000002        3.5035724295233019     
   25.600000000000001        8.0000000000000000        3.5039394949286966     
   25.600000000000001        8.8000000000000007        3.4954338432048351     
   25.600000000000001        9.6000000000000014        3.4953305235779828     
   25.600000000000001        10.400000000000000        3.5039596758554898     
   25.600000000000001        11.200000000000001        3.5038710797658346     
   25.600000000000001        12.000000000000000        3.4963291528925806     
   25.600000000000001        12.800000000000001        3.5052122170117626     
   25.600000000000001        13.600000000000001        3.4953676874360267     
   25.600000000000001        14.400000000000000        3.5072045442326427     
   25.600000000000001        15.200000000000001        3.4955856725033416     
   25.600000000000001        16.000000000000000        3.5067427632028902     
   25.600000000000001        16.800000000000001        3.4960111147267114     
   25.600000000000001        17.600000000000001        3.5061352622403148     
   25.600000000000001        18.400000000000002        3.4960389754913432     
   25.600000000000001        19.200000000000003        3.5068204741206959     
   25.600000000000001        20.000000000000000        3.4954597749617928     
   25.600000000000001        20.800000000000001        3.5071081011090861     
   25.600000000000001        21.600000000000001        3.4957889571230929     
   25.600000000000001        22.400000000000002        3.5067985539912776     
   25.600000000000001        23.200000000000003        3.4959019221862091     
   25.600000000000001        24.000000000000000        3.5066862887469559     
   25.600000000000001        24.800000000000001        3.4941328953004192     
   25.600000000000001        25.600000000000001        3.5064060816385405     
   25.600000000000001        26.400000000000002        3.4946449872580461     
   25.600000000000001        27.200000000000003        3.5071650367074669     
   25.600000000000001        28.000000000000000        3.4960905271461602     
   25.600000000000001        28.800000000000001        3.5063056985620231     
   25.600000000000001        29.600000000000001        3.4952270782644383     
   25.600000000000001        30.400000000000002        3.5055376704719139     
   25.600000000000001        31.200000000000003        3.4954286951766171     
   25.600000000000001        32.000000000000000        3.4957904100991404     

   26.400000000000002       0.80000000000000004        3.4943948880065836     
   26.400000000000002        1.6000000000000001        3.5059699102500099     
   26.400000000000002        2.4000000000000004        3.4941707172491929     
   26.400000000000002        3.2000000000000002        3.4955954778959906     
   26.400000000000002        4.0000000000000000        3.5029502897773477     
   26.400000000000002        4.8000000000000007        3.5041409832111636     
   26.400000000000002        5.6000000000000005        3.4927721813973065     
   26.400000000000002        6.4000000000000004        3.5044987506621537     
   26.400000000000002        7.2000000000000002        3.4935313448962821     
   26.400000000000002        8.0000000000000000        3.5048509624549951     
   26.400000000000002        8.8000000000000007        3.4947388425223065     
   26.400000000000002        9.6000000000000014        3.5056593709447914     
   26.400000000000002        10.400000000000000        3.4943966561983570     
   26.400000000000002        11.200000000000001        3.5045831134980170     
   26.400000000000002        12.000000000000000        3.4960525740412480     
   26.400000000000002        12.800000000000001        3.4959226211896155     
   26.400000000000002        13.600000000000001        3.5052881362718362     
   26.400000000000002        14.400000000000000        3.4948130443041272     
   26.400000000000002        15.200000000000001        3.5058030558191877     
   26.400000000000002        16.000000000000000        3.4964892368666312     
   26.400000000000002        16.800000000000001        3.5074500435437153     
   26.400000000000002        17.600000000000001        3.4960302892654478     
   26.400000000000002        18.400000000000002        3.5074030302732266     
   26.400000000000002        19.200000000000003        3.4949754880173161     
   26.400000000000002        20.000000000000000        3.5068831145341202     
   26.400000000000002        20.800000000000001        3.4975366713556477     
   26.400000000000002        21.600000000000001        3.5069312655345706     
   26.400000000000002        22.400000000000002        3.4955715538806773     
   26.400000000000002        23.200000000000003        3.5067086591790999     
   26.400000000000002        24.000000000000000        3.4956560500737699     
   26.400000000000002        24.800000000000001        3.5075277761592365     
   26.400000000000002        25.600000000000001        3.4947841130783539     
   26.400000000000002        26.400000000000002        3.5076963307219651     
   26.400000000000002        27.200000000000003        3.4948514586304089     
   26.400000000000002        28.000000000000000        3.5066857799364772     
   26.400000000000002        28.800000000000001        3.4944606212623213     
   26.400000000000002        29.600000000000001        3.5055183907972429     
   26.400000000000002        30.400000000000002        3.4962057249265577     
   26.400000000000002        31.200000000000003        3.5053998534905526     
   26.400000000000002        32.000000000000000        3.5049846858913445     

   27.200000000000003       0.80000000000000004        3.5060265956994274     
   27.200000000000003        1.6000000000000001        3.4943543137060384     
   27.200000000000003        2.4000000000000004        3.5052920302444104     
   27.200000000000003        3.2000000000000002        3.5041503734923611     
   27.200000000000003        4.0000000000000000        3.4932508161755025     
   27.200000000000003        4.8000000000000007        3.4951651976438325     
   27.200000000000003        5.6000000000000005        3.5044106975217693     
   27.200000000000003        6.4000000000000004        3.4941121341262931     
   27.200000000000003        7.2000000000000002        3.5050986809247480     
   27.200000000000003        8.0000000000000000        3.4930283741617747     
   27.200000000000003        8.8000000000000007        3.5052774440269330     
   27.200000000000003        9.6000000000000014        3.4936141924411319     
   27.200000000000003        10.400000000000000        3.5057378463621913     
   27.200000000000003        11.200000000000001        3.4947895326568421     
   27.200000000000003        12.000000000000000        3.5050647273448368     
   27.200000000000003        12.800000000000001        3.5037903705620623     
   27.200000000000003        13.600000000000001        3.4965534101776790     
   27.200000000000003        14.400000000000000        3.5072746865115452     
   27.200000000000003        15.200000000000001        3.4960242974614375     
   27.200000000000003        16.000000000000000        3.5062277066214032     
   27.200000000000003        16.800000000000001        3.4956501101770612     
   27.200000000000003        17.600000000000001        3.5066025827197125     
   27.200000000000003        18.400000000000002        3.4951895747353348     
   27.200000000000003        19.200000000000003        3.5062379442053189     
   27.200000000000003        20.000000000000000        3.4946240739154364     
   27.200000000000003        20.800000000000001        3.5072760227540565     
   27.200000000000003        21.600000000000001        3.4958409448023615     
   27.200000000000003        22.400000000000002        3.5069645282272903     
   27.200000000000003        23.200000000000003        3.4952520990607594     
   27.200000000000003        24.000000000000000        3.5082084321498295     
   27.200000000000003        24.800000000000001        3.4959673272262988     
   27.200000000000003        25.600000000000001        3.5072889275048480     
   27.200000000000003        26.400000000000002        3.4962132473433045     
   27.200000000000003        27.200000000000003        3.5079376196243306     
   27.200000000000003        28.000000000000000        3.4960915768941865     
   27.200000000000003        28.800000000000001        3.5062911091442159     
   27.200000000000003        29.600000000000001        3.5059815763782662     
   27.200000000000003        30.400000000000002        3.4966238260904423     
   27.200000000000003        31.200000000000003        3.5060964152819247     
   27.200000000000003        32.000000000000000        3.4941481189711694     

   28.000000000000000       0.80000000000000004        3.4945967628414398     
   28.000000000000000        1.6000000000000001        3.5059167376121572     
   28.000000000000000        2.4000000000000004        3.4952923461310923     
   28.000000000000000        3.2000000000000002        3.4949038175067555     
   28.000000000000000        4.0000000000000000        3.5057021372357737     
   28.000000000000000        4.8000000000000007        3.4957490160685345     
   28.000000000000000        5.6000000000000005        3.5044882903719885     
   28.000000000000000        6.4000000000000004        3.5049601408659288     
   28.000000000000000        7.2000000000000002        3.4935521958187454     
   28.000000000000000        8.0000000000000000        3.5049341382820840     
   28.000000000000000        8.8000000000000007        3.4946895409949592     
   28.000000000000000        9.6000000000000014        3.5054262388831883     
   28.000000000000000        10.400000000000000        3.4945604696316188     
   28.000000000000000        11.200000000000001        3.5061578362683452     
   28.000000000000000        12.000000000000000        3.4946922677871513     
   28.000000000000000        12.800000000000001        3.5047250207007150     
   28.000000000000000        13.600000000000001        3.5041441472181853     
   28.000000000000000        14.400000000000000        3.4946271105718929     
   28.000000000000000        15.200000000000001        3.5059912851488728     
   28.000000000000000        16.000000000000000        3.4964206675712384     
   28.000000000000000        16.800000000000001        3.5058816513881141     
   28.000000000000000        17.600000000000001        3.5048997382752503     
   28.000000000000000        18.400000000000002        3.4960729639640515     
   28.000000000000000        19.200000000000003        3.5057803441282087     
   28.000000000000000        20.000000000000000        3.5052918511703011     
   28.000000000000000        20.800000000000001        3.4954861061509837     
   28.000000000000000        21.600000000000001        3.5070983106084928     
   28.000000000000000        22.400000000000002        3.4972049875021267     
   28.000000000000000        23.200000000000003        3.5074316774055809     
   28.000000000000000        24.000000000000000        3.4955952525821878     
   28.000000000000000        24.800000000000001        3.5080650800788193     
   28.000000000000000        25.600000000000001        3.4955382010356222     
   28.000000000000000        26.400000000000002        3.5071185709784389     
   28.000000000000000        27.200000000000003        3.4947312403904842     
   28.000000000000000        28.000000000000000        3.5073975606579593     
   28.000000000000000        28.800000000000001        3.4965100346338303     
   28.000000000000000        29.600000000000001        3.4961008869569792     
   28.000000000000000        30.400000000000002        3.5069590782425375     
   28.000000000000000        31.200000000000003        3.4951605447273484     
   28.000000000000000        32.000000000000000        3.5065263551572010     

   28.800000000000001       0.80000000000000004        3.5065058295912213     
   28.800000000000001        1.6000000000000001        3.4950769184349491     
   28.800000000000001        2.4000000000000004        3.5054876392577792     
   28.800000000000001        3.2000000000000002        3.5051864614459962     
   28.800000000000001        4.0000000000000000        3.4929958043976188     
   28.800000000000001        4.8000000000000007        3.5058520222964646     
   28.800000000000001        5.6000000000000005        3.4947070494329009     
   28.800000000000001        6.4000000000000004        3.4948629071311008     
   28.800000000000001        7.2000000000000002        3.5033980429956806     
   28.800000000000001        8.0000000000000000        3.5032366385165652     
   28.800000000000001        8.8000000000000007        3.4957665080983582     
   28.800000000000001        9.6000000000000014        3.4933813160863507     
   28.800000000000001        10.400000000000000        3.5058753839999883     
   28.800000000000001        11.200000000000001        3.4950571159988737     
   28.800000000000001        12.000000000000000        3.5058288804671780     
   28.800000000000001        12.800000000000001        3.4952989619278947     
   28.800000000000001        13.600000000000001        3.4950774272337282     
   28.800000000000001        14.400000000000000        3.5055160361449946     
   28.800000000000001        15.200000000000001        3.4973386230965708     
   28.800000000000001        16.000000000000000        3.5072907960687831     
   28.800000000000001        16.800000000000001        3.4941718129539030     
   28.800000000000001        17.600000000000001        3.4946178546227995     
   28.800000000000001        18.400000000000002        3.5069360584476263     
   28.800000000000001        19.200000000000003        3.4957990479214924     
   28.800000000000001        20.000000000000000        3.5061065093901114     
   28.800000000000001        20.800000000000001        3.5051642217288146     
   28.800000000000001        21.600000000000001        3.4945475190529995     
   28.800000000000001        22.400000000000002        3.5074660673226195     
   28.800000000000001        23.200000000000003        3.4950774548951320     
   28.800000000000001        24.000000000000000        3.5075517202124615     
   28.800000000000001        24.800000000000001        3.4954169443764149     
   28.800000000000001        25.600000000000001        3.5072225641928703     
   28.800000000000001        26.400000000000002        3.4946781541107317     
   28.800000000000001        27.200000000000003        3.5080512595695783     
   28.800000000000001        28.000000000000000        3.4952251454770789     
   28.800000000000001        28.800000000000001        3.5058382298813813     
   28.800000000000001        29.600000000000001        3.5067024122482362     
   28.800000000000001        30.400000000000002        3.4953053229426816     
   28.800000000000001        31.200000000000003        3.5072170628827584     
   28.800000000000001        32.000000000000000        3.4948080813222044     

   29.600000000000001       0.80000000000000004        3.4948722693406284     
   29.600000000000001        1.6000000000000001        3.5060772955402744     
   29.600000000000001        2.4000000000000004        3.4952409398247433     
   29.600000000000001        3.2000000000000002        3.4950032503910249     
   29.600000000000001        4.0000000000000000        3.5055332124599583     
   29.600000000000001        4.8000000000000007        3.4943584861880970     
   29.600000000000001        5.6000000000000005        3.5050714078589675     
   29.600000000000001        6.4000000000000004        3.4943223947572228     
   29.600000000000001        7.2000000000000002        3.5042174738152791     
   29.600000000000001        8.0000000000000000        3.4941412458003889     
   29.600000000000001        8.8000000000000007        3.5044968085483794     
   29.600000000000001        9.6000000000000014        3.5036228544017352     
   29.600000000000001        10.400000000000000        3.4938596594305973     
   29.600000000000001        11.200000000000001        3.5060025602244340     
   29.600000000000001        12.000000000000000        3.4952085376166955     
   29.600000000000001        12.800000000000001        3.5045130470747332     
   29.600000000000001        13.600000000000001        3.5043382923133262     
   29.600000000000001        14.400000000000000        3.4964061057365425     
   29.600000000000001        15.200000000000001        3.4972281779120959     
   29.600000000000001        16.000000000000000        3.4971564587587860     
   29.600000000000001        16.800000000000001        3.5050441112131252     
   29.600000000000001        17.600000000000001        3.5049511705999312     
   29.600000000000001        18.400000000000002        3.4954100850908776     
   29.600000000000001        19.200000000000003        3.5072541846727727     
   29.600000000000001        20.000000000000000        3.4952698009532859     
   29.600000000000001        20.800000000000001        3.5059798660116095     
   29.600000000000001        21.600000000000001        3.5072255923663169     
   29.600000000000001        22.400000000000002        3.4959008107307032     
   29.600000000000001        23.200000000000003        3.5070996898848223     
   29.600000000000001        24.000000000000000        3.4950713787265570     
   29.600000000000001        24.800000000000001        3.5070127265271993     
   29.600000000000001        25.600000000000001        3.4951348496659813     
   29.600000000000001        26.400000000000002        3.5077787207577513     
   29.600000000000001        27.200000000000003        3.4948336985129917     
   29.600000000000001        28.000000000000000        3.5084679077982894     
   29.600000000000001        28.800000000000001        3.4963983579228697     
   29.600000000000001        29.600000000000001        3.4970043933807582     
   29.600000000000001        30.400000000000002        3.5062180342190667     
   29.600000000000001        31.200000000000003        3.4939730317227418     
   29.600000000000001        32.000000000000000        3.5064358373077953     

   30.400000000000002       0.80000000000000004        3.5056137374965943     
   30.400000000000002        1.6000000000000001        3.5043395513854252     
   30.400000000000002        2.4000000000000004        3.4947983145825612     
   30.400000000000002        3.2000000000000002        3.5051663262108645     
   30.400000000000002        4.0000000000000000        3.4950422911618402     
   30.400000000000002        4.8000000000000007        3.4956882650704171     
   30.400000000000002        5.6000000000000005        3.5031456295561689     
   30.400000000000002        6.4000000000000004        3.5047045358599087     
   30.400000000000002        7.2000000000000002        3.4939710968644091     
   30.400000000000002        8.0000000000000000        3.5046808877869644     
   30.400000000000002        8.8000000000000007        3.4938324823283420     
   30.400000000000002        9.6000000000000014        3.4942982480838185     
   30.400000000000002        10.400000000000000        3.5050414118232958     
   30.400000000000002        11.200000000000001        3.4940093445978211     
   30.400000000000002        12.000000000000000        3.5056644422697225     
   30.400000000000002        12.800000000000001        3.4947264821591100     
   30.400000000000002        13.600000000000001        3.5031170315875046     
   30.400000000000002        14.400000000000000        3.4950527063515717     
   30.400000000000002        15.200000000000001        3.5066353876766883     
   30.400000000000002        16.000000000000000        3.4952287656484353     
   30.400000000000002        16.800000000000001        3.5063203290073712     
   30.400000000000002        17.600000000000001        3.4944189079533303     
   30.400000000000002        18.400000000000002        3.5068986576302486     
   30.400000000000002        19.200000000000003        3.4958407851040678     
   30.400000000000002        20.000000000000000        3.5085575170536702     
   30.400000000000002        20.800000000000001        3.4955000138386092     
   30.400000000000002        21.600000000000001        3.5060476442753870     
   30.400000000000002        22.400000000000002        3.5061435835084418     
   30.400000000000002        23.200000000000003        3.4957231698321336     
   30.400000000000002        24.000000000000000        3.5068003538404984     
   30.400000000000002        24.800000000000001        3.4950610012843080     
   30.400000000000002        25.600000000000001        3.5082791586329960     
   30.400000000000002        26.400000000000002        3.4941484600924611     
   30.400000000000002        27.200000000000003        3.5066455579991063     
   30.400000000000002        28.000000000000000        3.4955377235402487     
   30.400000000000002        28.800000000000001        3.5071303898918922     
   30.400000000000002        29.600000000000001        3.4961954623632208     
   30.400000000000002        30.400000000000002        3.5046797198718718     
   30.400000000000002        31.200000000000003        3.5061774729142181     
   30.400000000000002        32.000000000000000        3.4950781683253873     

   31.200000000000003       0.80000000000000004        3.4949383805251455     
   31.200000000000003        1.6000000000000001        3.4951057692203262     
   31.200000000000003        2.4000000000000004        3.5045884386875734     
   31.200000000000003        3.2000000000000002        3.4945379909864576     
   31.200000000000003        4.0000000000000000        3.5046953330400719     
   31.200000000000003        4.8000000000000007        3.4947926554248574     
   31.200000000000003        5.6000000000000005        3.5043635297177076     
   31.200000000000003        6.4000000000000004        3.4933654726595682     
   31.200000000000003        7.2000000000000002        3.5051652394341652     
   31.200000000000003        8.0000000000000000        3.4936368542042078     
   31.200000000000003        8.8000000000000007        3.5044521172040204     
   31.200000000000003        9.6000000000000014        3.5046811575017807     
   31.200000000000003        10.400000000000000        3.4943164094246701     
   31.200000000000003        11.200000000000001        3.5052663434337368     
   31.200000000000003        12.000000000000000        3.4930978557553671     
   31.200000000000003        12.800000000000001        3.5054986465100382     
   31.200000000000003        13.600000000000001        3.4951816824669906     
   31.200000000000003        14.400000000000000        3.5056611227636321     
   31.200000000000003        15.200000000000001        3.4942216553981185     
   31.200000000000003        16.000000000000000        3.5064093475456803     
   31.200000000000003        16.800000000000001        3.4938434976646811     
   31.200000000000003        17.600000000000001        3.5070551021064498     
   31.200000000000003        18.400000000000002        3.4952274891318953     
   31.200000000000003        19.200000000000003        3.5060554875198036     
   31.200000000000003        20.000000000000000        3.4957301071381579     
   31.200000000000003        20.800000000000001        3.5065934153699510     
   31.200000000000003        21.600000000000001        3.4968907107318077     
   31.200000000000003        22.400000000000002        3.4965185428124523     
   31.200000000000003        23.200000000000003        3.5061761610807194     
   31.200000000000003        24.000000000000000        3.4977753174763175     
   31.200000000000003        24.800000000000001        3.5068170473304594     
   31.200000000000003        25.600000000000001        3.4951310322362210     
   31.200000000000003        26.400000000000002        3.5073212300991550     
   31.200000000000003        27.200000000000003        3.4951667845881587     
   31.200000000000003        28.000000000000000        3.5069320054958655     
   31.200000000000003        28.800000000000001        3.4960017125510898     
   31.200000000000003        29.600000000000001        3.5065358404886044     
   31.200000000000003        30.400000000000002        3.4962677419266037     
   31.200000000000003        31.200000000000003        3.4955980380445006     
   31.200000000000003        32.000000000000000        3.5068413560099034     

   32.000000000000000       0.80000000000000004        3.5055189533405891     
   32.000000000000000        1.6000000000000001        3.4948974884338679     
   32.000000000000000        2.4000000000000004        3.5045603637584359     
   32.000000000000000        3.2000000000000002        3.5036523387226635     
   32.000000000000000        4.0000000000000000        3.4947049124381815     
   32.000000000000000        4.8000000000000007        3.5040781733130162     
   32.000000000000000        5.6000000000000005        3.4934490705522596     
   32.000000000000000        6.4000000000000004        3.5044830278694090     
   32.000000000000000        7.2000000000000002        3.4935124465928422     
   32.000000000000000        8.0000000000000000        3.5041958277292453     
   32.000000000000000        8.8000000000000007        3.4952237374610946     
   32.000000000000000        9.6000000000000014        3.4949782992677916     
   32.000000000000000        10.400000000000000        3.5043995428787964     
   32.000000000000000        11.200000000000001        3.4927500804124181     
   32.000000000000000        12.000000000000000        3.5054525483472760     
   32.000000000000000        12.800000000000001        3.4934598571053939     
   32.000000000000000        13.600000000000001        3.5064281825944819     
   32.000000000000000        14.400000000000000        3.4951997406614073     
   32.000000000000000        15.200000000000001        3.5051098702953718     
   32.000000000000000        16.000000000000000        3.4951075600244486     
   32.000000000000000        16.800000000000001        3.5057175983483950     
   32.000000000000000        17.600000000000001        3.4962900997605226     
   32.000000000000000        18.400000000000002        3.5060977688755885     
   32.000000000000000        19.200000000000003        3.4958928439518999     
   32.000000000000000        20.000000000000000        3.5054870993601983     
   32.000000000000000        20.800000000000001        3.4974908469997819     
   32.000000000000000        21.600000000000001        3.4972829370552310     
   32.000000000000000        22.400000000000002        3.5052377846147533     
   32.000000000000000        23.200000000000003        3.4970929796982686     
   32.000000000000000        24.000000000000000        3.5068029945566010     
   32.000000000000000        24.800000000000001        3.4952779788256594     
   32.000000000000000        25.600000000000001        3.5071484586777086     
   32.000000000000000        26.400000000000002        3.4953825392042610     
   32.000000000000000        27.200000000000003        3.5060594532860936     
   32.000000000000000        28.000000000000000        3.4957573314026344     
   32.000000000000000        28.800000000000001        3.5056296917692538     
   32.000000000000000        29.600000000000001        3.4972149142403239     
   32.000000000000000        30.400000000000002        3.4957640341533560     
   32.000000000000000        31.200000000000003        3.5057347595439392     
   32.000000000000000        32.000000000000000        3.4943405106490184     
