# Supplementary material for: A first-principles phase field method for quantitatively predicting multi-composition phase separation without thermodynamic empirical parameter
Source: Nat Commun. 2019 Aug 1;10:3451. doi: 10.1038/s41467-019-11248-z (PMC6671953; doi:10.1038/s41467-019-11248-z)
Supplement: Supplementary file 3 — Source Data [file 41467_2019_11248_MOESM3_ESM.zip › supplementary-files/data-files/Fig.7/Fig7-h-Ni82%/out_Ni_100000-16.0]

  0.80000000000000004       0.80000000000000004        4.2673499989532129     
  0.80000000000000004        1.6000000000000001        4.3147832402038508     
  0.80000000000000004        2.4000000000000004        4.3586170512073208     
  0.80000000000000004        3.2000000000000002        4.3957420933232845     
  0.80000000000000004        4.0000000000000000        4.4284624510041679     
  0.80000000000000004        4.8000000000000007        4.4520147406037509     
  0.80000000000000004        5.6000000000000005        4.4705323562095858     
  0.80000000000000004        6.4000000000000004        4.4858012977369270     
  0.80000000000000004        7.2000000000000002        4.4953803903353364     
  0.80000000000000004        8.0000000000000000        4.4947061691582890     
  0.80000000000000004        8.8000000000000007        4.4957818919536194     
  0.80000000000000004        9.6000000000000014        4.4968130643468971     
  0.80000000000000004        10.400000000000000        4.4966569819825581     
  0.80000000000000004        11.200000000000001        4.4940691856057935     
  0.80000000000000004        12.000000000000000        4.4969487584775010     
  0.80000000000000004        12.800000000000001        4.4940914436754653     
  0.80000000000000004        13.600000000000001        4.4836202674016556     
  0.80000000000000004        14.400000000000000        4.4716520784861578     
  0.80000000000000004        15.200000000000001        4.4579237940490861     
  0.80000000000000004        16.000000000000000        4.4374521790919133     
  0.80000000000000004        16.800000000000001        4.4105750897349072     
  0.80000000000000004        17.600000000000001        4.3803501968245557     
  0.80000000000000004        18.400000000000002        4.3443460645391232     
  0.80000000000000004        19.200000000000003        4.3034908696185452     
  0.80000000000000004        20.000000000000000        4.2599209016183455     
  0.80000000000000004        20.800000000000001        4.2147399553497458     
  0.80000000000000004        21.600000000000001        4.1676246654307176     
  0.80000000000000004        22.400000000000002        4.1246719414947881     
  0.80000000000000004        23.200000000000003        4.0840108053077744     
  0.80000000000000004        24.000000000000000        4.0541441932868905     
  0.80000000000000004        24.800000000000001        4.0329590498322068     
  0.80000000000000004        25.600000000000001        4.0279911937938842     
  0.80000000000000004        26.400000000000002        4.0351832749152363     
  0.80000000000000004        27.200000000000003        4.0270851823491993     
  0.80000000000000004        28.000000000000000        4.0278042852727243     
  0.80000000000000004        28.800000000000001        4.0474915346688647     
  0.80000000000000004        29.600000000000001        4.0809152921576297     
  0.80000000000000004        30.400000000000002        4.1211964992004324     
  0.80000000000000004        31.200000000000003        4.1679036260475693     
  0.80000000000000004        32.000000000000000        4.2191020930339604     

   1.6000000000000001       0.80000000000000004        4.3669083304369476     
   1.6000000000000001        1.6000000000000001        4.4110132935829833     
   1.6000000000000001        2.4000000000000004        4.4435672546263651     
   1.6000000000000001        3.2000000000000002        4.4711922241178677     
   1.6000000000000001        4.0000000000000000        4.4898930438767897     
   1.6000000000000001        4.8000000000000007        4.4953602995535302     
   1.6000000000000001        5.6000000000000005        4.4989523180506747     
   1.6000000000000001        6.4000000000000004        4.4967192055015550     
   1.6000000000000001        7.2000000000000002        4.4998933673820369     
   1.6000000000000001        8.0000000000000000        4.4931796571488656     
   1.6000000000000001        8.8000000000000007        4.4960400134938423     
   1.6000000000000001        9.6000000000000014        4.4976825352825749     
   1.6000000000000001        10.400000000000000        4.4977723155463201     
   1.6000000000000001        11.200000000000001        4.4965480336621741     
   1.6000000000000001        12.000000000000000        4.4965507882845674     
   1.6000000000000001        12.800000000000001        4.4937076739865836     
   1.6000000000000001        13.600000000000001        4.4943699614345309     
   1.6000000000000001        14.400000000000000        4.4967559880474566     
   1.6000000000000001        15.200000000000001        4.4966761203007906     
   1.6000000000000001        16.000000000000000        4.4898845408277674     
   1.6000000000000001        16.800000000000001        4.4852059298274423     
   1.6000000000000001        17.600000000000001        4.4629384709893207     
   1.6000000000000001        18.400000000000002        4.4366338613857890     
   1.6000000000000001        19.200000000000003        4.4012985582518080     
   1.6000000000000001        20.000000000000000        4.3568977126136277     
   1.6000000000000001        20.800000000000001        4.3053698269045375     
   1.6000000000000001        21.600000000000001        4.2461876410458395     
   1.6000000000000001        22.400000000000002        4.1873916835458953     
   1.6000000000000001        23.200000000000003        4.1317290922419510     
   1.6000000000000001        24.000000000000000        4.0850760313862056     
   1.6000000000000001        24.800000000000001        4.0486099403838152     
   1.6000000000000001        25.600000000000001        4.0270962564990471     
   1.6000000000000001        26.400000000000002        4.0208161763571120     
   1.6000000000000001        27.200000000000003        4.0280050578246724     
   1.6000000000000001        28.000000000000000        4.0488797476840279     
   1.6000000000000001        28.800000000000001        4.0869713762417987     
   1.6000000000000001        29.600000000000001        4.1354542835544397     
   1.6000000000000001        30.400000000000002        4.1934163305530161     
   1.6000000000000001        31.200000000000003        4.2545937793452842     
   1.6000000000000001        32.000000000000000        4.3151163094573768     

   2.4000000000000004       0.80000000000000004        4.4583109612506471     
   2.4000000000000004        1.6000000000000001        4.4874034202969195     
   2.4000000000000004        2.4000000000000004        4.4967430842993314     
   2.4000000000000004        3.2000000000000002        4.4992044368106541     
   2.4000000000000004        4.0000000000000000        4.4958100528668394     
   2.4000000000000004        4.8000000000000007        4.4924046551735142     
   2.4000000000000004        5.6000000000000005        4.4937463042400188     
   2.4000000000000004        6.4000000000000004        4.4925411701157723     
   2.4000000000000004        7.2000000000000002        4.4998513934073854     
   2.4000000000000004        8.0000000000000000        4.4957740788477318     
   2.4000000000000004        8.8000000000000007        4.4966315999237141     
   2.4000000000000004        9.6000000000000014        4.4942595811415744     
   2.4000000000000004        10.400000000000000        4.4983844075096924     
   2.4000000000000004        11.200000000000001        4.4986620581302974     
   2.4000000000000004        12.000000000000000        4.4975060874341555     
   2.4000000000000004        12.800000000000001        4.4895297903432629     
   2.4000000000000004        13.600000000000001        4.5017750289295568     
   2.4000000000000004        14.400000000000000        4.4984962557091821     
   2.4000000000000004        15.200000000000001        4.4970209666324141     
   2.4000000000000004        16.000000000000000        4.4998235981625161     
   2.4000000000000004        16.800000000000001        4.4889108288470077     
   2.4000000000000004        17.600000000000001        4.4932226515282387     
   2.4000000000000004        18.400000000000002        4.4898009342083505     
   2.4000000000000004        19.200000000000003        4.4850138481676023     
   2.4000000000000004        20.000000000000000        4.4498593559171038     
   2.4000000000000004        20.800000000000001        4.4011517186223035     
   2.4000000000000004        21.600000000000001        4.3383974945738721     
   2.4000000000000004        22.400000000000002        4.2666493775258427     
   2.4000000000000004        23.200000000000003        4.1949076969731811     
   2.4000000000000004        24.000000000000000        4.1293717683002686     
   2.4000000000000004        24.800000000000001        4.0771621671173532     
   2.4000000000000004        25.600000000000001        4.0447789682027766     
   2.4000000000000004        26.400000000000002        4.0345865273013057     
   2.4000000000000004        27.200000000000003        4.0466793471405245     
   2.4000000000000004        28.000000000000000        4.0809051724686256     
   2.4000000000000004        28.800000000000001        4.1365756355478336     
   2.4000000000000004        29.600000000000001        4.2061031241363152     
   2.4000000000000004        30.400000000000002        4.2809216819279214     
   2.4000000000000004        31.200000000000003        4.3510167295181672     
   2.4000000000000004        32.000000000000000        4.4116838950575339     

   3.2000000000000002       0.80000000000000004        4.4994926724965305     
   3.2000000000000002        1.6000000000000001        4.4909148888320249     
   3.2000000000000002        2.4000000000000004        4.4962131502954277     
   3.2000000000000002        3.2000000000000002        4.4964985453374515     
   3.2000000000000002        4.0000000000000000        4.4976283435355704     
   3.2000000000000002        4.8000000000000007        4.4912834683260972     
   3.2000000000000002        5.6000000000000005        4.4941437256119867     
   3.2000000000000002        6.4000000000000004        4.4947761417031229     
   3.2000000000000002        7.2000000000000002        4.4932918274508378     
   3.2000000000000002        8.0000000000000000        4.4913970847034950     
   3.2000000000000002        8.8000000000000007        4.4943085484594230     
   3.2000000000000002        9.6000000000000014        4.4890693190350808     
   3.2000000000000002        10.400000000000000        4.4962084869687873     
   3.2000000000000002        11.200000000000001        4.4991598768434757     
   3.2000000000000002        12.000000000000000        4.4976943424281028     
   3.2000000000000002        12.800000000000001        4.4928536211720420     
   3.2000000000000002        13.600000000000001        4.4896175091760817     
   3.2000000000000002        14.400000000000000        4.4999570219553675     
   3.2000000000000002        15.200000000000001        4.4927798221532154     
   3.2000000000000002        16.000000000000000        4.4997117408845169     
   3.2000000000000002        16.800000000000001        4.4915373985236311     
   3.2000000000000002        17.600000000000001        4.4999892923838738     
   3.2000000000000002        18.400000000000002        4.4965641854387863     
   3.2000000000000002        19.200000000000003        4.4931373911416674     
   3.2000000000000002        20.000000000000000        4.4891956711466108     
   3.2000000000000002        20.800000000000001        4.4791081493316520     
   3.2000000000000002        21.600000000000001        4.4245728847366470     
   3.2000000000000002        22.400000000000002        4.3504576193365523     
   3.2000000000000002        23.200000000000003        4.2656731006621484     
   3.2000000000000002        24.000000000000000        4.1838924464397955     
   3.2000000000000002        24.800000000000001        4.1168786936122297     
   3.2000000000000002        25.600000000000001        4.0736393455364706     
   3.2000000000000002        26.400000000000002        4.0593655695057720     
   3.2000000000000002        27.200000000000003        4.0777056148663426     
   3.2000000000000002        28.000000000000000        4.1240042624888451     
   3.2000000000000002        28.800000000000001        4.1956546014888145     
   3.2000000000000002        29.600000000000001        4.2808795899182144     
   3.2000000000000002        30.400000000000002        4.3669546905751533     
   3.2000000000000002        31.200000000000003        4.4382195905490498     
   3.2000000000000002        32.000000000000000        4.4853465558346413     

   4.0000000000000000       0.80000000000000004        4.4884516163884163     
   4.0000000000000000        1.6000000000000001        4.4627743458060909     
   4.0000000000000000        2.4000000000000004        4.4501381260863342     
   4.0000000000000000        3.2000000000000002        4.4531594531869674     
   4.0000000000000000        4.0000000000000000        4.4587325671165052     
   4.0000000000000000        4.8000000000000007        4.4677533031772727     
   4.0000000000000000        5.6000000000000005        4.4748469213111228     
   4.0000000000000000        6.4000000000000004        4.4816880412000302     
   4.0000000000000000        7.2000000000000002        4.4893303659714059     
   4.0000000000000000        8.0000000000000000        4.4963072318629074     
   4.0000000000000000        8.8000000000000007        4.4977804356307569     
   4.0000000000000000        9.6000000000000014        4.4917029313585548     
   4.0000000000000000        10.400000000000000        4.4918077293250525     
   4.0000000000000000        11.200000000000001        4.4965937891975205     
   4.0000000000000000        12.000000000000000        4.4932328154467456     
   4.0000000000000000        12.800000000000001        4.4912403447738587     
   4.0000000000000000        13.600000000000001        4.4935589478251750     
   4.0000000000000000        14.400000000000000        4.4957940078382821     
   4.0000000000000000        15.200000000000001        4.4963200714578697     
   4.0000000000000000        16.000000000000000        4.4953566232499353     
   4.0000000000000000        16.800000000000001        4.4908369051772556     
   4.0000000000000000        17.600000000000001        4.5002039210205931     
   4.0000000000000000        18.400000000000002        4.4970867518265134     
   4.0000000000000000        19.200000000000003        4.4985047405439946     
   4.0000000000000000        20.000000000000000        4.4962821213406414     
   4.0000000000000000        20.800000000000001        4.4896976240943660     
   4.0000000000000000        21.600000000000001        4.4863966095571000     
   4.0000000000000000        22.400000000000002        4.4237824584861327     
   4.0000000000000000        23.200000000000003        4.3378458453266688     
   4.0000000000000000        24.000000000000000        4.2451637581413095     
   4.0000000000000000        24.800000000000001        4.1651981638179603     
   4.0000000000000000        25.600000000000001        4.1122665311246296     
   4.0000000000000000        26.400000000000002        4.0951333727956580     
   4.0000000000000000        27.200000000000003        4.1155612577407732     
   4.0000000000000000        28.000000000000000        4.1746372542765293     
   4.0000000000000000        28.800000000000001        4.2586513207509995     
   4.0000000000000000        29.600000000000001        4.3566478539728388     
   4.0000000000000000        30.400000000000002        4.4415207307834166     
   4.0000000000000000        31.200000000000003        4.4946948327617537     
   4.0000000000000000        32.000000000000000        4.4911496501901240     

   4.8000000000000007       0.80000000000000004        4.3187879646772034     
   4.8000000000000007        1.6000000000000001        4.1878242106078281     
   4.8000000000000007        2.4000000000000004        4.1444390995854441     
   4.8000000000000007        3.2000000000000002        4.1436172705601528     
   4.8000000000000007        4.0000000000000000        4.1504036970561629     
   4.8000000000000007        4.8000000000000007        4.1562648689245263     
   4.8000000000000007        5.6000000000000005        4.1619620496501692     
   4.8000000000000007        6.4000000000000004        4.1727092351334472     
   4.8000000000000007        7.2000000000000002        4.1754433449690334     
   4.8000000000000007        8.0000000000000000        4.1881845456632885     
   4.8000000000000007        8.8000000000000007        4.1999441386649483     
   4.8000000000000007        9.6000000000000014        4.2309643851669660     
   4.8000000000000007        10.400000000000000        4.2769939904130689     
   4.8000000000000007        11.200000000000001        4.3393480506164499     
   4.8000000000000007        12.000000000000000        4.4344263617415960     
   4.8000000000000007        12.800000000000001        4.4906139297107464     
   4.8000000000000007        13.600000000000001        4.4984664640031937     
   4.8000000000000007        14.400000000000000        4.4881635560161497     
   4.8000000000000007        15.200000000000001        4.4996355727109254     
   4.8000000000000007        16.000000000000000        4.4915343321186274     
   4.8000000000000007        16.800000000000001        4.4775849810224209     
   4.8000000000000007        17.600000000000001        4.4568660200863164     
   4.8000000000000007        18.400000000000002        4.4413332074666290     
   4.8000000000000007        19.200000000000003        4.4409816096569505     
   4.8000000000000007        20.000000000000000        4.4664052093778599     
   4.8000000000000007        20.800000000000001        4.4971622722506428     
   4.8000000000000007        21.600000000000001        4.4992036136579463     
   4.8000000000000007        22.400000000000002        4.4755254418128239     
   4.8000000000000007        23.200000000000003        4.4016678356712564     
   4.8000000000000007        24.000000000000000        4.3067089339153917     
   4.8000000000000007        24.800000000000001        4.2189716450089634     
   4.8000000000000007        25.600000000000001        4.1579833004845099     
   4.8000000000000007        26.400000000000002        4.1381384273372133     
   4.8000000000000007        27.200000000000003        4.1623865379326563     
   4.8000000000000007        28.000000000000000        4.2291698090584227     
   4.8000000000000007        28.800000000000001        4.3219192173239440     
   4.8000000000000007        29.600000000000001        4.4182738128516306     
   4.8000000000000007        30.400000000000002        4.4896325660467600     
   4.8000000000000007        31.200000000000003        4.4912753191044414     
   4.8000000000000007        32.000000000000000        4.4455946058097275     

   5.6000000000000005       0.80000000000000004        4.0079808614498997     
   5.6000000000000005        1.6000000000000001        3.4915838469389140     
   5.6000000000000005        2.4000000000000004        3.4994058619993051     
   5.6000000000000005        3.2000000000000002        3.4908609857526192     
   5.6000000000000005        4.0000000000000000        3.4966832671477550     
   5.6000000000000005        4.8000000000000007        3.4992845525257485     
   5.6000000000000005        5.6000000000000005        3.4991631826917100     
   5.6000000000000005        6.4000000000000004        3.4886257301774091     
   5.6000000000000005        7.2000000000000002        3.4991888978949750     
   5.6000000000000005        8.0000000000000000        3.4897357039350987     
   5.6000000000000005        8.8000000000000007        3.4939334794754009     
   5.6000000000000005        9.6000000000000014        3.4921197425539674     
   5.6000000000000005        10.400000000000000        3.4876094622079332     
   5.6000000000000005        11.200000000000001        3.4940780602870003     
   5.6000000000000005        12.000000000000000        4.0448622657175290     
   5.6000000000000005        12.800000000000001        4.1656505858711883     
   5.6000000000000005        13.600000000000001        4.1985757710381746     
   5.6000000000000005        14.400000000000000        4.2011487432828227     
   5.6000000000000005        15.200000000000001        4.1888727167342381     
   5.6000000000000005        16.000000000000000        4.1740762685778279     
   5.6000000000000005        16.800000000000001        4.1540355267848934     
   5.6000000000000005        17.600000000000001        4.1323996924984661     
   5.6000000000000005        18.400000000000002        4.1131527923693891     
   5.6000000000000005        19.200000000000003        4.1215596733121833     
   5.6000000000000005        20.000000000000000        4.2119223982799783     
   5.6000000000000005        20.800000000000001        4.3793447057665178     
   5.6000000000000005        21.600000000000001        4.4943579380444971     
   5.6000000000000005        22.400000000000002        4.4991856466238094     
   5.6000000000000005        23.200000000000003        4.4503653141319113     
   5.6000000000000005        24.000000000000000        4.3645916972904253     
   5.6000000000000005        24.800000000000001        4.2745207044367710     
   5.6000000000000005        25.600000000000001        4.2089020419439249     
   5.6000000000000005        26.400000000000002        4.1872194363622492     
   5.6000000000000005        27.200000000000003        4.2144859142095816     
   5.6000000000000005        28.000000000000000        4.2850130271171638     
   5.6000000000000005        28.800000000000001        4.3794076625899612     
   5.6000000000000005        29.600000000000001        4.4653586292502618     
   5.6000000000000005        30.400000000000002        4.4987328076752737     
   5.6000000000000005        31.200000000000003        4.4883972827468375     
   5.6000000000000005        32.000000000000000        4.3154952783000002     

   6.4000000000000004       0.80000000000000004        3.4860242278548048     
   6.4000000000000004        1.6000000000000001        3.4949274167662367     
   6.4000000000000004        2.4000000000000004        3.4899141135410385     
   6.4000000000000004        3.2000000000000002        3.4955490502550628     
   6.4000000000000004        4.0000000000000000        3.4963450889965659     
   6.4000000000000004        4.8000000000000007        3.4945979511326515     
   6.4000000000000004        5.6000000000000005        3.4855335918136223     
   6.4000000000000004        6.4000000000000004        3.4898410699611024     
   6.4000000000000004        7.2000000000000002        3.4935113875951709     
   6.4000000000000004        8.0000000000000000        3.4953119289501089     
   6.4000000000000004        8.8000000000000007        3.4982391969695050     
   6.4000000000000004        9.6000000000000014        3.4927468468304941     
   6.4000000000000004        10.400000000000000        3.5031265416827888     
   6.4000000000000004        11.200000000000001        3.4973915333062080     
   6.4000000000000004        12.000000000000000        3.4985764497561629     
   6.4000000000000004        12.800000000000001        3.4887889513568342     
   6.4000000000000004        13.600000000000001        3.4901946877149452     
   6.4000000000000004        14.400000000000000        3.4876585841382797     
   6.4000000000000004        15.200000000000001        3.4911297302764774     
   6.4000000000000004        16.000000000000000        3.4937302431543000     
   6.4000000000000004        16.800000000000001        3.4866135835375349     
   6.4000000000000004        17.600000000000001        3.4981152780298035     
   6.4000000000000004        18.400000000000002        3.4965273649238302     
   6.4000000000000004        19.200000000000003        3.4995345201313941     
   6.4000000000000004        20.000000000000000        3.4879507763496367     
   6.4000000000000004        20.800000000000001        4.2033008023741765     
   6.4000000000000004        21.600000000000001        4.4528570701844137     
   6.4000000000000004        22.400000000000002        4.4997825484584233     
   6.4000000000000004        23.200000000000003        4.4847924287057195     
   6.4000000000000004        24.000000000000000        4.4148425526056130     
   6.4000000000000004        24.800000000000001        4.3275765414648877     
   6.4000000000000004        25.600000000000001        4.2633328343682928     
   6.4000000000000004        26.400000000000002        4.2400608115259528     
   6.4000000000000004        27.200000000000003        4.2680591828595054     
   6.4000000000000004        28.000000000000000        4.3401841691601444     
   6.4000000000000004        28.800000000000001        4.4284567976871125     
   6.4000000000000004        29.600000000000001        4.4971536007820871     
   6.4000000000000004        30.400000000000002        4.4996257414247518     
   6.4000000000000004        31.200000000000003        4.4585311605509315     
   6.4000000000000004        32.000000000000000        4.1790753653035031     

   7.2000000000000002       0.80000000000000004        3.4913008367841787     
   7.2000000000000002        1.6000000000000001        3.4841525371371969     
   7.2000000000000002        2.4000000000000004        3.4944934572114432     
   7.2000000000000002        3.2000000000000002        3.4957256396622451     
   7.2000000000000002        4.0000000000000000        3.4978184981643832     
   7.2000000000000002        4.8000000000000007        3.4935268285258458     
   7.2000000000000002        5.6000000000000005        3.4904620059943956     
   7.2000000000000002        6.4000000000000004        3.4953080807052239     
   7.2000000000000002        7.2000000000000002        3.4966719210189057     
   7.2000000000000002        8.0000000000000000        3.4966403254338663     
   7.2000000000000002        8.8000000000000007        3.4976247413247252     
   7.2000000000000002        9.6000000000000014        3.4886427369076873     
   7.2000000000000002        10.400000000000000        3.4900381580967017     
   7.2000000000000002        11.200000000000001        3.5007114393899545     
   7.2000000000000002        12.000000000000000        3.4881907645563923     
   7.2000000000000002        12.800000000000001        3.4919808805240806     
   7.2000000000000002        13.600000000000001        3.4883847339749461     
   7.2000000000000002        14.400000000000000        3.4968339116058917     
   7.2000000000000002        15.200000000000001        3.4987933865245653     
   7.2000000000000002        16.000000000000000        3.4948657491068538     
   7.2000000000000002        16.800000000000001        3.5000720708965156     
   7.2000000000000002        17.600000000000001        3.4932314562582261     
   7.2000000000000002        18.400000000000002        3.4931788920477747     
   7.2000000000000002        19.200000000000003        3.4903110125073185     
   7.2000000000000002        20.000000000000000        3.4928677094453451     
   7.2000000000000002        20.800000000000001        4.1073046853724113     
   7.2000000000000002        21.600000000000001        4.4185523048034403     
   7.2000000000000002        22.400000000000002        4.4942931118594860     
   7.2000000000000002        23.200000000000003        4.4940423311961188     
   7.2000000000000002        24.000000000000000        4.4543484008157366     
   7.2000000000000002        24.800000000000001        4.3819572410463055     
   7.2000000000000002        25.600000000000001        4.3201179769860047     
   7.2000000000000002        26.400000000000002        4.2979074533776034     
   7.2000000000000002        27.200000000000003        4.3251074957691156     
   7.2000000000000002        28.000000000000000        4.3925440043998645     
   7.2000000000000002        28.800000000000001        4.4666186901687377     
   7.2000000000000002        29.600000000000001        4.4934075712598389     
   7.2000000000000002        30.400000000000002        4.4944393760784038     
   7.2000000000000002        31.200000000000003        4.4413413007873928     
   7.2000000000000002        32.000000000000000        4.1248932768797895     

   8.0000000000000000       0.80000000000000004        3.4981203990240268     
   8.0000000000000000        1.6000000000000001        3.4868530080280311     
   8.0000000000000000        2.4000000000000004        3.4909568271700500     
   8.0000000000000000        3.2000000000000002        3.4968962137289767     
   8.0000000000000000        4.0000000000000000        3.4982636968719483     
   8.0000000000000000        4.8000000000000007        3.4922965867651437     
   8.0000000000000000        5.6000000000000005        3.4934348687550414     
   8.0000000000000000        6.4000000000000004        3.4983621396826852     
   8.0000000000000000        7.2000000000000002        3.4992831383360627     
   8.0000000000000000        8.0000000000000000        3.4984047252851402     
   8.0000000000000000        8.8000000000000007        3.4958196686592844     
   8.0000000000000000        9.6000000000000014        3.4994821245559060     
   8.0000000000000000        10.400000000000000        3.4848357594835315     
   8.0000000000000000        11.200000000000001        3.4880221920711953     
   8.0000000000000000        12.000000000000000        3.4977729740033476     
   8.0000000000000000        12.800000000000001        3.4968701019479060     
   8.0000000000000000        13.600000000000001        3.4943631555067864     
   8.0000000000000000        14.400000000000000        3.4976094524537249     
   8.0000000000000000        15.200000000000001        3.4945020773586566     
   8.0000000000000000        16.000000000000000        3.4920727467502672     
   8.0000000000000000        16.800000000000001        3.4963703108899553     
   8.0000000000000000        17.600000000000001        3.4924547478650618     
   8.0000000000000000        18.400000000000002        3.4937592531358685     
   8.0000000000000000        19.200000000000003        3.4932094978983996     
   8.0000000000000000        20.000000000000000        3.4946838584800641     
   8.0000000000000000        20.800000000000001        4.0901307995159621     
   8.0000000000000000        21.600000000000001        4.4078698657004640     
   8.0000000000000000        22.400000000000002        4.4985992306228830     
   8.0000000000000000        23.200000000000003        4.4911679961456397     
   8.0000000000000000        24.000000000000000        4.4871129494498510     
   8.0000000000000000        24.800000000000001        4.4320070429072302     
   8.0000000000000000        25.600000000000001        4.3789988707792338     
   8.0000000000000000        26.400000000000002        4.3597319471421505     
   8.0000000000000000        27.200000000000003        4.3851507855638783     
   8.0000000000000000        28.000000000000000        4.4405223987990716     
   8.0000000000000000        28.800000000000001        4.4963370386717321     
   8.0000000000000000        29.600000000000001        4.4996814617720995     
   8.0000000000000000        30.400000000000002        4.4998275834087726     
   8.0000000000000000        31.200000000000003        4.4389878672277963     
   8.0000000000000000        32.000000000000000        4.1189367452681376     

   8.8000000000000007       0.80000000000000004        3.4890318066607962     
   8.8000000000000007        1.6000000000000001        3.4946492180697066     
   8.8000000000000007        2.4000000000000004        3.4887468302493576     
   8.8000000000000007        3.2000000000000002        3.4940029773858652     
   8.8000000000000007        4.0000000000000000        3.4965271544421808     
   8.8000000000000007        4.8000000000000007        3.4892572928231727     
   8.8000000000000007        5.6000000000000005        3.4914140316650411     
   8.8000000000000007        6.4000000000000004        3.4912720380095603     
   8.8000000000000007        7.2000000000000002        3.4861668364671421     
   8.8000000000000007        8.0000000000000000        3.5003659133465126     
   8.8000000000000007        8.8000000000000007        3.4999439344574590     
   8.8000000000000007        9.6000000000000014        3.4950105932836082     
   8.8000000000000007        10.400000000000000        3.4973336654285756     
   8.8000000000000007        11.200000000000001        3.4988020234061330     
   8.8000000000000007        12.000000000000000        3.4887720207731583     
   8.8000000000000007        12.800000000000001        3.4907307885727867     
   8.8000000000000007        13.600000000000001        3.4873647465055351     
   8.8000000000000007        14.400000000000000        3.4972449339016363     
   8.8000000000000007        15.200000000000001        3.4951501744408788     
   8.8000000000000007        16.000000000000000        3.4911578815651296     
   8.8000000000000007        16.800000000000001        3.4982471383159117     
   8.8000000000000007        17.600000000000001        3.4924379050921495     
   8.8000000000000007        18.400000000000002        3.4968744359485475     
   8.8000000000000007        19.200000000000003        3.4956289158795499     
   8.8000000000000007        20.000000000000000        3.5003847685359313     
   8.8000000000000007        20.800000000000001        4.0922672832593951     
   8.8000000000000007        21.600000000000001        4.4141942960347826     
   8.8000000000000007        22.400000000000002        4.4980773628784583     
   8.8000000000000007        23.200000000000003        4.4925768150783778     
   8.8000000000000007        24.000000000000000        4.4967030771105136     
   8.8000000000000007        24.800000000000001        4.4756170043243122     
   8.8000000000000007        25.600000000000001        4.4394669831699938     
   8.8000000000000007        26.400000000000002        4.4242653545153310     
   8.8000000000000007        27.200000000000003        4.4432958310631188     
   8.8000000000000007        28.000000000000000        4.4814946849152957     
   8.8000000000000007        28.800000000000001        4.4934074381267672     
   8.8000000000000007        29.600000000000001        4.4966175454134296     
   8.8000000000000007        30.400000000000002        4.4957133257684090     
   8.8000000000000007        31.200000000000003        4.4442384701050397     
   8.8000000000000007        32.000000000000000        4.1238887332739695     

   9.6000000000000014       0.80000000000000004        3.4974521578636311     
   9.6000000000000014        1.6000000000000001        3.4952817540238987     
   9.6000000000000014        2.4000000000000004        3.4934199950716702     
   9.6000000000000014        3.2000000000000002        3.4965504296373746     
   9.6000000000000014        4.0000000000000000        3.4921339405448371     
   9.6000000000000014        4.8000000000000007        3.4980768481115341     
   9.6000000000000014        5.6000000000000005        3.4983178824232302     
   9.6000000000000014        6.4000000000000004        3.4952642927939959     
   9.6000000000000014        7.2000000000000002        3.4934597069750222     
   9.6000000000000014        8.0000000000000000        3.4883215720129548     
   9.6000000000000014        8.8000000000000007        3.4866581653553177     
   9.6000000000000014        9.6000000000000014        3.4937463951367427     
   9.6000000000000014        10.400000000000000        3.4938810057657244     
   9.6000000000000014        11.200000000000001        3.4922559402988593     
   9.6000000000000014        12.000000000000000        3.4918660404426873     
   9.6000000000000014        12.800000000000001        3.4847275922424279     
   9.6000000000000014        13.600000000000001        3.4978889762705396     
   9.6000000000000014        14.400000000000000        3.4962405246913484     
   9.6000000000000014        15.200000000000001        3.4953964715227439     
   9.6000000000000014        16.000000000000000        3.4911004105141901     
   9.6000000000000014        16.800000000000001        3.4986629941478857     
   9.6000000000000014        17.600000000000001        3.4942251946397089     
   9.6000000000000014        18.400000000000002        3.4864796200144710     
   9.6000000000000014        19.200000000000003        3.4917889580740735     
   9.6000000000000014        20.000000000000000        3.4908077398206894     
   9.6000000000000014        20.800000000000001        4.1009756442820393     
   9.6000000000000014        21.600000000000001        4.4214471457026097     
   9.6000000000000014        22.400000000000002        4.4953165198237803     
   9.6000000000000014        23.200000000000003        4.5001293794235346     
   9.6000000000000014        24.000000000000000        4.4908848009747731     
   9.6000000000000014        24.800000000000001        4.4992015177656990     
   9.6000000000000014        25.600000000000001        4.4869889551936701     
   9.6000000000000014        26.400000000000002        4.4787374648437357     
   9.6000000000000014        27.200000000000003        4.4893032680912288     
   9.6000000000000014        28.000000000000000        4.4969838127987174     
   9.6000000000000014        28.800000000000001        4.4956139790656726     
   9.6000000000000014        29.600000000000001        4.4959826823358178     
   9.6000000000000014        30.400000000000002        4.4984051509820819     
   9.6000000000000014        31.200000000000003        4.4532127783001449     
   9.6000000000000014        32.000000000000000        4.1317279501312631     

   10.400000000000000       0.80000000000000004        3.4896734544063404     
   10.400000000000000        1.6000000000000001        3.4972781557173231     
   10.400000000000000        2.4000000000000004        3.4984420049449287     
   10.400000000000000        3.2000000000000002        3.4938406797008574     
   10.400000000000000        4.0000000000000000        3.4998880437163868     
   10.400000000000000        4.8000000000000007        3.4897036121880305     
   10.400000000000000        5.6000000000000005        3.4910846542104128     
   10.400000000000000        6.4000000000000004        3.5020384192436902     
   10.400000000000000        7.2000000000000002        3.4986566705259121     
   10.400000000000000        8.0000000000000000        3.4906928375120310     
   10.400000000000000        8.8000000000000007        3.4911457179531591     
   10.400000000000000        9.6000000000000014        3.4953580018766246     
   10.400000000000000        10.400000000000000        3.4949243886569588     
   10.400000000000000        11.200000000000001        3.4958059399346491     
   10.400000000000000        12.000000000000000        3.4896734124130111     
   10.400000000000000        12.800000000000001        3.4879871942354828     
   10.400000000000000        13.600000000000001        3.4972238268178617     
   10.400000000000000        14.400000000000000        3.4946644767547728     
   10.400000000000000        15.200000000000001        3.4946451070845885     
   10.400000000000000        16.000000000000000        3.4852545141565496     
   10.400000000000000        16.800000000000001        3.5008883975257832     
   10.400000000000000        17.600000000000001        3.4956175249014074     
   10.400000000000000        18.400000000000002        3.4904118500911525     
   10.400000000000000        19.200000000000003        3.4946430557031016     
   10.400000000000000        20.000000000000000        3.4978821175519390     
   10.400000000000000        20.800000000000001        4.1096842190889538     
   10.400000000000000        21.600000000000001        4.4327794881099898     
   10.400000000000000        22.400000000000002        4.5000321967986805     
   10.400000000000000        23.200000000000003        4.4896484474123879     
   10.400000000000000        24.000000000000000        4.4964684138955837     
   10.400000000000000        24.800000000000001        4.4909159678867505     
   10.400000000000000        25.600000000000001        4.4953150957719012     
   10.400000000000000        26.400000000000002        4.4980991206595826     
   10.400000000000000        27.200000000000003        4.4987080038105489     
   10.400000000000000        28.000000000000000        4.4954797270057663     
   10.400000000000000        28.800000000000001        4.4926402956193261     
   10.400000000000000        29.600000000000001        4.5000393784792463     
   10.400000000000000        30.400000000000002        4.4928005878958803     
   10.400000000000000        31.200000000000003        4.4653287234339576     
   10.400000000000000        32.000000000000000        4.1433709800777656     

   11.200000000000001       0.80000000000000004        3.5003659435994789     
   11.200000000000001        1.6000000000000001        3.4851843390656150     
   11.200000000000001        2.4000000000000004        3.4990663932903217     
   11.200000000000001        3.2000000000000002        3.4855031879902816     
   11.200000000000001        4.0000000000000000        3.4881244501413868     
   11.200000000000001        4.8000000000000007        3.4953831864170497     
   11.200000000000001        5.6000000000000005        3.4951147933982774     
   11.200000000000001        6.4000000000000004        3.4859410834950482     
   11.200000000000001        7.2000000000000002        3.5024185873088638     
   11.200000000000001        8.0000000000000000        3.4903136878105876     
   11.200000000000001        8.8000000000000007        3.4913851471071049     
   11.200000000000001        9.6000000000000014        3.4913723465068593     
   11.200000000000001        10.400000000000000        3.4923643166330920     
   11.200000000000001        11.200000000000001        3.4931661507457528     
   11.200000000000001        12.000000000000000        3.4925760250600146     
   11.200000000000001        12.800000000000001        3.4884849943011047     
   11.200000000000001        13.600000000000001        3.4938986679614037     
   11.200000000000001        14.400000000000000        3.4939896643559774     
   11.200000000000001        15.200000000000001        3.4932395433195618     
   11.200000000000001        16.000000000000000        3.4892445527743106     
   11.200000000000001        16.800000000000001        3.4839847203634382     
   11.200000000000001        17.600000000000001        3.4975526550671292     
   11.200000000000001        18.400000000000002        3.4926072273404700     
   11.200000000000001        19.200000000000003        3.4830730323751373     
   11.200000000000001        20.000000000000000        3.4979667925016376     
   11.200000000000001        20.800000000000001        4.1208190742572084     
   11.200000000000001        21.600000000000001        4.4440809280356186     
   11.200000000000001        22.400000000000002        4.4992306952236225     
   11.200000000000001        23.200000000000003        4.5005569185940315     
   11.200000000000001        24.000000000000000        4.4976061455417682     
   11.200000000000001        24.800000000000001        4.4946953942590859     
   11.200000000000001        25.600000000000001        4.4881052021993835     
   11.200000000000001        26.400000000000002        4.4996368410411645     
   11.200000000000001        27.200000000000003        4.4971869452609159     
   11.200000000000001        28.000000000000000        4.4894329096461565     
   11.200000000000001        28.800000000000001        4.4928052239337539     
   11.200000000000001        29.600000000000001        4.4905223516095356     
   11.200000000000001        30.400000000000002        4.4963066833286849     
   11.200000000000001        31.200000000000003        4.4804815371676705     
   11.200000000000001        32.000000000000000        4.1592623974314931     

   12.000000000000000       0.80000000000000004        3.4887834765947745     
   12.000000000000000        1.6000000000000001        3.4883811306056929     
   12.000000000000000        2.4000000000000004        3.4917897168210303     
   12.000000000000000        3.2000000000000002        3.4914160020625493     
   12.000000000000000        4.0000000000000000        3.4910083009792503     
   12.000000000000000        4.8000000000000007        3.4957536658818902     
   12.000000000000000        5.6000000000000005        3.4969972742458033     
   12.000000000000000        6.4000000000000004        3.4918968083295718     
   12.000000000000000        7.2000000000000002        3.4846558311395941     
   12.000000000000000        8.0000000000000000        3.4980656485445767     
   12.000000000000000        8.8000000000000007        3.4924120260879539     
   12.000000000000000        9.6000000000000014        3.4913739820746192     
   12.000000000000000        10.400000000000000        3.4967585454143535     
   12.000000000000000        11.200000000000001        3.4966701595852081     
   12.000000000000000        12.000000000000000        3.4948623640681604     
   12.000000000000000        12.800000000000001        3.4951851815993935     
   12.000000000000000        13.600000000000001        3.4934253665422519     
   12.000000000000000        14.400000000000000        3.4933233851948322     
   12.000000000000000        15.200000000000001        3.4923468890395952     
   12.000000000000000        16.000000000000000        3.4902111554681712     
   12.000000000000000        16.800000000000001        3.4883129390500898     
   12.000000000000000        17.600000000000001        3.4973454352354456     
   12.000000000000000        18.400000000000002        3.4919358874420787     
   12.000000000000000        19.200000000000003        3.4970775337291578     
   12.000000000000000        20.000000000000000        3.4952813194591208     
   12.000000000000000        20.800000000000001        4.1336704603985508     
   12.000000000000000        21.600000000000001        4.4575689843968052     
   12.000000000000000        22.400000000000002        4.4939421637471701     
   12.000000000000000        23.200000000000003        4.4956998097477694     
   12.000000000000000        24.000000000000000        4.4992631410340449     
   12.000000000000000        24.800000000000001        4.4981633748515879     
   12.000000000000000        25.600000000000001        4.4962117815159752     
   12.000000000000000        26.400000000000002        4.4918841152282347     
   12.000000000000000        27.200000000000003        4.4996042140177668     
   12.000000000000000        28.000000000000000        4.4949171515656641     
   12.000000000000000        28.800000000000001        4.4933683762155319     
   12.000000000000000        29.600000000000001        4.4976885714269894     
   12.000000000000000        30.400000000000002        4.5006569071149274     
   12.000000000000000        31.200000000000003        4.4966519165786014     
   12.000000000000000        32.000000000000000        4.1800210688321977     

   12.800000000000001       0.80000000000000004        3.4918129177292592     
   12.800000000000001        1.6000000000000001        3.4926270171306868     
   12.800000000000001        2.4000000000000004        3.4902255331986227     
   12.800000000000001        3.2000000000000002        3.4933775138670682     
   12.800000000000001        4.0000000000000000        3.4911823521028507     
   12.800000000000001        4.8000000000000007        3.4963348533889373     
   12.800000000000001        5.6000000000000005        3.4949443476742887     
   12.800000000000001        6.4000000000000004        3.4919249714420495     
   12.800000000000001        7.2000000000000002        3.4992531309183850     
   12.800000000000001        8.0000000000000000        3.4964942686157605     
   12.800000000000001        8.8000000000000007        3.4965205505464962     
   12.800000000000001        9.6000000000000014        3.4962378125562572     
   12.800000000000001        10.400000000000000        3.4971497749064682     
   12.800000000000001        11.200000000000001        3.4963358670350635     
   12.800000000000001        12.000000000000000        3.4953531930547150     
   12.800000000000001        12.800000000000001        3.4920550668407038     
   12.800000000000001        13.600000000000001        3.4864912520147131     
   12.800000000000001        14.400000000000000        3.4940231452513815     
   12.800000000000001        15.200000000000001        3.4925912258155951     
   12.800000000000001        16.000000000000000        3.4918280880701071     
   12.800000000000001        16.800000000000001        3.4896286551908791     
   12.800000000000001        17.600000000000001        3.4871484629910081     
   12.800000000000001        18.400000000000002        3.4962890576874717     
   12.800000000000001        19.200000000000003        3.4993134654853635     
   12.800000000000001        20.000000000000000        3.4942986700087255     
   12.800000000000001        20.800000000000001        4.1470331804463774     
   12.800000000000001        21.600000000000001        4.4718658927374548     
   12.800000000000001        22.400000000000002        4.4972681044313729     
   12.800000000000001        23.200000000000003        4.4923727425531839     
   12.800000000000001        24.000000000000000        4.4963697148471597     
   12.800000000000001        24.800000000000001        4.4985688010047538     
   12.800000000000001        25.600000000000001        4.4959935291584587     
   12.800000000000001        26.400000000000002        4.4990110179075478     
   12.800000000000001        27.200000000000003        4.4954617908852237     
   12.800000000000001        28.000000000000000        4.4989157055879740     
   12.800000000000001        28.800000000000001        4.4968752769307327     
   12.800000000000001        29.600000000000001        4.5016813246054275     
   12.800000000000001        30.400000000000002        4.4981383177147301     
   12.800000000000001        31.200000000000003        4.4989350912858894     
   12.800000000000001        32.000000000000000        4.2051495591309500     

   13.600000000000001       0.80000000000000004        3.4854258061997831     
   13.600000000000001        1.6000000000000001        3.4938024585263423     
   13.600000000000001        2.4000000000000004        3.4969632765935388     
   13.600000000000001        3.2000000000000002        3.4902110063643050     
   13.600000000000001        4.0000000000000000        3.4898544966949876     
   13.600000000000001        4.8000000000000007        3.4985902475258328     
   13.600000000000001        5.6000000000000005        3.4950242325985981     
   13.600000000000001        6.4000000000000004        3.4917297415703246     
   13.600000000000001        7.2000000000000002        3.4958551440181207     
   13.600000000000001        8.0000000000000000        3.4959610124893903     
   13.600000000000001        8.8000000000000007        3.4957691937998820     
   13.600000000000001        9.6000000000000014        3.4960581136696995     
   13.600000000000001        10.400000000000000        3.4957815563104271     
   13.600000000000001        11.200000000000001        3.4943611918131974     
   13.600000000000001        12.000000000000000        3.4919206839923191     
   13.600000000000001        12.800000000000001        3.4871796989263713     
   13.600000000000001        13.600000000000001        3.5002641771916720     
   13.600000000000001        14.400000000000000        3.4929353072905429     
   13.600000000000001        15.200000000000001        3.4913396829223524     
   13.600000000000001        16.000000000000000        3.4922662912185176     
   13.600000000000001        16.800000000000001        3.4916471195516765     
   13.600000000000001        17.600000000000001        3.4919816473884904     
   13.600000000000001        18.400000000000002        3.4884345598629385     
   13.600000000000001        19.200000000000003        3.4951683592251230     
   13.600000000000001        20.000000000000000        3.4956177840247902     
   13.600000000000001        20.800000000000001        4.1637460297806799     
   13.600000000000001        21.600000000000001        4.4870236909943584     
   13.600000000000001        22.400000000000002        4.4934271289247798     
   13.600000000000001        23.200000000000003        4.4947093981276360     
   13.600000000000001        24.000000000000000        4.4971337219766445     
   13.600000000000001        24.800000000000001        4.4979591652132598     
   13.600000000000001        25.600000000000001        4.4920186451784803     
   13.600000000000001        26.400000000000002        4.5007013221482044     
   13.600000000000001        27.200000000000003        4.4928809619400809     
   13.600000000000001        28.000000000000000        4.4942344172182445     
   13.600000000000001        28.800000000000001        4.4914182565497383     
   13.600000000000001        29.600000000000001        4.4940818754012062     
   13.600000000000001        30.400000000000002        4.4990120039983710     
   13.600000000000001        31.200000000000003        4.4920840093730172     
   13.600000000000001        32.000000000000000        4.2354492649454150     

   14.400000000000000       0.80000000000000004        3.4987437691935224     
   14.400000000000000        1.6000000000000001        3.4966126568585234     
   14.400000000000000        2.4000000000000004        3.4908755825175639     
   14.400000000000000        3.2000000000000002        3.4986217847065677     
   14.400000000000000        4.0000000000000000        3.4950556216279303     
   14.400000000000000        4.8000000000000007        3.4854178367683648     
   14.400000000000000        5.6000000000000005        3.4954022393224591     
   14.400000000000000        6.4000000000000004        3.4966221076691824     
   14.400000000000000        7.2000000000000002        3.4965508187253738     
   14.400000000000000        8.0000000000000000        3.4956835760812566     
   14.400000000000000        8.8000000000000007        3.4952396924940623     
   14.400000000000000        9.6000000000000014        3.4961504193771029     
   14.400000000000000        10.400000000000000        3.4956584143541183     
   14.400000000000000        11.200000000000001        3.4942655855788853     
   14.400000000000000        12.000000000000000        3.4880426872453683     
   14.400000000000000        12.800000000000001        3.4989499099117327     
   14.400000000000000        13.600000000000001        3.4941722008667759     
   14.400000000000000        14.400000000000000        3.4921140279215832     
   14.400000000000000        15.200000000000001        3.4932097558335644     
   14.400000000000000        16.000000000000000        3.4942016043220350     
   14.400000000000000        16.800000000000001        3.4902655492541483     
   14.400000000000000        17.600000000000001        3.4893676748481273     
   14.400000000000000        18.400000000000002        3.4890746714215211     
   14.400000000000000        19.200000000000003        3.4953469195897657     
   14.400000000000000        20.000000000000000        3.5007341891917196     
   14.400000000000000        20.800000000000001        4.1789504463180149     
   14.400000000000000        21.600000000000001        4.4920190277861369     
   14.400000000000000        22.400000000000002        4.4999821157678257     
   14.400000000000000        23.200000000000003        4.4993564338395746     
   14.400000000000000        24.000000000000000        4.4945787253428984     
   14.400000000000000        24.800000000000001        4.4932638397967892     
   14.400000000000000        25.600000000000001        4.4984065184191060     
   14.400000000000000        26.400000000000002        4.4972880138817146     
   14.400000000000000        27.200000000000003        4.4936815040679861     
   14.400000000000000        28.000000000000000        4.4961082840654578     
   14.400000000000000        28.800000000000001        4.4951620212503922     
   14.400000000000000        29.600000000000001        4.4895439398926307     
   14.400000000000000        30.400000000000002        4.4942267557947853     
   14.400000000000000        31.200000000000003        4.4952609063643933     
   14.400000000000000        32.000000000000000        4.2681975185889662     

   15.200000000000001       0.80000000000000004        3.4977145884636553     
   15.200000000000001        1.6000000000000001        3.4896863451636690     
   15.200000000000001        2.4000000000000004        3.4973273676353327     
   15.200000000000001        3.2000000000000002        3.4993957525201220     
   15.200000000000001        4.0000000000000000        3.4866794086845534     
   15.200000000000001        4.8000000000000007        3.4898853632170508     
   15.200000000000001        5.6000000000000005        3.4966450265380455     
   15.200000000000001        6.4000000000000004        3.4940937357146429     
   15.200000000000001        7.2000000000000002        3.4959978369363269     
   15.200000000000001        8.0000000000000000        3.4974579701043798     
   15.200000000000001        8.8000000000000007        3.4967390623544046     
   15.200000000000001        9.6000000000000014        3.4954761167022372     
   15.200000000000001        10.400000000000000        3.4939901463950447     
   15.200000000000001        11.200000000000001        3.4910370841672189     
   15.200000000000001        12.000000000000000        3.4991989229978167     
   15.200000000000001        12.800000000000001        3.4946379193445694     
   15.200000000000001        13.600000000000001        3.4938459113857667     
   15.200000000000001        14.400000000000000        3.4932079894464287     
   15.200000000000001        15.200000000000001        3.4972318996045391     
   15.200000000000001        16.000000000000000        3.4965910918902576     
   15.200000000000001        16.800000000000001        3.4955299036024732     
   15.200000000000001        17.600000000000001        3.4973360883433311     
   15.200000000000001        18.400000000000002        3.4991897114784689     
   15.200000000000001        19.200000000000003        3.4991954662971287     
   15.200000000000001        20.000000000000000        3.4933413910030131     
   15.200000000000001        20.800000000000001        4.1966795379814936     
   15.200000000000001        21.600000000000001        4.4976833284209574     
   15.200000000000001        22.400000000000002        4.4948403807912332     
   15.200000000000001        23.200000000000003        4.4963154583075804     
   15.200000000000001        24.000000000000000        4.4983509314387673     
   15.200000000000001        24.800000000000001        4.4957457950370303     
   15.200000000000001        25.600000000000001        4.4949682963144628     
   15.200000000000001        26.400000000000002        4.4912112513643017     
   15.200000000000001        27.200000000000003        4.4994172350272628     
   15.200000000000001        28.000000000000000        4.4965929563784357     
   15.200000000000001        28.800000000000001        4.4953369629224271     
   15.200000000000001        29.600000000000001        4.4903053976603040     
   15.200000000000001        30.400000000000002        4.4980043826937086     
   15.200000000000001        31.200000000000003        4.4973422763911932     
   15.200000000000001        32.000000000000000        4.2917570805184129     

   16.000000000000000       0.80000000000000004        3.4992792810383473     
   16.000000000000000        1.6000000000000001        3.4970024251077252     
   16.000000000000000        2.4000000000000004        3.4900699551796346     
   16.000000000000000        3.2000000000000002        3.4992356337084831     
   16.000000000000000        4.0000000000000000        3.4864585650646589     
   16.000000000000000        4.8000000000000007        3.4909721989557303     
   16.000000000000000        5.6000000000000005        3.4960217057722165     
   16.000000000000000        6.4000000000000004        3.4963109421727863     
   16.000000000000000        7.2000000000000002        3.4973195531118986     
   16.000000000000000        8.0000000000000000        3.4973764884853060     
   16.000000000000000        8.8000000000000007        3.4949167924814568     
   16.000000000000000        9.6000000000000014        3.4912729119005550     
   16.000000000000000        10.400000000000000        3.4909871789753080     
   16.000000000000000        11.200000000000001        3.4862381529681570     
   16.000000000000000        12.000000000000000        3.4957595913812076     
   16.000000000000000        12.800000000000001        3.4925560178536217     
   16.000000000000000        13.600000000000001        3.4913712419025642     
   16.000000000000000        14.400000000000000        3.4942785113606756     
   16.000000000000000        15.200000000000001        3.4961015635037938     
   16.000000000000000        16.000000000000000        3.4948740868634900     
   16.000000000000000        16.800000000000001        3.4940100643589012     
   16.000000000000000        17.600000000000001        3.4979562221848655     
   16.000000000000000        18.400000000000002        3.4875809636219310     
   16.000000000000000        19.200000000000003        3.4882750238224989     
   16.000000000000000        20.000000000000000        3.4980694460793145     
   16.000000000000000        20.800000000000001        4.2258410522603249     
   16.000000000000000        21.600000000000001        4.4904380439675498     
   16.000000000000000        22.400000000000002        4.4993271848760399     
   16.000000000000000        23.200000000000003        4.4961060640913617     
   16.000000000000000        24.000000000000000        4.4976359899736416     
   16.000000000000000        24.800000000000001        4.4957482723867486     
   16.000000000000000        25.600000000000001        4.4943344542556698     
   16.000000000000000        26.400000000000002        4.4934736530616091     
   16.000000000000000        27.200000000000003        4.5001951486289169     
   16.000000000000000        28.000000000000000        4.4935136530007149     
   16.000000000000000        28.800000000000001        4.4998301327146564     
   16.000000000000000        29.600000000000001        4.4989861368425847     
   16.000000000000000        30.400000000000002        4.4896450342209375     
   16.000000000000000        31.200000000000003        4.4948689013926595     
   16.000000000000000        32.000000000000000        4.2950024684711643     

   16.800000000000001       0.80000000000000004        3.4851049179061362     
   16.800000000000001        1.6000000000000001        3.4936035568489685     
   16.800000000000001        2.4000000000000004        3.4913673656813820     
   16.800000000000001        3.2000000000000002        3.4930276115909282     
   16.800000000000001        4.0000000000000000        3.5021044199357432     
   16.800000000000001        4.8000000000000007        3.4994852105538912     
   16.800000000000001        5.6000000000000005        3.4935678707461948     
   16.800000000000001        6.4000000000000004        3.4950275541999112     
   16.800000000000001        7.2000000000000002        3.4955588200952756     
   16.800000000000001        8.0000000000000000        3.4951481140996239     
   16.800000000000001        8.8000000000000007        3.4892392901055489     
   16.800000000000001        9.6000000000000014        3.4992388371353660     
   16.800000000000001        10.400000000000000        3.4941348606878497     
   16.800000000000001        11.200000000000001        3.4932318661932635     
   16.800000000000001        12.000000000000000        3.4962328922563266     
   16.800000000000001        12.800000000000001        3.4945603226131414     
   16.800000000000001        13.600000000000001        3.4933590869955125     
   16.800000000000001        14.400000000000000        3.4959134601666499     
   16.800000000000001        15.200000000000001        3.4956016895677404     
   16.800000000000001        16.000000000000000        3.4948913801281440     
   16.800000000000001        16.800000000000001        3.4952879630261360     
   16.800000000000001        17.600000000000001        3.4962713388040747     
   16.800000000000001        18.400000000000002        3.4884864648824623     
   16.800000000000001        19.200000000000003        3.4967251716899175     
   16.800000000000001        20.000000000000000        3.4897147739677425     
   16.800000000000001        20.800000000000001        4.3098619937675684     
   16.800000000000001        21.600000000000001        4.4893465756048174     
   16.800000000000001        22.400000000000002        4.4951811016922365     
   16.800000000000001        23.200000000000003        4.4977491375546546     
   16.800000000000001        24.000000000000000        4.4988190314303766     
   16.800000000000001        24.800000000000001        4.4932470285683630     
   16.800000000000001        25.600000000000001        4.4893021162877726     
   16.800000000000001        26.400000000000002        4.4892979620078570     
   16.800000000000001        27.200000000000003        4.4929724371310487     
   16.800000000000001        28.000000000000000        4.4887261517221670     
   16.800000000000001        28.800000000000001        4.4902051069321836     
   16.800000000000001        29.600000000000001        4.4964355645401568     
   16.800000000000001        30.400000000000002        4.4944973104296642     
   16.800000000000001        31.200000000000003        4.4973067976359582     
   16.800000000000001        32.000000000000000        4.2763127013024862     

   17.600000000000001       0.80000000000000004        3.4967803545433780     
   17.600000000000001        1.6000000000000001        3.4970492201224523     
   17.600000000000001        2.4000000000000004        3.4924960077197160     
   17.600000000000001        3.2000000000000002        3.4853416740158658     
   17.600000000000001        4.0000000000000000        3.4964568909178202     
   17.600000000000001        4.8000000000000007        3.4951262843220330     
   17.600000000000001        5.6000000000000005        3.4908285158775407     
   17.600000000000001        6.4000000000000004        3.4909218781901874     
   17.600000000000001        7.2000000000000002        3.4937101896782621     
   17.600000000000001        8.0000000000000000        3.4896841121281592     
   17.600000000000001        8.8000000000000007        3.4976139555466936     
   17.600000000000001        9.6000000000000014        3.4931402626345012     
   17.600000000000001        10.400000000000000        3.4990034788967246     
   17.600000000000001        11.200000000000001        3.5012660780652829     
   17.600000000000001        12.000000000000000        3.4901024805224337     
   17.600000000000001        12.800000000000001        3.4909027598692015     
   17.600000000000001        13.600000000000001        3.4905443490754444     
   17.600000000000001        14.400000000000000        3.4901957266086101     
   17.600000000000001        15.200000000000001        3.4955268876299610     
   17.600000000000001        16.000000000000000        3.4943299583751659     
   17.600000000000001        16.800000000000001        3.4970284962385709     
   17.600000000000001        17.600000000000001        3.4990935726809895     
   17.600000000000001        18.400000000000002        3.4932880606333230     
   17.600000000000001        19.200000000000003        3.4922428952676907     
   17.600000000000001        20.000000000000000        4.0785300705118930     
   17.600000000000001        20.800000000000001        4.4398260622413979     
   17.600000000000001        21.600000000000001        4.4956226944031217     
   17.600000000000001        22.400000000000002        4.4934336243038473     
   17.600000000000001        23.200000000000003        4.4989702154693010     
   17.600000000000001        24.000000000000000        4.4981632322903158     
   17.600000000000001        24.800000000000001        4.4968781916564851     
   17.600000000000001        25.600000000000001        4.4934998123359398     
   17.600000000000001        26.400000000000002        4.4972950300833530     
   17.600000000000001        27.200000000000003        4.4989129284505953     
   17.600000000000001        28.000000000000000        4.4953186763502080     
   17.600000000000001        28.800000000000001        4.4964460762116900     
   17.600000000000001        29.600000000000001        4.4973723156599350     
   17.600000000000001        30.400000000000002        4.4913141596621342     
   17.600000000000001        31.200000000000003        4.4993872561088128     
   17.600000000000001        32.000000000000000        4.2445602197141232     

   18.400000000000002       0.80000000000000004        3.4947172330643967     
   18.400000000000002        1.6000000000000001        3.4954677779846581     
   18.400000000000002        2.4000000000000004        3.4905394582469755     
   18.400000000000002        3.2000000000000002        3.4898971500791136     
   18.400000000000002        4.0000000000000000        3.4879432041593836     
   18.400000000000002        4.8000000000000007        3.4982715193376079     
   18.400000000000002        5.6000000000000005        3.4961766121609048     
   18.400000000000002        6.4000000000000004        3.4950602908013528     
   18.400000000000002        7.2000000000000002        3.4960161560511005     
   18.400000000000002        8.0000000000000000        3.4978663837892747     
   18.400000000000002        8.8000000000000007        3.4938783429447260     
   18.400000000000002        9.6000000000000014        3.4958310672500805     
   18.400000000000002        10.400000000000000        3.4957980496659413     
   18.400000000000002        11.200000000000001        3.4953382566945783     
   18.400000000000002        12.000000000000000        3.5007943224653029     
   18.400000000000002        12.800000000000001        3.4984533959995052     
   18.400000000000002        13.600000000000001        3.5017855233671931     
   18.400000000000002        14.400000000000000        3.4863535788781150     
   18.400000000000002        15.200000000000001        3.4864085525926507     
   18.400000000000002        16.000000000000000        3.4917833194991634     
   18.400000000000002        16.800000000000001        3.4947878100955165     
   18.400000000000002        17.600000000000001        3.4846099250124634     
   18.400000000000002        18.400000000000002        3.4913970412700750     
   18.400000000000002        19.200000000000003        3.4922681815898331     
   18.400000000000002        20.000000000000000        4.1924707880868750     
   18.400000000000002        20.800000000000001        4.4966295908393583     
   18.400000000000002        21.600000000000001        4.4993307864618837     
   18.400000000000002        22.400000000000002        4.4922295165306778     
   18.400000000000002        23.200000000000003        4.4982389407446908     
   18.400000000000002        24.000000000000000        4.4899653715942573     
   18.400000000000002        24.800000000000001        4.4960499426268763     
   18.400000000000002        25.600000000000001        4.4948063978114527     
   18.400000000000002        26.400000000000002        4.4905796075940492     
   18.400000000000002        27.200000000000003        4.4910815981091377     
   18.400000000000002        28.000000000000000        4.4936787718524425     
   18.400000000000002        28.800000000000001        4.4967834164126046     
   18.400000000000002        29.600000000000001        4.4967142307461128     
   18.400000000000002        30.400000000000002        4.4998314049973480     
   18.400000000000002        31.200000000000003        4.4982203296085164     
   18.400000000000002        32.000000000000000        4.2109020914224109     

   19.200000000000003       0.80000000000000004        3.4948373504516588     
   19.200000000000003        1.6000000000000001        3.4939322173874281     
   19.200000000000003        2.4000000000000004        3.4955527639723187     
   19.200000000000003        3.2000000000000002        3.4913591744012114     
   19.200000000000003        4.0000000000000000        3.4981680764837653     
   19.200000000000003        4.8000000000000007        3.4964096598411460     
   19.200000000000003        5.6000000000000005        3.4972625344076524     
   19.200000000000003        6.4000000000000004        3.4988996935214827     
   19.200000000000003        7.2000000000000002        3.4941359559946701     
   19.200000000000003        8.0000000000000000        3.4910337853133186     
   19.200000000000003        8.8000000000000007        3.4951047931302122     
   19.200000000000003        9.6000000000000014        3.4960333570721471     
   19.200000000000003        10.400000000000000        3.4955745452068130     
   19.200000000000003        11.200000000000001        3.4922606701973793     
   19.200000000000003        12.000000000000000        3.4985908074210523     
   19.200000000000003        12.800000000000001        3.4942974408429990     
   19.200000000000003        13.600000000000001        3.4954364806062528     
   19.200000000000003        14.400000000000000        3.4988676111743753     
   19.200000000000003        15.200000000000001        3.5020568973990942     
   19.200000000000003        16.000000000000000        3.4980860503266196     
   19.200000000000003        16.800000000000001        3.4906007892424400     
   19.200000000000003        17.600000000000001        3.4997871344203406     
   19.200000000000003        18.400000000000002        3.4881857471259394     
   19.200000000000003        19.200000000000003        3.4917338502797559     
   19.200000000000003        20.000000000000000        4.2025843637487412     
   19.200000000000003        20.800000000000001        4.4905916651823654     
   19.200000000000003        21.600000000000001        4.4971328365266929     
   19.200000000000003        22.400000000000002        4.4940298338124638     
   19.200000000000003        23.200000000000003        4.4941982011750357     
   19.200000000000003        24.000000000000000        4.4972975161279907     
   19.200000000000003        24.800000000000001        4.4887869963636984     
   19.200000000000003        25.600000000000001        4.5002011757609370     
   19.200000000000003        26.400000000000002        4.4997244471409399     
   19.200000000000003        27.200000000000003        4.4999386946489155     
   19.200000000000003        28.000000000000000        4.4984124614116840     
   19.200000000000003        28.800000000000001        4.4938863914924410     
   19.200000000000003        29.600000000000001        4.4981153796032300     
   19.200000000000003        30.400000000000002        4.4987588321376579     
   19.200000000000003        31.200000000000003        4.4906126123697234     
   19.200000000000003        32.000000000000000        4.1830266682170913     

   20.000000000000000       0.80000000000000004        3.4958247652874266     
   20.000000000000000        1.6000000000000001        3.4880124266550299     
   20.000000000000000        2.4000000000000004        3.4936630506020019     
   20.000000000000000        3.2000000000000002        3.4913152112164041     
   20.000000000000000        4.0000000000000000        3.4929057292531684     
   20.000000000000000        4.8000000000000007        3.4995314748585362     
   20.000000000000000        5.6000000000000005        3.4872124196628698     
   20.000000000000000        6.4000000000000004        3.4927374404236704     
   20.000000000000000        7.2000000000000002        3.4909871047693115     
   20.000000000000000        8.0000000000000000        3.4996225564064680     
   20.000000000000000        8.8000000000000007        3.4940658048441318     
   20.000000000000000        9.6000000000000014        3.4950727700614497     
   20.000000000000000        10.400000000000000        3.4945022243017081     
   20.000000000000000        11.200000000000001        3.4946823643696652     
   20.000000000000000        12.000000000000000        3.4989568808657001     
   20.000000000000000        12.800000000000001        3.4977880420303071     
   20.000000000000000        13.600000000000001        3.4892093363604086     
   20.000000000000000        14.400000000000000        3.4909225884822974     
   20.000000000000000        15.200000000000001        3.4913205025859959     
   20.000000000000000        16.000000000000000        3.4909690302063638     
   20.000000000000000        16.800000000000001        3.4968701568156026     
   20.000000000000000        17.600000000000001        3.4980353647229032     
   20.000000000000000        18.400000000000002        3.4872544004727444     
   20.000000000000000        19.200000000000003        3.4998006056854645     
   20.000000000000000        20.000000000000000        4.1845659884312365     
   20.000000000000000        20.800000000000001        4.4884815111232861     
   20.000000000000000        21.600000000000001        4.4998431542908506     
   20.000000000000000        22.400000000000002        4.4958397044594829     
   20.000000000000000        23.200000000000003        4.4944473634042819     
   20.000000000000000        24.000000000000000        4.4917016098533065     
   20.000000000000000        24.800000000000001        4.4993498380862489     
   20.000000000000000        25.600000000000001        4.4942546696007497     
   20.000000000000000        26.400000000000002        4.4918277415112833     
   20.000000000000000        27.200000000000003        4.4976040766327001     
   20.000000000000000        28.000000000000000        4.4947823942025913     
   20.000000000000000        28.800000000000001        4.4909461751262878     
   20.000000000000000        29.600000000000001        4.4909172670414153     
   20.000000000000000        30.400000000000002        4.4962364951315470     
   20.000000000000000        31.200000000000003        4.4812012443630591     
   20.000000000000000        32.000000000000000        4.1576541075058522     

   20.800000000000001       0.80000000000000004        3.4906752747580563     
   20.800000000000001        1.6000000000000001        3.4981641346974706     
   20.800000000000001        2.4000000000000004        3.4904309862305261     
   20.800000000000001        3.2000000000000002        3.4937047970696518     
   20.800000000000001        4.0000000000000000        3.4911632270555786     
   20.800000000000001        4.8000000000000007        3.4997336661148077     
   20.800000000000001        5.6000000000000005        3.4908290738126619     
   20.800000000000001        6.4000000000000004        3.4954185370798454     
   20.800000000000001        7.2000000000000002        3.4952298160975390     
   20.800000000000001        8.0000000000000000        3.4886729734015423     
   20.800000000000001        8.8000000000000007        3.4951736720871693     
   20.800000000000001        9.6000000000000014        3.4939282440533650     
   20.800000000000001        10.400000000000000        3.4928581867157003     
   20.800000000000001        11.200000000000001        3.4971760214370691     
   20.800000000000001        12.000000000000000        3.4963337569723261     
   20.800000000000001        12.800000000000001        3.4957498194269521     
   20.800000000000001        13.600000000000001        3.4960965394328820     
   20.800000000000001        14.400000000000000        3.4964312057072036     
   20.800000000000001        15.200000000000001        3.4954351924939635     
   20.800000000000001        16.000000000000000        3.4932583243406947     
   20.800000000000001        16.800000000000001        3.4870005754434552     
   20.800000000000001        17.600000000000001        3.4964388317127408     
   20.800000000000001        18.400000000000002        3.4965371883804743     
   20.800000000000001        19.200000000000003        3.4982124691365857     
   20.800000000000001        20.000000000000000        4.1623057387569622     
   20.800000000000001        20.800000000000001        4.4873642204371080     
   20.800000000000001        21.600000000000001        4.4928624445527809     
   20.800000000000001        22.400000000000002        4.4944925388097952     
   20.800000000000001        23.200000000000003        4.4914749798052913     
   20.800000000000001        24.000000000000000        4.5000937569137580     
   20.800000000000001        24.800000000000001        4.4920932521799255     
   20.800000000000001        25.600000000000001        4.4989564318315800     
   20.800000000000001        26.400000000000002        4.4965179679366383     
   20.800000000000001        27.200000000000003        4.4932965631471102     
   20.800000000000001        28.000000000000000        4.4982318958574057     
   20.800000000000001        28.800000000000001        4.4978908067649490     
   20.800000000000001        29.600000000000001        4.4952942983833797     
   20.800000000000001        30.400000000000002        4.4956620471690956     
   20.800000000000001        31.200000000000003        4.4600767994065933     
   20.800000000000001        32.000000000000000        4.1381691604741162     

   21.600000000000001       0.80000000000000004        3.4914670952091571     
   21.600000000000001        1.6000000000000001        3.4959084482358516     
   21.600000000000001        2.4000000000000004        3.4907582425714185     
   21.600000000000001        3.2000000000000002        3.4950525581231102     
   21.600000000000001        4.0000000000000000        3.4972401431410733     
   21.600000000000001        4.8000000000000007        3.4963371239160250     
   21.600000000000001        5.6000000000000005        3.4904591601095696     
   21.600000000000001        6.4000000000000004        3.4964730412939389     
   21.600000000000001        7.2000000000000002        3.4979224142580172     
   21.600000000000001        8.0000000000000000        3.4919561493503823     
   21.600000000000001        8.8000000000000007        3.4997794660801391     
   21.600000000000001        9.6000000000000014        3.4969782748168559     
   21.600000000000001        10.400000000000000        3.4927869937216682     
   21.600000000000001        11.200000000000001        3.4974699212748153     
   21.600000000000001        12.000000000000000        3.4972373966617054     
   21.600000000000001        12.800000000000001        3.4965142767515212     
   21.600000000000001        13.600000000000001        3.4928544851777512     
   21.600000000000001        14.400000000000000        3.4933352719635065     
   21.600000000000001        15.200000000000001        3.4927964495629591     
   21.600000000000001        16.000000000000000        3.4866159855103915     
   21.600000000000001        16.800000000000001        3.5010284056854641     
   21.600000000000001        17.600000000000001        3.4917324044608602     
   21.600000000000001        18.400000000000002        3.4873062808527489     
   21.600000000000001        19.200000000000003        3.4989641489911727     
   21.600000000000001        20.000000000000000        4.1422478028383090     
   21.600000000000001        20.800000000000001        4.4676248109761385     
   21.600000000000001        21.600000000000001        4.4895476132086589     
   21.600000000000001        22.400000000000002        4.5006566647784361     
   21.600000000000001        23.200000000000003        4.4952535703076180     
   21.600000000000001        24.000000000000000        4.4931723767092810     
   21.600000000000001        24.800000000000001        4.4973806721196210     
   21.600000000000001        25.600000000000001        4.4819522357609518     
   21.600000000000001        26.400000000000002        4.4747948752308178     
   21.600000000000001        27.200000000000003        4.4890143693307083     
   21.600000000000001        28.000000000000000        4.4910164278538485     
   21.600000000000001        28.800000000000001        4.4916396798288032     
   21.600000000000001        29.600000000000001        4.4953584837472649     
   21.600000000000001        30.400000000000002        4.4949336719540920     
   21.600000000000001        31.200000000000003        4.4453236413742854     
   21.600000000000001        32.000000000000000        4.1272973469288834     

   22.400000000000002       0.80000000000000004        3.4918966182270981     
   22.400000000000002        1.6000000000000001        3.4967718993958350     
   22.400000000000002        2.4000000000000004        3.4898092993084866     
   22.400000000000002        3.2000000000000002        3.4945318517111219     
   22.400000000000002        4.0000000000000000        3.4956877590149946     
   22.400000000000002        4.8000000000000007        3.4935702922396810     
   22.400000000000002        5.6000000000000005        3.4901268990049683     
   22.400000000000002        6.4000000000000004        3.4953646939468599     
   22.400000000000002        7.2000000000000002        3.4962672625404667     
   22.400000000000002        8.0000000000000000        3.4943925082594123     
   22.400000000000002        8.8000000000000007        3.4898176288252305     
   22.400000000000002        9.6000000000000014        3.4863209494157275     
   22.400000000000002        10.400000000000000        3.4930549041466250     
   22.400000000000002        11.200000000000001        3.4958455533707378     
   22.400000000000002        12.000000000000000        3.4927299460545735     
   22.400000000000002        12.800000000000001        3.4914893764453261     
   22.400000000000002        13.600000000000001        3.4914513912195440     
   22.400000000000002        14.400000000000000        3.4940161842407824     
   22.400000000000002        15.200000000000001        3.4896023598911490     
   22.400000000000002        16.000000000000000        3.5000719665564093     
   22.400000000000002        16.800000000000001        3.4950639619209025     
   22.400000000000002        17.600000000000001        3.4945691606719351     
   22.400000000000002        18.400000000000002        3.4889255323234898     
   22.400000000000002        19.200000000000003        3.5008320593439000     
   22.400000000000002        20.000000000000000        4.1396760266853008     
   22.400000000000002        20.800000000000001        4.4594523165830440     
   22.400000000000002        21.600000000000001        4.4992273976296753     
   22.400000000000002        22.400000000000002        4.4967080278240799     
   22.400000000000002        23.200000000000003        4.4942587554052382     
   22.400000000000002        24.000000000000000        4.4943338893572031     
   22.400000000000002        24.800000000000001        4.4634660995837887     
   22.400000000000002        25.600000000000001        4.4288688606073103     
   22.400000000000002        26.400000000000002        4.4187293454002408     
   22.400000000000002        27.200000000000003        4.4393409349727131     
   22.400000000000002        28.000000000000000        4.4793243866767130     
   22.400000000000002        28.800000000000001        4.4983460110039566     
   22.400000000000002        29.600000000000001        4.4976749285485296     
   22.400000000000002        30.400000000000002        4.4998475413015830     
   22.400000000000002        31.200000000000003        4.4426749591233632     
   22.400000000000002        32.000000000000000        4.1282114533730292     

   23.200000000000003       0.80000000000000004        3.4874404857487020     
   23.200000000000003        1.6000000000000001        3.4997695140146838     
   23.200000000000003        2.4000000000000004        3.4888548048850319     
   23.200000000000003        3.2000000000000002        3.4934209233451674     
   23.200000000000003        4.0000000000000000        3.4950492447432331     
   23.200000000000003        4.8000000000000007        3.4958495720287268     
   23.200000000000003        5.6000000000000005        3.4990288399175791     
   23.200000000000003        6.4000000000000004        3.4906026961342715     
   23.200000000000003        7.2000000000000002        3.4945737789877822     
   23.200000000000003        8.0000000000000000        3.4858411805444169     
   23.200000000000003        8.8000000000000007        3.4853588519277516     
   23.200000000000003        9.6000000000000014        3.4944687558788097     
   23.200000000000003        10.400000000000000        3.4965515621709087     
   23.200000000000003        11.200000000000001        3.4956485013536955     
   23.200000000000003        12.000000000000000        3.4988521312026695     
   23.200000000000003        12.800000000000001        3.5015260268059389     
   23.200000000000003        13.600000000000001        3.4867622480431022     
   23.200000000000003        14.400000000000000        3.4873387117173298     
   23.200000000000003        15.200000000000001        3.5027733265315670     
   23.200000000000003        16.000000000000000        3.4971869619227807     
   23.200000000000003        16.800000000000001        3.4943729190185535     
   23.200000000000003        17.600000000000001        3.4933173491077780     
   23.200000000000003        18.400000000000002        3.4983600106057575     
   23.200000000000003        19.200000000000003        3.4987672745670526     
   23.200000000000003        20.000000000000000        4.2089293567890724     
   23.200000000000003        20.800000000000001        4.4756702307687739     
   23.200000000000003        21.600000000000001        4.4958179963546865     
   23.200000000000003        22.400000000000002        4.4911304377338430     
   23.200000000000003        23.200000000000003        4.4906250653243944     
   23.200000000000003        24.000000000000000        4.4713120882470090     
   23.200000000000003        24.800000000000001        4.4135588830887649     
   23.200000000000003        25.600000000000001        4.3674005963485065     
   23.200000000000003        26.400000000000002        4.3547336745868162     
   23.200000000000003        27.200000000000003        4.3816712050536148     
   23.200000000000003        28.000000000000000        4.4350121800937856     
   23.200000000000003        28.800000000000001        4.4891530715058003     
   23.200000000000003        29.600000000000001        4.4950470671132932     
   23.200000000000003        30.400000000000002        4.4988417428612486     
   23.200000000000003        31.200000000000003        4.4580233632210780     
   23.200000000000003        32.000000000000000        4.1660836592176489     

   24.000000000000000       0.80000000000000004        3.4963608730845395     
   24.000000000000000        1.6000000000000001        3.4893113479349163     
   24.000000000000000        2.4000000000000004        3.4919847217730822     
   24.000000000000000        3.2000000000000002        3.4867725369814559     
   24.000000000000000        4.0000000000000000        3.4995781523582346     
   24.000000000000000        4.8000000000000007        3.4869341976110380     
   24.000000000000000        5.6000000000000005        3.4992859219565866     
   24.000000000000000        6.4000000000000004        3.4881397675681400     
   24.000000000000000        7.2000000000000002        3.4961192722079208     
   24.000000000000000        8.0000000000000000        3.4977804661811005     
   24.000000000000000        8.8000000000000007        3.4883952711986441     
   24.000000000000000        9.6000000000000014        3.4904099297319844     
   24.000000000000000        10.400000000000000        3.4996276598674161     
   24.000000000000000        11.200000000000001        3.4868900737004895     
   24.000000000000000        12.000000000000000        3.5007522994456908     
   24.000000000000000        12.800000000000001        3.4917345650180596     
   24.000000000000000        13.600000000000001        3.4908659167342542     
   24.000000000000000        14.400000000000000        3.4938605840851582     
   24.000000000000000        15.200000000000001        3.4934979324125695     
   24.000000000000000        16.000000000000000        3.4995910424127326     
   24.000000000000000        16.800000000000001        3.4949253058190664     
   24.000000000000000        17.600000000000001        3.4938906595749795     
   24.000000000000000        18.400000000000002        3.4954595895172371     
   24.000000000000000        19.200000000000003        4.0712643484141768     
   24.000000000000000        20.000000000000000        4.3575877431507122     
   24.000000000000000        20.800000000000001        4.4990875082382722     
   24.000000000000000        21.600000000000001        4.4952959126497953     
   24.000000000000000        22.400000000000002        4.4942066654426043     
   24.000000000000000        23.200000000000003        4.4883617402470160     
   24.000000000000000        24.000000000000000        4.4286832931697244     
   24.000000000000000        24.800000000000001        4.3600728659655887     
   24.000000000000000        25.600000000000001        4.3091696633165073     
   24.000000000000000        26.400000000000002        4.2944376121383376     
   24.000000000000000        27.200000000000003        4.3214067579263347     
   24.000000000000000        28.000000000000000        4.3835866162143589     
   24.000000000000000        28.800000000000001        4.4542792771879078     
   24.000000000000000        29.600000000000001        4.4924363454934273     
   24.000000000000000        30.400000000000002        4.4977066802850389     
   24.000000000000000        31.200000000000003        4.4901282796051945     
   24.000000000000000        32.000000000000000        4.2648782777229064     

   24.800000000000001       0.80000000000000004        4.2331646945716361     
   24.800000000000001        1.6000000000000001        4.0711823210159181     
   24.800000000000001        2.4000000000000004        4.0156277743182649     
   24.800000000000001        3.2000000000000002        4.0099011271364082     
   24.800000000000001        4.0000000000000000        4.0150660780191920     
   24.800000000000001        4.8000000000000007        4.0222494889576152     
   24.800000000000001        5.6000000000000005        4.0280336356580264     
   24.800000000000001        6.4000000000000004        4.0353509994200740     
   24.800000000000001        7.2000000000000002        4.0488276994245567     
   24.800000000000001        8.0000000000000000        4.0841747329531009     
   24.800000000000001        8.8000000000000007        4.1451406705479066     
   24.800000000000001        9.6000000000000014        4.1731757432003223     
   24.800000000000001        10.400000000000000        4.1626296055768659     
   24.800000000000001        11.200000000000001        4.1431096368283420     
   24.800000000000001        12.000000000000000        4.1239932889818744     
   24.800000000000001        12.800000000000001        4.1106451029900173     
   24.800000000000001        13.600000000000001        4.1023252153816507     
   24.800000000000001        14.400000000000000        4.0979391795954747     
   24.800000000000001        15.200000000000001        4.0968058503978790     
   24.800000000000001        16.000000000000000        4.0972110702790481     
   24.800000000000001        16.800000000000001        4.1014913844886660     
   24.800000000000001        17.600000000000001        4.1188620212611360     
   24.800000000000001        18.400000000000002        4.1995865290451064     
   24.800000000000001        19.200000000000003        4.3549691559598402     
   24.800000000000001        20.000000000000000        4.4827199166484979     
   24.800000000000001        20.800000000000001        4.4908444506267191     
   24.800000000000001        21.600000000000001        4.4887665847662888     
   24.800000000000001        22.400000000000002        4.4917578036097874     
   24.800000000000001        23.200000000000003        4.4551611158229889     
   24.800000000000001        24.000000000000000        4.3816346916684461     
   24.800000000000001        24.800000000000001        4.3081407639740137     
   24.800000000000001        25.600000000000001        4.2555861615986101     
   24.800000000000001        26.400000000000002        4.2397168987656242     
   24.800000000000001        27.200000000000003        4.2658764861081835     
   24.800000000000001        28.000000000000000        4.3264337046066874     
   24.800000000000001        28.800000000000001        4.4050437428183695     
   24.800000000000001        29.600000000000001        4.4778985003658258     
   24.800000000000001        30.400000000000002        4.4972318015252188     
   24.800000000000001        31.200000000000003        4.4936674081294674     
   24.800000000000001        32.000000000000000        4.4276977614465656     

   25.600000000000001       0.80000000000000004        4.4625421943015571     
   25.600000000000001        1.6000000000000001        4.4001576785767513     
   25.600000000000001        2.4000000000000004        4.3632804839643118     
   25.600000000000001        3.2000000000000002        4.3585492759606712     
   25.600000000000001        4.0000000000000000        4.3650809527973538     
   25.600000000000001        4.8000000000000007        4.3730143701322977     
   25.600000000000001        5.6000000000000005        4.3804498297219050     
   25.600000000000001        6.4000000000000004        4.3844719457232886     
   25.600000000000001        7.2000000000000002        4.4021769247282130     
   25.600000000000001        8.0000000000000000        4.4334326957033356     
   25.600000000000001        8.8000000000000007        4.4736780530475366     
   25.600000000000001        9.6000000000000014        4.4907687497246567     
   25.600000000000001        10.400000000000000        4.4812151640298854     
   25.600000000000001        11.200000000000001        4.4637376159546145     
   25.600000000000001        12.000000000000000        4.4436738660141764     
   25.600000000000001        12.800000000000001        4.4306818888678334     
   25.600000000000001        13.600000000000001        4.4226928844458735     
   25.600000000000001        14.400000000000000        4.4201131312623900     
   25.600000000000001        15.200000000000001        4.4195036165958586     
   25.600000000000001        16.000000000000000        4.4203177037697454     
   25.600000000000001        16.800000000000001        4.4234475126646569     
   25.600000000000001        17.600000000000001        4.4360514577727486     
   25.600000000000001        18.400000000000002        4.4656035583382083     
   25.600000000000001        19.200000000000003        4.4981750644519183     
   25.600000000000001        20.000000000000000        4.4985480591226503     
   25.600000000000001        20.800000000000001        4.4991055120242569     
   25.600000000000001        21.600000000000001        4.4990146166235734     
   25.600000000000001        22.400000000000002        4.4720817558497714     
   25.600000000000001        23.200000000000003        4.4069427716218454     
   25.600000000000001        24.000000000000000        4.3288907495654376     
   25.600000000000001        24.800000000000001        4.2564889778995925     
   25.600000000000001        25.600000000000001        4.2068808704331353     
   25.600000000000001        26.400000000000002        4.1904215694635933     
   25.600000000000001        27.200000000000003        4.2112325186203075     
   25.600000000000001        28.000000000000000        4.2674582155724696     
   25.600000000000001        28.800000000000001        4.3461114563390248     
   25.600000000000001        29.600000000000001        4.4283811810096543     
   25.600000000000001        30.400000000000002        4.4930430149593770     
   25.600000000000001        31.200000000000003        4.4929444113937498     
   25.600000000000001        32.000000000000000        4.4994376643547334     

   26.400000000000002       0.80000000000000004        4.4939483975132744     
   26.400000000000002        1.6000000000000001        4.4947885259619520     
   26.400000000000002        2.4000000000000004        4.4908196720745481     
   26.400000000000002        3.2000000000000002        4.4931550739831545     
   26.400000000000002        4.0000000000000000        4.4917171855586693     
   26.400000000000002        4.8000000000000007        4.4952408508749091     
   26.400000000000002        5.6000000000000005        4.4940083186775297     
   26.400000000000002        6.4000000000000004        4.4973480172570941     
   26.400000000000002        7.2000000000000002        4.4919580408515749     
   26.400000000000002        8.0000000000000000        4.4899049564454439     
   26.400000000000002        8.8000000000000007        4.4944898207303821     
   26.400000000000002        9.6000000000000014        4.4962825556905424     
   26.400000000000002        10.400000000000000        4.4886912630667579     
   26.400000000000002        11.200000000000001        4.5012494858578238     
   26.400000000000002        12.000000000000000        4.4968169337342569     
   26.400000000000002        12.800000000000001        4.4994438768082619     
   26.400000000000002        13.600000000000001        4.5010787493598166     
   26.400000000000002        14.400000000000000        4.4940591195872406     
   26.400000000000002        15.200000000000001        4.4931286883543553     
   26.400000000000002        16.000000000000000        4.4912301215489752     
   26.400000000000002        16.800000000000001        4.4932482098001119     
   26.400000000000002        17.600000000000001        4.4979966787721182     
   26.400000000000002        18.400000000000002        4.4937541294013714     
   26.400000000000002        19.200000000000003        4.4941027845690762     
   26.400000000000002        20.000000000000000        4.4934398071364621     
   26.400000000000002        20.800000000000001        4.4901496920128396     
   26.400000000000002        21.600000000000001        4.4745366764896461     
   26.400000000000002        22.400000000000002        4.4200445791141467     
   26.400000000000002        23.200000000000003        4.3486974742546449     
   26.400000000000002        24.000000000000000        4.2734608857285465     
   26.400000000000002        24.800000000000001        4.2087140633062461     
   26.400000000000002        25.600000000000001        4.1624282417958671     
   26.400000000000002        26.400000000000002        4.1464416905865820     
   26.400000000000002        27.200000000000003        4.1613400294302343     
   26.400000000000002        28.000000000000000        4.2080984824620717     
   26.400000000000002        28.800000000000001        4.2788648235604505     
   26.400000000000002        29.600000000000001        4.3612288635386474     
   26.400000000000002        30.400000000000002        4.4398601683323866     
   26.400000000000002        31.200000000000003        4.4941149530577222     
   26.400000000000002        32.000000000000000        4.4921258400655191     

   27.200000000000003       0.80000000000000004        4.4992762780893196     
   27.200000000000003        1.6000000000000001        4.4951805467245025     
   27.200000000000003        2.4000000000000004        4.4890449248588160     
   27.200000000000003        3.2000000000000002        4.4977348558854704     
   27.200000000000003        4.0000000000000000        4.4986925816075081     
   27.200000000000003        4.8000000000000007        4.4928033486103125     
   27.200000000000003        5.6000000000000005        4.4935708659794615     
   27.200000000000003        6.4000000000000004        4.4966220854174637     
   27.200000000000003        7.2000000000000002        4.4991501127255624     
   27.200000000000003        8.0000000000000000        4.4976808490469633     
   27.200000000000003        8.8000000000000007        4.4961023067112462     
   27.200000000000003        9.6000000000000014        4.4957034670753204     
   27.200000000000003        10.400000000000000        4.4992379073414224     
   27.200000000000003        11.200000000000001        4.4903776496061552     
   27.200000000000003        12.000000000000000        4.4956423970808261     
   27.200000000000003        12.800000000000001        4.5004473496584376     
   27.200000000000003        13.600000000000001        4.4903248505979976     
   27.200000000000003        14.400000000000000        4.4921212802146533     
   27.200000000000003        15.200000000000001        4.4984030321452817     
   27.200000000000003        16.000000000000000        4.4958346466800689     
   27.200000000000003        16.800000000000001        4.4976898176816089     
   27.200000000000003        17.600000000000001        4.4953653114629955     
   27.200000000000003        18.400000000000002        4.4957008469127375     
   27.200000000000003        19.200000000000003        4.4921691366631364     
   27.200000000000003        20.000000000000000        4.4914883492817248     
   27.200000000000003        20.800000000000001        4.4597914130334182     
   27.200000000000003        21.600000000000001        4.4122534947437986     
   27.200000000000003        22.400000000000002        4.3512832490542097     
   27.200000000000003        23.200000000000003        4.2837624106413044     
   27.200000000000003        24.000000000000000        4.2177052387481977     
   27.200000000000003        24.800000000000001        4.1606644036947991     
   27.200000000000003        25.600000000000001        4.1230492830238727     
   27.200000000000003        26.400000000000002        4.1079248387621741     
   27.200000000000003        27.200000000000003        4.1182318166255900     
   27.200000000000003        28.000000000000000        4.1523782209344740     
   27.200000000000003        28.800000000000001        4.2101978323773759     
   27.200000000000003        29.600000000000001        4.2826459343236873     
   27.200000000000003        30.400000000000002        4.3603606835260944     
   27.200000000000003        31.200000000000003        4.4280003823350755     
   27.200000000000003        32.000000000000000        4.4789404834240960     

   28.000000000000000       0.80000000000000004        4.4442539280155735     
   28.000000000000000        1.6000000000000001        4.4790585594396291     
   28.000000000000000        2.4000000000000004        4.4993087124549866     
   28.000000000000000        3.2000000000000002        4.4991403034660076     
   28.000000000000000        4.0000000000000000        4.4955657720164881     
   28.000000000000000        4.8000000000000007        4.4937670280806392     
   28.000000000000000        5.6000000000000005        4.4991228022943286     
   28.000000000000000        6.4000000000000004        4.4981774584019174     
   28.000000000000000        7.2000000000000002        4.4955759773037816     
   28.000000000000000        8.0000000000000000        4.4971620006008992     
   28.000000000000000        8.8000000000000007        4.4990017503147097     
   28.000000000000000        9.6000000000000014        4.4983131721437255     
   28.000000000000000        10.400000000000000        4.4942978004796359     
   28.000000000000000        11.200000000000001        4.4955723265410077     
   28.000000000000000        12.000000000000000        4.4971324001935313     
   28.000000000000000        12.800000000000001        4.4978100971590358     
   28.000000000000000        13.600000000000001        4.4980567549848889     
   28.000000000000000        14.400000000000000        4.5004153497194697     
   28.000000000000000        15.200000000000001        4.4975566502961923     
   28.000000000000000        16.000000000000000        4.4888560762504062     
   28.000000000000000        16.800000000000001        4.4948681892819939     
   28.000000000000000        17.600000000000001        4.4954929041095362     
   28.000000000000000        18.400000000000002        4.4798647983758020     
   28.000000000000000        19.200000000000003        4.4560853070048454     
   28.000000000000000        20.000000000000000        4.4234455365972742     
   28.000000000000000        20.800000000000001        4.3811915576155576     
   28.000000000000000        21.600000000000001        4.3302659928005047     
   28.000000000000000        22.400000000000002        4.2739124968567284     
   28.000000000000000        23.200000000000003        4.2170399455949275     
   28.000000000000000        24.000000000000000        4.1645114379176418     
   28.000000000000000        24.800000000000001        4.1220034184070560     
   28.000000000000000        25.600000000000001        4.0906843230907688     
   28.000000000000000        26.400000000000002        4.0775046328196840     
   28.000000000000000        27.200000000000003        4.0813146256410375     
   28.000000000000000        28.000000000000000        4.1047190768104240     
   28.000000000000000        28.800000000000001        4.1461327048659875     
   28.000000000000000        29.600000000000001        4.2027993519056679     
   28.000000000000000        30.400000000000002        4.2699204460717528     
   28.000000000000000        31.200000000000003        4.3357958097267471     
   28.000000000000000        32.000000000000000        4.3961696827568657     

   28.800000000000001       0.80000000000000004        4.3475241411160210     
   28.800000000000001        1.6000000000000001        4.3945341479949382     
   28.800000000000001        2.4000000000000004        4.4321214311871389     
   28.800000000000001        3.2000000000000002        4.4607003011918547     
   28.800000000000001        4.0000000000000000        4.4817861078216934     
   28.800000000000001        4.8000000000000007        4.4960519316906611     
   28.800000000000001        5.6000000000000005        4.4970140835631014     
   28.800000000000001        6.4000000000000004        4.4945989550397272     
   28.800000000000001        7.2000000000000002        4.4977179160907310     
   28.800000000000001        8.0000000000000000        4.4941047482609111     
   28.800000000000001        8.8000000000000007        4.4960696426665505     
   28.800000000000001        9.6000000000000014        4.4956171959981512     
   28.800000000000001        10.400000000000000        4.4991499832396897     
   28.800000000000001        11.200000000000001        4.4976280512826046     
   28.800000000000001        12.000000000000000        4.4954070088266036     
   28.800000000000001        12.800000000000001        4.4937118015132649     
   28.800000000000001        13.600000000000001        4.4915383550765267     
   28.800000000000001        14.400000000000000        4.4927225087356071     
   28.800000000000001        15.200000000000001        4.4815067781735518     
   28.800000000000001        16.000000000000000        4.4685231554055207     
   28.800000000000001        16.800000000000001        4.4513949916698357     
   28.800000000000001        17.600000000000001        4.4313446832208720     
   28.800000000000001        18.400000000000002        4.4046730499891646     
   28.800000000000001        19.200000000000003        4.3698679052693752     
   28.800000000000001        20.000000000000000        4.3325565439550040     
   28.800000000000001        20.800000000000001        4.2895270397846055     
   28.800000000000001        21.600000000000001        4.2431223260782289     
   28.800000000000001        22.400000000000002        4.1984170769335813     
   28.800000000000001        23.200000000000003        4.1556970702499623     
   28.800000000000001        24.000000000000000        4.1175672304381141     
   28.800000000000001        24.800000000000001        4.0865400143722708     
   28.800000000000001        25.600000000000001        4.0637063618408806     
   28.800000000000001        26.400000000000002        4.0520341489805789     
   28.800000000000001        27.200000000000003        4.0520786189246394     
   28.800000000000001        28.000000000000000        4.0650526946771715     
   28.800000000000001        28.800000000000001        4.0916836578311724     
   28.800000000000001        29.600000000000001        4.1307971094427556     
   28.800000000000001        30.400000000000002        4.1806356369635926     
   28.800000000000001        31.200000000000003        4.2357496156370056     
   28.800000000000001        32.000000000000000        4.2936450723429500     

   29.600000000000001       0.80000000000000004        4.2500813410282898     
   29.600000000000001        1.6000000000000001        4.2985779429026856     
   29.600000000000001        2.4000000000000004        4.3424784764653710     
   29.600000000000001        3.2000000000000002        4.3828395046978939     
   29.600000000000001        4.0000000000000000        4.4173115361747257     
   29.600000000000001        4.8000000000000007        4.4444964295625740     
   29.600000000000001        5.6000000000000005        4.4642386497635087     
   29.600000000000001        6.4000000000000004        4.4778600608650834     
   29.600000000000001        7.2000000000000002        4.4888965136876413     
   29.600000000000001        8.0000000000000000        4.4959428773390213     
   29.600000000000001        8.8000000000000007        4.4943275683852590     
   29.600000000000001        9.6000000000000014        4.4937807612699388     
   29.600000000000001        10.400000000000000        4.4954488669538488     
   29.600000000000001        11.200000000000001        4.4906544889891284     
   29.600000000000001        12.000000000000000        4.4824712110407567     
   29.600000000000001        12.800000000000001        4.4736464992023643     
   29.600000000000001        13.600000000000001        4.4613963609970098     
   29.600000000000001        14.400000000000000        4.4447409825582529     
   29.600000000000001        15.200000000000001        4.4256818007186238     
   29.600000000000001        16.000000000000000        4.4062007420673348     
   29.600000000000001        16.800000000000001        4.3797538386134551     
   29.600000000000001        17.600000000000001        4.3511782612240095     
   29.600000000000001        18.400000000000002        4.3187541233400273     
   29.600000000000001        19.200000000000003        4.2829928478863906     
   29.600000000000001        20.000000000000000        4.2451114073417795     
   29.600000000000001        20.800000000000001        4.2062974647733151     
   29.600000000000001        21.600000000000001        4.1692137172403845     
   29.600000000000001        22.400000000000002        4.1355722141877900     
   29.600000000000001        23.200000000000003        4.1048739879746572     
   29.600000000000001        24.000000000000000        4.0796670166171367     
   29.600000000000001        24.800000000000001        4.0584225156225529     
   29.600000000000001        25.600000000000001        4.0436330430505469     
   29.600000000000001        26.400000000000002        4.0337020677731568     
   29.600000000000001        27.200000000000003        4.0313976533507505     
   29.600000000000001        28.000000000000000        4.0363010595740718     
   29.600000000000001        28.800000000000001        4.0512297834732793     
   29.600000000000001        29.600000000000001        4.0759625808571300     
   29.600000000000001        30.400000000000002        4.1101363075941189     
   29.600000000000001        31.200000000000003        4.1520432763500450     
   29.600000000000001        32.000000000000000        4.1999861389118784     

   30.400000000000002       0.80000000000000004        4.1816658250353527     
   30.400000000000002        1.6000000000000001        4.2268843032592978     
   30.400000000000002        2.4000000000000004        4.2729647343606203     
   30.400000000000002        3.2000000000000002        4.3158573682644281     
   30.400000000000002        4.0000000000000000        4.3539424091650725     
   30.400000000000002        4.8000000000000007        4.3899886124805310     
   30.400000000000002        5.6000000000000005        4.4179352979257498     
   30.400000000000002        6.4000000000000004        4.4394826532044771     
   30.400000000000002        7.2000000000000002        4.4564921358958651     
   30.400000000000002        8.0000000000000000        4.4693900421006560     
   30.400000000000002        8.8000000000000007        4.4740352927364135     
   30.400000000000002        9.6000000000000014        4.4745988547207087     
   30.400000000000002        10.400000000000000        4.4711786035301477     
   30.400000000000002        11.200000000000001        4.4633720216438064     
   30.400000000000002        12.000000000000000        4.4513052361222583     
   30.400000000000002        12.800000000000001        4.4367673534426206     
   30.400000000000002        13.600000000000001        4.4209076598239117     
   30.400000000000002        14.400000000000000        4.4005866749253721     
   30.400000000000002        15.200000000000001        4.3776177433383436     
   30.400000000000002        16.000000000000000        4.3499766944007154     
   30.400000000000002        16.800000000000001        4.3212199488245195     
   30.400000000000002        17.600000000000001        4.2887915542117234     
   30.400000000000002        18.400000000000002        4.2543010491715973     
   30.400000000000002        19.200000000000003        4.2182146736025814     
   30.400000000000002        20.000000000000000        4.1827284558447690     
   30.400000000000002        20.800000000000001        4.1485304286068274     
   30.400000000000002        21.600000000000001        4.1178198707770015     
   30.400000000000002        22.400000000000002        4.0918470067344046     
   30.400000000000002        23.200000000000003        4.0703620194833565     
   30.400000000000002        24.000000000000000        4.0529714111501312     
   30.400000000000002        24.800000000000001        4.0384993437936760     
   30.400000000000002        25.600000000000001        4.0310097615201315     
   30.400000000000002        26.400000000000002        4.0256661426710680     
   30.400000000000002        27.200000000000003        4.0191706390366280     
   30.400000000000002        28.000000000000000        4.0184578954872334     
   30.400000000000002        28.800000000000001        4.0258798791700938     
   30.400000000000002        29.600000000000001        4.0416809687614670     
   30.400000000000002        30.400000000000002        4.0662731257128115     
   30.400000000000002        31.200000000000003        4.0984919603758128     
   30.400000000000002        32.000000000000000        4.1375758950408805     

   31.200000000000003       0.80000000000000004        4.1600188608924205     
   31.200000000000003        1.6000000000000001        4.2052777953397866     
   31.200000000000003        2.4000000000000004        4.2506761027990523     
   31.200000000000003        3.2000000000000002        4.2930151820161084     
   31.200000000000003        4.0000000000000000        4.3335269747243634     
   31.200000000000003        4.8000000000000007        4.3687530709954361     
   31.200000000000003        5.6000000000000005        4.3992008014679520     
   31.200000000000003        6.4000000000000004        4.4239271018954858     
   31.200000000000003        7.2000000000000002        4.4431392855777991     
   31.200000000000003        8.0000000000000000        4.4547172317709247     
   31.200000000000003        8.8000000000000007        4.4630919545142413     
   31.200000000000003        9.6000000000000014        4.4637165442750115     
   31.200000000000003        10.400000000000000        4.4615430195067827     
   31.200000000000003        11.200000000000001        4.4533441351015668     
   31.200000000000003        12.000000000000000        4.4435407913785907     
   31.200000000000003        12.800000000000001        4.4278832648300348     
   31.200000000000003        13.600000000000001        4.4107581697204230     
   31.200000000000003        14.400000000000000        4.3882628449033243     
   31.200000000000003        15.200000000000001        4.3648505720931468     
   31.200000000000003        16.000000000000000        4.3344171584955040     
   31.200000000000003        16.800000000000001        4.3040722656577337     
   31.200000000000003        17.600000000000001        4.2702052013879701     
   31.200000000000003        18.400000000000002        4.2357536147398891     
   31.200000000000003        19.200000000000003        4.1980731927037018     
   31.200000000000003        20.000000000000000        4.1623058935145760     
   31.200000000000003        20.800000000000001        4.1280831214553357     
   31.200000000000003        21.600000000000001        4.0987526038206816     
   31.200000000000003        22.400000000000002        4.0750136422001848     
   31.200000000000003        23.200000000000003        4.0543759634194503     
   31.200000000000003        24.000000000000000        4.0384985452925060     
   31.200000000000003        24.800000000000001        4.0287432503271150     
   31.200000000000003        25.600000000000001        4.0329442676351768     
   31.200000000000003        26.400000000000002        4.0391084381396176     
   31.200000000000003        27.200000000000003        4.0232691569188388     
   31.200000000000003        28.000000000000000        4.0127863953109877     
   31.200000000000003        28.800000000000001        4.0170577325160481     
   31.200000000000003        29.600000000000001        4.0310171699780577     
   31.200000000000003        30.400000000000002        4.0529678267252294     
   31.200000000000003        31.200000000000003        4.0827324563679364     
   31.200000000000003        32.000000000000000        4.1193673926342775     

   32.000000000000000       0.80000000000000004        4.1918870003704969     
   32.000000000000000        1.6000000000000001        4.2379211284965415     
   32.000000000000000        2.4000000000000004        4.2827388874926511     
   32.000000000000000        3.2000000000000002        4.3247353290602515     
   32.000000000000000        4.0000000000000000        4.3625311064526660     
   32.000000000000000        4.8000000000000007        4.3959967886867650     
   32.000000000000000        5.6000000000000005        4.4250921346760048     
   32.000000000000000        6.4000000000000004        4.4461242047222092     
   32.000000000000000        7.2000000000000002        4.4625457603165106     
   32.000000000000000        8.0000000000000000        4.4733791995161649     
   32.000000000000000        8.8000000000000007        4.4793234409936291     
   32.000000000000000        9.6000000000000014        4.4810243720663481     
   32.000000000000000        10.400000000000000        4.4809328648474205     
   32.000000000000000        11.200000000000001        4.4739955292576070     
   32.000000000000000        12.000000000000000        4.4662987461923551     
   32.000000000000000        12.800000000000001        4.4543636958080812     
   32.000000000000000        13.600000000000001        4.4365746795045968     
   32.000000000000000        14.400000000000000        4.4183016582102281     
   32.000000000000000        15.200000000000001        4.3928570816180450     
   32.000000000000000        16.000000000000000        4.3688632906666554     
   32.000000000000000        16.800000000000001        4.3360067839089353     
   32.000000000000000        17.600000000000001        4.3040705235231496     
   32.000000000000000        18.400000000000002        4.2647084487293698     
   32.000000000000000        19.200000000000003        4.2286650002383270     
   32.000000000000000        20.000000000000000        4.1896275151214990     
   32.000000000000000        20.800000000000001        4.1515363839057322     
   32.000000000000000        21.600000000000001        4.1161369085085777     
   32.000000000000000        22.400000000000002        4.0849657795558327     
   32.000000000000000        23.200000000000003        4.0605008648665200     
   32.000000000000000        24.000000000000000        4.0394900016708810     
   32.000000000000000        24.800000000000001        4.0291550882138578     
   32.000000000000000        25.600000000000001        4.0400711970808665     
   32.000000000000000        26.400000000000002        3.4889595082024263     
   32.000000000000000        27.200000000000003        4.0337489799192729     
   32.000000000000000        28.000000000000000        4.0170452098516582     
   32.000000000000000        28.800000000000001        4.0244114651374909     
   32.000000000000000        29.600000000000001        4.0453931865940609     
   32.000000000000000        30.400000000000002        4.0728967648086440     
   32.000000000000000        31.200000000000003        4.1073803619168006     
   32.000000000000000        32.000000000000000        4.1478264915029337     
