# Supplementary material for: A first-principles phase field method for quantitatively predicting multi-composition phase separation without thermodynamic empirical parameter
Source: Nat Commun. 2019 Aug 1;10:3451. doi: 10.1038/s41467-019-11248-z (PMC6671953; doi:10.1038/s41467-019-11248-z)
Supplement: Supplementary file 3 — Source Data [file 41467_2019_11248_MOESM3_ESM.zip › supplementary-files/data-files/Fig.7/Fig7-h-Ni82%/out_Ni_100000-24.0]

  0.80000000000000004       0.80000000000000004        4.1806085876152412     
  0.80000000000000004        1.6000000000000001        4.2089732017816299     
  0.80000000000000004        2.4000000000000004        4.2366226134235694     
  0.80000000000000004        3.2000000000000002        4.2622007912436262     
  0.80000000000000004        4.0000000000000000        4.2801591063715048     
  0.80000000000000004        4.8000000000000007        4.2978210482094763     
  0.80000000000000004        5.6000000000000005        4.3096011580514988     
  0.80000000000000004        6.4000000000000004        4.3187208926480105     
  0.80000000000000004        7.2000000000000002        4.3234503543478313     
  0.80000000000000004        8.0000000000000000        4.3246220123058432     
  0.80000000000000004        8.8000000000000007        4.3260967527308800     
  0.80000000000000004        9.6000000000000014        4.3259309716310899     
  0.80000000000000004        10.400000000000000        4.3250560448931505     
  0.80000000000000004        11.200000000000001        4.3250192312737017     
  0.80000000000000004        12.000000000000000        4.3247635055821920     
  0.80000000000000004        12.800000000000001        4.3244862688910093     
  0.80000000000000004        13.600000000000001        4.3216148679917792     
  0.80000000000000004        14.400000000000000        4.3164216180134805     
  0.80000000000000004        15.200000000000001        4.3090213083448754     
  0.80000000000000004        16.000000000000000        4.2975925764127441     
  0.80000000000000004        16.800000000000001        4.2819193724314868     
  0.80000000000000004        17.600000000000001        4.2619253107744699     
  0.80000000000000004        18.400000000000002        4.2395852014391986     
  0.80000000000000004        19.200000000000003        4.2138672737415996     
  0.80000000000000004        20.000000000000000        4.1896215159683150     
  0.80000000000000004        20.800000000000001        4.1622980904212588     
  0.80000000000000004        21.600000000000001        4.1366846586693624     
  0.80000000000000004        22.400000000000002        4.1117227549692714     
  0.80000000000000004        23.200000000000003        4.0896572642594213     
  0.80000000000000004        24.000000000000000        4.0722662093581636     
  0.80000000000000004        24.800000000000001        4.0591563910775887     
  0.80000000000000004        25.600000000000001        4.0504419482239244     
  0.80000000000000004        26.400000000000002        4.0467355029578176     
  0.80000000000000004        27.200000000000003        4.0468737497824678     
  0.80000000000000004        28.000000000000000        4.0520947820333637     
  0.80000000000000004        28.800000000000001        4.0619980708345071     
  0.80000000000000004        29.600000000000001        4.0773822281913761     
  0.80000000000000004        30.400000000000002        4.0977464368942007     
  0.80000000000000004        31.200000000000003        4.1233079839186049     
  0.80000000000000004        32.000000000000000        4.1502424159588296     

   1.6000000000000001       0.80000000000000004        4.2601827383893047     
   1.6000000000000001        1.6000000000000001        4.3006813131064439     
   1.6000000000000001        2.4000000000000004        4.3292535405131414     
   1.6000000000000001        3.2000000000000002        4.3578168907256929     
   1.6000000000000001        4.0000000000000000        4.3807820703563012     
   1.6000000000000001        4.8000000000000007        4.3973019886162028     
   1.6000000000000001        5.6000000000000005        4.4108248888159780     
   1.6000000000000001        6.4000000000000004        4.4159986672873526     
   1.6000000000000001        7.2000000000000002        4.4213773231348155     
   1.6000000000000001        8.0000000000000000        4.4226064963736915     
   1.6000000000000001        8.8000000000000007        4.4224968842808572     
   1.6000000000000001        9.6000000000000014        4.4229621019257994     
   1.6000000000000001        10.400000000000000        4.4228272039184278     
   1.6000000000000001        11.200000000000001        4.4227091254300079     
   1.6000000000000001        12.000000000000000        4.4239533885356037     
   1.6000000000000001        12.800000000000001        4.4239252137239147     
   1.6000000000000001        13.600000000000001        4.4234781663429752     
   1.6000000000000001        14.400000000000000        4.4189197332800312     
   1.6000000000000001        15.200000000000001        4.4131460515761471     
   1.6000000000000001        16.000000000000000        4.4031720098672276     
   1.6000000000000001        16.800000000000001        4.3855332103205411     
   1.6000000000000001        17.600000000000001        4.3636232187266861     
   1.6000000000000001        18.400000000000002        4.3376345458888856     
   1.6000000000000001        19.200000000000003        4.3097055219766922     
   1.6000000000000001        20.000000000000000        4.2765151223256979     
   1.6000000000000001        20.800000000000001        4.2412090553937922     
   1.6000000000000001        21.600000000000001        4.2038107990165168     
   1.6000000000000001        22.400000000000002        4.1657413406066368     
   1.6000000000000001        23.200000000000003        4.1281148813749615     
   1.6000000000000001        24.000000000000000        4.0965829606739526     
   1.6000000000000001        24.800000000000001        4.0716250883791956     
   1.6000000000000001        25.600000000000001        4.0548708458575460     
   1.6000000000000001        26.400000000000002        4.0494436804025193     
   1.6000000000000001        27.200000000000003        4.0508583414494019     
   1.6000000000000001        28.000000000000000        4.0616961055127447     
   1.6000000000000001        28.800000000000001        4.0825658596673984     
   1.6000000000000001        29.600000000000001        4.1101751560796549     
   1.6000000000000001        30.400000000000002        4.1449459259624977     
   1.6000000000000001        31.200000000000003        4.1818452463477040     
   1.6000000000000001        32.000000000000000        4.2217289623951224     

   2.4000000000000004       0.80000000000000004        4.3399062743513745     
   2.4000000000000004        1.6000000000000001        4.3788645672961506     
   2.4000000000000004        2.4000000000000004        4.4165495801844674     
   2.4000000000000004        3.2000000000000002        4.4452076982191500     
   2.4000000000000004        4.0000000000000000        4.4680196550922577     
   2.4000000000000004        4.8000000000000007        4.4828362812012967     
   2.4000000000000004        5.6000000000000005        4.4896544358546340     
   2.4000000000000004        6.4000000000000004        4.4958672863641027     
   2.4000000000000004        7.2000000000000002        4.4985764609562251     
   2.4000000000000004        8.0000000000000000        4.4981349726873674     
   2.4000000000000004        8.8000000000000007        4.4976920505869264     
   2.4000000000000004        9.6000000000000014        4.4972796640703310     
   2.4000000000000004        10.400000000000000        4.4945107515297567     
   2.4000000000000004        11.200000000000001        4.4946839474378564     
   2.4000000000000004        12.000000000000000        4.4960610539260673     
   2.4000000000000004        12.800000000000001        4.4960773477143245     
   2.4000000000000004        13.600000000000001        4.4960959613377183     
   2.4000000000000004        14.400000000000000        4.4963247006730551     
   2.4000000000000004        15.200000000000001        4.4945994138373919     
   2.4000000000000004        16.000000000000000        4.4870643127138603     
   2.4000000000000004        16.800000000000001        4.4706212100446105     
   2.4000000000000004        17.600000000000001        4.4480034907688859     
   2.4000000000000004        18.400000000000002        4.4204974176009362     
   2.4000000000000004        19.200000000000003        4.3901810267810317     
   2.4000000000000004        20.000000000000000        4.3558943128789132     
   2.4000000000000004        20.800000000000001        4.3203457525864470     
   2.4000000000000004        21.600000000000001        4.2779852389872071     
   2.4000000000000004        22.400000000000002        4.2294595213322994     
   2.4000000000000004        23.200000000000003        4.1790165842469387     
   2.4000000000000004        24.000000000000000        4.1312481186947414     
   2.4000000000000004        24.800000000000001        4.0910333890958146     
   2.4000000000000004        25.600000000000001        4.0645545723700653     
   2.4000000000000004        26.400000000000002        4.0537595564804656     
   2.4000000000000004        27.200000000000003        4.0591292235027776     
   2.4000000000000004        28.000000000000000        4.0785877831618267     
   2.4000000000000004        28.800000000000001        4.1110093712296427     
   2.4000000000000004        29.600000000000001        4.1533257342063523     
   2.4000000000000004        30.400000000000002        4.2032434089579436     
   2.4000000000000004        31.200000000000003        4.2508344421860489     
   2.4000000000000004        32.000000000000000        4.2973232052374417     

   3.2000000000000002       0.80000000000000004        4.3797653188277392     
   3.2000000000000002        1.6000000000000001        4.4109404906137701     
   3.2000000000000002        2.4000000000000004        4.4415345690324193     
   3.2000000000000002        3.2000000000000002        4.4717839373309456     
   3.2000000000000002        4.0000000000000000        4.4932237573895932     
   3.2000000000000002        4.8000000000000007        4.4891561232100949     
   3.2000000000000002        5.6000000000000005        4.4965756173078200     
   3.2000000000000002        6.4000000000000004        4.4984353374983899     
   3.2000000000000002        7.2000000000000002        4.4937345150237000     
   3.2000000000000002        8.0000000000000000        4.4918465708992903     
   3.2000000000000002        8.8000000000000007        4.4960338190786997     
   3.2000000000000002        9.6000000000000014        4.4929631857964774     
   3.2000000000000002        10.400000000000000        4.5000079809241482     
   3.2000000000000002        11.200000000000001        4.5005043131354050     
   3.2000000000000002        12.000000000000000        4.4895958138498244     
   3.2000000000000002        12.800000000000001        4.4950293305528293     
   3.2000000000000002        13.600000000000001        4.4929684136436192     
   3.2000000000000002        14.400000000000000        4.4967290363948731     
   3.2000000000000002        15.200000000000001        4.4919000178219219     
   3.2000000000000002        16.000000000000000        4.4893099844794566     
   3.2000000000000002        16.800000000000001        4.4885925702434060     
   3.2000000000000002        17.600000000000001        4.4648483800479593     
   3.2000000000000002        18.400000000000002        4.4390866034717318     
   3.2000000000000002        19.200000000000003        4.4137355605873347     
   3.2000000000000002        20.000000000000000        4.3871737014131025     
   3.2000000000000002        20.800000000000001        4.3625932479747052     
   3.2000000000000002        21.600000000000001        4.3328961050997110     
   3.2000000000000002        22.400000000000002        4.2896035045400565     
   3.2000000000000002        23.200000000000003        4.2340687583976102     
   3.2000000000000002        24.000000000000000        4.1725173571148879     
   3.2000000000000002        24.800000000000001        4.1173650833124817     
   3.2000000000000002        25.600000000000001        4.0790009808125367     
   3.2000000000000002        26.400000000000002        4.0637436960032698     
   3.2000000000000002        27.200000000000003        4.0717704725195372     
   3.2000000000000002        28.000000000000000        4.1005005816143569     
   3.2000000000000002        28.800000000000001        4.1459475446471785     
   3.2000000000000002        29.600000000000001        4.2022594576085517     
   3.2000000000000002        30.400000000000002        4.2601822853222604     
   3.2000000000000002        31.200000000000003        4.3102262686367689     
   3.2000000000000002        32.000000000000000        4.3490980988399945     

   4.0000000000000000       0.80000000000000004        4.3252201334961065     
   4.0000000000000000        1.6000000000000001        4.3231596367643945     
   4.0000000000000000        2.4000000000000004        4.3401105893423972     
   4.0000000000000000        3.2000000000000002        4.3675550048742364     
   4.0000000000000000        4.0000000000000000        4.3925015761949240     
   4.0000000000000000        4.8000000000000007        4.4134723997789038     
   4.0000000000000000        5.6000000000000005        4.4299665855409724     
   4.0000000000000000        6.4000000000000004        4.4523008785204858     
   4.0000000000000000        7.2000000000000002        4.4802968587092469     
   4.0000000000000000        8.0000000000000000        4.4916858590753677     
   4.0000000000000000        8.8000000000000007        4.4910412328959293     
   4.0000000000000000        9.6000000000000014        4.4963181812093502     
   4.0000000000000000        10.400000000000000        4.4956994439840781     
   4.0000000000000000        11.200000000000001        4.4911273347027034     
   4.0000000000000000        12.000000000000000        4.4900053914354388     
   4.0000000000000000        12.800000000000001        4.4916589644513367     
   4.0000000000000000        13.600000000000001        4.4773226029401050     
   4.0000000000000000        14.400000000000000        4.4493661536809208     
   4.0000000000000000        15.200000000000001        4.4236366512565510     
   4.0000000000000000        16.000000000000000        4.3997136047171974     
   4.0000000000000000        16.800000000000001        4.3762551590933425     
   4.0000000000000000        17.600000000000001        4.3542346003637693     
   4.0000000000000000        18.400000000000002        4.3317076777360972     
   4.0000000000000000        19.200000000000003        4.3140523936333173     
   4.0000000000000000        20.000000000000000        4.3064389595517572     
   4.0000000000000000        20.800000000000001        4.3158278910778387     
   4.0000000000000000        21.600000000000001        4.3332491540978904     
   4.0000000000000000        22.400000000000002        4.3279461332115368     
   4.0000000000000000        23.200000000000003        4.2846396252157968     
   4.0000000000000000        24.000000000000000        4.2180500542891339     
   4.0000000000000000        24.800000000000001        4.1505714736955355     
   4.0000000000000000        25.600000000000001        4.1004439958411716     
   4.0000000000000000        26.400000000000002        4.0791261344929310     
   4.0000000000000000        27.200000000000003        4.0889646458576694     
   4.0000000000000000        28.000000000000000        4.1274551646898638     
   4.0000000000000000        28.800000000000001        4.1844679146666843     
   4.0000000000000000        29.600000000000001        4.2505226836953476     
   4.0000000000000000        30.400000000000002        4.3090726670964594     
   4.0000000000000000        31.200000000000003        4.3411417043140199     
   4.0000000000000000        32.000000000000000        4.3404764483399481     

   4.8000000000000007       0.80000000000000004        4.0984570511394587     
   4.8000000000000007        1.6000000000000001        4.0357040010504166     
   4.8000000000000007        2.4000000000000004        4.0422790377805438     
   4.8000000000000007        3.2000000000000002        4.0605329154981842     
   4.8000000000000007        4.0000000000000000        4.0809818495536021     
   4.8000000000000007        4.8000000000000007        4.1002023590921048     
   4.8000000000000007        5.6000000000000005        4.1196300769037659     
   4.8000000000000007        6.4000000000000004        4.1427467405446761     
   4.8000000000000007        7.2000000000000002        4.1751442088203889     
   4.8000000000000007        8.0000000000000000        4.2212142746068331     
   4.8000000000000007        8.8000000000000007        4.3112751325308851     
   4.8000000000000007        9.6000000000000014        4.4295065438288788     
   4.8000000000000007        10.400000000000000        4.4880666269864431     
   4.8000000000000007        11.200000000000001        4.4691847897202948     
   4.8000000000000007        12.000000000000000        4.3812375811855704     
   4.8000000000000007        12.800000000000001        4.2523561273342736     
   4.8000000000000007        13.600000000000001        4.1703837070811485     
   4.8000000000000007        14.400000000000000        4.1341114502801997     
   4.8000000000000007        15.200000000000001        4.1045907168723703     
   4.8000000000000007        16.000000000000000        4.0808417125109200     
   4.8000000000000007        16.800000000000001        4.0626931324171904     
   4.8000000000000007        17.600000000000001        4.0485732634624982     
   4.8000000000000007        18.400000000000002        4.0343901485085469     
   4.8000000000000007        19.200000000000003        4.0235767733231684     
   4.8000000000000007        20.000000000000000        4.0279463799194160     
   4.8000000000000007        20.800000000000001        4.0981951005438226     
   4.8000000000000007        21.600000000000001        4.2399018695897261     
   4.8000000000000007        22.400000000000002        4.3333736669293765     
   4.8000000000000007        23.200000000000003        4.3251545803817084     
   4.8000000000000007        24.000000000000000        4.2630043495069136     
   4.8000000000000007        24.800000000000001        4.1861812586535585     
   4.8000000000000007        25.600000000000001        4.1261436771370414     
   4.8000000000000007        26.400000000000002        4.1003070891700961     
   4.8000000000000007        27.200000000000003        4.1109503986460645     
   4.8000000000000007        28.000000000000000        4.1561496958994750     
   4.8000000000000007        28.800000000000001        4.2241893445465548     
   4.8000000000000007        29.600000000000001        4.2949442643496711     
   4.8000000000000007        30.400000000000002        4.3443092679140811     
   4.8000000000000007        31.200000000000003        4.3348659433286540     
   4.8000000000000007        32.000000000000000        4.2342959162904572     

   5.6000000000000005       0.80000000000000004        3.4957013280578786     
   5.6000000000000005        1.6000000000000001        3.4965555503196972     
   5.6000000000000005        2.4000000000000004        3.4882468636555513     
   5.6000000000000005        3.2000000000000002        3.5001849209207174     
   5.6000000000000005        4.0000000000000000        3.4906247087451083     
   5.6000000000000005        4.8000000000000007        3.4946659894962186     
   5.6000000000000005        5.6000000000000005        3.4912883412312379     
   5.6000000000000005        6.4000000000000004        3.4895541754174264     
   5.6000000000000005        7.2000000000000002        3.4977474526673724     
   5.6000000000000005        8.0000000000000000        3.4898160232511155     
   5.6000000000000005        8.8000000000000007        3.5002754096219917     
   5.6000000000000005        9.6000000000000014        4.0743265563467359     
   5.6000000000000005        10.400000000000000        4.1660677287585148     
   5.6000000000000005        11.200000000000001        4.1454166558064580     
   5.6000000000000005        12.000000000000000        4.0263862303254134     
   5.6000000000000005        12.800000000000001        3.4995749287261471     
   5.6000000000000005        13.600000000000001        3.4951520083967544     
   5.6000000000000005        14.400000000000000        3.4920391003047988     
   5.6000000000000005        15.200000000000001        3.4996555796652964     
   5.6000000000000005        16.000000000000000        3.4943412485913310     
   5.6000000000000005        16.800000000000001        3.4953057278619477     
   5.6000000000000005        17.600000000000001        3.4978086752463202     
   5.6000000000000005        18.400000000000002        3.4920283680069382     
   5.6000000000000005        19.200000000000003        3.4963152494928766     
   5.6000000000000005        20.000000000000000        3.4889192462047691     
   5.6000000000000005        20.800000000000001        3.4992345765247532     
   5.6000000000000005        21.600000000000001        4.1054146597293393     
   5.6000000000000005        22.400000000000002        4.3247536685398691     
   5.6000000000000005        23.200000000000003        4.3609873935622412     
   5.6000000000000005        24.000000000000000        4.3067912317427828     
   5.6000000000000005        24.800000000000001        4.2238022158906601     
   5.6000000000000005        25.600000000000001        4.1528519651451692     
   5.6000000000000005        26.400000000000002        4.1238286858641766     
   5.6000000000000005        27.200000000000003        4.1360294844147889     
   5.6000000000000005        28.000000000000000        4.1866031376700263     
   5.6000000000000005        28.800000000000001        4.2615749511210890     
   5.6000000000000005        29.600000000000001        4.3345159783026661     
   5.6000000000000005        30.400000000000002        4.3688411145939687     
   5.6000000000000005        31.200000000000003        4.3104031860405145     
   5.6000000000000005        32.000000000000000        4.0896046838313245     

   6.4000000000000004       0.80000000000000004        3.4912163313345816     
   6.4000000000000004        1.6000000000000001        3.4863664407204356     
   6.4000000000000004        2.4000000000000004        3.4982169845824465     
   6.4000000000000004        3.2000000000000002        3.4963791188584015     
   6.4000000000000004        4.0000000000000000        3.4920875834096288     
   6.4000000000000004        4.8000000000000007        3.4974541456271018     
   6.4000000000000004        5.6000000000000005        3.4938396508898379     
   6.4000000000000004        6.4000000000000004        3.4954065162568173     
   6.4000000000000004        7.2000000000000002        3.4943917096258832     
   6.4000000000000004        8.0000000000000000        3.4932197506362037     
   6.4000000000000004        8.8000000000000007        3.4952985128140135     
   6.4000000000000004        9.6000000000000014        3.4959930436494928     
   6.4000000000000004        10.400000000000000        3.4947901333933742     
   6.4000000000000004        11.200000000000001        3.4983034272902298     
   6.4000000000000004        12.000000000000000        3.4869635257401717     
   6.4000000000000004        12.800000000000001        3.4984689118538022     
   6.4000000000000004        13.600000000000001        3.4930531961117857     
   6.4000000000000004        14.400000000000000        3.4897490193639191     
   6.4000000000000004        15.200000000000001        3.4869544182767034     
   6.4000000000000004        16.000000000000000        3.4977873372718973     
   6.4000000000000004        16.800000000000001        3.4956984485962836     
   6.4000000000000004        17.600000000000001        3.4964251384091445     
   6.4000000000000004        18.400000000000002        3.4900971145697124     
   6.4000000000000004        19.200000000000003        3.4928835408147250     
   6.4000000000000004        20.000000000000000        3.4897259492650723     
   6.4000000000000004        20.800000000000001        3.4890009532174329     
   6.4000000000000004        21.600000000000001        4.0453432471303428     
   6.4000000000000004        22.400000000000002        4.3252030654092213     
   6.4000000000000004        23.200000000000003        4.3931276920555362     
   6.4000000000000004        24.000000000000000        4.3481420975712908     
   6.4000000000000004        24.800000000000001        4.2595879645978796     
   6.4000000000000004        25.600000000000001        4.1844442142710241     
   6.4000000000000004        26.400000000000002        4.1493388957408817     
   6.4000000000000004        27.200000000000003        4.1639961608440714     
   6.4000000000000004        28.000000000000000        4.2184102757998341     
   6.4000000000000004        28.800000000000001        4.2971108979542825     
   6.4000000000000004        29.600000000000001        4.3693103742462114     
   6.4000000000000004        30.400000000000002        4.3894199606997830     
   6.4000000000000004        31.200000000000003        4.2988824007637394     
   6.4000000000000004        32.000000000000000        4.0184692088908731     

   7.2000000000000002       0.80000000000000004        3.4936377256315065     
   7.2000000000000002        1.6000000000000001        3.4874737225039345     
   7.2000000000000002        2.4000000000000004        3.4969114155543712     
   7.2000000000000002        3.2000000000000002        3.4854854510640720     
   7.2000000000000002        4.0000000000000000        3.4923722568537432     
   7.2000000000000002        4.8000000000000007        3.4947298228294272     
   7.2000000000000002        5.6000000000000005        3.4979455479189010     
   7.2000000000000002        6.4000000000000004        3.4900376814962821     
   7.2000000000000002        7.2000000000000002        3.4975073103381726     
   7.2000000000000002        8.0000000000000000        3.4946795308260370     
   7.2000000000000002        8.8000000000000007        3.4932802441591475     
   7.2000000000000002        9.6000000000000014        3.4903451344701395     
   7.2000000000000002        10.400000000000000        3.4885220909262120     
   7.2000000000000002        11.200000000000001        3.4910582733670990     
   7.2000000000000002        12.000000000000000        3.4910551511767243     
   7.2000000000000002        12.800000000000001        3.4958081744451195     
   7.2000000000000002        13.600000000000001        3.4952934469440429     
   7.2000000000000002        14.400000000000000        3.4942620771901800     
   7.2000000000000002        15.200000000000001        3.4915038134310725     
   7.2000000000000002        16.000000000000000        3.4941654626158907     
   7.2000000000000002        16.800000000000001        3.4969959682015817     
   7.2000000000000002        17.600000000000001        3.4989584912822029     
   7.2000000000000002        18.400000000000002        3.4896255898021415     
   7.2000000000000002        19.200000000000003        3.4959580641220946     
   7.2000000000000002        20.000000000000000        3.4934313477481806     
   7.2000000000000002        20.800000000000001        3.4990849058740396     
   7.2000000000000002        21.600000000000001        4.0509568492279566     
   7.2000000000000002        22.400000000000002        4.3440258832738463     
   7.2000000000000002        23.200000000000003        4.4270413901121026     
   7.2000000000000002        24.000000000000000        4.3829533595369803     
   7.2000000000000002        24.800000000000001        4.2931162295431520     
   7.2000000000000002        25.600000000000001        4.2150288155963107     
   7.2000000000000002        26.400000000000002        4.1752152673179390     
   7.2000000000000002        27.200000000000003        4.1891902721444056     
   7.2000000000000002        28.000000000000000        4.2487385798404951     
   7.2000000000000002        28.800000000000001        4.3320325758135176     
   7.2000000000000002        29.600000000000001        4.4031461055533985     
   7.2000000000000002        30.400000000000002        4.4154290377960708     
   7.2000000000000002        31.200000000000003        4.3079417901739214     
   7.2000000000000002        32.000000000000000        4.0156100092800182     

   8.0000000000000000       0.80000000000000004        3.4897220477772888     
   8.0000000000000000        1.6000000000000001        3.4940866625412923     
   8.0000000000000000        2.4000000000000004        3.4982806490862139     
   8.0000000000000000        3.2000000000000002        3.5026347849411503     
   8.0000000000000000        4.0000000000000000        3.4893511689495069     
   8.0000000000000000        4.8000000000000007        3.4877107050243259     
   8.0000000000000000        5.6000000000000005        3.4953202478162155     
   8.0000000000000000        6.4000000000000004        3.4945719832365394     
   8.0000000000000000        7.2000000000000002        3.4911291637357338     
   8.0000000000000000        8.0000000000000000        3.4953856724659382     
   8.0000000000000000        8.8000000000000007        3.4927125818389579     
   8.0000000000000000        9.6000000000000014        3.4865607268687322     
   8.0000000000000000        10.400000000000000        3.4951230072110566     
   8.0000000000000000        11.200000000000001        3.4952401323914839     
   8.0000000000000000        12.000000000000000        3.4902512250538811     
   8.0000000000000000        12.800000000000001        3.4958665780321372     
   8.0000000000000000        13.600000000000001        3.4960855809582267     
   8.0000000000000000        14.400000000000000        3.4954803885110315     
   8.0000000000000000        15.200000000000001        3.4918589834989517     
   8.0000000000000000        16.000000000000000        3.4948266112548954     
   8.0000000000000000        16.800000000000001        3.4995026413823376     
   8.0000000000000000        17.600000000000001        3.4991325708267285     
   8.0000000000000000        18.400000000000002        3.4963841648970813     
   8.0000000000000000        19.200000000000003        3.4910378880349322     
   8.0000000000000000        20.000000000000000        3.4948625551809669     
   8.0000000000000000        20.800000000000001        3.4891429322417475     
   8.0000000000000000        21.600000000000001        4.0718664214593598     
   8.0000000000000000        22.400000000000002        4.3738210713152554     
   8.0000000000000000        23.200000000000003        4.4587813060669372     
   8.0000000000000000        24.000000000000000        4.4149524823384230     
   8.0000000000000000        24.800000000000001        4.3226843629748046     
   8.0000000000000000        25.600000000000001        4.2396936299447052     
   8.0000000000000000        26.400000000000002        4.2003641153350886     
   8.0000000000000000        27.200000000000003        4.2141653189430768     
   8.0000000000000000        28.000000000000000        4.2755098729988354     
   8.0000000000000000        28.800000000000001        4.3620138331700602     
   8.0000000000000000        29.600000000000001        4.4340333386932995     
   8.0000000000000000        30.400000000000002        4.4429701569931277     
   8.0000000000000000        31.200000000000003        4.3295465386849381     
   8.0000000000000000        32.000000000000000        4.0281855027138800     

   8.8000000000000007       0.80000000000000004        3.5002491365880459     
   8.8000000000000007        1.6000000000000001        3.4973255148216764     
   8.8000000000000007        2.4000000000000004        3.4967481182970102     
   8.8000000000000007        3.2000000000000002        3.4954502555786462     
   8.8000000000000007        4.0000000000000000        3.5015783982575996     
   8.8000000000000007        4.8000000000000007        3.4928013635423638     
   8.8000000000000007        5.6000000000000005        3.4870026871664712     
   8.8000000000000007        6.4000000000000004        3.4954905713701758     
   8.8000000000000007        7.2000000000000002        3.4896482741233417     
   8.8000000000000007        8.0000000000000000        3.4925543604928118     
   8.8000000000000007        8.8000000000000007        3.4885365207610408     
   8.8000000000000007        9.6000000000000014        3.4949430456393320     
   8.8000000000000007        10.400000000000000        3.4986858767560665     
   8.8000000000000007        11.200000000000001        3.4947669877900149     
   8.8000000000000007        12.000000000000000        3.4954363459521067     
   8.8000000000000007        12.800000000000001        3.4939919577744702     
   8.8000000000000007        13.600000000000001        3.4979733119247509     
   8.8000000000000007        14.400000000000000        3.4946837195727851     
   8.8000000000000007        15.200000000000001        3.5003500811423462     
   8.8000000000000007        16.000000000000000        3.4956956084476372     
   8.8000000000000007        16.800000000000001        3.4909265636550724     
   8.8000000000000007        17.600000000000001        3.4940910350320151     
   8.8000000000000007        18.400000000000002        3.4961168729512466     
   8.8000000000000007        19.200000000000003        3.4919946252475844     
   8.8000000000000007        20.000000000000000        3.4904572813517087     
   8.8000000000000007        20.800000000000001        3.4994966939522261     
   8.8000000000000007        21.600000000000001        4.0951553733083559     
   8.8000000000000007        22.400000000000002        4.4037587779494807     
   8.8000000000000007        23.200000000000003        4.4858335272851342     
   8.8000000000000007        24.000000000000000        4.4415321783517498     
   8.8000000000000007        24.800000000000001        4.3468250687700047     
   8.8000000000000007        25.600000000000001        4.2626272758271213     
   8.8000000000000007        26.400000000000002        4.2225065046968222     
   8.8000000000000007        27.200000000000003        4.2388869813271395     
   8.8000000000000007        28.000000000000000        4.3018286760298565     
   8.8000000000000007        28.800000000000001        4.3880256980912131     
   8.8000000000000007        29.600000000000001        4.4597468351656699     
   8.8000000000000007        30.400000000000002        4.4696147204713252     
   8.8000000000000007        31.200000000000003        4.3535163303630311     
   8.8000000000000007        32.000000000000000        4.0439052110771208     

   9.6000000000000014       0.80000000000000004        3.4880280307134504     
   9.6000000000000014        1.6000000000000001        3.4894144061968433     
   9.6000000000000014        2.4000000000000004        3.4981489539419930     
   9.6000000000000014        3.2000000000000002        3.5008584400165930     
   9.6000000000000014        4.0000000000000000        3.4912192587155442     
   9.6000000000000014        4.8000000000000007        3.4944990372612299     
   9.6000000000000014        5.6000000000000005        3.4954052709783112     
   9.6000000000000014        6.4000000000000004        3.4918649477231876     
   9.6000000000000014        7.2000000000000002        3.4860459453494812     
   9.6000000000000014        8.0000000000000000        3.5021464839237524     
   9.6000000000000014        8.8000000000000007        3.4986465706308230     
   9.6000000000000014        9.6000000000000014        3.4969585117608988     
   9.6000000000000014        10.400000000000000        3.4974850991718665     
   9.6000000000000014        11.200000000000001        3.4979541127484266     
   9.6000000000000014        12.000000000000000        3.4948091966992312     
   9.6000000000000014        12.800000000000001        3.4920581839040143     
   9.6000000000000014        13.600000000000001        3.4967934944258361     
   9.6000000000000014        14.400000000000000        3.4926914134823361     
   9.6000000000000014        15.200000000000001        3.5007812340963516     
   9.6000000000000014        16.000000000000000        3.4978121409718543     
   9.6000000000000014        16.800000000000001        3.4907435701571283     
   9.6000000000000014        17.600000000000001        3.4949718661603608     
   9.6000000000000014        18.400000000000002        3.4965701781541938     
   9.6000000000000014        19.200000000000003        3.4926040606568649     
   9.6000000000000014        20.000000000000000        3.4946524033771156     
   9.6000000000000014        20.800000000000001        3.4866256060009970     
   9.6000000000000014        21.600000000000001        4.1264972154846289     
   9.6000000000000014        22.400000000000002        4.4345727075894423     
   9.6000000000000014        23.200000000000003        4.4903742663085673     
   9.6000000000000014        24.000000000000000        4.4583397504382951     
   9.6000000000000014        24.800000000000001        4.3658363355443601     
   9.6000000000000014        25.600000000000001        4.2816215727120133     
   9.6000000000000014        26.400000000000002        4.2413972150951205     
   9.6000000000000014        27.200000000000003        4.2592927452072518     
   9.6000000000000014        28.000000000000000        4.3238295972735905     
   9.6000000000000014        28.800000000000001        4.4101795248447306     
   9.6000000000000014        29.600000000000001        4.4801750995700891     
   9.6000000000000014        30.400000000000002        4.4903201739157552     
   9.6000000000000014        31.200000000000003        4.3753271781898109     
   9.6000000000000014        32.000000000000000        4.0629791558324735     

   10.400000000000000       0.80000000000000004        3.4970902168864884     
   10.400000000000000        1.6000000000000001        3.4914187245321817     
   10.400000000000000        2.4000000000000004        3.4892233655924891     
   10.400000000000000        3.2000000000000002        3.4924833246642306     
   10.400000000000000        4.0000000000000000        3.4966878424228618     
   10.400000000000000        4.8000000000000007        3.4999968849144460     
   10.400000000000000        5.6000000000000005        3.4914497900454489     
   10.400000000000000        6.4000000000000004        3.4926812027989693     
   10.400000000000000        7.2000000000000002        3.4866718553444627     
   10.400000000000000        8.0000000000000000        3.4957862206700341     
   10.400000000000000        8.8000000000000007        3.4956832251196763     
   10.400000000000000        9.6000000000000014        3.4977216927754382     
   10.400000000000000        10.400000000000000        3.4875346330273413     
   10.400000000000000        11.200000000000001        3.4876266046202260     
   10.400000000000000        12.000000000000000        3.4886520611742622     
   10.400000000000000        12.800000000000001        3.4951206478929162     
   10.400000000000000        13.600000000000001        3.4919970227913013     
   10.400000000000000        14.400000000000000        3.4879361583361841     
   10.400000000000000        15.200000000000001        3.4874060809569554     
   10.400000000000000        16.000000000000000        3.4978149144993123     
   10.400000000000000        16.800000000000001        3.4924711513130293     
   10.400000000000000        17.600000000000001        3.4958433186131246     
   10.400000000000000        18.400000000000002        3.4972490176554643     
   10.400000000000000        19.200000000000003        3.4991447379848601     
   10.400000000000000        20.000000000000000        3.4881377549429855     
   10.400000000000000        20.800000000000001        3.4933854646154803     
   10.400000000000000        21.600000000000001        4.1588166610734172     
   10.400000000000000        22.400000000000002        4.4652821891204644     
   10.400000000000000        23.200000000000003        4.4897711921068089     
   10.400000000000000        24.000000000000000        4.4681060503220840     
   10.400000000000000        24.800000000000001        4.3779697056222364     
   10.400000000000000        25.600000000000001        4.2950277300347803     
   10.400000000000000        26.400000000000002        4.2566644043051607     
   10.400000000000000        27.200000000000003        4.2767486731770097     
   10.400000000000000        28.000000000000000        4.3436299934694560     
   10.400000000000000        28.800000000000001        4.4278722353520816     
   10.400000000000000        29.600000000000001        4.4956034832374288     
   10.400000000000000        30.400000000000002        4.4932874109573282     
   10.400000000000000        31.200000000000003        4.3946198494940809     
   10.400000000000000        32.000000000000000        4.0794573036825295     

   11.200000000000001       0.80000000000000004        3.4936697778432118     
   11.200000000000001        1.6000000000000001        3.4865777427577673     
   11.200000000000001        2.4000000000000004        3.4911616538422212     
   11.200000000000001        3.2000000000000002        3.4978277334789332     
   11.200000000000001        4.0000000000000000        3.4974914321918886     
   11.200000000000001        4.8000000000000007        3.4975553551234100     
   11.200000000000001        5.6000000000000005        3.4914067444880459     
   11.200000000000001        6.4000000000000004        3.4873902436356605     
   11.200000000000001        7.2000000000000002        3.4982486138361022     
   11.200000000000001        8.0000000000000000        3.4933004215072962     
   11.200000000000001        8.8000000000000007        3.4961109384049474     
   11.200000000000001        9.6000000000000014        3.4976631010426229     
   11.200000000000001        10.400000000000000        3.4963668742329466     
   11.200000000000001        11.200000000000001        3.4868130656233349     
   11.200000000000001        12.000000000000000        3.4906792819010923     
   11.200000000000001        12.800000000000001        3.4899739939941208     
   11.200000000000001        13.600000000000001        3.4969288074254510     
   11.200000000000001        14.400000000000000        3.4921013831570908     
   11.200000000000001        15.200000000000001        3.4996891999784077     
   11.200000000000001        16.000000000000000        3.4985382016997102     
   11.200000000000001        16.800000000000001        3.4929078808688407     
   11.200000000000001        17.600000000000001        3.4959277897151217     
   11.200000000000001        18.400000000000002        3.4850360409522803     
   11.200000000000001        19.200000000000003        3.4981505886290187     
   11.200000000000001        20.000000000000000        3.4930735468446406     
   11.200000000000001        20.800000000000001        3.4864078045606486     
   11.200000000000001        21.600000000000001        4.2066912721087304     
   11.200000000000001        22.400000000000002        4.4923489183383447     
   11.200000000000001        23.200000000000003        4.4988061731367104     
   11.200000000000001        24.000000000000000        4.4727245400946041     
   11.200000000000001        24.800000000000001        4.3854017676605661     
   11.200000000000001        25.600000000000001        4.3046017667949714     
   11.200000000000001        26.400000000000002        4.2697239909236560     
   11.200000000000001        27.200000000000003        4.2911326062183841     
   11.200000000000001        28.000000000000000        4.3588873294678585     
   11.200000000000001        28.800000000000001        4.4417012842428587     
   11.200000000000001        29.600000000000001        4.4899873500606660     
   11.200000000000001        30.400000000000002        4.4983784471627626     
   11.200000000000001        31.200000000000003        4.4122271944854283     
   11.200000000000001        32.000000000000000        4.0965707039296984     

   12.000000000000000       0.80000000000000004        3.4973230821242445     
   12.000000000000000        1.6000000000000001        3.4876180123865841     
   12.000000000000000        2.4000000000000004        3.4937398542615896     
   12.000000000000000        3.2000000000000002        3.4960224351537907     
   12.000000000000000        4.0000000000000000        3.4962194105411561     
   12.000000000000000        4.8000000000000007        3.4936849219730073     
   12.000000000000000        5.6000000000000005        3.4898835559501440     
   12.000000000000000        6.4000000000000004        3.4867897933203311     
   12.000000000000000        7.2000000000000002        3.4984517173629128     
   12.000000000000000        8.0000000000000000        3.4956216956402182     
   12.000000000000000        8.8000000000000007        3.4957934949304432     
   12.000000000000000        9.6000000000000014        3.4938193614614197     
   12.000000000000000        10.400000000000000        3.4958605633657145     
   12.000000000000000        11.200000000000001        3.4939629241017860     
   12.000000000000000        12.000000000000000        3.4974708872091536     
   12.000000000000000        12.800000000000001        3.4973355292063388     
   12.000000000000000        13.600000000000001        3.4962753162146782     
   12.000000000000000        14.400000000000000        3.4901367374803458     
   12.000000000000000        15.200000000000001        3.4991508042056809     
   12.000000000000000        16.000000000000000        3.4923730688167964     
   12.000000000000000        16.800000000000001        3.4931150832801583     
   12.000000000000000        17.600000000000001        3.4971862741700934     
   12.000000000000000        18.400000000000002        3.4884705962050098     
   12.000000000000000        19.200000000000003        3.4993952779222983     
   12.000000000000000        20.000000000000000        3.4855020139702457     
   12.000000000000000        20.800000000000001        3.4950515860788061     
   12.000000000000000        21.600000000000001        4.2908759261701519     
   12.000000000000000        22.400000000000002        4.4985381229439136     
   12.000000000000000        23.200000000000003        4.4919915052380111     
   12.000000000000000        24.000000000000000        4.4741177836978858     
   12.000000000000000        24.800000000000001        4.3889664053857880     
   12.000000000000000        25.600000000000001        4.3115838716625827     
   12.000000000000000        26.400000000000002        4.2803481024784951     
   12.000000000000000        27.200000000000003        4.3030812540875241     
   12.000000000000000        28.000000000000000        4.3703483437939568     
   12.000000000000000        28.800000000000001        4.4507831926791344     
   12.000000000000000        29.600000000000001        4.4990132954352857     
   12.000000000000000        30.400000000000002        4.4977942786867136     
   12.000000000000000        31.200000000000003        4.4295293691594466     
   12.000000000000000        32.000000000000000        4.1140208836337990     

   12.800000000000001       0.80000000000000004        3.4949878981006166     
   12.800000000000001        1.6000000000000001        3.4905967747787199     
   12.800000000000001        2.4000000000000004        3.4959044612941317     
   12.800000000000001        3.2000000000000002        3.4947844227854623     
   12.800000000000001        4.0000000000000000        3.4948245690553459     
   12.800000000000001        4.8000000000000007        3.4925000168598079     
   12.800000000000001        5.6000000000000005        3.4888505255810633     
   12.800000000000001        6.4000000000000004        3.4838256811590935     
   12.800000000000001        7.2000000000000002        3.4972057656693707     
   12.800000000000001        8.0000000000000000        3.4974863031939010     
   12.800000000000001        8.8000000000000007        3.4955036079202122     
   12.800000000000001        9.6000000000000014        3.4938322752496433     
   12.800000000000001        10.400000000000000        3.5007309132599898     
   12.800000000000001        11.200000000000001        3.4994585374067366     
   12.800000000000001        12.000000000000000        3.4907196768120783     
   12.800000000000001        12.800000000000001        3.4912109327350622     
   12.800000000000001        13.600000000000001        3.4899655159170271     
   12.800000000000001        14.400000000000000        3.4872698150991384     
   12.800000000000001        15.200000000000001        3.4979351959252463     
   12.800000000000001        16.000000000000000        3.4986429221582633     
   12.800000000000001        16.800000000000001        3.4968426064908353     
   12.800000000000001        17.600000000000001        3.4985542944609729     
   12.800000000000001        18.400000000000002        3.4901174831943615     
   12.800000000000001        19.200000000000003        3.4990844545278228     
   12.800000000000001        20.000000000000000        3.5002224795609953     
   12.800000000000001        20.800000000000001        4.0453562323680998     
   12.800000000000001        21.600000000000001        4.4000481079510285     
   12.800000000000001        22.400000000000002        4.4923850893853503     
   12.800000000000001        23.200000000000003        4.4948318072250251     
   12.800000000000001        24.000000000000000        4.4721053619688167     
   12.800000000000001        24.800000000000001        4.3902694265454452     
   12.800000000000001        25.600000000000001        4.3150509741035616     
   12.800000000000001        26.400000000000002        4.2862187048330416     
   12.800000000000001        27.200000000000003        4.3115942736046744     
   12.800000000000001        28.000000000000000        4.3802666759826074     
   12.800000000000001        28.800000000000001        4.4593991249204512     
   12.800000000000001        29.600000000000001        4.4993561880585196     
   12.800000000000001        30.400000000000002        4.4984486342216812     
   12.800000000000001        31.200000000000003        4.4449680654036250     
   12.800000000000001        32.000000000000000        4.1312086384982196     

   13.600000000000001       0.80000000000000004        3.5019849515561385     
   13.600000000000001        1.6000000000000001        3.4911911972520473     
   13.600000000000001        2.4000000000000004        3.4960015742995103     
   13.600000000000001        3.2000000000000002        3.4933886116906456     
   13.600000000000001        4.0000000000000000        3.4892523025043141     
   13.600000000000001        4.8000000000000007        3.4874147827374995     
   13.600000000000001        5.6000000000000005        3.5014337229669605     
   13.600000000000001        6.4000000000000004        3.4969374856718880     
   13.600000000000001        7.2000000000000002        3.4965677348754105     
   13.600000000000001        8.0000000000000000        3.4973606459065749     
   13.600000000000001        8.8000000000000007        3.4972722646010053     
   13.600000000000001        9.6000000000000014        3.4994054102200360     
   13.600000000000001        10.400000000000000        3.4872344038387264     
   13.600000000000001        11.200000000000001        3.4886588271277255     
   13.600000000000001        12.000000000000000        3.4947078317313363     
   13.600000000000001        12.800000000000001        3.4948663299757765     
   13.600000000000001        13.600000000000001        3.4997812949771672     
   13.600000000000001        14.400000000000000        3.4979288775596342     
   13.600000000000001        15.200000000000001        3.4921698280736937     
   13.600000000000001        16.000000000000000        3.4871541581719168     
   13.600000000000001        16.800000000000001        3.4984010248220727     
   13.600000000000001        17.600000000000001        3.4959194095115107     
   13.600000000000001        18.400000000000002        3.5023037757874005     
   13.600000000000001        19.200000000000003        3.5009546664284792     
   13.600000000000001        20.000000000000000        3.4868728571346295     
   13.600000000000001        20.800000000000001        4.1288672865092542     
   13.600000000000001        21.600000000000001        4.4484299851470652     
   13.600000000000001        22.400000000000002        4.4951514532824612     
   13.600000000000001        23.200000000000003        4.4924349453047148     
   13.600000000000001        24.000000000000000        4.4679387790212113     
   13.600000000000001        24.800000000000001        4.3877284319189060     
   13.600000000000001        25.600000000000001        4.3181673227442685     
   13.600000000000001        26.400000000000002        4.2913953424629989     
   13.600000000000001        27.200000000000003        4.3178070810588043     
   13.600000000000001        28.000000000000000        4.3866088353204287     
   13.600000000000001        28.800000000000001        4.4638666463302012     
   13.600000000000001        29.600000000000001        4.4953637117371503     
   13.600000000000001        30.400000000000002        4.4990841532246675     
   13.600000000000001        31.200000000000003        4.4584522769313910     
   13.600000000000001        32.000000000000000        4.1462573442259165     

   14.400000000000000       0.80000000000000004        3.5006034469350271     
   14.400000000000000        1.6000000000000001        3.4895681713575053     
   14.400000000000000        2.4000000000000004        3.4933294294219586     
   14.400000000000000        3.2000000000000002        3.4923256336911437     
   14.400000000000000        4.0000000000000000        3.4898262882708564     
   14.400000000000000        4.8000000000000007        3.4885154152944411     
   14.400000000000000        5.6000000000000005        3.4995015304993262     
   14.400000000000000        6.4000000000000004        3.4874650367310327     
   14.400000000000000        7.2000000000000002        3.4870162878043551     
   14.400000000000000        8.0000000000000000        3.4986307662933851     
   14.400000000000000        8.8000000000000007        3.4983858351645813     
   14.400000000000000        9.6000000000000014        3.4967850360283905     
   14.400000000000000        10.400000000000000        3.4990964997923011     
   14.400000000000000        11.200000000000001        3.4864860470827579     
   14.400000000000000        12.000000000000000        3.4897957731877978     
   14.400000000000000        12.800000000000001        3.4885241809487257     
   14.400000000000000        13.600000000000001        3.4895830811669493     
   14.400000000000000        14.400000000000000        3.4919833816469366     
   14.400000000000000        15.200000000000001        3.4903660099054705     
   14.400000000000000        16.000000000000000        3.4975956325944320     
   14.400000000000000        16.800000000000001        3.4932935180667086     
   14.400000000000000        17.600000000000001        3.4865485195348294     
   14.400000000000000        18.400000000000002        3.4867970597026741     
   14.400000000000000        19.200000000000003        3.5025006320889700     
   14.400000000000000        20.000000000000000        3.4922738825595609     
   14.400000000000000        20.800000000000001        4.1235928411340597     
   14.400000000000000        21.600000000000001        4.4397116318399306     
   14.400000000000000        22.400000000000002        4.4937378830822050     
   14.400000000000000        23.200000000000003        4.4945600881115553     
   14.400000000000000        24.000000000000000        4.4623890464111202     
   14.400000000000000        24.800000000000001        4.3850856763042447     
   14.400000000000000        25.600000000000001        4.3180864937024115     
   14.400000000000000        26.400000000000002        4.2919739287125456     
   14.400000000000000        27.200000000000003        4.3205393072505167     
   14.400000000000000        28.000000000000000        4.3896549541267351     
   14.400000000000000        28.800000000000001        4.4661983240814989     
   14.400000000000000        29.600000000000001        4.4904958468629674     
   14.400000000000000        30.400000000000002        4.4933310653103096     
   14.400000000000000        31.200000000000003        4.4646584866718628     
   14.400000000000000        32.000000000000000        4.1505467283109878     

   15.200000000000001       0.80000000000000004        3.4974648608589822     
   15.200000000000001        1.6000000000000001        3.4843459256564646     
   15.200000000000001        2.4000000000000004        3.4908361576469273     
   15.200000000000001        3.2000000000000002        3.4920628640918863     
   15.200000000000001        4.0000000000000000        3.4904419547625936     
   15.200000000000001        4.8000000000000007        3.4903947588248738     
   15.200000000000001        5.6000000000000005        3.4882347338115238     
   15.200000000000001        6.4000000000000004        3.4976212611379638     
   15.200000000000001        7.2000000000000002        3.4970300138035273     
   15.200000000000001        8.0000000000000000        3.4945184034021595     
   15.200000000000001        8.8000000000000007        3.4975145735896782     
   15.200000000000001        9.6000000000000014        3.4902931439050531     
   15.200000000000001        10.400000000000000        3.4989413606545114     
   15.200000000000001        11.200000000000001        3.4931596329754333     
   15.200000000000001        12.000000000000000        3.4952191130419283     
   15.200000000000001        12.800000000000001        3.4958865287166856     
   15.200000000000001        13.600000000000001        3.4903357489931000     
   15.200000000000001        14.400000000000000        3.4939751279869631     
   15.200000000000001        15.200000000000001        3.4952486026255172     
   15.200000000000001        16.000000000000000        3.4948251393883396     
   15.200000000000001        16.800000000000001        3.4909409515743000     
   15.200000000000001        17.600000000000001        3.4999334378348359     
   15.200000000000001        18.400000000000002        3.5000605571343462     
   15.200000000000001        19.200000000000003        3.4867747158494979     
   15.200000000000001        20.000000000000000        3.4930100877958972     
   15.200000000000001        20.800000000000001        4.1170674740188735     
   15.200000000000001        21.600000000000001        4.4307902351725614     
   15.200000000000001        22.400000000000002        4.4952886896670927     
   15.200000000000001        23.200000000000003        4.4996694126667123     
   15.200000000000001        24.000000000000000        4.4575234453306223     
   15.200000000000001        24.800000000000001        4.3818163921437314     
   15.200000000000001        25.600000000000001        4.3154857399661832     
   15.200000000000001        26.400000000000002        4.2928532154425234     
   15.200000000000001        27.200000000000003        4.3209422664108690     
   15.200000000000001        28.000000000000000        4.3894108290821618     
   15.200000000000001        28.800000000000001        4.4663435784004681     
   15.200000000000001        29.600000000000001        4.4916912189939309     
   15.200000000000001        30.400000000000002        4.4921165511228152     
   15.200000000000001        31.200000000000003        4.4632865044284999     
   15.200000000000001        32.000000000000000        4.1506309618599140     

   16.000000000000000       0.80000000000000004        3.5004343685851316     
   16.000000000000000        1.6000000000000001        3.4920071397681829     
   16.000000000000000        2.4000000000000004        3.4846340021950470     
   16.000000000000000        3.2000000000000002        3.4905155600786042     
   16.000000000000000        4.0000000000000000        3.4909578231608043     
   16.000000000000000        4.8000000000000007        3.4930571520535008     
   16.000000000000000        5.6000000000000005        3.4897668393971730     
   16.000000000000000        6.4000000000000004        3.4940406801257344     
   16.000000000000000        7.2000000000000002        3.4984715229610135     
   16.000000000000000        8.0000000000000000        3.4993475096375226     
   16.000000000000000        8.8000000000000007        3.4896811830475150     
   16.000000000000000        9.6000000000000014        3.4961525973835639     
   16.000000000000000        10.400000000000000        3.4860081051197609     
   16.000000000000000        11.200000000000001        3.4961779163371243     
   16.000000000000000        12.000000000000000        3.4966377121428565     
   16.000000000000000        12.800000000000001        3.4900539192975391     
   16.000000000000000        13.600000000000001        3.4981918406680990     
   16.000000000000000        14.400000000000000        3.4948042580615430     
   16.000000000000000        15.200000000000001        3.4995929043155973     
   16.000000000000000        16.000000000000000        3.4891734103715883     
   16.000000000000000        16.800000000000001        3.4874969699690745     
   16.000000000000000        17.600000000000001        3.4951280800017579     
   16.000000000000000        18.400000000000002        3.4879493086729010     
   16.000000000000000        19.200000000000003        3.4972703514292309     
   16.000000000000000        20.000000000000000        3.5019923621018725     
   16.000000000000000        20.800000000000001        4.1175295341231122     
   16.000000000000000        21.600000000000001        4.4320962116319187     
   16.000000000000000        22.400000000000002        4.4946823596228986     
   16.000000000000000        23.200000000000003        4.4969664810619294     
   16.000000000000000        24.000000000000000        4.4529232996971420     
   16.000000000000000        24.800000000000001        4.3766320958598621     
   16.000000000000000        25.600000000000001        4.3126244695291049     
   16.000000000000000        26.400000000000002        4.2897179346988485     
   16.000000000000000        27.200000000000003        4.3173011338501199     
   16.000000000000000        28.000000000000000        4.3871262953870502     
   16.000000000000000        28.800000000000001        4.4635278620354200     
   16.000000000000000        29.600000000000001        4.4944968002708281     
   16.000000000000000        30.400000000000002        4.4972420292744930     
   16.000000000000000        31.200000000000003        4.4576001559865581     
   16.000000000000000        32.000000000000000        4.1438594033358154     

   16.800000000000001       0.80000000000000004        3.4938592058389166     
   16.800000000000001        1.6000000000000001        3.4914187249372644     
   16.800000000000001        2.4000000000000004        3.4940601939395552     
   16.800000000000001        3.2000000000000002        3.4876977201212567     
   16.800000000000001        4.0000000000000000        3.4916636751806940     
   16.800000000000001        4.8000000000000007        3.4950575809693682     
   16.800000000000001        5.6000000000000005        3.4932804738199295     
   16.800000000000001        6.4000000000000004        3.4865494748593857     
   16.800000000000001        7.2000000000000002        3.4888850261514945     
   16.800000000000001        8.0000000000000000        3.4904329865814168     
   16.800000000000001        8.8000000000000007        3.4912476979926144     
   16.800000000000001        9.6000000000000014        3.4962885312743914     
   16.800000000000001        10.400000000000000        3.4843891600594863     
   16.800000000000001        11.200000000000001        3.4952384385579971     
   16.800000000000001        12.000000000000000        3.4858170879505317     
   16.800000000000001        12.800000000000001        3.4935794441782586     
   16.800000000000001        13.600000000000001        3.4999273092973056     
   16.800000000000001        14.400000000000000        3.4903889957251635     
   16.800000000000001        15.200000000000001        3.4985745460928261     
   16.800000000000001        16.000000000000000        3.4916478951693244     
   16.800000000000001        16.800000000000001        3.4944915960604837     
   16.800000000000001        17.600000000000001        3.4851921834594544     
   16.800000000000001        18.400000000000002        3.4979316360757586     
   16.800000000000001        19.200000000000003        3.4906078797450588     
   16.800000000000001        20.000000000000000        3.4914236188540113     
   16.800000000000001        20.800000000000001        4.1287483912690917     
   16.800000000000001        21.600000000000001        4.4386376469929143     
   16.800000000000001        22.400000000000002        4.4960430084255174     
   16.800000000000001        23.200000000000003        4.4968056006088171     
   16.800000000000001        24.000000000000000        4.4485093214356537     
   16.800000000000001        24.800000000000001        4.3700268511191398     
   16.800000000000001        25.600000000000001        4.3059447079230377     
   16.800000000000001        26.400000000000002        4.2829588690821065     
   16.800000000000001        27.200000000000003        4.3110176577096375     
   16.800000000000001        28.000000000000000        4.3795893138570277     
   16.800000000000001        28.800000000000001        4.4586605307921010     
   16.800000000000001        29.600000000000001        4.4888444750300822     
   16.800000000000001        30.400000000000002        4.4938816581859236     
   16.800000000000001        31.200000000000003        4.4538170895975551     
   16.800000000000001        32.000000000000000        4.1389585991241846     

   17.600000000000001       0.80000000000000004        3.4975932503830651     
   17.600000000000001        1.6000000000000001        3.4935816925127576     
   17.600000000000001        2.4000000000000004        3.4948328179950505     
   17.600000000000001        3.2000000000000002        3.4935234401853248     
   17.600000000000001        4.0000000000000000        3.4916620398463749     
   17.600000000000001        4.8000000000000007        3.4957468615598222     
   17.600000000000001        5.6000000000000005        3.4973798747511178     
   17.600000000000001        6.4000000000000004        3.4902162101028802     
   17.600000000000001        7.2000000000000002        3.4869359947874652     
   17.600000000000001        8.0000000000000000        3.4972722383861785     
   17.600000000000001        8.8000000000000007        3.4906821242267951     
   17.600000000000001        9.6000000000000014        3.4938598666990077     
   17.600000000000001        10.400000000000000        3.4965145813918426     
   17.600000000000001        11.200000000000001        3.4998280610889401     
   17.600000000000001        12.000000000000000        3.4875191117856938     
   17.600000000000001        12.800000000000001        3.4904907011787141     
   17.600000000000001        13.600000000000001        3.4853056265194100     
   17.600000000000001        14.400000000000000        3.4975353382166730     
   17.600000000000001        15.200000000000001        3.4948673719002858     
   17.600000000000001        16.000000000000000        3.4990600306331907     
   17.600000000000001        16.800000000000001        3.5000391934813768     
   17.600000000000001        17.600000000000001        3.4932980218358480     
   17.600000000000001        18.400000000000002        3.4966277932820273     
   17.600000000000001        19.200000000000003        3.4906394619786965     
   17.600000000000001        20.000000000000000        3.4954274379232295     
   17.600000000000001        20.800000000000001        4.1439724674499949     
   17.600000000000001        21.600000000000001        4.4506094798468343     
   17.600000000000001        22.400000000000002        4.4964941246307140     
   17.600000000000001        23.200000000000003        4.4920958472073096     
   17.600000000000001        24.000000000000000        4.4413101624240046     
   17.600000000000001        24.800000000000001        4.3616978962369934     
   17.600000000000001        25.600000000000001        4.2966077596225789     
   17.600000000000001        26.400000000000002        4.2754064647057355     
   17.600000000000001        27.200000000000003        4.3024201832267384     
   17.600000000000001        28.000000000000000        4.3717264115562138     
   17.600000000000001        28.800000000000001        4.4504994762018315     
   17.600000000000001        29.600000000000001        4.4972697574034797     
   17.600000000000001        30.400000000000002        4.4994172787953133     
   17.600000000000001        31.200000000000003        4.4508666807780601     
   17.600000000000001        32.000000000000000        4.1365348449257375     

   18.400000000000002       0.80000000000000004        3.4923542889276269     
   18.400000000000002        1.6000000000000001        3.4920524017672991     
   18.400000000000002        2.4000000000000004        3.4890233372869335     
   18.400000000000002        3.2000000000000002        3.4926907459255059     
   18.400000000000002        4.0000000000000000        3.4886391495100111     
   18.400000000000002        4.8000000000000007        3.4957747569001079     
   18.400000000000002        5.6000000000000005        3.4881480651539887     
   18.400000000000002        6.4000000000000004        3.4918827787104099     
   18.400000000000002        7.2000000000000002        3.4894428355136071     
   18.400000000000002        8.0000000000000000        3.4987514971880915     
   18.400000000000002        8.8000000000000007        3.4902065580775248     
   18.400000000000002        9.6000000000000014        3.4960071526696064     
   18.400000000000002        10.400000000000000        3.4973543723988874     
   18.400000000000002        11.200000000000001        3.4983111952831543     
   18.400000000000002        12.000000000000000        3.4906781609725970     
   18.400000000000002        12.800000000000001        3.5005808816147450     
   18.400000000000002        13.600000000000001        3.4976860618729937     
   18.400000000000002        14.400000000000000        3.4951089376728102     
   18.400000000000002        15.200000000000001        3.4961123337019706     
   18.400000000000002        16.000000000000000        3.4889559264983094     
   18.400000000000002        16.800000000000001        3.4847204183860061     
   18.400000000000002        17.600000000000001        3.4983963832530671     
   18.400000000000002        18.400000000000002        3.4960717926162572     
   18.400000000000002        19.200000000000003        3.4866947090002416     
   18.400000000000002        20.000000000000000        3.5009474682387882     
   18.400000000000002        20.800000000000001        4.1733997861632304     
   18.400000000000002        21.600000000000001        4.4647514953310194     
   18.400000000000002        22.400000000000002        4.4963444967862740     
   18.400000000000002        23.200000000000003        4.4960318466445557     
   18.400000000000002        24.000000000000000        4.4318808274727841     
   18.400000000000002        24.800000000000001        4.3503245895854503     
   18.400000000000002        25.600000000000001        4.2837928278594237     
   18.400000000000002        26.400000000000002        4.2623131717882226     
   18.400000000000002        27.200000000000003        4.2911386364295874     
   18.400000000000002        28.000000000000000        4.3629717221091084     
   18.400000000000002        28.800000000000001        4.4462607492616959     
   18.400000000000002        29.600000000000001        4.4963962997683868     
   18.400000000000002        30.400000000000002        4.4999450242326500     
   18.400000000000002        31.200000000000003        4.4540929082807548     
   18.400000000000002        32.000000000000000        4.1420768956732221     

   19.200000000000003       0.80000000000000004        3.4982844720770778     
   19.200000000000003        1.6000000000000001        3.4998471561059441     
   19.200000000000003        2.4000000000000004        3.4993360720443070     
   19.200000000000003        3.2000000000000002        3.4953581872158379     
   19.200000000000003        4.0000000000000000        3.4949378152300343     
   19.200000000000003        4.8000000000000007        3.4916087717875239     
   19.200000000000003        5.6000000000000005        3.5005557904377462     
   19.200000000000003        6.4000000000000004        3.4878880855716132     
   19.200000000000003        7.2000000000000002        3.4997538545206557     
   19.200000000000003        8.0000000000000000        3.4963989894398204     
   19.200000000000003        8.8000000000000007        3.4902998203377975     
   19.200000000000003        9.6000000000000014        3.4934295348052857     
   19.200000000000003        10.400000000000000        3.4968134581061232     
   19.200000000000003        11.200000000000001        3.4991750926216265     
   19.200000000000003        12.000000000000000        3.4893554350553297     
   19.200000000000003        12.800000000000001        3.4837029687018548     
   19.200000000000003        13.600000000000001        3.4985094247706576     
   19.200000000000003        14.400000000000000        3.4853866893587586     
   19.200000000000003        15.200000000000001        3.4975795857731438     
   19.200000000000003        16.000000000000000        3.4898493833015696     
   19.200000000000003        16.800000000000001        3.4972839729380856     
   19.200000000000003        17.600000000000001        3.4952551109463927     
   19.200000000000003        18.400000000000002        3.4933941269311881     
   19.200000000000003        19.200000000000003        3.4895619863476393     
   19.200000000000003        20.000000000000000        3.4955558325703735     
   19.200000000000003        20.800000000000001        4.2037707627532637     
   19.200000000000003        21.600000000000001        4.4764243242160102     
   19.200000000000003        22.400000000000002        4.4970291115045562     
   19.200000000000003        23.200000000000003        4.4911184757206266     
   19.200000000000003        24.000000000000000        4.4205321577479539     
   19.200000000000003        24.800000000000001        4.3339657826925047     
   19.200000000000003        25.600000000000001        4.2706274285776011     
   19.200000000000003        26.400000000000002        4.2482157647649741     
   19.200000000000003        27.200000000000003        4.2790210810000175     
   19.200000000000003        28.000000000000000        4.3522984061447758     
   19.200000000000003        28.800000000000001        4.4420709248420982     
   19.200000000000003        29.600000000000001        4.4989439194407330     
   19.200000000000003        30.400000000000002        4.4885264471320721     
   19.200000000000003        31.200000000000003        4.4503296953696845     
   19.200000000000003        32.000000000000000        4.1368399532752749     

   20.000000000000000       0.80000000000000004        3.4958497928758234     
   20.000000000000000        1.6000000000000001        3.4884134589026039     
   20.000000000000000        2.4000000000000004        3.4843839617167025     
   20.000000000000000        3.2000000000000002        3.4941818574881793     
   20.000000000000000        4.0000000000000000        3.4919745082853835     
   20.000000000000000        4.8000000000000007        3.4864545242435243     
   20.000000000000000        5.6000000000000005        3.4993978877025698     
   20.000000000000000        6.4000000000000004        3.4944516425723080     
   20.000000000000000        7.2000000000000002        3.4987110026522052     
   20.000000000000000        8.0000000000000000        3.4978417528619854     
   20.000000000000000        8.8000000000000007        3.4990094833564274     
   20.000000000000000        9.6000000000000014        3.4904743823651376     
   20.000000000000000        10.400000000000000        3.4915597704363281     
   20.000000000000000        11.200000000000001        3.4979169912597357     
   20.000000000000000        12.000000000000000        3.4873044605680401     
   20.000000000000000        12.800000000000001        3.4999072706296110     
   20.000000000000000        13.600000000000001        3.4988082554451667     
   20.000000000000000        14.400000000000000        3.4893406992248455     
   20.000000000000000        15.200000000000001        3.4874100319652110     
   20.000000000000000        16.000000000000000        3.4895207154047547     
   20.000000000000000        16.800000000000001        3.4958334698544919     
   20.000000000000000        17.600000000000001        3.4898838633038407     
   20.000000000000000        18.400000000000002        3.4892673258528126     
   20.000000000000000        19.200000000000003        3.4965233122894057     
   20.000000000000000        20.000000000000000        3.4927534598013552     
   20.000000000000000        20.800000000000001        4.2284974044877996     
   20.000000000000000        21.600000000000001        4.4864312268285174     
   20.000000000000000        22.400000000000002        4.4933615333526813     
   20.000000000000000        23.200000000000003        4.4828770978285162     
   20.000000000000000        24.000000000000000        4.4037369964636204     
   20.000000000000000        24.800000000000001        4.3145267115597621     
   20.000000000000000        25.600000000000001        4.2503334811933806     
   20.000000000000000        26.400000000000002        4.2317282129107090     
   20.000000000000000        27.200000000000003        4.2647382206358335     
   20.000000000000000        28.000000000000000        4.3421859927196111     
   20.000000000000000        28.800000000000001        4.4379190216309903     
   20.000000000000000        29.600000000000001        4.4940607591769997     
   20.000000000000000        30.400000000000002        4.4990310465991383     
   20.000000000000000        31.200000000000003        4.3954765716789153     
   20.000000000000000        32.000000000000000        4.0523668695683428     

   20.800000000000001       0.80000000000000004        3.4894769581282565     
   20.800000000000001        1.6000000000000001        3.4878696609100892     
   20.800000000000001        2.4000000000000004        3.5015874706734236     
   20.800000000000001        3.2000000000000002        3.4985323838257720     
   20.800000000000001        4.0000000000000000        3.4947104154134734     
   20.800000000000001        4.8000000000000007        3.4974798879260591     
   20.800000000000001        5.6000000000000005        3.4906403324712953     
   20.800000000000001        6.4000000000000004        3.4967480070113868     
   20.800000000000001        7.2000000000000002        3.4876736350678730     
   20.800000000000001        8.0000000000000000        3.4971280812249144     
   20.800000000000001        8.8000000000000007        3.4889757089090017     
   20.800000000000001        9.6000000000000014        3.4953588058575815     
   20.800000000000001        10.400000000000000        3.4917075944572176     
   20.800000000000001        11.200000000000001        3.4976407553805990     
   20.800000000000001        12.000000000000000        3.4952008383824840     
   20.800000000000001        12.800000000000001        3.4971179505731360     
   20.800000000000001        13.600000000000001        3.4950559908113270     
   20.800000000000001        14.400000000000000        3.4899626568634705     
   20.800000000000001        15.200000000000001        3.4955417795314525     
   20.800000000000001        16.000000000000000        3.4863399280040110     
   20.800000000000001        16.800000000000001        3.4967590552647034     
   20.800000000000001        17.600000000000001        3.4994109065446266     
   20.800000000000001        18.400000000000002        3.4917707045013642     
   20.800000000000001        19.200000000000003        3.4854040776597977     
   20.800000000000001        20.000000000000000        3.4897993301366053     
   20.800000000000001        20.800000000000001        4.2456220012987789     
   20.800000000000001        21.600000000000001        4.4954277586347970     
   20.800000000000001        22.400000000000002        4.4914478853393405     
   20.800000000000001        23.200000000000003        4.4684254490283672     
   20.800000000000001        24.000000000000000        4.3821671429026559     
   20.800000000000001        24.800000000000001        4.2916853035626259     
   20.800000000000001        25.600000000000001        4.2297595748384840     
   20.800000000000001        26.400000000000002        4.2131270505642524     
   20.800000000000001        27.200000000000003        4.2484191841143204     
   20.800000000000001        28.000000000000000        4.3279922339326973     
   20.800000000000001        28.800000000000001        4.4281543974156783     
   20.800000000000001        29.600000000000001        4.4934048626884184     
   20.800000000000001        30.400000000000002        4.4952549570712623     
   20.800000000000001        31.200000000000003        4.2782481797377390     
   20.800000000000001        32.000000000000000        3.4970236228105662     

   21.600000000000001       0.80000000000000004        3.4922169316973610     
   21.600000000000001        1.6000000000000001        3.4916390671779616     
   21.600000000000001        2.4000000000000004        3.4858955820157917     
   21.600000000000001        3.2000000000000002        3.4889987728439973     
   21.600000000000001        4.0000000000000000        3.4920144843502441     
   21.600000000000001        4.8000000000000007        3.4946795760220928     
   21.600000000000001        5.6000000000000005        3.4893334954859268     
   21.600000000000001        6.4000000000000004        3.4903250808934199     
   21.600000000000001        7.2000000000000002        3.4885315377636621     
   21.600000000000001        8.0000000000000000        3.4895012609102394     
   21.600000000000001        8.8000000000000007        3.4942761187819307     
   21.600000000000001        9.6000000000000014        3.4916527350189832     
   21.600000000000001        10.400000000000000        3.4908004593666879     
   21.600000000000001        11.200000000000001        3.4977414998980549     
   21.600000000000001        12.000000000000000        3.4941305799717504     
   21.600000000000001        12.800000000000001        3.4911444235061682     
   21.600000000000001        13.600000000000001        3.4985929777103748     
   21.600000000000001        14.400000000000000        3.4969575611588746     
   21.600000000000001        15.200000000000001        3.4998716761123831     
   21.600000000000001        16.000000000000000        3.4900560852920237     
   21.600000000000001        16.800000000000001        3.4885786767173030     
   21.600000000000001        17.600000000000001        3.4852786985404354     
   21.600000000000001        18.400000000000002        3.4952341381546388     
   21.600000000000001        19.200000000000003        3.4904957319510683     
   21.600000000000001        20.000000000000000        3.4998178191482281     
   21.600000000000001        20.800000000000001        4.2986723447239354     
   21.600000000000001        21.600000000000001        4.4912359049411981     
   21.600000000000001        22.400000000000002        4.4935073183225764     
   21.600000000000001        23.200000000000003        4.4468057097303824     
   21.600000000000001        24.000000000000000        4.3549993767164734     
   21.600000000000001        24.800000000000001        4.2652705289665214     
   21.600000000000001        25.600000000000001        4.2064400377353035     
   21.600000000000001        26.400000000000002        4.1921752951185747     
   21.600000000000001        27.200000000000003        4.2300343824899560     
   21.600000000000001        28.000000000000000        4.3120896420312249     
   21.600000000000001        28.800000000000001        4.4160369575169822     
   21.600000000000001        29.600000000000001        4.4954504529456090     
   21.600000000000001        30.400000000000002        4.4711375189282245     
   21.600000000000001        31.200000000000003        4.1935978604864124     
   21.600000000000001        32.000000000000000        3.4985105011559932     

   22.400000000000002       0.80000000000000004        3.4979218308744575     
   22.400000000000002        1.6000000000000001        3.4976707919281553     
   22.400000000000002        2.4000000000000004        3.4972037237338984     
   22.400000000000002        3.2000000000000002        3.4965122337194536     
   22.400000000000002        4.0000000000000000        3.4896097608380114     
   22.400000000000002        4.8000000000000007        3.4958902505856519     
   22.400000000000002        5.6000000000000005        3.4905581059241246     
   22.400000000000002        6.4000000000000004        3.4982563156314748     
   22.400000000000002        7.2000000000000002        3.4993406572171391     
   22.400000000000002        8.0000000000000000        3.4902645428645513     
   22.400000000000002        8.8000000000000007        3.4916160149940687     
   22.400000000000002        9.6000000000000014        3.4891529223052395     
   22.400000000000002        10.400000000000000        3.4879079597761460     
   22.400000000000002        11.200000000000001        3.4965358314944903     
   22.400000000000002        12.000000000000000        3.4881385751980618     
   22.400000000000002        12.800000000000001        3.4978488032464941     
   22.400000000000002        13.600000000000001        3.4952184974750744     
   22.400000000000002        14.400000000000000        3.4981334814191420     
   22.400000000000002        15.200000000000001        3.4985824235167784     
   22.400000000000002        16.000000000000000        3.4932976597679071     
   22.400000000000002        16.800000000000001        3.4934745503286297     
   22.400000000000002        17.600000000000001        3.4944160014896193     
   22.400000000000002        18.400000000000002        3.4997376667998727     
   22.400000000000002        19.200000000000003        3.4948603531204343     
   22.400000000000002        20.000000000000000        3.4900235076612347     
   22.400000000000002        20.800000000000001        4.4025213370869398     
   22.400000000000002        21.600000000000001        4.4945181483791439     
   22.400000000000002        22.400000000000002        4.4946239932262477     
   22.400000000000002        23.200000000000003        4.4183814018054726     
   22.400000000000002        24.000000000000000        4.3227155123156855     
   22.400000000000002        24.800000000000001        4.2367065281993748     
   22.400000000000002        25.600000000000001        4.1820445506553616     
   22.400000000000002        26.400000000000002        4.1717677997475437     
   22.400000000000002        27.200000000000003        4.2089639240799466     
   22.400000000000002        28.000000000000000        4.2915823581213539     
   22.400000000000002        28.800000000000001        4.3947054040441476     
   22.400000000000002        29.600000000000001        4.4732203938179893     
   22.400000000000002        30.400000000000002        4.4326245246191345     
   22.400000000000002        31.200000000000003        4.1403890114361142     
   22.400000000000002        32.000000000000000        3.4891952844733085     

   23.200000000000003       0.80000000000000004        3.4958428473366245     
   23.200000000000003        1.6000000000000001        3.4948005676686260     
   23.200000000000003        2.4000000000000004        3.4962142772060343     
   23.200000000000003        3.2000000000000002        3.4964013524029336     
   23.200000000000003        4.0000000000000000        3.4878353277702359     
   23.200000000000003        4.8000000000000007        3.4938664037342728     
   23.200000000000003        5.6000000000000005        3.4898373040264827     
   23.200000000000003        6.4000000000000004        3.4933755228893695     
   23.200000000000003        7.2000000000000002        3.4971589051198886     
   23.200000000000003        8.0000000000000000        3.5025219303164907     
   23.200000000000003        8.8000000000000007        3.4861815822370228     
   23.200000000000003        9.6000000000000014        3.4943922691256786     
   23.200000000000003        10.400000000000000        3.4932918894677152     
   23.200000000000003        11.200000000000001        3.4914295271126785     
   23.200000000000003        12.000000000000000        3.4963211875251807     
   23.200000000000003        12.800000000000001        3.4978961978300900     
   23.200000000000003        13.600000000000001        3.4974033081524172     
   23.200000000000003        14.400000000000000        3.4925424283388233     
   23.200000000000003        15.200000000000001        3.4859669345485740     
   23.200000000000003        16.000000000000000        3.4875718088948200     
   23.200000000000003        16.800000000000001        3.4930724420732537     
   23.200000000000003        17.600000000000001        3.4910275178936341     
   23.200000000000003        18.400000000000002        3.4950691738151298     
   23.200000000000003        19.200000000000003        3.4859209126132780     
   23.200000000000003        20.000000000000000        4.1401403713109053     
   23.200000000000003        20.800000000000001        4.4208765924902300     
   23.200000000000003        21.600000000000001        4.4989753460717523     
   23.200000000000003        22.400000000000002        4.4645602787874799     
   23.200000000000003        23.200000000000003        4.3807695187893012     
   23.200000000000003        24.000000000000000        4.2861685353577723     
   23.200000000000003        24.800000000000001        4.2061009889993715     
   23.200000000000003        25.600000000000001        4.1574420706262769     
   23.200000000000003        26.400000000000002        4.1497845273072897     
   23.200000000000003        27.200000000000003        4.1876860179470965     
   23.200000000000003        28.000000000000000        4.2650995929956688     
   23.200000000000003        28.800000000000001        4.3669129900143924     
   23.200000000000003        29.600000000000001        4.4409881712590709     
   23.200000000000003        30.400000000000002        4.3962245682647909     
   23.200000000000003        31.200000000000003        4.1086301592405450     
   23.200000000000003        32.000000000000000        3.4879284972495856     

   24.000000000000000       0.80000000000000004        3.4855527445511187     
   24.000000000000000        1.6000000000000001        3.4999638516268887     
   24.000000000000000        2.4000000000000004        3.4907771036652981     
   24.000000000000000        3.2000000000000002        3.4888171418089158     
   24.000000000000000        4.0000000000000000        3.4839532406387002     
   24.000000000000000        4.8000000000000007        3.4860114802607516     
   24.000000000000000        5.6000000000000005        3.4864755310401843     
   24.000000000000000        6.4000000000000004        3.4944458143000712     
   24.000000000000000        7.2000000000000002        3.4995774329027736     
   24.000000000000000        8.0000000000000000        3.4849695724196925     
   24.000000000000000        8.8000000000000007        3.4897339875329103     
   24.000000000000000        9.6000000000000014        3.4880537919805499     
   24.000000000000000        10.400000000000000        3.4979036085541217     
   24.000000000000000        11.200000000000001        3.4962335126504049     
   24.000000000000000        12.000000000000000        3.4901964577385955     
   24.000000000000000        12.800000000000001        3.4937471612759134     
   24.000000000000000        13.600000000000001        3.4974627734750481     
   24.000000000000000        14.400000000000000        3.5000851682934773     
   24.000000000000000        15.200000000000001        3.4931953480175468     
   24.000000000000000        16.000000000000000        3.4879575096486568     
   24.000000000000000        16.800000000000001        3.4854919351195091     
   24.000000000000000        17.600000000000001        3.5019885291932202     
   24.000000000000000        18.400000000000002        3.4899282304161905     
   24.000000000000000        19.200000000000003        3.5037284151624259     
   24.000000000000000        20.000000000000000        4.1825618580151644     
   24.000000000000000        20.800000000000001        4.4194892567459148     
   24.000000000000000        21.600000000000001        4.4680987072670435     
   24.000000000000000        22.400000000000002        4.4225222350829068     
   24.000000000000000        23.200000000000003        4.3375530746070359     
   24.000000000000000        24.000000000000000        4.2491339712996332     
   24.000000000000000        24.800000000000001        4.1750864680607309     
   24.000000000000000        25.600000000000001        4.1330492295247314     
   24.000000000000000        26.400000000000002        4.1280886574023867     
   24.000000000000000        27.200000000000003        4.1634140871385030     
   24.000000000000000        28.000000000000000        4.2367797501492594     
   24.000000000000000        28.800000000000001        4.3322167155659521     
   24.000000000000000        29.600000000000001        4.4040345484446615     
   24.000000000000000        30.400000000000002        4.3666124777756705     
   24.000000000000000        31.200000000000003        4.0940000535603867     
   24.000000000000000        32.000000000000000        3.4928646545557629     

   24.800000000000001       0.80000000000000004        3.4917061682048147     
   24.800000000000001        1.6000000000000001        3.4938542223249067     
   24.800000000000001        2.4000000000000004        3.4889448005776993     
   24.800000000000001        3.2000000000000002        3.4946787469717084     
   24.800000000000001        4.0000000000000000        3.4893882249090429     
   24.800000000000001        4.8000000000000007        3.4948000584160033     
   24.800000000000001        5.6000000000000005        3.4956435138719231     
   24.800000000000001        6.4000000000000004        3.4947244078548731     
   24.800000000000001        7.2000000000000002        3.4986084260027188     
   24.800000000000001        8.0000000000000000        3.4923178869402838     
   24.800000000000001        8.8000000000000007        3.4969452688525551     
   24.800000000000001        9.6000000000000014        3.4964324355598713     
   24.800000000000001        10.400000000000000        3.4945075210201577     
   24.800000000000001        11.200000000000001        3.4982217474178823     
   24.800000000000001        12.000000000000000        3.4934814352223476     
   24.800000000000001        12.800000000000001        4.0260597714585256     
   24.800000000000001        13.600000000000001        4.1108993632750597     
   24.800000000000001        14.400000000000000        4.0998256930280963     
   24.800000000000001        15.200000000000001        4.0781867647697192     
   24.800000000000001        16.000000000000000        4.0674672810996269     
   24.800000000000001        16.800000000000001        4.0625207822005009     
   24.800000000000001        17.600000000000001        4.0597117800380271     
   24.800000000000001        18.400000000000002        4.0702628489667845     
   24.800000000000001        19.200000000000003        4.1520094525793096     
   24.800000000000001        20.000000000000000        4.3117006340910438     
   24.800000000000001        20.800000000000001        4.4230621755985204     
   24.800000000000001        21.600000000000001        4.4261895817614487     
   24.800000000000001        22.400000000000002        4.3707051345242975     
   24.800000000000001        23.200000000000003        4.2904709062488546     
   24.800000000000001        24.000000000000000        4.2094321863209299     
   24.800000000000001        24.800000000000001        4.1471249813176758     
   24.800000000000001        25.600000000000001        4.1116032933838174     
   24.800000000000001        26.400000000000002        4.1070840852712855     
   24.800000000000001        27.200000000000003        4.1396975709840422     
   24.800000000000001        28.000000000000000        4.2048881654309893     
   24.800000000000001        28.800000000000001        4.2922215287712211     
   24.800000000000001        29.600000000000001        4.3648921516679255     
   24.800000000000001        30.400000000000002        4.3531426055821267     
   24.800000000000001        31.200000000000003        4.1478713889090164     
   24.800000000000001        32.000000000000000        3.4918191723863616     

   25.600000000000001       0.80000000000000004        4.0352477817145456     
   25.600000000000001        1.6000000000000001        4.0160966179410886     
   25.600000000000001        2.4000000000000004        4.0176082592722082     
   25.600000000000001        3.2000000000000002        4.0266880462360275     
   25.600000000000001        4.0000000000000000        4.0449733929137821     
   25.600000000000001        4.8000000000000007        4.0608877606209237     
   25.600000000000001        5.6000000000000005        4.0810242555791767     
   25.600000000000001        6.4000000000000004        4.0975986834041445     
   25.600000000000001        7.2000000000000002        4.1116614125839979     
   25.600000000000001        8.0000000000000000        4.1226651193554487     
   25.600000000000001        8.8000000000000007        4.1351604447961385     
   25.600000000000001        9.6000000000000014        4.1634851676914391     
   25.600000000000001        10.400000000000000        4.2007917837542736     
   25.600000000000001        11.200000000000001        4.2382368777125317     
   25.600000000000001        12.000000000000000        4.2921403398694027     
   25.600000000000001        12.800000000000001        4.3844057158237133     
   25.600000000000001        13.600000000000001        4.4206538877216266     
   25.600000000000001        14.400000000000000        4.4113369535009621     
   25.600000000000001        15.200000000000001        4.3864692837534349     
   25.600000000000001        16.000000000000000        4.3704633849367900     
   25.600000000000001        16.800000000000001        4.3591603566797552     
   25.600000000000001        17.600000000000001        4.3530038863529841     
   25.600000000000001        18.400000000000002        4.3572827481634748     
   25.600000000000001        19.200000000000003        4.3781344840312943     
   25.600000000000001        20.000000000000000        4.4073664651734621     
   25.600000000000001        20.800000000000001        4.4152434713153017     
   25.600000000000001        21.600000000000001        4.3827831053470243     
   25.600000000000001        22.400000000000002        4.3168627303958225     
   25.600000000000001        23.200000000000003        4.2427415420483925     
   25.600000000000001        24.000000000000000        4.1752068303618284     
   25.600000000000001        24.800000000000001        4.1214440263313463     
   25.600000000000001        25.600000000000001        4.0920483523650271     
   25.600000000000001        26.400000000000002        4.0899586813027788     
   25.600000000000001        27.200000000000003        4.1168516828202666     
   25.600000000000001        28.000000000000000        4.1723718674702868     
   25.600000000000001        28.800000000000001        4.2487936648167661     
   25.600000000000001        29.600000000000001        4.3220782210104627     
   25.600000000000001        30.400000000000002        4.3456028474370578     
   25.600000000000001        31.200000000000003        4.2630994914753222     
   25.600000000000001        32.000000000000000        4.1188637111054867     

   26.400000000000002       0.80000000000000004        4.2970746996539910     
   26.400000000000002        1.6000000000000001        4.2929824972046937     
   26.400000000000002        2.4000000000000004        4.3038156573510138     
   26.400000000000002        3.2000000000000002        4.3244829743117119     
   26.400000000000002        4.0000000000000000        4.3495067062783965     
   26.400000000000002        4.8000000000000007        4.3748803502038678     
   26.400000000000002        5.6000000000000005        4.3964377947634832     
   26.400000000000002        6.4000000000000004        4.4138521516467106     
   26.400000000000002        7.2000000000000002        4.4246125775873839     
   26.400000000000002        8.0000000000000000        4.4350843259213502     
   26.400000000000002        8.8000000000000007        4.4479468636689701     
   26.400000000000002        9.6000000000000014        4.4610561191145539     
   26.400000000000002        10.400000000000000        4.4772907526920527     
   26.400000000000002        11.200000000000001        4.4918385199708455     
   26.400000000000002        12.000000000000000        4.4979516959124783     
   26.400000000000002        12.800000000000001        4.4960428397596663     
   26.400000000000002        13.600000000000001        4.4968828330418367     
   26.400000000000002        14.400000000000000        4.4946747744241478     
   26.400000000000002        15.200000000000001        4.4967048016452882     
   26.400000000000002        16.000000000000000        4.4804479880054533     
   26.400000000000002        16.800000000000001        4.4642083929814458     
   26.400000000000002        17.600000000000001        4.4530772967196812     
   26.400000000000002        18.400000000000002        4.4413852187024681     
   26.400000000000002        19.200000000000003        4.4287180863872715     
   26.400000000000002        20.000000000000000        4.4089576678033016     
   26.400000000000002        20.800000000000001        4.3740913579768819     
   26.400000000000002        21.600000000000001        4.3226819795648641     
   26.400000000000002        22.400000000000002        4.2601204461772619     
   26.400000000000002        23.200000000000003        4.1969720743979941     
   26.400000000000002        24.000000000000000        4.1403639633599676     
   26.400000000000002        24.800000000000001        4.0991995259507359     
   26.400000000000002        25.600000000000001        4.0768626278794828     
   26.400000000000002        26.400000000000002        4.0756438042201610     
   26.400000000000002        27.200000000000003        4.0972372380148485     
   26.400000000000002        28.000000000000000        4.1411959941066048     
   26.400000000000002        28.800000000000001        4.2041212842508768     
   26.400000000000002        29.600000000000001        4.2722263052047191     
   26.400000000000002        30.400000000000002        4.3225778639023629     
   26.400000000000002        31.200000000000003        4.3346531804138912     
   26.400000000000002        32.000000000000000        4.3169977111003961     

   27.200000000000003       0.80000000000000004        4.3649267838066956     
   27.200000000000003        1.6000000000000001        4.3844617701817690     
   27.200000000000003        2.4000000000000004        4.4076445331086100     
   27.200000000000003        3.2000000000000002        4.4343204440959605     
   27.200000000000003        4.0000000000000000        4.4633743023519807     
   27.200000000000003        4.8000000000000007        4.4865390980537354     
   27.200000000000003        5.6000000000000005        4.4961338619854354     
   27.200000000000003        6.4000000000000004        4.4921162073824377     
   27.200000000000003        7.2000000000000002        4.4948779492298074     
   27.200000000000003        8.0000000000000000        4.4949604873310882     
   27.200000000000003        8.8000000000000007        4.4893218560731842     
   27.200000000000003        9.6000000000000014        4.4932885006250656     
   27.200000000000003        10.400000000000000        4.4902841184305018     
   27.200000000000003        11.200000000000001        4.4928273425837393     
   27.200000000000003        12.000000000000000        4.4991041847944686     
   27.200000000000003        12.800000000000001        4.4930291924099306     
   27.200000000000003        13.600000000000001        4.4945289900196261     
   27.200000000000003        14.400000000000000        4.4957877895155747     
   27.200000000000003        15.200000000000001        4.4886735825433499     
   27.200000000000003        16.000000000000000        4.4719363559144334     
   27.200000000000003        16.800000000000001        4.4555591097996388     
   27.200000000000003        17.600000000000001        4.4361372874264111     
   27.200000000000003        18.400000000000002        4.4136720304123100     
   27.200000000000003        19.200000000000003        4.3871506065217130     
   27.200000000000003        20.000000000000000        4.3518194475074967     
   27.200000000000003        20.800000000000001        4.3078368434663545     
   27.200000000000003        21.600000000000001        4.2562717681894391     
   27.200000000000003        22.400000000000002        4.2031244699537211     
   27.200000000000003        23.200000000000003        4.1514297767281576     
   27.200000000000003        24.000000000000000        4.1109141229180821     
   27.200000000000003        24.800000000000001        4.0837122649348112     
   27.200000000000003        25.600000000000001        4.0656612350738106     
   27.200000000000003        26.400000000000002        4.0649147823303036     
   27.200000000000003        27.200000000000003        4.0809236656331933     
   27.200000000000003        28.000000000000000        4.1138539283387434     
   27.200000000000003        28.800000000000001        4.1603501733773660     
   27.200000000000003        29.600000000000001        4.2196938397858954     
   27.200000000000003        30.400000000000002        4.2741413382312006     
   27.200000000000003        31.200000000000003        4.3171918268438061     
   27.200000000000003        32.000000000000000        4.3447265674561235     

   28.000000000000000       0.80000000000000004        4.3305162063843659     
   28.000000000000000        1.6000000000000001        4.3619350797291201     
   28.000000000000000        2.4000000000000004        4.3918268110940177     
   28.000000000000000        3.2000000000000002        4.4221630535954386     
   28.000000000000000        4.0000000000000000        4.4473553820668181     
   28.000000000000000        4.8000000000000007        4.4677937270686607     
   28.000000000000000        5.6000000000000005        4.4838408555019633     
   28.000000000000000        6.4000000000000004        4.4894618804133692     
   28.000000000000000        7.2000000000000002        4.4928212495867479     
   28.000000000000000        8.0000000000000000        4.4926158878202935     
   28.000000000000000        8.8000000000000007        4.4941535598845164     
   28.000000000000000        9.6000000000000014        4.4913261163710070     
   28.000000000000000        10.400000000000000        4.4877871531298128     
   28.000000000000000        11.200000000000001        4.4823042819354759     
   28.000000000000000        12.000000000000000        4.4741020745381359     
   28.000000000000000        12.800000000000001        4.4633918539404274     
   28.000000000000000        13.600000000000001        4.4493784104888281     
   28.000000000000000        14.400000000000000        4.4344443813219501     
   28.000000000000000        15.200000000000001        4.4188325284524685     
   28.000000000000000        16.000000000000000        4.4005969728999190     
   28.000000000000000        16.800000000000001        4.3821910441698488     
   28.000000000000000        17.600000000000001        4.3607603884386261     
   28.000000000000000        18.400000000000002        4.3358978136410418     
   28.000000000000000        19.200000000000003        4.3040191815276803     
   28.000000000000000        20.000000000000000        4.2702328347074676     
   28.000000000000000        20.800000000000001        4.2304794575859699     
   28.000000000000000        21.600000000000001        4.1880397750978720     
   28.000000000000000        22.400000000000002        4.1502577427856231     
   28.000000000000000        23.200000000000003        4.1137400729761628     
   28.000000000000000        24.000000000000000        4.0869647280655492     
   28.000000000000000        24.800000000000001        4.0683023159863589     
   28.000000000000000        25.600000000000001        4.0586208869387264     
   28.000000000000000        26.400000000000002        4.0586180521860955     
   28.000000000000000        27.200000000000003        4.0688989675454055     
   28.000000000000000        28.000000000000000        4.0911532288135959     
   28.000000000000000        28.800000000000001        4.1241532346640906     
   28.000000000000000        29.600000000000001        4.1665854803128228     
   28.000000000000000        30.400000000000002        4.2126841562802362     
   28.000000000000000        31.200000000000003        4.2563964469732696     
   28.000000000000000        32.000000000000000        4.2961982602265589     

   28.800000000000001       0.80000000000000004        4.2559617368225551     
   28.800000000000001        1.6000000000000001        4.2874975421673343     
   28.800000000000001        2.4000000000000004        4.3177606170037404     
   28.800000000000001        3.2000000000000002        4.3458199331509890     
   28.800000000000001        4.0000000000000000        4.3712275180856945     
   28.800000000000001        4.8000000000000007        4.3886798305389876     
   28.800000000000001        5.6000000000000005        4.4019688938000652     
   28.800000000000001        6.4000000000000004        4.4104841036510605     
   28.800000000000001        7.2000000000000002        4.4141696128955763     
   28.800000000000001        8.0000000000000000        4.4162205631051679     
   28.800000000000001        8.8000000000000007        4.4163640852830319     
   28.800000000000001        9.6000000000000014        4.4139254005513422     
   28.800000000000001        10.400000000000000        4.4085543692793721     
   28.800000000000001        11.200000000000001        4.3997378628392338     
   28.800000000000001        12.000000000000000        4.3883837291557963     
   28.800000000000001        12.800000000000001        4.3744613360028515     
   28.800000000000001        13.600000000000001        4.3583229902794924     
   28.800000000000001        14.400000000000000        4.3408336676910437     
   28.800000000000001        15.200000000000001        4.3248119037505770     
   28.800000000000001        16.000000000000000        4.3064733175080310     
   28.800000000000001        16.800000000000001        4.2877548907083796     
   28.800000000000001        17.600000000000001        4.2675829360369324     
   28.800000000000001        18.400000000000002        4.2443163826388774     
   28.800000000000001        19.200000000000003        4.2164884067999138     
   28.800000000000001        20.000000000000000        4.1882423651946050     
   28.800000000000001        20.800000000000001        4.1577506507479862     
   28.800000000000001        21.600000000000001        4.1308015437060872     
   28.800000000000001        22.400000000000002        4.1045281493606769     
   28.800000000000001        23.200000000000003        4.0844157150858065     
   28.800000000000001        24.000000000000000        4.0690920548518283     
   28.800000000000001        24.800000000000001        4.0588861775532301     
   28.800000000000001        25.600000000000001        4.0539963818949705     
   28.800000000000001        26.400000000000002        4.0531508725343581     
   28.800000000000001        27.200000000000003        4.0599813763612849     
   28.800000000000001        28.000000000000000        4.0737586112560944     
   28.800000000000001        28.800000000000001        4.0929072645054259     
   28.800000000000001        29.600000000000001        4.1203924278324244     
   28.800000000000001        30.400000000000002        4.1530362184022938     
   28.800000000000001        31.200000000000003        4.1871449640781755     
   28.800000000000001        32.000000000000000        4.2223163300789279     

   29.600000000000001       0.80000000000000004        4.1796626596160262     
   29.600000000000001        1.6000000000000001        4.2064641146235306     
   29.600000000000001        2.4000000000000004        4.2328597873915301     
   29.600000000000001        3.2000000000000002        4.2579055932302010     
   29.600000000000001        4.0000000000000000        4.2777498714606841     
   29.600000000000001        4.8000000000000007        4.2931651764701027     
   29.600000000000001        5.6000000000000005        4.3065998473802543     
   29.600000000000001        6.4000000000000004        4.3166329623794901     
   29.600000000000001        7.2000000000000002        4.3204782190043147     
   29.600000000000001        8.0000000000000000        4.3220880028838868     
   29.600000000000001        8.8000000000000007        4.3221770367632173     
   29.600000000000001        9.6000000000000014        4.3190761167361833     
   29.600000000000001        10.400000000000000        4.3132284678474102     
   29.600000000000001        11.200000000000001        4.3045127706523330     
   29.600000000000001        12.000000000000000        4.2930330230156208     
   29.600000000000001        12.800000000000001        4.2811009403684332     
   29.600000000000001        13.600000000000001        4.2677686112404025     
   29.600000000000001        14.400000000000000        4.2534925524624914     
   29.600000000000001        15.200000000000001        4.2386280055742773     
   29.600000000000001        16.000000000000000        4.2219143909698369     
   29.600000000000001        16.800000000000001        4.2058514247811418     
   29.600000000000001        17.600000000000001        4.1861646306913425     
   29.600000000000001        18.400000000000002        4.1661285402320676     
   29.600000000000001        19.200000000000003        4.1453510739991764     
   29.600000000000001        20.000000000000000        4.1241360977025057     
   29.600000000000001        20.800000000000001        4.1044453803479382     
   29.600000000000001        21.600000000000001        4.0866441593081442     
   29.600000000000001        22.400000000000002        4.0725960881692043     
   29.600000000000001        23.200000000000003        4.0634067965543315     
   29.600000000000001        24.000000000000000        4.0566852604949277     
   29.600000000000001        24.800000000000001        4.0532602541911658     
   29.600000000000001        25.600000000000001        4.0510395180218106     
   29.600000000000001        26.400000000000002        4.0516449027652186     
   29.600000000000001        27.200000000000003        4.0545438453624403     
   29.600000000000001        28.000000000000000        4.0609367962499787     
   29.600000000000001        28.800000000000001        4.0704527441058032     
   29.600000000000001        29.600000000000001        4.0848567444347239     
   29.600000000000001        30.400000000000002        4.1044427858593053     
   29.600000000000001        31.200000000000003        4.1279456403869181     
   29.600000000000001        32.000000000000000        4.1526575183769605     

   30.400000000000002       0.80000000000000004        4.1252685237004592     
   30.400000000000002        1.6000000000000001        4.1468253450903640     
   30.400000000000002        2.4000000000000004        4.1682987577325914     
   30.400000000000002        3.2000000000000002        4.1886914967698887     
   30.400000000000002        4.0000000000000000        4.2064545668452329     
   30.400000000000002        4.8000000000000007        4.2212770995852740     
   30.400000000000002        5.6000000000000005        4.2339519152265810     
   30.400000000000002        6.4000000000000004        4.2422300250673937     
   30.400000000000002        7.2000000000000002        4.2469089512264420     
   30.400000000000002        8.0000000000000000        4.2476113168909988     
   30.400000000000002        8.8000000000000007        4.2503842555974529     
   30.400000000000002        9.6000000000000014        4.2464665641167718     
   30.400000000000002        10.400000000000000        4.2412674341078516     
   30.400000000000002        11.200000000000001        4.2342280092228410     
   30.400000000000002        12.000000000000000        4.2270134287284318     
   30.400000000000002        12.800000000000001        4.2165635609173098     
   30.400000000000002        13.600000000000001        4.2076610435205914     
   30.400000000000002        14.400000000000000        4.1952070980439107     
   30.400000000000002        15.200000000000001        4.1828086309129464     
   30.400000000000002        16.000000000000000        4.1699093706369972     
   30.400000000000002        16.800000000000001        4.1553906474373798     
   30.400000000000002        17.600000000000001        4.1385225532140000     
   30.400000000000002        18.400000000000002        4.1219963825531414     
   30.400000000000002        19.200000000000003        4.1042665503992151     
   30.400000000000002        20.000000000000000        4.0882408086364634     
   30.400000000000002        20.800000000000001        4.0740982691913583     
   30.400000000000002        21.600000000000001        4.0620290424470262     
   30.400000000000002        22.400000000000002        4.0558402504672859     
   30.400000000000002        23.200000000000003        4.0521693863708679     
   30.400000000000002        24.000000000000000        4.0495506667541799     
   30.400000000000002        24.800000000000001        4.0499635270918892     
   30.400000000000002        25.600000000000001        4.0500851212358562     
   30.400000000000002        26.400000000000002        4.0506671991910750     
   30.400000000000002        27.200000000000003        4.0510064531676084     
   30.400000000000002        28.000000000000000        4.0529266949216547     
   30.400000000000002        28.800000000000001        4.0552740124508331     
   30.400000000000002        29.600000000000001        4.0638669171147921     
   30.400000000000002        30.400000000000002        4.0729284923097042     
   30.400000000000002        31.200000000000003        4.0867755465829383     
   30.400000000000002        32.000000000000000        4.1049793933843706     

   31.200000000000003       0.80000000000000004        4.1059338553749889     
   31.200000000000003        1.6000000000000001        4.1238300598752771     
   31.200000000000003        2.4000000000000004        4.1443048955946766     
   31.200000000000003        3.2000000000000002        4.1609014898950223     
   31.200000000000003        4.0000000000000000        4.1804104955500927     
   31.200000000000003        4.8000000000000007        4.1938585400885158     
   31.200000000000003        5.6000000000000005        4.2051359514695648     
   31.200000000000003        6.4000000000000004        4.2147111711190028     
   31.200000000000003        7.2000000000000002        4.2189934790833448     
   31.200000000000003        8.0000000000000000        4.2211743501102674     
   31.200000000000003        8.8000000000000007        4.2219355389501416     
   31.200000000000003        9.6000000000000014        4.2205440488594324     
   31.200000000000003        10.400000000000000        4.2175342203651152     
   31.200000000000003        11.200000000000001        4.2130708838912740     
   31.200000000000003        12.000000000000000        4.2077800722710617     
   31.200000000000003        12.800000000000001        4.2017043730532446     
   31.200000000000003        13.600000000000001        4.1947580157877820     
   31.200000000000003        14.400000000000000        4.1874285263608559     
   31.200000000000003        15.200000000000001        4.1758475977424618     
   31.200000000000003        16.000000000000000        4.1647115840543174     
   31.200000000000003        16.800000000000001        4.1512882894897407     
   31.200000000000003        17.600000000000001        4.1351667728335482     
   31.200000000000003        18.400000000000002        4.1175991619221950     
   31.200000000000003        19.200000000000003        4.1021436990025393     
   31.200000000000003        20.000000000000000        4.0859843535027256     
   31.200000000000003        20.800000000000001        4.0733971540399256     
   31.200000000000003        21.600000000000001        4.0627217152405724     
   31.200000000000003        22.400000000000002        4.0557908536125371     
   31.200000000000003        23.200000000000003        4.0509084187113382     
   31.200000000000003        24.000000000000000        4.0499750370189007     
   31.200000000000003        24.800000000000001        4.0500845613991014     
   31.200000000000003        25.600000000000001        4.0495455280079744     
   31.200000000000003        26.400000000000002        4.0492260264590811     
   31.200000000000003        27.200000000000003        4.0478959871793192     
   31.200000000000003        28.000000000000000        4.0484873523681069     
   31.200000000000003        28.800000000000001        4.0490312778615847     
   31.200000000000003        29.600000000000001        4.0530534208705173     
   31.200000000000003        30.400000000000002        4.0605375557144194     
   31.200000000000003        31.200000000000003        4.0719324266074635     
   31.200000000000003        32.000000000000000        4.0861344871161283     

   32.000000000000000       0.80000000000000004        4.1241912775698113     
   32.000000000000000        1.6000000000000001        4.1468344321556554     
   32.000000000000000        2.4000000000000004        4.1685475806732137     
   32.000000000000000        3.2000000000000002        4.1889537636504928     
   32.000000000000000        4.0000000000000000        4.2081961021075669     
   32.000000000000000        4.8000000000000007        4.2222359906868947     
   32.000000000000000        5.6000000000000005        4.2336273706970919     
   32.000000000000000        6.4000000000000004        4.2420193325779110     
   32.000000000000000        7.2000000000000002        4.2469960533988873     
   32.000000000000000        8.0000000000000000        4.2502729852796657     
   32.000000000000000        8.8000000000000007        4.2501486284825916     
   32.000000000000000        9.6000000000000014        4.2494333170845611     
   32.000000000000000        10.400000000000000        4.2477633775615429     
   32.000000000000000        11.200000000000001        4.2462506495964796     
   32.000000000000000        12.000000000000000        4.2435331157894902     
   32.000000000000000        12.800000000000001        4.2401185142627513     
   32.000000000000000        13.600000000000001        4.2369647610650549     
   32.000000000000000        14.400000000000000        4.2309296169777433     
   32.000000000000000        15.200000000000001        4.2213391702781573     
   32.000000000000000        16.000000000000000        4.2105949323995766     
   32.000000000000000        16.800000000000001        4.1947602657642271     
   32.000000000000000        17.600000000000001        4.1797202623679981     
   32.000000000000000        18.400000000000002        4.1609508303522125     
   32.000000000000000        19.200000000000003        4.1400610062829113     
   32.000000000000000        20.000000000000000        4.1215410214522947     
   32.000000000000000        20.800000000000001        4.1040523931950963     
   32.000000000000000        21.600000000000001        4.0874473392967774     
   32.000000000000000        22.400000000000002        4.0746635909483624     
   32.000000000000000        23.200000000000003        4.0642354733504913     
   32.000000000000000        24.000000000000000        4.0582497260957222     
   32.000000000000000        24.800000000000001        4.0520569148453154     
   32.000000000000000        25.600000000000001        4.0496665012140323     
   32.000000000000000        26.400000000000002        4.0472783959111442     
   32.000000000000000        27.200000000000003        4.0472220486316095     
   32.000000000000000        28.000000000000000        4.0472459789217625     
   32.000000000000000        28.800000000000001        4.0509322631603952     
   32.000000000000000        29.600000000000001        4.0583849878261331     
   32.000000000000000        30.400000000000002        4.0690528169997711     
   32.000000000000000        31.200000000000003        4.0843436388451497     
   32.000000000000000        32.000000000000000        4.1026763997253193     
