# Supplementary material for: A first-principles phase field method for quantitatively predicting multi-composition phase separation without thermodynamic empirical parameter
Source: Nat Commun. 2019 Aug 1;10:3451. doi: 10.1038/s41467-019-11248-z (PMC6671953; doi:10.1038/s41467-019-11248-z)
Supplement: Supplementary file 3 — Source Data [file 41467_2019_11248_MOESM3_ESM.zip › supplementary-files/data-files/Fig.7/Fig7-h-Ni82%/out_Ni_100000-8.0]

  0.80000000000000004       0.80000000000000004        4.2074136998135829     
  0.80000000000000004        1.6000000000000001        4.2354911093118606     
  0.80000000000000004        2.4000000000000004        4.2613277122783737     
  0.80000000000000004        3.2000000000000002        4.2826391541320641     
  0.80000000000000004        4.0000000000000000        4.3022187618910310     
  0.80000000000000004        4.8000000000000007        4.3171725653634256     
  0.80000000000000004        5.6000000000000005        4.3300897872892294     
  0.80000000000000004        6.4000000000000004        4.3393442951206644     
  0.80000000000000004        7.2000000000000002        4.3453833142703626     
  0.80000000000000004        8.0000000000000000        4.3502162973038683     
  0.80000000000000004        8.8000000000000007        4.3519083850601508     
  0.80000000000000004        9.6000000000000014        4.3521799611081340     
  0.80000000000000004        10.400000000000000        4.3511799470233949     
  0.80000000000000004        11.200000000000001        4.3476331077571544     
  0.80000000000000004        12.000000000000000        4.3450716850101720     
  0.80000000000000004        12.800000000000001        4.3386874289130946     
  0.80000000000000004        13.600000000000001        4.3311300046005909     
  0.80000000000000004        14.400000000000000        4.3214359149694790     
  0.80000000000000004        15.200000000000001        4.3095663298285016     
  0.80000000000000004        16.000000000000000        4.2941677451050637     
  0.80000000000000004        16.800000000000001        4.2774341298483005     
  0.80000000000000004        17.600000000000001        4.2571674357914704     
  0.80000000000000004        18.400000000000002        4.2346200836788945     
  0.80000000000000004        19.200000000000003        4.2088848339294938     
  0.80000000000000004        20.000000000000000        4.1826404835815190     
  0.80000000000000004        20.800000000000001        4.1557020824205093     
  0.80000000000000004        21.600000000000001        4.1286377251084954     
  0.80000000000000004        22.400000000000002        4.1052871770364670     
  0.80000000000000004        23.200000000000003        4.0843817859916438     
  0.80000000000000004        24.000000000000000        4.0665867122192143     
  0.80000000000000004        24.800000000000001        4.0563147512431534     
  0.80000000000000004        25.600000000000001        4.0494329701083460     
  0.80000000000000004        26.400000000000002        4.0484621285721225     
  0.80000000000000004        27.200000000000003        4.0523544607425874     
  0.80000000000000004        28.000000000000000        4.0615145481735846     
  0.80000000000000004        28.800000000000001        4.0761696262040870     
  0.80000000000000004        29.600000000000001        4.0960128196767061     
  0.80000000000000004        30.400000000000002        4.1207549141587094     
  0.80000000000000004        31.200000000000003        4.1495179844589813     
  0.80000000000000004        32.000000000000000        4.1791308063289536     

   1.6000000000000001       0.80000000000000004        4.2982771263679451     
   1.6000000000000001        1.6000000000000001        4.3326299316127335     
   1.6000000000000001        2.4000000000000004        4.3606550401779751     
   1.6000000000000001        3.2000000000000002        4.3848859283972805     
   1.6000000000000001        4.0000000000000000        4.4008697828690195     
   1.6000000000000001        4.8000000000000007        4.4119744650032144     
   1.6000000000000001        5.6000000000000005        4.4214088859746159     
   1.6000000000000001        6.4000000000000004        4.4279198905218822     
   1.6000000000000001        7.2000000000000002        4.4334859377484923     
   1.6000000000000001        8.0000000000000000        4.4367214669343706     
   1.6000000000000001        8.8000000000000007        4.4385032302293101     
   1.6000000000000001        9.6000000000000014        4.4397322009308171     
   1.6000000000000001        10.400000000000000        4.4401338506107999     
   1.6000000000000001        11.200000000000001        4.4421747012164499     
   1.6000000000000001        12.000000000000000        4.4389956501911989     
   1.6000000000000001        12.800000000000001        4.4387833853943519     
   1.6000000000000001        13.600000000000001        4.4328394604398484     
   1.6000000000000001        14.400000000000000        4.4259194966284587     
   1.6000000000000001        15.200000000000001        4.4158329662126850     
   1.6000000000000001        16.000000000000000        4.4033094493121281     
   1.6000000000000001        16.800000000000001        4.3853605250023291     
   1.6000000000000001        17.600000000000001        4.3622051808092248     
   1.6000000000000001        18.400000000000002        4.3353138798365558     
   1.6000000000000001        19.200000000000003        4.3037760426916343     
   1.6000000000000001        20.000000000000000        4.2710944348688464     
   1.6000000000000001        20.800000000000001        4.2345010219298720     
   1.6000000000000001        21.600000000000001        4.1953496959973284     
   1.6000000000000001        22.400000000000002        4.1561086722273597     
   1.6000000000000001        23.200000000000003        4.1196821759695830     
   1.6000000000000001        24.000000000000000        4.0888615543245583     
   1.6000000000000001        24.800000000000001        4.0664683732771394     
   1.6000000000000001        25.600000000000001        4.0540704130769214     
   1.6000000000000001        26.400000000000002        4.0507093924649507     
   1.6000000000000001        27.200000000000003        4.0594754555884007     
   1.6000000000000001        28.000000000000000        4.0777113426325275     
   1.6000000000000001        28.800000000000001        4.1050452466556546     
   1.6000000000000001        29.600000000000001        4.1386448058577150     
   1.6000000000000001        30.400000000000002        4.1774182732025551     
   1.6000000000000001        31.200000000000003        4.2189798727093057     
   1.6000000000000001        32.000000000000000        4.2599610804040680     

   2.4000000000000004       0.80000000000000004        4.3838447056701595     
   2.4000000000000004        1.6000000000000001        4.4215151038897815     
   2.4000000000000004        2.4000000000000004        4.4541144686174388     
   2.4000000000000004        3.2000000000000002        4.4781501375018200     
   2.4000000000000004        4.0000000000000000        4.4901896447216556     
   2.4000000000000004        4.8000000000000007        4.4949577164753425     
   2.4000000000000004        5.6000000000000005        4.4968944314606771     
   2.4000000000000004        6.4000000000000004        4.4980567514037100     
   2.4000000000000004        7.2000000000000002        4.4902917556854778     
   2.4000000000000004        8.0000000000000000        4.4898960368853249     
   2.4000000000000004        8.8000000000000007        4.4956260940526969     
   2.4000000000000004        9.6000000000000014        4.4957777784990833     
   2.4000000000000004        10.400000000000000        4.4967498386491922     
   2.4000000000000004        11.200000000000001        4.4985883549680326     
   2.4000000000000004        12.000000000000000        4.4945866781517543     
   2.4000000000000004        12.800000000000001        4.4909173278743628     
   2.4000000000000004        13.600000000000001        4.4888304754548800     
   2.4000000000000004        14.400000000000000        4.4947834328473792     
   2.4000000000000004        15.200000000000001        4.4969674707945888     
   2.4000000000000004        16.000000000000000        4.4886665230062661     
   2.4000000000000004        16.800000000000001        4.4743537936666629     
   2.4000000000000004        17.600000000000001        4.4520212156610066     
   2.4000000000000004        18.400000000000002        4.4243045452588987     
   2.4000000000000004        19.200000000000003        4.3922272451776632     
   2.4000000000000004        20.000000000000000        4.3570882462088933     
   2.4000000000000004        20.800000000000001        4.3175672107713252     
   2.4000000000000004        21.600000000000001        4.2715085799744168     
   2.4000000000000004        22.400000000000002        4.2205119736084304     
   2.4000000000000004        23.200000000000003        4.1687644441347045     
   2.4000000000000004        24.000000000000000        4.1200411828865997     
   2.4000000000000004        24.800000000000001        4.0831302095952715     
   2.4000000000000004        25.600000000000001        4.0631684453222379     
   2.4000000000000004        26.400000000000002        4.0592769641886948     
   2.4000000000000004        27.200000000000003        4.0734062268043836     
   2.4000000000000004        28.000000000000000        4.1006600534139190     
   2.4000000000000004        28.800000000000001        4.1421363613727964     
   2.4000000000000004        29.600000000000001        4.1922444149566109     
   2.4000000000000004        30.400000000000002        4.2439246796741301     
   2.4000000000000004        31.200000000000003        4.2962049221254803     
   2.4000000000000004        32.000000000000000        4.3427914365150642     

   3.2000000000000002       0.80000000000000004        4.3912205779954396     
   3.2000000000000002        1.6000000000000001        4.4153375869878859     
   3.2000000000000002        2.4000000000000004        4.4502001614061912     
   3.2000000000000002        3.2000000000000002        4.4822466342646168     
   3.2000000000000002        4.0000000000000000        4.4918924539526381     
   3.2000000000000002        4.8000000000000007        4.4959443874385725     
   3.2000000000000002        5.6000000000000005        4.4946827087738477     
   3.2000000000000002        6.4000000000000004        4.4970386331655305     
   3.2000000000000002        7.2000000000000002        4.4929602487942972     
   3.2000000000000002        8.0000000000000000        4.4981624373616143     
   3.2000000000000002        8.8000000000000007        4.4963839365548681     
   3.2000000000000002        9.6000000000000014        4.4931445585124283     
   3.2000000000000002        10.400000000000000        4.4945269180526246     
   3.2000000000000002        11.200000000000001        4.4982392683629362     
   3.2000000000000002        12.000000000000000        4.4931030938944607     
   3.2000000000000002        12.800000000000001        4.4944873286489750     
   3.2000000000000002        13.600000000000001        4.4923288883563570     
   3.2000000000000002        14.400000000000000        4.4897543267294378     
   3.2000000000000002        15.200000000000001        4.4997988508345905     
   3.2000000000000002        16.000000000000000        4.4994578802425718     
   3.2000000000000002        16.800000000000001        4.4968131306395547     
   3.2000000000000002        17.600000000000001        4.4759152509825944     
   3.2000000000000002        18.400000000000002        4.4482961164321901     
   3.2000000000000002        19.200000000000003        4.4210944526317348     
   3.2000000000000002        20.000000000000000        4.3964395259996634     
   3.2000000000000002        20.800000000000001        4.3697519078727565     
   3.2000000000000002        21.600000000000001        4.3346032908199064     
   3.2000000000000002        22.400000000000002        4.2856451304420746     
   3.2000000000000002        23.200000000000003        4.2231124942926916     
   3.2000000000000002        24.000000000000000        4.1608538060776059     
   3.2000000000000002        24.800000000000001        4.1081980287965205     
   3.2000000000000002        25.600000000000001        4.0783196642073571     
   3.2000000000000002        26.400000000000002        4.0719873535682689     
   3.2000000000000002        27.200000000000003        4.0898913635907608     
   3.2000000000000002        28.000000000000000        4.1304840260096940     
   3.2000000000000002        28.800000000000001        4.1864913576972356     
   3.2000000000000002        29.600000000000001        4.2474124702086646     
   3.2000000000000002        30.400000000000002        4.3049855131658772     
   3.2000000000000002        31.200000000000003        4.3485855510868987     
   3.2000000000000002        32.000000000000000        4.3746147560315096     

   4.0000000000000000       0.80000000000000004        4.1802274432993141     
   4.0000000000000000        1.6000000000000001        4.1516820206501821     
   4.0000000000000000        2.4000000000000004        4.1796744345578603     
   4.0000000000000000        3.2000000000000002        4.2171210327533943     
   4.0000000000000000        4.0000000000000000        4.2850001898690779     
   4.0000000000000000        4.8000000000000007        4.3724717030270330     
   4.0000000000000000        5.6000000000000005        4.4058375131997192     
   4.0000000000000000        6.4000000000000004        4.3981213160118200     
   4.0000000000000000        7.2000000000000002        4.3987201545725156     
   4.0000000000000000        8.0000000000000000        4.4109206609433622     
   4.0000000000000000        8.8000000000000007        4.4269808711678929     
   4.0000000000000000        9.6000000000000014        4.4460722962551458     
   4.0000000000000000        10.400000000000000        4.4695079616873423     
   4.0000000000000000        11.200000000000001        4.4937691190486353     
   4.0000000000000000        12.000000000000000        4.4883856315129123     
   4.0000000000000000        12.800000000000001        4.4911625127497938     
   4.0000000000000000        13.600000000000001        4.4991557627443495     
   4.0000000000000000        14.400000000000000        4.4865404497585590     
   4.0000000000000000        15.200000000000001        4.4577254409780567     
   4.0000000000000000        16.000000000000000        4.4259540043312144     
   4.0000000000000000        16.800000000000001        4.3963223302457317     
   4.0000000000000000        17.600000000000001        4.3684303575586432     
   4.0000000000000000        18.400000000000002        4.3450287815016058     
   4.0000000000000000        19.200000000000003        4.3258527393562423     
   4.0000000000000000        20.000000000000000        4.3196591988064110     
   4.0000000000000000        20.800000000000001        4.3306166193168920     
   4.0000000000000000        21.600000000000001        4.3433857834064931     
   4.0000000000000000        22.400000000000002        4.3311948754968359     
   4.0000000000000000        23.200000000000003        4.2807291080194485     
   4.0000000000000000        24.000000000000000        4.2080169757517973     
   4.0000000000000000        24.800000000000001        4.1414140380778264     
   4.0000000000000000        25.600000000000001        4.0997705373286628     
   4.0000000000000000        26.400000000000002        4.0903287126011270     
   4.0000000000000000        27.200000000000003        4.1129707457088891     
   4.0000000000000000        28.000000000000000        4.1639711127407031     
   4.0000000000000000        28.800000000000001        4.2312835003728750     
   4.0000000000000000        29.600000000000001        4.2962815348045318     
   4.0000000000000000        30.400000000000002        4.3393313648955250     
   4.0000000000000000        31.200000000000003        4.3382035922781936     
   4.0000000000000000        32.000000000000000        4.2715547969595322     

   4.8000000000000007       0.80000000000000004        3.4925906039067809     
   4.8000000000000007        1.6000000000000001        3.4922209587167590     
   4.8000000000000007        2.4000000000000004        3.4863132235513858     
   4.8000000000000007        3.2000000000000002        3.4993150992478728     
   4.8000000000000007        4.0000000000000000        3.4915251381573182     
   4.8000000000000007        4.8000000000000007        4.0239236010701687     
   4.8000000000000007        5.6000000000000005        4.0896000273077178     
   4.8000000000000007        6.4000000000000004        4.0849248518693058     
   4.8000000000000007        7.2000000000000002        4.0865766038422988     
   4.8000000000000007        8.0000000000000000        4.1014218310806818     
   4.8000000000000007        8.8000000000000007        4.1187177558256591     
   4.8000000000000007        9.6000000000000014        4.1399168667177957     
   4.8000000000000007        10.400000000000000        4.1781782183287417     
   4.8000000000000007        11.200000000000001        4.2244737249451223     
   4.8000000000000007        12.000000000000000        4.2560085000023378     
   4.8000000000000007        12.800000000000001        4.2488951643547868     
   4.8000000000000007        13.600000000000001        4.2162100771615947     
   4.8000000000000007        14.400000000000000        4.1786779073246443     
   4.8000000000000007        15.200000000000001        4.1439046780977460     
   4.8000000000000007        16.000000000000000        4.1106826702095107     
   4.8000000000000007        16.800000000000001        4.0809559517150973     
   4.8000000000000007        17.600000000000001        4.0583765016023348     
   4.8000000000000007        18.400000000000002        4.0401304229512434     
   4.8000000000000007        19.200000000000003        4.0314708272055189     
   4.8000000000000007        20.000000000000000        4.0391904020515152     
   4.8000000000000007        20.800000000000001        4.1142117444823025     
   4.8000000000000007        21.600000000000001        4.2561430349255787     
   4.8000000000000007        22.400000000000002        4.3441871307309761     
   4.8000000000000007        23.200000000000003        4.3264002341642023     
   4.8000000000000007        24.000000000000000        4.2541998884402350     
   4.8000000000000007        24.800000000000001        4.1772619822823813     
   4.8000000000000007        25.600000000000001        4.1260001040862440     
   4.8000000000000007        26.400000000000002        4.1106690473862768     
   4.8000000000000007        27.200000000000003        4.1408948817139279     
   4.8000000000000007        28.000000000000000        4.2002015530812784     
   4.8000000000000007        28.800000000000001        4.2745966027372377     
   4.8000000000000007        29.600000000000001        4.3343854943401574     
   4.8000000000000007        30.400000000000002        4.3391867307844052     
   4.8000000000000007        31.200000000000003        4.2375637521594083     
   4.8000000000000007        32.000000000000000        4.0217255681388950     

   5.6000000000000005       0.80000000000000004        3.4900078210167527     
   5.6000000000000005        1.6000000000000001        3.4893710119529122     
   5.6000000000000005        2.4000000000000004        3.4890839147502413     
   5.6000000000000005        3.2000000000000002        3.4855547902775927     
   5.6000000000000005        4.0000000000000000        3.5008702322645715     
   5.6000000000000005        4.8000000000000007        3.4908284479264839     
   5.6000000000000005        5.6000000000000005        3.4940593288580097     
   5.6000000000000005        6.4000000000000004        3.4898408779984083     
   5.6000000000000005        7.2000000000000002        3.4883698459179753     
   5.6000000000000005        8.0000000000000000        3.4917354111324408     
   5.6000000000000005        8.8000000000000007        3.4945956470352391     
   5.6000000000000005        9.6000000000000014        3.4972843437966867     
   5.6000000000000005        10.400000000000000        3.4881194350362668     
   5.6000000000000005        11.200000000000001        3.5011305405494624     
   5.6000000000000005        12.000000000000000        3.4868395215201544     
   5.6000000000000005        12.800000000000001        3.4985664227542714     
   5.6000000000000005        13.600000000000001        3.4864664813642663     
   5.6000000000000005        14.400000000000000        3.4969151577976807     
   5.6000000000000005        15.200000000000001        3.4992655840150277     
   5.6000000000000005        16.000000000000000        3.4946570898172515     
   5.6000000000000005        16.800000000000001        3.4924639797424661     
   5.6000000000000005        17.600000000000001        3.4952594829361194     
   5.6000000000000005        18.400000000000002        3.4918444647334108     
   5.6000000000000005        19.200000000000003        3.4887492478616320     
   5.6000000000000005        20.000000000000000        3.4899497357039406     
   5.6000000000000005        20.800000000000001        3.4977041799843831     
   5.6000000000000005        21.600000000000001        4.1218417315934408     
   5.6000000000000005        22.400000000000002        4.3377396587434278     
   5.6000000000000005        23.200000000000003        4.3654699206744985     
   5.6000000000000005        24.000000000000000        4.2997435286467223     
   5.6000000000000005        24.800000000000001        4.2143423664134332     
   5.6000000000000005        25.600000000000001        4.1542534896801344     
   5.6000000000000005        26.400000000000002        4.1387801302469880     
   5.6000000000000005        27.200000000000003        4.1713179825103079     
   5.6000000000000005        28.000000000000000        4.2383163350501727     
   5.6000000000000005        28.800000000000001        4.3165717213855128     
   5.6000000000000005        29.600000000000001        4.3655232731002060     
   5.6000000000000005        30.400000000000002        4.3242263138771850     
   5.6000000000000005        31.200000000000003        4.1069822325281482     
   5.6000000000000005        32.000000000000000        3.4901759734066617     

   6.4000000000000004       0.80000000000000004        3.4991136999076695     
   6.4000000000000004        1.6000000000000001        3.4970495997843738     
   6.4000000000000004        2.4000000000000004        3.4996743769495597     
   6.4000000000000004        3.2000000000000002        3.4978882328397995     
   6.4000000000000004        4.0000000000000000        3.4967111825750119     
   6.4000000000000004        4.8000000000000007        3.4906860728062630     
   6.4000000000000004        5.6000000000000005        3.4884420522643906     
   6.4000000000000004        6.4000000000000004        3.4961845966816130     
   6.4000000000000004        7.2000000000000002        3.4971385321626349     
   6.4000000000000004        8.0000000000000000        3.4947187028651001     
   6.4000000000000004        8.8000000000000007        3.4842892495086599     
   6.4000000000000004        9.6000000000000014        3.4951583125394712     
   6.4000000000000004        10.400000000000000        3.4974462146532628     
   6.4000000000000004        11.200000000000001        3.4880598717869344     
   6.4000000000000004        12.000000000000000        3.4952093962893778     
   6.4000000000000004        12.800000000000001        3.4851779421936331     
   6.4000000000000004        13.600000000000001        3.4918133974335395     
   6.4000000000000004        14.400000000000000        3.4930171295399819     
   6.4000000000000004        15.200000000000001        3.4962404474578337     
   6.4000000000000004        16.000000000000000        3.4906564674537046     
   6.4000000000000004        16.800000000000001        3.4926223431326928     
   6.4000000000000004        17.600000000000001        3.4913045649489565     
   6.4000000000000004        18.400000000000002        3.4888551406966752     
   6.4000000000000004        19.200000000000003        3.4968857982628654     
   6.4000000000000004        20.000000000000000        3.4898051296893744     
   6.4000000000000004        20.800000000000001        3.4979222986534095     
   6.4000000000000004        21.600000000000001        4.0575835219522762     
   6.4000000000000004        22.400000000000002        4.3391728744090114     
   6.4000000000000004        23.200000000000003        4.3986017724569013     
   6.4000000000000004        24.000000000000000        4.3391433132013981     
   6.4000000000000004        24.800000000000001        4.2519620393386495     
   6.4000000000000004        25.600000000000001        4.1862031905904882     
   6.4000000000000004        26.400000000000002        4.1666333098411119     
   6.4000000000000004        27.200000000000003        4.2010828354698244     
   6.4000000000000004        28.000000000000000        4.2734205856495127     
   6.4000000000000004        28.800000000000001        4.3562939143589157     
   6.4000000000000004        29.600000000000001        4.3958210115966025     
   6.4000000000000004        30.400000000000002        4.3211091339771208     
   6.4000000000000004        31.200000000000003        4.0440077867848876     
   6.4000000000000004        32.000000000000000        3.4884035307638008     

   7.2000000000000002       0.80000000000000004        3.4940379834376465     
   7.2000000000000002        1.6000000000000001        3.4922849603870341     
   7.2000000000000002        2.4000000000000004        3.4991108162406110     
   7.2000000000000002        3.2000000000000002        3.4990283458201166     
   7.2000000000000002        4.0000000000000000        3.4990071306246073     
   7.2000000000000002        4.8000000000000007        3.4904146361196613     
   7.2000000000000002        5.6000000000000005        3.4946191937175968     
   7.2000000000000002        6.4000000000000004        3.4969598275822986     
   7.2000000000000002        7.2000000000000002        3.4964377622008094     
   7.2000000000000002        8.0000000000000000        3.4889082117832140     
   7.2000000000000002        8.8000000000000007        3.4920872046656344     
   7.2000000000000002        9.6000000000000014        3.4911378882009800     
   7.2000000000000002        10.400000000000000        3.4949678766865651     
   7.2000000000000002        11.200000000000001        3.4974091709254003     
   7.2000000000000002        12.000000000000000        3.4959816348528570     
   7.2000000000000002        12.800000000000001        3.4937512719060111     
   7.2000000000000002        13.600000000000001        3.4953187211643382     
   7.2000000000000002        14.400000000000000        3.4891535251523691     
   7.2000000000000002        15.200000000000001        3.4974741502452824     
   7.2000000000000002        16.000000000000000        3.4891040737753749     
   7.2000000000000002        16.800000000000001        3.4894809025317266     
   7.2000000000000002        17.600000000000001        3.4966526883519884     
   7.2000000000000002        18.400000000000002        3.4946961321872538     
   7.2000000000000002        19.200000000000003        3.4980184124997296     
   7.2000000000000002        20.000000000000000        3.4933213419962361     
   7.2000000000000002        20.800000000000001        3.4945676808515178     
   7.2000000000000002        21.600000000000001        4.0618977864550603     
   7.2000000000000002        22.400000000000002        4.3592939012648957     
   7.2000000000000002        23.200000000000003        4.4320130074806485     
   7.2000000000000002        24.000000000000000        4.3797232006564277     
   7.2000000000000002        24.800000000000001        4.2863389574828137     
   7.2000000000000002        25.600000000000001        4.2143830490120724     
   7.2000000000000002        26.400000000000002        4.1932085930255907     
   7.2000000000000002        27.200000000000003        4.2288727431555841     
   7.2000000000000002        28.000000000000000        4.3061297200794781     
   7.2000000000000002        28.800000000000001        4.3919218892114360     
   7.2000000000000002        29.600000000000001        4.4287199019337375     
   7.2000000000000002        30.400000000000002        4.3409966375553477     
   7.2000000000000002        31.200000000000003        4.0469258338649388     
   7.2000000000000002        32.000000000000000        3.4990341239846332     

   8.0000000000000000       0.80000000000000004        3.4969147326026055     
   8.0000000000000000        1.6000000000000001        3.4916092816192332     
   8.0000000000000000        2.4000000000000004        3.4955934602094918     
   8.0000000000000000        3.2000000000000002        3.4957368871936256     
   8.0000000000000000        4.0000000000000000        3.4984461287784447     
   8.0000000000000000        4.8000000000000007        3.4948743636914448     
   8.0000000000000000        5.6000000000000005        3.4845854426766874     
   8.0000000000000000        6.4000000000000004        3.4911690811570013     
   8.0000000000000000        7.2000000000000002        3.4948763545633779     
   8.0000000000000000        8.0000000000000000        3.4849198506566141     
   8.0000000000000000        8.8000000000000007        3.4909193299504144     
   8.0000000000000000        9.6000000000000014        3.4926058809288940     
   8.0000000000000000        10.400000000000000        3.4904864032524880     
   8.0000000000000000        11.200000000000001        3.4939413620073734     
   8.0000000000000000        12.000000000000000        3.4948283795269330     
   8.0000000000000000        12.800000000000001        3.4941386471385707     
   8.0000000000000000        13.600000000000001        3.4967789408771290     
   8.0000000000000000        14.400000000000000        3.4948875167534315     
   8.0000000000000000        15.200000000000001        3.4876613116952506     
   8.0000000000000000        16.000000000000000        3.4921196696865016     
   8.0000000000000000        16.800000000000001        3.4971523782208003     
   8.0000000000000000        17.600000000000001        3.4923263377767797     
   8.0000000000000000        18.400000000000002        3.4962918404879577     
   8.0000000000000000        19.200000000000003        3.4937297403759895     
   8.0000000000000000        20.000000000000000        3.4962400288468309     
   8.0000000000000000        20.800000000000001        3.4864619145217777     
   8.0000000000000000        21.600000000000001        4.0832539055043373     
   8.0000000000000000        22.400000000000002        4.3884374387569922     
   8.0000000000000000        23.200000000000003        4.4649761292063772     
   8.0000000000000000        24.000000000000000        4.4112070706704358     
   8.0000000000000000        24.800000000000001        4.3164376304130991     
   8.0000000000000000        25.600000000000001        4.2407455539979306     
   8.0000000000000000        26.400000000000002        4.2180175158819067     
   8.0000000000000000        27.200000000000003        4.2543156721234219     
   8.0000000000000000        28.000000000000000        4.3370533099288640     
   8.0000000000000000        28.800000000000001        4.4228708353093840     
   8.0000000000000000        29.600000000000001        4.4629159829442484     
   8.0000000000000000        30.400000000000002        4.3741532854931666     
   8.0000000000000000        31.200000000000003        4.0700982602530811     
   8.0000000000000000        32.000000000000000        3.4940929497331341     

   8.8000000000000007       0.80000000000000004        3.4887204911820233     
   8.8000000000000007        1.6000000000000001        3.4972234324176110     
   8.8000000000000007        2.4000000000000004        3.4984643302466867     
   8.8000000000000007        3.2000000000000002        3.4956911410030522     
   8.8000000000000007        4.0000000000000000        3.5003230062571742     
   8.8000000000000007        4.8000000000000007        3.4988972344162663     
   8.8000000000000007        5.6000000000000005        3.4906920245534923     
   8.8000000000000007        6.4000000000000004        3.4847549471811603     
   8.8000000000000007        7.2000000000000002        3.4922643520859906     
   8.8000000000000007        8.0000000000000000        3.4888321611450417     
   8.8000000000000007        8.8000000000000007        3.4999661922187633     
   8.8000000000000007        9.6000000000000014        3.4985943118700931     
   8.8000000000000007        10.400000000000000        3.4930222449681905     
   8.8000000000000007        11.200000000000001        3.4927349402025216     
   8.8000000000000007        12.000000000000000        3.4944284671133392     
   8.8000000000000007        12.800000000000001        3.4912488773267194     
   8.8000000000000007        13.600000000000001        3.4967608579550422     
   8.8000000000000007        14.400000000000000        3.4946107044006807     
   8.8000000000000007        15.200000000000001        3.4878871518953845     
   8.8000000000000007        16.000000000000000        3.4963066871027508     
   8.8000000000000007        16.800000000000001        3.4867785150190094     
   8.8000000000000007        17.600000000000001        3.4944908366848222     
   8.8000000000000007        18.400000000000002        3.4926367462975727     
   8.8000000000000007        19.200000000000003        3.4965398061963797     
   8.8000000000000007        20.000000000000000        3.4964502925156200     
   8.8000000000000007        20.800000000000001        3.4972340191425726     
   8.8000000000000007        21.600000000000001        4.1098694077095361     
   8.8000000000000007        22.400000000000002        4.4197094475357650     
   8.8000000000000007        23.200000000000003        4.4905711011262017     
   8.8000000000000007        24.000000000000000        4.4353007255499728     
   8.8000000000000007        24.800000000000001        4.3403398085575571     
   8.8000000000000007        25.600000000000001        4.2632780821062912     
   8.8000000000000007        26.400000000000002        4.2389642542623891     
   8.8000000000000007        27.200000000000003        4.2754067241206437     
   8.8000000000000007        28.000000000000000        4.3573286255802737     
   8.8000000000000007        28.800000000000001        4.4486204084900516     
   8.8000000000000007        29.600000000000001        4.4919067951848550     
   8.8000000000000007        30.400000000000002        4.4120480631703112     
   8.8000000000000007        31.200000000000003        4.1040468242818040     
   8.8000000000000007        32.000000000000000        3.4942058115150374     

   9.6000000000000014       0.80000000000000004        3.4929171702161876     
   9.6000000000000014        1.6000000000000001        3.4934746458221788     
   9.6000000000000014        2.4000000000000004        3.4921506850543160     
   9.6000000000000014        3.2000000000000002        3.4964819190342378     
   9.6000000000000014        4.0000000000000000        3.4997757768920792     
   9.6000000000000014        4.8000000000000007        3.4937999848568704     
   9.6000000000000014        5.6000000000000005        3.4869637843702810     
   9.6000000000000014        6.4000000000000004        3.4946586530794552     
   9.6000000000000014        7.2000000000000002        3.4959099248035539     
   9.6000000000000014        8.0000000000000000        3.4845240841597156     
   9.6000000000000014        8.8000000000000007        3.4895682156530339     
   9.6000000000000014        9.6000000000000014        3.4972746188882993     
   9.6000000000000014        10.400000000000000        3.4973402212237970     
   9.6000000000000014        11.200000000000001        3.4892194731873665     
   9.6000000000000014        12.000000000000000        3.4946459970646742     
   9.6000000000000014        12.800000000000001        3.4979497257164911     
   9.6000000000000014        13.600000000000001        3.4931551088169011     
   9.6000000000000014        14.400000000000000        3.4943289166077829     
   9.6000000000000014        15.200000000000001        3.4902194465168948     
   9.6000000000000014        16.000000000000000        3.4959084953965527     
   9.6000000000000014        16.800000000000001        3.4894067214357043     
   9.6000000000000014        17.600000000000001        3.4981267418597306     
   9.6000000000000014        18.400000000000002        3.4977836329467396     
   9.6000000000000014        19.200000000000003        3.4981115177712874     
   9.6000000000000014        20.000000000000000        3.4929292106797427     
   9.6000000000000014        20.800000000000001        3.4967146659952695     
   9.6000000000000014        21.600000000000001        4.1426761959125580     
   9.6000000000000014        22.400000000000002        4.4510460009247179     
   9.6000000000000014        23.200000000000003        4.4969525212830579     
   9.6000000000000014        24.000000000000000        4.4514745074527520     
   9.6000000000000014        24.800000000000001        4.3588468607344621     
   9.6000000000000014        25.600000000000001        4.2818661621723164     
   9.6000000000000014        26.400000000000002        4.2586214400172651     
   9.6000000000000014        27.200000000000003        4.2918858228316639     
   9.6000000000000014        28.000000000000000        4.3746650380450607     
   9.6000000000000014        28.800000000000001        4.4638027492221282     
   9.6000000000000014        29.600000000000001        4.4903779327162843     
   9.6000000000000014        30.400000000000002        4.4542540488810021     
   9.6000000000000014        31.200000000000003        4.1465963790535385     
   9.6000000000000014        32.000000000000000        3.4876229667362977     

   10.400000000000000       0.80000000000000004        3.4988686336402095     
   10.400000000000000        1.6000000000000001        3.4924800336200064     
   10.400000000000000        2.4000000000000004        3.4851511584171697     
   10.400000000000000        3.2000000000000002        3.4891449405213510     
   10.400000000000000        4.0000000000000000        3.4895893555697608     
   10.400000000000000        4.8000000000000007        3.4963013225449178     
   10.400000000000000        5.6000000000000005        3.4917114653923416     
   10.400000000000000        6.4000000000000004        3.4976839071790979     
   10.400000000000000        7.2000000000000002        3.4966723027054880     
   10.400000000000000        8.0000000000000000        3.4857867711269854     
   10.400000000000000        8.8000000000000007        3.4981807471431621     
   10.400000000000000        9.6000000000000014        3.4851132450219122     
   10.400000000000000        10.400000000000000        3.5014572954173744     
   10.400000000000000        11.200000000000001        3.4918454894761606     
   10.400000000000000        12.000000000000000        3.4961039598712920     
   10.400000000000000        12.800000000000001        3.4893411230696114     
   10.400000000000000        13.600000000000001        3.4877712555395730     
   10.400000000000000        14.400000000000000        3.4923047953395279     
   10.400000000000000        15.200000000000001        3.4895915737195367     
   10.400000000000000        16.000000000000000        3.4949775692483893     
   10.400000000000000        16.800000000000001        3.4925588196203710     
   10.400000000000000        17.600000000000001        3.4881616406007003     
   10.400000000000000        18.400000000000002        3.4860078086673485     
   10.400000000000000        19.200000000000003        3.4970629594783440     
   10.400000000000000        20.000000000000000        3.4961629125527258     
   10.400000000000000        20.800000000000001        3.4973311773045390     
   10.400000000000000        21.600000000000001        4.1788928904807259     
   10.400000000000000        22.400000000000002        4.4800321835485120     
   10.400000000000000        23.200000000000003        4.4941481687299900     
   10.400000000000000        24.000000000000000        4.4614841699598218     
   10.400000000000000        24.800000000000001        4.3717614922333379     
   10.400000000000000        25.600000000000001        4.2960785321132722     
   10.400000000000000        26.400000000000002        4.2702325507807029     
   10.400000000000000        27.200000000000003        4.3044364004028202     
   10.400000000000000        28.000000000000000        4.3845010045036910     
   10.400000000000000        28.800000000000001        4.4715119390307496     
   10.400000000000000        29.600000000000001        4.4932655389173313     
   10.400000000000000        30.400000000000002        4.4905296775043899     
   10.400000000000000        31.200000000000003        4.2094666803037049     
   10.400000000000000        32.000000000000000        3.4970785287386636     

   11.200000000000001       0.80000000000000004        3.4914310279296088     
   11.200000000000001        1.6000000000000001        3.4885716403959899     
   11.200000000000001        2.4000000000000004        3.4879729203524379     
   11.200000000000001        3.2000000000000002        3.4922264537747880     
   11.200000000000001        4.0000000000000000        3.4927112199016679     
   11.200000000000001        4.8000000000000007        3.4989211848808188     
   11.200000000000001        5.6000000000000005        3.4911134975680445     
   11.200000000000001        6.4000000000000004        3.4930579527026091     
   11.200000000000001        7.2000000000000002        3.4887955729896709     
   11.200000000000001        8.0000000000000000        3.4963661551071934     
   11.200000000000001        8.8000000000000007        3.4863749717052386     
   11.200000000000001        9.6000000000000014        3.4953255032257431     
   11.200000000000001        10.400000000000000        3.4888132407967172     
   11.200000000000001        11.200000000000001        3.4988229188179467     
   11.200000000000001        12.000000000000000        3.4914082118289276     
   11.200000000000001        12.800000000000001        3.4949044607375206     
   11.200000000000001        13.600000000000001        3.4917034054544289     
   11.200000000000001        14.400000000000000        3.4885562742111125     
   11.200000000000001        15.200000000000001        3.5006752224427045     
   11.200000000000001        16.000000000000000        3.4967984012788844     
   11.200000000000001        16.800000000000001        3.4928750734629221     
   11.200000000000001        17.600000000000001        3.4938159157755551     
   11.200000000000001        18.400000000000002        3.4912654513385308     
   11.200000000000001        19.200000000000003        3.4913392391234570     
   11.200000000000001        20.000000000000000        3.4956847919716534     
   11.200000000000001        20.800000000000001        3.4948733958765832     
   11.200000000000001        21.600000000000001        4.2543763839440540     
   11.200000000000001        22.400000000000002        4.4908699226352455     
   11.200000000000001        23.200000000000003        4.4995049707134607     
   11.200000000000001        24.000000000000000        4.4664795823882928     
   11.200000000000001        24.800000000000001        4.3803410691512834     
   11.200000000000001        25.600000000000001        4.3067422074406672     
   11.200000000000001        26.400000000000002        4.2808207098322315     
   11.200000000000001        27.200000000000003        4.3138456977411899     
   11.200000000000001        28.000000000000000        4.3911367543073627     
   11.200000000000001        28.800000000000001        4.4748283149361203     
   11.200000000000001        29.600000000000001        4.4917529574992008     
   11.200000000000001        30.400000000000002        4.4985013385371051     
   11.200000000000001        31.200000000000003        4.3040813360142689     
   11.200000000000001        32.000000000000000        3.5023685930025805     

   12.000000000000000       0.80000000000000004        3.4915006626104601     
   12.000000000000000        1.6000000000000001        3.4899158909995789     
   12.000000000000000        2.4000000000000004        3.4888057646651003     
   12.000000000000000        3.2000000000000002        3.4917191852825091     
   12.000000000000000        4.0000000000000000        3.4940792071528781     
   12.000000000000000        4.8000000000000007        3.4858291083729140     
   12.000000000000000        5.6000000000000005        3.4913905325901302     
   12.000000000000000        6.4000000000000004        3.4919676261550987     
   12.000000000000000        7.2000000000000002        3.4967755300732897     
   12.000000000000000        8.0000000000000000        3.4964114593823004     
   12.000000000000000        8.8000000000000007        3.4873170428456279     
   12.000000000000000        9.6000000000000014        3.4996413893589251     
   12.000000000000000        10.400000000000000        3.4940271604993334     
   12.000000000000000        11.200000000000001        3.4976757664131024     
   12.000000000000000        12.000000000000000        3.4948285476437562     
   12.000000000000000        12.800000000000001        3.4978883977187905     
   12.000000000000000        13.600000000000001        3.4963103750744713     
   12.000000000000000        14.400000000000000        3.4917006522212715     
   12.000000000000000        15.200000000000001        3.4988349541703609     
   12.000000000000000        16.000000000000000        3.4990142020780848     
   12.000000000000000        16.800000000000001        3.4958768894768033     
   12.000000000000000        17.600000000000001        3.4940767276925637     
   12.000000000000000        18.400000000000002        3.4942711041018604     
   12.000000000000000        19.200000000000003        3.4873486107659883     
   12.000000000000000        20.000000000000000        3.4898118537802794     
   12.000000000000000        20.800000000000001        4.0110997894694265     
   12.000000000000000        21.600000000000001        4.3637377424938197     
   12.000000000000000        22.400000000000002        4.4956725844171910     
   12.000000000000000        23.200000000000003        4.4959151588455617     
   12.000000000000000        24.000000000000000        4.4685005424629489     
   12.000000000000000        24.800000000000001        4.3843239394788256     
   12.000000000000000        25.600000000000001        4.3153020756178986     
   12.000000000000000        26.400000000000002        4.2893006139237553     
   12.000000000000000        27.200000000000003        4.3202444234115891     
   12.000000000000000        28.000000000000000        4.3953750808929648     
   12.000000000000000        28.800000000000001        4.4765754953607813     
   12.000000000000000        29.600000000000001        4.4980405754202097     
   12.000000000000000        30.400000000000002        4.4944212369309762     
   12.000000000000000        31.200000000000003        4.4193298687833931     
   12.000000000000000        32.000000000000000        4.0697566801593217     

   12.800000000000001       0.80000000000000004        3.5029490376198971     
   12.800000000000001        1.6000000000000001        3.4847838966123486     
   12.800000000000001        2.4000000000000004        3.4907179598406164     
   12.800000000000001        3.2000000000000002        3.4910182597667108     
   12.800000000000001        4.0000000000000000        3.4943595058051793     
   12.800000000000001        4.8000000000000007        3.4841012485050085     
   12.800000000000001        5.6000000000000005        3.4886688028975033     
   12.800000000000001        6.4000000000000004        3.4930523863287757     
   12.800000000000001        7.2000000000000002        3.4912509496824966     
   12.800000000000001        8.0000000000000000        3.4953276136239015     
   12.800000000000001        8.8000000000000007        3.4955880061123898     
   12.800000000000001        9.6000000000000014        3.4925183052553286     
   12.800000000000001        10.400000000000000        3.4886360844301318     
   12.800000000000001        11.200000000000001        3.4844088927296322     
   12.800000000000001        12.000000000000000        3.4955764181754594     
   12.800000000000001        12.800000000000001        3.4990369576628204     
   12.800000000000001        13.600000000000001        3.4964123534526630     
   12.800000000000001        14.400000000000000        3.4953630835742620     
   12.800000000000001        15.200000000000001        3.4898730012456025     
   12.800000000000001        16.000000000000000        3.5003167532548964     
   12.800000000000001        16.800000000000001        3.4929152353936299     
   12.800000000000001        17.600000000000001        3.4914259772683147     
   12.800000000000001        18.400000000000002        3.4949385015863204     
   12.800000000000001        19.200000000000003        3.4937169386669975     
   12.800000000000001        20.000000000000000        3.4902023315959556     
   12.800000000000001        20.800000000000001        4.1072394391876497     
   12.800000000000001        21.600000000000001        4.4275449691968802     
   12.800000000000001        22.400000000000002        4.4984837887968103     
   12.800000000000001        23.200000000000003        4.4948818478392569     
   12.800000000000001        24.000000000000000        4.4657792104982450     
   12.800000000000001        24.800000000000001        4.3874651892833851     
   12.800000000000001        25.600000000000001        4.3196856921514959     
   12.800000000000001        26.400000000000002        4.2964543681064153     
   12.800000000000001        27.200000000000003        4.3263929551305509     
   12.800000000000001        28.000000000000000        4.3975023566356306     
   12.800000000000001        28.800000000000001        4.4780301434955119     
   12.800000000000001        29.600000000000001        4.4892426790028006     
   12.800000000000001        30.400000000000002        4.4965867710487268     
   12.800000000000001        31.200000000000003        4.4629758005222024     
   12.800000000000001        32.000000000000000        4.1468314596283138     

   13.600000000000001       0.80000000000000004        3.4921835874984812     
   13.600000000000001        1.6000000000000001        3.4988892416066508     
   13.600000000000001        2.4000000000000004        3.4869815072302965     
   13.600000000000001        3.2000000000000002        3.4894646512954957     
   13.600000000000001        4.0000000000000000        3.4912935691167402     
   13.600000000000001        4.8000000000000007        3.4991906864568256     
   13.600000000000001        5.6000000000000005        3.4989643808845923     
   13.600000000000001        6.4000000000000004        3.5009404811886471     
   13.600000000000001        7.2000000000000002        3.4880408691503724     
   13.600000000000001        8.0000000000000000        3.4879644787238457     
   13.600000000000001        8.8000000000000007        3.4899993733397294     
   13.600000000000001        9.6000000000000014        3.4996084388175839     
   13.600000000000001        10.400000000000000        3.4858238922636411     
   13.600000000000001        11.200000000000001        3.4952673678120036     
   13.600000000000001        12.000000000000000        3.4920182199109169     
   13.600000000000001        12.800000000000001        3.4997927038960284     
   13.600000000000001        13.600000000000001        3.4967983500945965     
   13.600000000000001        14.400000000000000        3.4917243698555334     
   13.600000000000001        15.200000000000001        3.4892360922979391     
   13.600000000000001        16.000000000000000        3.4857185528186165     
   13.600000000000001        16.800000000000001        3.4959553116795998     
   13.600000000000001        17.600000000000001        3.4970061058721251     
   13.600000000000001        18.400000000000002        3.4962633990696914     
   13.600000000000001        19.200000000000003        3.4921111301553207     
   13.600000000000001        20.000000000000000        3.4962194876953401     
   13.600000000000001        20.800000000000001        4.1152384016453274     
   13.600000000000001        21.600000000000001        4.4335397227331113     
   13.600000000000001        22.400000000000002        4.4978741079647513     
   13.600000000000001        23.200000000000003        4.4957501098816754     
   13.600000000000001        24.000000000000000        4.4629861112565985     
   13.600000000000001        24.800000000000001        4.3867217281707171     
   13.600000000000001        25.600000000000001        4.3214712372294777     
   13.600000000000001        26.400000000000002        4.3001880614250698     
   13.600000000000001        27.200000000000003        4.3292575836714748     
   13.600000000000001        28.000000000000000        4.3991811406987127     
   13.600000000000001        28.800000000000001        4.4725967635165587     
   13.600000000000001        29.600000000000001        4.4911939966710062     
   13.600000000000001        30.400000000000002        4.4972346465239461     
   13.600000000000001        31.200000000000003        4.4557040113689945     
   13.600000000000001        32.000000000000000        4.1414133999644855     

   14.400000000000000       0.80000000000000004        3.5010280921151762     
   14.400000000000000        1.6000000000000001        3.4903246267181438     
   14.400000000000000        2.4000000000000004        3.4962493424788184     
   14.400000000000000        3.2000000000000002        3.4878516618203523     
   14.400000000000000        4.0000000000000000        3.4898541950064144     
   14.400000000000000        4.8000000000000007        3.4892550012043988     
   14.400000000000000        5.6000000000000005        3.4955619892039222     
   14.400000000000000        6.4000000000000004        3.4863672851855028     
   14.400000000000000        7.2000000000000002        3.4899640149775504     
   14.400000000000000        8.0000000000000000        3.4998875146458777     
   14.400000000000000        8.8000000000000007        3.4865596248073740     
   14.400000000000000        9.6000000000000014        3.4882356783536355     
   14.400000000000000        10.400000000000000        3.4894049867193755     
   14.400000000000000        11.200000000000001        3.4873689196643571     
   14.400000000000000        12.000000000000000        3.4920354976529815     
   14.400000000000000        12.800000000000001        3.4924659151280055     
   14.400000000000000        13.600000000000001        3.4957526558446412     
   14.400000000000000        14.400000000000000        3.4949819507859177     
   14.400000000000000        15.200000000000001        3.4971603749946065     
   14.400000000000000        16.000000000000000        3.4963130025163611     
   14.400000000000000        16.800000000000001        3.4915125972633696     
   14.400000000000000        17.600000000000001        3.4899972050652881     
   14.400000000000000        18.400000000000002        3.4966935639484196     
   14.400000000000000        19.200000000000003        3.4907053596963897     
   14.400000000000000        20.000000000000000        3.4858140605145236     
   14.400000000000000        20.800000000000001        4.1140730527157112     
   14.400000000000000        21.600000000000001        4.4308615301349841     
   14.400000000000000        22.400000000000002        4.4967286654882059     
   14.400000000000000        23.200000000000003        4.4947838205051189     
   14.400000000000000        24.000000000000000        4.4614272188796287     
   14.400000000000000        24.800000000000001        4.3853138826954297     
   14.400000000000000        25.600000000000001        4.3222869880731389     
   14.400000000000000        26.400000000000002        4.3024575434453043     
   14.400000000000000        27.200000000000003        4.3313806474749068     
   14.400000000000000        28.000000000000000        4.4006848799661205     
   14.400000000000000        28.800000000000001        4.4739186242833746     
   14.400000000000000        29.600000000000001        4.4893967020822023     
   14.400000000000000        30.400000000000002        4.4949358336613647     
   14.400000000000000        31.200000000000003        4.4460042654317045     
   14.400000000000000        32.000000000000000        4.1309093947488078     

   15.200000000000001       0.80000000000000004        3.4940323349723590     
   15.200000000000001        1.6000000000000001        3.4994157082023807     
   15.200000000000001        2.4000000000000004        3.4906278223918186     
   15.200000000000001        3.2000000000000002        3.4877480018292908     
   15.200000000000001        4.0000000000000000        3.4899209147101180     
   15.200000000000001        4.8000000000000007        3.4906655171743699     
   15.200000000000001        5.6000000000000005        3.4921857471207840     
   15.200000000000001        6.4000000000000004        3.4905099485005588     
   15.200000000000001        7.2000000000000002        3.4855486404071550     
   15.200000000000001        8.0000000000000000        3.4938080128828211     
   15.200000000000001        8.8000000000000007        3.4887336619996661     
   15.200000000000001        9.6000000000000014        3.4929691557009175     
   15.200000000000001        10.400000000000000        3.4926618665440845     
   15.200000000000001        11.200000000000001        3.5011094192811996     
   15.200000000000001        12.000000000000000        3.4949435859013138     
   15.200000000000001        12.800000000000001        3.4957613887461574     
   15.200000000000001        13.600000000000001        3.4954432869702132     
   15.200000000000001        14.400000000000000        3.4971416556293553     
   15.200000000000001        15.200000000000001        3.4972087056141734     
   15.200000000000001        16.000000000000000        3.4877708891336181     
   15.200000000000001        16.800000000000001        3.4862030284569023     
   15.200000000000001        17.600000000000001        3.4910009806354183     
   15.200000000000001        18.400000000000002        3.4951387137369387     
   15.200000000000001        19.200000000000003        3.4876197536005771     
   15.200000000000001        20.000000000000000        3.4958438370322034     
   15.200000000000001        20.800000000000001        4.1174665039123663     
   15.200000000000001        21.600000000000001        4.4330754171479825     
   15.200000000000001        22.400000000000002        4.4911256918276470     
   15.200000000000001        23.200000000000003        4.4944973104945962     
   15.200000000000001        24.000000000000000        4.4560747319723575     
   15.200000000000001        24.800000000000001        4.3817957412913344     
   15.200000000000001        25.600000000000001        4.3216446311591943     
   15.200000000000001        26.400000000000002        4.3031581564357326     
   15.200000000000001        27.200000000000003        4.3319561631215580     
   15.200000000000001        28.000000000000000        4.4005033590349409     
   15.200000000000001        28.800000000000001        4.4717661773662014     
   15.200000000000001        29.600000000000001        4.4987738763231091     
   15.200000000000001        30.400000000000002        4.4925568879132225     
   15.200000000000001        31.200000000000003        4.4415643555858999     
   15.200000000000001        32.000000000000000        4.1291022891233036     

   16.000000000000000       0.80000000000000004        3.4911774738132757     
   16.000000000000000        1.6000000000000001        3.4993894886640331     
   16.000000000000000        2.4000000000000004        3.4905781407054173     
   16.000000000000000        3.2000000000000002        3.4858823688350942     
   16.000000000000000        4.0000000000000000        3.4884689740988191     
   16.000000000000000        4.8000000000000007        3.4869127948402623     
   16.000000000000000        5.6000000000000005        3.4877324527880638     
   16.000000000000000        6.4000000000000004        3.4894691584883808     
   16.000000000000000        7.2000000000000002        3.4978736113129694     
   16.000000000000000        8.0000000000000000        3.4991617306318918     
   16.000000000000000        8.8000000000000007        3.4884343716274699     
   16.000000000000000        9.6000000000000014        3.4888656048834399     
   16.000000000000000        10.400000000000000        3.4896790089897878     
   16.000000000000000        11.200000000000001        3.4915890491215271     
   16.000000000000000        12.000000000000000        3.4949454545722376     
   16.000000000000000        12.800000000000001        3.4968253910667979     
   16.000000000000000        13.600000000000001        3.4958413081411459     
   16.000000000000000        14.400000000000000        3.4946221540796625     
   16.000000000000000        15.200000000000001        3.4905870856848171     
   16.000000000000000        16.000000000000000        3.4937807498817492     
   16.000000000000000        16.800000000000001        3.4942140174702265     
   16.000000000000000        17.600000000000001        3.4943272196154864     
   16.000000000000000        18.400000000000002        3.4952508665089219     
   16.000000000000000        19.200000000000003        3.5010261616661147     
   16.000000000000000        20.000000000000000        3.5000408444487854     
   16.000000000000000        20.800000000000001        4.1244472101114997     
   16.000000000000000        21.600000000000001        4.4393781745242054     
   16.000000000000000        22.400000000000002        4.4928511374681603     
   16.000000000000000        23.200000000000003        4.4894166226450416     
   16.000000000000000        24.000000000000000        4.4520240928042334     
   16.000000000000000        24.800000000000001        4.3767272157025783     
   16.000000000000000        25.600000000000001        4.3172687305129136     
   16.000000000000000        26.400000000000002        4.2993007608959175     
   16.000000000000000        27.200000000000003        4.3298544161947969     
   16.000000000000000        28.000000000000000        4.3986126952051761     
   16.000000000000000        28.800000000000001        4.4704250978792226     
   16.000000000000000        29.600000000000001        4.4981253461290454     
   16.000000000000000        30.400000000000002        4.4917286842486055     
   16.000000000000000        31.200000000000003        4.4385428820109611     
   16.000000000000000        32.000000000000000        4.1225751881525419     

   16.800000000000001       0.80000000000000004        3.4874036494125353     
   16.800000000000001        1.6000000000000001        3.4991610258091215     
   16.800000000000001        2.4000000000000004        3.4930187910085277     
   16.800000000000001        3.2000000000000002        3.4986596729940822     
   16.800000000000001        4.0000000000000000        3.4993510210788461     
   16.800000000000001        4.8000000000000007        3.4967549056342739     
   16.800000000000001        5.6000000000000005        3.4975167223856816     
   16.800000000000001        6.4000000000000004        3.4961565017683922     
   16.800000000000001        7.2000000000000002        3.4969193530384413     
   16.800000000000001        8.0000000000000000        3.4963304528228889     
   16.800000000000001        8.8000000000000007        3.4935596145971926     
   16.800000000000001        9.6000000000000014        3.4996700867472117     
   16.800000000000001        10.400000000000000        3.4924939864645967     
   16.800000000000001        11.200000000000001        3.4983979399608520     
   16.800000000000001        12.000000000000000        3.4884068462640414     
   16.800000000000001        12.800000000000001        3.4911239418759035     
   16.800000000000001        13.600000000000001        3.4903009106843563     
   16.800000000000001        14.400000000000000        3.4858787931123874     
   16.800000000000001        15.200000000000001        3.4921995787165119     
   16.800000000000001        16.000000000000000        3.4977849930686298     
   16.800000000000001        16.800000000000001        3.4872411678618929     
   16.800000000000001        17.600000000000001        3.4951987196356664     
   16.800000000000001        18.400000000000002        3.4969779716353542     
   16.800000000000001        19.200000000000003        3.4871468507122065     
   16.800000000000001        20.000000000000000        3.4851125586194347     
   16.800000000000001        20.800000000000001        4.1348338439163230     
   16.800000000000001        21.600000000000001        4.4469341385895618     
   16.800000000000001        22.400000000000002        4.4924018149886678     
   16.800000000000001        23.200000000000003        4.4985339808513674     
   16.800000000000001        24.000000000000000        4.4470976710726955     
   16.800000000000001        24.800000000000001        4.3704675182470947     
   16.800000000000001        25.600000000000001        4.3102095853143787     
   16.800000000000001        26.400000000000002        4.2934509094835080     
   16.800000000000001        27.200000000000003        4.3243155797884310     
   16.800000000000001        28.000000000000000        4.3941455540471486     
   16.800000000000001        28.800000000000001        4.4691207049909432     
   16.800000000000001        29.600000000000001        4.4933454009313580     
   16.800000000000001        30.400000000000002        4.4885739868474683     
   16.800000000000001        31.200000000000003        4.4309928565481380     
   16.800000000000001        32.000000000000000        4.1130341023572363     

   17.600000000000001       0.80000000000000004        3.4941563266014803     
   17.600000000000001        1.6000000000000001        3.4969075366180333     
   17.600000000000001        2.4000000000000004        3.4912881618617320     
   17.600000000000001        3.2000000000000002        3.4949169610534327     
   17.600000000000001        4.0000000000000000        3.4937469454059258     
   17.600000000000001        4.8000000000000007        3.4956217738416542     
   17.600000000000001        5.6000000000000005        3.4960631611669135     
   17.600000000000001        6.4000000000000004        3.4960138961263785     
   17.600000000000001        7.2000000000000002        3.4941590515825416     
   17.600000000000001        8.0000000000000000        3.4959785798026854     
   17.600000000000001        8.8000000000000007        3.4917768882878892     
   17.600000000000001        9.6000000000000014        3.4961656076573018     
   17.600000000000001        10.400000000000000        3.4871497178128039     
   17.600000000000001        11.200000000000001        3.4944069805584967     
   17.600000000000001        12.000000000000000        3.4970799232698311     
   17.600000000000001        12.800000000000001        3.4892761798233511     
   17.600000000000001        13.600000000000001        3.4941827835579939     
   17.600000000000001        14.400000000000000        3.4996477004648625     
   17.600000000000001        15.200000000000001        3.5005347382558223     
   17.600000000000001        16.000000000000000        3.4858384815779693     
   17.600000000000001        16.800000000000001        3.4998793052785957     
   17.600000000000001        17.600000000000001        3.4919356177611074     
   17.600000000000001        18.400000000000002        3.4942672343784955     
   17.600000000000001        19.200000000000003        3.4868714676183181     
   17.600000000000001        20.000000000000000        3.4934457031472661     
   17.600000000000001        20.800000000000001        4.1436713684526323     
   17.600000000000001        21.600000000000001        4.4532716238509717     
   17.600000000000001        22.400000000000002        4.4991358753609827     
   17.600000000000001        23.200000000000003        4.4921830218565928     
   17.600000000000001        24.000000000000000        4.4399116110689860     
   17.600000000000001        24.800000000000001        4.3594075410499276     
   17.600000000000001        25.600000000000001        4.2995300382849777     
   17.600000000000001        26.400000000000002        4.2831209446710146     
   17.600000000000001        27.200000000000003        4.3167789532880159     
   17.600000000000001        28.000000000000000        4.3853477270457981     
   17.600000000000001        28.800000000000001        4.4641941610793650     
   17.600000000000001        29.600000000000001        4.4889526676948988     
   17.600000000000001        30.400000000000002        4.4992871076363778     
   17.600000000000001        31.200000000000003        4.4211144446257107     
   17.600000000000001        32.000000000000000        4.1047843909827622     

   18.400000000000002       0.80000000000000004        3.4873119200213716     
   18.400000000000002        1.6000000000000001        3.4984321627500456     
   18.400000000000002        2.4000000000000004        3.4901920901488506     
   18.400000000000002        3.2000000000000002        3.4911822932843060     
   18.400000000000002        4.0000000000000000        3.4970918038242194     
   18.400000000000002        4.8000000000000007        3.4935430490810502     
   18.400000000000002        5.6000000000000005        3.4935009947403919     
   18.400000000000002        6.4000000000000004        3.4930561042565911     
   18.400000000000002        7.2000000000000002        3.4969458323838283     
   18.400000000000002        8.0000000000000000        3.4944381864904153     
   18.400000000000002        8.8000000000000007        3.4922184337296995     
   18.400000000000002        9.6000000000000014        3.4928925889078859     
   18.400000000000002        10.400000000000000        3.4958133402140148     
   18.400000000000002        11.200000000000001        3.4932081019070744     
   18.400000000000002        12.000000000000000        3.4970292287887585     
   18.400000000000002        12.800000000000001        3.4984028695441678     
   18.400000000000002        13.600000000000001        3.4938061573037440     
   18.400000000000002        14.400000000000000        3.4862522491592745     
   18.400000000000002        15.200000000000001        3.4986365026081976     
   18.400000000000002        16.000000000000000        3.4994394226528933     
   18.400000000000002        16.800000000000001        3.4998843261146502     
   18.400000000000002        17.600000000000001        3.4916923134895996     
   18.400000000000002        18.400000000000002        3.4941863481129691     
   18.400000000000002        19.200000000000003        3.4964186716733829     
   18.400000000000002        20.000000000000000        3.4849524692965672     
   18.400000000000002        20.800000000000001        4.1661977004853528     
   18.400000000000002        21.600000000000001        4.4622271459236380     
   18.400000000000002        22.400000000000002        4.4994126449908940     
   18.400000000000002        23.200000000000003        4.4891156538805062     
   18.400000000000002        24.000000000000000        4.4302426930567593     
   18.400000000000002        24.800000000000001        4.3459150407984239     
   18.400000000000002        25.600000000000001        4.2843958074046498     
   18.400000000000002        26.400000000000002        4.2698760730990539     
   18.400000000000002        27.200000000000003        4.3051442260577826     
   18.400000000000002        28.000000000000000        4.3773242027842594     
   18.400000000000002        28.800000000000001        4.4565185629144741     
   18.400000000000002        29.600000000000001        4.4996062043422089     
   18.400000000000002        30.400000000000002        4.5015662554195632     
   18.400000000000002        31.200000000000003        4.4101960169603318     
   18.400000000000002        32.000000000000000        4.0949191219243728     

   19.200000000000003       0.80000000000000004        3.4894727548674211     
   19.200000000000003        1.6000000000000001        3.4961340509505638     
   19.200000000000003        2.4000000000000004        3.4911194032572572     
   19.200000000000003        3.2000000000000002        3.4939520750348247     
   19.200000000000003        4.0000000000000000        3.4880474946317652     
   19.200000000000003        4.8000000000000007        3.4850904063918260     
   19.200000000000003        5.6000000000000005        3.4887294321215627     
   19.200000000000003        6.4000000000000004        3.4991285095669880     
   19.200000000000003        7.2000000000000002        3.4961276018024057     
   19.200000000000003        8.0000000000000000        3.4934962332828263     
   19.200000000000003        8.8000000000000007        3.4900480020124602     
   19.200000000000003        9.6000000000000014        3.4903756484716415     
   19.200000000000003        10.400000000000000        3.4920425145092793     
   19.200000000000003        11.200000000000001        3.4866953215207519     
   19.200000000000003        12.000000000000000        3.4926826325881457     
   19.200000000000003        12.800000000000001        3.4946030672464139     
   19.200000000000003        13.600000000000001        3.4920565494586224     
   19.200000000000003        14.400000000000000        3.4985934309703501     
   19.200000000000003        15.200000000000001        3.4907442683451837     
   19.200000000000003        16.000000000000000        3.4853136480057971     
   19.200000000000003        16.800000000000001        3.4900629316254581     
   19.200000000000003        17.600000000000001        3.4874281366482012     
   19.200000000000003        18.400000000000002        3.4931609369896757     
   19.200000000000003        19.200000000000003        3.4919153701333068     
   19.200000000000003        20.000000000000000        3.4986867269788751     
   19.200000000000003        20.800000000000001        4.1930953816470646     
   19.200000000000003        21.600000000000001        4.4719309545412109     
   19.200000000000003        22.400000000000002        4.4969743267544793     
   19.200000000000003        23.200000000000003        4.4876603723953883     
   19.200000000000003        24.000000000000000        4.4158029297693799     
   19.200000000000003        24.800000000000001        4.3300129655614636     
   19.200000000000003        25.600000000000001        4.2688710590478030     
   19.200000000000003        26.400000000000002        4.2549734391301346     
   19.200000000000003        27.200000000000003        4.2917940196830422     
   19.200000000000003        28.000000000000000        4.3647564129810492     
   19.200000000000003        28.800000000000001        4.4486861053229436     
   19.200000000000003        29.600000000000001        4.4904677711627841     
   19.200000000000003        30.400000000000002        4.4989067667663072     
   19.200000000000003        31.200000000000003        4.4007201650968595     
   19.200000000000003        32.000000000000000        4.0841480564045778     

   20.000000000000000       0.80000000000000004        3.5001205707338574     
   20.000000000000000        1.6000000000000001        3.4954623566927197     
   20.000000000000000        2.4000000000000004        3.4866948164193161     
   20.000000000000000        3.2000000000000002        3.4917786480446611     
   20.000000000000000        4.0000000000000000        3.4918301138449612     
   20.000000000000000        4.8000000000000007        3.4887058036140912     
   20.000000000000000        5.6000000000000005        3.4903506886196918     
   20.000000000000000        6.4000000000000004        3.4882996635472510     
   20.000000000000000        7.2000000000000002        3.4964446535523579     
   20.000000000000000        8.0000000000000000        3.4945623095884768     
   20.000000000000000        8.8000000000000007        3.4878098008586984     
   20.000000000000000        9.6000000000000014        3.4941461778448364     
   20.000000000000000        10.400000000000000        3.4969753939506187     
   20.000000000000000        11.200000000000001        3.5006783623366231     
   20.000000000000000        12.000000000000000        3.4885427539815237     
   20.000000000000000        12.800000000000001        3.4954761766497069     
   20.000000000000000        13.600000000000001        3.4907869844993051     
   20.000000000000000        14.400000000000000        3.4961379067319904     
   20.000000000000000        15.200000000000001        3.5006295802277352     
   20.000000000000000        16.000000000000000        3.4991824756640857     
   20.000000000000000        16.800000000000001        3.4921814491642800     
   20.000000000000000        17.600000000000001        3.4913068402247709     
   20.000000000000000        18.400000000000002        3.4958077545171342     
   20.000000000000000        19.200000000000003        3.4895573251523140     
   20.000000000000000        20.000000000000000        3.5014046473082332     
   20.000000000000000        20.800000000000001        4.2158721285281535     
   20.000000000000000        21.600000000000001        4.4792906571261719     
   20.000000000000000        22.400000000000002        4.4942773297722818     
   20.000000000000000        23.200000000000003        4.4775802297463816     
   20.000000000000000        24.000000000000000        4.3977119332117391     
   20.000000000000000        24.800000000000001        4.3096046321003527     
   20.000000000000000        25.600000000000001        4.2499185311658643     
   20.000000000000000        26.400000000000002        4.2362797922326143     
   20.000000000000000        27.200000000000003        4.2732321677351148     
   20.000000000000000        28.000000000000000        4.3492855354079163     
   20.000000000000000        28.800000000000001        4.4367680773764837     
   20.000000000000000        29.600000000000001        4.4975029601918726     
   20.000000000000000        30.400000000000002        4.4977832481590507     
   20.000000000000000        31.200000000000003        4.3882252942902955     
   20.000000000000000        32.000000000000000        4.0742296565987832     

   20.800000000000001       0.80000000000000004        3.4929562796648717     
   20.800000000000001        1.6000000000000001        3.4981986318238842     
   20.800000000000001        2.4000000000000004        3.4869646844902271     
   20.800000000000001        3.2000000000000002        3.4944997550530243     
   20.800000000000001        4.0000000000000000        3.4994471847900082     
   20.800000000000001        4.8000000000000007        3.4856808953633598     
   20.800000000000001        5.6000000000000005        3.4970828251157693     
   20.800000000000001        6.4000000000000004        3.4938383095602612     
   20.800000000000001        7.2000000000000002        3.4984309005354981     
   20.800000000000001        8.0000000000000000        3.4939990491405917     
   20.800000000000001        8.8000000000000007        3.4980995247193656     
   20.800000000000001        9.6000000000000014        3.4928792710508878     
   20.800000000000001        10.400000000000000        3.4942728506100291     
   20.800000000000001        11.200000000000001        3.4968992828831396     
   20.800000000000001        12.000000000000000        3.4850851943456735     
   20.800000000000001        12.800000000000001        3.4870916412725284     
   20.800000000000001        13.600000000000001        3.4990310242014928     
   20.800000000000001        14.400000000000000        3.4954337300730396     
   20.800000000000001        15.200000000000001        3.4968214802783022     
   20.800000000000001        16.000000000000000        3.5005487996502964     
   20.800000000000001        16.800000000000001        3.4910485179404209     
   20.800000000000001        17.600000000000001        3.4931677396613070     
   20.800000000000001        18.400000000000002        3.4849071051237872     
   20.800000000000001        19.200000000000003        3.4989273924072211     
   20.800000000000001        20.000000000000000        3.4996525000911194     
   20.800000000000001        20.800000000000001        4.2335580443846359     
   20.800000000000001        21.600000000000001        4.4869690989422262     
   20.800000000000001        22.400000000000002        4.4974204240979541     
   20.800000000000001        23.200000000000003        4.4610275181255519     
   20.800000000000001        24.000000000000000        4.3736940206324562     
   20.800000000000001        24.800000000000001        4.2856524058694569     
   20.800000000000001        25.600000000000001        4.2273640532891159     
   20.800000000000001        26.400000000000002        4.2179041958181340     
   20.800000000000001        27.200000000000003        4.2555218832457866     
   20.800000000000001        28.000000000000000        4.3306689857464606     
   20.800000000000001        28.800000000000001        4.4185414424465916     
   20.800000000000001        29.600000000000001        4.4860474364982776     
   20.800000000000001        30.400000000000002        4.4926453604997612     
   20.800000000000001        31.200000000000003        4.3809229274541410     
   20.800000000000001        32.000000000000000        4.0700406352448191     

   21.600000000000001       0.80000000000000004        3.4939556638520002     
   21.600000000000001        1.6000000000000001        3.4963444459808395     
   21.600000000000001        2.4000000000000004        3.4992045590877088     
   21.600000000000001        3.2000000000000002        3.4883604995205113     
   21.600000000000001        4.0000000000000000        3.4997612065899748     
   21.600000000000001        4.8000000000000007        3.4995375662217940     
   21.600000000000001        5.6000000000000005        3.4950935352446981     
   21.600000000000001        6.4000000000000004        3.4951409896346526     
   21.600000000000001        7.2000000000000002        3.4972283470980354     
   21.600000000000001        8.0000000000000000        3.4956105981726129     
   21.600000000000001        8.8000000000000007        3.4985947292738939     
   21.600000000000001        9.6000000000000014        3.4932691154522133     
   21.600000000000001        10.400000000000000        3.4884293917051257     
   21.600000000000001        11.200000000000001        3.4912207317990274     
   21.600000000000001        12.000000000000000        3.4933705674076467     
   21.600000000000001        12.800000000000001        3.4996000301201970     
   21.600000000000001        13.600000000000001        3.4850780809482069     
   21.600000000000001        14.400000000000000        3.4901865500767686     
   21.600000000000001        15.200000000000001        3.4935547947265446     
   21.600000000000001        16.000000000000000        3.4905446350983027     
   21.600000000000001        16.800000000000001        3.4966456465570697     
   21.600000000000001        17.600000000000001        3.4948137539100013     
   21.600000000000001        18.400000000000002        3.4886076291371273     
   21.600000000000001        19.200000000000003        3.4982053088475431     
   21.600000000000001        20.000000000000000        3.4881731854012190     
   21.600000000000001        20.800000000000001        4.2698795395649096     
   21.600000000000001        21.600000000000001        4.4966209280872409     
   21.600000000000001        22.400000000000002        4.4933349092992811     
   21.600000000000001        23.200000000000003        4.4364912160456393     
   21.600000000000001        24.000000000000000        4.3450029425922665     
   21.600000000000001        24.800000000000001        4.2591720602691492     
   21.600000000000001        25.600000000000001        4.2055233967519943     
   21.600000000000001        26.400000000000002        4.1958153516695207     
   21.600000000000001        27.200000000000003        4.2338786454732977     
   21.600000000000001        28.000000000000000        4.3093278695691177     
   21.600000000000001        28.800000000000001        4.3963297546160547     
   21.600000000000001        29.600000000000001        4.4691985867997372     
   21.600000000000001        30.400000000000002        4.4845967580995767     
   21.600000000000001        31.200000000000003        4.3815632856813176     
   21.600000000000001        32.000000000000000        4.0828199728743115     

   22.400000000000002       0.80000000000000004        3.4912249012436805     
   22.400000000000002        1.6000000000000001        3.4962023485286986     
   22.400000000000002        2.4000000000000004        3.4928755962833442     
   22.400000000000002        3.2000000000000002        3.4857845975692960     
   22.400000000000002        4.0000000000000000        3.4902226383940058     
   22.400000000000002        4.8000000000000007        3.4925921557808000     
   22.400000000000002        5.6000000000000005        3.4931483355616817     
   22.400000000000002        6.4000000000000004        3.4980536005835146     
   22.400000000000002        7.2000000000000002        3.4972413430067713     
   22.400000000000002        8.0000000000000000        3.4933454428354467     
   22.400000000000002        8.8000000000000007        3.4961113101067665     
   22.400000000000002        9.6000000000000014        3.4954217163083778     
   22.400000000000002        10.400000000000000        3.4922722845122625     
   22.400000000000002        11.200000000000001        3.4905559561268382     
   22.400000000000002        12.000000000000000        3.4902595152428466     
   22.400000000000002        12.800000000000001        3.4909917582892902     
   22.400000000000002        13.600000000000001        3.4952712982401195     
   22.400000000000002        14.400000000000000        3.4964372588352557     
   22.400000000000002        15.200000000000001        3.4994054889621977     
   22.400000000000002        16.000000000000000        3.4922275246354597     
   22.400000000000002        16.800000000000001        3.4912358107296835     
   22.400000000000002        17.600000000000001        3.4904865291689053     
   22.400000000000002        18.400000000000002        3.5006191140634439     
   22.400000000000002        19.200000000000003        3.4863194279768055     
   22.400000000000002        20.000000000000000        3.4902919240663621     
   22.400000000000002        20.800000000000001        4.3354417024934984     
   22.400000000000002        21.600000000000001        4.4983740704633419     
   22.400000000000002        22.400000000000002        4.4843678667590421     
   22.400000000000002        23.200000000000003        4.4066781940238426     
   22.400000000000002        24.000000000000000        4.3123991963698041     
   22.400000000000002        24.800000000000001        4.2316799704684236     
   22.400000000000002        25.600000000000001        4.1801803847192680     
   22.400000000000002        26.400000000000002        4.1743735895761809     
   22.400000000000002        27.200000000000003        4.2115983467637248     
   22.400000000000002        28.000000000000000        4.2843602557510314     
   22.400000000000002        28.800000000000001        4.3707316180355136     
   22.400000000000002        29.600000000000001        4.4494078041466691     
   22.400000000000002        30.400000000000002        4.4720980027770230     
   22.400000000000002        31.200000000000003        4.3581091329885657     
   22.400000000000002        32.000000000000000        4.0369774129925347     

   23.200000000000003       0.80000000000000004        3.4871857112121454     
   23.200000000000003        1.6000000000000001        3.4977124873383598     
   23.200000000000003        2.4000000000000004        3.4920451977209153     
   23.200000000000003        3.2000000000000002        3.4931935977687942     
   23.200000000000003        4.0000000000000000        3.4965432594536385     
   23.200000000000003        4.8000000000000007        3.4884351515318097     
   23.200000000000003        5.6000000000000005        3.4890651117776623     
   23.200000000000003        6.4000000000000004        3.4848184555932433     
   23.200000000000003        7.2000000000000002        3.4973351755887512     
   23.200000000000003        8.0000000000000000        3.4924300703853985     
   23.200000000000003        8.8000000000000007        3.4962018591553150     
   23.200000000000003        9.6000000000000014        3.4948386403894656     
   23.200000000000003        10.400000000000000        3.4896193414815033     
   23.200000000000003        11.200000000000001        3.4868751514118363     
   23.200000000000003        12.000000000000000        3.4952178091572592     
   23.200000000000003        12.800000000000001        3.4963676629404921     
   23.200000000000003        13.600000000000001        3.4886846737843502     
   23.200000000000003        14.400000000000000        3.4886798622721948     
   23.200000000000003        15.200000000000001        3.4974615107627933     
   23.200000000000003        16.000000000000000        3.4920085595530903     
   23.200000000000003        16.800000000000001        3.4967565511830303     
   23.200000000000003        17.600000000000001        3.4937273430061064     
   23.200000000000003        18.400000000000002        3.4964035918439746     
   23.200000000000003        19.200000000000003        3.4987231050362406     
   23.200000000000003        20.000000000000000        4.0904450427268513     
   23.200000000000003        20.800000000000001        4.3979776426326316     
   23.200000000000003        21.600000000000001        4.4843667943835692     
   23.200000000000003        22.400000000000002        4.4490158221880955     
   23.200000000000003        23.200000000000003        4.3660122784108095     
   23.200000000000003        24.000000000000000        4.2757746274554060     
   23.200000000000003        24.800000000000001        4.1989603119976548     
   23.200000000000003        25.600000000000001        4.1561273023175094     
   23.200000000000003        26.400000000000002        4.1513824412088089     
   23.200000000000003        27.200000000000003        4.1872301563908101     
   23.200000000000003        28.000000000000000        4.2563886572479541     
   23.200000000000003        28.800000000000001        4.3426412182753387     
   23.200000000000003        29.600000000000001        4.4230640860651951     
   23.200000000000003        30.400000000000002        4.4500476947303200     
   23.200000000000003        31.200000000000003        4.2817372270384872     
   23.200000000000003        32.000000000000000        3.4893395277404267     

   24.000000000000000       0.80000000000000004        3.5010560336206211     
   24.000000000000000        1.6000000000000001        3.4981910503656612     
   24.000000000000000        2.4000000000000004        3.4974175580127600     
   24.000000000000000        3.2000000000000002        3.4926291240907479     
   24.000000000000000        4.0000000000000000        3.4990724922529726     
   24.000000000000000        4.8000000000000007        3.4933483309418158     
   24.000000000000000        5.6000000000000005        3.4977136316022666     
   24.000000000000000        6.4000000000000004        3.4968583446145307     
   24.000000000000000        7.2000000000000002        3.4937026249590266     
   24.000000000000000        8.0000000000000000        3.4918174440628107     
   24.000000000000000        8.8000000000000007        3.4955148977074093     
   24.000000000000000        9.6000000000000014        3.4948269751353807     
   24.000000000000000        10.400000000000000        3.4905641523543247     
   24.000000000000000        11.200000000000001        3.5005636906226401     
   24.000000000000000        12.000000000000000        3.4880602686194271     
   24.000000000000000        12.800000000000001        3.4910917844765206     
   24.000000000000000        13.600000000000001        3.4862007078781341     
   24.000000000000000        14.400000000000000        3.5024676726319277     
   24.000000000000000        15.200000000000001        3.4949226625031513     
   24.000000000000000        16.000000000000000        3.4853115332797544     
   24.000000000000000        16.800000000000001        3.4939957196953393     
   24.000000000000000        17.600000000000001        3.5000525927102486     
   24.000000000000000        18.400000000000002        3.4866349961650815     
   24.000000000000000        19.200000000000003        3.4973215114482650     
   24.000000000000000        20.000000000000000        4.1995774199355562     
   24.000000000000000        20.800000000000001        4.4151193520266743     
   24.000000000000000        21.600000000000001        4.4527319365885312     
   24.000000000000000        22.400000000000002        4.4041408263292237     
   24.000000000000000        23.200000000000003        4.3231917132597646     
   24.000000000000000        24.000000000000000        4.2386164680665503     
   24.000000000000000        24.800000000000001        4.1707996558743599     
   24.000000000000000        25.600000000000001        4.1321507527689612     
   24.000000000000000        26.400000000000002        4.1302698492358765     
   24.000000000000000        27.200000000000003        4.1625023205897129     
   24.000000000000000        28.000000000000000        4.2266217732134495     
   24.000000000000000        28.800000000000001        4.3093373442993759     
   24.000000000000000        29.600000000000001        4.3892367517217910     
   24.000000000000000        30.400000000000002        4.4201377520926917     
   24.000000000000000        31.200000000000003        4.2562446940363570     
   24.000000000000000        32.000000000000000        3.4962998265161755     

   24.800000000000001       0.80000000000000004        3.4992533409169453     
   24.800000000000001        1.6000000000000001        3.4861486243060522     
   24.800000000000001        2.4000000000000004        3.4992997584478842     
   24.800000000000001        3.2000000000000002        3.4847194002828679     
   24.800000000000001        4.0000000000000000        3.5000690728215167     
   24.800000000000001        4.8000000000000007        3.4878522350094681     
   24.800000000000001        5.6000000000000005        3.4911316502612033     
   24.800000000000001        6.4000000000000004        3.4978330194888398     
   24.800000000000001        7.2000000000000002        3.4950911496179486     
   24.800000000000001        8.0000000000000000        3.4923079511176094     
   24.800000000000001        8.8000000000000007        3.4911179054464081     
   24.800000000000001        9.6000000000000014        3.4961207995353214     
   24.800000000000001        10.400000000000000        4.0085136637718035     
   24.800000000000001        11.200000000000001        4.1053071702308541     
   24.800000000000001        12.000000000000000        4.1165926803148150     
   24.800000000000001        12.800000000000001        4.1106959266136194     
   24.800000000000001        13.600000000000001        4.1063455931273980     
   24.800000000000001        14.400000000000000        4.1004900321367659     
   24.800000000000001        15.200000000000001        4.0942304163753720     
   24.800000000000001        16.000000000000000        4.0872629300771806     
   24.800000000000001        16.800000000000001        4.0760969620532217     
   24.800000000000001        17.600000000000001        4.0699524815383334     
   24.800000000000001        18.400000000000002        4.0912452016363723     
   24.800000000000001        19.200000000000003        4.1753574190618279     
   24.800000000000001        20.000000000000000        4.3280335227973339     
   24.800000000000001        20.800000000000001        4.4162551939969603     
   24.800000000000001        21.600000000000001        4.4129635415048938     
   24.800000000000001        22.400000000000002        4.3558888361987513     
   24.800000000000001        23.200000000000003        4.2782010839191971     
   24.800000000000001        24.000000000000000        4.2029012488311350     
   24.800000000000001        24.800000000000001        4.1419934929388162     
   24.800000000000001        25.600000000000001        4.1103199430948205     
   24.800000000000001        26.400000000000002        4.1083663336314959     
   24.800000000000001        27.200000000000003        4.1390503482830692     
   24.800000000000001        28.000000000000000        4.1969998356048590     
   24.800000000000001        28.800000000000001        4.2716504390050130     
   24.800000000000001        29.600000000000001        4.3482860983214957     
   24.800000000000001        30.400000000000002        4.3883528018042046     
   24.800000000000001        31.200000000000003        4.3094759371220794     
   24.800000000000001        32.000000000000000        4.0510596719289040     

   25.600000000000001       0.80000000000000004        4.0977801882477563     
   25.600000000000001        1.6000000000000001        4.0291085276153478     
   25.600000000000001        2.4000000000000004        4.0275549960503954     
   25.600000000000001        3.2000000000000002        4.0422518768172431     
   25.600000000000001        4.0000000000000000        4.0610963415344790     
   25.600000000000001        4.8000000000000007        4.0806614947993340     
   25.600000000000001        5.6000000000000005        4.0971443831071452     
   25.600000000000001        6.4000000000000004        4.1117276912580634     
   25.600000000000001        7.2000000000000002        4.1295891863774159     
   25.600000000000001        8.0000000000000000        4.1517334484080912     
   25.600000000000001        8.8000000000000007        4.1792523582830636     
   25.600000000000001        9.6000000000000014        4.2500603827923857     
   25.600000000000001        10.400000000000000        4.3625503344701793     
   25.600000000000001        11.200000000000001        4.4287005581422916     
   25.600000000000001        12.000000000000000        4.4338944868952881     
   25.600000000000001        12.800000000000001        4.4248654170411736     
   25.600000000000001        13.600000000000001        4.4185157267297246     
   25.600000000000001        14.400000000000000        4.4125630783524663     
   25.600000000000001        15.200000000000001        4.4041104732152325     
   25.600000000000001        16.000000000000000        4.3935182323492272     
   25.600000000000001        16.800000000000001        4.3788844784563565     
   25.600000000000001        17.600000000000001        4.3660452153185991     
   25.600000000000001        18.400000000000002        4.3678882093775027     
   25.600000000000001        19.200000000000003        4.3842292454801370     
   25.600000000000001        20.000000000000000        4.4068009630381946     
   25.600000000000001        20.800000000000001        4.4052276608169416     
   25.600000000000001        21.600000000000001        4.3685790192443186     
   25.600000000000001        22.400000000000002        4.3045830081382643     
   25.600000000000001        23.200000000000003        4.2339917149188189     
   25.600000000000001        24.000000000000000        4.1675968649422819     
   25.600000000000001        24.800000000000001        4.1174521097546188     
   25.600000000000001        25.600000000000001        4.0907689514116514     
   25.600000000000001        26.400000000000002        4.0894343292725237     
   25.600000000000001        27.200000000000003        4.1158038834507176     
   25.600000000000001        28.000000000000000        4.1659513440888229     
   25.600000000000001        28.800000000000001        4.2328502017256877     
   25.600000000000001        29.600000000000001        4.3034237495074024     
   25.600000000000001        30.400000000000002        4.3532545056362562     
   25.600000000000001        31.200000000000003        4.3445535784474343     
   25.600000000000001        32.000000000000000        4.2401620305044405     

   26.400000000000002       0.80000000000000004        4.3157916347178977     
   26.400000000000002        1.6000000000000001        4.3076462466868639     
   26.400000000000002        2.4000000000000004        4.3218005164126998     
   26.400000000000002        3.2000000000000002        4.3487754729529122     
   26.400000000000002        4.0000000000000000        4.3735498718393746     
   26.400000000000002        4.8000000000000007        4.3947841207078184     
   26.400000000000002        5.6000000000000005        4.4093153217083865     
   26.400000000000002        6.4000000000000004        4.4258122788191505     
   26.400000000000002        7.2000000000000002        4.4438544604803258     
   26.400000000000002        8.0000000000000000        4.4635922880641354     
   26.400000000000002        8.8000000000000007        4.4825746843816354     
   26.400000000000002        9.6000000000000014        4.4913678283808647     
   26.400000000000002        10.400000000000000        4.4897599398993808     
   26.400000000000002        11.200000000000001        4.4968341264158074     
   26.400000000000002        12.000000000000000        4.4947785360143220     
   26.400000000000002        12.800000000000001        4.4928876070790853     
   26.400000000000002        13.600000000000001        4.4911777844846883     
   26.400000000000002        14.400000000000000        4.4993432138714757     
   26.400000000000002        15.200000000000001        4.4929896589040927     
   26.400000000000002        16.000000000000000        4.4967162222440233     
   26.400000000000002        16.800000000000001        4.4818018751445763     
   26.400000000000002        17.600000000000001        4.4641555622883038     
   26.400000000000002        18.400000000000002        4.4460625477033862     
   26.400000000000002        19.200000000000003        4.4268521237711784     
   26.400000000000002        20.000000000000000        4.4021804957291204     
   26.400000000000002        20.800000000000001        4.3668538408509203     
   26.400000000000002        21.600000000000001        4.3120017052735253     
   26.400000000000002        22.400000000000002        4.2511765039298854     
   26.400000000000002        23.200000000000003        4.1893252917777035     
   26.400000000000002        24.000000000000000        4.1371035465148074     
   26.400000000000002        24.800000000000001        4.0979115062248681     
   26.400000000000002        25.600000000000001        4.0753945277996095     
   26.400000000000002        26.400000000000002        4.0752174634533107     
   26.400000000000002        27.200000000000003        4.0944730727986416     
   26.400000000000002        28.000000000000000        4.1357278842168270     
   26.400000000000002        28.800000000000001        4.1920889689160603     
   26.400000000000002        29.600000000000001        4.2565770929717779     
   26.400000000000002        30.400000000000002        4.3125574463267542     
   26.400000000000002        31.200000000000003        4.3417848768825413     
   26.400000000000002        32.000000000000000        4.3365657561243962     

   27.200000000000003       0.80000000000000004        4.3703312080573156     
   27.200000000000003        1.6000000000000001        4.3980033747310516     
   27.200000000000003        2.4000000000000004        4.4289324054198600     
   27.200000000000003        3.2000000000000002        4.4599919685497635     
   27.200000000000003        4.0000000000000000        4.4844268484429506     
   27.200000000000003        4.8000000000000007        4.4930990449522845     
   27.200000000000003        5.6000000000000005        4.4985606426578419     
   27.200000000000003        6.4000000000000004        4.4911577940984371     
   27.200000000000003        7.2000000000000002        4.4941000951275258     
   27.200000000000003        8.0000000000000000        4.4902833470041328     
   27.200000000000003        8.8000000000000007        4.4976830969865054     
   27.200000000000003        9.6000000000000014        4.4976234553910999     
   27.200000000000003        10.400000000000000        4.4999150506820103     
   27.200000000000003        11.200000000000001        4.4993847388704733     
   27.200000000000003        12.000000000000000        4.4942444732948248     
   27.200000000000003        12.800000000000001        4.4947361260063428     
   27.200000000000003        13.600000000000001        4.4898466723411046     
   27.200000000000003        14.400000000000000        4.4887426350829349     
   27.200000000000003        15.200000000000001        4.4946351950475281     
   27.200000000000003        16.000000000000000        4.4815693689785352     
   27.200000000000003        16.800000000000001        4.4640437466908764     
   27.200000000000003        17.600000000000001        4.4418882100761365     
   27.200000000000003        18.400000000000002        4.4142109396011584     
   27.200000000000003        19.200000000000003        4.3825885273812499     
   27.200000000000003        20.000000000000000        4.3436020956683343     
   27.200000000000003        20.800000000000001        4.2987897639704489     
   27.200000000000003        21.600000000000001        4.2483366624262588     
   27.200000000000003        22.400000000000002        4.1961430191534079     
   27.200000000000003        23.200000000000003        4.1487725764899634     
   27.200000000000003        24.000000000000000        4.1103380882631946     
   27.200000000000003        24.800000000000001        4.0810912614377184     
   27.200000000000003        25.600000000000001        4.0645793623758131     
   27.200000000000003        26.400000000000002        4.0640582905846117     
   27.200000000000003        27.200000000000003        4.0788039959222084     
   27.200000000000003        28.000000000000000        4.1096677576765899     
   27.200000000000003        28.800000000000001        4.1537814247646256     
   27.200000000000003        29.600000000000001        4.2078498792892258     
   27.200000000000003        30.400000000000002        4.2627263108899749     
   27.200000000000003        31.200000000000003        4.3082467812980036     
   27.200000000000003        32.000000000000000        4.3424850873598935     

   28.000000000000000       0.80000000000000004        4.3368960547211968     
   28.000000000000000        1.6000000000000001        4.3755949584830818     
   28.000000000000000        2.4000000000000004        4.4128627175816622     
   28.000000000000000        3.2000000000000002        4.4444916980361251     
   28.000000000000000        4.0000000000000000        4.4688300840108859     
   28.000000000000000        4.8000000000000007        4.4857421171998384     
   28.000000000000000        5.6000000000000005        4.4936051840781310     
   28.000000000000000        6.4000000000000004        4.4978329419137690     
   28.000000000000000        7.2000000000000002        4.4988940453519177     
   28.000000000000000        8.0000000000000000        4.4996903191210693     
   28.000000000000000        8.8000000000000007        4.4992425950762538     
   28.000000000000000        9.6000000000000014        4.4941971863899539     
   28.000000000000000        10.400000000000000        4.4884338262535213     
   28.000000000000000        11.200000000000001        4.4795035554358789     
   28.000000000000000        12.000000000000000        4.4696103109082213     
   28.000000000000000        12.800000000000001        4.4597818648342491     
   28.000000000000000        13.600000000000001        4.4477491236913149     
   28.000000000000000        14.400000000000000        4.4365841788147069     
   28.000000000000000        15.200000000000001        4.4224233787558331     
   28.000000000000000        16.000000000000000        4.4067043232459380     
   28.000000000000000        16.800000000000001        4.3854594377691711     
   28.000000000000000        17.600000000000001        4.3604398075240649     
   28.000000000000000        18.400000000000002        4.3318607160360312     
   28.000000000000000        19.200000000000003        4.2996145440287759     
   28.000000000000000        20.000000000000000        4.2621328056973233     
   28.000000000000000        20.800000000000001        4.2227509136125434     
   28.000000000000000        21.600000000000001        4.1827372497428517     
   28.000000000000000        22.400000000000002        4.1473321193045747     
   28.000000000000000        23.200000000000003        4.1131322427464001     
   28.000000000000000        24.000000000000000        4.0868306748077776     
   28.000000000000000        24.800000000000001        4.0684573846382737     
   28.000000000000000        25.600000000000001        4.0569852124598107     
   28.000000000000000        26.400000000000002        4.0553826107801623     
   28.000000000000000        27.200000000000003        4.0642307189531177     
   28.000000000000000        28.000000000000000        4.0860507513886084     
   28.000000000000000        28.800000000000001        4.1177891818984147     
   28.000000000000000        29.600000000000001        4.1589444338478057     
   28.000000000000000        30.400000000000002        4.2047348356274439     
   28.000000000000000        31.200000000000003        4.2514676625818142     
   28.000000000000000        32.000000000000000        4.2954479057781292     

   28.800000000000001       0.80000000000000004        4.2637478277095928     
   28.800000000000001        1.6000000000000001        4.3016334373107483     
   28.800000000000001        2.4000000000000004        4.3355383627143809     
   28.800000000000001        3.2000000000000002        4.3647501158512494     
   28.800000000000001        4.0000000000000000        4.3872277478093427     
   28.800000000000001        4.8000000000000007        4.4055697273531349     
   28.800000000000001        5.6000000000000005        4.4170659363983784     
   28.800000000000001        6.4000000000000004        4.4235351538573884     
   28.800000000000001        7.2000000000000002        4.4257320787985552     
   28.800000000000001        8.0000000000000000        4.4263670447008172     
   28.800000000000001        8.8000000000000007        4.4240200110421615     
   28.800000000000001        9.6000000000000014        4.4166764371841358     
   28.800000000000001        10.400000000000000        4.4082713608047781     
   28.800000000000001        11.200000000000001        4.3968605072539964     
   28.800000000000001        12.000000000000000        4.3839532747320371     
   28.800000000000001        12.800000000000001        4.3699879842309501     
   28.800000000000001        13.600000000000001        4.3563360668004352     
   28.800000000000001        14.400000000000000        4.3411771556660819     
   28.800000000000001        15.200000000000001        4.3267212962314838     
   28.800000000000001        16.000000000000000        4.3078698509048809     
   28.800000000000001        16.800000000000001        4.2847384260947257     
   28.800000000000001        17.600000000000001        4.2622350027501108     
   28.800000000000001        18.400000000000002        4.2376266028352765     
   28.800000000000001        19.200000000000003        4.2102591098531361     
   28.800000000000001        20.000000000000000        4.1811456863942009     
   28.800000000000001        20.800000000000001        4.1515343377598937     
   28.800000000000001        21.600000000000001        4.1250109732909248     
   28.800000000000001        22.400000000000002        4.1032359091948951     
   28.800000000000001        23.200000000000003        4.0837150034191225     
   28.800000000000001        24.000000000000000        4.0695953355829655     
   28.800000000000001        24.800000000000001        4.0586710459619013     
   28.800000000000001        25.600000000000001        4.0523228120858308     
   28.800000000000001        26.400000000000002        4.0502479075745672     
   28.800000000000001        27.200000000000003        4.0564878037831837     
   28.800000000000001        28.000000000000000        4.0674218111425970     
   28.800000000000001        28.800000000000001        4.0873556954345203     
   28.800000000000001        29.600000000000001        4.1151054980136088     
   28.800000000000001        30.400000000000002        4.1484038316573679     
   28.800000000000001        31.200000000000003        4.1860608948615159     
   28.800000000000001        32.000000000000000        4.2245754502734583     

   29.600000000000001       0.80000000000000004        4.1879011445514021     
   29.600000000000001        1.6000000000000001        4.2198256347165382     
   29.600000000000001        2.4000000000000004        4.2476255218622399     
   29.600000000000001        3.2000000000000002        4.2733705351850526     
   29.600000000000001        4.0000000000000000        4.2943393684274049     
   29.600000000000001        4.8000000000000007        4.3110740609570071     
   29.600000000000001        5.6000000000000005        4.3234843443653181     
   29.600000000000001        6.4000000000000004        4.3307705375233834     
   29.600000000000001        7.2000000000000002        4.3348786198360330     
   29.600000000000001        8.0000000000000000        4.3349033633847043     
   29.600000000000001        8.8000000000000007        4.3317277306706607     
   29.600000000000001        9.6000000000000014        4.3235554639555449     
   29.600000000000001        10.400000000000000        4.3153129429052397     
   29.600000000000001        11.200000000000001        4.3045196778522437     
   29.600000000000001        12.000000000000000        4.2923049483588152     
   29.600000000000001        12.800000000000001        4.2787861749742699     
   29.600000000000001        13.600000000000001        4.2647710202359228     
   29.600000000000001        14.400000000000000        4.2510597059543596     
   29.600000000000001        15.200000000000001        4.2353547531447262     
   29.600000000000001        16.000000000000000        4.2189523453517621     
   29.600000000000001        16.800000000000001        4.1994039318396554     
   29.600000000000001        17.600000000000001        4.1779052385201565     
   29.600000000000001        18.400000000000002        4.1586794778587297     
   29.600000000000001        19.200000000000003        4.1376289332111149     
   29.600000000000001        20.000000000000000        4.1171457686433950     
   29.600000000000001        20.800000000000001        4.0990495423339937     
   29.600000000000001        21.600000000000001        4.0853134621332554     
   29.600000000000001        22.400000000000002        4.0728792064930444     
   29.600000000000001        23.200000000000003        4.0639038713357927     
   29.600000000000001        24.000000000000000        4.0572612289535854     
   29.600000000000001        24.800000000000001        4.0529137159466382     
   29.600000000000001        25.600000000000001        4.0497035119716589     
   29.600000000000001        26.400000000000002        4.0492443103617761     
   29.600000000000001        27.200000000000003        4.0494017719542921     
   29.600000000000001        28.000000000000000        4.0564334552926651     
   29.600000000000001        28.800000000000001        4.0654731784602980     
   29.600000000000001        29.600000000000001        4.0812516627595326     
   29.600000000000001        30.400000000000002        4.1016909845327918     
   29.600000000000001        31.200000000000003        4.1268640283761231     
   29.600000000000001        32.000000000000000        4.1569589386856087     

   30.400000000000002       0.80000000000000004        4.1359142608970147     
   30.400000000000002        1.6000000000000001        4.1600968260993394     
   30.400000000000002        2.4000000000000004        4.1835408252138526     
   30.400000000000002        3.2000000000000002        4.2060283980519495     
   30.400000000000002        4.0000000000000000        4.2250437785722070     
   30.400000000000002        4.8000000000000007        4.2403694839608601     
   30.400000000000002        5.6000000000000005        4.2524146059988599     
   30.400000000000002        6.4000000000000004        4.2604886530749049     
   30.400000000000002        7.2000000000000002        4.2648322328399750     
   30.400000000000002        8.0000000000000000        4.2648615481882421     
   30.400000000000002        8.8000000000000007        4.2621989210836997     
   30.400000000000002        9.6000000000000014        4.2573785702334073     
   30.400000000000002        10.400000000000000        4.2489880230886437     
   30.400000000000002        11.200000000000001        4.2402585965699808     
   30.400000000000002        12.000000000000000        4.2300313438825050     
   30.400000000000002        12.800000000000001        4.2180874065829981     
   30.400000000000002        13.600000000000001        4.2043506918078126     
   30.400000000000002        14.400000000000000        4.1922832968640016     
   30.400000000000002        15.200000000000001        4.1789380005090200     
   30.400000000000002        16.000000000000000        4.1627649239370959     
   30.400000000000002        16.800000000000001        4.1467412236878678     
   30.400000000000002        17.600000000000001        4.1289566815947971     
   30.400000000000002        18.400000000000002        4.1126425312066210     
   30.400000000000002        19.200000000000003        4.0972514727949552     
   30.400000000000002        20.000000000000000        4.0838669343503309     
   30.400000000000002        20.800000000000001        4.0703603326341744     
   30.400000000000002        21.600000000000001        4.0615662957880110     
   30.400000000000002        22.400000000000002        4.0558994957773686     
   30.400000000000002        23.200000000000003        4.0531002115726329     
   30.400000000000002        24.000000000000000        4.0511830645110605     
   30.400000000000002        24.800000000000001        4.0494469844169281     
   30.400000000000002        25.600000000000001        4.0497875789133673     
   30.400000000000002        26.400000000000002        4.0464027459779901     
   30.400000000000002        27.200000000000003        4.0465223249257525     
   30.400000000000002        28.000000000000000        4.0483672811443681     
   30.400000000000002        28.800000000000001        4.0522588656185086     
   30.400000000000002        29.600000000000001        4.0601115472902478     
   30.400000000000002        30.400000000000002        4.0727360695010617     
   30.400000000000002        31.200000000000003        4.0906626694872870     
   30.400000000000002        32.000000000000000        4.1121417324944725     

   31.200000000000003       0.80000000000000004        4.1195239265226364     
   31.200000000000003        1.6000000000000001        4.1402336640566677     
   31.200000000000003        2.4000000000000004        4.1626930818050480     
   31.200000000000003        3.2000000000000002        4.1830320567307968     
   31.200000000000003        4.0000000000000000        4.2011056361804364     
   31.200000000000003        4.8000000000000007        4.2166555953303897     
   31.200000000000003        5.6000000000000005        4.2287059463006358     
   31.200000000000003        6.4000000000000004        4.2363249063131612     
   31.200000000000003        7.2000000000000002        4.2419726134256255     
   31.200000000000003        8.0000000000000000        4.2439634743191119     
   31.200000000000003        8.8000000000000007        4.2423024147105997     
   31.200000000000003        9.6000000000000014        4.2384499625051424     
   31.200000000000003        10.400000000000000        4.2336502746004712     
   31.200000000000003        11.200000000000001        4.2255632891982016     
   31.200000000000003        12.000000000000000        4.2162750644719829     
   31.200000000000003        12.800000000000001        4.2074879141543011     
   31.200000000000003        13.600000000000001        4.1965123536957867     
   31.200000000000003        14.400000000000000        4.1836906018119002     
   31.200000000000003        15.200000000000001        4.1706423147437395     
   31.200000000000003        16.000000000000000        4.1567354927266456     
   31.200000000000003        16.800000000000001        4.1406489774840125     
   31.200000000000003        17.600000000000001        4.1262446145198162     
   31.200000000000003        18.400000000000002        4.1103408850509791     
   31.200000000000003        19.200000000000003        4.0940250079213714     
   31.200000000000003        20.000000000000000        4.0816595369752049     
   31.200000000000003        20.800000000000001        4.0694431165228275     
   31.200000000000003        21.600000000000001        4.0604931720455602     
   31.200000000000003        22.400000000000002        4.0547407852834878     
   31.200000000000003        23.200000000000003        4.0513596912287371     
   31.200000000000003        24.000000000000000        4.0517489935530717     
   31.200000000000003        24.800000000000001        4.0486117104180313     
   31.200000000000003        25.600000000000001        4.0477867908265486     
   31.200000000000003        26.400000000000002        4.0472419906641806     
   31.200000000000003        27.200000000000003        4.0460890161670395     
   31.200000000000003        28.000000000000000        4.0467655800940046     
   31.200000000000003        28.800000000000001        4.0502410252909220     
   31.200000000000003        29.600000000000001        4.0557478047575017     
   31.200000000000003        30.400000000000002        4.0657725443240551     
   31.200000000000003        31.200000000000003        4.0812287834793617     
   31.200000000000003        32.000000000000000        4.0995312347753972     

   32.000000000000000       0.80000000000000004        4.1437725821061315     
   32.000000000000000        1.6000000000000001        4.1670361505641775     
   32.000000000000000        2.4000000000000004        4.1896657601739689     
   32.000000000000000        3.2000000000000002        4.2103821326301123     
   32.000000000000000        4.0000000000000000        4.2290984722996301     
   32.000000000000000        4.8000000000000007        4.2452449710429798     
   32.000000000000000        5.6000000000000005        4.2573289764912463     
   32.000000000000000        6.4000000000000004        4.2662569563111985     
   32.000000000000000        7.2000000000000002        4.2725619438459983     
   32.000000000000000        8.0000000000000000        4.2760711767853463     
   32.000000000000000        8.8000000000000007        4.2764484430510361     
   32.000000000000000        9.6000000000000014        4.2747494122410785     
   32.000000000000000        10.400000000000000        4.2700548840864059     
   32.000000000000000        11.200000000000001        4.2649276530840465     
   32.000000000000000        12.000000000000000        4.2591715291847754     
   32.000000000000000        12.800000000000001        4.2505663252054147     
   32.000000000000000        13.600000000000001        4.2419751756925388     
   32.000000000000000        14.400000000000000        4.2306329997458585     
   32.000000000000000        15.200000000000001        4.2175371040210843     
   32.000000000000000        16.000000000000000        4.2038693290101055     
   32.000000000000000        16.800000000000001        4.1882086408311618     
   32.000000000000000        17.600000000000001        4.1718978002426352     
   32.000000000000000        18.400000000000002        4.1530132236611923     
   32.000000000000000        19.200000000000003        4.1342683132515079     
   32.000000000000000        20.000000000000000        4.1149677680277410     
   32.000000000000000        20.800000000000001        4.0986678438207749     
   32.000000000000000        21.600000000000001        4.0833997431149758     
   32.000000000000000        22.400000000000002        4.0692493554458524     
   32.000000000000000        23.200000000000003        4.0625069759789927     
   32.000000000000000        24.000000000000000        4.0548747893385055     
   32.000000000000000        24.800000000000001        4.0503592989407258     
   32.000000000000000        25.600000000000001        4.0479561624023868     
   32.000000000000000        26.400000000000002        4.0471339892159541     
   32.000000000000000        27.200000000000003        4.0474490876772862     
   32.000000000000000        28.000000000000000        4.0506756940066326     
   32.000000000000000        28.800000000000001        4.0576338023252561     
   32.000000000000000        29.600000000000001        4.0686445057020286     
   32.000000000000000        30.400000000000002        4.0824039503221492     
   32.000000000000000        31.200000000000003        4.1001600872281347     
   32.000000000000000        32.000000000000000        4.1216942484308081     
