# Supplementary material for: A first-principles phase field method for quantitatively predicting multi-composition phase separation without thermodynamic empirical parameter
Source: Nat Commun. 2019 Aug 1;10:3451. doi: 10.1038/s41467-019-11248-z (PMC6671953; doi:10.1038/s41467-019-11248-z)
Supplement: Supplementary file 3 — Source Data [file 41467_2019_11248_MOESM3_ESM.zip › supplementary-files/data-files/Fig.7/Fig7-i-Ni92%/out_Ni_100000-16.0]

  0.80000000000000004       0.80000000000000004        4.5990575456689911     
  0.80000000000000004        1.6000000000000001        4.6000504602287284     
  0.80000000000000004        2.4000000000000004        4.6017337107142753     
  0.80000000000000004        3.2000000000000002        4.6015910090158014     
  0.80000000000000004        4.0000000000000000        4.6029793956962983     
  0.80000000000000004        4.8000000000000007        4.6023645773725104     
  0.80000000000000004        5.6000000000000005        4.6024793953342469     
  0.80000000000000004        6.4000000000000004        4.6027940523415909     
  0.80000000000000004        7.2000000000000002        4.6006776385410548     
  0.80000000000000004        8.0000000000000000        4.6008243256299632     
  0.80000000000000004        8.8000000000000007        4.6007351731442006     
  0.80000000000000004        9.6000000000000014        4.6002142582998635     
  0.80000000000000004        10.400000000000000        4.5997278631093730     
  0.80000000000000004        11.200000000000001        4.5995745580749059     
  0.80000000000000004        12.000000000000000        4.5994039983243749     
  0.80000000000000004        12.800000000000001        4.5999252064740004     
  0.80000000000000004        13.600000000000001        4.6000042406449451     
  0.80000000000000004        14.400000000000000        4.6016176295605344     
  0.80000000000000004        15.200000000000001        4.6033422256751342     
  0.80000000000000004        16.000000000000000        4.6028925855053107     
  0.80000000000000004        16.800000000000001        4.6033157121999952     
  0.80000000000000004        17.600000000000001        4.6056977682751397     
  0.80000000000000004        18.400000000000002        4.6059497110351897     
  0.80000000000000004        19.200000000000003        4.6055336833744143     
  0.80000000000000004        20.000000000000000        4.6061213934588841     
  0.80000000000000004        20.800000000000001        4.6070443778340655     
  0.80000000000000004        21.600000000000001        4.6054867001129329     
  0.80000000000000004        22.400000000000002        4.6050170369838348     
  0.80000000000000004        23.200000000000003        4.6016165730964556     
  0.80000000000000004        24.000000000000000        4.6022012974508115     
  0.80000000000000004        24.800000000000001        4.6011821468598777     
  0.80000000000000004        25.600000000000001        4.5979387757700714     
  0.80000000000000004        26.400000000000002        4.5982696230453621     
  0.80000000000000004        27.200000000000003        4.5980685688076974     
  0.80000000000000004        28.000000000000000        4.5974641883128102     
  0.80000000000000004        28.800000000000001        4.5962759908896373     
  0.80000000000000004        29.600000000000001        4.5972556818205401     
  0.80000000000000004        30.400000000000002        4.5972074500078497     
  0.80000000000000004        31.200000000000003        4.5978115165573064     
  0.80000000000000004        32.000000000000000        4.5999077098128520     

   1.6000000000000001       0.80000000000000004        4.6002997215446237     
   1.6000000000000001        1.6000000000000001        4.6015405346003746     
   1.6000000000000001        2.4000000000000004        4.6013915369014242     
   1.6000000000000001        3.2000000000000002        4.6034293522416725     
   1.6000000000000001        4.0000000000000000        4.6022888001267601     
   1.6000000000000001        4.8000000000000007        4.6027200990605390     
   1.6000000000000001        5.6000000000000005        4.6017472805190982     
   1.6000000000000001        6.4000000000000004        4.6010937749625667     
   1.6000000000000001        7.2000000000000002        4.6008242327217319     
   1.6000000000000001        8.0000000000000000        4.5998493921401709     
   1.6000000000000001        8.8000000000000007        4.6007791642718177     
   1.6000000000000001        9.6000000000000014        4.5988993082137393     
   1.6000000000000001        10.400000000000000        4.5986760713150838     
   1.6000000000000001        11.200000000000001        4.5982603176636205     
   1.6000000000000001        12.000000000000000        4.5995320154231534     
   1.6000000000000001        12.800000000000001        4.5985581372496220     
   1.6000000000000001        13.600000000000001        4.5989084751059641     
   1.6000000000000001        14.400000000000000        4.5995798133007453     
   1.6000000000000001        15.200000000000001        4.5994120723725258     
   1.6000000000000001        16.000000000000000        4.5997533973600797     
   1.6000000000000001        16.800000000000001        4.6007928515744503     
   1.6000000000000001        17.600000000000001        4.6010996133236661     
   1.6000000000000001        18.400000000000002        4.6019184446979580     
   1.6000000000000001        19.200000000000003        4.6020566727103631     
   1.6000000000000001        20.000000000000000        4.6026767503690396     
   1.6000000000000001        20.800000000000001        4.6036573929463671     
   1.6000000000000001        21.600000000000001        4.6017430890566544     
   1.6000000000000001        22.400000000000002        4.6010597024834370     
   1.6000000000000001        23.200000000000003        4.5999021691203517     
   1.6000000000000001        24.000000000000000        4.6000390625206524     
   1.6000000000000001        24.800000000000001        4.5987727526013042     
   1.6000000000000001        25.600000000000001        4.5978024053996718     
   1.6000000000000001        26.400000000000002        4.5967357953646522     
   1.6000000000000001        27.200000000000003        4.5980101856076550     
   1.6000000000000001        28.000000000000000        4.5971376661204761     
   1.6000000000000001        28.800000000000001        4.5980340770020227     
   1.6000000000000001        29.600000000000001        4.5970448956509804     
   1.6000000000000001        30.400000000000002        4.5976681501039200     
   1.6000000000000001        31.200000000000003        4.5985081613801695     
   1.6000000000000001        32.000000000000000        4.6007332475867555     

   2.4000000000000004       0.80000000000000004        4.6020253926471835     
   2.4000000000000004        1.6000000000000001        4.6017094473913147     
   2.4000000000000004        2.4000000000000004        4.6009906623031025     
   2.4000000000000004        3.2000000000000002        4.6018717693717495     
   2.4000000000000004        4.0000000000000000        4.6033192171081527     
   2.4000000000000004        4.8000000000000007        4.6016247364212273     
   2.4000000000000004        5.6000000000000005        4.6011632689415780     
   2.4000000000000004        6.4000000000000004        4.6010588064612179     
   2.4000000000000004        7.2000000000000002        4.6000303435426781     
   2.4000000000000004        8.0000000000000000        4.5992845348714386     
   2.4000000000000004        8.8000000000000007        4.5987057784380045     
   2.4000000000000004        9.6000000000000014        4.5984533176830187     
   2.4000000000000004        10.400000000000000        4.5978997569437263     
   2.4000000000000004        11.200000000000001        4.5975431436851641     
   2.4000000000000004        12.000000000000000        4.5974967584878552     
   2.4000000000000004        12.800000000000001        4.5970510391983685     
   2.4000000000000004        13.600000000000001        4.5975330260938394     
   2.4000000000000004        14.400000000000000        4.5975395617447399     
   2.4000000000000004        15.200000000000001        4.5988388558162203     
   2.4000000000000004        16.000000000000000        4.5990557628201598     
   2.4000000000000004        16.800000000000001        4.6003628689138116     
   2.4000000000000004        17.600000000000001        4.5989548592354090     
   2.4000000000000004        18.400000000000002        4.5995564707229972     
   2.4000000000000004        19.200000000000003        4.6002935230533621     
   2.4000000000000004        20.000000000000000        4.5999838405404727     
   2.4000000000000004        20.800000000000001        4.6000541644825139     
   2.4000000000000004        21.600000000000001        4.5995966053386086     
   2.4000000000000004        22.400000000000002        4.5989397212484109     
   2.4000000000000004        23.200000000000003        4.5991574505606829     
   2.4000000000000004        24.000000000000000        4.5986255329342312     
   2.4000000000000004        24.800000000000001        4.5977278304906042     
   2.4000000000000004        25.600000000000001        4.5978930709859425     
   2.4000000000000004        26.400000000000002        4.5982182274753027     
   2.4000000000000004        27.200000000000003        4.5975910627923602     
   2.4000000000000004        28.000000000000000        4.5966301665595051     
   2.4000000000000004        28.800000000000001        4.5978198428387635     
   2.4000000000000004        29.600000000000001        4.5991434744279216     
   2.4000000000000004        30.400000000000002        4.5997894043349712     
   2.4000000000000004        31.200000000000003        4.5986112915648150     
   2.4000000000000004        32.000000000000000        4.5996173485730472     

   3.2000000000000002       0.80000000000000004        4.6007962763753056     
   3.2000000000000002        1.6000000000000001        4.6015099039482683     
   3.2000000000000002        2.4000000000000004        4.6019063448141520     
   3.2000000000000002        3.2000000000000002        4.6015527157150009     
   3.2000000000000002        4.0000000000000000        4.6017810580943515     
   3.2000000000000002        4.8000000000000007        4.6008916892123040     
   3.2000000000000002        5.6000000000000005        4.6000516600427606     
   3.2000000000000002        6.4000000000000004        4.5988569539665587     
   3.2000000000000002        7.2000000000000002        4.5990916163759508     
   3.2000000000000002        8.0000000000000000        4.5974391284010512     
   3.2000000000000002        8.8000000000000007        4.5971785291096090     
   3.2000000000000002        9.6000000000000014        4.5965314908821462     
   3.2000000000000002        10.400000000000000        4.5962683064174943     
   3.2000000000000002        11.200000000000001        4.5966016115444761     
   3.2000000000000002        12.000000000000000        4.5958031947720732     
   3.2000000000000002        12.800000000000001        4.5952637602349835     
   3.2000000000000002        13.600000000000001        4.5957582903509957     
   3.2000000000000002        14.400000000000000        4.5965850371631563     
   3.2000000000000002        15.200000000000001        4.5972419847133796     
   3.2000000000000002        16.000000000000000        4.5971730059986289     
   3.2000000000000002        16.800000000000001        4.5993568673876535     
   3.2000000000000002        17.600000000000001        4.5967812647120923     
   3.2000000000000002        18.400000000000002        4.5977452051298862     
   3.2000000000000002        19.200000000000003        4.5981195686692056     
   3.2000000000000002        20.000000000000000        4.5988871456568674     
   3.2000000000000002        20.800000000000001        4.5989741797599564     
   3.2000000000000002        21.600000000000001        4.5981830557817913     
   3.2000000000000002        22.400000000000002        4.5982225306384050     
   3.2000000000000002        23.200000000000003        4.5978911380281469     
   3.2000000000000002        24.000000000000000        4.5975667465075958     
   3.2000000000000002        24.800000000000001        4.5974292984398879     
   3.2000000000000002        25.600000000000001        4.5975191402328521     
   3.2000000000000002        26.400000000000002        4.5973065888688849     
   3.2000000000000002        27.200000000000003        4.5982876814286575     
   3.2000000000000002        28.000000000000000        4.5975290060717180     
   3.2000000000000002        28.800000000000001        4.5982594302589517     
   3.2000000000000002        29.600000000000001        4.5986868892752364     
   3.2000000000000002        30.400000000000002        4.5994253423269260     
   3.2000000000000002        31.200000000000003        4.5993938220445720     
   3.2000000000000002        32.000000000000000        4.6001516361902492     

   4.0000000000000000       0.80000000000000004        4.6014544512669238     
   4.0000000000000000        1.6000000000000001        4.6010353511425386     
   4.0000000000000000        2.4000000000000004        4.6008571245278977     
   4.0000000000000000        3.2000000000000002        4.6019216394590732     
   4.0000000000000000        4.0000000000000000        4.5992654344794044     
   4.0000000000000000        4.8000000000000007        4.5993305877125605     
   4.0000000000000000        5.6000000000000005        4.5983608957536859     
   4.0000000000000000        6.4000000000000004        4.5971326284487635     
   4.0000000000000000        7.2000000000000002        4.5963439186061121     
   4.0000000000000000        8.0000000000000000        4.5954065701203755     
   4.0000000000000000        8.8000000000000007        4.5943200516817768     
   4.0000000000000000        9.6000000000000014        4.5946400209404201     
   4.0000000000000000        10.400000000000000        4.5942842407408166     
   4.0000000000000000        11.200000000000001        4.5942564722195165     
   4.0000000000000000        12.000000000000000        4.5932982726250806     
   4.0000000000000000        12.800000000000001        4.5933331123094607     
   4.0000000000000000        13.600000000000001        4.5936893114766519     
   4.0000000000000000        14.400000000000000        4.5950284253649354     
   4.0000000000000000        15.200000000000001        4.5955669913170683     
   4.0000000000000000        16.000000000000000        4.5957011598472457     
   4.0000000000000000        16.800000000000001        4.5956946700763917     
   4.0000000000000000        17.600000000000001        4.5974770615144731     
   4.0000000000000000        18.400000000000002        4.5967335113575940     
   4.0000000000000000        19.200000000000003        4.5979337043767607     
   4.0000000000000000        20.000000000000000        4.5978285319712731     
   4.0000000000000000        20.800000000000001        4.5982222659302936     
   4.0000000000000000        21.600000000000001        4.5983098000407416     
   4.0000000000000000        22.400000000000002        4.5981394412016368     
   4.0000000000000000        23.200000000000003        4.5981260138881410     
   4.0000000000000000        24.000000000000000        4.5977544540202198     
   4.0000000000000000        24.800000000000001        4.5976858661018074     
   4.0000000000000000        25.600000000000001        4.5980340693095076     
   4.0000000000000000        26.400000000000002        4.5984574042263660     
   4.0000000000000000        27.200000000000003        4.5973665861315283     
   4.0000000000000000        28.000000000000000        4.5987321770171929     
   4.0000000000000000        28.800000000000001        4.5983332611042336     
   4.0000000000000000        29.600000000000001        4.6010563760234726     
   4.0000000000000000        30.400000000000002        4.6009781209009866     
   4.0000000000000000        31.200000000000003        4.6002335261575551     
   4.0000000000000000        32.000000000000000        4.6001976959942610     

   4.8000000000000007       0.80000000000000004        4.6018884554925856     
   4.8000000000000007        1.6000000000000001        4.6001371377588294     
   4.8000000000000007        2.4000000000000004        4.6003802064549779     
   4.8000000000000007        3.2000000000000002        4.5979619926224036     
   4.8000000000000007        4.0000000000000000        4.5984326373564883     
   4.8000000000000007        4.8000000000000007        4.5982081892801672     
   4.8000000000000007        5.6000000000000005        4.5959113791920521     
   4.8000000000000007        6.4000000000000004        4.5971512046095135     
   4.8000000000000007        7.2000000000000002        4.5911230457219068     
   4.8000000000000007        8.0000000000000000        4.5932280933753962     
   4.8000000000000007        8.8000000000000007        4.5914277213519048     
   4.8000000000000007        9.6000000000000014        4.5895107000565263     
   4.8000000000000007        10.400000000000000        4.5898735253889873     
   4.8000000000000007        11.200000000000001        4.5899722343389477     
   4.8000000000000007        12.000000000000000        4.5899269693286788     
   4.8000000000000007        12.800000000000001        4.5902244774962107     
   4.8000000000000007        13.600000000000001        4.5908154581795486     
   4.8000000000000007        14.400000000000000        4.5916896093996815     
   4.8000000000000007        15.200000000000001        4.5925813571893688     
   4.8000000000000007        16.000000000000000        4.5929310100415552     
   4.8000000000000007        16.800000000000001        4.5946107055578187     
   4.8000000000000007        17.600000000000001        4.5959249079301614     
   4.8000000000000007        18.400000000000002        4.5975626218938777     
   4.8000000000000007        19.200000000000003        4.5969349289622778     
   4.8000000000000007        20.000000000000000        4.5970220220277263     
   4.8000000000000007        20.800000000000001        4.5976063185029297     
   4.8000000000000007        21.600000000000001        4.5979541522776701     
   4.8000000000000007        22.400000000000002        4.5979407971259807     
   4.8000000000000007        23.200000000000003        4.5986885620631544     
   4.8000000000000007        24.000000000000000        4.5978154470870454     
   4.8000000000000007        24.800000000000001        4.5982021500339254     
   4.8000000000000007        25.600000000000001        4.5982484695356600     
   4.8000000000000007        26.400000000000002        4.5989451397597527     
   4.8000000000000007        27.200000000000003        4.5983811525785763     
   4.8000000000000007        28.000000000000000        4.5993581912080170     
   4.8000000000000007        28.800000000000001        4.5994471896928157     
   4.8000000000000007        29.600000000000001        4.6003492498415053     
   4.8000000000000007        30.400000000000002        4.6010077608675202     
   4.8000000000000007        31.200000000000003        4.6032749543046760     
   4.8000000000000007        32.000000000000000        4.6009018344969315     

   5.6000000000000005       0.80000000000000004        4.6010168774006370     
   5.6000000000000005        1.6000000000000001        4.5999330654844801     
   5.6000000000000005        2.4000000000000004        4.6003161588188259     
   5.6000000000000005        3.2000000000000002        4.5983122196373127     
   5.6000000000000005        4.0000000000000000        4.5963834376144082     
   5.6000000000000005        4.8000000000000007        4.5942820518888254     
   5.6000000000000005        5.6000000000000005        4.5927014740304086     
   5.6000000000000005        6.4000000000000004        4.5908048059857807     
   5.6000000000000005        7.2000000000000002        4.5893342930392063     
   5.6000000000000005        8.0000000000000000        4.5880764129273350     
   5.6000000000000005        8.8000000000000007        4.5855833766381551     
   5.6000000000000005        9.6000000000000014        4.5847925785407089     
   5.6000000000000005        10.400000000000000        4.5853704731674485     
   5.6000000000000005        11.200000000000001        4.5849522182657987     
   5.6000000000000005        12.000000000000000        4.5846679184521326     
   5.6000000000000005        12.800000000000001        4.5856941017280350     
   5.6000000000000005        13.600000000000001        4.5871448777085257     
   5.6000000000000005        14.400000000000000        4.5894318116068735     
   5.6000000000000005        15.200000000000001        4.5895319405228214     
   5.6000000000000005        16.000000000000000        4.5916220112141639     
   5.6000000000000005        16.800000000000001        4.5924124531939512     
   5.6000000000000005        17.600000000000001        4.5947579544049706     
   5.6000000000000005        18.400000000000002        4.5931534971169619     
   5.6000000000000005        19.200000000000003        4.5965119522478712     
   5.6000000000000005        20.000000000000000        4.5975461644255748     
   5.6000000000000005        20.800000000000001        4.5973675935839511     
   5.6000000000000005        21.600000000000001        4.5969629312257050     
   5.6000000000000005        22.400000000000002        4.5981587150475383     
   5.6000000000000005        23.200000000000003        4.5982948052233494     
   5.6000000000000005        24.000000000000000        4.5982876009527240     
   5.6000000000000005        24.800000000000001        4.5985329433112581     
   5.6000000000000005        25.600000000000001        4.5984769843402065     
   5.6000000000000005        26.400000000000002        4.5993937742124817     
   5.6000000000000005        27.200000000000003        4.5997131655846779     
   5.6000000000000005        28.000000000000000        4.5998977287021843     
   5.6000000000000005        28.800000000000001        4.6000027341151872     
   5.6000000000000005        29.600000000000001        4.6008070491887212     
   5.6000000000000005        30.400000000000002        4.6012236770938539     
   5.6000000000000005        31.200000000000003        4.6013290039401582     
   5.6000000000000005        32.000000000000000        4.6013541278753713     

   6.4000000000000004       0.80000000000000004        4.6001896517550884     
   6.4000000000000004        1.6000000000000001        4.5995456476240415     
   6.4000000000000004        2.4000000000000004        4.5968172514740138     
   6.4000000000000004        3.2000000000000002        4.5960628846328806     
   6.4000000000000004        4.0000000000000000        4.5936234429791467     
   6.4000000000000004        4.8000000000000007        4.5916672810159440     
   6.4000000000000004        5.6000000000000005        4.5870762628121442     
   6.4000000000000004        6.4000000000000004        4.5865581893965395     
   6.4000000000000004        7.2000000000000002        4.5844031786991559     
   6.4000000000000004        8.0000000000000000        4.5824579535604251     
   6.4000000000000004        8.8000000000000007        4.5803829252168313     
   6.4000000000000004        9.6000000000000014        4.5796437003609585     
   6.4000000000000004        10.400000000000000        4.5791449759018024     
   6.4000000000000004        11.200000000000001        4.5793394260895388     
   6.4000000000000004        12.000000000000000        4.5803813887561811     
   6.4000000000000004        12.800000000000001        4.5817010849028037     
   6.4000000000000004        13.600000000000001        4.5824864840026134     
   6.4000000000000004        14.400000000000000        4.5824170418800865     
   6.4000000000000004        15.200000000000001        4.5848571877741779     
   6.4000000000000004        16.000000000000000        4.5883025203644836     
   6.4000000000000004        16.800000000000001        4.5889962825385453     
   6.4000000000000004        17.600000000000001        4.5913833943845983     
   6.4000000000000004        18.400000000000002        4.5939782188713343     
   6.4000000000000004        19.200000000000003        4.5952380707226492     
   6.4000000000000004        20.000000000000000        4.5958307725531471     
   6.4000000000000004        20.800000000000001        4.5966244810210526     
   6.4000000000000004        21.600000000000001        4.5971606386362076     
   6.4000000000000004        22.400000000000002        4.5985405900576790     
   6.4000000000000004        23.200000000000003        4.5984805844528394     
   6.4000000000000004        24.000000000000000        4.5987837123016631     
   6.4000000000000004        24.800000000000001        4.5970325776590144     
   6.4000000000000004        25.600000000000001        4.5989946058341475     
   6.4000000000000004        26.400000000000002        4.5991478685921239     
   6.4000000000000004        27.200000000000003        4.5993730593843241     
   6.4000000000000004        28.000000000000000        4.6008084841374171     
   6.4000000000000004        28.800000000000001        4.6008269771568493     
   6.4000000000000004        29.600000000000001        4.6011101314762417     
   6.4000000000000004        30.400000000000002        4.6011502475358723     
   6.4000000000000004        31.200000000000003        4.6011552690193236     
   6.4000000000000004        32.000000000000000        4.6009137692309521     

   7.2000000000000002       0.80000000000000004        4.5999046655511764     
   7.2000000000000002        1.6000000000000001        4.5968185560607244     
   7.2000000000000002        2.4000000000000004        4.5958885605925994     
   7.2000000000000002        3.2000000000000002        4.5929843881832086     
   7.2000000000000002        4.0000000000000000        4.5906064135707618     
   7.2000000000000002        4.8000000000000007        4.5893624997435856     
   7.2000000000000002        5.6000000000000005        4.5838331223678743     
   7.2000000000000002        6.4000000000000004        4.5809289376713327     
   7.2000000000000002        7.2000000000000002        4.5782296610449178     
   7.2000000000000002        8.0000000000000000        4.5762754874947120     
   7.2000000000000002        8.8000000000000007        4.5741171874946724     
   7.2000000000000002        9.6000000000000014        4.5740981193614632     
   7.2000000000000002        10.400000000000000        4.5714155398254306     
   7.2000000000000002        11.200000000000001        4.5720503538814325     
   7.2000000000000002        12.000000000000000        4.5733491185367203     
   7.2000000000000002        12.800000000000001        4.5748875731141272     
   7.2000000000000002        13.600000000000001        4.5766220686429744     
   7.2000000000000002        14.400000000000000        4.5787547623515366     
   7.2000000000000002        15.200000000000001        4.5810290494536279     
   7.2000000000000002        16.000000000000000        4.5832311690654812     
   7.2000000000000002        16.800000000000001        4.5861344651151592     
   7.2000000000000002        17.600000000000001        4.5892954434628814     
   7.2000000000000002        18.400000000000002        4.5909491889929983     
   7.2000000000000002        19.200000000000003        4.5930833237974991     
   7.2000000000000002        20.000000000000000        4.5949430563633280     
   7.2000000000000002        20.800000000000001        4.5964219873314764     
   7.2000000000000002        21.600000000000001        4.5966753765641135     
   7.2000000000000002        22.400000000000002        4.5977503815736815     
   7.2000000000000002        23.200000000000003        4.5981186998709802     
   7.2000000000000002        24.000000000000000        4.5975644282930723     
   7.2000000000000002        24.800000000000001        4.5987135514286539     
   7.2000000000000002        25.600000000000001        4.5993565663219576     
   7.2000000000000002        26.400000000000002        4.5998695133051912     
   7.2000000000000002        27.200000000000003        4.5999563019399394     
   7.2000000000000002        28.000000000000000        4.6009934435461108     
   7.2000000000000002        28.800000000000001        4.6007747312915077     
   7.2000000000000002        29.600000000000001        4.5993716458087288     
   7.2000000000000002        30.400000000000002        4.6008549474936835     
   7.2000000000000002        31.200000000000003        4.6008846963575776     
   7.2000000000000002        32.000000000000000        4.5997003237075980     

   8.0000000000000000       0.80000000000000004        4.5974873053625602     
   8.0000000000000000        1.6000000000000001        4.5949463557652583     
   8.0000000000000000        2.4000000000000004        4.5927918701239259     
   8.0000000000000000        3.2000000000000002        4.5895774085827830     
   8.0000000000000000        4.0000000000000000        4.5864595492393674     
   8.0000000000000000        4.8000000000000007        4.5806621109923160     
   8.0000000000000000        5.6000000000000005        4.5769850938720946     
   8.0000000000000000        6.4000000000000004        4.5749840517658606     
   8.0000000000000000        7.2000000000000002        4.5707532151799342     
   8.0000000000000000        8.0000000000000000        4.5690139180829297     
   8.0000000000000000        8.8000000000000007        4.5665498571158381     
   8.0000000000000000        9.6000000000000014        4.5658574066522100     
   8.0000000000000000        10.400000000000000        4.5639672868331385     
   8.0000000000000000        11.200000000000001        4.5646395606829575     
   8.0000000000000000        12.000000000000000        4.5648862048788743     
   8.0000000000000000        12.800000000000001        4.5676161328575917     
   8.0000000000000000        13.600000000000001        4.5697118809604946     
   8.0000000000000000        14.400000000000000        4.5721735505429635     
   8.0000000000000000        15.200000000000001        4.5755347962192898     
   8.0000000000000000        16.000000000000000        4.5801623736967736     
   8.0000000000000000        16.800000000000001        4.5824271383592716     
   8.0000000000000000        17.600000000000001        4.5856915876287001     
   8.0000000000000000        18.400000000000002        4.5876820595100085     
   8.0000000000000000        19.200000000000003        4.5917211205000008     
   8.0000000000000000        20.000000000000000        4.5938069799162173     
   8.0000000000000000        20.800000000000001        4.5949025409561752     
   8.0000000000000000        21.600000000000001        4.5959750162743092     
   8.0000000000000000        22.400000000000002        4.5971831160441825     
   8.0000000000000000        23.200000000000003        4.5981529185382843     
   8.0000000000000000        24.000000000000000        4.5985950912898774     
   8.0000000000000000        24.800000000000001        4.5991025214636059     
   8.0000000000000000        25.600000000000001        4.5990338788149421     
   8.0000000000000000        26.400000000000002        4.5998676303741508     
   8.0000000000000000        27.200000000000003        4.6007628423483435     
   8.0000000000000000        28.000000000000000        4.6001767013534156     
   8.0000000000000000        28.800000000000001        4.6018256446628110     
   8.0000000000000000        29.600000000000001        4.6014070676277896     
   8.0000000000000000        30.400000000000002        4.6004328376097758     
   8.0000000000000000        31.200000000000003        4.6003104154291430     
   8.0000000000000000        32.000000000000000        4.5988836519577765     

   8.8000000000000007       0.80000000000000004        4.5958531998486771     
   8.8000000000000007        1.6000000000000001        4.5929578605969246     
   8.8000000000000007        2.4000000000000004        4.5888302193558594     
   8.8000000000000007        3.2000000000000002        4.5859116551556900     
   8.8000000000000007        4.0000000000000000        4.5822791429696768     
   8.8000000000000007        4.8000000000000007        4.5774918747402991     
   8.8000000000000007        5.6000000000000005        4.5736058890701168     
   8.8000000000000007        6.4000000000000004        4.5686253293900450     
   8.8000000000000007        7.2000000000000002        4.5660649749353750     
   8.8000000000000007        8.0000000000000000        4.5610356774782534     
   8.8000000000000007        8.8000000000000007        4.5597530293453135     
   8.8000000000000007        9.6000000000000014        4.5571819303410104     
   8.8000000000000007        10.400000000000000        4.5549063658262741     
   8.8000000000000007        11.200000000000001        4.5565358711065471     
   8.8000000000000007        12.000000000000000        4.5578713480192405     
   8.8000000000000007        12.800000000000001        4.5593541944518083     
   8.8000000000000007        13.600000000000001        4.5610972044988669     
   8.8000000000000007        14.400000000000000        4.5664181114320606     
   8.8000000000000007        15.200000000000001        4.5701534318863759     
   8.8000000000000007        16.000000000000000        4.5739951801109697     
   8.8000000000000007        16.800000000000001        4.5782963615255730     
   8.8000000000000007        17.600000000000001        4.5815554243725964     
   8.8000000000000007        18.400000000000002        4.5858719976062057     
   8.8000000000000007        19.200000000000003        4.5906989638719411     
   8.8000000000000007        20.000000000000000        4.5918435518239260     
   8.8000000000000007        20.800000000000001        4.5938893737931643     
   8.8000000000000007        21.600000000000001        4.5976611454537224     
   8.8000000000000007        22.400000000000002        4.5973611447418028     
   8.8000000000000007        23.200000000000003        4.5979308758103281     
   8.8000000000000007        24.000000000000000        4.5983142899749039     
   8.8000000000000007        24.800000000000001        4.5992966202286780     
   8.8000000000000007        25.600000000000001        4.6000724688266832     
   8.8000000000000007        26.400000000000002        4.5996870645000261     
   8.8000000000000007        27.200000000000003        4.6000015256472979     
   8.8000000000000007        28.000000000000000        4.6001756726672323     
   8.8000000000000007        28.800000000000001        4.6000062012992018     
   8.8000000000000007        29.600000000000001        4.6000619224122872     
   8.8000000000000007        30.400000000000002        4.6004309738916209     
   8.8000000000000007        31.200000000000003        4.5992805784465851     
   8.8000000000000007        32.000000000000000        4.5978087510168448     

   9.6000000000000014       0.80000000000000004        4.5939693589927693     
   9.6000000000000014        1.6000000000000001        4.5908896463883764     
   9.6000000000000014        2.4000000000000004        4.5870487848822812     
   9.6000000000000014        3.2000000000000002        4.5824274653976493     
   9.6000000000000014        4.0000000000000000        4.5775682972733636     
   9.6000000000000014        4.8000000000000007        4.5730009318165656     
   9.6000000000000014        5.6000000000000005        4.5674832190787624     
   9.6000000000000014        6.4000000000000004        4.5622062739549962     
   9.6000000000000014        7.2000000000000002        4.5578358499068896     
   9.6000000000000014        8.0000000000000000        4.5540228841550707     
   9.6000000000000014        8.8000000000000007        4.5499564451730086     
   9.6000000000000014        9.6000000000000014        4.5472292922444808     
   9.6000000000000014        10.400000000000000        4.5471768182941661     
   9.6000000000000014        11.200000000000001        4.5461961402071251     
   9.6000000000000014        12.000000000000000        4.5494054989130177     
   9.6000000000000014        12.800000000000001        4.5513027565435662     
   9.6000000000000014        13.600000000000001        4.5543902120037050     
   9.6000000000000014        14.400000000000000        4.5595198222114508     
   9.6000000000000014        15.200000000000001        4.5651292007923274     
   9.6000000000000014        16.000000000000000        4.5684268654242208     
   9.6000000000000014        16.800000000000001        4.5734173456610048     
   9.6000000000000014        17.600000000000001        4.5784240519186650     
   9.6000000000000014        18.400000000000002        4.5823729188772990     
   9.6000000000000014        19.200000000000003        4.5876012690356216     
   9.6000000000000014        20.000000000000000        4.5899225625944942     
   9.6000000000000014        20.800000000000001        4.5936586897373024     
   9.6000000000000014        21.600000000000001        4.5952291649761960     
   9.6000000000000014        22.400000000000002        4.5976945165325178     
   9.6000000000000014        23.200000000000003        4.5966929911327448     
   9.6000000000000014        24.000000000000000        4.5984314976632303     
   9.6000000000000014        24.800000000000001        4.5984956449122567     
   9.6000000000000014        25.600000000000001        4.5995670623420812     
   9.6000000000000014        26.400000000000002        4.5998576819929156     
   9.6000000000000014        27.200000000000003        4.6000568589427537     
   9.6000000000000014        28.000000000000000        4.5995572050087929     
   9.6000000000000014        28.800000000000001        4.5993633659261031     
   9.6000000000000014        29.600000000000001        4.5990472094934116     
   9.6000000000000014        30.400000000000002        4.5987218212057357     
   9.6000000000000014        31.200000000000003        4.5976853115774023     
   9.6000000000000014        32.000000000000000        4.5961452451683966     

   10.400000000000000       0.80000000000000004        4.5918743801028565     
   10.400000000000000        1.6000000000000001        4.5876840868988422     
   10.400000000000000        2.4000000000000004        4.5848710189731037     
   10.400000000000000        3.2000000000000002        4.5784959975579254     
   10.400000000000000        4.0000000000000000        4.5726951638427629     
   10.400000000000000        4.8000000000000007        4.5674305334437468     
   10.400000000000000        5.6000000000000005        4.5621332878671277     
   10.400000000000000        6.4000000000000004        4.5551437053044070     
   10.400000000000000        7.2000000000000002        4.5502377158532532     
   10.400000000000000        8.0000000000000000        4.5457560309499847     
   10.400000000000000        8.8000000000000007        4.5421034082494298     
   10.400000000000000        9.6000000000000014        4.5396341339575264     
   10.400000000000000        10.400000000000000        4.5388980656630187     
   10.400000000000000        11.200000000000001        4.5389741172024785     
   10.400000000000000        12.000000000000000        4.5409349776539791     
   10.400000000000000        12.800000000000001        4.5437546817219827     
   10.400000000000000        13.600000000000001        4.5476046551740659     
   10.400000000000000        14.400000000000000        4.5521474327342855     
   10.400000000000000        15.200000000000001        4.5577140264062894     
   10.400000000000000        16.000000000000000        4.5635683816728143     
   10.400000000000000        16.800000000000001        4.5694402373149394     
   10.400000000000000        17.600000000000001        4.5754699677612587     
   10.400000000000000        18.400000000000002        4.5811890467141057     
   10.400000000000000        19.200000000000003        4.5864553565214594     
   10.400000000000000        20.000000000000000        4.5900028181254982     
   10.400000000000000        20.800000000000001        4.5934866235602865     
   10.400000000000000        21.600000000000001        4.5964640296956301     
   10.400000000000000        22.400000000000002        4.5985068485052070     
   10.400000000000000        23.200000000000003        4.5979413684196357     
   10.400000000000000        24.000000000000000        4.5997525977295393     
   10.400000000000000        24.800000000000001        4.5997400109881346     
   10.400000000000000        25.600000000000001        4.6002284409170615     
   10.400000000000000        26.400000000000002        4.5996933154168005     
   10.400000000000000        27.200000000000003        4.5998004537566928     
   10.400000000000000        28.000000000000000        4.5992360625084423     
   10.400000000000000        28.800000000000001        4.6006062436930906     
   10.400000000000000        29.600000000000001        4.5985151963973543     
   10.400000000000000        30.400000000000002        4.5975490649507575     
   10.400000000000000        31.200000000000003        4.5958312976913112     
   10.400000000000000        32.000000000000000        4.5938388470052551     

   11.200000000000001       0.80000000000000004        4.5889851671117157     
   11.200000000000001        1.6000000000000001        4.5848379069865706     
   11.200000000000001        2.4000000000000004        4.5799102929299842     
   11.200000000000001        3.2000000000000002        4.5745229600071609     
   11.200000000000001        4.0000000000000000        4.5665185384514126     
   11.200000000000001        4.8000000000000007        4.5620210731801905     
   11.200000000000001        5.6000000000000005        4.5550773126022817     
   11.200000000000001        6.4000000000000004        4.5456020486817472     
   11.200000000000001        7.2000000000000002        4.5434074622446357     
   11.200000000000001        8.0000000000000000        4.5377505670853857     
   11.200000000000001        8.8000000000000007        4.5341483200642863     
   11.200000000000001        9.6000000000000014        4.5311601558531542     
   11.200000000000001        10.400000000000000        4.5306628946339638     
   11.200000000000001        11.200000000000001        4.5311062917937601     
   11.200000000000001        12.000000000000000        4.5329506382559170     
   11.200000000000001        12.800000000000001        4.5362688816751104     
   11.200000000000001        13.600000000000001        4.5408228325882458     
   11.200000000000001        14.400000000000000        4.5466967902011328     
   11.200000000000001        15.200000000000001        4.5529435212894027     
   11.200000000000001        16.000000000000000        4.5603544940222758     
   11.200000000000001        16.800000000000001        4.5659599954676837     
   11.200000000000001        17.600000000000001        4.5740487721209719     
   11.200000000000001        18.400000000000002        4.5803652982880774     
   11.200000000000001        19.200000000000003        4.5867115919961163     
   11.200000000000001        20.000000000000000        4.5903376862758565     
   11.200000000000001        20.800000000000001        4.5950585128351795     
   11.200000000000001        21.600000000000001        4.5975974480702604     
   11.200000000000001        22.400000000000002        4.5991452218072819     
   11.200000000000001        23.200000000000003        4.6022169793566965     
   11.200000000000001        24.000000000000000        4.6000902821819167     
   11.200000000000001        24.800000000000001        4.6013727496063295     
   11.200000000000001        25.600000000000001        4.6005092600188462     
   11.200000000000001        26.400000000000002        4.6005683159119943     
   11.200000000000001        27.200000000000003        4.6008129515799592     
   11.200000000000001        28.000000000000000        4.5993088790447683     
   11.200000000000001        28.800000000000001        4.5989806995413360     
   11.200000000000001        29.600000000000001        4.5976194269579898     
   11.200000000000001        30.400000000000002        4.5965358071554423     
   11.200000000000001        31.200000000000003        4.5943237414019800     
   11.200000000000001        32.000000000000000        4.5921962452338931     

   12.000000000000000       0.80000000000000004        4.5887859376638218     
   12.000000000000000        1.6000000000000001        4.5810820516226647     
   12.000000000000000        2.4000000000000004        4.5775933534075266     
   12.000000000000000        3.2000000000000002        4.5708377330817216     
   12.000000000000000        4.0000000000000000        4.5644919366659273     
   12.000000000000000        4.8000000000000007        4.5573124248893597     
   12.000000000000000        5.6000000000000005        4.5507774933687779     
   12.000000000000000        6.4000000000000004        4.5418260788799882     
   12.000000000000000        7.2000000000000002        4.5370211156868931     
   12.000000000000000        8.0000000000000000        4.5315535591717904     
   12.000000000000000        8.8000000000000007        4.5275491154556979     
   12.000000000000000        9.6000000000000014        4.5238569220667912     
   12.000000000000000        10.400000000000000        4.5234780892903705     
   12.000000000000000        11.200000000000001        4.5239109799400872     
   12.000000000000000        12.000000000000000        4.5256665080337104     
   12.000000000000000        12.800000000000001        4.5300212719797628     
   12.000000000000000        13.600000000000001        4.5351989180252525     
   12.000000000000000        14.400000000000000        4.5416363826079884     
   12.000000000000000        15.200000000000001        4.5490234243746501     
   12.000000000000000        16.000000000000000        4.5577003236698648     
   12.000000000000000        16.800000000000001        4.5660070018047678     
   12.000000000000000        17.600000000000001        4.5739771884056433     
   12.000000000000000        18.400000000000002        4.5811904183412562     
   12.000000000000000        19.200000000000003        4.5882501563080833     
   12.000000000000000        20.000000000000000        4.5939037458414633     
   12.000000000000000        20.800000000000001        4.5980524653367283     
   12.000000000000000        21.600000000000001        4.6009151176802190     
   12.000000000000000        22.400000000000002        4.6028509236803226     
   12.000000000000000        23.200000000000003        4.6031625889441843     
   12.000000000000000        24.000000000000000        4.6043634479552438     
   12.000000000000000        24.800000000000001        4.6036680019143859     
   12.000000000000000        25.600000000000001        4.6034606910528684     
   12.000000000000000        26.400000000000002        4.6021698242876727     
   12.000000000000000        27.200000000000003        4.6008655503158558     
   12.000000000000000        28.000000000000000        4.5997747322297524     
   12.000000000000000        28.800000000000001        4.5983909971697550     
   12.000000000000000        29.600000000000001        4.5971455763518376     
   12.000000000000000        30.400000000000002        4.5961089613020976     
   12.000000000000000        31.200000000000003        4.5932336219758714     
   12.000000000000000        32.000000000000000        4.5904040390563701     

   12.800000000000001       0.80000000000000004        4.5852449787925762     
   12.800000000000001        1.6000000000000001        4.5811105195227118     
   12.800000000000001        2.4000000000000004        4.5749419005157597     
   12.800000000000001        3.2000000000000002        4.5676650406413319     
   12.800000000000001        4.0000000000000000        4.5604577632312466     
   12.800000000000001        4.8000000000000007        4.5528025763592801     
   12.800000000000001        5.6000000000000005        4.5452987697862666     
   12.800000000000001        6.4000000000000004        4.5375773664921137     
   12.800000000000001        7.2000000000000002        4.5313828612563611     
   12.800000000000001        8.0000000000000000        4.5261893818892140     
   12.800000000000001        8.8000000000000007        4.5216306267771387     
   12.800000000000001        9.6000000000000014        4.5186818771986879     
   12.800000000000001        10.400000000000000        4.5178060327232750     
   12.800000000000001        11.200000000000001        4.5181396547065846     
   12.800000000000001        12.000000000000000        4.5208187121756378     
   12.800000000000001        12.800000000000001        4.5249887544565643     
   12.800000000000001        13.600000000000001        4.5315833704649418     
   12.800000000000001        14.400000000000000        4.5389806625096139     
   12.800000000000001        15.200000000000001        4.5475136563928560     
   12.800000000000001        16.000000000000000        4.5571713069020774     
   12.800000000000001        16.800000000000001        4.5657520050731035     
   12.800000000000001        17.600000000000001        4.5761850194348463     
   12.800000000000001        18.400000000000002        4.5841905516545687     
   12.800000000000001        19.200000000000003        4.5916152816521532     
   12.800000000000001        20.000000000000000        4.5973895341692081     
   12.800000000000001        20.800000000000001        4.6019477245109632     
   12.800000000000001        21.600000000000001        4.6055992155137142     
   12.800000000000001        22.400000000000002        4.6080305881454340     
   12.800000000000001        23.200000000000003        4.6084086309563164     
   12.800000000000001        24.000000000000000        4.6085204371787292     
   12.800000000000001        24.800000000000001        4.6072322184481465     
   12.800000000000001        25.600000000000001        4.6063059682544933     
   12.800000000000001        26.400000000000002        4.6041996049837870     
   12.800000000000001        27.200000000000003        4.6014825917780247     
   12.800000000000001        28.000000000000000        4.6016102201683751     
   12.800000000000001        28.800000000000001        4.6003870197998653     
   12.800000000000001        29.600000000000001        4.5970297391652934     
   12.800000000000001        30.400000000000002        4.5970785758515040     
   12.800000000000001        31.200000000000003        4.5925014693691359     
   12.800000000000001        32.000000000000000        4.5900950912425058     

   13.600000000000001       0.80000000000000004        4.5848140776368886     
   13.600000000000001        1.6000000000000001        4.5785181666495172     
   13.600000000000001        2.4000000000000004        4.5726130982866522     
   13.600000000000001        3.2000000000000002        4.5650130930466437     
   13.600000000000001        4.0000000000000000        4.5578584675677059     
   13.600000000000001        4.8000000000000007        4.5490056197966178     
   13.600000000000001        5.6000000000000005        4.5423881271248385     
   13.600000000000001        6.4000000000000004        4.5340088555967366     
   13.600000000000001        7.2000000000000002        4.5273867278561486     
   13.600000000000001        8.0000000000000000        4.5214561830485804     
   13.600000000000001        8.8000000000000007        4.5162956762579078     
   13.600000000000001        9.6000000000000014        4.5141889222683274     
   13.600000000000001        10.400000000000000        4.5134524037640844     
   13.600000000000001        11.200000000000001        4.5131594817745153     
   13.600000000000001        12.000000000000000        4.5162163549353203     
   13.600000000000001        12.800000000000001        4.5225797921777389     
   13.600000000000001        13.600000000000001        4.5296779302099228     
   13.600000000000001        14.400000000000000        4.5382456380124205     
   13.600000000000001        15.200000000000001        4.5462887975244364     
   13.600000000000001        16.000000000000000        4.5582587944255852     
   13.600000000000001        16.800000000000001        4.5694920335689684     
   13.600000000000001        17.600000000000001        4.5798076434491355     
   13.600000000000001        18.400000000000002        4.5897195253883778     
   13.600000000000001        19.200000000000003        4.5976239466030897     
   13.600000000000001        20.000000000000000        4.6046054645783672     
   13.600000000000001        20.800000000000001        4.6101569280034003     
   13.600000000000001        21.600000000000001        4.6131403574731484     
   13.600000000000001        22.400000000000002        4.6149542947018807     
   13.600000000000001        23.200000000000003        4.6148652729310280     
   13.600000000000001        24.000000000000000        4.6143552121316347     
   13.600000000000001        24.800000000000001        4.6141673919661823     
   13.600000000000001        25.600000000000001        4.6105032958464927     
   13.600000000000001        26.400000000000002        4.6069146685904681     
   13.600000000000001        27.200000000000003        4.6051800007992867     
   13.600000000000001        28.000000000000000        4.6025980500726043     
   13.600000000000001        28.800000000000001        4.6000360736147181     
   13.600000000000001        29.600000000000001        4.5974714742508720     
   13.600000000000001        30.400000000000002        4.5947508207245340     
   13.600000000000001        31.200000000000003        4.5918767526027704     
   13.600000000000001        32.000000000000000        4.5876827239620441     

   14.400000000000000       0.80000000000000004        4.5828313983823605     
   14.400000000000000        1.6000000000000001        4.5773470042454134     
   14.400000000000000        2.4000000000000004        4.5707215212897712     
   14.400000000000000        3.2000000000000002        4.5633521939733876     
   14.400000000000000        4.0000000000000000        4.5561199973513595     
   14.400000000000000        4.8000000000000007        4.5478937564383655     
   14.400000000000000        5.6000000000000005        4.5400998621271942     
   14.400000000000000        6.4000000000000004        4.5332160701303934     
   14.400000000000000        7.2000000000000002        4.5248934624126260     
   14.400000000000000        8.0000000000000000        4.5182095874463544     
   14.400000000000000        8.8000000000000007        4.5133475665095713     
   14.400000000000000        9.6000000000000014        4.5119069740427413     
   14.400000000000000        10.400000000000000        4.5109908068067250     
   14.400000000000000        11.200000000000001        4.5121287083841981     
   14.400000000000000        12.000000000000000        4.5151410853454061     
   14.400000000000000        12.800000000000001        4.5213634831893135     
   14.400000000000000        13.600000000000001        4.5294613041224743     
   14.400000000000000        14.400000000000000        4.5389095377613620     
   14.400000000000000        15.200000000000001        4.5501239928581763     
   14.400000000000000        16.000000000000000        4.5632110382912927     
   14.400000000000000        16.800000000000001        4.5740323723567133     
   14.400000000000000        17.600000000000001        4.5855886992626882     
   14.400000000000000        18.400000000000002        4.5982280394006185     
   14.400000000000000        19.200000000000003        4.6045560174677460     
   14.400000000000000        20.000000000000000        4.6130752656199059     
   14.400000000000000        20.800000000000001        4.6194582557634405     
   14.400000000000000        21.600000000000001        4.6229496861516211     
   14.400000000000000        22.400000000000002        4.6233075440093065     
   14.400000000000000        23.200000000000003        4.6233752125960672     
   14.400000000000000        24.000000000000000        4.6226559882277005     
   14.400000000000000        24.800000000000001        4.6195660070881859     
   14.400000000000000        25.600000000000001        4.6164843879092929     
   14.400000000000000        26.400000000000002        4.6116099387536549     
   14.400000000000000        27.200000000000003        4.6090262857345081     
   14.400000000000000        28.000000000000000        4.6055891265895736     
   14.400000000000000        28.800000000000001        4.6017498572060616     
   14.400000000000000        29.600000000000001        4.5985435016596705     
   14.400000000000000        30.400000000000002        4.5953602268016072     
   14.400000000000000        31.200000000000003        4.5907462100462624     
   14.400000000000000        32.000000000000000        4.5873616644685251     

   15.200000000000001       0.80000000000000004        4.5820870041388799     
   15.200000000000001        1.6000000000000001        4.5766866638388706     
   15.200000000000001        2.4000000000000004        4.5707028566960197     
   15.200000000000001        3.2000000000000002        4.5633297589584405     
   15.200000000000001        4.0000000000000000        4.5554659938425761     
   15.200000000000001        4.8000000000000007        4.5470748531096348     
   15.200000000000001        5.6000000000000005        4.5389386410689729     
   15.200000000000001        6.4000000000000004        4.5298834368911409     
   15.200000000000001        7.2000000000000002        4.5237963418448794     
   15.200000000000001        8.0000000000000000        4.5181141384015806     
   15.200000000000001        8.8000000000000007        4.5137560821621161     
   15.200000000000001        9.6000000000000014        4.5105875720353090     
   15.200000000000001        10.400000000000000        4.5099811573005377     
   15.200000000000001        11.200000000000001        4.5121890000639713     
   15.200000000000001        12.000000000000000        4.5158776475157669     
   15.200000000000001        12.800000000000001        4.5234470783878056     
   15.200000000000001        13.600000000000001        4.5339162031867062     
   15.200000000000001        14.400000000000000        4.5433191884600523     
   15.200000000000001        15.200000000000001        4.5574409828902684     
   15.200000000000001        16.000000000000000        4.5702275051894254     
   15.200000000000001        16.800000000000001        4.5824214734707329     
   15.200000000000001        17.600000000000001        4.5958384800792578     
   15.200000000000001        18.400000000000002        4.6072107223710352     
   15.200000000000001        19.200000000000003        4.6168641580800251     
   15.200000000000001        20.000000000000000        4.6260516798999323     
   15.200000000000001        20.800000000000001        4.6304317066263394     
   15.200000000000001        21.600000000000001        4.6344897819358701     
   15.200000000000001        22.400000000000002        4.6343034832615251     
   15.200000000000001        23.200000000000003        4.6344572212471782     
   15.200000000000001        24.000000000000000        4.6316160763386502     
   15.200000000000001        24.800000000000001        4.6273905197681930     
   15.200000000000001        25.600000000000001        4.6244288003253873     
   15.200000000000001        26.400000000000002        4.6185267334555480     
   15.200000000000001        27.200000000000003        4.6136365505197645     
   15.200000000000001        28.000000000000000        4.6089956689961333     
   15.200000000000001        28.800000000000001        4.6054407147981662     
   15.200000000000001        29.600000000000001        4.6004056887994613     
   15.200000000000001        30.400000000000002        4.5957209580289708     
   15.200000000000001        31.200000000000003        4.5912892117169051     
   15.200000000000001        32.000000000000000        4.5869978928420228     

   16.000000000000000       0.80000000000000004        4.5816496732027936     
   16.000000000000000        1.6000000000000001        4.5766752321848871     
   16.000000000000000        2.4000000000000004        4.5703815704386619     
   16.000000000000000        3.2000000000000002        4.5636745711850164     
   16.000000000000000        4.0000000000000000        4.5561792771095764     
   16.000000000000000        4.8000000000000007        4.5490581016977041     
   16.000000000000000        5.6000000000000005        4.5394331392544647     
   16.000000000000000        6.4000000000000004        4.5322175906485578     
   16.000000000000000        7.2000000000000002        4.5249261223233219     
   16.000000000000000        8.0000000000000000        4.5195171556942935     
   16.000000000000000        8.8000000000000007        4.5139737298678346     
   16.000000000000000        9.6000000000000014        4.5105707328391071     
   16.000000000000000        10.400000000000000        4.5116266249348413     
   16.000000000000000        11.200000000000001        4.5134887539992361     
   16.000000000000000        12.000000000000000        4.5189019657496594     
   16.000000000000000        12.800000000000001        4.5278210081068853     
   16.000000000000000        13.600000000000001        4.5369007571398958     
   16.000000000000000        14.400000000000000        4.5495176315409278     
   16.000000000000000        15.200000000000001        4.5638476474004337     
   16.000000000000000        16.000000000000000        4.5776075073928233     
   16.000000000000000        16.800000000000001        4.5919261532517419     
   16.000000000000000        17.600000000000001        4.6055538845029886     
   16.000000000000000        18.400000000000002        4.6192945249601802     
   16.000000000000000        19.200000000000003        4.6307519236749464     
   16.000000000000000        20.000000000000000        4.6383530720545911     
   16.000000000000000        20.800000000000001        4.6439163759488551     
   16.000000000000000        21.600000000000001        4.6469417107780497     
   16.000000000000000        22.400000000000002        4.6477242457540404     
   16.000000000000000        23.200000000000003        4.6455501965221444     
   16.000000000000000        24.000000000000000        4.6423779799278844     
   16.000000000000000        24.800000000000001        4.6368221443016555     
   16.000000000000000        25.600000000000001        4.6312023798779665     
   16.000000000000000        26.400000000000002        4.6252910484041587     
   16.000000000000000        27.200000000000003        4.6193915423955918     
   16.000000000000000        28.000000000000000        4.6132624213958691     
   16.000000000000000        28.800000000000001        4.6077824687476463     
   16.000000000000000        29.600000000000001        4.6025508709949863     
   16.000000000000000        30.400000000000002        4.5974990602557240     
   16.000000000000000        31.200000000000003        4.5921762712390573     
   16.000000000000000        32.000000000000000        4.5873950400947425     

   16.800000000000001       0.80000000000000004        4.5828133069219481     
   16.800000000000001        1.6000000000000001        4.5774331270129718     
   16.800000000000001        2.4000000000000004        4.5710584347896042     
   16.800000000000001        3.2000000000000002        4.5637962621887933     
   16.800000000000001        4.0000000000000000        4.5567440276121287     
   16.800000000000001        4.8000000000000007        4.5486835161235977     
   16.800000000000001        5.6000000000000005        4.5407084785495400     
   16.800000000000001        6.4000000000000004        4.5335698171807195     
   16.800000000000001        7.2000000000000002        4.5263825805852607     
   16.800000000000001        8.0000000000000000        4.5212207481800393     
   16.800000000000001        8.8000000000000007        4.5153558906645888     
   16.800000000000001        9.6000000000000014        4.5127184371291937     
   16.800000000000001        10.400000000000000        4.5141338509715778     
   16.800000000000001        11.200000000000001        4.5179728969222905     
   16.800000000000001        12.000000000000000        4.5252677883000807     
   16.800000000000001        12.800000000000001        4.5329517072239591     
   16.800000000000001        13.600000000000001        4.5441456391187014     
   16.800000000000001        14.400000000000000        4.5581071378198610     
   16.800000000000001        15.200000000000001        4.5736065195717641     
   16.800000000000001        16.000000000000000        4.5883551812398151     
   16.800000000000001        16.800000000000001        4.6041138670969257     
   16.800000000000001        17.600000000000001        4.6193955294167175     
   16.800000000000001        18.400000000000002        4.6331337154422414     
   16.800000000000001        19.200000000000003        4.6446196351644398     
   16.800000000000001        20.000000000000000        4.6533782733885261     
   16.800000000000001        20.800000000000001        4.6591127148827960     
   16.800000000000001        21.600000000000001        4.6627480099496585     
   16.800000000000001        22.400000000000002        4.6633398723529504     
   16.800000000000001        23.200000000000003        4.6588998016405316     
   16.800000000000001        24.000000000000000        4.6541430546057949     
   16.800000000000001        24.800000000000001        4.6476186914251647     
   16.800000000000001        25.600000000000001        4.6392324035118051     
   16.800000000000001        26.400000000000002        4.6326233292552299     
   16.800000000000001        27.200000000000003        4.6243960014119727     
   16.800000000000001        28.000000000000000        4.6180265632960449     
   16.800000000000001        28.800000000000001        4.6112107697938320     
   16.800000000000001        29.600000000000001        4.6049245920804438     
   16.800000000000001        30.400000000000002        4.5992191596289844     
   16.800000000000001        31.200000000000003        4.5939836091594248     
   16.800000000000001        32.000000000000000        4.5889932108141034     

   17.600000000000001       0.80000000000000004        4.5840611300619072     
   17.600000000000001        1.6000000000000001        4.5788345273763653     
   17.600000000000001        2.4000000000000004        4.5722824823145887     
   17.600000000000001        3.2000000000000002        4.5655012094400176     
   17.600000000000001        4.0000000000000000        4.5572320380901319     
   17.600000000000001        4.8000000000000007        4.5520104874502945     
   17.600000000000001        5.6000000000000005        4.5446779108893969     
   17.600000000000001        6.4000000000000004        4.5359007837559906     
   17.600000000000001        7.2000000000000002        4.5302407868859600     
   17.600000000000001        8.0000000000000000        4.5240204799881001     
   17.600000000000001        8.8000000000000007        4.5205533175679262     
   17.600000000000001        9.6000000000000014        4.5195964200404273     
   17.600000000000001        10.400000000000000        4.5208095225214446     
   17.600000000000001        11.200000000000001        4.5248089100167359     
   17.600000000000001        12.000000000000000        4.5318861631600473     
   17.600000000000001        12.800000000000001        4.5412182818761817     
   17.600000000000001        13.600000000000001        4.5534639273202435     
   17.600000000000001        14.400000000000000        4.5672191381731251     
   17.600000000000001        15.200000000000001        4.5842576331274945     
   17.600000000000001        16.000000000000000        4.6009935216683955     
   17.600000000000001        16.800000000000001        4.6186018009343881     
   17.600000000000001        17.600000000000001        4.6337920408871094     
   17.600000000000001        18.400000000000002        4.6476239445446712     
   17.600000000000001        19.200000000000003        4.6602266685964748     
   17.600000000000001        20.000000000000000        4.6691388734968315     
   17.600000000000001        20.800000000000001        4.6748007782885255     
   17.600000000000001        21.600000000000001        4.6787751992321516     
   17.600000000000001        22.400000000000002        4.6767756248366288     
   17.600000000000001        23.200000000000003        4.6737609671910114     
   17.600000000000001        24.000000000000000        4.6673523909475811     
   17.600000000000001        24.800000000000001        4.6574146912248811     
   17.600000000000001        25.600000000000001        4.6498829052914168     
   17.600000000000001        26.400000000000002        4.6420083864318755     
   17.600000000000001        27.200000000000003        4.6312754967987120     
   17.600000000000001        28.000000000000000        4.6227094248686988     
   17.600000000000001        28.800000000000001        4.6149472613608147     
   17.600000000000001        29.600000000000001        4.6076676201006332     
   17.600000000000001        30.400000000000002        4.6011615436251212     
   17.600000000000001        31.200000000000003        4.5947644756912860     
   17.600000000000001        32.000000000000000        4.5911241889350523     

   18.400000000000002       0.80000000000000004        4.5868706063666442     
   18.400000000000002        1.6000000000000001        4.5806095840898848     
   18.400000000000002        2.4000000000000004        4.5744652093317528     
   18.400000000000002        3.2000000000000002        4.5688979183642466     
   18.400000000000002        4.0000000000000000        4.5624939173951651     
   18.400000000000002        4.8000000000000007        4.5544534682140663     
   18.400000000000002        5.6000000000000005        4.5472377919474782     
   18.400000000000002        6.4000000000000004        4.5405404485547143     
   18.400000000000002        7.2000000000000002        4.5356098535984088     
   18.400000000000002        8.0000000000000000        4.5287585757544582     
   18.400000000000002        8.8000000000000007        4.5264417975015476     
   18.400000000000002        9.6000000000000014        4.5258780711314275     
   18.400000000000002        10.400000000000000        4.5280137797196796     
   18.400000000000002        11.200000000000001        4.5320755272851869     
   18.400000000000002        12.000000000000000        4.5398172394713034     
   18.400000000000002        12.800000000000001        4.5503620845637904     
   18.400000000000002        13.600000000000001        4.5639935099736979     
   18.400000000000002        14.400000000000000        4.5791262929351513     
   18.400000000000002        15.200000000000001        4.5970592954626701     
   18.400000000000002        16.000000000000000        4.6140301915808344     
   18.400000000000002        16.800000000000001        4.6320296784519774     
   18.400000000000002        17.600000000000001        4.6486501942134728     
   18.400000000000002        18.400000000000002        4.6634565172685596     
   18.400000000000002        19.200000000000003        4.6770025292178614     
   18.400000000000002        20.000000000000000        4.6849101842634644     
   18.400000000000002        20.800000000000001        4.6903291641324190     
   18.400000000000002        21.600000000000001        4.6921055563501675     
   18.400000000000002        22.400000000000002        4.6906973323163283     
   18.400000000000002        23.200000000000003        4.6861459194845621     
   18.400000000000002        24.000000000000000        4.6797904642576906     
   18.400000000000002        24.800000000000001        4.6702833091540787     
   18.400000000000002        25.600000000000001        4.6599748675891082     
   18.400000000000002        26.400000000000002        4.6489388457774377     
   18.400000000000002        27.200000000000003        4.6389444042835111     
   18.400000000000002        28.000000000000000        4.6281557379721070     
   18.400000000000002        28.800000000000001        4.6188048568409101     
   18.400000000000002        29.600000000000001        4.6109844643672258     
   18.400000000000002        30.400000000000002        4.6045134985227554     
   18.400000000000002        31.200000000000003        4.5972533953862156     
   18.400000000000002        32.000000000000000        4.5917226867000407     

   19.200000000000003       0.80000000000000004        4.5882633513732536     
   19.200000000000003        1.6000000000000001        4.5825898397737630     
   19.200000000000003        2.4000000000000004        4.5757512504286471     
   19.200000000000003        3.2000000000000002        4.5703940713165965     
   19.200000000000003        4.0000000000000000        4.5648395741750809     
   19.200000000000003        4.8000000000000007        4.5583672506836246     
   19.200000000000003        5.6000000000000005        4.5516466866808978     
   19.200000000000003        6.4000000000000004        4.5459187486987718     
   19.200000000000003        7.2000000000000002        4.5404030937254474     
   19.200000000000003        8.0000000000000000        4.5359473550736462     
   19.200000000000003        8.8000000000000007        4.5339214243688364     
   19.200000000000003        9.6000000000000014        4.5337852393395890     
   19.200000000000003        10.400000000000000        4.5363575228608513     
   19.200000000000003        11.200000000000001        4.5395640844743728     
   19.200000000000003        12.000000000000000        4.5490516930818767     
   19.200000000000003        12.800000000000001        4.5601525283515869     
   19.200000000000003        13.600000000000001        4.5743548359841322     
   19.200000000000003        14.400000000000000        4.5906048285842962     
   19.200000000000003        15.200000000000001        4.6097633461174725     
   19.200000000000003        16.000000000000000        4.6274307689547136     
   19.200000000000003        16.800000000000001        4.6454162237937409     
   19.200000000000003        17.600000000000001        4.6646173169791156     
   19.200000000000003        18.400000000000002        4.6790487675099790     
   19.200000000000003        19.200000000000003        4.6907865937446518     
   19.200000000000003        20.000000000000000        4.7003077909123263     
   19.200000000000003        20.800000000000001        4.7053602756611168     
   19.200000000000003        21.600000000000001        4.7072276010504055     
   19.200000000000003        22.400000000000002        4.7043716616974312     
   19.200000000000003        23.200000000000003        4.6984785883078386     
   19.200000000000003        24.000000000000000        4.6899567108424502     
   19.200000000000003        24.800000000000001        4.6796484182050184     
   19.200000000000003        25.600000000000001        4.6682034909764498     
   19.200000000000003        26.400000000000002        4.6554967754841101     
   19.200000000000003        27.200000000000003        4.6440865570397367     
   19.200000000000003        28.000000000000000        4.6328312837301313     
   19.200000000000003        28.800000000000001        4.6226632607485421     
   19.200000000000003        29.600000000000001        4.6138580846786263     
   19.200000000000003        30.400000000000002        4.6056015803239445     
   19.200000000000003        31.200000000000003        4.5994736194248258     
   19.200000000000003        32.000000000000000        4.5936469113977392     

   20.000000000000000       0.80000000000000004        4.5899658999454749     
   20.000000000000000        1.6000000000000001        4.5846571466528250     
   20.000000000000000        2.4000000000000004        4.5798221246858954     
   20.000000000000000        3.2000000000000002        4.5746200886849397     
   20.000000000000000        4.0000000000000000        4.5699044241181097     
   20.000000000000000        4.8000000000000007        4.5631728272418268     
   20.000000000000000        5.6000000000000005        4.5564063958430534     
   20.000000000000000        6.4000000000000004        4.5521463483638342     
   20.000000000000000        7.2000000000000002        4.5471752670376988     
   20.000000000000000        8.0000000000000000        4.5431841139655198     
   20.000000000000000        8.8000000000000007        4.5420074031589657     
   20.000000000000000        9.6000000000000014        4.5415212157677596     
   20.000000000000000        10.400000000000000        4.5446254451665959     
   20.000000000000000        11.200000000000001        4.5513188892538032     
   20.000000000000000        12.000000000000000        4.5585922138998169     
   20.000000000000000        12.800000000000001        4.5701763593607989     
   20.000000000000000        13.600000000000001        4.5863288196238532     
   20.000000000000000        14.400000000000000        4.6018070679518788     
   20.000000000000000        15.200000000000001        4.6203170348918396     
   20.000000000000000        16.000000000000000        4.6394135811145949     
   20.000000000000000        16.800000000000001        4.6585543710445867     
   20.000000000000000        17.600000000000001        4.6761767975148656     
   20.000000000000000        18.400000000000002        4.6922119511043840     
   20.000000000000000        19.200000000000003        4.7052147583595056     
   20.000000000000000        20.000000000000000        4.7129117799431786     
   20.000000000000000        20.800000000000001        4.7191155961565405     
   20.000000000000000        21.600000000000001        4.7189971172623508     
   20.000000000000000        22.400000000000002        4.7161557460299299     
   20.000000000000000        23.200000000000003        4.7092811552557468     
   20.000000000000000        24.000000000000000        4.6995695276425939     
   20.000000000000000        24.800000000000001        4.6888785913090958     
   20.000000000000000        25.600000000000001        4.6754075168179661     
   20.000000000000000        26.400000000000002        4.6619855355342201     
   20.000000000000000        27.200000000000003        4.6490027220323027     
   20.000000000000000        28.000000000000000        4.6368079213531708     
   20.000000000000000        28.800000000000001        4.6262670238666246     
   20.000000000000000        29.600000000000001        4.6146599775979391     
   20.000000000000000        30.400000000000002        4.6078690710924510     
   20.000000000000000        31.200000000000003        4.6033770340822295     
   20.000000000000000        32.000000000000000        4.5949323461159084     

   20.800000000000001       0.80000000000000004        4.5915638531600669     
   20.800000000000001        1.6000000000000001        4.5872925179287636     
   20.800000000000001        2.4000000000000004        4.5836131953670938     
   20.800000000000001        3.2000000000000002        4.5785178555681743     
   20.800000000000001        4.0000000000000000        4.5738121532794063     
   20.800000000000001        4.8000000000000007        4.5685105871614429     
   20.800000000000001        5.6000000000000005        4.5633721806639445     
   20.800000000000001        6.4000000000000004        4.5579070554896779     
   20.800000000000001        7.2000000000000002        4.5545009237661400     
   20.800000000000001        8.0000000000000000        4.5509695746540677     
   20.800000000000001        8.8000000000000007        4.5487040724253349     
   20.800000000000001        9.6000000000000014        4.5492491251744838     
   20.800000000000001        10.400000000000000        4.5524813778472053     
   20.800000000000001        11.200000000000001        4.5591856176274970     
   20.800000000000001        12.000000000000000        4.5683861909890195     
   20.800000000000001        12.800000000000001        4.5795200284359598     
   20.800000000000001        13.600000000000001        4.5947841366491824     
   20.800000000000001        14.400000000000000        4.6125125630366961     
   20.800000000000001        15.200000000000001        4.6308153748190186     
   20.800000000000001        16.000000000000000        4.6503263306268545     
   20.800000000000001        16.800000000000001        4.6695203907473806     
   20.800000000000001        17.600000000000001        4.6870845615820986     
   20.800000000000001        18.400000000000002        4.7028911885362925     
   20.800000000000001        19.200000000000003        4.7157023119479922     
   20.800000000000001        20.000000000000000        4.7244349963490668     
   20.800000000000001        20.800000000000001        4.7281271793065764     
   20.800000000000001        21.600000000000001        4.7286753278770757     
   20.800000000000001        22.400000000000002        4.7250888955000505     
   20.800000000000001        23.200000000000003        4.7177036586486061     
   20.800000000000001        24.000000000000000        4.7071161476058778     
   20.800000000000001        24.800000000000001        4.6946783707927118     
   20.800000000000001        25.600000000000001        4.6806944952781278     
   20.800000000000001        26.400000000000002        4.6665459505044380     
   20.800000000000001        27.200000000000003        4.6526437346032568     
   20.800000000000001        28.000000000000000        4.6400891852844968     
   20.800000000000001        28.800000000000001        4.6285169964608057     
   20.800000000000001        29.600000000000001        4.6180359330736209     
   20.800000000000001        30.400000000000002        4.6099471340448206     
   20.800000000000001        31.200000000000003        4.6038001563676367     
   20.800000000000001        32.000000000000000        4.5968469181180041     

   21.600000000000001       0.80000000000000004        4.5938013914744609     
   21.600000000000001        1.6000000000000001        4.5898629799463011     
   21.600000000000001        2.4000000000000004        4.5870105257623912     
   21.600000000000001        3.2000000000000002        4.5816391476776275     
   21.600000000000001        4.0000000000000000        4.5783671181552430     
   21.600000000000001        4.8000000000000007        4.5735904678322479     
   21.600000000000001        5.6000000000000005        4.5691631137868978     
   21.600000000000001        6.4000000000000004        4.5652447527845643     
   21.600000000000001        7.2000000000000002        4.5618446191360560     
   21.600000000000001        8.0000000000000000        4.5585997545996397     
   21.600000000000001        8.8000000000000007        4.5572078587271845     
   21.600000000000001        9.6000000000000014        4.5582947679426429     
   21.600000000000001        10.400000000000000        4.5618804471824168     
   21.600000000000001        11.200000000000001        4.5686844719078818     
   21.600000000000001        12.000000000000000        4.5773269125578686     
   21.600000000000001        12.800000000000001        4.5892451836922374     
   21.600000000000001        13.600000000000001        4.6036475612186667     
   21.600000000000001        14.400000000000000        4.6208935206348523     
   21.600000000000001        15.200000000000001        4.6405861314376002     
   21.600000000000001        16.000000000000000        4.6590220203335528     
   21.600000000000001        16.800000000000001        4.6780036305453612     
   21.600000000000001        17.600000000000001        4.6968109140894390     
   21.600000000000001        18.400000000000002        4.7104245443716986     
   21.600000000000001        19.200000000000003        4.7229266112975736     
   21.600000000000001        20.000000000000000        4.7315202977560995     
   21.600000000000001        20.800000000000001        4.7357203279465780     
   21.600000000000001        21.600000000000001        4.7349484591882467     
   21.600000000000001        22.400000000000002        4.7309491713210932     
   21.600000000000001        23.200000000000003        4.7223405467527479     
   21.600000000000001        24.000000000000000        4.7120639306573064     
   21.600000000000001        24.800000000000001        4.6997348915726951     
   21.600000000000001        25.600000000000001        4.6854132649939091     
   21.600000000000001        26.400000000000002        4.6693221565641068     
   21.600000000000001        27.200000000000003        4.6553788118670365     
   21.600000000000001        28.000000000000000        4.6409767482642961     
   21.600000000000001        28.800000000000001        4.6291769954637711     
   21.600000000000001        29.600000000000001        4.6197700274877320     
   21.600000000000001        30.400000000000002        4.6109808852619203     
   21.600000000000001        31.200000000000003        4.6043576480481461     
   21.600000000000001        32.000000000000000        4.5993771886335200     

   22.400000000000002       0.80000000000000004        4.5955855815447499     
   22.400000000000002        1.6000000000000001        4.5918499549016190     
   22.400000000000002        2.4000000000000004        4.5890677011439136     
   22.400000000000002        3.2000000000000002        4.5850211107303531     
   22.400000000000002        4.0000000000000000        4.5818696958773204     
   22.400000000000002        4.8000000000000007        4.5765312852857685     
   22.400000000000002        5.6000000000000005        4.5747345360143941     
   22.400000000000002        6.4000000000000004        4.5721762762661333     
   22.400000000000002        7.2000000000000002        4.5688044104746606     
   22.400000000000002        8.0000000000000000        4.5654361095613192     
   22.400000000000002        8.8000000000000007        4.5644733329993059     
   22.400000000000002        9.6000000000000014        4.5657434621244066     
   22.400000000000002        10.400000000000000        4.5693598917696114     
   22.400000000000002        11.200000000000001        4.5765857750306136     
   22.400000000000002        12.000000000000000        4.5851952849811086     
   22.400000000000002        12.800000000000001        4.5970050577552559     
   22.400000000000002        13.600000000000001        4.6121129430217129     
   22.400000000000002        14.400000000000000        4.6290072991887774     
   22.400000000000002        15.200000000000001        4.6471401109424919     
   22.400000000000002        16.000000000000000        4.6646831017804349     
   22.400000000000002        16.800000000000001        4.6834784269271568     
   22.400000000000002        17.600000000000001        4.7007259389883789     
   22.400000000000002        18.400000000000002        4.7148874177413536     
   22.400000000000002        19.200000000000003        4.7269213324564152     
   22.400000000000002        20.000000000000000        4.7348240202450107     
   22.400000000000002        20.800000000000001        4.7385370171588201     
   22.400000000000002        21.600000000000001        4.7375711841122135     
   22.400000000000002        22.400000000000002        4.7333011821369286     
   22.400000000000002        23.200000000000003        4.7256878096011636     
   22.400000000000002        24.000000000000000        4.7132837036132793     
   22.400000000000002        24.800000000000001        4.6991911335717402     
   22.400000000000002        25.600000000000001        4.6851626960558876     
   22.400000000000002        26.400000000000002        4.6699919796936697     
   22.400000000000002        27.200000000000003        4.6545076900575513     
   22.400000000000002        28.000000000000000        4.6424204047891449     
   22.400000000000002        28.800000000000001        4.6300582123838607     
   22.400000000000002        29.600000000000001        4.6202978699243067     
   22.400000000000002        30.400000000000002        4.6121959966560944     
   22.400000000000002        31.200000000000003        4.6051799136000202     
   22.400000000000002        32.000000000000000        4.6003664388306449     

   23.200000000000003       0.80000000000000004        4.5974858369643279     
   23.200000000000003        1.6000000000000001        4.5958080095014768     
   23.200000000000003        2.4000000000000004        4.5909754269623368     
   23.200000000000003        3.2000000000000002        4.5885255379475725     
   23.200000000000003        4.0000000000000000        4.5862022956489534     
   23.200000000000003        4.8000000000000007        4.5835994015131298     
   23.200000000000003        5.6000000000000005        4.5792648500856732     
   23.200000000000003        6.4000000000000004        4.5766845298766334     
   23.200000000000003        7.2000000000000002        4.5743775157890223     
   23.200000000000003        8.0000000000000000        4.5724116012069480     
   23.200000000000003        8.8000000000000007        4.5715102302318700     
   23.200000000000003        9.6000000000000014        4.5735413858125238     
   23.200000000000003        10.400000000000000        4.5777062687090799     
   23.200000000000003        11.200000000000001        4.5835737434571007     
   23.200000000000003        12.000000000000000        4.5922883086175634     
   23.200000000000003        12.800000000000001        4.6032660536359771     
   23.200000000000003        13.600000000000001        4.6170300580557413     
   23.200000000000003        14.400000000000000        4.6332045994847775     
   23.200000000000003        15.200000000000001        4.6505829206818934     
   23.200000000000003        16.000000000000000        4.6689236325173358     
   23.200000000000003        16.800000000000001        4.6858811113182890     
   23.200000000000003        17.600000000000001        4.7021437124320711     
   23.200000000000003        18.400000000000002        4.7155964834744646     
   23.200000000000003        19.200000000000003        4.7270879350020403     
   23.200000000000003        20.000000000000000        4.7343080899906393     
   23.200000000000003        20.800000000000001        4.7375502167108934     
   23.200000000000003        21.600000000000001        4.7376236812417449     
   23.200000000000003        22.400000000000002        4.7318497708690010     
   23.200000000000003        23.200000000000003        4.7223918957064912     
   23.200000000000003        24.000000000000000        4.7119437412994136     
   23.200000000000003        24.800000000000001        4.6982646907255017     
   23.200000000000003        25.600000000000001        4.6837323372851127     
   23.200000000000003        26.400000000000002        4.6687631559070599     
   23.200000000000003        27.200000000000003        4.6545090869830359     
   23.200000000000003        28.000000000000000        4.6411046277201304     
   23.200000000000003        28.800000000000001        4.6300442444724448     
   23.200000000000003        29.600000000000001        4.6196165765302837     
   23.200000000000003        30.400000000000002        4.6115692781647759     
   23.200000000000003        31.200000000000003        4.6051003238758081     
   23.200000000000003        32.000000000000000        4.6012432616890981     

   24.000000000000000       0.80000000000000004        4.5976518656976939     
   24.000000000000000        1.6000000000000001        4.5937007340139848     
   24.000000000000000        2.4000000000000004        4.5921271062376690     
   24.000000000000000        3.2000000000000002        4.5901701242008475     
   24.000000000000000        4.0000000000000000        4.5895136992461456     
   24.000000000000000        4.8000000000000007        4.5871324568170300     
   24.000000000000000        5.6000000000000005        4.5841934248072258     
   24.000000000000000        6.4000000000000004        4.5820862047775721     
   24.000000000000000        7.2000000000000002        4.5803245990432417     
   24.000000000000000        8.0000000000000000        4.5787094508500124     
   24.000000000000000        8.8000000000000007        4.5778605385552611     
   24.000000000000000        9.6000000000000014        4.5786882962274085     
   24.000000000000000        10.400000000000000        4.5836320957019367     
   24.000000000000000        11.200000000000001        4.5888181730213722     
   24.000000000000000        12.000000000000000        4.5988067319892068     
   24.000000000000000        12.800000000000001        4.6070271315516926     
   24.000000000000000        13.600000000000001        4.6222376800258873     
   24.000000000000000        14.400000000000000        4.6354344267268051     
   24.000000000000000        15.200000000000001        4.6528254762947752     
   24.000000000000000        16.000000000000000        4.6694005496651823     
   24.000000000000000        16.800000000000001        4.6847572329138787     
   24.000000000000000        17.600000000000001        4.7001023574279612     
   24.000000000000000        18.400000000000002        4.7133372358125936     
   24.000000000000000        19.200000000000003        4.7231499791689693     
   24.000000000000000        20.000000000000000        4.7297743680792736     
   24.000000000000000        20.800000000000001        4.7323357499004484     
   24.000000000000000        21.600000000000001        4.7312626382035834     
   24.000000000000000        22.400000000000002        4.7259402098532055     
   24.000000000000000        23.200000000000003        4.7172641869554166     
   24.000000000000000        24.000000000000000        4.7065044089318029     
   24.000000000000000        24.800000000000001        4.6941667040195085     
   24.000000000000000        25.600000000000001        4.6801807424612614     
   24.000000000000000        26.400000000000002        4.6653636511176853     
   24.000000000000000        27.200000000000003        4.6506644544493465     
   24.000000000000000        28.000000000000000        4.6394026555204508     
   24.000000000000000        28.800000000000001        4.6282569658102508     
   24.000000000000000        29.600000000000001        4.6184407935111285     
   24.000000000000000        30.400000000000002        4.6110409131893286     
   24.000000000000000        31.200000000000003        4.6053588776789551     
   24.000000000000000        32.000000000000000        4.6008282819969475     

   24.800000000000001       0.80000000000000004        4.5990725590991728     
   24.800000000000001        1.6000000000000001        4.5962325733436806     
   24.800000000000001        2.4000000000000004        4.5955048064681341     
   24.800000000000001        3.2000000000000002        4.5939280930531412     
   24.800000000000001        4.0000000000000000        4.5925866971008116     
   24.800000000000001        4.8000000000000007        4.5906660830428887     
   24.800000000000001        5.6000000000000005        4.5894720354073018     
   24.800000000000001        6.4000000000000004        4.5867733485958198     
   24.800000000000001        7.2000000000000002        4.5858408001632558     
   24.800000000000001        8.0000000000000000        4.5841621730561970     
   24.800000000000001        8.8000000000000007        4.5843305918584374     
   24.800000000000001        9.6000000000000014        4.5845029510071162     
   24.800000000000001        10.400000000000000        4.5890535093168676     
   24.800000000000001        11.200000000000001        4.5939752533279723     
   24.800000000000001        12.000000000000000        4.6015298894263612     
   24.800000000000001        12.800000000000001        4.6114278275720526     
   24.800000000000001        13.600000000000001        4.6228717708276479     
   24.800000000000001        14.400000000000000        4.6360535923132256     
   24.800000000000001        15.200000000000001        4.6507366252407571     
   24.800000000000001        16.000000000000000        4.6660236009596554     
   24.800000000000001        16.800000000000001        4.6810528883062910     
   24.800000000000001        17.600000000000001        4.6950896998713718     
   24.800000000000001        18.400000000000002        4.7066759970229555     
   24.800000000000001        19.200000000000003        4.7163183304219256     
   24.800000000000001        20.000000000000000        4.7221721512341261     
   24.800000000000001        20.800000000000001        4.7251985170668878     
   24.800000000000001        21.600000000000001        4.7237705963440382     
   24.800000000000001        22.400000000000002        4.7183173416210726     
   24.800000000000001        23.200000000000003        4.7104635328003877     
   24.800000000000001        24.000000000000000        4.6997232600218739     
   24.800000000000001        24.800000000000001        4.6877150342142144     
   24.800000000000001        25.600000000000001        4.6738639933420059     
   24.800000000000001        26.400000000000002        4.6600853046342312     
   24.800000000000001        27.200000000000003        4.6476409337378914     
   24.800000000000001        28.000000000000000        4.6355948236747313     
   24.800000000000001        28.800000000000001        4.6248386558414660     
   24.800000000000001        29.600000000000001        4.6179302816485945     
   24.800000000000001        30.400000000000002        4.6106446035975148     
   24.800000000000001        31.200000000000003        4.6037176331951182     
   24.800000000000001        32.000000000000000        4.6026758747814140     

   25.600000000000001       0.80000000000000004        4.5988945225646622     
   25.600000000000001        1.6000000000000001        4.5977783298145880     
   25.600000000000001        2.4000000000000004        4.5978873169501586     
   25.600000000000001        3.2000000000000002        4.5952670165227225     
   25.600000000000001        4.0000000000000000        4.5943254622955232     
   25.600000000000001        4.8000000000000007        4.5936765164100626     
   25.600000000000001        5.6000000000000005        4.5933086836244126     
   25.600000000000001        6.4000000000000004        4.5889380746339885     
   25.600000000000001        7.2000000000000002        4.5910048344324705     
   25.600000000000001        8.0000000000000000        4.5883638859326137     
   25.600000000000001        8.8000000000000007        4.5890877018092553     
   25.600000000000001        9.6000000000000014        4.5913190156276764     
   25.600000000000001        10.400000000000000        4.5933193934969090     
   25.600000000000001        11.200000000000001        4.5999772353070334     
   25.600000000000001        12.000000000000000        4.6047042915895995     
   25.600000000000001        12.800000000000001        4.6133743974598618     
   25.600000000000001        13.600000000000001        4.6234184007504533     
   25.600000000000001        14.400000000000000        4.6354844285910124     
   25.600000000000001        15.200000000000001        4.6486257007012712     
   25.600000000000001        16.000000000000000        4.6620823003606180     
   25.600000000000001        16.800000000000001        4.6753028549452926     
   25.600000000000001        17.600000000000001        4.6874150971860358     
   25.600000000000001        18.400000000000002        4.6975609890283527     
   25.600000000000001        19.200000000000003        4.7058301866591963     
   25.600000000000001        20.000000000000000        4.7108270042612466     
   25.600000000000001        20.800000000000001        4.7126939567965724     
   25.600000000000001        21.600000000000001        4.7110932378172627     
   25.600000000000001        22.400000000000002        4.7072740467345122     
   25.600000000000001        23.200000000000003        4.6989142933059398     
   25.600000000000001        24.000000000000000        4.6895304839223400     
   25.600000000000001        24.800000000000001        4.6781112208816689     
   25.600000000000001        25.600000000000001        4.6661553291574185     
   25.600000000000001        26.400000000000002        4.6537273477164485     
   25.600000000000001        27.200000000000003        4.6414207491634576     
   25.600000000000001        28.000000000000000        4.6313189815171354     
   25.600000000000001        28.800000000000001        4.6221597678977648     
   25.600000000000001        29.600000000000001        4.6142421742706770     
   25.600000000000001        30.400000000000002        4.6083312438110902     
   25.600000000000001        31.200000000000003        4.6048146277383379     
   25.600000000000001        32.000000000000000        4.6000270783694654     

   26.400000000000002       0.80000000000000004        4.5988786036318627     
   26.400000000000002        1.6000000000000001        4.5981382196561853     
   26.400000000000002        2.4000000000000004        4.5979471517451724     
   26.400000000000002        3.2000000000000002        4.5951026225471541     
   26.400000000000002        4.0000000000000000        4.5961983338207295     
   26.400000000000002        4.8000000000000007        4.5965271033743553     
   26.400000000000002        5.6000000000000005        4.5943228444692954     
   26.400000000000002        6.4000000000000004        4.5934761804654514     
   26.400000000000002        7.2000000000000002        4.5928975826866978     
   26.400000000000002        8.0000000000000000        4.5921761038563362     
   26.400000000000002        8.8000000000000007        4.5925366209277705     
   26.400000000000002        9.6000000000000014        4.5933857768143618     
   26.400000000000002        10.400000000000000        4.5951241559117886     
   26.400000000000002        11.200000000000001        4.5992731486737890     
   26.400000000000002        12.000000000000000        4.6052025079301480     
   26.400000000000002        12.800000000000001        4.6125592649845588     
   26.400000000000002        13.600000000000001        4.6216367594603422     
   26.400000000000002        14.400000000000000        4.6321489196891612     
   26.400000000000002        15.200000000000001        4.6434838515918582     
   26.400000000000002        16.000000000000000        4.6539879333938527     
   26.400000000000002        16.800000000000001        4.6670060380095668     
   26.400000000000002        17.600000000000001        4.6776702646409447     
   26.400000000000002        18.400000000000002        4.6867210322484958     
   26.400000000000002        19.200000000000003        4.6933459568195151     
   26.400000000000002        20.000000000000000        4.6983408241904900     
   26.400000000000002        20.800000000000001        4.7007967171262095     
   26.400000000000002        21.600000000000001        4.6987098658813728     
   26.400000000000002        22.400000000000002        4.6941017481115548     
   26.400000000000002        23.200000000000003        4.6868226076102557     
   26.400000000000002        24.000000000000000        4.6781351571689731     
   26.400000000000002        24.800000000000001        4.6691207875131386     
   26.400000000000002        25.600000000000001        4.6570010980718575     
   26.400000000000002        26.400000000000002        4.6464541958347940     
   26.400000000000002        27.200000000000003        4.6351412043631113     
   26.400000000000002        28.000000000000000        4.6258836409305619     
   26.400000000000002        28.800000000000001        4.6179245920679062     
   26.400000000000002        29.600000000000001        4.6110576295165009     
   26.400000000000002        30.400000000000002        4.6068058522815143     
   26.400000000000002        31.200000000000003        4.6013849155645712     
   26.400000000000002        32.000000000000000        4.6002280594815979     

   27.200000000000003       0.80000000000000004        4.5998087821704994     
   27.200000000000003        1.6000000000000001        4.5963257302538718     
   27.200000000000003        2.4000000000000004        4.5985435407279240     
   27.200000000000003        3.2000000000000002        4.5983223308465409     
   27.200000000000003        4.0000000000000000        4.5975210322084097     
   27.200000000000003        4.8000000000000007        4.5964640754971917     
   27.200000000000003        5.6000000000000005        4.5970030065440408     
   27.200000000000003        6.4000000000000004        4.5962829630025235     
   27.200000000000003        7.2000000000000002        4.5961015624137662     
   27.200000000000003        8.0000000000000000        4.5944483985417870     
   27.200000000000003        8.8000000000000007        4.5939100958471837     
   27.200000000000003        9.6000000000000014        4.5954180059110339     
   27.200000000000003        10.400000000000000        4.5981295392433816     
   27.200000000000003        11.200000000000001        4.6007446222402262     
   27.200000000000003        12.000000000000000        4.6050378444119717     
   27.200000000000003        12.800000000000001        4.6107293725353209     
   27.200000000000003        13.600000000000001        4.6181624714737088     
   27.200000000000003        14.400000000000000        4.6278049913067525     
   27.200000000000003        15.200000000000001        4.6373974389099999     
   27.200000000000003        16.000000000000000        4.6471360887934026     
   27.200000000000003        16.800000000000001        4.6571233401020322     
   27.200000000000003        17.600000000000001        4.6661711083046695     
   27.200000000000003        18.400000000000002        4.6742609075458503     
   27.200000000000003        19.200000000000003        4.6799236092314960     
   27.200000000000003        20.000000000000000        4.6830756659396249     
   27.200000000000003        20.800000000000001        4.6847543614902207     
   27.200000000000003        21.600000000000001        4.6836094699035744     
   27.200000000000003        22.400000000000002        4.6796285107885653     
   27.200000000000003        23.200000000000003        4.6738047689753257     
   27.200000000000003        24.000000000000000        4.6660226841129928     
   27.200000000000003        24.800000000000001        4.6558116261575222     
   27.200000000000003        25.600000000000001        4.6469717470868668     
   27.200000000000003        26.400000000000002        4.6379622661679507     
   27.200000000000003        27.200000000000003        4.6294334044681023     
   27.200000000000003        28.000000000000000        4.6202096608241465     
   27.200000000000003        28.800000000000001        4.6137592886649044     
   27.200000000000003        29.600000000000001        4.6082261637762478     
   27.200000000000003        30.400000000000002        4.6045790058474427     
   27.200000000000003        31.200000000000003        4.6003543557448721     
   27.200000000000003        32.000000000000000        4.5992278111800919     

   28.000000000000000       0.80000000000000004        4.5982988520060770     
   28.000000000000000        1.6000000000000001        4.5979164431032382     
   28.000000000000000        2.4000000000000004        4.6002388091890101     
   28.000000000000000        3.2000000000000002        4.5995812210615181     
   28.000000000000000        4.0000000000000000        4.5994418988416408     
   28.000000000000000        4.8000000000000007        4.5993291543809196     
   28.000000000000000        5.6000000000000005        4.5997959583579506     
   28.000000000000000        6.4000000000000004        4.5981135866647476     
   28.000000000000000        7.2000000000000002        4.5976568628618812     
   28.000000000000000        8.0000000000000000        4.5969467965442092     
   28.000000000000000        8.8000000000000007        4.5968866707156399     
   28.000000000000000        9.6000000000000014        4.5970074086487687     
   28.000000000000000        10.400000000000000        4.5984137100825002     
   28.000000000000000        11.200000000000001        4.6012098887468209     
   28.000000000000000        12.000000000000000        4.6047675378308845     
   28.000000000000000        12.800000000000001        4.6090487633299784     
   28.000000000000000        13.600000000000001        4.6146211130241648     
   28.000000000000000        14.400000000000000        4.6209935465067922     
   28.000000000000000        15.200000000000001        4.6302139654770631     
   28.000000000000000        16.000000000000000        4.6382090895940067     
   28.000000000000000        16.800000000000001        4.6469811332149940     
   28.000000000000000        17.600000000000001        4.6548279412744629     
   28.000000000000000        18.400000000000002        4.6614065970418617     
   28.000000000000000        19.200000000000003        4.6658540719594228     
   28.000000000000000        20.000000000000000        4.6684977856903860     
   28.000000000000000        20.800000000000001        4.6695857379650993     
   28.000000000000000        21.600000000000001        4.6684344143799033     
   28.000000000000000        22.400000000000002        4.6650150980124643     
   28.000000000000000        23.200000000000003        4.6599489503699267     
   28.000000000000000        24.000000000000000        4.6534100233810882     
   28.000000000000000        24.800000000000001        4.6467854259221770     
   28.000000000000000        25.600000000000001        4.6377434545571194     
   28.000000000000000        26.400000000000002        4.6306034164475580     
   28.000000000000000        27.200000000000003        4.6225338421750806     
   28.000000000000000        28.000000000000000        4.6156852942685296     
   28.000000000000000        28.800000000000001        4.6097382334141912     
   28.000000000000000        29.600000000000001        4.6054069457780198     
   28.000000000000000        30.400000000000002        4.6036742393278587     
   28.000000000000000        31.200000000000003        4.6002383975030074     
   28.000000000000000        32.000000000000000        4.5987620445624442     

   28.800000000000001       0.80000000000000004        4.5983969526725117     
   28.800000000000001        1.6000000000000001        4.5985925953040727     
   28.800000000000001        2.4000000000000004        4.5993355750028906     
   28.800000000000001        3.2000000000000002        4.5998393969582549     
   28.800000000000001        4.0000000000000000        4.5991930950022759     
   28.800000000000001        4.8000000000000007        4.5996465972948544     
   28.800000000000001        5.6000000000000005        4.5996020607370207     
   28.800000000000001        6.4000000000000004        4.5997493338533308     
   28.800000000000001        7.2000000000000002        4.5992690334413808     
   28.800000000000001        8.0000000000000000        4.5981247327326837     
   28.800000000000001        8.8000000000000007        4.5975734060247371     
   28.800000000000001        9.6000000000000014        4.5984611624066911     
   28.800000000000001        10.400000000000000        4.5996114154273267     
   28.800000000000001        11.200000000000001        4.6011081233776663     
   28.800000000000001        12.000000000000000        4.6036785763553407     
   28.800000000000001        12.800000000000001        4.6074359575062394     
   28.800000000000001        13.600000000000001        4.6119514544106659     
   28.800000000000001        14.400000000000000        4.6180142869986769     
   28.800000000000001        15.200000000000001        4.6242724521632796     
   28.800000000000001        16.000000000000000        4.6310117791570997     
   28.800000000000001        16.800000000000001        4.6364347968108603     
   28.800000000000001        17.600000000000001        4.6428655321920429     
   28.800000000000001        18.400000000000002        4.6482690301741183     
   28.800000000000001        19.200000000000003        4.6507025042125241     
   28.800000000000001        20.000000000000000        4.6542902086416822     
   28.800000000000001        20.800000000000001        4.6547549250525151     
   28.800000000000001        21.600000000000001        4.6526834816338845     
   28.800000000000001        22.400000000000002        4.6507434903759197     
   28.800000000000001        23.200000000000003        4.6467729608470272     
   28.800000000000001        24.000000000000000        4.6412751444799181     
   28.800000000000001        24.800000000000001        4.6350995424874393     
   28.800000000000001        25.600000000000001        4.6279981777788519     
   28.800000000000001        26.400000000000002        4.6217247363801803     
   28.800000000000001        27.200000000000003        4.6156792087988201     
   28.800000000000001        28.000000000000000        4.6101823327032205     
   28.800000000000001        28.800000000000001        4.6057463538484571     
   28.800000000000001        29.600000000000001        4.6021703819723196     
   28.800000000000001        30.400000000000002        4.6001908920266583     
   28.800000000000001        31.200000000000003        4.5982627646888412     
   28.800000000000001        32.000000000000000        4.5985183038238073     

   29.600000000000001       0.80000000000000004        4.5990647970352985     
   29.600000000000001        1.6000000000000001        4.5996950869115496     
   29.600000000000001        2.4000000000000004        4.5993562171504090     
   29.600000000000001        3.2000000000000002        4.6002505258791517     
   29.600000000000001        4.0000000000000000        4.6008796432980708     
   29.600000000000001        4.8000000000000007        4.6013939784556488     
   29.600000000000001        5.6000000000000005        4.6015698809951688     
   29.600000000000001        6.4000000000000004        4.6006438360562392     
   29.600000000000001        7.2000000000000002        4.6005522439034374     
   29.600000000000001        8.0000000000000000        4.5997348879516995     
   29.600000000000001        8.8000000000000007        4.5996603001437073     
   29.600000000000001        9.6000000000000014        4.5995098561030590     
   29.600000000000001        10.400000000000000        4.5998170167267567     
   29.600000000000001        11.200000000000001        4.6019841638464669     
   29.600000000000001        12.000000000000000        4.6032794690976786     
   29.600000000000001        12.800000000000001        4.6059719408624540     
   29.600000000000001        13.600000000000001        4.6087595010976896     
   29.600000000000001        14.400000000000000        4.6119042486125190     
   29.600000000000001        15.200000000000001        4.6166606522278029     
   29.600000000000001        16.000000000000000        4.6240786923139767     
   29.600000000000001        16.800000000000001        4.6275565591896672     
   29.600000000000001        17.600000000000001        4.6323005642558064     
   29.600000000000001        18.400000000000002        4.6364943247222943     
   29.600000000000001        19.200000000000003        4.6396792400823328     
   29.600000000000001        20.000000000000000        4.6414588793306297     
   29.600000000000001        20.800000000000001        4.6412674616783374     
   29.600000000000001        21.600000000000001        4.6400900040313200     
   29.600000000000001        22.400000000000002        4.6382108997251290     
   29.600000000000001        23.200000000000003        4.6341846448758544     
   29.600000000000001        24.000000000000000        4.6301764714805902     
   29.600000000000001        24.800000000000001        4.6246496660121554     
   29.600000000000001        25.600000000000001        4.6201166406733281     
   29.600000000000001        26.400000000000002        4.6146649543218237     
   29.600000000000001        27.200000000000003        4.6104033523236607     
   29.600000000000001        28.000000000000000        4.6058001409048259     
   29.600000000000001        28.800000000000001        4.6026841213951402     
   29.600000000000001        29.600000000000001        4.6003095106965697     
   29.600000000000001        30.400000000000002        4.5987205866105736     
   29.600000000000001        31.200000000000003        4.5977397208940669     
   29.600000000000001        32.000000000000000        4.5981533460162272     

   30.400000000000002       0.80000000000000004        4.5987867765921395     
   30.400000000000002        1.6000000000000001        4.5989547488064080     
   30.400000000000002        2.4000000000000004        4.6003732667803803     
   30.400000000000002        3.2000000000000002        4.6007971143945126     
   30.400000000000002        4.0000000000000000        4.6000671812209317     
   30.400000000000002        4.8000000000000007        4.6022034421190883     
   30.400000000000002        5.6000000000000005        4.6019414892626340     
   30.400000000000002        6.4000000000000004        4.6011179175522319     
   30.400000000000002        7.2000000000000002        4.6012164365307280     
   30.400000000000002        8.0000000000000000        4.6023667646855957     
   30.400000000000002        8.8000000000000007        4.6006550094355827     
   30.400000000000002        9.6000000000000014        4.6001449468759334     
   30.400000000000002        10.400000000000000        4.6006076267490839     
   30.400000000000002        11.200000000000001        4.6011214268539371     
   30.400000000000002        12.000000000000000        4.6012050459555134     
   30.400000000000002        12.800000000000001        4.6024374234447842     
   30.400000000000002        13.600000000000001        4.6060212681399966     
   30.400000000000002        14.400000000000000        4.6088737806762197     
   30.400000000000002        15.200000000000001        4.6126642913690219     
   30.400000000000002        16.000000000000000        4.6150761185370088     
   30.400000000000002        16.800000000000001        4.6193829437217389     
   30.400000000000002        17.600000000000001        4.6226663725460977     
   30.400000000000002        18.400000000000002        4.6257705940873839     
   30.400000000000002        19.200000000000003        4.6278266010089766     
   30.400000000000002        20.000000000000000        4.6292883082443952     
   30.400000000000002        20.800000000000001        4.6290722839317278     
   30.400000000000002        21.600000000000001        4.6279452445458471     
   30.400000000000002        22.400000000000002        4.6263206919720838     
   30.400000000000002        23.200000000000003        4.6238311026948287     
   30.400000000000002        24.000000000000000        4.6205971724374884     
   30.400000000000002        24.800000000000001        4.6156751728263732     
   30.400000000000002        25.600000000000001        4.6131546162826771     
   30.400000000000002        26.400000000000002        4.6092791660513432     
   30.400000000000002        27.200000000000003        4.6052248849133441     
   30.400000000000002        28.000000000000000        4.6020204613582560     
   30.400000000000002        28.800000000000001        4.5998397888261131     
   30.400000000000002        29.600000000000001        4.5983794987722124     
   30.400000000000002        30.400000000000002        4.5979620613485279     
   30.400000000000002        31.200000000000003        4.5976369394880514     
   30.400000000000002        32.000000000000000        4.5978576845419381     

   31.200000000000003       0.80000000000000004        4.5978139911921714     
   31.200000000000003        1.6000000000000001        4.5995718683717230     
   31.200000000000003        2.4000000000000004        4.6009663642822032     
   31.200000000000003        3.2000000000000002        4.6007094091115031     
   31.200000000000003        4.0000000000000000        4.6016204068245399     
   31.200000000000003        4.8000000000000007        4.6015391202152740     
   31.200000000000003        5.6000000000000005        4.6018745331570772     
   31.200000000000003        6.4000000000000004        4.6020696015188927     
   31.200000000000003        7.2000000000000002        4.6023487759299249     
   31.200000000000003        8.0000000000000000        4.6005155181795159     
   31.200000000000003        8.8000000000000007        4.6010175528960486     
   31.200000000000003        9.6000000000000014        4.5992122759513814     
   31.200000000000003        10.400000000000000        4.5997301255907788     
   31.200000000000003        11.200000000000001        4.5989689069664141     
   31.200000000000003        12.000000000000000        4.6010559782811455     
   31.200000000000003        12.800000000000001        4.6014319438595228     
   31.200000000000003        13.600000000000001        4.6041701496325951     
   31.200000000000003        14.400000000000000        4.6052010889666528     
   31.200000000000003        15.200000000000001        4.6089551054788709     
   31.200000000000003        16.000000000000000        4.6092016259228741     
   31.200000000000003        16.800000000000001        4.6126533490488386     
   31.200000000000003        17.600000000000001        4.6150475447362496     
   31.200000000000003        18.400000000000002        4.6183869806713984     
   31.200000000000003        19.200000000000003        4.6187116841248788     
   31.200000000000003        20.000000000000000        4.6194983669590641     
   31.200000000000003        20.800000000000001        4.6186382088984255     
   31.200000000000003        21.600000000000001        4.6180600161172860     
   31.200000000000003        22.400000000000002        4.6176744425036098     
   31.200000000000003        23.200000000000003        4.6149685530694118     
   31.200000000000003        24.000000000000000        4.6122117072948150     
   31.200000000000003        24.800000000000001        4.6092366448072086     
   31.200000000000003        25.600000000000001        4.6071762993063912     
   31.200000000000003        26.400000000000002        4.6047051871334066     
   31.200000000000003        27.200000000000003        4.6013097704122572     
   31.200000000000003        28.000000000000000        4.5997912385130544     
   31.200000000000003        28.800000000000001        4.5980041346180656     
   31.200000000000003        29.600000000000001        4.5971158316136949     
   31.200000000000003        30.400000000000002        4.5969831619662385     
   31.200000000000003        31.200000000000003        4.5973070551864650     
   31.200000000000003        32.000000000000000        4.5979742952964866     

   32.000000000000000       0.80000000000000004        4.5984730930316928     
   32.000000000000000        1.6000000000000001        4.5997780609802073     
   32.000000000000000        2.4000000000000004        4.6007004397655269     
   32.000000000000000        3.2000000000000002        4.6012758412704793     
   32.000000000000000        4.0000000000000000        4.6014968490370247     
   32.000000000000000        4.8000000000000007        4.6022938843302681     
   32.000000000000000        5.6000000000000005        4.6040106212458785     
   32.000000000000000        6.4000000000000004        4.6027310773858634     
   32.000000000000000        7.2000000000000002        4.6019690004432086     
   32.000000000000000        8.0000000000000000        4.6012457319791311     
   32.000000000000000        8.8000000000000007        4.6007456016154631     
   32.000000000000000        9.6000000000000014        4.5998349124507811     
   32.000000000000000        10.400000000000000        4.6007137427713944     
   32.000000000000000        11.200000000000001        4.5988901408060059     
   32.000000000000000        12.000000000000000        4.6000884344243635     
   32.000000000000000        12.800000000000001        4.6007349487898264     
   32.000000000000000        13.600000000000001        4.5998862402703562     
   32.000000000000000        14.400000000000000        4.6024868470055402     
   32.000000000000000        15.200000000000001        4.6014981662745980     
   32.000000000000000        16.000000000000000        4.6059523629911752     
   32.000000000000000        16.800000000000001        4.6054675565572909     
   32.000000000000000        17.600000000000001        4.6091406043476404     
   32.000000000000000        18.400000000000002        4.6077818517185847     
   32.000000000000000        19.200000000000003        4.6112379947069666     
   32.000000000000000        20.000000000000000        4.6118491227120852     
   32.000000000000000        20.800000000000001        4.6117634346327092     
   32.000000000000000        21.600000000000001        4.6109316273189371     
   32.000000000000000        22.400000000000002        4.6095251438107665     
   32.000000000000000        23.200000000000003        4.6093314664438312     
   32.000000000000000        24.000000000000000        4.6069980223038929     
   32.000000000000000        24.800000000000001        4.6054371682759214     
   32.000000000000000        25.600000000000001        4.6027381748016030     
   32.000000000000000        26.400000000000002        4.6000656313864710     
   32.000000000000000        27.200000000000003        4.5991016449432109     
   32.000000000000000        28.000000000000000        4.5978633709036645     
   32.000000000000000        28.800000000000001        4.5968035078428198     
   32.000000000000000        29.600000000000001        4.5975973831471526     
   32.000000000000000        30.400000000000002        4.5975013803112788     
   32.000000000000000        31.200000000000003        4.5974968792047584     
   32.000000000000000        32.000000000000000        4.5979228865925483     
