# Supplementary material for: A first-principles phase field method for quantitatively predicting multi-composition phase separation without thermodynamic empirical parameter
Source: Nat Commun. 2019 Aug 1;10:3451. doi: 10.1038/s41467-019-11248-z (PMC6671953; doi:10.1038/s41467-019-11248-z)
Supplement: Supplementary file 3 — Source Data [file 41467_2019_11248_MOESM3_ESM.zip › supplementary-files/data-files/Fig.7/Fig7-i-Ni92%/out_Ni_100000-24.0]

  0.80000000000000004       0.80000000000000004        4.6003577809279372     
  0.80000000000000004        1.6000000000000001        4.6001841435674562     
  0.80000000000000004        2.4000000000000004        4.6010025973805107     
  0.80000000000000004        3.2000000000000002        4.6026371294923800     
  0.80000000000000004        4.0000000000000000        4.6003715510757850     
  0.80000000000000004        4.8000000000000007        4.6018947961036494     
  0.80000000000000004        5.6000000000000005        4.6015738501927581     
  0.80000000000000004        6.4000000000000004        4.6022956717327501     
  0.80000000000000004        7.2000000000000002        4.6018512513502730     
  0.80000000000000004        8.0000000000000000        4.6004209030868477     
  0.80000000000000004        8.8000000000000007        4.6011045707460436     
  0.80000000000000004        9.6000000000000014        4.6010465827784381     
  0.80000000000000004        10.400000000000000        4.6003411085266697     
  0.80000000000000004        11.200000000000001        4.6001689833744885     
  0.80000000000000004        12.000000000000000        4.5997532719648433     
  0.80000000000000004        12.800000000000001        4.5999524096218991     
  0.80000000000000004        13.600000000000001        4.5990819156776048     
  0.80000000000000004        14.400000000000000        4.5983144428167568     
  0.80000000000000004        15.200000000000001        4.5985568822659451     
  0.80000000000000004        16.000000000000000        4.5984542544112683     
  0.80000000000000004        16.800000000000001        4.5980225803273544     
  0.80000000000000004        17.600000000000001        4.5970570702174509     
  0.80000000000000004        18.400000000000002        4.5969829477872333     
  0.80000000000000004        19.200000000000003        4.5958929651314984     
  0.80000000000000004        20.000000000000000        4.5977221138595317     
  0.80000000000000004        20.800000000000001        4.5970439760659216     
  0.80000000000000004        21.600000000000001        4.5976686266917719     
  0.80000000000000004        22.400000000000002        4.5973178080974320     
  0.80000000000000004        23.200000000000003        4.5968688754941391     
  0.80000000000000004        24.000000000000000        4.5969492848198357     
  0.80000000000000004        24.800000000000001        4.5966080652816785     
  0.80000000000000004        25.600000000000001        4.5960473382301519     
  0.80000000000000004        26.400000000000002        4.5962607594089313     
  0.80000000000000004        27.200000000000003        4.5962620112333941     
  0.80000000000000004        28.000000000000000        4.5969985872214529     
  0.80000000000000004        28.800000000000001        4.5974700450402164     
  0.80000000000000004        29.600000000000001        4.5980223130738249     
  0.80000000000000004        30.400000000000002        4.5982872427744645     
  0.80000000000000004        31.200000000000003        4.5993491847117864     
  0.80000000000000004        32.000000000000000        4.5988044069379539     

   1.6000000000000001       0.80000000000000004        4.6001674409809956     
   1.6000000000000001        1.6000000000000001        4.6046194286105298     
   1.6000000000000001        2.4000000000000004        4.6005482659802723     
   1.6000000000000001        3.2000000000000002        4.6011168393647601     
   1.6000000000000001        4.0000000000000000        4.6016935005553057     
   1.6000000000000001        4.8000000000000007        4.6016506115678677     
   1.6000000000000001        5.6000000000000005        4.6035789457163601     
   1.6000000000000001        6.4000000000000004        4.6012268979288287     
   1.6000000000000001        7.2000000000000002        4.6023844919990804     
   1.6000000000000001        8.0000000000000000        4.6016408786892313     
   1.6000000000000001        8.8000000000000007        4.6008914154617004     
   1.6000000000000001        9.6000000000000014        4.6013514411516185     
   1.6000000000000001        10.400000000000000        4.6010641890212929     
   1.6000000000000001        11.200000000000001        4.6002085013654730     
   1.6000000000000001        12.000000000000000        4.6005246182546466     
   1.6000000000000001        12.800000000000001        4.5999487569767181     
   1.6000000000000001        13.600000000000001        4.6002974297199977     
   1.6000000000000001        14.400000000000000        4.5988457342144082     
   1.6000000000000001        15.200000000000001        4.5991001188929337     
   1.6000000000000001        16.000000000000000        4.6001081859437960     
   1.6000000000000001        16.800000000000001        4.5983042096768774     
   1.6000000000000001        17.600000000000001        4.5976668594309347     
   1.6000000000000001        18.400000000000002        4.5973316355259666     
   1.6000000000000001        19.200000000000003        4.5986946934464719     
   1.6000000000000001        20.000000000000000        4.5977366149680359     
   1.6000000000000001        20.800000000000001        4.5973089063853667     
   1.6000000000000001        21.600000000000001        4.5970380917979687     
   1.6000000000000001        22.400000000000002        4.5971071857126429     
   1.6000000000000001        23.200000000000003        4.5962060742383724     
   1.6000000000000001        24.000000000000000        4.5968849660658755     
   1.6000000000000001        24.800000000000001        4.5969086096616714     
   1.6000000000000001        25.600000000000001        4.5963557369270402     
   1.6000000000000001        26.400000000000002        4.5979252248710862     
   1.6000000000000001        27.200000000000003        4.5972392927634314     
   1.6000000000000001        28.000000000000000        4.5970407868398651     
   1.6000000000000001        28.800000000000001        4.5982096365611822     
   1.6000000000000001        29.600000000000001        4.5982760990947300     
   1.6000000000000001        30.400000000000002        4.5993580597329977     
   1.6000000000000001        31.200000000000003        4.5987963182847373     
   1.6000000000000001        32.000000000000000        4.5998800021300381     

   2.4000000000000004       0.80000000000000004        4.6004958185522025     
   2.4000000000000004        1.6000000000000001        4.6004291108151865     
   2.4000000000000004        2.4000000000000004        4.6027847919744040     
   2.4000000000000004        3.2000000000000002        4.6016003188794841     
   2.4000000000000004        4.0000000000000000        4.6017680400743499     
   2.4000000000000004        4.8000000000000007        4.6021658281997189     
   2.4000000000000004        5.6000000000000005        4.6012560944677210     
   2.4000000000000004        6.4000000000000004        4.6023379394163646     
   2.4000000000000004        7.2000000000000002        4.6019359259595998     
   2.4000000000000004        8.0000000000000000        4.6017346243629911     
   2.4000000000000004        8.8000000000000007        4.6013596376639843     
   2.4000000000000004        9.6000000000000014        4.6014027446279009     
   2.4000000000000004        10.400000000000000        4.5996039724291977     
   2.4000000000000004        11.200000000000001        4.6004408772065908     
   2.4000000000000004        12.000000000000000        4.6003283094404237     
   2.4000000000000004        12.800000000000001        4.5999523897836960     
   2.4000000000000004        13.600000000000001        4.5999595350387752     
   2.4000000000000004        14.400000000000000        4.6011189936055183     
   2.4000000000000004        15.200000000000001        4.5995328808812967     
   2.4000000000000004        16.000000000000000        4.5992287171131485     
   2.4000000000000004        16.800000000000001        4.5993398634696696     
   2.4000000000000004        17.600000000000001        4.5987919459867541     
   2.4000000000000004        18.400000000000002        4.5982689199282722     
   2.4000000000000004        19.200000000000003        4.5983605498151352     
   2.4000000000000004        20.000000000000000        4.5973311330274997     
   2.4000000000000004        20.800000000000001        4.5985623220942333     
   2.4000000000000004        21.600000000000001        4.5980714287876241     
   2.4000000000000004        22.400000000000002        4.5970616115314149     
   2.4000000000000004        23.200000000000003        4.5973126985127157     
   2.4000000000000004        24.000000000000000        4.5979096579124628     
   2.4000000000000004        24.800000000000001        4.5974313240885323     
   2.4000000000000004        25.600000000000001        4.5974132121232376     
   2.4000000000000004        26.400000000000002        4.5976621630282049     
   2.4000000000000004        27.200000000000003        4.5984285687724542     
   2.4000000000000004        28.000000000000000        4.5985085582457881     
   2.4000000000000004        28.800000000000001        4.5985808091931224     
   2.4000000000000004        29.600000000000001        4.5986534064598663     
   2.4000000000000004        30.400000000000002        4.6008164202496644     
   2.4000000000000004        31.200000000000003        4.5998506191147586     
   2.4000000000000004        32.000000000000000        4.6003217881588254     

   3.2000000000000002       0.80000000000000004        4.6005476585706990     
   3.2000000000000002        1.6000000000000001        4.6020749666788987     
   3.2000000000000002        2.4000000000000004        4.6015327487044395     
   3.2000000000000002        3.2000000000000002        4.6024262838799990     
   3.2000000000000002        4.0000000000000000        4.6013393950828103     
   3.2000000000000002        4.8000000000000007        4.6027330984965396     
   3.2000000000000002        5.6000000000000005        4.6019325223384673     
   3.2000000000000002        6.4000000000000004        4.6020081715468839     
   3.2000000000000002        7.2000000000000002        4.6014820964312619     
   3.2000000000000002        8.0000000000000000        4.6011462288252662     
   3.2000000000000002        8.8000000000000007        4.6012936628062411     
   3.2000000000000002        9.6000000000000014        4.6011883877273734     
   3.2000000000000002        10.400000000000000        4.5997899231059680     
   3.2000000000000002        11.200000000000001        4.6008425926139882     
   3.2000000000000002        12.000000000000000        4.5998941226728087     
   3.2000000000000002        12.800000000000001        4.6006204497834888     
   3.2000000000000002        13.600000000000001        4.6006799798048554     
   3.2000000000000002        14.400000000000000        4.6001470278853303     
   3.2000000000000002        15.200000000000001        4.5998944336795926     
   3.2000000000000002        16.000000000000000        4.5987237943804358     
   3.2000000000000002        16.800000000000001        4.5996326625284736     
   3.2000000000000002        17.600000000000001        4.5992777394488007     
   3.2000000000000002        18.400000000000002        4.5989835436319382     
   3.2000000000000002        19.200000000000003        4.5999189602203296     
   3.2000000000000002        20.000000000000000        4.5984834581771272     
   3.2000000000000002        20.800000000000001        4.5985455224460132     
   3.2000000000000002        21.600000000000001        4.5986552697896563     
   3.2000000000000002        22.400000000000002        4.5976835988665057     
   3.2000000000000002        23.200000000000003        4.5981570191080543     
   3.2000000000000002        24.000000000000000        4.5982042287098972     
   3.2000000000000002        24.800000000000001        4.5979018459143068     
   3.2000000000000002        25.600000000000001        4.5975496886579181     
   3.2000000000000002        26.400000000000002        4.5982205249826080     
   3.2000000000000002        27.200000000000003        4.5990637126661014     
   3.2000000000000002        28.000000000000000        4.5993498105551094     
   3.2000000000000002        28.800000000000001        4.5992662670430660     
   3.2000000000000002        29.600000000000001        4.5996546136689886     
   3.2000000000000002        30.400000000000002        4.6002272860261764     
   3.2000000000000002        31.200000000000003        4.6003344730449287     
   3.2000000000000002        32.000000000000000        4.6006406797659274     

   4.0000000000000000       0.80000000000000004        4.6013717818282895     
   4.0000000000000000        1.6000000000000001        4.6016472240071353     
   4.0000000000000000        2.4000000000000004        4.6007806122720405     
   4.0000000000000000        3.2000000000000002        4.6018852575138069     
   4.0000000000000000        4.0000000000000000        4.6018148787827053     
   4.0000000000000000        4.8000000000000007        4.6022616216474148     
   4.0000000000000000        5.6000000000000005        4.6006740487595641     
   4.0000000000000000        6.4000000000000004        4.6015186609893810     
   4.0000000000000000        7.2000000000000002        4.6019340248751615     
   4.0000000000000000        8.0000000000000000        4.6026270122469883     
   4.0000000000000000        8.8000000000000007        4.6007514273715460     
   4.0000000000000000        9.6000000000000014        4.5999039177318517     
   4.0000000000000000        10.400000000000000        4.6007562468951768     
   4.0000000000000000        11.200000000000001        4.6016099408580713     
   4.0000000000000000        12.000000000000000        4.6002536416809079     
   4.0000000000000000        12.800000000000001        4.6004761811321728     
   4.0000000000000000        13.600000000000001        4.6003673414551720     
   4.0000000000000000        14.400000000000000        4.6003390176838312     
   4.0000000000000000        15.200000000000001        4.6009803886963798     
   4.0000000000000000        16.000000000000000        4.6006308589665927     
   4.0000000000000000        16.800000000000001        4.6001752448217132     
   4.0000000000000000        17.600000000000001        4.6001295276303527     
   4.0000000000000000        18.400000000000002        4.5990608096544143     
   4.0000000000000000        19.200000000000003        4.5997484287731902     
   4.0000000000000000        20.000000000000000        4.5999513698747343     
   4.0000000000000000        20.800000000000001        4.5990987742206153     
   4.0000000000000000        21.600000000000001        4.5993094686972569     
   4.0000000000000000        22.400000000000002        4.5990550828384675     
   4.0000000000000000        23.200000000000003        4.5984134403046362     
   4.0000000000000000        24.000000000000000        4.5990506596760392     
   4.0000000000000000        24.800000000000001        4.5993968758816584     
   4.0000000000000000        25.600000000000001        4.5988426750799158     
   4.0000000000000000        26.400000000000002        4.5987978503551092     
   4.0000000000000000        27.200000000000003        4.5991829076360986     
   4.0000000000000000        28.000000000000000        4.6005252298898780     
   4.0000000000000000        28.800000000000001        4.6000848754532049     
   4.0000000000000000        29.600000000000001        4.6002787232439868     
   4.0000000000000000        30.400000000000002        4.6009898458186971     
   4.0000000000000000        31.200000000000003        4.6011983692268466     
   4.0000000000000000        32.000000000000000        4.6013292064687308     

   4.8000000000000007       0.80000000000000004        4.6017962389744458     
   4.8000000000000007        1.6000000000000001        4.6017137654308726     
   4.8000000000000007        2.4000000000000004        4.6027298523513931     
   4.8000000000000007        3.2000000000000002        4.6026012760527717     
   4.8000000000000007        4.0000000000000000        4.6015962943426540     
   4.8000000000000007        4.8000000000000007        4.6008857820070466     
   4.8000000000000007        5.6000000000000005        4.6007880390200349     
   4.8000000000000007        6.4000000000000004        4.6004756552662602     
   4.8000000000000007        7.2000000000000002        4.6008463316375616     
   4.8000000000000007        8.0000000000000000        4.6008260511806522     
   4.8000000000000007        8.8000000000000007        4.6014240971487235     
   4.8000000000000007        9.6000000000000014        4.5999751790231178     
   4.8000000000000007        10.400000000000000        4.6003073834638331     
   4.8000000000000007        11.200000000000001        4.5997269806451335     
   4.8000000000000007        12.000000000000000        4.5996263557892627     
   4.8000000000000007        12.800000000000001        4.5998572436916074     
   4.8000000000000007        13.600000000000001        4.6003793806534601     
   4.8000000000000007        14.400000000000000        4.6002654863856023     
   4.8000000000000007        15.200000000000001        4.6005809697167139     
   4.8000000000000007        16.000000000000000        4.6003965951062940     
   4.8000000000000007        16.800000000000001        4.6003989939987049     
   4.8000000000000007        17.600000000000001        4.6015442502884145     
   4.8000000000000007        18.400000000000002        4.6005178808804557     
   4.8000000000000007        19.200000000000003        4.6002417064305643     
   4.8000000000000007        20.000000000000000        4.6002844677021590     
   4.8000000000000007        20.800000000000001        4.5993505893982007     
   4.8000000000000007        21.600000000000001        4.5998537357523368     
   4.8000000000000007        22.400000000000002        4.5991848326395077     
   4.8000000000000007        23.200000000000003        4.5977438212243058     
   4.8000000000000007        24.000000000000000        4.5992567099723232     
   4.8000000000000007        24.800000000000001        4.5995524748790855     
   4.8000000000000007        25.600000000000001        4.5994780651897340     
   4.8000000000000007        26.400000000000002        4.6002067142582250     
   4.8000000000000007        27.200000000000003        4.5996488858566718     
   4.8000000000000007        28.000000000000000        4.6001648426352890     
   4.8000000000000007        28.800000000000001        4.6012305112014067     
   4.8000000000000007        29.600000000000001        4.6010550962721695     
   4.8000000000000007        30.400000000000002        4.6021330763205537     
   4.8000000000000007        31.200000000000003        4.6014414056740520     
   4.8000000000000007        32.000000000000000        4.6012665471268397     

   5.6000000000000005       0.80000000000000004        4.6015077507516322     
   5.6000000000000005        1.6000000000000001        4.6023315582835034     
   5.6000000000000005        2.4000000000000004        4.6004195951288525     
   5.6000000000000005        3.2000000000000002        4.6017265074716089     
   5.6000000000000005        4.0000000000000000        4.6014647507467030     
   5.6000000000000005        4.8000000000000007        4.6009234917852329     
   5.6000000000000005        5.6000000000000005        4.6005830733627979     
   5.6000000000000005        6.4000000000000004        4.5996469718159423     
   5.6000000000000005        7.2000000000000002        4.5995573965227292     
   5.6000000000000005        8.0000000000000000        4.5992260467916983     
   5.6000000000000005        8.8000000000000007        4.5985030971980159     
   5.6000000000000005        9.6000000000000014        4.5990497486018116     
   5.6000000000000005        10.400000000000000        4.5988113619264634     
   5.6000000000000005        11.200000000000001        4.5989679815143329     
   5.6000000000000005        12.000000000000000        4.5993024161859770     
   5.6000000000000005        12.800000000000001        4.5993663281982844     
   5.6000000000000005        13.600000000000001        4.6000357938943734     
   5.6000000000000005        14.400000000000000        4.5997635535971373     
   5.6000000000000005        15.200000000000001        4.6005827617116717     
   5.6000000000000005        16.000000000000000        4.6000685888671482     
   5.6000000000000005        16.800000000000001        4.6008304224715468     
   5.6000000000000005        17.600000000000001        4.6007223716760173     
   5.6000000000000005        18.400000000000002        4.5996068564678234     
   5.6000000000000005        19.200000000000003        4.6003083789616603     
   5.6000000000000005        20.000000000000000        4.6006769415444264     
   5.6000000000000005        20.800000000000001        4.6005544385485528     
   5.6000000000000005        21.600000000000001        4.5993963064229879     
   5.6000000000000005        22.400000000000002        4.6009902502081301     
   5.6000000000000005        23.200000000000003        4.5997508901258923     
   5.6000000000000005        24.000000000000000        4.6003428352879370     
   5.6000000000000005        24.800000000000001        4.6003367336498497     
   5.6000000000000005        25.600000000000001        4.5979040626732690     
   5.6000000000000005        26.400000000000002        4.6001991761279060     
   5.6000000000000005        27.200000000000003        4.5999770143097232     
   5.6000000000000005        28.000000000000000        4.5998575254943210     
   5.6000000000000005        28.800000000000001        4.6009378750879533     
   5.6000000000000005        29.600000000000001        4.6017119783131335     
   5.6000000000000005        30.400000000000002        4.6025823082226083     
   5.6000000000000005        31.200000000000003        4.6012160630251717     
   5.6000000000000005        32.000000000000000        4.6017131646433054     

   6.4000000000000004       0.80000000000000004        4.6030005416252351     
   6.4000000000000004        1.6000000000000001        4.6018768414438114     
   6.4000000000000004        2.4000000000000004        4.6013342529109877     
   6.4000000000000004        3.2000000000000002        4.6011838194355832     
   6.4000000000000004        4.0000000000000000        4.6021729189759828     
   6.4000000000000004        4.8000000000000007        4.6005769593343366     
   6.4000000000000004        5.6000000000000005        4.5994335008455236     
   6.4000000000000004        6.4000000000000004        4.5998517174261400     
   6.4000000000000004        7.2000000000000002        4.5983415028627492     
   6.4000000000000004        8.0000000000000000        4.5967714282593963     
   6.4000000000000004        8.8000000000000007        4.5974700799136050     
   6.4000000000000004        9.6000000000000014        4.5972554362064626     
   6.4000000000000004        10.400000000000000        4.5973239133305563     
   6.4000000000000004        11.200000000000001        4.5973209130554125     
   6.4000000000000004        12.000000000000000        4.5977761746659924     
   6.4000000000000004        12.800000000000001        4.5976469982438033     
   6.4000000000000004        13.600000000000001        4.5985090908613770     
   6.4000000000000004        14.400000000000000        4.5990399305916387     
   6.4000000000000004        15.200000000000001        4.5994461329064507     
   6.4000000000000004        16.000000000000000        4.6004430563818737     
   6.4000000000000004        16.800000000000001        4.6000984626634240     
   6.4000000000000004        17.600000000000001        4.6003368173086905     
   6.4000000000000004        18.400000000000002        4.5989295190909223     
   6.4000000000000004        19.200000000000003        4.6007873797817060     
   6.4000000000000004        20.000000000000000        4.6003853903851475     
   6.4000000000000004        20.800000000000001        4.6006453930994784     
   6.4000000000000004        21.600000000000001        4.6005536133683700     
   6.4000000000000004        22.400000000000002        4.6006203072486800     
   6.4000000000000004        23.200000000000003        4.5997366803983120     
   6.4000000000000004        24.000000000000000        4.6017028699065801     
   6.4000000000000004        24.800000000000001        4.6000187731179061     
   6.4000000000000004        25.600000000000001        4.6000020983868293     
   6.4000000000000004        26.400000000000002        4.6000848594961701     
   6.4000000000000004        27.200000000000003        4.6014668343964944     
   6.4000000000000004        28.000000000000000        4.6006446903219054     
   6.4000000000000004        28.800000000000001        4.6006345416222834     
   6.4000000000000004        29.600000000000001        4.6010383852514112     
   6.4000000000000004        30.400000000000002        4.6007807114037966     
   6.4000000000000004        31.200000000000003        4.6020497703754790     
   6.4000000000000004        32.000000000000000        4.6022136198048100     

   7.2000000000000002       0.80000000000000004        4.6023210677343327     
   7.2000000000000002        1.6000000000000001        4.6017774711803856     
   7.2000000000000002        2.4000000000000004        4.6002385109349992     
   7.2000000000000002        3.2000000000000002        4.6005116642683044     
   7.2000000000000002        4.0000000000000000        4.5998866866592172     
   7.2000000000000002        4.8000000000000007        4.5991573141324587     
   7.2000000000000002        5.6000000000000005        4.5971181171364908     
   7.2000000000000002        6.4000000000000004        4.5974923168120299     
   7.2000000000000002        7.2000000000000002        4.5963042224043251     
   7.2000000000000002        8.0000000000000000        4.5961277376411314     
   7.2000000000000002        8.8000000000000007        4.5951563065992378     
   7.2000000000000002        9.6000000000000014        4.5954479888540405     
   7.2000000000000002        10.400000000000000        4.5956155829536023     
   7.2000000000000002        11.200000000000001        4.5951389557411861     
   7.2000000000000002        12.000000000000000        4.5955240030976343     
   7.2000000000000002        12.800000000000001        4.5958122109037101     
   7.2000000000000002        13.600000000000001        4.5971455876510303     
   7.2000000000000002        14.400000000000000        4.5984388108951473     
   7.2000000000000002        15.200000000000001        4.5989706864314392     
   7.2000000000000002        16.000000000000000        4.5984377898838744     
   7.2000000000000002        16.800000000000001        4.5992376041223455     
   7.2000000000000002        17.600000000000001        4.5996008375934094     
   7.2000000000000002        18.400000000000002        4.5999282725225443     
   7.2000000000000002        19.200000000000003        4.6001696199222435     
   7.2000000000000002        20.000000000000000        4.6006122283297115     
   7.2000000000000002        20.800000000000001        4.6003856641656347     
   7.2000000000000002        21.600000000000001        4.5998281943887802     
   7.2000000000000002        22.400000000000002        4.5994652858954517     
   7.2000000000000002        23.200000000000003        4.6003732990692905     
   7.2000000000000002        24.000000000000000        4.5998104648281721     
   7.2000000000000002        24.800000000000001        4.5999515699624069     
   7.2000000000000002        25.600000000000001        4.6018047727629625     
   7.2000000000000002        26.400000000000002        4.5999782678466463     
   7.2000000000000002        27.200000000000003        4.5999669384430897     
   7.2000000000000002        28.000000000000000        4.6009181410011255     
   7.2000000000000002        28.800000000000001        4.6021163301896797     
   7.2000000000000002        29.600000000000001        4.6016818124281436     
   7.2000000000000002        30.400000000000002        4.6012899032952363     
   7.2000000000000002        31.200000000000003        4.6019008755254953     
   7.2000000000000002        32.000000000000000        4.6020208723408311     

   8.0000000000000000       0.80000000000000004        4.6021627035245887     
   8.0000000000000000        1.6000000000000001        4.6014450343966669     
   8.0000000000000000        2.4000000000000004        4.6010037102978485     
   8.0000000000000000        3.2000000000000002        4.6001978044807448     
   8.0000000000000000        4.0000000000000000        4.5990113113023297     
   8.0000000000000000        4.8000000000000007        4.5976631538021664     
   8.0000000000000000        5.6000000000000005        4.5963866080863189     
   8.0000000000000000        6.4000000000000004        4.5957779985472191     
   8.0000000000000000        7.2000000000000002        4.5947637127489243     
   8.0000000000000000        8.0000000000000000        4.5936676733548056     
   8.0000000000000000        8.8000000000000007        4.5929343836071448     
   8.0000000000000000        9.6000000000000014        4.5913633900056201     
   8.0000000000000000        10.400000000000000        4.5929305458323695     
   8.0000000000000000        11.200000000000001        4.5927958494791925     
   8.0000000000000000        12.000000000000000        4.5929699413304714     
   8.0000000000000000        12.800000000000001        4.5930904609127055     
   8.0000000000000000        13.600000000000001        4.5944007928679307     
   8.0000000000000000        14.400000000000000        4.5952234429288943     
   8.0000000000000000        15.200000000000001        4.5957873039559862     
   8.0000000000000000        16.000000000000000        4.5968547711075480     
   8.0000000000000000        16.800000000000001        4.5980628515505675     
   8.0000000000000000        17.600000000000001        4.5985092738170223     
   8.0000000000000000        18.400000000000002        4.5998063837306766     
   8.0000000000000000        19.200000000000003        4.5992915589314673     
   8.0000000000000000        20.000000000000000        4.5997797178197013     
   8.0000000000000000        20.800000000000001        4.6007602074312048     
   8.0000000000000000        21.600000000000001        4.5999230856492668     
   8.0000000000000000        22.400000000000002        4.6002969188186018     
   8.0000000000000000        23.200000000000003        4.5999599685538124     
   8.0000000000000000        24.000000000000000        4.5999379090947841     
   8.0000000000000000        24.800000000000001        4.5999378278453911     
   8.0000000000000000        25.600000000000001        4.6000062299279589     
   8.0000000000000000        26.400000000000002        4.6003109633085080     
   8.0000000000000000        27.200000000000003        4.5993298238564728     
   8.0000000000000000        28.000000000000000        4.5995845107588611     
   8.0000000000000000        28.800000000000001        4.6016597136039898     
   8.0000000000000000        29.600000000000001        4.6018570970573771     
   8.0000000000000000        30.400000000000002        4.6011485032052857     
   8.0000000000000000        31.200000000000003        4.6020403213506924     
   8.0000000000000000        32.000000000000000        4.6020641562642028     

   8.8000000000000007       0.80000000000000004        4.6010976869041160     
   8.8000000000000007        1.6000000000000001        4.6002045070436095     
   8.8000000000000007        2.4000000000000004        4.6001036621184737     
   8.8000000000000007        3.2000000000000002        4.5987309580963034     
   8.8000000000000007        4.0000000000000000        4.5957985338633911     
   8.8000000000000007        4.8000000000000007        4.5963254083640512     
   8.8000000000000007        5.6000000000000005        4.5955160232732499     
   8.8000000000000007        6.4000000000000004        4.5936201346812364     
   8.8000000000000007        7.2000000000000002        4.5923121888930458     
   8.8000000000000007        8.0000000000000000        4.5904483952286776     
   8.8000000000000007        8.8000000000000007        4.5901203236024735     
   8.8000000000000007        9.6000000000000014        4.5889847870594913     
   8.8000000000000007        10.400000000000000        4.5895130327262024     
   8.8000000000000007        11.200000000000001        4.5898629786638061     
   8.8000000000000007        12.000000000000000        4.5895812143669881     
   8.8000000000000007        12.800000000000001        4.5904817687017605     
   8.8000000000000007        13.600000000000001        4.5915796359690528     
   8.8000000000000007        14.400000000000000        4.5922832432563903     
   8.8000000000000007        15.200000000000001        4.5938336711538366     
   8.8000000000000007        16.000000000000000        4.5949156287809085     
   8.8000000000000007        16.800000000000001        4.5960406499215045     
   8.8000000000000007        17.600000000000001        4.5968093980417004     
   8.8000000000000007        18.400000000000002        4.5965622351885731     
   8.8000000000000007        19.200000000000003        4.5984177909931878     
   8.8000000000000007        20.000000000000000        4.5996627972945436     
   8.8000000000000007        20.800000000000001        4.5995122639035388     
   8.8000000000000007        21.600000000000001        4.5994974634531820     
   8.8000000000000007        22.400000000000002        4.6000974503893586     
   8.8000000000000007        23.200000000000003        4.5996295042116113     
   8.8000000000000007        24.000000000000000        4.6008888849304501     
   8.8000000000000007        24.800000000000001        4.5996492395537310     
   8.8000000000000007        25.600000000000001        4.5999660618161382     
   8.8000000000000007        26.400000000000002        4.5999547704578010     
   8.8000000000000007        27.200000000000003        4.6004863255640682     
   8.8000000000000007        28.000000000000000        4.6004559633109885     
   8.8000000000000007        28.800000000000001        4.6009876676421637     
   8.8000000000000007        29.600000000000001        4.6009084684833423     
   8.8000000000000007        30.400000000000002        4.6016240864053959     
   8.8000000000000007        31.200000000000003        4.6017527407166110     
   8.8000000000000007        32.000000000000000        4.6007450942682171     

   9.6000000000000014       0.80000000000000004        4.6010452846991825     
   9.6000000000000014        1.6000000000000001        4.6005557844550786     
   9.6000000000000014        2.4000000000000004        4.5991366974965020     
   9.6000000000000014        3.2000000000000002        4.5978804038966796     
   9.6000000000000014        4.0000000000000000        4.5965833746166798     
   9.6000000000000014        4.8000000000000007        4.5948169054976793     
   9.6000000000000014        5.6000000000000005        4.5931332139478895     
   9.6000000000000014        6.4000000000000004        4.5907579640364951     
   9.6000000000000014        7.2000000000000002        4.5896295683392871     
   9.6000000000000014        8.0000000000000000        4.5884237037771349     
   9.6000000000000014        8.8000000000000007        4.5875707009327487     
   9.6000000000000014        9.6000000000000014        4.5867961137147297     
   9.6000000000000014        10.400000000000000        4.5859065304769882     
   9.6000000000000014        11.200000000000001        4.5859685037811744     
   9.6000000000000014        12.000000000000000        4.5870609182275528     
   9.6000000000000014        12.800000000000001        4.5875320281023475     
   9.6000000000000014        13.600000000000001        4.5886813183132560     
   9.6000000000000014        14.400000000000000        4.5894842399985878     
   9.6000000000000014        15.200000000000001        4.5906548252977144     
   9.6000000000000014        16.000000000000000        4.5926473476951841     
   9.6000000000000014        16.800000000000001        4.5951390206897917     
   9.6000000000000014        17.600000000000001        4.5959143587083915     
   9.6000000000000014        18.400000000000002        4.5963980016701074     
   9.6000000000000014        19.200000000000003        4.5978751643329732     
   9.6000000000000014        20.000000000000000        4.5988578561670570     
   9.6000000000000014        20.800000000000001        4.5996834443013279     
   9.6000000000000014        21.600000000000001        4.6019202904159284     
   9.6000000000000014        22.400000000000002        4.6000274358608753     
   9.6000000000000014        23.200000000000003        4.5987875998631882     
   9.6000000000000014        24.000000000000000        4.5994026775867436     
   9.6000000000000014        24.800000000000001        4.5999754439864988     
   9.6000000000000014        25.600000000000001        4.6001608924223980     
   9.6000000000000014        26.400000000000002        4.5993814534659476     
   9.6000000000000014        27.200000000000003        4.5999707494358573     
   9.6000000000000014        28.000000000000000        4.6000564644868982     
   9.6000000000000014        28.800000000000001        4.6006834868555693     
   9.6000000000000014        29.600000000000001        4.6002677519098079     
   9.6000000000000014        30.400000000000002        4.6014805328254216     
   9.6000000000000014        31.200000000000003        4.6006727204425841     
   9.6000000000000014        32.000000000000000        4.6010810697906175     

   10.400000000000000       0.80000000000000004        4.6005659678870181     
   10.400000000000000        1.6000000000000001        4.5996623947257254     
   10.400000000000000        2.4000000000000004        4.5978727771644827     
   10.400000000000000        3.2000000000000002        4.5967377826416538     
   10.400000000000000        4.0000000000000000        4.5951630069550253     
   10.400000000000000        4.8000000000000007        4.5941288911318310     
   10.400000000000000        5.6000000000000005        4.5912028246080316     
   10.400000000000000        6.4000000000000004        4.5886321814125237     
   10.400000000000000        7.2000000000000002        4.5869372153698613     
   10.400000000000000        8.0000000000000000        4.5843541064336053     
   10.400000000000000        8.8000000000000007        4.5842635021882296     
   10.400000000000000        9.6000000000000014        4.5836575843305196     
   10.400000000000000        10.400000000000000        4.5834189863428456     
   10.400000000000000        11.200000000000001        4.5827468535859941     
   10.400000000000000        12.000000000000000        4.5832198220079352     
   10.400000000000000        12.800000000000001        4.5845674491360899     
   10.400000000000000        13.600000000000001        4.5855614761074719     
   10.400000000000000        14.400000000000000        4.5867357355651652     
   10.400000000000000        15.200000000000001        4.5886571133341310     
   10.400000000000000        16.000000000000000        4.5897066815902816     
   10.400000000000000        16.800000000000001        4.5919683607782957     
   10.400000000000000        17.600000000000001        4.5937492526259414     
   10.400000000000000        18.400000000000002        4.5943957945333054     
   10.400000000000000        19.200000000000003        4.5969283395806242     
   10.400000000000000        20.000000000000000        4.5982027553844125     
   10.400000000000000        20.800000000000001        4.5985153956112379     
   10.400000000000000        21.600000000000001        4.5973670954815713     
   10.400000000000000        22.400000000000002        4.5983269957292139     
   10.400000000000000        23.200000000000003        4.5988109455514259     
   10.400000000000000        24.000000000000000        4.5986098119629588     
   10.400000000000000        24.800000000000001        4.5990607355705135     
   10.400000000000000        25.600000000000001        4.5991203344053311     
   10.400000000000000        26.400000000000002        4.5985166658826602     
   10.400000000000000        27.200000000000003        4.5994292658926295     
   10.400000000000000        28.000000000000000        4.6006396793885669     
   10.400000000000000        28.800000000000001        4.6000281305656987     
   10.400000000000000        29.600000000000001        4.6005381192946544     
   10.400000000000000        30.400000000000002        4.6002330515143921     
   10.400000000000000        31.200000000000003        4.6002071226665047     
   10.400000000000000        32.000000000000000        4.6003006401338702     

   11.200000000000001       0.80000000000000004        4.5998002393448107     
   11.200000000000001        1.6000000000000001        4.5986647128781284     
   11.200000000000001        2.4000000000000004        4.5976380023081056     
   11.200000000000001        3.2000000000000002        4.5957258698801677     
   11.200000000000001        4.0000000000000000        4.5933235242473360     
   11.200000000000001        4.8000000000000007        4.5918223920428733     
   11.200000000000001        5.6000000000000005        4.5875499693448676     
   11.200000000000001        6.4000000000000004        4.5869510778273463     
   11.200000000000001        7.2000000000000002        4.5845256884316594     
   11.200000000000001        8.0000000000000000        4.5827365577420967     
   11.200000000000001        8.8000000000000007        4.5807045355705496     
   11.200000000000001        9.6000000000000014        4.5803029231290591     
   11.200000000000001        10.400000000000000        4.5788726059388178     
   11.200000000000001        11.200000000000001        4.5787245310252107     
   11.200000000000001        12.000000000000000        4.5800096416932279     
   11.200000000000001        12.800000000000001        4.5808860264174021     
   11.200000000000001        13.600000000000001        4.5822284410667846     
   11.200000000000001        14.400000000000000        4.5841518243608643     
   11.200000000000001        15.200000000000001        4.5877029952229558     
   11.200000000000001        16.000000000000000        4.5891369554449515     
   11.200000000000001        16.800000000000001        4.5907326711515335     
   11.200000000000001        17.600000000000001        4.5921105240532478     
   11.200000000000001        18.400000000000002        4.5939303121190509     
   11.200000000000001        19.200000000000003        4.5958037527947342     
   11.200000000000001        20.000000000000000        4.5973624030249356     
   11.200000000000001        20.800000000000001        4.5972997153966091     
   11.200000000000001        21.600000000000001        4.5983576291873431     
   11.200000000000001        22.400000000000002        4.5985313227274514     
   11.200000000000001        23.200000000000003        4.5988493008830913     
   11.200000000000001        24.000000000000000        4.5985088803387022     
   11.200000000000001        24.800000000000001        4.5984979444921894     
   11.200000000000001        25.600000000000001        4.5983180519504971     
   11.200000000000001        26.400000000000002        4.5987325926581999     
   11.200000000000001        27.200000000000003        4.5988129556210851     
   11.200000000000001        28.000000000000000        4.5998764598806625     
   11.200000000000001        28.800000000000001        4.5997419276780116     
   11.200000000000001        29.600000000000001        4.6009386905824634     
   11.200000000000001        30.400000000000002        4.5999400208100347     
   11.200000000000001        31.200000000000003        4.6003016918398245     
   11.200000000000001        32.000000000000000        4.6001667244245690     

   12.000000000000000       0.80000000000000004        4.5999801554547703     
   12.000000000000000        1.6000000000000001        4.5980849651488338     
   12.000000000000000        2.4000000000000004        4.5966978623040138     
   12.000000000000000        3.2000000000000002        4.5944650759896142     
   12.000000000000000        4.0000000000000000        4.5909401244599337     
   12.000000000000000        4.8000000000000007        4.5901320675235571     
   12.000000000000000        5.6000000000000005        4.5873097002556582     
   12.000000000000000        6.4000000000000004        4.5841940538634462     
   12.000000000000000        7.2000000000000002        4.5828245960496652     
   12.000000000000000        8.0000000000000000        4.5807694401466375     
   12.000000000000000        8.8000000000000007        4.5789320877378747     
   12.000000000000000        9.6000000000000014        4.5779436719494733     
   12.000000000000000        10.400000000000000        4.5758584498466517     
   12.000000000000000        11.200000000000001        4.5765526530600553     
   12.000000000000000        12.000000000000000        4.5769249074786771     
   12.000000000000000        12.800000000000001        4.5780987256610794     
   12.000000000000000        13.600000000000001        4.5799245366348238     
   12.000000000000000        14.400000000000000        4.5816970430685489     
   12.000000000000000        15.200000000000001        4.5842946691464102     
   12.000000000000000        16.000000000000000        4.5865881746097239     
   12.000000000000000        16.800000000000001        4.5895812612796050     
   12.000000000000000        17.600000000000001        4.5912053750306407     
   12.000000000000000        18.400000000000002        4.5931816774353980     
   12.000000000000000        19.200000000000003        4.5950739709054291     
   12.000000000000000        20.000000000000000        4.5969172128840698     
   12.000000000000000        20.800000000000001        4.5973575614274580     
   12.000000000000000        21.600000000000001        4.5981522142183167     
   12.000000000000000        22.400000000000002        4.5987552047406286     
   12.000000000000000        23.200000000000003        4.5979316430822204     
   12.000000000000000        24.000000000000000        4.5985764809773313     
   12.000000000000000        24.800000000000001        4.5983454595785336     
   12.000000000000000        25.600000000000001        4.5984495774631906     
   12.000000000000000        26.400000000000002        4.5995572608797213     
   12.000000000000000        27.200000000000003        4.5987461684619664     
   12.000000000000000        28.000000000000000        4.5984342313222779     
   12.000000000000000        28.800000000000001        4.5991787025373343     
   12.000000000000000        29.600000000000001        4.5997230408326395     
   12.000000000000000        30.400000000000002        4.6011210510605505     
   12.000000000000000        31.200000000000003        4.6002246040203119     
   12.000000000000000        32.000000000000000        4.5996013198209083     

   12.800000000000001       0.80000000000000004        4.5981138817407636     
   12.800000000000001        1.6000000000000001        4.5971758814125119     
   12.800000000000001        2.4000000000000004        4.5960490260155185     
   12.800000000000001        3.2000000000000002        4.5941328608909311     
   12.800000000000001        4.0000000000000000        4.5924284656270471     
   12.800000000000001        4.8000000000000007        4.5881613423944048     
   12.800000000000001        5.6000000000000005        4.5860995754907323     
   12.800000000000001        6.4000000000000004        4.5834876565432445     
   12.800000000000001        7.2000000000000002        4.5805592397716000     
   12.800000000000001        8.0000000000000000        4.5801576205569017     
   12.800000000000001        8.8000000000000007        4.5764245035654243     
   12.800000000000001        9.6000000000000014        4.5749069612098472     
   12.800000000000001        10.400000000000000        4.5736991793630919     
   12.800000000000001        11.200000000000001        4.5744303246277722     
   12.800000000000001        12.000000000000000        4.5743661265788145     
   12.800000000000001        12.800000000000001        4.5753818960642567     
   12.800000000000001        13.600000000000001        4.5778343605110132     
   12.800000000000001        14.400000000000000        4.5803357006695142     
   12.800000000000001        15.200000000000001        4.5823223962184523     
   12.800000000000001        16.000000000000000        4.5852081963088027     
   12.800000000000001        16.800000000000001        4.5878583477135733     
   12.800000000000001        17.600000000000001        4.5903440051311026     
   12.800000000000001        18.400000000000002        4.5933028999066448     
   12.800000000000001        19.200000000000003        4.5947966319241393     
   12.800000000000001        20.000000000000000        4.5960102616831850     
   12.800000000000001        20.800000000000001        4.5975657871065536     
   12.800000000000001        21.600000000000001        4.5983957255439432     
   12.800000000000001        22.400000000000002        4.5977339533972668     
   12.800000000000001        23.200000000000003        4.5989302463602506     
   12.800000000000001        24.000000000000000        4.5988469959971248     
   12.800000000000001        24.800000000000001        4.5994397268938885     
   12.800000000000001        25.600000000000001        4.5979514662748482     
   12.800000000000001        26.400000000000002        4.5984049072918260     
   12.800000000000001        27.200000000000003        4.5982471361508983     
   12.800000000000001        28.000000000000000        4.5986527668099688     
   12.800000000000001        28.800000000000001        4.6001453310869644     
   12.800000000000001        29.600000000000001        4.5994632341608197     
   12.800000000000001        30.400000000000002        4.5994947729806750     
   12.800000000000001        31.200000000000003        4.5988865703579345     
   12.800000000000001        32.000000000000000        4.5981879783283786     

   13.600000000000001       0.80000000000000004        4.5977754593527260     
   13.600000000000001        1.6000000000000001        4.5965982152966216     
   13.600000000000001        2.4000000000000004        4.5958581985054883     
   13.600000000000001        3.2000000000000002        4.5928676702262470     
   13.600000000000001        4.0000000000000000        4.5903741703292624     
   13.600000000000001        4.8000000000000007        4.5871963574543937     
   13.600000000000001        5.6000000000000005        4.5844618707044233     
   13.600000000000001        6.4000000000000004        4.5812589867826823     
   13.600000000000001        7.2000000000000002        4.5794335805079509     
   13.600000000000001        8.0000000000000000        4.5767394936942836     
   13.600000000000001        8.8000000000000007        4.5739401374294077     
   13.600000000000001        9.6000000000000014        4.5724232268470768     
   13.600000000000001        10.400000000000000        4.5725037539152460     
   13.600000000000001        11.200000000000001        4.5721671775119734     
   13.600000000000001        12.000000000000000        4.5725747707860238     
   13.600000000000001        12.800000000000001        4.5737553833013376     
   13.600000000000001        13.600000000000001        4.5757951478362244     
   13.600000000000001        14.400000000000000        4.5787398133927129     
   13.600000000000001        15.200000000000001        4.5813049718373327     
   13.600000000000001        16.000000000000000        4.5840698168735070     
   13.600000000000001        16.800000000000001        4.5868863572351453     
   13.600000000000001        17.600000000000001        4.5906671025097525     
   13.600000000000001        18.400000000000002        4.5933111319780489     
   13.600000000000001        19.200000000000003        4.5951157054657070     
   13.600000000000001        20.000000000000000        4.5970872358905845     
   13.600000000000001        20.800000000000001        4.5984597382951335     
   13.600000000000001        21.600000000000001        4.5993498418071699     
   13.600000000000001        22.400000000000002        4.5992222622468724     
   13.600000000000001        23.200000000000003        4.5996649693217702     
   13.600000000000001        24.000000000000000        4.5997977926703300     
   13.600000000000001        24.800000000000001        4.5991932213751374     
   13.600000000000001        25.600000000000001        4.5994627145356155     
   13.600000000000001        26.400000000000002        4.5992025101685803     
   13.600000000000001        27.200000000000003        4.5985307877736741     
   13.600000000000001        28.000000000000000        4.5985942734211793     
   13.600000000000001        28.800000000000001        4.5986577492802070     
   13.600000000000001        29.600000000000001        4.5991386238764500     
   13.600000000000001        30.400000000000002        4.5990130420207986     
   13.600000000000001        31.200000000000003        4.5990924600386967     
   13.600000000000001        32.000000000000000        4.5993981377736448     

   14.400000000000000       0.80000000000000004        4.5972810253809806     
   14.400000000000000        1.6000000000000001        4.5960970214818060     
   14.400000000000000        2.4000000000000004        4.5946578328898351     
   14.400000000000000        3.2000000000000002        4.5926659479391692     
   14.400000000000000        4.0000000000000000        4.5896663123255452     
   14.400000000000000        4.8000000000000007        4.5879535568887979     
   14.400000000000000        5.6000000000000005        4.5837448160956358     
   14.400000000000000        6.4000000000000004        4.5811753858440811     
   14.400000000000000        7.2000000000000002        4.5786975040613171     
   14.400000000000000        8.0000000000000000        4.5752577236787086     
   14.400000000000000        8.8000000000000007        4.5731323375471051     
   14.400000000000000        9.6000000000000014        4.5712551410225730     
   14.400000000000000        10.400000000000000        4.5707323592247286     
   14.400000000000000        11.200000000000001        4.5704472932749924     
   14.400000000000000        12.000000000000000        4.5716287222523899     
   14.400000000000000        12.800000000000001        4.5726211304068851     
   14.400000000000000        13.600000000000001        4.5748137348706504     
   14.400000000000000        14.400000000000000        4.5777368044157232     
   14.400000000000000        15.200000000000001        4.5809075897046387     
   14.400000000000000        16.000000000000000        4.5840960442065262     
   14.400000000000000        16.800000000000001        4.5879582551908920     
   14.400000000000000        17.600000000000001        4.5915347888453031     
   14.400000000000000        18.400000000000002        4.5944754904082172     
   14.400000000000000        19.200000000000003        4.5962286461094521     
   14.400000000000000        20.000000000000000        4.5991363403515075     
   14.400000000000000        20.800000000000001        4.6002197671275189     
   14.400000000000000        21.600000000000001        4.6007379182682415     
   14.400000000000000        22.400000000000002        4.6014967706582057     
   14.400000000000000        23.200000000000003        4.6007479197751335     
   14.400000000000000        24.000000000000000        4.6005373704152035     
   14.400000000000000        24.800000000000001        4.6003091799217781     
   14.400000000000000        25.600000000000001        4.5998803660266976     
   14.400000000000000        26.400000000000002        4.5981039622324342     
   14.400000000000000        27.200000000000003        4.5985527260533292     
   14.400000000000000        28.000000000000000        4.5986944765524980     
   14.400000000000000        28.800000000000001        4.5978268345114568     
   14.400000000000000        29.600000000000001        4.5982727335467475     
   14.400000000000000        30.400000000000002        4.5982377774437069     
   14.400000000000000        31.200000000000003        4.5986188342740846     
   14.400000000000000        32.000000000000000        4.5976617002083433     

   15.200000000000001       0.80000000000000004        4.5971037615548802     
   15.200000000000001        1.6000000000000001        4.5960388650201738     
   15.200000000000001        2.4000000000000004        4.5942134358428310     
   15.200000000000001        3.2000000000000002        4.5922174060991088     
   15.200000000000001        4.0000000000000000        4.5894565235615046     
   15.200000000000001        4.8000000000000007        4.5864029371486392     
   15.200000000000001        5.6000000000000005        4.5833955190266726     
   15.200000000000001        6.4000000000000004        4.5800485237606949     
   15.200000000000001        7.2000000000000002        4.5773067682587545     
   15.200000000000001        8.0000000000000000        4.5741001348233725     
   15.200000000000001        8.8000000000000007        4.5712613062207863     
   15.200000000000001        9.6000000000000014        4.5708598164288974     
   15.200000000000001        10.400000000000000        4.5695818182840355     
   15.200000000000001        11.200000000000001        4.5691829006756262     
   15.200000000000001        12.000000000000000        4.5707691892285371     
   15.200000000000001        12.800000000000001        4.5719157737616296     
   15.200000000000001        13.600000000000001        4.5744460399334628     
   15.200000000000001        14.400000000000000        4.5780928754131285     
   15.200000000000001        15.200000000000001        4.5817835326310554     
   15.200000000000001        16.000000000000000        4.5849857824358216     
   15.200000000000001        16.800000000000001        4.5887571521318682     
   15.200000000000001        17.600000000000001        4.5925850375680302     
   15.200000000000001        18.400000000000002        4.5957904108345220     
   15.200000000000001        19.200000000000003        4.5991058950914230     
   15.200000000000001        20.000000000000000        4.6011209263009407     
   15.200000000000001        20.800000000000001        4.6033030131470092     
   15.200000000000001        21.600000000000001        4.6029240869249701     
   15.200000000000001        22.400000000000002        4.6040890222206361     
   15.200000000000001        23.200000000000003        4.6036202592865418     
   15.200000000000001        24.000000000000000        4.6024571762541715     
   15.200000000000001        24.800000000000001        4.6019451471989692     
   15.200000000000001        25.600000000000001        4.5999664469225072     
   15.200000000000001        26.400000000000002        4.6001984989852938     
   15.200000000000001        27.200000000000003        4.5995784467108098     
   15.200000000000001        28.000000000000000        4.5989894354840182     
   15.200000000000001        28.800000000000001        4.5984308885935619     
   15.200000000000001        29.600000000000001        4.5990457751423586     
   15.200000000000001        30.400000000000002        4.5985826146095148     
   15.200000000000001        31.200000000000003        4.5981332323237032     
   15.200000000000001        32.000000000000000        4.5994169828797720     

   16.000000000000000       0.80000000000000004        4.5964309502717668     
   16.000000000000000        1.6000000000000001        4.5954520970409884     
   16.000000000000000        2.4000000000000004        4.5940917645096491     
   16.000000000000000        3.2000000000000002        4.5922268764314405     
   16.000000000000000        4.0000000000000000        4.5889498473180179     
   16.000000000000000        4.8000000000000007        4.5865652035485907     
   16.000000000000000        5.6000000000000005        4.5826195911047369     
   16.000000000000000        6.4000000000000004        4.5801025447833554     
   16.000000000000000        7.2000000000000002        4.5774704206860566     
   16.000000000000000        8.0000000000000000        4.5750821687568193     
   16.000000000000000        8.8000000000000007        4.5723763922476417     
   16.000000000000000        9.6000000000000014        4.5711903350832159     
   16.000000000000000        10.400000000000000        4.5689072050306949     
   16.000000000000000        11.200000000000001        4.5702417332919518     
   16.000000000000000        12.000000000000000        4.5709127339596778     
   16.000000000000000        12.800000000000001        4.5731201181050709     
   16.000000000000000        13.600000000000001        4.5758071631185837     
   16.000000000000000        14.400000000000000        4.5804903697989117     
   16.000000000000000        15.200000000000001        4.5835245478193647     
   16.000000000000000        16.000000000000000        4.5871151227084610     
   16.000000000000000        16.800000000000001        4.5904973721729423     
   16.000000000000000        17.600000000000001        4.5944775846007229     
   16.000000000000000        18.400000000000002        4.5987182045998418     
   16.000000000000000        19.200000000000003        4.6018971323189115     
   16.000000000000000        20.000000000000000        4.6043233502395662     
   16.000000000000000        20.800000000000001        4.6048319076230193     
   16.000000000000000        21.600000000000001        4.6068025615481565     
   16.000000000000000        22.400000000000002        4.6079572562861442     
   16.000000000000000        23.200000000000003        4.6055158349892027     
   16.000000000000000        24.000000000000000        4.6045050204471449     
   16.000000000000000        24.800000000000001        4.6031751709585000     
   16.000000000000000        25.600000000000001        4.6023206602117819     
   16.000000000000000        26.400000000000002        4.6013760232441987     
   16.000000000000000        27.200000000000003        4.5998976773659850     
   16.000000000000000        28.000000000000000        4.6004953325104001     
   16.000000000000000        28.800000000000001        4.5986215091642970     
   16.000000000000000        29.600000000000001        4.5985192783152460     
   16.000000000000000        30.400000000000002        4.5987518953169628     
   16.000000000000000        31.200000000000003        4.5974645283166238     
   16.000000000000000        32.000000000000000        4.5978725874683102     

   16.800000000000001       0.80000000000000004        4.5968092281703719     
   16.800000000000001        1.6000000000000001        4.5959710881107902     
   16.800000000000001        2.4000000000000004        4.5933966925550109     
   16.800000000000001        3.2000000000000002        4.5919447781166616     
   16.800000000000001        4.0000000000000000        4.5896679678686789     
   16.800000000000001        4.8000000000000007        4.5873772264423049     
   16.800000000000001        5.6000000000000005        4.5834352261829725     
   16.800000000000001        6.4000000000000004        4.5810454596237689     
   16.800000000000001        7.2000000000000002        4.5780845276576159     
   16.800000000000001        8.0000000000000000        4.5757671833902123     
   16.800000000000001        8.8000000000000007        4.5736271272431361     
   16.800000000000001        9.6000000000000014        4.5710318806611054     
   16.800000000000001        10.400000000000000        4.5703803794116808     
   16.800000000000001        11.200000000000001        4.5720011208918034     
   16.800000000000001        12.000000000000000        4.5720849391345224     
   16.800000000000001        12.800000000000001        4.5741325711832532     
   16.800000000000001        13.600000000000001        4.5778869548924161     
   16.800000000000001        14.400000000000000        4.5807627738601475     
   16.800000000000001        15.200000000000001        4.5848755281629581     
   16.800000000000001        16.000000000000000        4.5898417640086011     
   16.800000000000001        16.800000000000001        4.5943292988105293     
   16.800000000000001        17.600000000000001        4.5987180347257643     
   16.800000000000001        18.400000000000002        4.6018726397188363     
   16.800000000000001        19.200000000000003        4.6056743555473085     
   16.800000000000001        20.000000000000000        4.6077045610859111     
   16.800000000000001        20.800000000000001        4.6093498368872243     
   16.800000000000001        21.600000000000001        4.6099758480768234     
   16.800000000000001        22.400000000000002        4.6096210115443288     
   16.800000000000001        23.200000000000003        4.6087783728150198     
   16.800000000000001        24.000000000000000        4.6076314292619953     
   16.800000000000001        24.800000000000001        4.6051046434432923     
   16.800000000000001        25.600000000000001        4.6037463699734484     
   16.800000000000001        26.400000000000002        4.6021263895732645     
   16.800000000000001        27.200000000000003        4.6007315888564388     
   16.800000000000001        28.000000000000000        4.5994650671653172     
   16.800000000000001        28.800000000000001        4.5986922673398070     
   16.800000000000001        29.600000000000001        4.5976586707873777     
   16.800000000000001        30.400000000000002        4.5981608081065559     
   16.800000000000001        31.200000000000003        4.5985394386904339     
   16.800000000000001        32.000000000000000        4.5973871782838449     

   17.600000000000001       0.80000000000000004        4.5968982604869142     
   17.600000000000001        1.6000000000000001        4.5956735224422731     
   17.600000000000001        2.4000000000000004        4.5956205024076198     
   17.600000000000001        3.2000000000000002        4.5925379142319107     
   17.600000000000001        4.0000000000000000        4.5902492434184934     
   17.600000000000001        4.8000000000000007        4.5879715425851755     
   17.600000000000001        5.6000000000000005        4.5852441359359011     
   17.600000000000001        6.4000000000000004        4.5822123181582199     
   17.600000000000001        7.2000000000000002        4.5800001867035283     
   17.600000000000001        8.0000000000000000        4.5766579979245288     
   17.600000000000001        8.8000000000000007        4.5746393623791519     
   17.600000000000001        9.6000000000000014        4.5728332015345430     
   17.600000000000001        10.400000000000000        4.5724024576620295     
   17.600000000000001        11.200000000000001        4.5725597441381689     
   17.600000000000001        12.000000000000000        4.5737012839360114     
   17.600000000000001        12.800000000000001        4.5759902318651795     
   17.600000000000001        13.600000000000001        4.5798845157801606     
   17.600000000000001        14.400000000000000        4.5828169876523415     
   17.600000000000001        15.200000000000001        4.5876359191484042     
   17.600000000000001        16.000000000000000        4.5932433278641085     
   17.600000000000001        16.800000000000001        4.5972944266929403     
   17.600000000000001        17.600000000000001        4.6010254095879182     
   17.600000000000001        18.400000000000002        4.6059944898892367     
   17.600000000000001        19.200000000000003        4.6088083325822717     
   17.600000000000001        20.000000000000000        4.6113864208555482     
   17.600000000000001        20.800000000000001        4.6134909004972426     
   17.600000000000001        21.600000000000001        4.6138728448847708     
   17.600000000000001        22.400000000000002        4.6120575743728462     
   17.600000000000001        23.200000000000003        4.6148192475275183     
   17.600000000000001        24.000000000000000        4.6094581100658623     
   17.600000000000001        24.800000000000001        4.6080372064487012     
   17.600000000000001        25.600000000000001        4.6056436468882014     
   17.600000000000001        26.400000000000002        4.6051939659404004     
   17.600000000000001        27.200000000000003        4.6020296793261775     
   17.600000000000001        28.000000000000000        4.6001484939324992     
   17.600000000000001        28.800000000000001        4.5972275103679632     
   17.600000000000001        29.600000000000001        4.5981113756618521     
   17.600000000000001        30.400000000000002        4.5985043799610752     
   17.600000000000001        31.200000000000003        4.5978845048788015     
   17.600000000000001        32.000000000000000        4.5956308431444217     

   18.400000000000002       0.80000000000000004        4.5973389838896370     
   18.400000000000002        1.6000000000000001        4.5972804008718509     
   18.400000000000002        2.4000000000000004        4.5954229400185787     
   18.400000000000002        3.2000000000000002        4.5943151298552962     
   18.400000000000002        4.0000000000000000        4.5914366514514429     
   18.400000000000002        4.8000000000000007        4.5895624364289445     
   18.400000000000002        5.6000000000000005        4.5855962237943944     
   18.400000000000002        6.4000000000000004        4.5838180453251711     
   18.400000000000002        7.2000000000000002        4.5805400809197803     
   18.400000000000002        8.0000000000000000        4.5778432885105529     
   18.400000000000002        8.8000000000000007        4.5765083995946743     
   18.400000000000002        9.6000000000000014        4.5755224659023943     
   18.400000000000002        10.400000000000000        4.5747178683010121     
   18.400000000000002        11.200000000000001        4.5737868684181260     
   18.400000000000002        12.000000000000000        4.5772664010494770     
   18.400000000000002        12.800000000000001        4.5789825646104712     
   18.400000000000002        13.600000000000001        4.5824530032655177     
   18.400000000000002        14.400000000000000        4.5864096963120842     
   18.400000000000002        15.200000000000001        4.5907719697723621     
   18.400000000000002        16.000000000000000        4.5976469842209662     
   18.400000000000002        16.800000000000001        4.6010166438323958     
   18.400000000000002        17.600000000000001        4.6058209785820976     
   18.400000000000002        18.400000000000002        4.6099237644308451     
   18.400000000000002        19.200000000000003        4.6134679764924238     
   18.400000000000002        20.000000000000000        4.6158848682439899     
   18.400000000000002        20.800000000000001        4.6174942197761597     
   18.400000000000002        21.600000000000001        4.6174740520656563     
   18.400000000000002        22.400000000000002        4.6180490253774238     
   18.400000000000002        23.200000000000003        4.6159960113880922     
   18.400000000000002        24.000000000000000        4.6123640258798302     
   18.400000000000002        24.800000000000001        4.6111472599733840     
   18.400000000000002        25.600000000000001        4.6072428480445096     
   18.400000000000002        26.400000000000002        4.6055443576204453     
   18.400000000000002        27.200000000000003        4.6028987962215462     
   18.400000000000002        28.000000000000000        4.6013323105941035     
   18.400000000000002        28.800000000000001        4.5990138473907276     
   18.400000000000002        29.600000000000001        4.5983997412557462     
   18.400000000000002        30.400000000000002        4.5978882433073931     
   18.400000000000002        31.200000000000003        4.5977777200226502     
   18.400000000000002        32.000000000000000        4.5965353293104538     

   19.200000000000003       0.80000000000000004        4.5974375545715507     
   19.200000000000003        1.6000000000000001        4.5965222341831735     
   19.200000000000003        2.4000000000000004        4.5957990222342788     
   19.200000000000003        3.2000000000000002        4.5947462215021346     
   19.200000000000003        4.0000000000000000        4.5931638735374900     
   19.200000000000003        4.8000000000000007        4.5909652431374610     
   19.200000000000003        5.6000000000000005        4.5877680481071916     
   19.200000000000003        6.4000000000000004        4.5873229282934558     
   19.200000000000003        7.2000000000000002        4.5831195542120753     
   19.200000000000003        8.0000000000000000        4.5804964476250003     
   19.200000000000003        8.8000000000000007        4.5791263623703049     
   19.200000000000003        9.6000000000000014        4.5777258041830464     
   19.200000000000003        10.400000000000000        4.5779083431475076     
   19.200000000000003        11.200000000000001        4.5779868287146614     
   19.200000000000003        12.000000000000000        4.5796851428804066     
   19.200000000000003        12.800000000000001        4.5847183208798059     
   19.200000000000003        13.600000000000001        4.5845894717064191     
   19.200000000000003        14.400000000000000        4.5898174559781761     
   19.200000000000003        15.200000000000001        4.5952272868498225     
   19.200000000000003        16.000000000000000        4.5996049260282623     
   19.200000000000003        16.800000000000001        4.6044078470135492     
   19.200000000000003        17.600000000000001        4.6097852709940641     
   19.200000000000003        18.400000000000002        4.6143640007950752     
   19.200000000000003        19.200000000000003        4.6178446910652946     
   19.200000000000003        20.000000000000000        4.6203235256547019     
   19.200000000000003        20.800000000000001        4.6214322403508490     
   19.200000000000003        21.600000000000001        4.6209277375661033     
   19.200000000000003        22.400000000000002        4.6204488958093055     
   19.200000000000003        23.200000000000003        4.6178111334522791     
   19.200000000000003        24.000000000000000        4.6162177347662139     
   19.200000000000003        24.800000000000001        4.6127700847477895     
   19.200000000000003        25.600000000000001        4.6115277172269327     
   19.200000000000003        26.400000000000002        4.6073066485106464     
   19.200000000000003        27.200000000000003        4.6046668182609336     
   19.200000000000003        28.000000000000000        4.6015165733235186     
   19.200000000000003        28.800000000000001        4.6006200649288864     
   19.200000000000003        29.600000000000001        4.6004708199064979     
   19.200000000000003        30.400000000000002        4.5990802307994398     
   19.200000000000003        31.200000000000003        4.5978295524309836     
   19.200000000000003        32.000000000000000        4.5966979963671903     

   20.000000000000000       0.80000000000000004        4.5976985084272082     
   20.000000000000000        1.6000000000000001        4.5969220336065675     
   20.000000000000000        2.4000000000000004        4.5974357791055143     
   20.000000000000000        3.2000000000000002        4.5959575579166012     
   20.000000000000000        4.0000000000000000        4.5938669405515933     
   20.000000000000000        4.8000000000000007        4.5917504342195148     
   20.000000000000000        5.6000000000000005        4.5904129363176747     
   20.000000000000000        6.4000000000000004        4.5883263786618773     
   20.000000000000000        7.2000000000000002        4.5846853861135095     
   20.000000000000000        8.0000000000000000        4.5833466401630547     
   20.000000000000000        8.8000000000000007        4.5830507872647166     
   20.000000000000000        9.6000000000000014        4.5797521497302496     
   20.000000000000000        10.400000000000000        4.5789636808836383     
   20.000000000000000        11.200000000000001        4.5813322741665701     
   20.000000000000000        12.000000000000000        4.5808313305230124     
   20.000000000000000        12.800000000000001        4.5851280167388344     
   20.000000000000000        13.600000000000001        4.5875678665464275     
   20.000000000000000        14.400000000000000        4.5933047847568051     
   20.000000000000000        15.200000000000001        4.5995780543008777     
   20.000000000000000        16.000000000000000        4.6029464782410932     
   20.000000000000000        16.800000000000001        4.6082704629344180     
   20.000000000000000        17.600000000000001        4.6135627845495106     
   20.000000000000000        18.400000000000002        4.6183076369729417     
   20.000000000000000        19.200000000000003        4.6212049121906489     
   20.000000000000000        20.000000000000000        4.6234382886931673     
   20.000000000000000        20.800000000000001        4.6255458157455402     
   20.000000000000000        21.600000000000001        4.6248095661480999     
   20.000000000000000        22.400000000000002        4.6234734469798831     
   20.000000000000000        23.200000000000003        4.6212809634552698     
   20.000000000000000        24.000000000000000        4.6186803528829845     
   20.000000000000000        24.800000000000001        4.6147827169616837     
   20.000000000000000        25.600000000000001        4.6113937524014705     
   20.000000000000000        26.400000000000002        4.6086701985131651     
   20.000000000000000        27.200000000000003        4.6057069174785221     
   20.000000000000000        28.000000000000000        4.6032543292311949     
   20.000000000000000        28.800000000000001        4.6024881062112097     
   20.000000000000000        29.600000000000001        4.6001225098191609     
   20.000000000000000        30.400000000000002        4.5994255895203331     
   20.000000000000000        31.200000000000003        4.5983956978395621     
   20.000000000000000        32.000000000000000        4.5979546594534773     

   20.800000000000001       0.80000000000000004        4.5978969459489516     
   20.800000000000001        1.6000000000000001        4.5974589274052811     
   20.800000000000001        2.4000000000000004        4.5979641272942668     
   20.800000000000001        3.2000000000000002        4.5971604777819728     
   20.800000000000001        4.0000000000000000        4.5951418536613025     
   20.800000000000001        4.8000000000000007        4.5937370378849858     
   20.800000000000001        5.6000000000000005        4.5906095993712848     
   20.800000000000001        6.4000000000000004        4.5903837270361567     
   20.800000000000001        7.2000000000000002        4.5875425290048968     
   20.800000000000001        8.0000000000000000        4.5865049358708641     
   20.800000000000001        8.8000000000000007        4.5839355036612250     
   20.800000000000001        9.6000000000000014        4.5848593143029648     
   20.800000000000001        10.400000000000000        4.5833004838400599     
   20.800000000000001        11.200000000000001        4.5845470259545475     
   20.800000000000001        12.000000000000000        4.5863151658963268     
   20.800000000000001        12.800000000000001        4.5884010452490749     
   20.800000000000001        13.600000000000001        4.5916146991732880     
   20.800000000000001        14.400000000000000        4.5965406633923429     
   20.800000000000001        15.200000000000001        4.6010972168232804     
   20.800000000000001        16.000000000000000        4.6061927112115582     
   20.800000000000001        16.800000000000001        4.6126685358715083     
   20.800000000000001        17.600000000000001        4.6148789436560369     
   20.800000000000001        18.400000000000002        4.6214493161390164     
   20.800000000000001        19.200000000000003        4.6242605320678383     
   20.800000000000001        20.000000000000000        4.6262608194231394     
   20.800000000000001        20.800000000000001        4.6273070055461645     
   20.800000000000001        21.600000000000001        4.6275251513808175     
   20.800000000000001        22.400000000000002        4.6261955116678024     
   20.800000000000001        23.200000000000003        4.6235236792533181     
   20.800000000000001        24.000000000000000        4.6207131341348466     
   20.800000000000001        24.800000000000001        4.6166261905983728     
   20.800000000000001        25.600000000000001        4.6132141646021028     
   20.800000000000001        26.400000000000002        4.6095332688655786     
   20.800000000000001        27.200000000000003        4.6061886452122023     
   20.800000000000001        28.000000000000000        4.6026559298712595     
   20.800000000000001        28.800000000000001        4.6008082467105265     
   20.800000000000001        29.600000000000001        4.6001338632209912     
   20.800000000000001        30.400000000000002        4.5990301105796139     
   20.800000000000001        31.200000000000003        4.5983568247482465     
   20.800000000000001        32.000000000000000        4.5979793695351097     

   21.600000000000001       0.80000000000000004        4.5982836581991231     
   21.600000000000001        1.6000000000000001        4.5980533306368745     
   21.600000000000001        2.4000000000000004        4.5974694337833606     
   21.600000000000001        3.2000000000000002        4.5977357137558927     
   21.600000000000001        4.0000000000000000        4.5965521440135708     
   21.600000000000001        4.8000000000000007        4.5959365865896267     
   21.600000000000001        5.6000000000000005        4.5938954660645619     
   21.600000000000001        6.4000000000000004        4.5925159648274771     
   21.600000000000001        7.2000000000000002        4.5896149924814722     
   21.600000000000001        8.0000000000000000        4.5875558330762036     
   21.600000000000001        8.8000000000000007        4.5873776107829043     
   21.600000000000001        9.6000000000000014        4.5870093022596201     
   21.600000000000001        10.400000000000000        4.5869971587500995     
   21.600000000000001        11.200000000000001        4.5871736221519930     
   21.600000000000001        12.000000000000000        4.5886846055721788     
   21.600000000000001        12.800000000000001        4.5918836301394723     
   21.600000000000001        13.600000000000001        4.5941906161635497     
   21.600000000000001        14.400000000000000        4.5996574953060234     
   21.600000000000001        15.200000000000001        4.6032320131026410     
   21.600000000000001        16.000000000000000        4.6084543303482839     
   21.600000000000001        16.800000000000001        4.6142058570284759     
   21.600000000000001        17.600000000000001        4.6189479146710637     
   21.600000000000001        18.400000000000002        4.6225976181334012     
   21.600000000000001        19.200000000000003        4.6262457166598860     
   21.600000000000001        20.000000000000000        4.6284635513983616     
   21.600000000000001        20.800000000000001        4.6289711701098541     
   21.600000000000001        21.600000000000001        4.6291286216087668     
   21.600000000000001        22.400000000000002        4.6275534180113338     
   21.600000000000001        23.200000000000003        4.6241705499576824     
   21.600000000000001        24.000000000000000        4.6219483804792736     
   21.600000000000001        24.800000000000001        4.6176805809893953     
   21.600000000000001        25.600000000000001        4.6138615774868805     
   21.600000000000001        26.400000000000002        4.6092804426691671     
   21.600000000000001        27.200000000000003        4.6063388560147542     
   21.600000000000001        28.000000000000000        4.6033600250080378     
   21.600000000000001        28.800000000000001        4.6016431288117330     
   21.600000000000001        29.600000000000001        4.5995548630771825     
   21.600000000000001        30.400000000000002        4.5989987083929895     
   21.600000000000001        31.200000000000003        4.5999070549398651     
   21.600000000000001        32.000000000000000        4.5973265841722668     

   22.400000000000002       0.80000000000000004        4.5993024523638724     
   22.400000000000002        1.6000000000000001        4.5984154685547205     
   22.400000000000002        2.4000000000000004        4.5989867238073137     
   22.400000000000002        3.2000000000000002        4.5983871463932013     
   22.400000000000002        4.0000000000000000        4.5977465924384413     
   22.400000000000002        4.8000000000000007        4.5973185165775563     
   22.400000000000002        5.6000000000000005        4.5955023071743808     
   22.400000000000002        6.4000000000000004        4.5942034566645216     
   22.400000000000002        7.2000000000000002        4.5922835665485104     
   22.400000000000002        8.0000000000000000        4.5913072155884525     
   22.400000000000002        8.8000000000000007        4.5902602855584709     
   22.400000000000002        9.6000000000000014        4.5902041261474045     
   22.400000000000002        10.400000000000000        4.5895076406926432     
   22.400000000000002        11.200000000000001        4.5900091035477564     
   22.400000000000002        12.000000000000000        4.5912190512080935     
   22.400000000000002        12.800000000000001        4.5941978415644629     
   22.400000000000002        13.600000000000001        4.5959941447940151     
   22.400000000000002        14.400000000000000        4.6008732167167325     
   22.400000000000002        15.200000000000001        4.6059876337636769     
   22.400000000000002        16.000000000000000        4.6093486532005965     
   22.400000000000002        16.800000000000001        4.6147538676761828     
   22.400000000000002        17.600000000000001        4.6199821961815797     
   22.400000000000002        18.400000000000002        4.6237071871030500     
   22.400000000000002        19.200000000000003        4.6271531713836156     
   22.400000000000002        20.000000000000000        4.6285959916214550     
   22.400000000000002        20.800000000000001        4.6299448577905657     
   22.400000000000002        21.600000000000001        4.6296743942252068     
   22.400000000000002        22.400000000000002        4.6266874858710860     
   22.400000000000002        23.200000000000003        4.6252092513905314     
   22.400000000000002        24.000000000000000        4.6223361366002127     
   22.400000000000002        24.800000000000001        4.6184469225100919     
   22.400000000000002        25.600000000000001        4.6141201731547969     
   22.400000000000002        26.400000000000002        4.6103255940458023     
   22.400000000000002        27.200000000000003        4.6057211838521335     
   22.400000000000002        28.000000000000000        4.6035233381908807     
   22.400000000000002        28.800000000000001        4.6007895107902419     
   22.400000000000002        29.600000000000001        4.6001209317884912     
   22.400000000000002        30.400000000000002        4.5982445542480139     
   22.400000000000002        31.200000000000003        4.5981138758013920     
   22.400000000000002        32.000000000000000        4.5980918819725893     

   23.200000000000003       0.80000000000000004        4.5979522337226495     
   23.200000000000003        1.6000000000000001        4.5990210223797359     
   23.200000000000003        2.4000000000000004        4.5990018629161948     
   23.200000000000003        3.2000000000000002        4.5990091154787152     
   23.200000000000003        4.0000000000000000        4.5990562296141482     
   23.200000000000003        4.8000000000000007        4.5986735927578319     
   23.200000000000003        5.6000000000000005        4.5970365187190385     
   23.200000000000003        6.4000000000000004        4.5948935722282345     
   23.200000000000003        7.2000000000000002        4.5952751898412840     
   23.200000000000003        8.0000000000000000        4.5933997582034332     
   23.200000000000003        8.8000000000000007        4.5933739718738007     
   23.200000000000003        9.6000000000000014        4.5918169178315127     
   23.200000000000003        10.400000000000000        4.5913493976846649     
   23.200000000000003        11.200000000000001        4.5924109342884254     
   23.200000000000003        12.000000000000000        4.5941065719827501     
   23.200000000000003        12.800000000000001        4.5959063457865952     
   23.200000000000003        13.600000000000001        4.5995126357124718     
   23.200000000000003        14.400000000000000        4.6026714607107699     
   23.200000000000003        15.200000000000001        4.6069483729174268     
   23.200000000000003        16.000000000000000        4.6101114214393473     
   23.200000000000003        16.800000000000001        4.6162397180774706     
   23.200000000000003        17.600000000000001        4.6201254197836805     
   23.200000000000003        18.400000000000002        4.6240397230054100     
   23.200000000000003        19.200000000000003        4.6272953929317930     
   23.200000000000003        20.000000000000000        4.6275770267419016     
   23.200000000000003        20.800000000000001        4.6295992088462832     
   23.200000000000003        21.600000000000001        4.6291397183654066     
   23.200000000000003        22.400000000000002        4.6270967001681012     
   23.200000000000003        23.200000000000003        4.6245792468609119     
   23.200000000000003        24.000000000000000        4.6214004934610902     
   23.200000000000003        24.800000000000001        4.6176556811137335     
   23.200000000000003        25.600000000000001        4.6137887770072217     
   23.200000000000003        26.400000000000002        4.6098711580440863     
   23.200000000000003        27.200000000000003        4.6066100366562424     
   23.200000000000003        28.000000000000000        4.6020618820003545     
   23.200000000000003        28.800000000000001        4.6010280010542486     
   23.200000000000003        29.600000000000001        4.5997852453725958     
   23.200000000000003        30.400000000000002        4.5991032688610112     
   23.200000000000003        31.200000000000003        4.5981049307611537     
   23.200000000000003        32.000000000000000        4.5973238673337606     

   24.000000000000000       0.80000000000000004        4.5984800604510285     
   24.000000000000000        1.6000000000000001        4.5981632521633866     
   24.000000000000000        2.4000000000000004        4.6005025800570500     
   24.000000000000000        3.2000000000000002        4.5997909943360824     
   24.000000000000000        4.0000000000000000        4.5991007284217744     
   24.000000000000000        4.8000000000000007        4.5990255970373228     
   24.000000000000000        5.6000000000000005        4.5983247466976573     
   24.000000000000000        6.4000000000000004        4.5971448506982657     
   24.000000000000000        7.2000000000000002        4.5962368279214720     
   24.000000000000000        8.0000000000000000        4.5946942056073521     
   24.000000000000000        8.8000000000000007        4.5943935320197502     
   24.000000000000000        9.6000000000000014        4.5938698869917021     
   24.000000000000000        10.400000000000000        4.5937654690539640     
   24.000000000000000        11.200000000000001        4.5945178038939538     
   24.000000000000000        12.000000000000000        4.5962736944306446     
   24.000000000000000        12.800000000000001        4.5991882903856514     
   24.000000000000000        13.600000000000001        4.5997435689696751     
   24.000000000000000        14.400000000000000        4.6042238353392717     
   24.000000000000000        15.200000000000001        4.6076873898458812     
   24.000000000000000        16.000000000000000        4.6115476424322317     
   24.000000000000000        16.800000000000001        4.6168085641200118     
   24.000000000000000        17.600000000000001        4.6198653096304900     
   24.000000000000000        18.400000000000002        4.6233814589053601     
   24.000000000000000        19.200000000000003        4.6256232062519631     
   24.000000000000000        20.000000000000000        4.6274949478172136     
   24.000000000000000        20.800000000000001        4.6267643839624037     
   24.000000000000000        21.600000000000001        4.6269140299309841     
   24.000000000000000        22.400000000000002        4.6264807150507048     
   24.000000000000000        23.200000000000003        4.6236389946637120     
   24.000000000000000        24.000000000000000        4.6209821049499320     
   24.000000000000000        24.800000000000001        4.6154608104594681     
   24.000000000000000        25.600000000000001        4.6121759669609981     
   24.000000000000000        26.400000000000002        4.6088920978592345     
   24.000000000000000        27.200000000000003        4.6054902561819429     
   24.000000000000000        28.000000000000000        4.6025313061528443     
   24.000000000000000        28.800000000000001        4.6008658278667314     
   24.000000000000000        29.600000000000001        4.5995745956978205     
   24.000000000000000        30.400000000000002        4.5987877188762303     
   24.000000000000000        31.200000000000003        4.5978091289054142     
   24.000000000000000        32.000000000000000        4.5979844326320087     

   24.800000000000001       0.80000000000000004        4.5986462485946804     
   24.800000000000001        1.6000000000000001        4.5997503029797873     
   24.800000000000001        2.4000000000000004        4.5999282770684413     
   24.800000000000001        3.2000000000000002        4.6000577956125523     
   24.800000000000001        4.0000000000000000        4.6001455584781032     
   24.800000000000001        4.8000000000000007        4.5998176970421385     
   24.800000000000001        5.6000000000000005        4.5992919344078018     
   24.800000000000001        6.4000000000000004        4.5981134088058191     
   24.800000000000001        7.2000000000000002        4.5985032370604761     
   24.800000000000001        8.0000000000000000        4.5970021837506847     
   24.800000000000001        8.8000000000000007        4.5943774120735270     
   24.800000000000001        9.6000000000000014        4.5957127142997978     
   24.800000000000001        10.400000000000000        4.5956200868648001     
   24.800000000000001        11.200000000000001        4.5963471391276078     
   24.800000000000001        12.000000000000000        4.5968849139784336     
   24.800000000000001        12.800000000000001        4.5987147360959524     
   24.800000000000001        13.600000000000001        4.6011392071439534     
   24.800000000000001        14.400000000000000        4.6040442260680248     
   24.800000000000001        15.200000000000001        4.6074392344397941     
   24.800000000000001        16.000000000000000        4.6112716910349443     
   24.800000000000001        16.800000000000001        4.6151612149235701     
   24.800000000000001        17.600000000000001        4.6184364740694894     
   24.800000000000001        18.400000000000002        4.6215107796058454     
   24.800000000000001        19.200000000000003        4.6235102057120088     
   24.800000000000001        20.000000000000000        4.6251813460289419     
   24.800000000000001        20.800000000000001        4.6252280088362525     
   24.800000000000001        21.600000000000001        4.6224103281711075     
   24.800000000000001        22.400000000000002        4.6223919535188953     
   24.800000000000001        23.200000000000003        4.6211200741306682     
   24.800000000000001        24.000000000000000        4.6170624325398286     
   24.800000000000001        24.800000000000001        4.6140645117734120     
   24.800000000000001        25.600000000000001        4.6110147820591578     
   24.800000000000001        26.400000000000002        4.6067771068054011     
   24.800000000000001        27.200000000000003        4.6047219491901963     
   24.800000000000001        28.000000000000000        4.6018268757848828     
   24.800000000000001        28.800000000000001        4.6003204995756048     
   24.800000000000001        29.600000000000001        4.5993372368961367     
   24.800000000000001        30.400000000000002        4.5988766888864321     
   24.800000000000001        31.200000000000003        4.5998728633654959     
   24.800000000000001        32.000000000000000        4.5983907163775468     

   25.600000000000001       0.80000000000000004        4.5994589449771119     
   25.600000000000001        1.6000000000000001        4.5995633924171528     
   25.600000000000001        2.4000000000000004        4.6010116523434164     
   25.600000000000001        3.2000000000000002        4.6004000135083718     
   25.600000000000001        4.0000000000000000        4.6028427579197944     
   25.600000000000001        4.8000000000000007        4.6002241127194017     
   25.600000000000001        5.6000000000000005        4.6009229920709034     
   25.600000000000001        6.4000000000000004        4.5997965151684506     
   25.600000000000001        7.2000000000000002        4.5988948536163319     
   25.600000000000001        8.0000000000000000        4.5977778114806380     
   25.600000000000001        8.8000000000000007        4.5973802789232971     
   25.600000000000001        9.6000000000000014        4.5969386238120453     
   25.600000000000001        10.400000000000000        4.5983761794899927     
   25.600000000000001        11.200000000000001        4.5972774230630931     
   25.600000000000001        12.000000000000000        4.5976154741987392     
   25.600000000000001        12.800000000000001        4.5978934350677774     
   25.600000000000001        13.600000000000001        4.6005328791979432     
   25.600000000000001        14.400000000000000        4.6038684314348313     
   25.600000000000001        15.200000000000001        4.6053497773154657     
   25.600000000000001        16.000000000000000        4.6103737654668970     
   25.600000000000001        16.800000000000001        4.6133059285343458     
   25.600000000000001        17.600000000000001        4.6160500241275662     
   25.600000000000001        18.400000000000002        4.6190465894801278     
   25.600000000000001        19.200000000000003        4.6204705159409452     
   25.600000000000001        20.000000000000000        4.6216775680777991     
   25.600000000000001        20.800000000000001        4.6229034338946802     
   25.600000000000001        21.600000000000001        4.6231455689993792     
   25.600000000000001        22.400000000000002        4.6196562265568177     
   25.600000000000001        23.200000000000003        4.6179108972972402     
   25.600000000000001        24.000000000000000        4.6163926138620894     
   25.600000000000001        24.800000000000001        4.6117637257809099     
   25.600000000000001        25.600000000000001        4.6084425463364536     
   25.600000000000001        26.400000000000002        4.6057354463890716     
   25.600000000000001        27.200000000000003        4.6032065773709414     
   25.600000000000001        28.000000000000000        4.6010083323440387     
   25.600000000000001        28.800000000000001        4.5995124976571438     
   25.600000000000001        29.600000000000001        4.5988952325222003     
   25.600000000000001        30.400000000000002        4.5979853330095350     
   25.600000000000001        31.200000000000003        4.5976879161662243     
   25.600000000000001        32.000000000000000        4.5978043000684901     

   26.400000000000002       0.80000000000000004        4.5987133834588834     
   26.400000000000002        1.6000000000000001        4.5991715479909141     
   26.400000000000002        2.4000000000000004        4.6000883143681897     
   26.400000000000002        3.2000000000000002        4.6010339538846035     
   26.400000000000002        4.0000000000000000        4.6012069911880609     
   26.400000000000002        4.8000000000000007        4.6012760079078738     
   26.400000000000002        5.6000000000000005        4.6008830828447334     
   26.400000000000002        6.4000000000000004        4.6009717684254845     
   26.400000000000002        7.2000000000000002        4.5990516112019479     
   26.400000000000002        8.0000000000000000        4.5991066984485434     
   26.400000000000002        8.8000000000000007        4.5999739257496053     
   26.400000000000002        9.6000000000000014        4.5979534383557583     
   26.400000000000002        10.400000000000000        4.5978260624935263     
   26.400000000000002        11.200000000000001        4.5976776856715160     
   26.400000000000002        12.000000000000000        4.5984463849622594     
   26.400000000000002        12.800000000000001        4.5995711715268124     
   26.400000000000002        13.600000000000001        4.6005204563372573     
   26.400000000000002        14.400000000000000        4.6027798910650288     
   26.400000000000002        15.200000000000001        4.6059309426981940     
   26.400000000000002        16.000000000000000        4.6080593494962709     
   26.400000000000002        16.800000000000001        4.6090985997771634     
   26.400000000000002        17.600000000000001        4.6133153175960011     
   26.400000000000002        18.400000000000002        4.6156758278535657     
   26.400000000000002        19.200000000000003        4.6175682078926998     
   26.400000000000002        20.000000000000000        4.6184239457990746     
   26.400000000000002        20.800000000000001        4.6179045762791002     
   26.400000000000002        21.600000000000001        4.6172953269285815     
   26.400000000000002        22.400000000000002        4.6162329504734245     
   26.400000000000002        23.200000000000003        4.6151315270973416     
   26.400000000000002        24.000000000000000        4.6118653480273313     
   26.400000000000002        24.800000000000001        4.6090595965063423     
   26.400000000000002        25.600000000000001        4.6063979986686761     
   26.400000000000002        26.400000000000002        4.6039651326813473     
   26.400000000000002        27.200000000000003        4.6019948652016689     
   26.400000000000002        28.000000000000000        4.5999063180428381     
   26.400000000000002        28.800000000000001        4.5985178844916650     
   26.400000000000002        29.600000000000001        4.5974688299397490     
   26.400000000000002        30.400000000000002        4.5974518944346334     
   26.400000000000002        31.200000000000003        4.5977669142961837     
   26.400000000000002        32.000000000000000        4.5984909496225184     

   27.200000000000003       0.80000000000000004        4.5988799421875290     
   27.200000000000003        1.6000000000000001        4.5997322172222672     
   27.200000000000003        2.4000000000000004        4.6002771315738453     
   27.200000000000003        3.2000000000000002        4.6004789976506295     
   27.200000000000003        4.0000000000000000        4.6021810817281663     
   27.200000000000003        4.8000000000000007        4.6021538202147765     
   27.200000000000003        5.6000000000000005        4.6013146965658542     
   27.200000000000003        6.4000000000000004        4.6009457917567902     
   27.200000000000003        7.2000000000000002        4.6010602514393097     
   27.200000000000003        8.0000000000000000        4.6003493660856387     
   27.200000000000003        8.8000000000000007        4.5993443735599708     
   27.200000000000003        9.6000000000000014        4.5983248611653398     
   27.200000000000003        10.400000000000000        4.5974450470884696     
   27.200000000000003        11.200000000000001        4.5991166182113465     
   27.200000000000003        12.000000000000000        4.5986332925279116     
   27.200000000000003        12.800000000000001        4.5992158135269907     
   27.200000000000003        13.600000000000001        4.6000547953795268     
   27.200000000000003        14.400000000000000        4.6016785804625426     
   27.200000000000003        15.200000000000001        4.6049509367747286     
   27.200000000000003        16.000000000000000        4.6055889786121300     
   27.200000000000003        16.800000000000001        4.6083153246390989     
   27.200000000000003        17.600000000000001        4.6095087265433730     
   27.200000000000003        18.400000000000002        4.6107774354359110     
   27.200000000000003        19.200000000000003        4.6132051412873789     
   27.200000000000003        20.000000000000000        4.6140476617920152     
   27.200000000000003        20.800000000000001        4.6143377614357100     
   27.200000000000003        21.600000000000001        4.6133934070811211     
   27.200000000000003        22.400000000000002        4.6126504266068427     
   27.200000000000003        23.200000000000003        4.6094315885081949     
   27.200000000000003        24.000000000000000        4.6085464954907867     
   27.200000000000003        24.800000000000001        4.6088554665458288     
   27.200000000000003        25.600000000000001        4.6043230449665637     
   27.200000000000003        26.400000000000002        4.6019608166446009     
   27.200000000000003        27.200000000000003        4.6003014849816788     
   27.200000000000003        28.000000000000000        4.5990725477279826     
   27.200000000000003        28.800000000000001        4.5965575928531219     
   27.200000000000003        29.600000000000001        4.5982085732754046     
   27.200000000000003        30.400000000000002        4.5972638902766860     
   27.200000000000003        31.200000000000003        4.5976959143849916     
   27.200000000000003        32.000000000000000        4.5976602435876393     

   28.000000000000000       0.80000000000000004        4.5991787775892163     
   28.000000000000000        1.6000000000000001        4.6000871290412499     
   28.000000000000000        2.4000000000000004        4.6002747855065422     
   28.000000000000000        3.2000000000000002        4.6016546160678908     
   28.000000000000000        4.0000000000000000        4.6005153504720946     
   28.000000000000000        4.8000000000000007        4.6002972308759658     
   28.000000000000000        5.6000000000000005        4.6034772578873522     
   28.000000000000000        6.4000000000000004        4.6023277735202255     
   28.000000000000000        7.2000000000000002        4.6022898749643906     
   28.000000000000000        8.0000000000000000        4.6003456593559333     
   28.000000000000000        8.8000000000000007        4.6006287791628591     
   28.000000000000000        9.6000000000000014        4.5984307107874764     
   28.000000000000000        10.400000000000000        4.5978437647787072     
   28.000000000000000        11.200000000000001        4.5982466435304428     
   28.000000000000000        12.000000000000000        4.5986454247508535     
   28.000000000000000        12.800000000000001        4.5993574249502647     
   28.000000000000000        13.600000000000001        4.5996324274427280     
   28.000000000000000        14.400000000000000        4.6010657578400282     
   28.000000000000000        15.200000000000001        4.6030399945708096     
   28.000000000000000        16.000000000000000        4.6037058622187663     
   28.000000000000000        16.800000000000001        4.6055307473677241     
   28.000000000000000        17.600000000000001        4.6068921151152260     
   28.000000000000000        18.400000000000002        4.6085943764877122     
   28.000000000000000        19.200000000000003        4.6079853248262390     
   28.000000000000000        20.000000000000000        4.6102035376260782     
   28.000000000000000        20.800000000000001        4.6100320525019942     
   28.000000000000000        21.600000000000001        4.6083391386685051     
   28.000000000000000        22.400000000000002        4.6092709562675696     
   28.000000000000000        23.200000000000003        4.6063241847530048     
   28.000000000000000        24.000000000000000        4.6056773717753767     
   28.000000000000000        24.800000000000001        4.6043888364519754     
   28.000000000000000        25.600000000000001        4.6026952530816647     
   28.000000000000000        26.400000000000002        4.6008681990763227     
   28.000000000000000        27.200000000000003        4.5989614430844403     
   28.000000000000000        28.000000000000000        4.5981006633505519     
   28.000000000000000        28.800000000000001        4.5972828341379763     
   28.000000000000000        29.600000000000001        4.5974441334016962     
   28.000000000000000        30.400000000000002        4.5975512277084727     
   28.000000000000000        31.200000000000003        4.5971546043990292     
   28.000000000000000        32.000000000000000        4.5982558965092508     

   28.800000000000001       0.80000000000000004        4.5992181810524313     
   28.800000000000001        1.6000000000000001        4.5994480224074401     
   28.800000000000001        2.4000000000000004        4.6000563109400217     
   28.800000000000001        3.2000000000000002        4.6008235860130808     
   28.800000000000001        4.0000000000000000        4.6026289233906432     
   28.800000000000001        4.8000000000000007        4.6015005058453253     
   28.800000000000001        5.6000000000000005        4.6016681898365501     
   28.800000000000001        6.4000000000000004        4.6018142065030228     
   28.800000000000001        7.2000000000000002        4.6004899616819559     
   28.800000000000001        8.0000000000000000        4.6000061781631381     
   28.800000000000001        8.8000000000000007        4.5999013924649432     
   28.800000000000001        9.6000000000000014        4.5997381209308639     
   28.800000000000001        10.400000000000000        4.5994574368109520     
   28.800000000000001        11.200000000000001        4.5987505028768245     
   28.800000000000001        12.000000000000000        4.5986500954691785     
   28.800000000000001        12.800000000000001        4.5988296735316014     
   28.800000000000001        13.600000000000001        4.5990151470841321     
   28.800000000000001        14.400000000000000        4.5989714067164575     
   28.800000000000001        15.200000000000001        4.6009635701989078     
   28.800000000000001        16.000000000000000        4.6012356869458459     
   28.800000000000001        16.800000000000001        4.6023781080304271     
   28.800000000000001        17.600000000000001        4.6042006808008997     
   28.800000000000001        18.400000000000002        4.6056449059821016     
   28.800000000000001        19.200000000000003        4.6051888793057953     
   28.800000000000001        20.000000000000000        4.6061656203683503     
   28.800000000000001        20.800000000000001        4.6052468492097463     
   28.800000000000001        21.600000000000001        4.6063100790124256     
   28.800000000000001        22.400000000000002        4.6046212683481640     
   28.800000000000001        23.200000000000003        4.6042974892056012     
   28.800000000000001        24.000000000000000        4.6033144858285269     
   28.800000000000001        24.800000000000001        4.6019431663606714     
   28.800000000000001        25.600000000000001        4.6005608584590219     
   28.800000000000001        26.400000000000002        4.5979277788203268     
   28.800000000000001        27.200000000000003        4.5973361952288281     
   28.800000000000001        28.000000000000000        4.5974172163872442     
   28.800000000000001        28.800000000000001        4.5960950787901895     
   28.800000000000001        29.600000000000001        4.5966526262135980     
   28.800000000000001        30.400000000000002        4.5974938402889416     
   28.800000000000001        31.200000000000003        4.5974338616845225     
   28.800000000000001        32.000000000000000        4.5984391791165988     

   29.600000000000001       0.80000000000000004        4.5986465315996918     
   29.600000000000001        1.6000000000000001        4.5991889758367979     
   29.600000000000001        2.4000000000000004        4.6002389161696629     
   29.600000000000001        3.2000000000000002        4.6019709219400298     
   29.600000000000001        4.0000000000000000        4.6015933626769643     
   29.600000000000001        4.8000000000000007        4.6005894897137267     
   29.600000000000001        5.6000000000000005        4.6015912207409198     
   29.600000000000001        6.4000000000000004        4.6028652969781225     
   29.600000000000001        7.2000000000000002        4.6011531137496018     
   29.600000000000001        8.0000000000000000        4.6000217314679634     
   29.600000000000001        8.8000000000000007        4.6000856797532199     
   29.600000000000001        9.6000000000000014        4.5996907508871505     
   29.600000000000001        10.400000000000000        4.5993005446417827     
   29.600000000000001        11.200000000000001        4.5987035679583013     
   29.600000000000001        12.000000000000000        4.5977614887224272     
   29.600000000000001        12.800000000000001        4.5983395664170681     
   29.600000000000001        13.600000000000001        4.5989007804938371     
   29.600000000000001        14.400000000000000        4.5994035327055158     
   29.600000000000001        15.200000000000001        4.6000478204037263     
   29.600000000000001        16.000000000000000        4.5997823674141545     
   29.600000000000001        16.800000000000001        4.6015092629367897     
   29.600000000000001        17.600000000000001        4.6012254563807584     
   29.600000000000001        18.400000000000002        4.6020705995794184     
   29.600000000000001        19.200000000000003        4.6030052530808891     
   29.600000000000001        20.000000000000000        4.6032406064590017     
   29.600000000000001        20.800000000000001        4.6034057501244003     
   29.600000000000001        21.600000000000001        4.6025994598113780     
   29.600000000000001        22.400000000000002        4.6018134301979492     
   29.600000000000001        23.200000000000003        4.6018941238308466     
   29.600000000000001        24.000000000000000        4.6007975141086357     
   29.600000000000001        24.800000000000001        4.6000614219906391     
   29.600000000000001        25.600000000000001        4.5982885838369434     
   29.600000000000001        26.400000000000002        4.5974345363646085     
   29.600000000000001        27.200000000000003        4.5967565534687003     
   29.600000000000001        28.000000000000000        4.5967555707699752     
   29.600000000000001        28.800000000000001        4.5961666776627093     
   29.600000000000001        29.600000000000001        4.5961130648033075     
   29.600000000000001        30.400000000000002        4.5968874648635314     
   29.600000000000001        31.200000000000003        4.5979495870827662     
   29.600000000000001        32.000000000000000        4.5977656012403250     

   30.400000000000002       0.80000000000000004        4.5987233796207549     
   30.400000000000002        1.6000000000000001        4.5994063278365358     
   30.400000000000002        2.4000000000000004        4.6000356261282613     
   30.400000000000002        3.2000000000000002        4.6008027261077480     
   30.400000000000002        4.0000000000000000        4.6011286612716704     
   30.400000000000002        4.8000000000000007        4.6013309598737777     
   30.400000000000002        5.6000000000000005        4.6024624687676070     
   30.400000000000002        6.4000000000000004        4.6022566882004785     
   30.400000000000002        7.2000000000000002        4.6013656198657129     
   30.400000000000002        8.0000000000000000        4.5992392904327506     
   30.400000000000002        8.8000000000000007        4.6017586557309942     
   30.400000000000002        9.6000000000000014        4.5999809504329754     
   30.400000000000002        10.400000000000000        4.5990955505922546     
   30.400000000000002        11.200000000000001        4.5982748028180511     
   30.400000000000002        12.000000000000000        4.5988857074976588     
   30.400000000000002        12.800000000000001        4.5975789952573489     
   30.400000000000002        13.600000000000001        4.5989303860148381     
   30.400000000000002        14.400000000000000        4.5977924333645648     
   30.400000000000002        15.200000000000001        4.5979037053967984     
   30.400000000000002        16.000000000000000        4.5989280482640220     
   30.400000000000002        16.800000000000001        4.5998693001937889     
   30.400000000000002        17.600000000000001        4.5998285618716448     
   30.400000000000002        18.400000000000002        4.6009328547323314     
   30.400000000000002        19.200000000000003        4.6007068174978167     
   30.400000000000002        20.000000000000000        4.6009106654092538     
   30.400000000000002        20.800000000000001        4.6005870010558176     
   30.400000000000002        21.600000000000001        4.5990650525080676     
   30.400000000000002        22.400000000000002        4.5997993138906601     
   30.400000000000002        23.200000000000003        4.5996955389887564     
   30.400000000000002        24.000000000000000        4.5981005661839491     
   30.400000000000002        24.800000000000001        4.5980835413323318     
   30.400000000000002        25.600000000000001        4.5973130763594421     
   30.400000000000002        26.400000000000002        4.5970850893659909     
   30.400000000000002        27.200000000000003        4.5965962471174873     
   30.400000000000002        28.000000000000000        4.5969499240966538     
   30.400000000000002        28.800000000000001        4.5958896132703781     
   30.400000000000002        29.600000000000001        4.5981239399164648     
   30.400000000000002        30.400000000000002        4.5971356727394435     
   30.400000000000002        31.200000000000003        4.5971039264972431     
   30.400000000000002        32.000000000000000        4.5980783781332217     

   31.200000000000003       0.80000000000000004        4.5999442188381696     
   31.200000000000003        1.6000000000000001        4.5989211590376176     
   31.200000000000003        2.4000000000000004        4.6002033990816678     
   31.200000000000003        3.2000000000000002        4.5985072852438860     
   31.200000000000003        4.0000000000000000        4.6015612271921089     
   31.200000000000003        4.8000000000000007        4.6010297027922347     
   31.200000000000003        5.6000000000000005        4.6011400625369525     
   31.200000000000003        6.4000000000000004        4.6024488042362863     
   31.200000000000003        7.2000000000000002        4.6012730636506527     
   31.200000000000003        8.0000000000000000        4.6005791662461100     
   31.200000000000003        8.8000000000000007        4.6007136940881530     
   31.200000000000003        9.6000000000000014        4.6005333466596898     
   31.200000000000003        10.400000000000000        4.6001573025965898     
   31.200000000000003        11.200000000000001        4.5994214379834135     
   31.200000000000003        12.000000000000000        4.5987846059815363     
   31.200000000000003        12.800000000000001        4.5983144636333231     
   31.200000000000003        13.600000000000001        4.5981233915315292     
   31.200000000000003        14.400000000000000        4.5990117255840062     
   31.200000000000003        15.200000000000001        4.5974477161112723     
   31.200000000000003        16.000000000000000        4.5983640159984196     
   31.200000000000003        16.800000000000001        4.5990250180548120     
   31.200000000000003        17.600000000000001        4.5986666589698082     
   31.200000000000003        18.400000000000002        4.5978156562460120     
   31.200000000000003        19.200000000000003        4.5990172877449877     
   31.200000000000003        20.000000000000000        4.5983189971415515     
   31.200000000000003        20.800000000000001        4.5989359253271829     
   31.200000000000003        21.600000000000001        4.5984243406430636     
   31.200000000000003        22.400000000000002        4.5982874527197248     
   31.200000000000003        23.200000000000003        4.5970585021512189     
   31.200000000000003        24.000000000000000        4.5973984831887709     
   31.200000000000003        24.800000000000001        4.5974900310343534     
   31.200000000000003        25.600000000000001        4.5967116513840285     
   31.200000000000003        26.400000000000002        4.5966039132074110     
   31.200000000000003        27.200000000000003        4.5959509335570008     
   31.200000000000003        28.000000000000000        4.5970076882760278     
   31.200000000000003        28.800000000000001        4.5966503468826563     
   31.200000000000003        29.600000000000001        4.5971513176957854     
   31.200000000000003        30.400000000000002        4.5975474468755655     
   31.200000000000003        31.200000000000003        4.5979310687706700     
   31.200000000000003        32.000000000000000        4.5975114168348270     

   32.000000000000000       0.80000000000000004        4.5994417870946442     
   32.000000000000000        1.6000000000000001        4.6002959715394214     
   32.000000000000000        2.4000000000000004        4.6005186790515689     
   32.000000000000000        3.2000000000000002        4.6009042201166821     
   32.000000000000000        4.0000000000000000        4.6024938218019322     
   32.000000000000000        4.8000000000000007        4.6018271907678727     
   32.000000000000000        5.6000000000000005        4.6017159261921829     
   32.000000000000000        6.4000000000000004        4.6017912851541851     
   32.000000000000000        7.2000000000000002        4.6014102016480853     
   32.000000000000000        8.0000000000000000        4.6018828629930377     
   32.000000000000000        8.8000000000000007        4.6009322078420789     
   32.000000000000000        9.6000000000000014        4.6006845627017556     
   32.000000000000000        10.400000000000000        4.6001569321449365     
   32.000000000000000        11.200000000000001        4.6001167058105379     
   32.000000000000000        12.000000000000000        4.5992437252925873     
   32.000000000000000        12.800000000000001        4.5984306872203442     
   32.000000000000000        13.600000000000001        4.5992239976180116     
   32.000000000000000        14.400000000000000        4.5991078403717358     
   32.000000000000000        15.200000000000001        4.5979436108925000     
   32.000000000000000        16.000000000000000        4.5984616947159429     
   32.000000000000000        16.800000000000001        4.5967787699947298     
   32.000000000000000        17.600000000000001        4.5984614480261987     
   32.000000000000000        18.400000000000002        4.5982876831155082     
   32.000000000000000        19.200000000000003        4.5968937896874120     
   32.000000000000000        20.000000000000000        4.5976926705006251     
   32.000000000000000        20.800000000000001        4.5982993661379723     
   32.000000000000000        21.600000000000001        4.5976397023665232     
   32.000000000000000        22.400000000000002        4.5979409100147599     
   32.000000000000000        23.200000000000003        4.5973841417733716     
   32.000000000000000        24.000000000000000        4.5981906226937577     
   32.000000000000000        24.800000000000001        4.5963198523528517     
   32.000000000000000        25.600000000000001        4.5966210396897891     
   32.000000000000000        26.400000000000002        4.5959576833901776     
   32.000000000000000        27.200000000000003        4.5967789249272313     
   32.000000000000000        28.000000000000000        4.5962857309315295     
   32.000000000000000        28.800000000000001        4.5970408622148673     
   32.000000000000000        29.600000000000001        4.5980762452233979     
   32.000000000000000        30.400000000000002        4.5981564459797539     
   32.000000000000000        31.200000000000003        4.5986638302344085     
   32.000000000000000        32.000000000000000        4.5986665583505681     
