# Supplementary material for: A first-principles phase field method for quantitatively predicting multi-composition phase separation without thermodynamic empirical parameter
Source: Nat Commun. 2019 Aug 1;10:3451. doi: 10.1038/s41467-019-11248-z (PMC6671953; doi:10.1038/s41467-019-11248-z)
Supplement: Supplementary file 3 — Source Data [file 41467_2019_11248_MOESM3_ESM.zip › supplementary-files/data-files/Fig.7/Fig7-i-Ni92%/out_Ni_100000-8.0]

  0.80000000000000004       0.80000000000000004        4.5995486425513077     
  0.80000000000000004        1.6000000000000001        4.6002515721345434     
  0.80000000000000004        2.4000000000000004        4.6011487591617923     
  0.80000000000000004        3.2000000000000002        4.6005946251093501     
  0.80000000000000004        4.0000000000000000        4.6016383296410828     
  0.80000000000000004        4.8000000000000007        4.6013219709239808     
  0.80000000000000004        5.6000000000000005        4.6019494766600895     
  0.80000000000000004        6.4000000000000004        4.6017485439300057     
  0.80000000000000004        7.2000000000000002        4.6011179634391306     
  0.80000000000000004        8.0000000000000000        4.6018689089527491     
  0.80000000000000004        8.8000000000000007        4.6016134226991037     
  0.80000000000000004        9.6000000000000014        4.6015327740155456     
  0.80000000000000004        10.400000000000000        4.6014491062785554     
  0.80000000000000004        11.200000000000001        4.5999663085882858     
  0.80000000000000004        12.000000000000000        4.6008212390832526     
  0.80000000000000004        12.800000000000001        4.5996116253592696     
  0.80000000000000004        13.600000000000001        4.5992122770503663     
  0.80000000000000004        14.400000000000000        4.5988362886705190     
  0.80000000000000004        15.200000000000001        4.5986438481401297     
  0.80000000000000004        16.000000000000000        4.5974992177535139     
  0.80000000000000004        16.800000000000001        4.5978917531044630     
  0.80000000000000004        17.600000000000001        4.5977098705688437     
  0.80000000000000004        18.400000000000002        4.5979704917698321     
  0.80000000000000004        19.200000000000003        4.5971850004830941     
  0.80000000000000004        20.000000000000000        4.5972970223879956     
  0.80000000000000004        20.800000000000001        4.5972507566518450     
  0.80000000000000004        21.600000000000001        4.5965039035875872     
  0.80000000000000004        22.400000000000002        4.5974955661032730     
  0.80000000000000004        23.200000000000003        4.5974904976236237     
  0.80000000000000004        24.000000000000000        4.5960433949700583     
  0.80000000000000004        24.800000000000001        4.5970824473839986     
  0.80000000000000004        25.600000000000001        4.5964844708805677     
  0.80000000000000004        26.400000000000002        4.5968716045033737     
  0.80000000000000004        27.200000000000003        4.5970851373775021     
  0.80000000000000004        28.000000000000000        4.5972410968991220     
  0.80000000000000004        28.800000000000001        4.5973948876239890     
  0.80000000000000004        29.600000000000001        4.5974852471359302     
  0.80000000000000004        30.400000000000002        4.5980191239103796     
  0.80000000000000004        31.200000000000003        4.5994139535341541     
  0.80000000000000004        32.000000000000000        4.6001051012039715     

   1.6000000000000001       0.80000000000000004        4.6002670380267281     
   1.6000000000000001        1.6000000000000001        4.6007257375724020     
   1.6000000000000001        2.4000000000000004        4.6000104888216597     
   1.6000000000000001        3.2000000000000002        4.6016770098572541     
   1.6000000000000001        4.0000000000000000        4.6014350304980489     
   1.6000000000000001        4.8000000000000007        4.6012474503292680     
   1.6000000000000001        5.6000000000000005        4.6020624485990007     
   1.6000000000000001        6.4000000000000004        4.6015415208176407     
   1.6000000000000001        7.2000000000000002        4.6016746275105751     
   1.6000000000000001        8.0000000000000000        4.6014274150004084     
   1.6000000000000001        8.8000000000000007        4.6014590438873864     
   1.6000000000000001        9.6000000000000014        4.6013195008430223     
   1.6000000000000001        10.400000000000000        4.6008802435018508     
   1.6000000000000001        11.200000000000001        4.6024803767958122     
   1.6000000000000001        12.000000000000000        4.5991790896214493     
   1.6000000000000001        12.800000000000001        4.6003016895031976     
   1.6000000000000001        13.600000000000001        4.5984238490632565     
   1.6000000000000001        14.400000000000000        4.5991320206883168     
   1.6000000000000001        15.200000000000001        4.5983384489301224     
   1.6000000000000001        16.000000000000000        4.5987512833257718     
   1.6000000000000001        16.800000000000001        4.5982953516452740     
   1.6000000000000001        17.600000000000001        4.5975293815946436     
   1.6000000000000001        18.400000000000002        4.5975985018598813     
   1.6000000000000001        19.200000000000003        4.5965804488554065     
   1.6000000000000001        20.000000000000000        4.5974949686527564     
   1.6000000000000001        20.800000000000001        4.5973889152737852     
   1.6000000000000001        21.600000000000001        4.5969941091037230     
   1.6000000000000001        22.400000000000002        4.5969540215295881     
   1.6000000000000001        23.200000000000003        4.5971341687323237     
   1.6000000000000001        24.000000000000000        4.5969926591013497     
   1.6000000000000001        24.800000000000001        4.5968324196338441     
   1.6000000000000001        25.600000000000001        4.5969334179254382     
   1.6000000000000001        26.400000000000002        4.5959274349267423     
   1.6000000000000001        27.200000000000003        4.5968981558010418     
   1.6000000000000001        28.000000000000000        4.5975158069125666     
   1.6000000000000001        28.800000000000001        4.5983292970062841     
   1.6000000000000001        29.600000000000001        4.5982080224238864     
   1.6000000000000001        30.400000000000002        4.5984214372719050     
   1.6000000000000001        31.200000000000003        4.5992409329805497     
   1.6000000000000001        32.000000000000000        4.5998470853835753     

   2.4000000000000004       0.80000000000000004        4.6000776910977885     
   2.4000000000000004        1.6000000000000001        4.6008920175821286     
   2.4000000000000004        2.4000000000000004        4.6015999447057760     
   2.4000000000000004        3.2000000000000002        4.6018191249758802     
   2.4000000000000004        4.0000000000000000        4.6014347399399860     
   2.4000000000000004        4.8000000000000007        4.6020422685481286     
   2.4000000000000004        5.6000000000000005        4.6027978771608282     
   2.4000000000000004        6.4000000000000004        4.6025446190022219     
   2.4000000000000004        7.2000000000000002        4.6022390430421671     
   2.4000000000000004        8.0000000000000000        4.6008635919130425     
   2.4000000000000004        8.8000000000000007        4.6015894655870220     
   2.4000000000000004        9.6000000000000014        4.6000455238211497     
   2.4000000000000004        10.400000000000000        4.6003249443309082     
   2.4000000000000004        11.200000000000001        4.6003935742980699     
   2.4000000000000004        12.000000000000000        4.6006836544571845     
   2.4000000000000004        12.800000000000001        4.6002258554808559     
   2.4000000000000004        13.600000000000001        4.6000817166993935     
   2.4000000000000004        14.400000000000000        4.5987464214754130     
   2.4000000000000004        15.200000000000001        4.5994460115680322     
   2.4000000000000004        16.000000000000000        4.5996145562236910     
   2.4000000000000004        16.800000000000001        4.5989302281506896     
   2.4000000000000004        17.600000000000001        4.5986546609137786     
   2.4000000000000004        18.400000000000002        4.5988579878546396     
   2.4000000000000004        19.200000000000003        4.5985054175954483     
   2.4000000000000004        20.000000000000000        4.5981697830136339     
   2.4000000000000004        20.800000000000001        4.5979227030180096     
   2.4000000000000004        21.600000000000001        4.5972748837247588     
   2.4000000000000004        22.400000000000002        4.5973702698989163     
   2.4000000000000004        23.200000000000003        4.5982875485197328     
   2.4000000000000004        24.000000000000000        4.5971582646532987     
   2.4000000000000004        24.800000000000001        4.5964662767925519     
   2.4000000000000004        25.600000000000001        4.5973980421670131     
   2.4000000000000004        26.400000000000002        4.5975323661457681     
   2.4000000000000004        27.200000000000003        4.5989061174742289     
   2.4000000000000004        28.000000000000000        4.5979929997164364     
   2.4000000000000004        28.800000000000001        4.5987097825916230     
   2.4000000000000004        29.600000000000001        4.5997263613398154     
   2.4000000000000004        30.400000000000002        4.5990230183534226     
   2.4000000000000004        31.200000000000003        4.6003125974574379     
   2.4000000000000004        32.000000000000000        4.6003918643277339     

   3.2000000000000002       0.80000000000000004        4.6003394658280579     
   3.2000000000000002        1.6000000000000001        4.6009612891565208     
   3.2000000000000002        2.4000000000000004        4.6028538477338543     
   3.2000000000000002        3.2000000000000002        4.6024271839524449     
   3.2000000000000002        4.0000000000000000        4.6016527311165989     
   3.2000000000000002        4.8000000000000007        4.6020993457451471     
   3.2000000000000002        5.6000000000000005        4.6020014967403213     
   3.2000000000000002        6.4000000000000004        4.6014234002081986     
   3.2000000000000002        7.2000000000000002        4.6006960282194722     
   3.2000000000000002        8.0000000000000000        4.6013212295690433     
   3.2000000000000002        8.8000000000000007        4.6021432347547879     
   3.2000000000000002        9.6000000000000014        4.6010497482896904     
   3.2000000000000002        10.400000000000000        4.6013831579275761     
   3.2000000000000002        11.200000000000001        4.6012371815312285     
   3.2000000000000002        12.000000000000000        4.6010822210342708     
   3.2000000000000002        12.800000000000001        4.6010323773695863     
   3.2000000000000002        13.600000000000001        4.5998517383899484     
   3.2000000000000002        14.400000000000000        4.5999049152383868     
   3.2000000000000002        15.200000000000001        4.6004394284240151     
   3.2000000000000002        16.000000000000000        4.6001961218045677     
   3.2000000000000002        16.800000000000001        4.5997727564485800     
   3.2000000000000002        17.600000000000001        4.5995717261012077     
   3.2000000000000002        18.400000000000002        4.5986375725613327     
   3.2000000000000002        19.200000000000003        4.5983221526465794     
   3.2000000000000002        20.000000000000000        4.5990691866282640     
   3.2000000000000002        20.800000000000001        4.5988961662929011     
   3.2000000000000002        21.600000000000001        4.5982439956221892     
   3.2000000000000002        22.400000000000002        4.5981753748246446     
   3.2000000000000002        23.200000000000003        4.5971785932111775     
   3.2000000000000002        24.000000000000000        4.5981410793051065     
   3.2000000000000002        24.800000000000001        4.5971419067483943     
   3.2000000000000002        25.600000000000001        4.5982223904145112     
   3.2000000000000002        26.400000000000002        4.5983121130532281     
   3.2000000000000002        27.200000000000003        4.5981527423736281     
   3.2000000000000002        28.000000000000000        4.5992385975066217     
   3.2000000000000002        28.800000000000001        4.6003928290538028     
   3.2000000000000002        29.600000000000001        4.6001222190522419     
   3.2000000000000002        30.400000000000002        4.6004883910518304     
   3.2000000000000002        31.200000000000003        4.6004926096661212     
   3.2000000000000002        32.000000000000000        4.6007973518284730     

   4.0000000000000000       0.80000000000000004        4.6007660912366397     
   4.0000000000000000        1.6000000000000001        4.6006887417355893     
   4.0000000000000000        2.4000000000000004        4.6012528119571501     
   4.0000000000000000        3.2000000000000002        4.6021253537515747     
   4.0000000000000000        4.0000000000000000        4.6018057265496921     
   4.0000000000000000        4.8000000000000007        4.6025274309477426     
   4.0000000000000000        5.6000000000000005        4.6015930742812241     
   4.0000000000000000        6.4000000000000004        4.6015974406232258     
   4.0000000000000000        7.2000000000000002        4.6008852335563066     
   4.0000000000000000        8.0000000000000000        4.6011758202928315     
   4.0000000000000000        8.8000000000000007        4.6011435766913582     
   4.0000000000000000        9.6000000000000014        4.6010963610068929     
   4.0000000000000000        10.400000000000000        4.6010654574612095     
   4.0000000000000000        11.200000000000001        4.6008816957550449     
   4.0000000000000000        12.000000000000000        4.6006111343653409     
   4.0000000000000000        12.800000000000001        4.6000616376776566     
   4.0000000000000000        13.600000000000001        4.6007811031178072     
   4.0000000000000000        14.400000000000000        4.6008664545168880     
   4.0000000000000000        15.200000000000001        4.6003044343258281     
   4.0000000000000000        16.000000000000000        4.6002166338778503     
   4.0000000000000000        16.800000000000001        4.6003122606166800     
   4.0000000000000000        17.600000000000001        4.6003684941528356     
   4.0000000000000000        18.400000000000002        4.6011246037035631     
   4.0000000000000000        19.200000000000003        4.5998745247057560     
   4.0000000000000000        20.000000000000000        4.5993144954388043     
   4.0000000000000000        20.800000000000001        4.5991493374344481     
   4.0000000000000000        21.600000000000001        4.5980592856547666     
   4.0000000000000000        22.400000000000002        4.5989338677768590     
   4.0000000000000000        23.200000000000003        4.6002786684444423     
   4.0000000000000000        24.000000000000000        4.5998731153007109     
   4.0000000000000000        24.800000000000001        4.5993398032734518     
   4.0000000000000000        25.600000000000001        4.5993667095349959     
   4.0000000000000000        26.400000000000002        4.5993310077118643     
   4.0000000000000000        27.200000000000003        4.5987887076068468     
   4.0000000000000000        28.000000000000000        4.5994331430049886     
   4.0000000000000000        28.800000000000001        4.6004373695528793     
   4.0000000000000000        29.600000000000001        4.6003754640677590     
   4.0000000000000000        30.400000000000002        4.6010428724961807     
   4.0000000000000000        31.200000000000003        4.6007444278518674     
   4.0000000000000000        32.000000000000000        4.6013047203529469     

   4.8000000000000007       0.80000000000000004        4.6020168699587565     
   4.8000000000000007        1.6000000000000001        4.6016516458671468     
   4.8000000000000007        2.4000000000000004        4.6015774431395391     
   4.8000000000000007        3.2000000000000002        4.6015515779173599     
   4.8000000000000007        4.0000000000000000        4.6011203717336286     
   4.8000000000000007        4.8000000000000007        4.6016867876276271     
   4.8000000000000007        5.6000000000000005        4.6009940235353461     
   4.8000000000000007        6.4000000000000004        4.6017681479827095     
   4.8000000000000007        7.2000000000000002        4.6006439557113978     
   4.8000000000000007        8.0000000000000000        4.6006643227658586     
   4.8000000000000007        8.8000000000000007        4.5996949641443585     
   4.8000000000000007        9.6000000000000014        4.5999607025692750     
   4.8000000000000007        10.400000000000000        4.5997146232754993     
   4.8000000000000007        11.200000000000001        4.6001763118206824     
   4.8000000000000007        12.000000000000000        4.6006891140322335     
   4.8000000000000007        12.800000000000001        4.5997103363815031     
   4.8000000000000007        13.600000000000001        4.5992883583174455     
   4.8000000000000007        14.400000000000000        4.5983419128872249     
   4.8000000000000007        15.200000000000001        4.6000915626904186     
   4.8000000000000007        16.000000000000000        4.6010810994533449     
   4.8000000000000007        16.800000000000001        4.6005094690236552     
   4.8000000000000007        17.600000000000001        4.6016936391418595     
   4.8000000000000007        18.400000000000002        4.6002450984536631     
   4.8000000000000007        19.200000000000003        4.6001558132509652     
   4.8000000000000007        20.000000000000000        4.6000967915359103     
   4.8000000000000007        20.800000000000001        4.5999783563219765     
   4.8000000000000007        21.600000000000001        4.5997363109650706     
   4.8000000000000007        22.400000000000002        4.5996656276590233     
   4.8000000000000007        23.200000000000003        4.5996241133155458     
   4.8000000000000007        24.000000000000000        4.5993212578420364     
   4.8000000000000007        24.800000000000001        4.5996547229930993     
   4.8000000000000007        25.600000000000001        4.6001724734380156     
   4.8000000000000007        26.400000000000002        4.5975070632630288     
   4.8000000000000007        27.200000000000003        4.6000551811346106     
   4.8000000000000007        28.000000000000000        4.5996205420016345     
   4.8000000000000007        28.800000000000001        4.6001492884955208     
   4.8000000000000007        29.600000000000001        4.6006420009780058     
   4.8000000000000007        30.400000000000002        4.6006267999452408     
   4.8000000000000007        31.200000000000003        4.6006196451644481     
   4.8000000000000007        32.000000000000000        4.6015874457156940     

   5.6000000000000005       0.80000000000000004        4.6002950811583805     
   5.6000000000000005        1.6000000000000001        4.6013214586508946     
   5.6000000000000005        2.4000000000000004        4.6021087478904681     
   5.6000000000000005        3.2000000000000002        4.6016431476769650     
   5.6000000000000005        4.0000000000000000        4.6026799488248153     
   5.6000000000000005        4.8000000000000007        4.6012123718620508     
   5.6000000000000005        5.6000000000000005        4.6006205196354024     
   5.6000000000000005        6.4000000000000004        4.6000155097255018     
   5.6000000000000005        7.2000000000000002        4.5997803495147602     
   5.6000000000000005        8.0000000000000000        4.5996995244103074     
   5.6000000000000005        8.8000000000000007        4.5995022162124837     
   5.6000000000000005        9.6000000000000014        4.5990833810295770     
   5.6000000000000005        10.400000000000000        4.6001430103669598     
   5.6000000000000005        11.200000000000001        4.5987406142536003     
   5.6000000000000005        12.000000000000000        4.5988430777678442     
   5.6000000000000005        12.800000000000001        4.5994207057017604     
   5.6000000000000005        13.600000000000001        4.6000217462806194     
   5.6000000000000005        14.400000000000000        4.5997368728865231     
   5.6000000000000005        15.200000000000001        4.5999295875753008     
   5.6000000000000005        16.000000000000000        4.6001679932084958     
   5.6000000000000005        16.800000000000001        4.6005729852231161     
   5.6000000000000005        17.600000000000001        4.6003292329288143     
   5.6000000000000005        18.400000000000002        4.6002627482014118     
   5.6000000000000005        19.200000000000003        4.6031186291159143     
   5.6000000000000005        20.000000000000000        4.6005786940992381     
   5.6000000000000005        20.800000000000001        4.6005291166361779     
   5.6000000000000005        21.600000000000001        4.6003991378007631     
   5.6000000000000005        22.400000000000002        4.6002566450283933     
   5.6000000000000005        23.200000000000003        4.6010593682228782     
   5.6000000000000005        24.000000000000000        4.6001134602485081     
   5.6000000000000005        24.800000000000001        4.5993937950496537     
   5.6000000000000005        25.600000000000001        4.5996469641508435     
   5.6000000000000005        26.400000000000002        4.6000177584348307     
   5.6000000000000005        27.200000000000003        4.6012606461905126     
   5.6000000000000005        28.000000000000000        4.6009334021788870     
   5.6000000000000005        28.800000000000001        4.6008853788759456     
   5.6000000000000005        29.600000000000001        4.6014342380815050     
   5.6000000000000005        30.400000000000002        4.6009346583040180     
   5.6000000000000005        31.200000000000003        4.6018721801600568     
   5.6000000000000005        32.000000000000000        4.6015218685310586     

   6.4000000000000004       0.80000000000000004        4.6019812224710401     
   6.4000000000000004        1.6000000000000001        4.6013912332327678     
   6.4000000000000004        2.4000000000000004        4.6023580726296309     
   6.4000000000000004        3.2000000000000002        4.6018024451434236     
   6.4000000000000004        4.0000000000000000        4.6000586112344948     
   6.4000000000000004        4.8000000000000007        4.6003944541623882     
   6.4000000000000004        5.6000000000000005        4.5994818737083749     
   6.4000000000000004        6.4000000000000004        4.5985252653912694     
   6.4000000000000004        7.2000000000000002        4.5983067308755015     
   6.4000000000000004        8.0000000000000000        4.5980719209989820     
   6.4000000000000004        8.8000000000000007        4.5979898537125523     
   6.4000000000000004        9.6000000000000014        4.5979981971348138     
   6.4000000000000004        10.400000000000000        4.5982457065847218     
   6.4000000000000004        11.200000000000001        4.5974591015209283     
   6.4000000000000004        12.000000000000000        4.5986785617277128     
   6.4000000000000004        12.800000000000001        4.5985521861983791     
   6.4000000000000004        13.600000000000001        4.5980458338053456     
   6.4000000000000004        14.400000000000000        4.5977469977532852     
   6.4000000000000004        15.200000000000001        4.5994788337364927     
   6.4000000000000004        16.000000000000000        4.5989520233929584     
   6.4000000000000004        16.800000000000001        4.5997350848285805     
   6.4000000000000004        17.600000000000001        4.6008820647278936     
   6.4000000000000004        18.400000000000002        4.6009041176597876     
   6.4000000000000004        19.200000000000003        4.6008658292040288     
   6.4000000000000004        20.000000000000000        4.6008529409902037     
   6.4000000000000004        20.800000000000001        4.6005428680621616     
   6.4000000000000004        21.600000000000001        4.6004791939716307     
   6.4000000000000004        22.400000000000002        4.6007206274626018     
   6.4000000000000004        23.200000000000003        4.6003904491992866     
   6.4000000000000004        24.000000000000000        4.5981814308254592     
   6.4000000000000004        24.800000000000001        4.6003412877075380     
   6.4000000000000004        25.600000000000001        4.6016091297809831     
   6.4000000000000004        26.400000000000002        4.6007330426115338     
   6.4000000000000004        27.200000000000003        4.6012244798656736     
   6.4000000000000004        28.000000000000000        4.6002953892943665     
   6.4000000000000004        28.800000000000001        4.6016006342238081     
   6.4000000000000004        29.600000000000001        4.6016688450411998     
   6.4000000000000004        30.400000000000002        4.6005444222813088     
   6.4000000000000004        31.200000000000003        4.6015045560590417     
   6.4000000000000004        32.000000000000000        4.6014217016252541     

   7.2000000000000002       0.80000000000000004        4.6019556768918308     
   7.2000000000000002        1.6000000000000001        4.6004162115419431     
   7.2000000000000002        2.4000000000000004        4.6013490395748544     
   7.2000000000000002        3.2000000000000002        4.6014232259856778     
   7.2000000000000002        4.0000000000000000        4.6002513964902008     
   7.2000000000000002        4.8000000000000007        4.5991070617672412     
   7.2000000000000002        5.6000000000000005        4.5982616209022549     
   7.2000000000000002        6.4000000000000004        4.5978331721971122     
   7.2000000000000002        7.2000000000000002        4.5961852095174818     
   7.2000000000000002        8.0000000000000000        4.5958824231230766     
   7.2000000000000002        8.8000000000000007        4.5959238275948220     
   7.2000000000000002        9.6000000000000014        4.5965127106534078     
   7.2000000000000002        10.400000000000000        4.5960427072183938     
   7.2000000000000002        11.200000000000001        4.5952775661518279     
   7.2000000000000002        12.000000000000000        4.5947928118390582     
   7.2000000000000002        12.800000000000001        4.5960087702621308     
   7.2000000000000002        13.600000000000001        4.5966956955180445     
   7.2000000000000002        14.400000000000000        4.5969271529956286     
   7.2000000000000002        15.200000000000001        4.5976585340207983     
   7.2000000000000002        16.000000000000000        4.5983719944560653     
   7.2000000000000002        16.800000000000001        4.5990897064183418     
   7.2000000000000002        17.600000000000001        4.5988134123076359     
   7.2000000000000002        18.400000000000002        4.5998927831169558     
   7.2000000000000002        19.200000000000003        4.5998821344307208     
   7.2000000000000002        20.000000000000000        4.6006429538797118     
   7.2000000000000002        20.800000000000001        4.6001806638851486     
   7.2000000000000002        21.600000000000001        4.6001893081491563     
   7.2000000000000002        22.400000000000002        4.6017546048529550     
   7.2000000000000002        23.200000000000003        4.6002987329015141     
   7.2000000000000002        24.000000000000000        4.6014524732843567     
   7.2000000000000002        24.800000000000001        4.6006355835174810     
   7.2000000000000002        25.600000000000001        4.6006355917062525     
   7.2000000000000002        26.400000000000002        4.6005850096735754     
   7.2000000000000002        27.200000000000003        4.6005906742050602     
   7.2000000000000002        28.000000000000000        4.6000884264268942     
   7.2000000000000002        28.800000000000001        4.6008728033303292     
   7.2000000000000002        29.600000000000001        4.6012521014410117     
   7.2000000000000002        30.400000000000002        4.6012580026918029     
   7.2000000000000002        31.200000000000003        4.6017570230916727     
   7.2000000000000002        32.000000000000000        4.6010189992502166     

   8.0000000000000000       0.80000000000000004        4.6013108874637512     
   8.0000000000000000        1.6000000000000001        4.6010852891894505     
   8.0000000000000000        2.4000000000000004        4.6012591336836763     
   8.0000000000000000        3.2000000000000002        4.6000708255595288     
   8.0000000000000000        4.0000000000000000        4.5985808394126444     
   8.0000000000000000        4.8000000000000007        4.5978626116270860     
   8.0000000000000000        5.6000000000000005        4.5969824443684653     
   8.0000000000000000        6.4000000000000004        4.5960189824001656     
   8.0000000000000000        7.2000000000000002        4.5945361533193552     
   8.0000000000000000        8.0000000000000000        4.5936757881375634     
   8.0000000000000000        8.8000000000000007        4.5926120164739084     
   8.0000000000000000        9.6000000000000014        4.5921118061724657     
   8.0000000000000000        10.400000000000000        4.5925915765653667     
   8.0000000000000000        11.200000000000001        4.5930870758830959     
   8.0000000000000000        12.000000000000000        4.5929739240386906     
   8.0000000000000000        12.800000000000001        4.5939328032704090     
   8.0000000000000000        13.600000000000001        4.5943002570892011     
   8.0000000000000000        14.400000000000000        4.5948450325026444     
   8.0000000000000000        15.200000000000001        4.5961637863401554     
   8.0000000000000000        16.000000000000000        4.5970561354880228     
   8.0000000000000000        16.800000000000001        4.5977659618300599     
   8.0000000000000000        17.600000000000001        4.5989304902159418     
   8.0000000000000000        18.400000000000002        4.5994415620933156     
   8.0000000000000000        19.200000000000003        4.5970895159329164     
   8.0000000000000000        20.000000000000000        4.6000251802719987     
   8.0000000000000000        20.800000000000001        4.5991628877430459     
   8.0000000000000000        21.600000000000001        4.6002773727401118     
   8.0000000000000000        22.400000000000002        4.6013852353306461     
   8.0000000000000000        23.200000000000003        4.6009807502025462     
   8.0000000000000000        24.000000000000000        4.6007275824014791     
   8.0000000000000000        24.800000000000001        4.6007128731647216     
   8.0000000000000000        25.600000000000001        4.6003225303588389     
   8.0000000000000000        26.400000000000002        4.6007221148105657     
   8.0000000000000000        27.200000000000003        4.6006260664299674     
   8.0000000000000000        28.000000000000000        4.6026429474045774     
   8.0000000000000000        28.800000000000001        4.5999831825842072     
   8.0000000000000000        29.600000000000001        4.6011756903687608     
   8.0000000000000000        30.400000000000002        4.6017627932934353     
   8.0000000000000000        31.200000000000003        4.6016112121831938     
   8.0000000000000000        32.000000000000000        4.6022885287808135     

   8.8000000000000007       0.80000000000000004        4.6011672380064912     
   8.8000000000000007        1.6000000000000001        4.6007679561081458     
   8.8000000000000007        2.4000000000000004        4.6012642796300556     
   8.8000000000000007        3.2000000000000002        4.5978350299695601     
   8.8000000000000007        4.0000000000000000        4.5967744520290621     
   8.8000000000000007        4.8000000000000007        4.5962936239791903     
   8.8000000000000007        5.6000000000000005        4.5943343220359267     
   8.8000000000000007        6.4000000000000004        4.5939237281084324     
   8.8000000000000007        7.2000000000000002        4.5929663619236951     
   8.8000000000000007        8.0000000000000000        4.5916015942144401     
   8.8000000000000007        8.8000000000000007        4.5907592403389899     
   8.8000000000000007        9.6000000000000014        4.5895071185986600     
   8.8000000000000007        10.400000000000000        4.5895110153598253     
   8.8000000000000007        11.200000000000001        4.5900351609725876     
   8.8000000000000007        12.000000000000000        4.5905208010701060     
   8.8000000000000007        12.800000000000001        4.5898644707885046     
   8.8000000000000007        13.600000000000001        4.5933233992000373     
   8.8000000000000007        14.400000000000000        4.5929826056916054     
   8.8000000000000007        15.200000000000001        4.5926983049146486     
   8.8000000000000007        16.000000000000000        4.5964574428727660     
   8.8000000000000007        16.800000000000001        4.5961705718803199     
   8.8000000000000007        17.600000000000001        4.5968252945788546     
   8.8000000000000007        18.400000000000002        4.5979283075272326     
   8.8000000000000007        19.200000000000003        4.5974378610561484     
   8.8000000000000007        20.000000000000000        4.5998396115332234     
   8.8000000000000007        20.800000000000001        4.5993276233701312     
   8.8000000000000007        21.600000000000001        4.5993126239986850     
   8.8000000000000007        22.400000000000002        4.6000035895873941     
   8.8000000000000007        23.200000000000003        4.5999820409847132     
   8.8000000000000007        24.000000000000000        4.5995877719122840     
   8.8000000000000007        24.800000000000001        4.5996851432228549     
   8.8000000000000007        25.600000000000001        4.5997692032023245     
   8.8000000000000007        26.400000000000002        4.6001398436342598     
   8.8000000000000007        27.200000000000003        4.6003679157752551     
   8.8000000000000007        28.000000000000000        4.6003341318732165     
   8.8000000000000007        28.800000000000001        4.6011381743810524     
   8.8000000000000007        29.600000000000001        4.6001835385967516     
   8.8000000000000007        30.400000000000002        4.6014103206900119     
   8.8000000000000007        31.200000000000003        4.6021491177731972     
   8.8000000000000007        32.000000000000000        4.6013849008353951     

   9.6000000000000014       0.80000000000000004        4.6011467155086176     
   9.6000000000000014        1.6000000000000001        4.6001301180920047     
   9.6000000000000014        2.4000000000000004        4.5990158884200190     
   9.6000000000000014        3.2000000000000002        4.5974801762748729     
   9.6000000000000014        4.0000000000000000        4.5958855419018878     
   9.6000000000000014        4.8000000000000007        4.5948859935757671     
   9.6000000000000014        5.6000000000000005        4.5936544654620457     
   9.6000000000000014        6.4000000000000004        4.5918707049702601     
   9.6000000000000014        7.2000000000000002        4.5911405820143596     
   9.6000000000000014        8.0000000000000000        4.5893337988075240     
   9.6000000000000014        8.8000000000000007        4.5894866991364864     
   9.6000000000000014        9.6000000000000014        4.5854992508260581     
   9.6000000000000014        10.400000000000000        4.5862593154300022     
   9.6000000000000014        11.200000000000001        4.5862307610530735     
   9.6000000000000014        12.000000000000000        4.5874488493325414     
   9.6000000000000014        12.800000000000001        4.5871900904377778     
   9.6000000000000014        13.600000000000001        4.5872023279565646     
   9.6000000000000014        14.400000000000000        4.5892652665760671     
   9.6000000000000014        15.200000000000001        4.5916307863615708     
   9.6000000000000014        16.000000000000000        4.5921349083964174     
   9.6000000000000014        16.800000000000001        4.5942345576636896     
   9.6000000000000014        17.600000000000001        4.5954153722937336     
   9.6000000000000014        18.400000000000002        4.5961114147634845     
   9.6000000000000014        19.200000000000003        4.5972181094110054     
   9.6000000000000014        20.000000000000000        4.5980385299959661     
   9.6000000000000014        20.800000000000001        4.5984240256898872     
   9.6000000000000014        21.600000000000001        4.5994435730502321     
   9.6000000000000014        22.400000000000002        4.5995852283089249     
   9.6000000000000014        23.200000000000003        4.6000514334642810     
   9.6000000000000014        24.000000000000000        4.5989968673971795     
   9.6000000000000014        24.800000000000001        4.5989562745994732     
   9.6000000000000014        25.600000000000001        4.5994174287491809     
   9.6000000000000014        26.400000000000002        4.6018818176079233     
   9.6000000000000014        27.200000000000003        4.5998444954480551     
   9.6000000000000014        28.000000000000000        4.6011665659554417     
   9.6000000000000014        28.800000000000001        4.6005524503300350     
   9.6000000000000014        29.600000000000001        4.6009054466033739     
   9.6000000000000014        30.400000000000002        4.6026843978925127     
   9.6000000000000014        31.200000000000003        4.6008387910288500     
   9.6000000000000014        32.000000000000000        4.6013351081936449     

   10.400000000000000       0.80000000000000004        4.6003015656740693     
   10.400000000000000        1.6000000000000001        4.5989441815784362     
   10.400000000000000        2.4000000000000004        4.5984394589203950     
   10.400000000000000        3.2000000000000002        4.5971636806492917     
   10.400000000000000        4.0000000000000000        4.5941120522944043     
   10.400000000000000        4.8000000000000007        4.5933278709796870     
   10.400000000000000        5.6000000000000005        4.5911210084532073     
   10.400000000000000        6.4000000000000004        4.5893997863378670     
   10.400000000000000        7.2000000000000002        4.5876094959819094     
   10.400000000000000        8.0000000000000000        4.5860640439949352     
   10.400000000000000        8.8000000000000007        4.5850551409119094     
   10.400000000000000        9.6000000000000014        4.5835999271457242     
   10.400000000000000        10.400000000000000        4.5826019716605932     
   10.400000000000000        11.200000000000001        4.5830183963258477     
   10.400000000000000        12.000000000000000        4.5834783058468060     
   10.400000000000000        12.800000000000001        4.5848780025868701     
   10.400000000000000        13.600000000000001        4.5852665658185181     
   10.400000000000000        14.400000000000000        4.5864603476439045     
   10.400000000000000        15.200000000000001        4.5887964218601063     
   10.400000000000000        16.000000000000000        4.5900958907106988     
   10.400000000000000        16.800000000000001        4.5925654909800313     
   10.400000000000000        17.600000000000001        4.5944728430178223     
   10.400000000000000        18.400000000000002        4.5951890411397036     
   10.400000000000000        19.200000000000003        4.5964846170415816     
   10.400000000000000        20.000000000000000        4.5972569962938170     
   10.400000000000000        20.800000000000001        4.5974593907151240     
   10.400000000000000        21.600000000000001        4.5988565019345611     
   10.400000000000000        22.400000000000002        4.5993122632229388     
   10.400000000000000        23.200000000000003        4.5993405216135601     
   10.400000000000000        24.000000000000000        4.5986628629572408     
   10.400000000000000        24.800000000000001        4.5982365074104594     
   10.400000000000000        25.600000000000001        4.5988776224999315     
   10.400000000000000        26.400000000000002        4.5991145277087311     
   10.400000000000000        27.200000000000003        4.5993544440998653     
   10.400000000000000        28.000000000000000        4.5998473860290066     
   10.400000000000000        28.800000000000001        4.5998752308436819     
   10.400000000000000        29.600000000000001        4.5999215603497525     
   10.400000000000000        30.400000000000002        4.6007621934914269     
   10.400000000000000        31.200000000000003        4.6006418186277012     
   10.400000000000000        32.000000000000000        4.6000993910418639     

   11.200000000000001       0.80000000000000004        4.6004234864925486     
   11.200000000000001        1.6000000000000001        4.5986700660853099     
   11.200000000000001        2.4000000000000004        4.5973963932586832     
   11.200000000000001        3.2000000000000002        4.5958231624413974     
   11.200000000000001        4.0000000000000000        4.5933982620597327     
   11.200000000000001        4.8000000000000007        4.5913525298043600     
   11.200000000000001        5.6000000000000005        4.5890622334202158     
   11.200000000000001        6.4000000000000004        4.5879022744270106     
   11.200000000000001        7.2000000000000002        4.5851173208463525     
   11.200000000000001        8.0000000000000000        4.5830535026850487     
   11.200000000000001        8.8000000000000007        4.5813049369599774     
   11.200000000000001        9.6000000000000014        4.5792693955521617     
   11.200000000000001        10.400000000000000        4.5796116552227462     
   11.200000000000001        11.200000000000001        4.5799229492983482     
   11.200000000000001        12.000000000000000        4.5802270619175536     
   11.200000000000001        12.800000000000001        4.5812764349629571     
   11.200000000000001        13.600000000000001        4.5828383901528182     
   11.200000000000001        14.400000000000000        4.5841807116170967     
   11.200000000000001        15.200000000000001        4.5857192642517370     
   11.200000000000001        16.000000000000000        4.5889160141795475     
   11.200000000000001        16.800000000000001        4.5899277131125151     
   11.200000000000001        17.600000000000001        4.5921359385745566     
   11.200000000000001        18.400000000000002        4.5942021161798712     
   11.200000000000001        19.200000000000003        4.5966959002414711     
   11.200000000000001        20.000000000000000        4.5970528598534441     
   11.200000000000001        20.800000000000001        4.5976299181237481     
   11.200000000000001        21.600000000000001        4.5989704605625539     
   11.200000000000001        22.400000000000002        4.5980151664857063     
   11.200000000000001        23.200000000000003        4.5980988163079912     
   11.200000000000001        24.000000000000000        4.5987123961318810     
   11.200000000000001        24.800000000000001        4.5982115548071230     
   11.200000000000001        25.600000000000001        4.5986105167773497     
   11.200000000000001        26.400000000000002        4.5984398611149064     
   11.200000000000001        27.200000000000003        4.5989284957163239     
   11.200000000000001        28.000000000000000        4.5992541324950400     
   11.200000000000001        28.800000000000001        4.5996218862040195     
   11.200000000000001        29.600000000000001        4.6000570422393849     
   11.200000000000001        30.400000000000002        4.6004717398792847     
   11.200000000000001        31.200000000000003        4.6011353509032853     
   11.200000000000001        32.000000000000000        4.6008265926018677     

   12.000000000000000       0.80000000000000004        4.5984082478619221     
   12.000000000000000        1.6000000000000001        4.5984025755268441     
   12.000000000000000        2.4000000000000004        4.5965765378647800     
   12.000000000000000        3.2000000000000002        4.5944912506493534     
   12.000000000000000        4.0000000000000000        4.5919827084481248     
   12.000000000000000        4.8000000000000007        4.5905137358908750     
   12.000000000000000        5.6000000000000005        4.5874061262457060     
   12.000000000000000        6.4000000000000004        4.5857951830334160     
   12.000000000000000        7.2000000000000002        4.5817163127489735     
   12.000000000000000        8.0000000000000000        4.5805666242029757     
   12.000000000000000        8.8000000000000007        4.5790786601017777     
   12.000000000000000        9.6000000000000014        4.5772103388691985     
   12.000000000000000        10.400000000000000        4.5764937102155017     
   12.000000000000000        11.200000000000001        4.5765828061953213     
   12.000000000000000        12.000000000000000        4.5767465062846568     
   12.000000000000000        12.800000000000001        4.5788627711590157     
   12.000000000000000        13.600000000000001        4.5797229713180050     
   12.000000000000000        14.400000000000000        4.5814421324228682     
   12.000000000000000        15.200000000000001        4.5825809794376688     
   12.000000000000000        16.000000000000000        4.5871570956132528     
   12.000000000000000        16.800000000000001        4.5886294161786889     
   12.000000000000000        17.600000000000001        4.5905193958730495     
   12.000000000000000        18.400000000000002        4.5929936282675818     
   12.000000000000000        19.200000000000003        4.5947627689737462     
   12.000000000000000        20.000000000000000        4.5963311403759848     
   12.000000000000000        20.800000000000001        4.5975215662830609     
   12.000000000000000        21.600000000000001        4.5977289043944207     
   12.000000000000000        22.400000000000002        4.5967662673535949     
   12.000000000000000        23.200000000000003        4.5970373172047054     
   12.000000000000000        24.000000000000000        4.5998133669725529     
   12.000000000000000        24.800000000000001        4.5976224791490861     
   12.000000000000000        25.600000000000001        4.5994856971762150     
   12.000000000000000        26.400000000000002        4.5982713155828243     
   12.000000000000000        27.200000000000003        4.5979580934025428     
   12.000000000000000        28.000000000000000        4.5990652147532440     
   12.000000000000000        28.800000000000001        4.6002818772245142     
   12.000000000000000        29.600000000000001        4.5990679036978204     
   12.000000000000000        30.400000000000002        4.5999121825334273     
   12.000000000000000        31.200000000000003        4.5997841260183305     
   12.000000000000000        32.000000000000000        4.5992696598134986     

   12.800000000000001       0.80000000000000004        4.5981700535294108     
   12.800000000000001        1.6000000000000001        4.5975501921577511     
   12.800000000000001        2.4000000000000004        4.5959149045832701     
   12.800000000000001        3.2000000000000002        4.5935792156397754     
   12.800000000000001        4.0000000000000000        4.5913320032694855     
   12.800000000000001        4.8000000000000007        4.5884972286048296     
   12.800000000000001        5.6000000000000005        4.5858137160640755     
   12.800000000000001        6.4000000000000004        4.5838825873130400     
   12.800000000000001        7.2000000000000002        4.5803128710094834     
   12.800000000000001        8.0000000000000000        4.5789778915123218     
   12.800000000000001        8.8000000000000007        4.5766966671931666     
   12.800000000000001        9.6000000000000014        4.5746610284336224     
   12.800000000000001        10.400000000000000        4.5737651373971495     
   12.800000000000001        11.200000000000001        4.5726329858678838     
   12.800000000000001        12.000000000000000        4.5737559025831054     
   12.800000000000001        12.800000000000001        4.5763886868308594     
   12.800000000000001        13.600000000000001        4.5774562338678990     
   12.800000000000001        14.400000000000000        4.5794051325139655     
   12.800000000000001        15.200000000000001        4.5820920040321065     
   12.800000000000001        16.000000000000000        4.5856213575159233     
   12.800000000000001        16.800000000000001        4.5875473902196271     
   12.800000000000001        17.600000000000001        4.5909120959853409     
   12.800000000000001        18.400000000000002        4.5926128970903566     
   12.800000000000001        19.200000000000003        4.5947812142508759     
   12.800000000000001        20.000000000000000        4.5965620806648548     
   12.800000000000001        20.800000000000001        4.5977665705165114     
   12.800000000000001        21.600000000000001        4.5979303002142435     
   12.800000000000001        22.400000000000002        4.5998143821608952     
   12.800000000000001        23.200000000000003        4.5985651683461723     
   12.800000000000001        24.000000000000000        4.5990358680755152     
   12.800000000000001        24.800000000000001        4.5991661110202218     
   12.800000000000001        25.600000000000001        4.5988955569829661     
   12.800000000000001        26.400000000000002        4.5990582038651420     
   12.800000000000001        27.200000000000003        4.5986378682328919     
   12.800000000000001        28.000000000000000        4.5984158506884123     
   12.800000000000001        28.800000000000001        4.6014091627817315     
   12.800000000000001        29.600000000000001        4.5974452469147620     
   12.800000000000001        30.400000000000002        4.5983820955429842     
   12.800000000000001        31.200000000000003        4.5995044459544818     
   12.800000000000001        32.000000000000000        4.5994406524426328     

   13.600000000000001       0.80000000000000004        4.5966252686084612     
   13.600000000000001        1.6000000000000001        4.5964285159439866     
   13.600000000000001        2.4000000000000004        4.5950367528714979     
   13.600000000000001        3.2000000000000002        4.5929198077027058     
   13.600000000000001        4.0000000000000000        4.5901505877895197     
   13.600000000000001        4.8000000000000007        4.5884383958250599     
   13.600000000000001        5.6000000000000005        4.5849382291358305     
   13.600000000000001        6.4000000000000004        4.5805464513086394     
   13.600000000000001        7.2000000000000002        4.5788562978102778     
   13.600000000000001        8.0000000000000000        4.5764836985385022     
   13.600000000000001        8.8000000000000007        4.5738312387742717     
   13.600000000000001        9.6000000000000014        4.5731131896662927     
   13.600000000000001        10.400000000000000        4.5720619835470986     
   13.600000000000001        11.200000000000001        4.5718130155213217     
   13.600000000000001        12.000000000000000        4.5724055896036591     
   13.600000000000001        12.800000000000001        4.5743497060810387     
   13.600000000000001        13.600000000000001        4.5761475087567129     
   13.600000000000001        14.400000000000000        4.5785032193988879     
   13.600000000000001        15.200000000000001        4.5806123764456288     
   13.600000000000001        16.000000000000000        4.5846690228840270     
   13.600000000000001        16.800000000000001        4.5871778013619116     
   13.600000000000001        17.600000000000001        4.5917412922051408     
   13.600000000000001        18.400000000000002        4.5931011076873096     
   13.600000000000001        19.200000000000003        4.5957487535341670     
   13.600000000000001        20.000000000000000        4.5981978944796262     
   13.600000000000001        20.800000000000001        4.5985759096069883     
   13.600000000000001        21.600000000000001        4.5991486545056093     
   13.600000000000001        22.400000000000002        4.5992081468404109     
   13.600000000000001        23.200000000000003        4.5994281327283346     
   13.600000000000001        24.000000000000000        4.5996697819623904     
   13.600000000000001        24.800000000000001        4.5990146901478273     
   13.600000000000001        25.600000000000001        4.5981469884148289     
   13.600000000000001        26.400000000000002        4.5986646661671760     
   13.600000000000001        27.200000000000003        4.5977329126366691     
   13.600000000000001        28.000000000000000        4.5983718526898016     
   13.600000000000001        28.800000000000001        4.5963700956053275     
   13.600000000000001        29.600000000000001        4.5987801376974780     
   13.600000000000001        30.400000000000002        4.5989968834156532     
   13.600000000000001        31.200000000000003        4.5989317602084654     
   13.600000000000001        32.000000000000000        4.5985909167797345     

   14.400000000000000       0.80000000000000004        4.5968700558708413     
   14.400000000000000        1.6000000000000001        4.5956960632770496     
   14.400000000000000        2.4000000000000004        4.5942333076144708     
   14.400000000000000        3.2000000000000002        4.5921790212964497     
   14.400000000000000        4.0000000000000000        4.5894263271767262     
   14.400000000000000        4.8000000000000007        4.5863171853866787     
   14.400000000000000        5.6000000000000005        4.5844046241954919     
   14.400000000000000        6.4000000000000004        4.5805160144456600     
   14.400000000000000        7.2000000000000002        4.5772613660631771     
   14.400000000000000        8.0000000000000000        4.5753295745498708     
   14.400000000000000        8.8000000000000007        4.5732124184375893     
   14.400000000000000        9.6000000000000014        4.5710991566731609     
   14.400000000000000        10.400000000000000        4.5702266770849782     
   14.400000000000000        11.200000000000001        4.5702713437595754     
   14.400000000000000        12.000000000000000        4.5711550832718810     
   14.400000000000000        12.800000000000001        4.5732736253018444     
   14.400000000000000        13.600000000000001        4.5764032836903441     
   14.400000000000000        14.400000000000000        4.5778293805432995     
   14.400000000000000        15.200000000000001        4.5807908198025062     
   14.400000000000000        16.000000000000000        4.5836814877352481     
   14.400000000000000        16.800000000000001        4.5870126270329097     
   14.400000000000000        17.600000000000001        4.5919041760210497     
   14.400000000000000        18.400000000000002        4.5926196777602151     
   14.400000000000000        19.200000000000003        4.5968500638450749     
   14.400000000000000        20.000000000000000        4.5991596163787696     
   14.400000000000000        20.800000000000001        4.6003014117198946     
   14.400000000000000        21.600000000000001        4.6016200045884483     
   14.400000000000000        22.400000000000002        4.6021439117362455     
   14.400000000000000        23.200000000000003        4.6013065354372245     
   14.400000000000000        24.000000000000000        4.6024305920788970     
   14.400000000000000        24.800000000000001        4.6000273298839902     
   14.400000000000000        25.600000000000001        4.5989076331031935     
   14.400000000000000        26.400000000000002        4.5992728001845160     
   14.400000000000000        27.200000000000003        4.5979455450122453     
   14.400000000000000        28.000000000000000        4.5989095887297982     
   14.400000000000000        28.800000000000001        4.5982399693979685     
   14.400000000000000        29.600000000000001        4.5984867995187200     
   14.400000000000000        30.400000000000002        4.5993130481333653     
   14.400000000000000        31.200000000000003        4.5987073982260407     
   14.400000000000000        32.000000000000000        4.5982884088851943     

   15.200000000000001       0.80000000000000004        4.5964076845392814     
   15.200000000000001        1.6000000000000001        4.5961455887686862     
   15.200000000000001        2.4000000000000004        4.5940319444985320     
   15.200000000000001        3.2000000000000002        4.5920684779088603     
   15.200000000000001        4.0000000000000000        4.5897804884649256     
   15.200000000000001        4.8000000000000007        4.5871507600630048     
   15.200000000000001        5.6000000000000005        4.5842676928482966     
   15.200000000000001        6.4000000000000004        4.5795324700767877     
   15.200000000000001        7.2000000000000002        4.5769911342511724     
   15.200000000000001        8.0000000000000000        4.5744756340008834     
   15.200000000000001        8.8000000000000007        4.5723682284310039     
   15.200000000000001        9.6000000000000014        4.5704107627652819     
   15.200000000000001        10.400000000000000        4.5696367808565972     
   15.200000000000001        11.200000000000001        4.5691835292129195     
   15.200000000000001        12.000000000000000        4.5705692581221147     
   15.200000000000001        12.800000000000001        4.5721799367208931     
   15.200000000000001        13.600000000000001        4.5745339512143879     
   15.200000000000001        14.400000000000000        4.5779353452564768     
   15.200000000000001        15.200000000000001        4.5812499683814005     
   15.200000000000001        16.000000000000000        4.5860206595317861     
   15.200000000000001        16.800000000000001        4.5910404474976048     
   15.200000000000001        17.600000000000001        4.5933067816842570     
   15.200000000000001        18.400000000000002        4.5958220925668085     
   15.200000000000001        19.200000000000003        4.5988988551430259     
   15.200000000000001        20.000000000000000        4.6012480087861345     
   15.200000000000001        20.800000000000001        4.6028492975788886     
   15.200000000000001        21.600000000000001        4.6036275226861916     
   15.200000000000001        22.400000000000002        4.6031876194142978     
   15.200000000000001        23.200000000000003        4.6034978767949228     
   15.200000000000001        24.000000000000000        4.6017737596512625     
   15.200000000000001        24.800000000000001        4.6008939961512612     
   15.200000000000001        25.600000000000001        4.6009545519796458     
   15.200000000000001        26.400000000000002        4.6011491067254493     
   15.200000000000001        27.200000000000003        4.5988858071462548     
   15.200000000000001        28.000000000000000        4.5992974248672365     
   15.200000000000001        28.800000000000001        4.5976653162918799     
   15.200000000000001        29.600000000000001        4.5977436352185483     
   15.200000000000001        30.400000000000002        4.5986913567887120     
   15.200000000000001        31.200000000000003        4.5979896023025297     
   15.200000000000001        32.000000000000000        4.5999960195470573     

   16.000000000000000       0.80000000000000004        4.5969043977726676     
   16.000000000000000        1.6000000000000001        4.5956245922987904     
   16.000000000000000        2.4000000000000004        4.5944491425007827     
   16.000000000000000        3.2000000000000002        4.5925392497436670     
   16.000000000000000        4.0000000000000000        4.5899730673935988     
   16.000000000000000        4.8000000000000007        4.5863243076257234     
   16.000000000000000        5.6000000000000005        4.5819775915669432     
   16.000000000000000        6.4000000000000004        4.5824373222169141     
   16.000000000000000        7.2000000000000002        4.5769929200255701     
   16.000000000000000        8.0000000000000000        4.5738642194855519     
   16.000000000000000        8.8000000000000007        4.5722142940990631     
   16.000000000000000        9.6000000000000014        4.5705640746383454     
   16.000000000000000        10.400000000000000        4.5693310053885110     
   16.000000000000000        11.200000000000001        4.5699529676669588     
   16.000000000000000        12.000000000000000        4.5706154818683844     
   16.000000000000000        12.800000000000001        4.5737109666171616     
   16.000000000000000        13.600000000000001        4.5761354180592226     
   16.000000000000000        14.400000000000000        4.5778312749558108     
   16.000000000000000        15.200000000000001        4.5825697087638142     
   16.000000000000000        16.000000000000000        4.5864784367452689     
   16.000000000000000        16.800000000000001        4.5892769282948702     
   16.000000000000000        17.600000000000001        4.5946679998176405     
   16.000000000000000        18.400000000000002        4.5983171917428933     
   16.000000000000000        19.200000000000003        4.6014856799718951     
   16.000000000000000        20.000000000000000        4.6040821407813022     
   16.000000000000000        20.800000000000001        4.6044000565051419     
   16.000000000000000        21.600000000000001        4.6066574871503887     
   16.000000000000000        22.400000000000002        4.6065717728599216     
   16.000000000000000        23.200000000000003        4.6060657719261853     
   16.000000000000000        24.000000000000000        4.6039110876363392     
   16.000000000000000        24.800000000000001        4.6025892922222171     
   16.000000000000000        25.600000000000001        4.6023558600378633     
   16.000000000000000        26.400000000000002        4.6016655792483130     
   16.000000000000000        27.200000000000003        4.5998987773400932     
   16.000000000000000        28.000000000000000        4.5997998351029086     
   16.000000000000000        28.800000000000001        4.5989066513349091     
   16.000000000000000        29.600000000000001        4.5988171532108737     
   16.000000000000000        30.400000000000002        4.5976753159090293     
   16.000000000000000        31.200000000000003        4.5984549472237397     
   16.000000000000000        32.000000000000000        4.5970197806587940     

   16.800000000000001       0.80000000000000004        4.5969430583091597     
   16.800000000000001        1.6000000000000001        4.5954962978360436     
   16.800000000000001        2.4000000000000004        4.5945890646778356     
   16.800000000000001        3.2000000000000002        4.5923247719641704     
   16.800000000000001        4.0000000000000000        4.5894147097598568     
   16.800000000000001        4.8000000000000007        4.5869775268835884     
   16.800000000000001        5.6000000000000005        4.5850078589819656     
   16.800000000000001        6.4000000000000004        4.5807142822258253     
   16.800000000000001        7.2000000000000002        4.5783961295317370     
   16.800000000000001        8.0000000000000000        4.5758651457057677     
   16.800000000000001        8.8000000000000007        4.5736491377206443     
   16.800000000000001        9.6000000000000014        4.5709000378959619     
   16.800000000000001        10.400000000000000        4.5709755753902259     
   16.800000000000001        11.200000000000001        4.5708271223236148     
   16.800000000000001        12.000000000000000        4.5723171252900237     
   16.800000000000001        12.800000000000001        4.5743105305779901     
   16.800000000000001        13.600000000000001        4.5769672052826955     
   16.800000000000001        14.400000000000000        4.5826970873174142     
   16.800000000000001        15.200000000000001        4.5850221586361339     
   16.800000000000001        16.000000000000000        4.5918433369768810     
   16.800000000000001        16.800000000000001        4.5937713280748946     
   16.800000000000001        17.600000000000001        4.5982988009729899     
   16.800000000000001        18.400000000000002        4.6022985345282708     
   16.800000000000001        19.200000000000003        4.6055711615392889     
   16.800000000000001        20.000000000000000        4.6067464504928530     
   16.800000000000001        20.800000000000001        4.6091093076975858     
   16.800000000000001        21.600000000000001        4.6106136477270523     
   16.800000000000001        22.400000000000002        4.6100956983922510     
   16.800000000000001        23.200000000000003        4.6073560351226446     
   16.800000000000001        24.000000000000000        4.6074035096099673     
   16.800000000000001        24.800000000000001        4.6058421900826989     
   16.800000000000001        25.600000000000001        4.6044115218707971     
   16.800000000000001        26.400000000000002        4.6035965066806499     
   16.800000000000001        27.200000000000003        4.6005942575425989     
   16.800000000000001        28.000000000000000        4.6002623591738709     
   16.800000000000001        28.800000000000001        4.5998946554306199     
   16.800000000000001        29.600000000000001        4.5986433380000378     
   16.800000000000001        30.400000000000002        4.5981610863006006     
   16.800000000000001        31.200000000000003        4.5978008972237161     
   16.800000000000001        32.000000000000000        4.5951795925834942     

   17.600000000000001       0.80000000000000004        4.5968466527155831     
   17.600000000000001        1.6000000000000001        4.5964234706929270     
   17.600000000000001        2.4000000000000004        4.5949035898957362     
   17.600000000000001        3.2000000000000002        4.5930678518545589     
   17.600000000000001        4.0000000000000000        4.5904718511947493     
   17.600000000000001        4.8000000000000007        4.5878960001539459     
   17.600000000000001        5.6000000000000005        4.5850251158046964     
   17.600000000000001        6.4000000000000004        4.5821259358720221     
   17.600000000000001        7.2000000000000002        4.5780972874055861     
   17.600000000000001        8.0000000000000000        4.5769384951222616     
   17.600000000000001        8.8000000000000007        4.5747785454254553     
   17.600000000000001        9.6000000000000014        4.5735982534833735     
   17.600000000000001        10.400000000000000        4.5726487990955871     
   17.600000000000001        11.200000000000001        4.5732885697586410     
   17.600000000000001        12.000000000000000        4.5733716800956588     
   17.600000000000001        12.800000000000001        4.5762164597159414     
   17.600000000000001        13.600000000000001        4.5789160567538820     
   17.600000000000001        14.400000000000000        4.5833538610642108     
   17.600000000000001        15.200000000000001        4.5879793182438355     
   17.600000000000001        16.000000000000000        4.5915292217042918     
   17.600000000000001        16.800000000000001        4.5973220075533936     
   17.600000000000001        17.600000000000001        4.6016293811754663     
   17.600000000000001        18.400000000000002        4.6059285117879707     
   17.600000000000001        19.200000000000003        4.6095242178628180     
   17.600000000000001        20.000000000000000        4.6132996866211586     
   17.600000000000001        20.800000000000001        4.6128639866374357     
   17.600000000000001        21.600000000000001        4.6134295448396223     
   17.600000000000001        22.400000000000002        4.6137016292676680     
   17.600000000000001        23.200000000000003        4.6122246885129714     
   17.600000000000001        24.000000000000000        4.6100626287484552     
   17.600000000000001        24.800000000000001        4.6073764976053280     
   17.600000000000001        25.600000000000001        4.6062221182077598     
   17.600000000000001        26.400000000000002        4.6044118191953789     
   17.600000000000001        27.200000000000003        4.6025181267597359     
   17.600000000000001        28.000000000000000        4.5989906671382554     
   17.600000000000001        28.800000000000001        4.5994220363654783     
   17.600000000000001        29.600000000000001        4.5980015480190488     
   17.600000000000001        30.400000000000002        4.5985476480593217     
   17.600000000000001        31.200000000000003        4.5979588184318585     
   17.600000000000001        32.000000000000000        4.5975834226119208     

   18.400000000000002       0.80000000000000004        4.5970182101249915     
   18.400000000000002        1.6000000000000001        4.5966809924224119     
   18.400000000000002        2.4000000000000004        4.5954340169533117     
   18.400000000000002        3.2000000000000002        4.5931688169021578     
   18.400000000000002        4.0000000000000000        4.5922096173193312     
   18.400000000000002        4.8000000000000007        4.5890184291719587     
   18.400000000000002        5.6000000000000005        4.5858990982577703     
   18.400000000000002        6.4000000000000004        4.5838581438302155     
   18.400000000000002        7.2000000000000002        4.5810949240222296     
   18.400000000000002        8.0000000000000000        4.5786153092736663     
   18.400000000000002        8.8000000000000007        4.5766363709947795     
   18.400000000000002        9.6000000000000014        4.5751257694425913     
   18.400000000000002        10.400000000000000        4.5746782211876029     
   18.400000000000002        11.200000000000001        4.5757680255580970     
   18.400000000000002        12.000000000000000        4.5764579766351634     
   18.400000000000002        12.800000000000001        4.5791691616286334     
   18.400000000000002        13.600000000000001        4.5822184726577158     
   18.400000000000002        14.400000000000000        4.5864511681261959     
   18.400000000000002        15.200000000000001        4.5906219493466667     
   18.400000000000002        16.000000000000000        4.5959890280878843     
   18.400000000000002        16.800000000000001        4.6004004249811512     
   18.400000000000002        17.600000000000001        4.6056454009441508     
   18.400000000000002        18.400000000000002        4.6099735031168398     
   18.400000000000002        19.200000000000003        4.6126954177443640     
   18.400000000000002        20.000000000000000        4.6157058488892027     
   18.400000000000002        20.800000000000001        4.6165161285423126     
   18.400000000000002        21.600000000000001        4.6166463190450733     
   18.400000000000002        22.400000000000002        4.6167631837351806     
   18.400000000000002        23.200000000000003        4.6163307349625207     
   18.400000000000002        24.000000000000000        4.6133584209138334     
   18.400000000000002        24.800000000000001        4.6097861980015615     
   18.400000000000002        25.600000000000001        4.6067530117489390     
   18.400000000000002        26.400000000000002        4.6053855290175409     
   18.400000000000002        27.200000000000003        4.6033977621679840     
   18.400000000000002        28.000000000000000        4.6014111073989463     
   18.400000000000002        28.800000000000001        4.5998214861751254     
   18.400000000000002        29.600000000000001        4.5990434163404323     
   18.400000000000002        30.400000000000002        4.5983984663476951     
   18.400000000000002        31.200000000000003        4.5968459975380140     
   18.400000000000002        32.000000000000000        4.5973601311637324     

   19.200000000000003       0.80000000000000004        4.5971120649449393     
   19.200000000000003        1.6000000000000001        4.5952655785781573     
   19.200000000000003        2.4000000000000004        4.5959365089216817     
   19.200000000000003        3.2000000000000002        4.5947817774941990     
   19.200000000000003        4.0000000000000000        4.5933713977349901     
   19.200000000000003        4.8000000000000007        4.5906050307991695     
   19.200000000000003        5.6000000000000005        4.5891066532036806     
   19.200000000000003        6.4000000000000004        4.5853826310661141     
   19.200000000000003        7.2000000000000002        4.5837576730809886     
   19.200000000000003        8.0000000000000000        4.5805792362787203     
   19.200000000000003        8.8000000000000007        4.5784893063885512     
   19.200000000000003        9.6000000000000014        4.5784519232437617     
   19.200000000000003        10.400000000000000        4.5775013663529247     
   19.200000000000003        11.200000000000001        4.5765302337965243     
   19.200000000000003        12.000000000000000        4.5789053414796204     
   19.200000000000003        12.800000000000001        4.5811125539265767     
   19.200000000000003        13.600000000000001        4.5856812704522181     
   19.200000000000003        14.400000000000000        4.5885353707026288     
   19.200000000000003        15.200000000000001        4.5950633171764652     
   19.200000000000003        16.000000000000000        4.5997744079890088     
   19.200000000000003        16.800000000000001        4.6051892581402152     
   19.200000000000003        17.600000000000001        4.6102797565106943     
   19.200000000000003        18.400000000000002        4.6141309692006240     
   19.200000000000003        19.200000000000003        4.6179605092096478     
   19.200000000000003        20.000000000000000        4.6204315073416069     
   19.200000000000003        20.800000000000001        4.6220392673924069     
   19.200000000000003        21.600000000000001        4.6212105941624309     
   19.200000000000003        22.400000000000002        4.6203349964715157     
   19.200000000000003        23.200000000000003        4.6171809583957293     
   19.200000000000003        24.000000000000000        4.6166254106938442     
   19.200000000000003        24.800000000000001        4.6131523891809127     
   19.200000000000003        25.600000000000001        4.6097310763863559     
   19.200000000000003        26.400000000000002        4.6073243129160675     
   19.200000000000003        27.200000000000003        4.6052752403141044     
   19.200000000000003        28.000000000000000        4.6021262451122196     
   19.200000000000003        28.800000000000001        4.6012790535180841     
   19.200000000000003        29.600000000000001        4.5996236548791893     
   19.200000000000003        30.400000000000002        4.5986627591171878     
   19.200000000000003        31.200000000000003        4.5980782805157387     
   19.200000000000003        32.000000000000000        4.5974529645139022     

   20.000000000000000       0.80000000000000004        4.5972956245367520     
   20.000000000000000        1.6000000000000001        4.5967499898348834     
   20.000000000000000        2.4000000000000004        4.5960867585579503     
   20.000000000000000        3.2000000000000002        4.5956254497974784     
   20.000000000000000        4.0000000000000000        4.5949061057262650     
   20.000000000000000        4.8000000000000007        4.5924483393833597     
   20.000000000000000        5.6000000000000005        4.5894308803495427     
   20.000000000000000        6.4000000000000004        4.5875567526057219     
   20.000000000000000        7.2000000000000002        4.5851299606587297     
   20.000000000000000        8.0000000000000000        4.5833885388288165     
   20.000000000000000        8.8000000000000007        4.5814248383606548     
   20.000000000000000        9.6000000000000014        4.5793740247562278     
   20.000000000000000        10.400000000000000        4.5803483250900650     
   20.000000000000000        11.200000000000001        4.5800030153651585     
   20.000000000000000        12.000000000000000        4.5814915519868951     
   20.000000000000000        12.800000000000001        4.5848651960960654     
   20.000000000000000        13.600000000000001        4.5895126238601867     
   20.000000000000000        14.400000000000000        4.5923067951577492     
   20.000000000000000        15.200000000000001        4.5976730494977494     
   20.000000000000000        16.000000000000000        4.6024949418785406     
   20.000000000000000        16.800000000000001        4.6085723083734731     
   20.000000000000000        17.600000000000001        4.6134072134544795     
   20.000000000000000        18.400000000000002        4.6177771708857582     
   20.000000000000000        19.200000000000003        4.6214499926280084     
   20.000000000000000        20.000000000000000        4.6252452743949863     
   20.000000000000000        20.800000000000001        4.6253313686298396     
   20.000000000000000        21.600000000000001        4.6247833100738065     
   20.000000000000000        22.400000000000002        4.6231263307664943     
   20.000000000000000        23.200000000000003        4.6218060542928585     
   20.000000000000000        24.000000000000000        4.6196293395271288     
   20.000000000000000        24.800000000000001        4.6151928567648612     
   20.000000000000000        25.600000000000001        4.6117146161876166     
   20.000000000000000        26.400000000000002        4.6076040073825979     
   20.000000000000000        27.200000000000003        4.6043114435137165     
   20.000000000000000        28.000000000000000        4.6028917992810365     
   20.000000000000000        28.800000000000001        4.6026197605927495     
   20.000000000000000        29.600000000000001        4.5995556173895400     
   20.000000000000000        30.400000000000002        4.5974635240122446     
   20.000000000000000        31.200000000000003        4.5980600058251717     
   20.000000000000000        32.000000000000000        4.5988986417848103     

   20.800000000000001       0.80000000000000004        4.5975876472773312     
   20.800000000000001        1.6000000000000001        4.5967945673924611     
   20.800000000000001        2.4000000000000004        4.5968393194672608     
   20.800000000000001        3.2000000000000002        4.5961318053187590     
   20.800000000000001        4.0000000000000000        4.5952448934631791     
   20.800000000000001        4.8000000000000007        4.5943606569719160     
   20.800000000000001        5.6000000000000005        4.5910654707840006     
   20.800000000000001        6.4000000000000004        4.5873379824127873     
   20.800000000000001        7.2000000000000002        4.5876998096828574     
   20.800000000000001        8.0000000000000000        4.5859121184434786     
   20.800000000000001        8.8000000000000007        4.5845830851180720     
   20.800000000000001        9.6000000000000014        4.5835433140888568     
   20.800000000000001        10.400000000000000        4.5843812240782533     
   20.800000000000001        11.200000000000001        4.5836444028762120     
   20.800000000000001        12.000000000000000        4.5852362532887758     
   20.800000000000001        12.800000000000001        4.5881118154314828     
   20.800000000000001        13.600000000000001        4.5913125899680125     
   20.800000000000001        14.400000000000000        4.5974644796260460     
   20.800000000000001        15.200000000000001        4.6009697341424562     
   20.800000000000001        16.000000000000000        4.6063807038578553     
   20.800000000000001        16.800000000000001        4.6117999178623590     
   20.800000000000001        17.600000000000001        4.6166188138105486     
   20.800000000000001        18.400000000000002        4.6207231243435682     
   20.800000000000001        19.200000000000003        4.6247348246781721     
   20.800000000000001        20.000000000000000        4.6262356918353573     
   20.800000000000001        20.800000000000001        4.6275262133077577     
   20.800000000000001        21.600000000000001        4.6277404555503132     
   20.800000000000001        22.400000000000002        4.6249539407553941     
   20.800000000000001        23.200000000000003        4.6237093348701439     
   20.800000000000001        24.000000000000000        4.6205918914090658     
   20.800000000000001        24.800000000000001        4.6166379454638040     
   20.800000000000001        25.600000000000001        4.6120538735874046     
   20.800000000000001        26.400000000000002        4.6098529505784995     
   20.800000000000001        27.200000000000003        4.6062791668582905     
   20.800000000000001        28.000000000000000        4.6035261555052633     
   20.800000000000001        28.800000000000001        4.6013609866618959     
   20.800000000000001        29.600000000000001        4.5997895855130571     
   20.800000000000001        30.400000000000002        4.5986389334358702     
   20.800000000000001        31.200000000000003        4.5986381386240200     
   20.800000000000001        32.000000000000000        4.5974650282835761     

   21.600000000000001       0.80000000000000004        4.5985989442390913     
   21.600000000000001        1.6000000000000001        4.5981790020797648     
   21.600000000000001        2.4000000000000004        4.5977363885899294     
   21.600000000000001        3.2000000000000002        4.5968531876824024     
   21.600000000000001        4.0000000000000000        4.5970181167822908     
   21.600000000000001        4.8000000000000007        4.5955527027826095     
   21.600000000000001        5.6000000000000005        4.5937917944840798     
   21.600000000000001        6.4000000000000004        4.5912676310037606     
   21.600000000000001        7.2000000000000002        4.5902713865947407     
   21.600000000000001        8.0000000000000000        4.5879197270782610     
   21.600000000000001        8.8000000000000007        4.5875007653681994     
   21.600000000000001        9.6000000000000014        4.5867928792921822     
   21.600000000000001        10.400000000000000        4.5845613513299988     
   21.600000000000001        11.200000000000001        4.5869791527147319     
   21.600000000000001        12.000000000000000        4.5890137241329514     
   21.600000000000001        12.800000000000001        4.5915893691805323     
   21.600000000000001        13.600000000000001        4.5948233467997843     
   21.600000000000001        14.400000000000000        4.5986728236903289     
   21.600000000000001        15.200000000000001        4.6036886047907943     
   21.600000000000001        16.000000000000000        4.6091536455028113     
   21.600000000000001        16.800000000000001        4.6137793858928235     
   21.600000000000001        17.600000000000001        4.6187353567232217     
   21.600000000000001        18.400000000000002        4.6231866655283929     
   21.600000000000001        19.200000000000003        4.6263848014043250     
   21.600000000000001        20.000000000000000        4.6291447009719304     
   21.600000000000001        20.800000000000001        4.6281495800719208     
   21.600000000000001        21.600000000000001        4.6284457657828604     
   21.600000000000001        22.400000000000002        4.6276030197704596     
   21.600000000000001        23.200000000000003        4.6236871268461934     
   21.600000000000001        24.000000000000000        4.6213938107770156     
   21.600000000000001        24.800000000000001        4.6179961308334887     
   21.600000000000001        25.600000000000001        4.6144235810643295     
   21.600000000000001        26.400000000000002        4.6095402172479334     
   21.600000000000001        27.200000000000003        4.6060970397014387     
   21.600000000000001        28.000000000000000        4.6044384672036589     
   21.600000000000001        28.800000000000001        4.6005962909863163     
   21.600000000000001        29.600000000000001        4.5994956530210720     
   21.600000000000001        30.400000000000002        4.5990298603783124     
   21.600000000000001        31.200000000000003        4.5981788735303262     
   21.600000000000001        32.000000000000000        4.5985693707908659     

   22.400000000000002       0.80000000000000004        4.5991075015416767     
   22.400000000000002        1.6000000000000001        4.5993128495991353     
   22.400000000000002        2.4000000000000004        4.5971343193570995     
   22.400000000000002        3.2000000000000002        4.5985026319720204     
   22.400000000000002        4.0000000000000000        4.5980703770689608     
   22.400000000000002        4.8000000000000007        4.5975798000328760     
   22.400000000000002        5.6000000000000005        4.5936617638555264     
   22.400000000000002        6.4000000000000004        4.5942838127596026     
   22.400000000000002        7.2000000000000002        4.5936602448292652     
   22.400000000000002        8.0000000000000000        4.5903784581169775     
   22.400000000000002        8.8000000000000007        4.5892100626158676     
   22.400000000000002        9.6000000000000014        4.5894650608841951     
   22.400000000000002        10.400000000000000        4.5897921803798738     
   22.400000000000002        11.200000000000001        4.5897216564485843     
   22.400000000000002        12.000000000000000        4.5913765073624742     
   22.400000000000002        12.800000000000001        4.5939704199537887     
   22.400000000000002        13.600000000000001        4.5970249493192492     
   22.400000000000002        14.400000000000000        4.6011843909372763     
   22.400000000000002        15.200000000000001        4.6064290019828720     
   22.400000000000002        16.000000000000000        4.6112475580317840     
   22.400000000000002        16.800000000000001        4.6128218174749742     
   22.400000000000002        17.600000000000001        4.6202226933128365     
   22.400000000000002        18.400000000000002        4.6241701497217012     
   22.400000000000002        19.200000000000003        4.6276636558935778     
   22.400000000000002        20.000000000000000        4.6288485252699747     
   22.400000000000002        20.800000000000001        4.6312846740157658     
   22.400000000000002        21.600000000000001        4.6312987945164288     
   22.400000000000002        22.400000000000002        4.6290846409724926     
   22.400000000000002        23.200000000000003        4.6258075888795211     
   22.400000000000002        24.000000000000000        4.6222706757331009     
   22.400000000000002        24.800000000000001        4.6198028735606105     
   22.400000000000002        25.600000000000001        4.6137608671737036     
   22.400000000000002        26.400000000000002        4.6104452940890228     
   22.400000000000002        27.200000000000003        4.6066886046982605     
   22.400000000000002        28.000000000000000        4.6044400610114131     
   22.400000000000002        28.800000000000001        4.6004727011718325     
   22.400000000000002        29.600000000000001        4.6003851351376479     
   22.400000000000002        30.400000000000002        4.5991683874202813     
   22.400000000000002        31.200000000000003        4.5988973262956065     
   22.400000000000002        32.000000000000000        4.5986900581260324     

   23.200000000000003       0.80000000000000004        4.5987655802514249     
   23.200000000000003        1.6000000000000001        4.5986193821819068     
   23.200000000000003        2.4000000000000004        4.5997936176660614     
   23.200000000000003        3.2000000000000002        4.5997516255022743     
   23.200000000000003        4.0000000000000000        4.5987392629062862     
   23.200000000000003        4.8000000000000007        4.5983994636343875     
   23.200000000000003        5.6000000000000005        4.5970987558859600     
   23.200000000000003        6.4000000000000004        4.5954536228947367     
   23.200000000000003        7.2000000000000002        4.5946202883860918     
   23.200000000000003        8.0000000000000000        4.5930449934943010     
   23.200000000000003        8.8000000000000007        4.5919187843709404     
   23.200000000000003        9.6000000000000014        4.5914132046748417     
   23.200000000000003        10.400000000000000        4.5915369239329005     
   23.200000000000003        11.200000000000001        4.5919151273921974     
   23.200000000000003        12.000000000000000        4.5933617977779271     
   23.200000000000003        12.800000000000001        4.5955891856947364     
   23.200000000000003        13.600000000000001        4.5989051146496411     
   23.200000000000003        14.400000000000000        4.6034969090309028     
   23.200000000000003        15.200000000000001        4.6070231108005295     
   23.200000000000003        16.000000000000000        4.6116712019785195     
   23.200000000000003        16.800000000000001        4.6182659274917084     
   23.200000000000003        17.600000000000001        4.6207271509217955     
   23.200000000000003        18.400000000000002        4.6242805364047497     
   23.200000000000003        19.200000000000003        4.6271077738780164     
   23.200000000000003        20.000000000000000        4.6288754540584707     
   23.200000000000003        20.800000000000001        4.6293925837948082     
   23.200000000000003        21.600000000000001        4.6287057986443330     
   23.200000000000003        22.400000000000002        4.6271383209448365     
   23.200000000000003        23.200000000000003        4.6237108112636252     
   23.200000000000003        24.000000000000000        4.6212691285120284     
   23.200000000000003        24.800000000000001        4.6164435944810442     
   23.200000000000003        25.600000000000001        4.6138613501576655     
   23.200000000000003        26.400000000000002        4.6096746976582210     
   23.200000000000003        27.200000000000003        4.6060720302559499     
   23.200000000000003        28.000000000000000        4.6036827454143916     
   23.200000000000003        28.800000000000001        4.6017304579459504     
   23.200000000000003        29.600000000000001        4.6000735555229362     
   23.200000000000003        30.400000000000002        4.5994178372672367     
   23.200000000000003        31.200000000000003        4.5984369211221932     
   23.200000000000003        32.000000000000000        4.5975329697595599     

   24.000000000000000       0.80000000000000004        4.5986966828175877     
   24.000000000000000        1.6000000000000001        4.5982249005421219     
   24.000000000000000        2.4000000000000004        4.5994776052172721     
   24.000000000000000        3.2000000000000002        4.5995775664831244     
   24.000000000000000        4.0000000000000000        4.5999574673196255     
   24.000000000000000        4.8000000000000007        4.5991603622570567     
   24.000000000000000        5.6000000000000005        4.5977809216966765     
   24.000000000000000        6.4000000000000004        4.5973460790861216     
   24.000000000000000        7.2000000000000002        4.5957038362828220     
   24.000000000000000        8.0000000000000000        4.5948537331842152     
   24.000000000000000        8.8000000000000007        4.5940796834067212     
   24.000000000000000        9.6000000000000014        4.5934548118750991     
   24.000000000000000        10.400000000000000        4.5943492515794357     
   24.000000000000000        11.200000000000001        4.5934839849336786     
   24.000000000000000        12.000000000000000        4.5954088477694164     
   24.000000000000000        12.800000000000001        4.5977319841117437     
   24.000000000000000        13.600000000000001        4.6020080193191486     
   24.000000000000000        14.400000000000000        4.6023856659454934     
   24.000000000000000        15.200000000000001        4.6076174888101997     
   24.000000000000000        16.000000000000000        4.6122008614958938     
   24.000000000000000        16.800000000000001        4.6164244103281371     
   24.000000000000000        17.600000000000001        4.6196018121981837     
   24.000000000000000        18.400000000000002        4.6223690483691344     
   24.000000000000000        19.200000000000003        4.6252017060573891     
   24.000000000000000        20.000000000000000        4.6273828214407065     
   24.000000000000000        20.800000000000001        4.6273943755959319     
   24.000000000000000        21.600000000000001        4.6268666447046956     
   24.000000000000000        22.400000000000002        4.6247870420558481     
   24.000000000000000        23.200000000000003        4.6227941144442752     
   24.000000000000000        24.000000000000000        4.6198107443332184     
   24.000000000000000        24.800000000000001        4.6162838930770018     
   24.000000000000000        25.600000000000001        4.6124969098033137     
   24.000000000000000        26.400000000000002        4.6098480992093718     
   24.000000000000000        27.200000000000003        4.6052591594624879     
   24.000000000000000        28.000000000000000        4.6027178469307843     
   24.000000000000000        28.800000000000001        4.6014484079755844     
   24.000000000000000        29.600000000000001        4.5996709828929783     
   24.000000000000000        30.400000000000002        4.5997002251193067     
   24.000000000000000        31.200000000000003        4.5985896272271081     
   24.000000000000000        32.000000000000000        4.5987130820738216     

   24.800000000000001       0.80000000000000004        4.5989756319499371     
   24.800000000000001        1.6000000000000001        4.5984073825995706     
   24.800000000000001        2.4000000000000004        4.5997709668009774     
   24.800000000000001        3.2000000000000002        4.5999189039834549     
   24.800000000000001        4.0000000000000000        4.6000590839151512     
   24.800000000000001        4.8000000000000007        4.5999592578416433     
   24.800000000000001        5.6000000000000005        4.6005232571875778     
   24.800000000000001        6.4000000000000004        4.5980094240793017     
   24.800000000000001        7.2000000000000002        4.5978160663558825     
   24.800000000000001        8.0000000000000000        4.5965184624602218     
   24.800000000000001        8.8000000000000007        4.5960068805163674     
   24.800000000000001        9.6000000000000014        4.5953163474817460     
   24.800000000000001        10.400000000000000        4.5949597269635989     
   24.800000000000001        11.200000000000001        4.5950178343079608     
   24.800000000000001        12.000000000000000        4.5976561389615886     
   24.800000000000001        12.800000000000001        4.5989781367450675     
   24.800000000000001        13.600000000000001        4.6008880892764523     
   24.800000000000001        14.400000000000000        4.6034074972067875     
   24.800000000000001        15.200000000000001        4.6067865256699463     
   24.800000000000001        16.000000000000000        4.6113802482738517     
   24.800000000000001        16.800000000000001        4.6146873539323030     
   24.800000000000001        17.600000000000001        4.6191189408202744     
   24.800000000000001        18.400000000000002        4.6219116569597238     
   24.800000000000001        19.200000000000003        4.6236189342489871     
   24.800000000000001        20.000000000000000        4.6254358910074309     
   24.800000000000001        20.800000000000001        4.6248636447399871     
   24.800000000000001        21.600000000000001        4.6239596991943541     
   24.800000000000001        22.400000000000002        4.6225142213774140     
   24.800000000000001        23.200000000000003        4.6205270862826842     
   24.800000000000001        24.000000000000000        4.6182105931843145     
   24.800000000000001        24.800000000000001        4.6129841973464485     
   24.800000000000001        25.600000000000001        4.6108155306156062     
   24.800000000000001        26.400000000000002        4.6074196907004099     
   24.800000000000001        27.200000000000003        4.6050273693658861     
   24.800000000000001        28.000000000000000        4.6027349232612149     
   24.800000000000001        28.800000000000001        4.5999659247161429     
   24.800000000000001        29.600000000000001        4.5988072282603758     
   24.800000000000001        30.400000000000002        4.5984590967648380     
   24.800000000000001        31.200000000000003        4.5988230709872120     
   24.800000000000001        32.000000000000000        4.5983233225105327     

   25.600000000000001       0.80000000000000004        4.5987223311990180     
   25.600000000000001        1.6000000000000001        4.6005653501482087     
   25.600000000000001        2.4000000000000004        4.6011797138054478     
   25.600000000000001        3.2000000000000002        4.5998339319590000     
   25.600000000000001        4.0000000000000000        4.6003472415566131     
   25.600000000000001        4.8000000000000007        4.6003685787940007     
   25.600000000000001        5.6000000000000005        4.6007395278640928     
   25.600000000000001        6.4000000000000004        4.5997399328875224     
   25.600000000000001        7.2000000000000002        4.5989385778409595     
   25.600000000000001        8.0000000000000000        4.5980875350819588     
   25.600000000000001        8.8000000000000007        4.5972263240204905     
   25.600000000000001        9.6000000000000014        4.5968307543894493     
   25.600000000000001        10.400000000000000        4.5966286375689425     
   25.600000000000001        11.200000000000001        4.5966248234934382     
   25.600000000000001        12.000000000000000        4.5977974747624835     
   25.600000000000001        12.800000000000001        4.5984824282598291     
   25.600000000000001        13.600000000000001        4.6013296993680086     
   25.600000000000001        14.400000000000000        4.6044310438787708     
   25.600000000000001        15.200000000000001        4.6066830833816255     
   25.600000000000001        16.000000000000000        4.6101999598520571     
   25.600000000000001        16.800000000000001        4.6129348637762178     
   25.600000000000001        17.600000000000001        4.6149239241134534     
   25.600000000000001        18.400000000000002        4.6191867750525715     
   25.600000000000001        19.200000000000003        4.6202283985519523     
   25.600000000000001        20.000000000000000        4.6218300018426968     
   25.600000000000001        20.800000000000001        4.6219036921773649     
   25.600000000000001        21.600000000000001        4.6217806604662721     
   25.600000000000001        22.400000000000002        4.6194637745962908     
   25.600000000000001        23.200000000000003        4.6181977445963822     
   25.600000000000001        24.000000000000000        4.6144250751342950     
   25.600000000000001        24.800000000000001        4.6106777153850196     
   25.600000000000001        25.600000000000001        4.6081868977926401     
   25.600000000000001        26.400000000000002        4.6052890697721143     
   25.600000000000001        27.200000000000003        4.6033683925912197     
   25.600000000000001        28.000000000000000        4.6012642656467779     
   25.600000000000001        28.800000000000001        4.5994246082722254     
   25.600000000000001        29.600000000000001        4.5981323162719372     
   25.600000000000001        30.400000000000002        4.5973939033086966     
   25.600000000000001        31.200000000000003        4.5973880544011250     
   25.600000000000001        32.000000000000000        4.5980783989971803     

   26.400000000000002       0.80000000000000004        4.5984681741026714     
   26.400000000000002        1.6000000000000001        4.5991250391427245     
   26.400000000000002        2.4000000000000004        4.5996471658855800     
   26.400000000000002        3.2000000000000002        4.6013982120740895     
   26.400000000000002        4.0000000000000000        4.6005730060520627     
   26.400000000000002        4.8000000000000007        4.6010242016712928     
   26.400000000000002        5.6000000000000005        4.5993306043142432     
   26.400000000000002        6.4000000000000004        4.5995878955625580     
   26.400000000000002        7.2000000000000002        4.5996507462061684     
   26.400000000000002        8.0000000000000000        4.5991454252300787     
   26.400000000000002        8.8000000000000007        4.5986037358540424     
   26.400000000000002        9.6000000000000014        4.5979571054405080     
   26.400000000000002        10.400000000000000        4.5980842314478689     
   26.400000000000002        11.200000000000001        4.5971062813143044     
   26.400000000000002        12.000000000000000        4.5983429966624012     
   26.400000000000002        12.800000000000001        4.5994483954014216     
   26.400000000000002        13.600000000000001        4.6002304452149518     
   26.400000000000002        14.400000000000000        4.6025140573151697     
   26.400000000000002        15.200000000000001        4.6048712157287754     
   26.400000000000002        16.000000000000000        4.6084237205158329     
   26.400000000000002        16.800000000000001        4.6109110484579467     
   26.400000000000002        17.600000000000001        4.6136056844212776     
   26.400000000000002        18.400000000000002        4.6156468708783720     
   26.400000000000002        19.200000000000003        4.6166473537126897     
   26.400000000000002        20.000000000000000        4.6176480624012175     
   26.400000000000002        20.800000000000001        4.6203079791695147     
   26.400000000000002        21.600000000000001        4.6172746222727161     
   26.400000000000002        22.400000000000002        4.6164355056765745     
   26.400000000000002        23.200000000000003        4.6138072353386814     
   26.400000000000002        24.000000000000000        4.6121955245668174     
   26.400000000000002        24.800000000000001        4.6095782801433529     
   26.400000000000002        25.600000000000001        4.6059628002977737     
   26.400000000000002        26.400000000000002        4.6044861582926080     
   26.400000000000002        27.200000000000003        4.6010606961809284     
   26.400000000000002        28.000000000000000        4.5994832220709911     
   26.400000000000002        28.800000000000001        4.5976707181137826     
   26.400000000000002        29.600000000000001        4.5979013396642090     
   26.400000000000002        30.400000000000002        4.5980109762043959     
   26.400000000000002        31.200000000000003        4.5977067058315306     
   26.400000000000002        32.000000000000000        4.5975221127529693     

   27.200000000000003       0.80000000000000004        4.5985688754161460     
   27.200000000000003        1.6000000000000001        4.5994954947864288     
   27.200000000000003        2.4000000000000004        4.6002582316374125     
   27.200000000000003        3.2000000000000002        4.6008058271482488     
   27.200000000000003        4.0000000000000000        4.6003991815740246     
   27.200000000000003        4.8000000000000007        4.6012999325515862     
   27.200000000000003        5.6000000000000005        4.6013356525881006     
   27.200000000000003        6.4000000000000004        4.6012853557680931     
   27.200000000000003        7.2000000000000002        4.6001266998743695     
   27.200000000000003        8.0000000000000000        4.5992318268233294     
   27.200000000000003        8.8000000000000007        4.5989301294035307     
   27.200000000000003        9.6000000000000014        4.5984237076138550     
   27.200000000000003        10.400000000000000        4.5982016348019750     
   27.200000000000003        11.200000000000001        4.5986541109569981     
   27.200000000000003        12.000000000000000        4.5985184705739286     
   27.200000000000003        12.800000000000001        4.5985169704401532     
   27.200000000000003        13.600000000000001        4.6018343140645710     
   27.200000000000003        14.400000000000000        4.6028591991159589     
   27.200000000000003        15.200000000000001        4.6044290136749240     
   27.200000000000003        16.000000000000000        4.6059060171174417     
   27.200000000000003        16.800000000000001        4.6079314809899161     
   27.200000000000003        17.600000000000001        4.6101724769452996     
   27.200000000000003        18.400000000000002        4.6112021815922430     
   27.200000000000003        19.200000000000003        4.6130317419559415     
   27.200000000000003        20.000000000000000        4.6134245820922670     
   27.200000000000003        20.800000000000001        4.6143360747982696     
   27.200000000000003        21.600000000000001        4.6139978870944045     
   27.200000000000003        22.400000000000002        4.6121536502541485     
   27.200000000000003        23.200000000000003        4.6106347212328798     
   27.200000000000003        24.000000000000000        4.6097342415694822     
   27.200000000000003        24.800000000000001        4.6070933744580280     
   27.200000000000003        25.600000000000001        4.6043224734725232     
   27.200000000000003        26.400000000000002        4.6029743364531042     
   27.200000000000003        27.200000000000003        4.6010675515621795     
   27.200000000000003        28.000000000000000        4.5994790282244082     
   27.200000000000003        28.800000000000001        4.5976775677520427     
   27.200000000000003        29.600000000000001        4.5976725499593201     
   27.200000000000003        30.400000000000002        4.5982889566772105     
   27.200000000000003        31.200000000000003        4.5976329108384988     
   27.200000000000003        32.000000000000000        4.5974569357116266     

   28.000000000000000       0.80000000000000004        4.5987586323288063     
   28.000000000000000        1.6000000000000001        4.5992129966360666     
   28.000000000000000        2.4000000000000004        4.6007780935897165     
   28.000000000000000        3.2000000000000002        4.6011683697304298     
   28.000000000000000        4.0000000000000000        4.6014677963457649     
   28.000000000000000        4.8000000000000007        4.6029373369976856     
   28.000000000000000        5.6000000000000005        4.6017925801675492     
   28.000000000000000        6.4000000000000004        4.6015186881034289     
   28.000000000000000        7.2000000000000002        4.6007822446027218     
   28.000000000000000        8.0000000000000000        4.6003133833313461     
   28.000000000000000        8.8000000000000007        4.6001081398745649     
   28.000000000000000        9.6000000000000014        4.5988962739732786     
   28.000000000000000        10.400000000000000        4.5990978773148878     
   28.000000000000000        11.200000000000001        4.5986643996041012     
   28.000000000000000        12.000000000000000        4.5983516456838363     
   28.000000000000000        12.800000000000001        4.5993832489362019     
   28.000000000000000        13.600000000000001        4.5988233267170449     
   28.000000000000000        14.400000000000000        4.6005856164255237     
   28.000000000000000        15.200000000000001        4.6021113351332161     
   28.000000000000000        16.000000000000000        4.6048874475601913     
   28.000000000000000        16.800000000000001        4.6055650125875456     
   28.000000000000000        17.600000000000001        4.6064830272024553     
   28.000000000000000        18.400000000000002        4.6080306423413999     
   28.000000000000000        19.200000000000003        4.6099168443347232     
   28.000000000000000        20.000000000000000        4.6099843146181660     
   28.000000000000000        20.800000000000001        4.6101652434089342     
   28.000000000000000        21.600000000000001        4.6094574510691277     
   28.000000000000000        22.400000000000002        4.6104548633842386     
   28.000000000000000        23.200000000000003        4.6075081666576541     
   28.000000000000000        24.000000000000000        4.6058651983781838     
   28.000000000000000        24.800000000000001        4.6047019408065371     
   28.000000000000000        25.600000000000001        4.6022087780248633     
   28.000000000000000        26.400000000000002        4.6003036177840331     
   28.000000000000000        27.200000000000003        4.5983785856566888     
   28.000000000000000        28.000000000000000        4.5982101264378326     
   28.000000000000000        28.800000000000001        4.5972224229041521     
   28.000000000000000        29.600000000000001        4.5971671164502359     
   28.000000000000000        30.400000000000002        4.5971238299442794     
   28.000000000000000        31.200000000000003        4.5976608613954886     
   28.000000000000000        32.000000000000000        4.5979454298115696     

   28.800000000000001       0.80000000000000004        4.5988789838306516     
   28.800000000000001        1.6000000000000001        4.6002350088357664     
   28.800000000000001        2.4000000000000004        4.6006553067519906     
   28.800000000000001        3.2000000000000002        4.6009481977347431     
   28.800000000000001        4.0000000000000000        4.6004345948182630     
   28.800000000000001        4.8000000000000007        4.6018322357188115     
   28.800000000000001        5.6000000000000005        4.6018974360652090     
   28.800000000000001        6.4000000000000004        4.6013787124631182     
   28.800000000000001        7.2000000000000002        4.6001772249314943     
   28.800000000000001        8.0000000000000000        4.6002539030520015     
   28.800000000000001        8.8000000000000007        4.6002502074482177     
   28.800000000000001        9.6000000000000014        4.5985084245990748     
   28.800000000000001        10.400000000000000        4.5989192383320336     
   28.800000000000001        11.200000000000001        4.5986848944072962     
   28.800000000000001        12.000000000000000        4.5986244400337579     
   28.800000000000001        12.800000000000001        4.5983726527146125     
   28.800000000000001        13.600000000000001        4.5991463497953129     
   28.800000000000001        14.400000000000000        4.5994376691241445     
   28.800000000000001        15.200000000000001        4.6020272684176327     
   28.800000000000001        16.000000000000000        4.6024122097870057     
   28.800000000000001        16.800000000000001        4.6010442001402359     
   28.800000000000001        17.600000000000001        4.6029333149458527     
   28.800000000000001        18.400000000000002        4.6051379744752934     
   28.800000000000001        19.200000000000003        4.6063719479261938     
   28.800000000000001        20.000000000000000        4.6065399267329274     
   28.800000000000001        20.800000000000001        4.6053875612992563     
   28.800000000000001        21.600000000000001        4.6048971166013288     
   28.800000000000001        22.400000000000002        4.6054358971914953     
   28.800000000000001        23.200000000000003        4.6038438761622231     
   28.800000000000001        24.000000000000000        4.6032098934671053     
   28.800000000000001        24.800000000000001        4.6015194874733076     
   28.800000000000001        25.600000000000001        4.6001286205741669     
   28.800000000000001        26.400000000000002        4.5981998153956738     
   28.800000000000001        27.200000000000003        4.5987682391225633     
   28.800000000000001        28.000000000000000        4.5971053031938975     
   28.800000000000001        28.800000000000001        4.5968686671163805     
   28.800000000000001        29.600000000000001        4.5971858270990138     
   28.800000000000001        30.400000000000002        4.5972027499257893     
   28.800000000000001        31.200000000000003        4.5978763168657668     
   28.800000000000001        32.000000000000000        4.5979089760882212     

   29.600000000000001       0.80000000000000004        4.5988369027607572     
   29.600000000000001        1.6000000000000001        4.6008125824229378     
   29.600000000000001        2.4000000000000004        4.6004349865138732     
   29.600000000000001        3.2000000000000002        4.6011384441457972     
   29.600000000000001        4.0000000000000000        4.6011745970261586     
   29.600000000000001        4.8000000000000007        4.6014675607341209     
   29.600000000000001        5.6000000000000005        4.6018216221886421     
   29.600000000000001        6.4000000000000004        4.6011638630809717     
   29.600000000000001        7.2000000000000002        4.6012027378196132     
   29.600000000000001        8.0000000000000000        4.6008374098553642     
   29.600000000000001        8.8000000000000007        4.6006811472395004     
   29.600000000000001        9.6000000000000014        4.5986102885454585     
   29.600000000000001        10.400000000000000        4.5990858339831675     
   29.600000000000001        11.200000000000001        4.5989797104609380     
   29.600000000000001        12.000000000000000        4.5988050499070763     
   29.600000000000001        12.800000000000001        4.5982479931690374     
   29.600000000000001        13.600000000000001        4.5980398803704539     
   29.600000000000001        14.400000000000000        4.5991767309945262     
   29.600000000000001        15.200000000000001        4.5996716492981946     
   29.600000000000001        16.000000000000000        4.6010514566032370     
   29.600000000000001        16.800000000000001        4.6008948799231213     
   29.600000000000001        17.600000000000001        4.6001552963637389     
   29.600000000000001        18.400000000000002        4.6025045119196744     
   29.600000000000001        19.200000000000003        4.6029734590789673     
   29.600000000000001        20.000000000000000        4.6028467960401045     
   29.600000000000001        20.800000000000001        4.6028020307761937     
   29.600000000000001        21.600000000000001        4.6039243095194236     
   29.600000000000001        22.400000000000002        4.6027828062301763     
   29.600000000000001        23.200000000000003        4.6017690252036152     
   29.600000000000001        24.000000000000000        4.6004381269761172     
   29.600000000000001        24.800000000000001        4.5995217318417012     
   29.600000000000001        25.600000000000001        4.5983165021283110     
   29.600000000000001        26.400000000000002        4.5982995464474579     
   29.600000000000001        27.200000000000003        4.5965680105914313     
   29.600000000000001        28.000000000000000        4.5981971807346502     
   29.600000000000001        28.800000000000001        4.5971364745198695     
   29.600000000000001        29.600000000000001        4.5973861390462742     
   29.600000000000001        30.400000000000002        4.5969021604076357     
   29.600000000000001        31.200000000000003        4.5965880666843821     
   29.600000000000001        32.000000000000000        4.5980362230640006     

   30.400000000000002       0.80000000000000004        4.5996611340644051     
   30.400000000000002        1.6000000000000001        4.6000139611481909     
   30.400000000000002        2.4000000000000004        4.6001295159720321     
   30.400000000000002        3.2000000000000002        4.6010621226740200     
   30.400000000000002        4.0000000000000000        4.6012783549529130     
   30.400000000000002        4.8000000000000007        4.6011856919104215     
   30.400000000000002        5.6000000000000005        4.6014835445109252     
   30.400000000000002        6.4000000000000004        4.6015336936338080     
   30.400000000000002        7.2000000000000002        4.6014916447943399     
   30.400000000000002        8.0000000000000000        4.6005816442315517     
   30.400000000000002        8.8000000000000007        4.6001200937696947     
   30.400000000000002        9.6000000000000014        4.6002250949746921     
   30.400000000000002        10.400000000000000        4.5989942408052302     
   30.400000000000002        11.200000000000001        4.5991578013947336     
   30.400000000000002        12.000000000000000        4.5991433244392637     
   30.400000000000002        12.800000000000001        4.5984787667163696     
   30.400000000000002        13.600000000000001        4.5970181369113670     
   30.400000000000002        14.400000000000000        4.5982860788361908     
   30.400000000000002        15.200000000000001        4.5994292992058767     
   30.400000000000002        16.000000000000000        4.5989125268380286     
   30.400000000000002        16.800000000000001        4.5995599232817765     
   30.400000000000002        17.600000000000001        4.5990759025789609     
   30.400000000000002        18.400000000000002        4.6000448351221515     
   30.400000000000002        19.200000000000003        4.6010466244121861     
   30.400000000000002        20.000000000000000        4.6021940354614905     
   30.400000000000002        20.800000000000001        4.6005017524641092     
   30.400000000000002        21.600000000000001        4.6002997798779299     
   30.400000000000002        22.400000000000002        4.6000225770345278     
   30.400000000000002        23.200000000000003        4.5999751829304127     
   30.400000000000002        24.000000000000000        4.5991161079628595     
   30.400000000000002        24.800000000000001        4.5977548455590735     
   30.400000000000002        25.600000000000001        4.5985054871644389     
   30.400000000000002        26.400000000000002        4.5957093478613285     
   30.400000000000002        27.200000000000003        4.5960599853330315     
   30.400000000000002        28.000000000000000        4.5966856702234669     
   30.400000000000002        28.800000000000001        4.5965819842120386     
   30.400000000000002        29.600000000000001        4.5965204437118352     
   30.400000000000002        30.400000000000002        4.5967081544877662     
   30.400000000000002        31.200000000000003        4.5977841369598380     
   30.400000000000002        32.000000000000000        4.5987745367566086     

   31.200000000000003       0.80000000000000004        4.5994778396280624     
   31.200000000000003        1.6000000000000001        4.5991528411686620     
   31.200000000000003        2.4000000000000004        4.6005540191133356     
   31.200000000000003        3.2000000000000002        4.6009328021489777     
   31.200000000000003        4.0000000000000000        4.6010993414337324     
   31.200000000000003        4.8000000000000007        4.6015288487350396     
   31.200000000000003        5.6000000000000005        4.6017074852865809     
   31.200000000000003        6.4000000000000004        4.6008807238938534     
   31.200000000000003        7.2000000000000002        4.6014426233917645     
   31.200000000000003        8.0000000000000000        4.6014695025387402     
   31.200000000000003        8.8000000000000007        4.6006261243934947     
   31.200000000000003        9.6000000000000014        4.5999856763899265     
   31.200000000000003        10.400000000000000        4.6004052493370340     
   31.200000000000003        11.200000000000001        4.5992060487910091     
   31.200000000000003        12.000000000000000        4.5982219343699766     
   31.200000000000003        12.800000000000001        4.5990011648366629     
   31.200000000000003        13.600000000000001        4.5987795545364794     
   31.200000000000003        14.400000000000000        4.5978737272409669     
   31.200000000000003        15.200000000000001        4.5978943385062578     
   31.200000000000003        16.000000000000000        4.5981735379054394     
   31.200000000000003        16.800000000000001        4.5972594532082844     
   31.200000000000003        17.600000000000001        4.5987066613661431     
   31.200000000000003        18.400000000000002        4.5987889764184473     
   31.200000000000003        19.200000000000003        4.5978231493311039     
   31.200000000000003        20.000000000000000        4.5992866739759268     
   31.200000000000003        20.800000000000001        4.5985664092005978     
   31.200000000000003        21.600000000000001        4.5982458387015672     
   31.200000000000003        22.400000000000002        4.5981572870045841     
   31.200000000000003        23.200000000000003        4.5978659677520755     
   31.200000000000003        24.000000000000000        4.5995635057639088     
   31.200000000000003        24.800000000000001        4.5969063427541030     
   31.200000000000003        25.600000000000001        4.5965130030928751     
   31.200000000000003        26.400000000000002        4.5966449806051850     
   31.200000000000003        27.200000000000003        4.5960648122069268     
   31.200000000000003        28.000000000000000        4.5962947181781351     
   31.200000000000003        28.800000000000001        4.5971101826613321     
   31.200000000000003        29.600000000000001        4.5966552075781726     
   31.200000000000003        30.400000000000002        4.5967656088469315     
   31.200000000000003        31.200000000000003        4.5983152404825489     
   31.200000000000003        32.000000000000000        4.5992747888558334     

   32.000000000000000       0.80000000000000004        4.5990286035362447     
   32.000000000000000        1.6000000000000001        4.5998706796321747     
   32.000000000000000        2.4000000000000004        4.6006295369930807     
   32.000000000000000        3.2000000000000002        4.6008826532277336     
   32.000000000000000        4.0000000000000000        4.6012584939527663     
   32.000000000000000        4.8000000000000007        4.6017626187812173     
   32.000000000000000        5.6000000000000005        4.6012908952631033     
   32.000000000000000        6.4000000000000004        4.6009156024697360     
   32.000000000000000        7.2000000000000002        4.6011053539101159     
   32.000000000000000        8.0000000000000000        4.6014156183969392     
   32.000000000000000        8.8000000000000007        4.6011071206124026     
   32.000000000000000        9.6000000000000014        4.6008145534516167     
   32.000000000000000        10.400000000000000        4.5992759618980443     
   32.000000000000000        11.200000000000001        4.5988457896723460     
   32.000000000000000        12.000000000000000        4.5992629000076697     
   32.000000000000000        12.800000000000001        4.5983322865973317     
   32.000000000000000        13.600000000000001        4.5989502532922675     
   32.000000000000000        14.400000000000000        4.5983593294366960     
   32.000000000000000        15.200000000000001        4.5975743192855596     
   32.000000000000000        16.000000000000000        4.5978256839489635     
   32.000000000000000        16.800000000000001        4.5977209466803872     
   32.000000000000000        17.600000000000001        4.5984897605878592     
   32.000000000000000        18.400000000000002        4.5978458168245409     
   32.000000000000000        19.200000000000003        4.5978560222660247     
   32.000000000000000        20.000000000000000        4.5969723023266704     
   32.000000000000000        20.800000000000001        4.5978277016716760     
   32.000000000000000        21.600000000000001        4.5975995064339381     
   32.000000000000000        22.400000000000002        4.5957323632264355     
   32.000000000000000        23.200000000000003        4.5982393232903194     
   32.000000000000000        24.000000000000000        4.5969949793207512     
   32.000000000000000        24.800000000000001        4.5965346963206120     
   32.000000000000000        25.600000000000001        4.5964453717721305     
   32.000000000000000        26.400000000000002        4.5964902771909513     
   32.000000000000000        27.200000000000003        4.5960108545269316     
   32.000000000000000        28.000000000000000        4.5961174116493666     
   32.000000000000000        28.800000000000001        4.5968062751522067     
   32.000000000000000        29.600000000000001        4.5977686237984612     
   32.000000000000000        30.400000000000002        4.5975245564536289     
   32.000000000000000        31.200000000000003        4.5976933166267191     
   32.000000000000000        32.000000000000000        4.5989003759575793     
