# Supplementary material for: A first-principles phase field method for quantitatively predicting multi-composition phase separation without thermodynamic empirical parameter
Source: Nat Commun. 2019 Aug 1;10:3451. doi: 10.1038/s41467-019-11248-z (PMC6671953; doi:10.1038/s41467-019-11248-z)
Supplement: Supplementary file 3 — Source Data [file 41467_2019_11248_MOESM3_ESM.zip › supplementary-files/data-files/Fig.S1/FigS1-a-Ni-60%/out_Ni_10000]

  0.80000000000000004       0.80000000000000004        2.9003439090204077     
  0.80000000000000004        1.6000000000000001        2.9000071535395793     
  0.80000000000000004        2.4000000000000004        2.9001242845341757     
  0.80000000000000004        3.2000000000000002        2.9002979637035105     
  0.80000000000000004        4.0000000000000000        2.9001403472851952     
  0.80000000000000004        4.8000000000000007        2.9008932851285394     
  0.80000000000000004        5.6000000000000005        2.8997664458958123     
  0.80000000000000004        6.4000000000000004        2.8993834618484189     
  0.80000000000000004        7.2000000000000002        2.9002606183889612     
  0.80000000000000004        8.0000000000000000        2.8982803998202167     
  0.80000000000000004        8.8000000000000007        2.8978616527061845     
  0.80000000000000004        9.6000000000000014        2.8971863140956029     
  0.80000000000000004        10.400000000000000        2.8994599050956946     
  0.80000000000000004        11.200000000000001        2.9029531679040561     
  0.80000000000000004        12.000000000000000        2.9081262871584230     
  0.80000000000000004        12.800000000000001        2.9148129473452635     
  0.80000000000000004        13.600000000000001        2.9200821131522945     
  0.80000000000000004        14.400000000000000        2.9247284294962133     
  0.80000000000000004        15.200000000000001        2.9256392579141961     
  0.80000000000000004        16.000000000000000        2.9216341364335929     
  0.80000000000000004        16.800000000000001        2.9129465511604047     
  0.80000000000000004        17.600000000000001        2.8995589666460946     
  0.80000000000000004        18.400000000000002        2.8816531235161289     
  0.80000000000000004        19.200000000000003        2.8604913055865464     
  0.80000000000000004        20.000000000000000        2.8373238864633361     
  0.80000000000000004        20.800000000000001        2.8156932104949872     
  0.80000000000000004        21.600000000000001        2.7970273504527436     
  0.80000000000000004        22.400000000000002        2.7831027449985628     
  0.80000000000000004        23.200000000000003        2.7739839453438355     
  0.80000000000000004        24.000000000000000        2.7736472736412177     
  0.80000000000000004        24.800000000000001        2.7788803963121564     
  0.80000000000000004        25.600000000000001        2.7902186273860825     
  0.80000000000000004        26.400000000000002        2.8050436684931732     
  0.80000000000000004        27.200000000000003        2.8237026200769444     
  0.80000000000000004        28.000000000000000        2.8447386440308486     
  0.80000000000000004        28.800000000000001        2.8649583124932088     
  0.80000000000000004        29.600000000000001        2.8837509865952486     
  0.80000000000000004        30.400000000000002        2.9013977038100003     
  0.80000000000000004        31.200000000000003        2.9153219299519240     
  0.80000000000000004        32.000000000000000        2.9230973120049550     
  0.80000000000000004        32.800000000000004        2.9279528947915261     
  0.80000000000000004        33.600000000000001        2.9253826845784943     
  0.80000000000000004        34.399999999999999        2.9199033533081464     
  0.80000000000000004        35.200000000000003        2.9123346867307558     
  0.80000000000000004        36.000000000000000        2.9050155087595728     
  0.80000000000000004        36.800000000000004        2.8996643923390217     
  0.80000000000000004        37.600000000000001        2.8973899967246650     
  0.80000000000000004        38.400000000000006        2.8993446101481561     
  0.80000000000000004        39.200000000000003        2.9054393583738478     
  0.80000000000000004        40.000000000000000        2.9119136963167307     
  0.80000000000000004        40.800000000000004        2.9191710037950624     
  0.80000000000000004        41.600000000000001        2.9252591821777827     
  0.80000000000000004        42.400000000000006        2.9278749452094099     
  0.80000000000000004        43.200000000000003        2.9256167969267994     
  0.80000000000000004        44.000000000000000        2.9176720447467948     
  0.80000000000000004        44.800000000000004        2.9022353397835254     
  0.80000000000000004        45.600000000000001        2.8800827393800010     
  0.80000000000000004        46.400000000000006        2.8537873546430341     
  0.80000000000000004        47.200000000000003        2.8257554242404055     
  0.80000000000000004        48.000000000000000        2.7991378576915076     
  0.80000000000000004        48.800000000000004        2.7773679477907769     
  0.80000000000000004        49.600000000000001        2.7611448931295346     
  0.80000000000000004        50.400000000000006        2.7507576585389488     
  0.80000000000000004        51.200000000000003        2.7471460535243413     
  0.80000000000000004        52.000000000000000        2.7501745773608115     
  0.80000000000000004        52.800000000000004        2.7598164230131479     
  0.80000000000000004        53.600000000000001        2.7751878215646908     
  0.80000000000000004        54.400000000000006        2.7958939308224529     
  0.80000000000000004        55.200000000000003        2.8220666325998716     
  0.80000000000000004        56.000000000000000        2.8497222375505422     
  0.80000000000000004        56.800000000000004        2.8764496000449107     
  0.80000000000000004        57.600000000000001        2.8995274279883301     
  0.80000000000000004        58.400000000000006        2.9154998976969035     
  0.80000000000000004        59.200000000000003        2.9244900589185474     
  0.80000000000000004        60.000000000000000        2.9277144022316892     
  0.80000000000000004        60.800000000000004        2.9275610258256854     
  0.80000000000000004        61.600000000000001        2.9193141147260224     
  0.80000000000000004        62.400000000000006        2.9133853001083008     
  0.80000000000000004        63.200000000000003        2.9078567075479116     
  0.80000000000000004        64.000000000000000        2.9008740457378992     
  0.80000000000000004        64.799999999999997        2.8956476978729873     
  0.80000000000000004        65.600000000000009        2.8940534598779357     
  0.80000000000000004        66.400000000000006        2.8951864757632357     
  0.80000000000000004        67.200000000000003        2.8969199082071846     
  0.80000000000000004        68.000000000000000        2.9012292253175662     
  0.80000000000000004        68.799999999999997        2.9071222825207692     
  0.80000000000000004        69.600000000000009        2.9145164392890219     
  0.80000000000000004        70.400000000000006        2.9209991389039538     
  0.80000000000000004        71.200000000000003        2.9261516032431620     
  0.80000000000000004        72.000000000000000        2.9312448108922484     
  0.80000000000000004        72.799999999999997        2.9297889128859969     
  0.80000000000000004        73.600000000000009        2.9255934032160584     
  0.80000000000000004        74.400000000000006        2.9165033962797997     
  0.80000000000000004        75.200000000000003        2.9039499394688804     
  0.80000000000000004        76.000000000000000        2.8904601339725855     
  0.80000000000000004        76.800000000000011        2.8749315058652951     
  0.80000000000000004        77.600000000000009        2.8630579016625264     
  0.80000000000000004        78.400000000000006        2.8526792842328978     
  0.80000000000000004        79.200000000000003        2.8460621743908270     
  0.80000000000000004        80.000000000000000        2.8435841261231740     
  0.80000000000000004        80.800000000000011        2.8452906095457164     
  0.80000000000000004        81.600000000000009        2.8508896834938540     
  0.80000000000000004        82.400000000000006        2.8601851984247864     
  0.80000000000000004        83.200000000000003        2.8727331219679342     
  0.80000000000000004        84.000000000000000        2.8873833890765259     
  0.80000000000000004        84.800000000000011        2.9010495934996050     
  0.80000000000000004        85.600000000000009        2.9145086008557390     
  0.80000000000000004        86.400000000000006        2.9231888624722635     
  0.80000000000000004        87.200000000000003        2.9277866659055447     
  0.80000000000000004        88.000000000000000        2.9275057746281559     
  0.80000000000000004        88.800000000000011        2.9251055144344771     
  0.80000000000000004        89.600000000000009        2.9177947808116174     
  0.80000000000000004        90.400000000000006        2.9125561171652645     
  0.80000000000000004        91.200000000000003        2.9083136738611630     
  0.80000000000000004        92.000000000000000        2.9009746097936375     
  0.80000000000000004        92.800000000000011        2.8979870150014579     
  0.80000000000000004        93.600000000000009        2.8961458891008482     
  0.80000000000000004        94.400000000000006        2.8957728480744800     
  0.80000000000000004        95.200000000000003        2.8961684046344631     
  0.80000000000000004        96.000000000000000        2.8966454508546002     
  0.80000000000000004        96.800000000000011        2.8980268674319851     
  0.80000000000000004        97.600000000000009        2.8991668766049585     
  0.80000000000000004        98.400000000000006        2.8995075145162992     
  0.80000000000000004        99.200000000000003        2.9012650496227823     
  0.80000000000000004        100.00000000000000        2.9000101021088303     
  0.80000000000000004        100.80000000000001        2.9002098217170440     
  0.80000000000000004        101.60000000000001        2.9000972588462637     
  0.80000000000000004        102.40000000000001        2.9000338231289011     

   1.6000000000000001       0.80000000000000004        2.9000376437900619     
   1.6000000000000001        1.6000000000000001        2.9000523569180494     
   1.6000000000000001        2.4000000000000004        2.9003658788194291     
   1.6000000000000001        3.2000000000000002        2.9003690526217283     
   1.6000000000000001        4.0000000000000000        2.8997166491433823     
   1.6000000000000001        4.8000000000000007        2.9001076910587540     
   1.6000000000000001        5.6000000000000005        2.9004297142212927     
   1.6000000000000001        6.4000000000000004        2.8996706753471262     
   1.6000000000000001        7.2000000000000002        2.8991701305034936     
   1.6000000000000001        8.0000000000000000        2.8986154898128804     
   1.6000000000000001        8.8000000000000007        2.8979569578923887     
   1.6000000000000001        9.6000000000000014        2.8976179615232285     
   1.6000000000000001        10.400000000000000        2.8982229819006302     
   1.6000000000000001        11.200000000000001        2.8992784525239177     
   1.6000000000000001        12.000000000000000        2.9026398301936247     
   1.6000000000000001        12.800000000000001        2.9083723974118829     
   1.6000000000000001        13.600000000000001        2.9138269575907261     
   1.6000000000000001        14.400000000000000        2.9197489916504176     
   1.6000000000000001        15.200000000000001        2.9240255091886729     
   1.6000000000000001        16.000000000000000        2.9239502105576429     
   1.6000000000000001        16.800000000000001        2.9237419245637177     
   1.6000000000000001        17.600000000000001        2.9196076227418697     
   1.6000000000000001        18.400000000000002        2.9124462567557301     
   1.6000000000000001        19.200000000000003        2.9032690983546852     
   1.6000000000000001        20.000000000000000        2.8926377228125131     
   1.6000000000000001        20.800000000000001        2.8820512953329906     
   1.6000000000000001        21.600000000000001        2.8724398519243057     
   1.6000000000000001        22.400000000000002        2.8645552735436408     
   1.6000000000000001        23.200000000000003        2.8603359997261841     
   1.6000000000000001        24.000000000000000        2.8591561288488916     
   1.6000000000000001        24.800000000000001        2.8614442431888323     
   1.6000000000000001        25.600000000000001        2.8685929626633184     
   1.6000000000000001        26.400000000000002        2.8754021941410506     
   1.6000000000000001        27.200000000000003        2.8852591711296438     
   1.6000000000000001        28.000000000000000        2.8952607692951799     
   1.6000000000000001        28.800000000000001        2.9057376423102421     
   1.6000000000000001        29.600000000000001        2.9141310010195949     
   1.6000000000000001        30.400000000000002        2.9213388617160221     
   1.6000000000000001        31.200000000000003        2.9260296343848342     
   1.6000000000000001        32.000000000000000        2.9274427775866760     
   1.6000000000000001        32.800000000000004        2.9253531262103465     
   1.6000000000000001        33.600000000000001        2.9200865768424595     
   1.6000000000000001        34.399999999999999        2.9124641942204788     
   1.6000000000000001        35.200000000000003        2.9056159402852333     
   1.6000000000000001        36.000000000000000        2.9011351064845372     
   1.6000000000000001        36.800000000000004        2.8977462703626791     
   1.6000000000000001        37.600000000000001        2.8987805968742499     
   1.6000000000000001        38.400000000000006        2.9038693159539899     
   1.6000000000000001        39.200000000000003        2.9109722320862987     
   1.6000000000000001        40.000000000000000        2.9188179977720181     
   1.6000000000000001        40.800000000000004        2.9256132906834456     
   1.6000000000000001        41.600000000000001        2.9280331972842193     
   1.6000000000000001        42.400000000000006        2.9244080107234280     
   1.6000000000000001        43.200000000000003        2.9117296958293442     
   1.6000000000000001        44.000000000000000        2.8887824376084086     
   1.6000000000000001        44.800000000000004        2.8568099259288577     
   1.6000000000000001        45.600000000000001        2.8155439586787794     
   1.6000000000000001        46.400000000000006        2.7713265210539491     
   1.6000000000000001        47.200000000000003        2.7285817238952155     
   1.6000000000000001        48.000000000000000        2.6921515156767817     
   1.6000000000000001        48.800000000000004        2.6637376022166159     
   1.6000000000000001        49.600000000000001        2.6443660742907986     
   1.6000000000000001        50.400000000000006        2.6328217246777954     
   1.6000000000000001        51.200000000000003        2.6284991921918741     
   1.6000000000000001        52.000000000000000        2.6320839727556291     
   1.6000000000000001        52.800000000000004        2.6431767400254023     
   1.6000000000000001        53.600000000000001        2.6618378507274039     
   1.6000000000000001        54.400000000000006        2.6899863035161951     
   1.6000000000000001        55.200000000000003        2.7256340547723941     
   1.6000000000000001        56.000000000000000        2.7680582668628029     
   1.6000000000000001        56.800000000000004        2.8121739749279495     
   1.6000000000000001        57.600000000000001        2.8529163459257041     
   1.6000000000000001        58.400000000000006        2.8852378518001482     
   1.6000000000000001        59.200000000000003        2.9095258609743078     
   1.6000000000000001        60.000000000000000        2.9225982106376942     
   1.6000000000000001        60.800000000000004        2.9269948733884603     
   1.6000000000000001        61.600000000000001        2.9251174785927487     
   1.6000000000000001        62.400000000000006        2.9192838531715708     
   1.6000000000000001        63.200000000000003        2.9129187286007423     
   1.6000000000000001        64.000000000000000        2.9038056978007649     
   1.6000000000000001        64.799999999999997        2.8983713618159928     
   1.6000000000000001        65.600000000000009        2.8980369411885292     
   1.6000000000000001        66.400000000000006        2.8958652893937660     
   1.6000000000000001        67.200000000000003        2.8992335363482424     
   1.6000000000000001        68.000000000000000        2.9049544603036481     
   1.6000000000000001        68.799999999999997        2.9127983681835290     
   1.6000000000000001        69.600000000000009        2.9198690267353893     
   1.6000000000000001        70.400000000000006        2.9257450452481577     
   1.6000000000000001        71.200000000000003        2.9271709884668105     
   1.6000000000000001        72.000000000000000        2.9241518644772881     
   1.6000000000000001        72.799999999999997        2.9152942764019465     
   1.6000000000000001        73.600000000000009        2.8993231694589872     
   1.6000000000000001        74.400000000000006        2.8770846112450572     
   1.6000000000000001        75.200000000000003        2.8500895210338464     
   1.6000000000000001        76.000000000000000        2.8219341816463213     
   1.6000000000000001        76.800000000000011        2.7953642377208077     
   1.6000000000000001        77.600000000000009        2.7745287769224225     
   1.6000000000000001        78.400000000000006        2.7585676297297113     
   1.6000000000000001        79.200000000000003        2.7485883051314923     
   1.6000000000000001        80.000000000000000        2.7452304645865899     
   1.6000000000000001        80.800000000000011        2.7471823866143783     
   1.6000000000000001        81.600000000000009        2.7556828805662659     
   1.6000000000000001        82.400000000000006        2.7700090322012794     
   1.6000000000000001        83.200000000000003        2.7899056726666345     
   1.6000000000000001        84.000000000000000        2.8153195741076464     
   1.6000000000000001        84.800000000000011        2.8413868753276708     
   1.6000000000000001        85.600000000000009        2.8714149742720285     
   1.6000000000000001        86.400000000000006        2.8952479264497861     
   1.6000000000000001        87.200000000000003        2.9124595728989342     
   1.6000000000000001        88.000000000000000        2.9238663414830599     
   1.6000000000000001        88.800000000000011        2.9265630675844294     
   1.6000000000000001        89.600000000000009        2.9247734345391518     
   1.6000000000000001        90.400000000000006        2.9194093053240193     
   1.6000000000000001        91.200000000000003        2.9115547067003069     
   1.6000000000000001        92.000000000000000        2.9050454571855373     
   1.6000000000000001        92.800000000000011        2.9001879279378815     
   1.6000000000000001        93.600000000000009        2.8968269880436228     
   1.6000000000000001        94.400000000000006        2.8952120227766418     
   1.6000000000000001        95.200000000000003        2.8944235346801377     
   1.6000000000000001        96.000000000000000        2.8970462214475265     
   1.6000000000000001        96.800000000000011        2.8966320039652347     
   1.6000000000000001        97.600000000000009        2.8974238462712472     
   1.6000000000000001        98.400000000000006        2.8988534146515637     
   1.6000000000000001        99.200000000000003        2.8994030157591042     
   1.6000000000000001        100.00000000000000        2.8996203707348882     
   1.6000000000000001        100.80000000000001        2.9005465944482980     
   1.6000000000000001        101.60000000000001        2.9000324754709310     
   1.6000000000000001        102.40000000000001        2.9002564780803781     

   2.4000000000000004       0.80000000000000004        2.8984733760880936     
   2.4000000000000004        1.6000000000000001        2.9002429198096049     
   2.4000000000000004        2.4000000000000004        2.9004151049394928     
   2.4000000000000004        3.2000000000000002        2.9003285647151662     
   2.4000000000000004        4.0000000000000000        2.8999381816512368     
   2.4000000000000004        4.8000000000000007        2.9018839432559744     
   2.4000000000000004        5.6000000000000005        2.9006027959741565     
   2.4000000000000004        6.4000000000000004        2.9000062676782177     
   2.4000000000000004        7.2000000000000002        2.8997804521794603     
   2.4000000000000004        8.0000000000000000        2.8989725965387922     
   2.4000000000000004        8.8000000000000007        2.8979808640226858     
   2.4000000000000004        9.6000000000000014        2.8962320496447447     
   2.4000000000000004        10.400000000000000        2.8981130207962535     
   2.4000000000000004        11.200000000000001        2.8977086266371925     
   2.4000000000000004        12.000000000000000        2.8996406040693716     
   2.4000000000000004        12.800000000000001        2.9043807996825279     
   2.4000000000000004        13.600000000000001        2.9073239461357550     
   2.4000000000000004        14.400000000000000        2.9124607365265258     
   2.4000000000000004        15.200000000000001        2.9175999163249586     
   2.4000000000000004        16.000000000000000        2.9217370611234990     
   2.4000000000000004        16.800000000000001        2.9269737534754077     
   2.4000000000000004        17.600000000000001        2.9243072679048709     
   2.4000000000000004        18.400000000000002        2.9244471339931213     
   2.4000000000000004        19.200000000000003        2.9227884062149285     
   2.4000000000000004        20.000000000000000        2.9196095812076153     
   2.4000000000000004        20.800000000000001        2.9159270774418613     
   2.4000000000000004        21.600000000000001        2.9126110306063926     
   2.4000000000000004        22.400000000000002        2.9098546327079817     
   2.4000000000000004        23.200000000000003        2.9072136616829520     
   2.4000000000000004        24.000000000000000        2.9067527334693617     
   2.4000000000000004        24.800000000000001        2.9073611116533469     
   2.4000000000000004        25.600000000000001        2.9089365736891257     
   2.4000000000000004        26.400000000000002        2.9118621794629655     
   2.4000000000000004        27.200000000000003        2.9157435663579601     
   2.4000000000000004        28.000000000000000        2.9192965542577234     
   2.4000000000000004        28.800000000000001        2.9234469481583680     
   2.4000000000000004        29.600000000000001        2.9264492710811014     
   2.4000000000000004        30.400000000000002        2.9275904859017965     
   2.4000000000000004        31.200000000000003        2.9265088955644751     
   2.4000000000000004        32.000000000000000        2.9228937816173275     
   2.4000000000000004        32.800000000000004        2.9191516329264822     
   2.4000000000000004        33.600000000000001        2.9120064980364528     
   2.4000000000000004        34.399999999999999        2.9057445300437821     
   2.4000000000000004        35.200000000000003        2.9005173737246945     
   2.4000000000000004        36.000000000000000        2.8970969782786198     
   2.4000000000000004        36.800000000000004        2.8974891834698533     
   2.4000000000000004        37.600000000000001        2.9013807862139376     
   2.4000000000000004        38.400000000000006        2.9090034625863548     
   2.4000000000000004        39.200000000000003        2.9178109088944999     
   2.4000000000000004        40.000000000000000        2.9250266013475730     
   2.4000000000000004        40.800000000000004        2.9285166489679981     
   2.4000000000000004        41.600000000000001        2.9245177739269645     
   2.4000000000000004        42.400000000000006        2.9096804302504302     
   2.4000000000000004        43.200000000000003        2.8815171826110357     
   2.4000000000000004        44.000000000000000        2.8401520448954183     
   2.4000000000000004        44.800000000000004        2.7862185959255799     
   2.4000000000000004        45.600000000000001        2.7265858235890001     
   2.4000000000000004        46.400000000000006        2.6677982673011020     
   2.4000000000000004        47.200000000000003        2.6170752899133181     
   2.4000000000000004        48.000000000000000        2.5795653399798919     
   2.4000000000000004        48.800000000000004        2.5542438735986721     
   2.4000000000000004        49.600000000000001        2.5382804034774726     
   2.4000000000000004        50.400000000000006        2.5286620236674966     
   2.4000000000000004        51.200000000000003        2.5253005864902893     
   2.4000000000000004        52.000000000000000        2.5296435180742161     
   2.4000000000000004        52.800000000000004        2.5398025430562075     
   2.4000000000000004        53.600000000000001        2.5556461787416502     
   2.4000000000000004        54.400000000000006        2.5808101244949793     
   2.4000000000000004        55.200000000000003        2.6185453895525437     
   2.4000000000000004        56.000000000000000        2.6684306307305135     
   2.4000000000000004        56.800000000000004        2.7253476422756582     
   2.4000000000000004        57.600000000000001        2.7841104284054730     
   2.4000000000000004        58.400000000000006        2.8356437822804104     
   2.4000000000000004        59.200000000000003        2.8791207596336394     
   2.4000000000000004        60.000000000000000        2.9068813554606221     
   2.4000000000000004        60.800000000000004        2.9221654884420323     
   2.4000000000000004        61.600000000000001        2.9267656808743987     
   2.4000000000000004        62.400000000000006        2.9239807000989626     
   2.4000000000000004        63.200000000000003        2.9167915767969959     
   2.4000000000000004        64.000000000000000        2.9088106665846145     
   2.4000000000000004        64.799999999999997        2.9016784013333301     
   2.4000000000000004        65.600000000000009        2.8980061637730321     
   2.4000000000000004        66.400000000000006        2.8987860004114805     
   2.4000000000000004        67.200000000000003        2.9033049693700677     
   2.4000000000000004        68.000000000000000        2.9101287038166279     
   2.4000000000000004        68.799999999999997        2.9185749176838649     
   2.4000000000000004        69.600000000000009        2.9238822073469244     
   2.4000000000000004        70.400000000000006        2.9274731474654998     
   2.4000000000000004        71.200000000000003        2.9218253495977713     
   2.4000000000000004        72.000000000000000        2.9078592763557776     
   2.4000000000000004        72.799999999999997        2.8841175140817730     
   2.4000000000000004        73.600000000000009        2.8511941978297202     
   2.4000000000000004        74.400000000000006        2.8104793286076863     
   2.4000000000000004        75.200000000000003        2.7654350908540910     
   2.4000000000000004        76.000000000000000        2.7248439152294130     
   2.4000000000000004        76.800000000000011        2.6888251799675427     
   2.4000000000000004        77.600000000000009        2.6609154621392359     
   2.4000000000000004        78.400000000000006        2.6412885762857385     
   2.4000000000000004        79.200000000000003        2.6293471422893986     
   2.4000000000000004        80.000000000000000        2.6254274171153265     
   2.4000000000000004        80.800000000000011        2.6276667828531890     
   2.4000000000000004        81.600000000000009        2.6364881978778194     
   2.4000000000000004        82.400000000000006        2.6524757322216814     
   2.4000000000000004        83.200000000000003        2.6763325618782181     
   2.4000000000000004        84.000000000000000        2.7094201827977180     
   2.4000000000000004        84.800000000000011        2.7509072242131736     
   2.4000000000000004        85.600000000000009        2.7974896794815471     
   2.4000000000000004        86.400000000000006        2.8408242532437473     
   2.4000000000000004        87.200000000000003        2.8783893055417695     
   2.4000000000000004        88.000000000000000        2.9052921658515918     
   2.4000000000000004        88.800000000000011        2.9205050460246964     
   2.4000000000000004        89.600000000000009        2.9261759578329722     
   2.4000000000000004        90.400000000000006        2.9246324172229561     
   2.4000000000000004        91.200000000000003        2.9185802051494827     
   2.4000000000000004        92.000000000000000        2.9111629927734319     
   2.4000000000000004        92.800000000000011        2.9042244241794277     
   2.4000000000000004        93.600000000000009        2.8993151320681498     
   2.4000000000000004        94.400000000000006        2.8959281391628449     
   2.4000000000000004        95.200000000000003        2.8943059014796608     
   2.4000000000000004        96.000000000000000        2.8942183482503219     
   2.4000000000000004        96.800000000000011        2.8954972248764603     
   2.4000000000000004        97.600000000000009        2.8970731525963775     
   2.4000000000000004        98.400000000000006        2.8977045681816413     
   2.4000000000000004        99.200000000000003        2.8981412910707598     
   2.4000000000000004        100.00000000000000        2.8982331409494648     
   2.4000000000000004        100.80000000000001        2.8993839160507817     
   2.4000000000000004        101.60000000000001        2.8998998458145446     
   2.4000000000000004        102.40000000000001        2.8999098909561543     

   3.2000000000000002       0.80000000000000004        2.8996421973278896     
   3.2000000000000002        1.6000000000000001        2.8981141071263155     
   3.2000000000000002        2.4000000000000004        2.8998912211340486     
   3.2000000000000002        3.2000000000000002        2.9002821153417351     
   3.2000000000000002        4.0000000000000000        2.9001168698259847     
   3.2000000000000002        4.8000000000000007        2.8997516227758324     
   3.2000000000000002        5.6000000000000005        2.8997591850110758     
   3.2000000000000002        6.4000000000000004        2.9003617867845755     
   3.2000000000000002        7.2000000000000002        2.8990251898007990     
   3.2000000000000002        8.0000000000000000        2.8994621202035558     
   3.2000000000000002        8.8000000000000007        2.8986502654131510     
   3.2000000000000002        9.6000000000000014        2.8984503225321596     
   3.2000000000000002        10.400000000000000        2.8974043222629704     
   3.2000000000000002        11.200000000000001        2.8971920483349094     
   3.2000000000000002        12.000000000000000        2.8981731274248776     
   3.2000000000000002        12.800000000000001        2.8969905138398908     
   3.2000000000000002        13.600000000000001        2.9023337317645401     
   3.2000000000000002        14.400000000000000        2.9059817600224473     
   3.2000000000000002        15.200000000000001        2.9103295854012585     
   3.2000000000000002        16.000000000000000        2.9148458652673512     
   3.2000000000000002        16.800000000000001        2.9189776675968333     
   3.2000000000000002        17.600000000000001        2.9224684665644589     
   3.2000000000000002        18.400000000000002        2.9242086597717520     
   3.2000000000000002        19.200000000000003        2.9266685434156319     
   3.2000000000000002        20.000000000000000        2.9276194371015039     
   3.2000000000000002        20.800000000000001        2.9265953452271791     
   3.2000000000000002        21.600000000000001        2.9270015855493865     
   3.2000000000000002        22.400000000000002        2.9232797588758928     
   3.2000000000000002        23.200000000000003        2.9262293831555928     
   3.2000000000000002        24.000000000000000        2.9247903938892659     
   3.2000000000000002        24.800000000000001        2.9249008917180896     
   3.2000000000000002        25.600000000000001        2.9243631842738766     
   3.2000000000000002        26.400000000000002        2.9251587397293406     
   3.2000000000000002        27.200000000000003        2.9270017930091008     
   3.2000000000000002        28.000000000000000        2.9263522938301088     
   3.2000000000000002        28.800000000000001        2.9261309743161688     
   3.2000000000000002        29.600000000000001        2.9258296536034245     
   3.2000000000000002        30.400000000000002        2.9235549341726590     
   3.2000000000000002        31.200000000000003        2.9194740051788481     
   3.2000000000000002        32.000000000000000        2.9167258355630530     
   3.2000000000000002        32.800000000000004        2.9095608053644839     
   3.2000000000000002        33.600000000000001        2.9043947069007530     
   3.2000000000000002        34.399999999999999        2.9000974101345069     
   3.2000000000000002        35.200000000000003        2.8976168440251096     
   3.2000000000000002        36.000000000000000        2.8964675265751545     
   3.2000000000000002        36.800000000000004        2.8980397074450233     
   3.2000000000000002        37.600000000000001        2.9052827056735899     
   3.2000000000000002        38.400000000000006        2.9152535615208119     
   3.2000000000000002        39.200000000000003        2.9234124737019336     
   3.2000000000000002        40.000000000000000        2.9284172525600867     
   3.2000000000000002        40.800000000000004        2.9252917999280097     
   3.2000000000000002        41.600000000000001        2.9102299707660455     
   3.2000000000000002        42.400000000000006        2.8810917977457371     
   3.2000000000000002        43.200000000000003        2.8338533707056182     
   3.2000000000000002        44.000000000000000        2.7709246179496878     
   3.2000000000000002        44.800000000000004        2.6998319259297450     
   3.2000000000000002        45.600000000000001        2.6284843967506220     
   3.2000000000000002        46.400000000000006        2.5699066489034257     
   3.2000000000000002        47.200000000000003        2.5296260551273719     
   3.2000000000000002        48.000000000000000        2.5099865293789989     
   3.2000000000000002        48.800000000000004        2.5014345390646149     
   3.2000000000000002        49.600000000000001        2.5171840356995272     
   3.2000000000000002        50.400000000000006        2.5111298767573182     
   3.2000000000000002        51.200000000000003        2.5113745680293889     
   3.2000000000000002        52.000000000000000        2.5165385242226117     
   3.2000000000000002        52.800000000000004        2.5034417436892391     
   3.2000000000000002        53.600000000000001        2.5091605791229181     
   3.2000000000000002        54.400000000000006        2.5187282404577056     
   3.2000000000000002        55.200000000000003        2.5389632312029433     
   3.2000000000000002        56.000000000000000        2.5760393418067018     
   3.2000000000000002        56.800000000000004        2.6315590266223490     
   3.2000000000000002        57.600000000000001        2.6995419461067942     
   3.2000000000000002        58.400000000000006        2.7694746029338742     
   3.2000000000000002        59.200000000000003        2.8318454275121931     
   3.2000000000000002        60.000000000000000        2.8788495547670370     
   3.2000000000000002        60.800000000000004        2.9093113375110415     
   3.2000000000000002        61.600000000000001        2.9257791375105913     
   3.2000000000000002        62.400000000000006        2.9267309367547503     
   3.2000000000000002        63.200000000000003        2.9219102933759902     
   3.2000000000000002        64.000000000000000        2.9127293460114450     
   3.2000000000000002        64.799999999999997        2.9061221083815245     
   3.2000000000000002        65.600000000000009        2.9021464739950695     
   3.2000000000000002        66.400000000000006        2.9035394917118929     
   3.2000000000000002        67.200000000000003        2.9083422856882870     
   3.2000000000000002        68.000000000000000        2.9157406505790950     
   3.2000000000000002        68.799999999999997        2.9224842587257340     
   3.2000000000000002        69.600000000000009        2.9258398405902883     
   3.2000000000000002        70.400000000000006        2.9216840640123274     
   3.2000000000000002        71.200000000000003        2.9059447745145262     
   3.2000000000000002        72.000000000000000        2.8766226267320656     
   3.2000000000000002        72.799999999999997        2.8346506359952204     
   3.2000000000000002        73.600000000000009        2.7819664929217054     
   3.2000000000000002        74.400000000000006        2.7238023165416361     
   3.2000000000000002        75.200000000000003        2.6654842539185393     
   3.2000000000000002        76.000000000000000        2.6184544348616900     
   3.2000000000000002        76.800000000000011        2.5805514206929154     
   3.2000000000000002        77.600000000000009        2.5540009983697529     
   3.2000000000000002        78.400000000000006        2.5379221231541220     
   3.2000000000000002        79.200000000000003        2.5294306812593916     
   3.2000000000000002        80.000000000000000        2.5264205888350482     
   3.2000000000000002        80.800000000000011        2.5278698469114369     
   3.2000000000000002        81.600000000000009        2.5344434153315087     
   3.2000000000000002        82.400000000000006        2.5455811812806068     
   3.2000000000000002        83.200000000000003        2.5632202489511196     
   3.2000000000000002        84.000000000000000        2.5930529859645128     
   3.2000000000000002        84.800000000000011        2.6393314321700823     
   3.2000000000000002        85.600000000000009        2.6977875091239172     
   3.2000000000000002        86.400000000000006        2.7625326286165377     
   3.2000000000000002        87.200000000000003        2.8228325971938926     
   3.2000000000000002        88.000000000000000        2.8709614506566896     
   3.2000000000000002        88.800000000000011        2.9038471795990950     
   3.2000000000000002        89.600000000000009        2.9223369949667450     
   3.2000000000000002        90.400000000000006        2.9258743246076158     
   3.2000000000000002        91.200000000000003        2.9259700361491556     
   3.2000000000000002        92.000000000000000        2.9185350265833141     
   3.2000000000000002        92.800000000000011        2.9111053122034725     
   3.2000000000000002        93.600000000000009        2.9030752563407352     
   3.2000000000000002        94.400000000000006        2.8996317963178000     
   3.2000000000000002        95.200000000000003        2.8960473632318071     
   3.2000000000000002        96.000000000000000        2.8948811435236999     
   3.2000000000000002        96.800000000000011        2.8953655716404145     
   3.2000000000000002        97.600000000000009        2.8960967317782074     
   3.2000000000000002        98.400000000000006        2.8966953893176730     
   3.2000000000000002        99.200000000000003        2.8979322605503079     
   3.2000000000000002        100.00000000000000        2.8977079034488975     
   3.2000000000000002        100.80000000000001        2.8990819267971859     
   3.2000000000000002        101.60000000000001        2.8985688367381681     
   3.2000000000000002        102.40000000000001        2.8988941440155718     

   4.0000000000000000       0.80000000000000004        2.8986173926891503     
   4.0000000000000000        1.6000000000000001        2.8996521233710344     
   4.0000000000000000        2.4000000000000004        2.8997075277159312     
   4.0000000000000000        3.2000000000000002        2.9002560541034019     
   4.0000000000000000        4.0000000000000000        2.9004696720301095     
   4.0000000000000000        4.8000000000000007        2.9003978196046356     
   4.0000000000000000        5.6000000000000005        2.9003425671684244     
   4.0000000000000000        6.4000000000000004        2.9013620414739312     
   4.0000000000000000        7.2000000000000002        2.9006182084667365     
   4.0000000000000000        8.0000000000000000        2.9005249793352550     
   4.0000000000000000        8.8000000000000007        2.8996963305672878     
   4.0000000000000000        9.6000000000000014        2.8975308058440885     
   4.0000000000000000        10.400000000000000        2.8982700932247800     
   4.0000000000000000        11.200000000000001        2.8974162296243193     
   4.0000000000000000        12.000000000000000        2.8958798186291235     
   4.0000000000000000        12.800000000000001        2.8974019456085371     
   4.0000000000000000        13.600000000000001        2.8984867822843459     
   4.0000000000000000        14.400000000000000        2.9007584016738410     
   4.0000000000000000        15.200000000000001        2.9042020541666647     
   4.0000000000000000        16.000000000000000        2.9079159210930245     
   4.0000000000000000        16.800000000000001        2.9115188634637157     
   4.0000000000000000        17.600000000000001        2.9154576444802944     
   4.0000000000000000        18.400000000000002        2.9188968713698920     
   4.0000000000000000        19.200000000000003        2.9227307074255169     
   4.0000000000000000        20.000000000000000        2.9247254093256392     
   4.0000000000000000        20.800000000000001        2.9254778970076880     
   4.0000000000000000        21.600000000000001        2.9278408203614235     
   4.0000000000000000        22.400000000000002        2.9273552503083753     
   4.0000000000000000        23.200000000000003        2.9273910049669603     
   4.0000000000000000        24.000000000000000        2.9269773182846470     
   4.0000000000000000        24.800000000000001        2.9267536778769760     
   4.0000000000000000        25.600000000000001        2.9255018899370748     
   4.0000000000000000        26.400000000000002        2.9253684633728354     
   4.0000000000000000        27.200000000000003        2.9237912993745674     
   4.0000000000000000        28.000000000000000        2.9226532291166998     
   4.0000000000000000        28.800000000000001        2.9208332899028360     
   4.0000000000000000        29.600000000000001        2.9183188705995162     
   4.0000000000000000        30.400000000000002        2.9154096535715857     
   4.0000000000000000        31.200000000000003        2.9111491816683204     
   4.0000000000000000        32.000000000000000        2.9063631588037424     
   4.0000000000000000        32.800000000000004        2.9026045825614712     
   4.0000000000000000        33.600000000000001        2.8989078225211098     
   4.0000000000000000        34.399999999999999        2.8971026352091620     
   4.0000000000000000        35.200000000000003        2.8958804324213214     
   4.0000000000000000        36.000000000000000        2.8978251756293183     
   4.0000000000000000        36.800000000000004        2.9025602520825844     
   4.0000000000000000        37.600000000000001        2.9105596868405832     
   4.0000000000000000        38.400000000000006        2.9195102411779383     
   4.0000000000000000        39.200000000000003        2.9272131517390276     
   4.0000000000000000        40.000000000000000        2.9279918078427332     
   4.0000000000000000        40.800000000000004        2.9166711620695644     
   4.0000000000000000        41.600000000000001        2.8880475250035680     
   4.0000000000000000        42.400000000000006        2.8393745837358160     
   4.0000000000000000        43.200000000000003        2.7703445600328611     
   4.0000000000000000        44.000000000000000        2.6901307162130506     
   4.0000000000000000        44.800000000000004        2.6105835655294167     
   4.0000000000000000        45.600000000000001        2.5487083893773774     
   4.0000000000000000        46.400000000000006        2.5204720943657910     
   4.0000000000000000        47.200000000000003        2.5295461576104485     
   4.0000000000000000        48.000000000000000        2.5599095013557314     
   4.0000000000000000        48.800000000000004        2.5837257765041510     
   4.0000000000000000        49.600000000000001        2.5927209685049308     
   4.0000000000000000        50.400000000000006        2.5939565372338786     
   4.0000000000000000        51.200000000000003        2.5956667696384517     
   4.0000000000000000        52.000000000000000        2.5995573088307720     
   4.0000000000000000        52.800000000000004        2.5996149125757806     
   4.0000000000000000        53.600000000000001        2.5924455250479541     
   4.0000000000000000        54.400000000000006        2.5674107710308003     
   4.0000000000000000        55.200000000000003        2.5350363041249682     
   4.0000000000000000        56.000000000000000        2.5225416879016147     
   4.0000000000000000        56.800000000000004        2.5487557348161682     
   4.0000000000000000        57.600000000000001        2.6117085754314542     
   4.0000000000000000        58.400000000000006        2.6909174861338920     
   4.0000000000000000        59.200000000000003        2.7700505244327425     
   4.0000000000000000        60.000000000000000        2.8378831539973781     
   4.0000000000000000        60.800000000000004        2.8862879097553789     
   4.0000000000000000        61.600000000000001        2.9151184525665714     
   4.0000000000000000        62.400000000000006        2.9258142907109397     
   4.0000000000000000        63.200000000000003        2.9249601948155055     
   4.0000000000000000        64.000000000000000        2.9173621577271667     
   4.0000000000000000        64.799999999999997        2.9111955983628937     
   4.0000000000000000        65.600000000000009        2.9072969751459703     
   4.0000000000000000        66.400000000000006        2.9083649506740428     
   4.0000000000000000        67.200000000000003        2.9139675627214445     
   4.0000000000000000        68.000000000000000        2.9208790395735686     
   4.0000000000000000        68.799999999999997        2.9255098818428626     
   4.0000000000000000        69.600000000000009        2.9229023953148148     
   4.0000000000000000        70.400000000000006        2.9083041020031621     
   4.0000000000000000        71.200000000000003        2.8778339525749415     
   4.0000000000000000        72.000000000000000        2.8291674389756887     
   4.0000000000000000        72.799999999999997        2.7678529804933336     
   4.0000000000000000        73.600000000000009        2.6978613454026417     
   4.0000000000000000        74.400000000000006        2.6309762760545028     
   4.0000000000000000        75.200000000000003        2.5770697106622191     
   4.0000000000000000        76.000000000000000        2.5419542766556034     
   4.0000000000000000        76.800000000000011        2.5206468346559485     
   4.0000000000000000        77.600000000000009        2.5080453237727163     
   4.0000000000000000        78.400000000000006        2.5140895099021661     
   4.0000000000000000        79.200000000000003        2.5115707128280311     
   4.0000000000000000        80.000000000000000        2.5092305618673558     
   4.0000000000000000        80.800000000000011        2.5006441032851017     
   4.0000000000000000        81.600000000000009        2.5021453208532232     
   4.0000000000000000        82.400000000000006        2.5057809700764544     
   4.0000000000000000        83.200000000000003        2.5027326185654535     
   4.0000000000000000        84.000000000000000        2.5162442369557172     
   4.0000000000000000        84.800000000000011        2.5496547123860167     
   4.0000000000000000        85.600000000000009        2.6045434372952063     
   4.0000000000000000        86.400000000000006        2.6747720868607190     
   4.0000000000000000        87.200000000000003        2.7535507191728370     
   4.0000000000000000        88.000000000000000        2.8240117467701857     
   4.0000000000000000        88.800000000000011        2.8767901534776250     
   4.0000000000000000        89.600000000000009        2.9118999320273860     
   4.0000000000000000        90.400000000000006        2.9282142045354567     
   4.0000000000000000        91.200000000000003        2.9335562083980706     
   4.0000000000000000        92.000000000000000        2.9289593191489600     
   4.0000000000000000        92.800000000000011        2.9210416019520329     
   4.0000000000000000        93.600000000000009        2.9124700483364117     
   4.0000000000000000        94.400000000000006        2.9055750645530876     
   4.0000000000000000        95.200000000000003        2.9007948874249907     
   4.0000000000000000        96.000000000000000        2.8983437998240493     
   4.0000000000000000        96.800000000000011        2.8974788937592941     
   4.0000000000000000        97.600000000000009        2.8972212623251696     
   4.0000000000000000        98.400000000000006        2.8975186983356465     
   4.0000000000000000        99.200000000000003        2.8993250415687126     
   4.0000000000000000        100.00000000000000        2.8973932237940527     
   4.0000000000000000        100.80000000000001        2.8972856332494006     
   4.0000000000000000        101.60000000000001        2.8975321638845575     
   4.0000000000000000        102.40000000000001        2.8971512270870061     

   4.8000000000000007       0.80000000000000004        2.8975210802666012     
   4.8000000000000007        1.6000000000000001        2.8989090871348333     
   4.8000000000000007        2.4000000000000004        2.8987583460729658     
   4.8000000000000007        3.2000000000000002        2.8995939762707197     
   4.8000000000000007        4.0000000000000000        2.9001678318071655     
   4.8000000000000007        4.8000000000000007        2.9005092759094757     
   4.8000000000000007        5.6000000000000005        2.9001192359916601     
   4.8000000000000007        6.4000000000000004        2.9009053226640780     
   4.8000000000000007        7.2000000000000002        2.9011536117859782     
   4.8000000000000007        8.0000000000000000        2.9008702336364673     
   4.8000000000000007        8.8000000000000007        2.8981803613321158     
   4.8000000000000007        9.6000000000000014        2.8989288740898838     
   4.8000000000000007        10.400000000000000        2.8985012938635610     
   4.8000000000000007        11.200000000000001        2.8976978061686380     
   4.8000000000000007        12.000000000000000        2.8969084913263559     
   4.8000000000000007        12.800000000000001        2.8977085509060472     
   4.8000000000000007        13.600000000000001        2.8988048974413951     
   4.8000000000000007        14.400000000000000        2.8975555182778283     
   4.8000000000000007        15.200000000000001        2.9009511874879337     
   4.8000000000000007        16.000000000000000        2.9031976589191548     
   4.8000000000000007        16.800000000000001        2.9062343288552848     
   4.8000000000000007        17.600000000000001        2.9094582454103715     
   4.8000000000000007        18.400000000000002        2.9134117574618634     
   4.8000000000000007        19.200000000000003        2.9158872489238012     
   4.8000000000000007        20.000000000000000        2.9179517804308452     
   4.8000000000000007        20.800000000000001        2.9194154325955450     
   4.8000000000000007        21.600000000000001        2.9213839627686786     
   4.8000000000000007        22.400000000000002        2.9220593554745560     
   4.8000000000000007        23.200000000000003        2.9225305346699511     
   4.8000000000000007        24.000000000000000        2.9222040377934899     
   4.8000000000000007        24.800000000000001        2.9212369894731429     
   4.8000000000000007        25.600000000000001        2.9198293812240723     
   4.8000000000000007        26.400000000000002        2.9185576556901269     
   4.8000000000000007        27.200000000000003        2.9168273748969340     
   4.8000000000000007        28.000000000000000        2.9149935136519876     
   4.8000000000000007        28.800000000000001        2.9125584448999584     
   4.8000000000000007        29.600000000000001        2.9090954087604208     
   4.8000000000000007        30.400000000000002        2.9063630832594862     
   4.8000000000000007        31.200000000000003        2.9046167955578572     
   4.8000000000000007        32.000000000000000        2.9012837657513884     
   4.8000000000000007        32.800000000000004        2.8976808057637280     
   4.8000000000000007        33.600000000000001        2.8957674473222723     
   4.8000000000000007        34.399999999999999        2.8948175081818102     
   4.8000000000000007        35.200000000000003        2.8955766679040971     
   4.8000000000000007        36.000000000000000        2.8997437549344824     
   4.8000000000000007        36.800000000000004        2.9061761720759942     
   4.8000000000000007        37.600000000000001        2.9149142985988199     
   4.8000000000000007        38.400000000000006        2.9245417493244967     
   4.8000000000000007        39.200000000000003        2.9293188406250943     
   4.8000000000000007        40.000000000000000        2.9230157758345157     
   4.8000000000000007        40.800000000000004        2.9005212270887788     
   4.8000000000000007        41.600000000000001        2.8548640317829617     
   4.8000000000000007        42.400000000000006        2.7854657921431514     
   4.8000000000000007        43.200000000000003        2.6986588548854793     
   4.8000000000000007        44.000000000000000        2.6112189552099188     
   4.8000000000000007        44.800000000000004        2.5438553299927165     
   4.8000000000000007        45.600000000000001        2.5206461411985193     
   4.8000000000000007        46.400000000000006        2.5620720030776907     
   4.8000000000000007        47.200000000000003        2.6818290657692665     
   4.8000000000000007        48.000000000000000        2.8250757077681437     
   4.8000000000000007        48.800000000000004        2.8992331532256737     
   4.8000000000000007        49.600000000000001        2.9125881161930698     
   4.8000000000000007        50.400000000000006        2.9159827616106928     
   4.8000000000000007        51.200000000000003        2.9175371837437414     
   4.8000000000000007        52.000000000000000        2.9196552298784728     
   4.8000000000000007        52.800000000000004        2.9179202476375568     
   4.8000000000000007        53.600000000000001        2.9002296610058313     
   4.8000000000000007        54.400000000000006        2.8181124603588210     
   4.8000000000000007        55.200000000000003        2.6627802601337094     
   4.8000000000000007        56.000000000000000        2.5370564975637580     
   4.8000000000000007        56.800000000000004        2.5035437073019557     
   4.8000000000000007        57.600000000000001        2.5374950087696213     
   4.8000000000000007        58.400000000000006        2.6132449647874969     
   4.8000000000000007        59.200000000000003        2.7000125417530070     
   4.8000000000000007        60.000000000000000        2.7847097328211787     
   4.8000000000000007        60.800000000000004        2.8535408637381754     
   4.8000000000000007        61.600000000000001        2.8994022571628255     
   4.8000000000000007        62.400000000000006        2.9221800216207270     
   4.8000000000000007        63.200000000000003        2.9265337768844488     
   4.8000000000000007        64.000000000000000        2.9226128160344556     
   4.8000000000000007        64.799999999999997        2.9167667185165773     
   4.8000000000000007        65.600000000000009        2.9137016217845813     
   4.8000000000000007        66.400000000000006        2.9133331172265309     
   4.8000000000000007        67.200000000000003        2.9193496140054442     
   4.8000000000000007        68.000000000000000        2.9247688038227171     
   4.8000000000000007        68.799999999999997        2.9251425998413025     
   4.8000000000000007        69.600000000000009        2.9139015084994710     
   4.8000000000000007        70.400000000000006        2.8852117149887353     
   4.8000000000000007        71.200000000000003        2.8362747616042210     
   4.8000000000000007        72.000000000000000        2.7688462823069329     
   4.8000000000000007        72.799999999999997        2.6899093740573967     
   4.8000000000000007        73.600000000000009        2.6102193501434265     
   4.8000000000000007        74.400000000000006        2.5489650809481121     
   4.8000000000000007        75.200000000000003        2.5218325747727177     
   4.8000000000000007        76.000000000000000        2.5351460373245387     
   4.8000000000000007        76.800000000000011        2.5688596033258828     
   4.8000000000000007        77.600000000000009        2.5940302775394022     
   4.8000000000000007        78.400000000000006        2.6024596895764560     
   4.8000000000000007        79.200000000000003        2.6017528056983181     
   4.8000000000000007        80.000000000000000        2.5989591623821613     
   4.8000000000000007        80.800000000000011        2.5936058013226257     
   4.8000000000000007        81.600000000000009        2.5908692515013958     
   4.8000000000000007        82.400000000000006        2.5864977613504481     
   4.8000000000000007        83.200000000000003        2.5761611517907212     
   4.8000000000000007        84.000000000000000        2.5578026300888839     
   4.8000000000000007        84.800000000000011        2.5435520397222104     
   4.8000000000000007        85.600000000000009        2.5558068648263181     
   4.8000000000000007        86.400000000000006        2.6067337606531753     
   4.8000000000000007        87.200000000000003        2.6863763491536417     
   4.8000000000000007        88.000000000000000        2.7699417503700579     
   4.8000000000000007        88.800000000000011        2.8420986960462216     
   4.8000000000000007        89.600000000000009        2.8952151383165416     
   4.8000000000000007        90.400000000000006        2.9289230689613079     
   4.8000000000000007        91.200000000000003        2.9406180785475073     
   4.8000000000000007        92.000000000000000        2.9407932683906548     
   4.8000000000000007        92.800000000000011        2.9347456291553584     
   4.8000000000000007        93.600000000000009        2.9261868981747545     
   4.8000000000000007        94.400000000000006        2.9162338215062547     
   4.8000000000000007        95.200000000000003        2.9092944577532589     
   4.8000000000000007        96.000000000000000        2.9050835512403950     
   4.8000000000000007        96.800000000000011        2.9034560422690920     
   4.8000000000000007        97.600000000000009        2.9015028157527700     
   4.8000000000000007        98.400000000000006        2.8992666345216498     
   4.8000000000000007        99.200000000000003        2.8990450201861653     
   4.8000000000000007        100.00000000000000        2.8983823580036452     
   4.8000000000000007        100.80000000000001        2.8984398578164758     
   4.8000000000000007        101.60000000000001        2.8976410382666349     
   4.8000000000000007        102.40000000000001        2.8976716796911637     

   5.6000000000000005       0.80000000000000004        2.8965142139867601     
   5.6000000000000005        1.6000000000000001        2.8974788009456072     
   5.6000000000000005        2.4000000000000004        2.8981757469979534     
   5.6000000000000005        3.2000000000000002        2.8989178735096095     
   5.6000000000000005        4.0000000000000000        2.8995583541622159     
   5.6000000000000005        4.8000000000000007        2.9005413020870683     
   5.6000000000000005        5.6000000000000005        2.8997635509462301     
   5.6000000000000005        6.4000000000000004        2.9004041990718852     
   5.6000000000000005        7.2000000000000002        2.9008684737489903     
   5.6000000000000005        8.0000000000000000        2.8995804483716761     
   5.6000000000000005        8.8000000000000007        2.9000537375394018     
   5.6000000000000005        9.6000000000000014        2.8990010075191868     
   5.6000000000000005        10.400000000000000        2.8987204846897607     
   5.6000000000000005        11.200000000000001        2.8978494615979451     
   5.6000000000000005        12.000000000000000        2.8974960765657634     
   5.6000000000000005        12.800000000000001        2.8970642947370884     
   5.6000000000000005        13.600000000000001        2.8962689791843923     
   5.6000000000000005        14.400000000000000        2.8973952592418417     
   5.6000000000000005        15.200000000000001        2.8992085689397582     
   5.6000000000000005        16.000000000000000        2.9011941415800910     
   5.6000000000000005        16.800000000000001        2.9039377605369570     
   5.6000000000000005        17.600000000000001        2.9055643934210424     
   5.6000000000000005        18.400000000000002        2.9060764790452427     
   5.6000000000000005        19.200000000000003        2.9106100241473745     
   5.6000000000000005        20.000000000000000        2.9125988908406417     
   5.6000000000000005        20.800000000000001        2.9140017912485057     
   5.6000000000000005        21.600000000000001        2.9150135045902590     
   5.6000000000000005        22.400000000000002        2.9163411299509567     
   5.6000000000000005        23.200000000000003        2.9164123096739840     
   5.6000000000000005        24.000000000000000        2.9157708349356644     
   5.6000000000000005        24.800000000000001        2.9143282001774193     
   5.6000000000000005        25.600000000000001        2.9130023886925893     
   5.6000000000000005        26.400000000000002        2.9119075694532350     
   5.6000000000000005        27.200000000000003        2.9092553620873378     
   5.6000000000000005        28.000000000000000        2.9074498417485279     
   5.6000000000000005        28.800000000000001        2.9049030269833360     
   5.6000000000000005        29.600000000000001        2.9033406500955246     
   5.6000000000000005        30.400000000000002        2.9007443703494951     
   5.6000000000000005        31.200000000000003        2.8992683771115697     
   5.6000000000000005        32.000000000000000        2.8980268526217245     
   5.6000000000000005        32.800000000000004        2.8966089141272624     
   5.6000000000000005        33.600000000000001        2.8943393922711715     
   5.6000000000000005        34.399999999999999        2.8946320600954811     
   5.6000000000000005        35.200000000000003        2.8944862551691650     
   5.6000000000000005        36.000000000000000        2.9027922930052892     
   5.6000000000000005        36.800000000000004        2.9103488558885782     
   5.6000000000000005        37.600000000000001        2.9197724294711498     
   5.6000000000000005        38.400000000000006        2.9272301388807120     
   5.6000000000000005        39.200000000000003        2.9296756200913006     
   5.6000000000000005        40.000000000000000        2.9153675651787574     
   5.6000000000000005        40.800000000000004        2.8784472903816822     
   5.6000000000000005        41.600000000000001        2.8131852804348259     
   5.6000000000000005        42.400000000000006        2.7249502141773481     
   5.6000000000000005        43.200000000000003        2.6295332053533249     
   5.6000000000000005        44.000000000000000        2.5519460667579676     
   5.6000000000000005        44.800000000000004        2.5236243847984148     
   5.6000000000000005        45.600000000000001        2.5727155391803800     
   5.6000000000000005        46.400000000000006        2.7252559144020672     
   5.6000000000000005        47.200000000000003        2.9768383380908703     
   5.6000000000000005        48.000000000000000        3.5055806315129394     
   5.6000000000000005        48.800000000000004        3.5006150313205220     
   5.6000000000000005        49.600000000000001        3.5092312548902487     
   5.6000000000000005        50.400000000000006        3.5038654180112530     
   5.6000000000000005        51.200000000000003        3.4986165721368105     
   5.6000000000000005        52.000000000000000        3.5025549966387937     
   5.6000000000000005        52.800000000000004        3.4999300738688577     
   5.6000000000000005        53.600000000000001        3.5145060197370515     
   5.6000000000000005        54.400000000000006        3.5029858723922924     
   5.6000000000000005        55.200000000000003        2.9627948112089948     
   5.6000000000000005        56.000000000000000        2.7283737564701771     
   5.6000000000000005        56.800000000000004        2.5552083809865938     
   5.6000000000000005        57.600000000000001        2.5008674493538878     
   5.6000000000000005        58.400000000000006        2.5495183278490408     
   5.6000000000000005        59.200000000000003        2.6319471054626993     
   5.6000000000000005        60.000000000000000        2.7263994868839365     
   5.6000000000000005        60.800000000000004        2.8132786327529882     
   5.6000000000000005        61.600000000000001        2.8770149195647758     
   5.6000000000000005        62.400000000000006        2.9122981568101087     
   5.6000000000000005        63.200000000000003        2.9260433414886964     
   5.6000000000000005        64.000000000000000        2.9257114284241981     
   5.6000000000000005        64.799999999999997        2.9213062619121750     
   5.6000000000000005        65.600000000000009        2.9186420132820268     
   5.6000000000000005        66.400000000000006        2.9200494085446684     
   5.6000000000000005        67.200000000000003        2.9241981271010844     
   5.6000000000000005        68.000000000000000        2.9267554248853966     
   5.6000000000000005        68.799999999999997        2.9208240997460262     
   5.6000000000000005        69.600000000000009        2.8992791594346627     
   5.6000000000000005        70.400000000000006        2.8524113903728212     
   5.6000000000000005        71.200000000000003        2.7839395174359813     
   5.6000000000000005        72.000000000000000        2.6999279926240520     
   5.6000000000000005        72.799999999999997        2.6108723541302603     
   5.6000000000000005        73.600000000000009        2.5362087545101337     
   5.6000000000000005        74.400000000000006        2.5041906823967395     
   5.6000000000000005        75.200000000000003        2.5426714585437327     
   5.6000000000000005        76.000000000000000        2.6670800625976399     
   5.6000000000000005        76.800000000000011        2.8218018477748505     
   5.6000000000000005        77.600000000000009        2.9021813079448595     
   5.6000000000000005        78.400000000000006        2.9197905956656198     
   5.6000000000000005        79.200000000000003        2.9212015735315009     
   5.6000000000000005        80.000000000000000        2.9167400849804856     
   5.6000000000000005        80.800000000000011        2.9102909032304618     
   5.6000000000000005        81.600000000000009        2.9067738670415930     
   5.6000000000000005        82.400000000000006        2.9021639898294525     
   5.6000000000000005        83.200000000000003        2.8897501039859650     
   5.6000000000000005        84.000000000000000        2.8197932972597832     
   5.6000000000000005        84.800000000000011        2.6892892500801926     
   5.6000000000000005        85.600000000000009        2.5895475048856746     
   5.6000000000000005        86.400000000000006        2.5752430521289562     
   5.6000000000000005        87.200000000000003        2.6288421316146651     
   5.6000000000000005        88.000000000000000        2.7152165340879337     
   5.6000000000000005        88.800000000000011        2.8010111287916390     
   5.6000000000000005        89.600000000000009        2.8715565775722878     
   5.6000000000000005        90.400000000000006        2.9190125974467280     
   5.6000000000000005        91.200000000000003        2.9433462710590428     
   5.6000000000000005        92.000000000000000        2.9527329151330268     
   5.6000000000000005        92.800000000000011        2.9482734092640386     
   5.6000000000000005        93.600000000000009        2.9413248408970807     
   5.6000000000000005        94.400000000000006        2.9302234944759493     
   5.6000000000000005        95.200000000000003        2.9215527558519669     
   5.6000000000000005        96.000000000000000        2.9173124312178178     
   5.6000000000000005        96.800000000000011        2.9120816431690728     
   5.6000000000000005        97.600000000000009        2.9084052239340048     
   5.6000000000000005        98.400000000000006        2.9053181930313818     
   5.6000000000000005        99.200000000000003        2.9035178790045606     
   5.6000000000000005        100.00000000000000        2.9020699016585003     
   5.6000000000000005        100.80000000000001        2.9006449904081846     
   5.6000000000000005        101.60000000000001        2.8989233507646466     
   5.6000000000000005        102.40000000000001        2.8978213155936818     

   6.4000000000000004       0.80000000000000004        2.8990492162932466     
   6.4000000000000004        1.6000000000000001        2.8972613961045557     
   6.4000000000000004        2.4000000000000004        2.8977737874405074     
   6.4000000000000004        3.2000000000000002        2.8979259858440196     
   6.4000000000000004        4.0000000000000000        2.8982588155758222     
   6.4000000000000004        4.8000000000000007        2.8984390109787910     
   6.4000000000000004        5.6000000000000005        2.9003542772413016     
   6.4000000000000004        6.4000000000000004        2.9001745819212936     
   6.4000000000000004        7.2000000000000002        2.9008150611406625     
   6.4000000000000004        8.0000000000000000        2.9002248979098457     
   6.4000000000000004        8.8000000000000007        2.8999906413763461     
   6.4000000000000004        9.6000000000000014        2.8994566159756956     
   6.4000000000000004        10.400000000000000        2.8990112305885858     
   6.4000000000000004        11.200000000000001        2.8989307212246471     
   6.4000000000000004        12.000000000000000        2.8986606651463522     
   6.4000000000000004        12.800000000000001        2.8990921360755326     
   6.4000000000000004        13.600000000000001        2.8992430545504364     
   6.4000000000000004        14.400000000000000        2.8999641321711467     
   6.4000000000000004        15.200000000000001        2.9015333298483621     
   6.4000000000000004        16.000000000000000        2.9018589359384190     
   6.4000000000000004        16.800000000000001        2.9032831037885041     
   6.4000000000000004        17.600000000000001        2.9051361579749395     
   6.4000000000000004        18.400000000000002        2.9069686245942750     
   6.4000000000000004        19.200000000000003        2.9091659556155469     
   6.4000000000000004        20.000000000000000        2.9083493975947312     
   6.4000000000000004        20.800000000000001        2.9104298225567184     
   6.4000000000000004        21.600000000000001        2.9114891138636847     
   6.4000000000000004        22.400000000000002        2.9116468402132054     
   6.4000000000000004        23.200000000000003        2.9119565347109795     
   6.4000000000000004        24.000000000000000        2.9110486475776010     
   6.4000000000000004        24.800000000000001        2.9099179805298183     
   6.4000000000000004        25.600000000000001        2.9085491100661320     
   6.4000000000000004        26.400000000000002        2.9065025798105451     
   6.4000000000000004        27.200000000000003        2.9052509981625314     
   6.4000000000000004        28.000000000000000        2.9031369030051164     
   6.4000000000000004        28.800000000000001        2.9014048790536338     
   6.4000000000000004        29.600000000000001        2.8997781215134117     
   6.4000000000000004        30.400000000000002        2.8981120317801077     
   6.4000000000000004        31.200000000000003        2.8966120056215221     
   6.4000000000000004        32.000000000000000        2.8959696218797308     
   6.4000000000000004        32.800000000000004        2.8944181384984464     
   6.4000000000000004        33.600000000000001        2.8943752089441612     
   6.4000000000000004        34.399999999999999        2.8958357838782969     
   6.4000000000000004        35.200000000000003        2.8980899933713182     
   6.4000000000000004        36.000000000000000        2.9041958220775950     
   6.4000000000000004        36.800000000000004        2.9133528947057630     
   6.4000000000000004        37.600000000000001        2.9237009932786724     
   6.4000000000000004        38.400000000000006        2.9312464933156379     
   6.4000000000000004        39.200000000000003        2.9279080216080517     
   6.4000000000000004        40.000000000000000        2.9040691472427209     
   6.4000000000000004        40.800000000000004        2.8517495602232783     
   6.4000000000000004        41.600000000000001        2.7681495977401460     
   6.4000000000000004        42.400000000000006        2.6661048665153406     
   6.4000000000000004        43.200000000000003        2.5742491255035436     
   6.4000000000000004        44.000000000000000        2.5273506201624927     
   6.4000000000000004        44.800000000000004        2.5686981249821059     
   6.4000000000000004        45.600000000000001        2.7296257783961146     
   6.4000000000000004        46.400000000000006        2.9982510814594545     
   6.4000000000000004        47.200000000000003        3.5045599304545969     
   6.4000000000000004        48.000000000000000        3.5021139683273255     
   6.4000000000000004        48.800000000000004        3.5164164541523752     
   6.4000000000000004        49.600000000000001        3.5081883944198156     
   6.4000000000000004        50.400000000000006        3.5027938887636871     
   6.4000000000000004        51.200000000000003        3.5157329238067629     
   6.4000000000000004        52.000000000000000        3.5133734169754494     
   6.4000000000000004        52.800000000000004        3.5018802366372133     
   6.4000000000000004        53.600000000000001        3.5034218519330311     
   6.4000000000000004        54.400000000000006        3.5016405913358790     
   6.4000000000000004        55.200000000000003        3.5049323553920519     
   6.4000000000000004        56.000000000000000        3.4969827559703006     
   6.4000000000000004        56.800000000000004        2.7246284353019923     
   6.4000000000000004        57.600000000000001        2.5328613302983025     
   6.4000000000000004        58.400000000000006        2.5187076838190148     
   6.4000000000000004        59.200000000000003        2.5746267642540284     
   6.4000000000000004        60.000000000000000        2.6682318489343806     
   6.4000000000000004        60.800000000000004        2.7684040603819002     
   6.4000000000000004        61.600000000000001        2.8495794996156247     
   6.4000000000000004        62.400000000000006        2.9010721357770004     
   6.4000000000000004        63.200000000000003        2.9240832873068272     
   6.4000000000000004        64.000000000000000        2.9291024895192401     
   6.4000000000000004        64.799999999999997        2.9264966363200915     
   6.4000000000000004        65.600000000000009        2.9246306280708758     
   6.4000000000000004        66.400000000000006        2.9251644281890341     
   6.4000000000000004        67.200000000000003        2.9284125579889166     
   6.4000000000000004        68.000000000000000        2.9262123741188413     
   6.4000000000000004        68.799999999999997        2.9127125044812159     
   6.4000000000000004        69.600000000000009        2.8763673949291855     
   6.4000000000000004        70.400000000000006        2.8124271662123537     
   6.4000000000000004        71.200000000000003        2.7265133066105940     
   6.4000000000000004        72.000000000000000        2.6327898579848328     
   6.4000000000000004        72.799999999999997        2.5478086834421534     
   6.4000000000000004        73.600000000000009        2.5019994575206503     
   6.4000000000000004        74.400000000000006        2.5673780508998703     
   6.4000000000000004        75.200000000000003        2.7474994728884536     
   6.4000000000000004        76.000000000000000        2.9747581303045787     
   6.4000000000000004        76.800000000000011        3.4999057650025773     
   6.4000000000000004        77.600000000000009        3.5158986656171645     
   6.4000000000000004        78.400000000000006        3.4993271653220575     
   6.4000000000000004        79.200000000000003        3.5012760001562668     
   6.4000000000000004        80.000000000000000        3.5093335357228637     
   6.4000000000000004        80.800000000000011        3.5136384915219128     
   6.4000000000000004        81.600000000000009        3.5109809079665468     
   6.4000000000000004        82.400000000000006        3.5133346537216426     
   6.4000000000000004        83.200000000000003        3.4991965869629151     
   6.4000000000000004        84.000000000000000        3.5115093745061170     
   6.4000000000000004        84.800000000000011        2.9702857996922889     
   6.4000000000000004        85.600000000000009        2.7181210075036617     
   6.4000000000000004        86.400000000000006        2.5908579647955010     
   6.4000000000000004        87.200000000000003        2.5929494463594605     
   6.4000000000000004        88.000000000000000        2.6649757624026105     
   6.4000000000000004        88.800000000000011        2.7550825388852118     
   6.4000000000000004        89.600000000000009        2.8389888405500856     
   6.4000000000000004        90.400000000000006        2.9008502537893994     
   6.4000000000000004        91.200000000000003        2.9416180368412426     
   6.4000000000000004        92.000000000000000        2.9556270373610811     
   6.4000000000000004        92.800000000000011        2.9597520133207667     
   6.4000000000000004        93.600000000000009        2.9529780051071124     
   6.4000000000000004        94.400000000000006        2.9432680451523430     
   6.4000000000000004        95.200000000000003        2.9347813090852077     
   6.4000000000000004        96.000000000000000        2.9270963638552017     
   6.4000000000000004        96.800000000000011        2.9219190582220329     
   6.4000000000000004        97.600000000000009        2.9175033196850069     
   6.4000000000000004        98.400000000000006        2.9140150563945864     
   6.4000000000000004        99.200000000000003        2.9108358879925285     
   6.4000000000000004        100.00000000000000        2.9074009976156190     
   6.4000000000000004        100.80000000000001        2.9043206355445492     
   6.4000000000000004        101.60000000000001        2.9019137784546860     
   6.4000000000000004        102.40000000000001        2.8994146520467163     

   7.2000000000000002       0.80000000000000004        2.8995516014460549     
   7.2000000000000002        1.6000000000000001        2.8978563988134889     
   7.2000000000000002        2.4000000000000004        2.8968940509481333     
   7.2000000000000002        3.2000000000000002        2.8981480958245132     
   7.2000000000000002        4.0000000000000000        2.8979879234467147     
   7.2000000000000002        4.8000000000000007        2.8992823408773680     
   7.2000000000000002        5.6000000000000005        2.8987947654510133     
   7.2000000000000002        6.4000000000000004        2.8988781561326351     
   7.2000000000000002        7.2000000000000002        2.9000590792372547     
   7.2000000000000002        8.0000000000000000        2.8998759764024320     
   7.2000000000000002        8.8000000000000007        2.8997522111856400     
   7.2000000000000002        9.6000000000000014        2.9004461901966234     
   7.2000000000000002        10.400000000000000        2.8996359476753621     
   7.2000000000000002        11.200000000000001        2.8991066514216035     
   7.2000000000000002        12.000000000000000        2.9011297517008612     
   7.2000000000000002        12.800000000000001        2.9007712359516988     
   7.2000000000000002        13.600000000000001        2.9021949813431949     
   7.2000000000000002        14.400000000000000        2.9030131382264353     
   7.2000000000000002        15.200000000000001        2.9058155774392374     
   7.2000000000000002        16.000000000000000        2.9054654201473444     
   7.2000000000000002        16.800000000000001        2.9047431090654756     
   7.2000000000000002        17.600000000000001        2.9057656731573838     
   7.2000000000000002        18.400000000000002        2.9071515502208647     
   7.2000000000000002        19.200000000000003        2.9079951204775623     
   7.2000000000000002        20.000000000000000        2.9081494934291152     
   7.2000000000000002        20.800000000000001        2.9080546986115032     
   7.2000000000000002        21.600000000000001        2.9084111806365378     
   7.2000000000000002        22.400000000000002        2.9084579384784819     
   7.2000000000000002        23.200000000000003        2.9084805144081871     
   7.2000000000000002        24.000000000000000        2.9086314567805318     
   7.2000000000000002        24.800000000000001        2.9078154631406687     
   7.2000000000000002        25.600000000000001        2.9082391896452946     
   7.2000000000000002        26.400000000000002        2.9055221175352144     
   7.2000000000000002        27.200000000000003        2.9026533124947802     
   7.2000000000000002        28.000000000000000        2.9017225338242461     
   7.2000000000000002        28.800000000000001        2.9000170986901654     
   7.2000000000000002        29.600000000000001        2.8987305289804457     
   7.2000000000000002        30.400000000000002        2.8974365261201398     
   7.2000000000000002        31.200000000000003        2.8970798289291602     
   7.2000000000000002        32.000000000000000        2.8951673330670826     
   7.2000000000000002        32.800000000000004        2.8951927290193695     
   7.2000000000000002        33.600000000000001        2.8952379312441487     
   7.2000000000000002        34.399999999999999        2.8962978880135970     
   7.2000000000000002        35.200000000000003        2.9006100508522739     
   7.2000000000000002        36.000000000000000        2.9072669541390965     
   7.2000000000000002        36.800000000000004        2.9166777766211411     
   7.2000000000000002        37.600000000000001        2.9270551082932923     
   7.2000000000000002        38.400000000000006        2.9324810406071218     
   7.2000000000000002        39.200000000000003        2.9213518059285781     
   7.2000000000000002        40.000000000000000        2.8897102305648472     
   7.2000000000000002        40.800000000000004        2.8236093740922925     
   7.2000000000000002        41.600000000000001        2.7274775354281084     
   7.2000000000000002        42.400000000000006        2.6175460215357367     
   7.2000000000000002        43.200000000000003        2.5352388833209711     
   7.2000000000000002        44.000000000000000        2.5396561454177142     
   7.2000000000000002        44.800000000000004        2.6918057240573958     
   7.2000000000000002        45.600000000000001        2.9817638670618556     
   7.2000000000000002        46.400000000000006        3.5041719838653305     
   7.2000000000000002        47.200000000000003        3.5090551443690696     
   7.2000000000000002        48.000000000000000        3.5026829775918884     
   7.2000000000000002        48.800000000000004        3.5150110491885092     
   7.2000000000000002        49.600000000000001        3.5069104907163489     
   7.2000000000000002        50.400000000000006        3.5004578600938241     
   7.2000000000000002        51.200000000000003        3.5169279613497060     
   7.2000000000000002        52.000000000000000        3.5158408691622576     
   7.2000000000000002        52.800000000000004        3.4997088625021702     
   7.2000000000000002        53.600000000000001        3.5075642912424474     
   7.2000000000000002        54.400000000000006        3.5070424762927388     
   7.2000000000000002        55.200000000000003        3.5114197706198760     
   7.2000000000000002        56.000000000000000        3.5114203779475068     
   7.2000000000000002        56.800000000000004        2.9538812556014045     
   7.2000000000000002        57.600000000000001        2.6554488105599110     
   7.2000000000000002        58.400000000000006        2.5293690226281980     
   7.2000000000000002        59.200000000000003        2.5360355384132807     
   7.2000000000000002        60.000000000000000        2.6188902857321623     
   7.2000000000000002        60.800000000000004        2.7269772715992393     
   7.2000000000000002        61.600000000000001        2.8227516225355322     
   7.2000000000000002        62.400000000000006        2.8874427950755557     
   7.2000000000000002        63.200000000000003        2.9204055366300747     
   7.2000000000000002        64.000000000000000        2.9309801602415262     
   7.2000000000000002        64.799999999999997        2.9311891603500264     
   7.2000000000000002        65.600000000000009        2.9298384469096015     
   7.2000000000000002        66.400000000000006        2.9296890582835400     
   7.2000000000000002        67.200000000000003        2.9315598453047356     
   7.2000000000000002        68.000000000000000        2.9250387906578790     
   7.2000000000000002        68.799999999999997        2.9007254327326009     
   7.2000000000000002        69.600000000000009        2.8496573049094782     
   7.2000000000000002        70.400000000000006        2.7687319395897556     
   7.2000000000000002        71.200000000000003        2.6687398121872605     
   7.2000000000000002        72.000000000000000        2.5752391251006514     
   7.2000000000000002        72.799999999999997        2.5167266626741629     
   7.2000000000000002        73.600000000000009        2.5361526931060907     
   7.2000000000000002        74.400000000000006        2.7441581123953775     
   7.2000000000000002        75.200000000000003        3.5056817306400982     
   7.2000000000000002        76.000000000000000        3.5058546078492592     
   7.2000000000000002        76.800000000000011        3.5119004238922864     
   7.2000000000000002        77.600000000000009        3.5034541933107599     
   7.2000000000000002        78.400000000000006        3.5056891131941827     
   7.2000000000000002        79.200000000000003        3.5055523794512720     
   7.2000000000000002        80.000000000000000        3.5116803626499733     
   7.2000000000000002        80.800000000000011        3.4956125049094426     
   7.2000000000000002        81.600000000000009        3.4928781507554780     
   7.2000000000000002        82.400000000000006        3.5107886783264526     
   7.2000000000000002        83.200000000000003        3.5097859846428618     
   7.2000000000000002        84.000000000000000        3.5182582996664373     
   7.2000000000000002        84.800000000000011        3.4913010205931214     
   7.2000000000000002        85.600000000000009        2.8711768856675968     
   7.2000000000000002        86.400000000000006        2.6235319300438009     
   7.2000000000000002        87.200000000000003        2.5668487437079444     
   7.2000000000000002        88.000000000000000        2.6124077275416675     
   7.2000000000000002        88.800000000000011        2.7003733975961528     
   7.2000000000000002        89.600000000000009        2.7917347807430635     
   7.2000000000000002        90.400000000000006        2.8665149971066772     
   7.2000000000000002        91.200000000000003        2.9170889753256519     
   7.2000000000000002        92.000000000000000        2.9454000423873139     
   7.2000000000000002        92.800000000000011        2.9576231371017982     
   7.2000000000000002        93.600000000000009        2.9535418954051647     
   7.2000000000000002        94.400000000000006        2.9472519432378692     
   7.2000000000000002        95.200000000000003        2.9394373900420980     
   7.2000000000000002        96.000000000000000        2.9345151396430689     
   7.2000000000000002        96.800000000000011        2.9297747092939677     
   7.2000000000000002        97.600000000000009        2.9264796525393053     
   7.2000000000000002        98.400000000000006        2.9233306542699919     
   7.2000000000000002        99.200000000000003        2.9196372699447735     
   7.2000000000000002        100.00000000000000        2.9156757079398390     
   7.2000000000000002        100.80000000000001        2.9101472028463213     
   7.2000000000000002        101.60000000000001        2.9063445993272836     
   7.2000000000000002        102.40000000000001        2.9025948218815230     

   8.0000000000000000       0.80000000000000004        2.9030222028089878     
   8.0000000000000000        1.6000000000000001        2.8996033775963941     
   8.0000000000000000        2.4000000000000004        2.8982627992097116     
   8.0000000000000000        3.2000000000000002        2.8972170465178531     
   8.0000000000000000        4.0000000000000000        2.8979689989259794     
   8.0000000000000000        4.8000000000000007        2.8988860059440102     
   8.0000000000000000        5.6000000000000005        2.8991273616220461     
   8.0000000000000000        6.4000000000000004        2.8993448904287389     
   8.0000000000000000        7.2000000000000002        2.8993589077861555     
   8.0000000000000000        8.0000000000000000        2.8994746567747871     
   8.0000000000000000        8.8000000000000007        2.8987993485199204     
   8.0000000000000000        9.6000000000000014        2.8996238637421996     
   8.0000000000000000        10.400000000000000        2.8992133931170150     
   8.0000000000000000        11.200000000000001        2.9014361967477025     
   8.0000000000000000        12.000000000000000        2.9021525464696589     
   8.0000000000000000        12.800000000000001        2.9030747606198961     
   8.0000000000000000        13.600000000000001        2.9044844454224461     
   8.0000000000000000        14.400000000000000        2.9059890059813327     
   8.0000000000000000        15.200000000000001        2.9051082146332976     
   8.0000000000000000        16.000000000000000        2.9071883717429072     
   8.0000000000000000        16.800000000000001        2.9064590257264569     
   8.0000000000000000        17.600000000000001        2.9064067884481868     
   8.0000000000000000        18.400000000000002        2.9061763005714636     
   8.0000000000000000        19.200000000000003        2.9060971596680969     
   8.0000000000000000        20.000000000000000        2.9043744334177011     
   8.0000000000000000        20.800000000000001        2.9052183432657239     
   8.0000000000000000        21.600000000000001        2.9051784576902708     
   8.0000000000000000        22.400000000000002        2.9058350171198302     
   8.0000000000000000        23.200000000000003        2.9059910143327858     
   8.0000000000000000        24.000000000000000        2.9071033355111022     
   8.0000000000000000        24.800000000000001        2.9070587529349750     
   8.0000000000000000        25.600000000000001        2.9061587998778822     
   8.0000000000000000        26.400000000000002        2.9056671007934218     
   8.0000000000000000        27.200000000000003        2.9046219122085675     
   8.0000000000000000        28.000000000000000        2.9020373423385988     
   8.0000000000000000        28.800000000000001        2.9005784372341550     
   8.0000000000000000        29.600000000000001        2.8998995949623101     
   8.0000000000000000        30.400000000000002        2.8985121092918935     
   8.0000000000000000        31.200000000000003        2.8971314023732422     
   8.0000000000000000        32.000000000000000        2.8960484552184402     
   8.0000000000000000        32.800000000000004        2.8956918863792209     
   8.0000000000000000        33.600000000000001        2.8960340820237405     
   8.0000000000000000        34.399999999999999        2.8972908969744178     
   8.0000000000000000        35.200000000000003        2.9013419000039078     
   8.0000000000000000        36.000000000000000        2.9091608636308841     
   8.0000000000000000        36.800000000000004        2.9197868688454101     
   8.0000000000000000        37.600000000000001        2.9302043733692882     
   8.0000000000000000        38.400000000000006        2.9329015728997341     
   8.0000000000000000        39.200000000000003        2.9187126413837583     
   8.0000000000000000        40.000000000000000        2.8746732864530720     
   8.0000000000000000        40.800000000000004        2.7962358537926999     
   8.0000000000000000        41.600000000000001        2.6888158203277031     
   8.0000000000000000        42.400000000000006        2.5792491843527712     
   8.0000000000000000        43.200000000000003        2.5153114463957831     
   8.0000000000000000        44.000000000000000        2.5698696988295064     
   8.0000000000000000        44.800000000000004        2.8366592096365775     
   8.0000000000000000        45.600000000000001        3.5069520762955264     
   8.0000000000000000        46.400000000000006        3.5064085864563612     
   8.0000000000000000        47.200000000000003        3.5138332098370699     
   8.0000000000000000        48.000000000000000        3.5030851234183684     
   8.0000000000000000        48.800000000000004        3.5117571542129831     
   8.0000000000000000        49.600000000000001        3.5064652299132559     
   8.0000000000000000        50.400000000000006        3.5028610165116256     
   8.0000000000000000        51.200000000000003        3.4989153914609581     
   8.0000000000000000        52.000000000000000        3.4979775046514656     
   8.0000000000000000        52.800000000000004        3.5035525905445595     
   8.0000000000000000        53.600000000000001        3.5028527139419676     
   8.0000000000000000        54.400000000000006        3.5112514413904399     
   8.0000000000000000        55.200000000000003        3.4998570516136414     
   8.0000000000000000        56.000000000000000        3.5198421885801565     
   8.0000000000000000        56.800000000000004        3.4968424177015400     
   8.0000000000000000        57.600000000000001        2.8100286413869506     
   8.0000000000000000        58.400000000000006        2.5600936078429162     
   8.0000000000000000        59.200000000000003        2.5142986146920236     
   8.0000000000000000        60.000000000000000        2.5804841320871970     
   8.0000000000000000        60.800000000000004        2.6908577574393875     
   8.0000000000000000        61.600000000000001        2.7970780386864482     
   8.0000000000000000        62.400000000000006        2.8737220691229139     
   8.0000000000000000        63.200000000000003        2.9159610808777154     
   8.0000000000000000        64.000000000000000        2.9327162520584178     
   8.0000000000000000        64.799999999999997        2.9352366066438065     
   8.0000000000000000        65.600000000000009        2.9355358100873481     
   8.0000000000000000        66.400000000000006        2.9357479627509253     
   8.0000000000000000        67.200000000000003        2.9331561569282960     
   8.0000000000000000        68.000000000000000        2.9206193210183264     
   8.0000000000000000        68.799999999999997        2.8863111848309582     
   8.0000000000000000        69.600000000000009        2.8210333419081342     
   8.0000000000000000        70.400000000000006        2.7260598943149410     
   8.0000000000000000        71.200000000000003        2.6189909775517441     
   8.0000000000000000        72.000000000000000        2.5364566048447585     
   8.0000000000000000        72.799999999999997        2.5278090743900794     
   8.0000000000000000        73.600000000000009        2.6603210153532992     
   8.0000000000000000        74.400000000000006        2.9730087733619270     
   8.0000000000000000        75.200000000000003        3.5069552444782723     
   8.0000000000000000        76.000000000000000        3.5167771518095092     
   8.0000000000000000        76.800000000000011        3.5075782736324799     
   8.0000000000000000        77.600000000000009        3.5110828302477808     
   8.0000000000000000        78.400000000000006        3.5083811643726719     
   8.0000000000000000        79.200000000000003        3.5056756524853356     
   8.0000000000000000        80.000000000000000        3.5154228351324162     
   8.0000000000000000        80.800000000000011        3.4970557270471176     
   8.0000000000000000        81.600000000000009        3.5154460573866206     
   8.0000000000000000        82.400000000000006        3.5066257366610145     
   8.0000000000000000        83.200000000000003        3.5043352519791080     
   8.0000000000000000        84.000000000000000        3.5060221307004573     
   8.0000000000000000        84.800000000000011        3.5130974440811351     
   8.0000000000000000        85.600000000000009        2.9458954180211117     
   8.0000000000000000        86.400000000000006        2.6418637751723226     
   8.0000000000000000        87.200000000000003        2.5399116911332795     
   8.0000000000000000        88.000000000000000        2.5592767100097285     
   8.0000000000000000        88.800000000000011        2.6355455462630157     
   8.0000000000000000        89.600000000000009        2.7260197336923730     
   8.0000000000000000        90.400000000000006        2.8057850082757669     
   8.0000000000000000        91.200000000000003        2.8676200827778731     
   8.0000000000000000        92.000000000000000        2.9059347474724375     
   8.0000000000000000        92.800000000000011        2.9243637899544765     
   8.0000000000000000        93.600000000000009        2.9308523521875163     
   8.0000000000000000        94.400000000000006        2.9288514146570259     
   8.0000000000000000        95.200000000000003        2.9277406106585135     
   8.0000000000000000        96.000000000000000        2.9267323011244475     
   8.0000000000000000        96.800000000000011        2.9269954274016166     
   8.0000000000000000        97.600000000000009        2.9278155656232943     
   8.0000000000000000        98.400000000000006        2.9280348611997922     
   8.0000000000000000        99.200000000000003        2.9266693929303154     
   8.0000000000000000        100.00000000000000        2.9228174849198041     
   8.0000000000000000        100.80000000000001        2.9185102229887403     
   8.0000000000000000        101.60000000000001        2.9129930305284804     
   8.0000000000000000        102.40000000000001        2.9076558811535258     

   8.8000000000000007       0.80000000000000004        2.9080885682737607     
   8.8000000000000007        1.6000000000000001        2.9035814125167487     
   8.8000000000000007        2.4000000000000004        2.9015952213039533     
   8.8000000000000007        3.2000000000000002        2.8980344302183578     
   8.8000000000000007        4.0000000000000000        2.8976258204786154     
   8.8000000000000007        4.8000000000000007        2.8979408983812056     
   8.8000000000000007        5.6000000000000005        2.8983449889832995     
   8.8000000000000007        6.4000000000000004        2.8988278994858376     
   8.8000000000000007        7.2000000000000002        2.8993554338214365     
   8.8000000000000007        8.0000000000000000        2.8991075141105598     
   8.8000000000000007        8.8000000000000007        2.9012288814762761     
   8.8000000000000007        9.6000000000000014        2.9014300930055987     
   8.8000000000000007        10.400000000000000        2.9005024405866697     
   8.8000000000000007        11.200000000000001        2.9014602002925329     
   8.8000000000000007        12.000000000000000        2.9043516432884728     
   8.8000000000000007        12.800000000000001        2.9059093953441102     
   8.8000000000000007        13.600000000000001        2.9071999651853591     
   8.8000000000000007        14.400000000000000        2.9079875206308610     
   8.8000000000000007        15.200000000000001        2.9087649220229799     
   8.8000000000000007        16.000000000000000        2.9075789061365391     
   8.8000000000000007        16.800000000000001        2.9064046873370626     
   8.8000000000000007        17.600000000000001        2.9049844430680305     
   8.8000000000000007        18.400000000000002        2.9035710162860604     
   8.8000000000000007        19.200000000000003        2.9019001653110341     
   8.8000000000000007        20.000000000000000        2.9002712750696009     
   8.8000000000000007        20.800000000000001        2.9007568181377033     
   8.8000000000000007        21.600000000000001        2.9015023438126493     
   8.8000000000000007        22.400000000000002        2.9011308332577923     
   8.8000000000000007        23.200000000000003        2.9029214147810261     
   8.8000000000000007        24.000000000000000        2.9043393724558020     
   8.8000000000000007        24.800000000000001        2.9055816703410895     
   8.8000000000000007        25.600000000000001        2.9060529078120152     
   8.8000000000000007        26.400000000000002        2.9060989873082663     
   8.8000000000000007        27.200000000000003        2.9060823274982206     
   8.8000000000000007        28.000000000000000        2.9046858913547200     
   8.8000000000000007        28.800000000000001        2.9025177889094285     
   8.8000000000000007        29.600000000000001        2.9018032444762829     
   8.8000000000000007        30.400000000000002        2.9003550759650842     
   8.8000000000000007        31.200000000000003        2.8983473544153489     
   8.8000000000000007        32.000000000000000        2.8975923811041047     
   8.8000000000000007        32.800000000000004        2.8955239010146170     
   8.8000000000000007        33.600000000000001        2.8967132395827790     
   8.8000000000000007        34.399999999999999        2.8976802358958103     
   8.8000000000000007        35.200000000000003        2.9024283163346234     
   8.8000000000000007        36.000000000000000        2.9105468140823150     
   8.8000000000000007        36.800000000000004        2.9214181871102762     
   8.8000000000000007        37.600000000000001        2.9287947721914809     
   8.8000000000000007        38.400000000000006        2.9321231463402913     
   8.8000000000000007        39.200000000000003        2.9132588064462603     
   8.8000000000000007        40.000000000000000        2.8619648400351516     
   8.8000000000000007        40.800000000000004        2.7749251209653982     
   8.8000000000000007        41.600000000000001        2.6615949622744366     
   8.8000000000000007        42.400000000000006        2.5556412621078413     
   8.8000000000000007        43.200000000000003        2.5061283782915371     
   8.8000000000000007        44.000000000000000        2.5937160719152232     
   8.8000000000000007        44.800000000000004        2.9079665484384400     
   8.8000000000000007        45.600000000000001        3.5129619925837501     
   8.8000000000000007        46.400000000000006        3.5043591695694976     
   8.8000000000000007        47.200000000000003        3.5127370326905303     
   8.8000000000000007        48.000000000000000        3.5029458355683767     
   8.8000000000000007        48.800000000000004        3.5121376164456062     
   8.8000000000000007        49.600000000000001        3.5066290310556201     
   8.8000000000000007        50.400000000000006        3.5051776436541946     
   8.8000000000000007        51.200000000000003        3.5046668958988438     
   8.8000000000000007        52.000000000000000        3.5043400443321393     
   8.8000000000000007        52.800000000000004        3.5072998523968284     
   8.8000000000000007        53.600000000000001        3.5074141780028749     
   8.8000000000000007        54.400000000000006        3.5132032572035583     
   8.8000000000000007        55.200000000000003        3.5043261744880945     
   8.8000000000000007        56.000000000000000        3.5060238785931959     
   8.8000000000000007        56.800000000000004        3.5144675418344473     
   8.8000000000000007        57.600000000000001        2.8904032988063855     
   8.8000000000000007        58.400000000000006        2.5827247617139921     
   8.8000000000000007        59.200000000000003        2.5049366352718487     
   8.8000000000000007        60.000000000000000        2.5553396037295451     
   8.8000000000000007        60.800000000000004        2.6631028614440329     
   8.8000000000000007        61.600000000000001        2.7754487635996257     
   8.8000000000000007        62.400000000000006        2.8608158998424424     
   8.8000000000000007        63.200000000000003        2.9110346095344011     
   8.8000000000000007        64.000000000000000        2.9329212352317384     
   8.8000000000000007        64.799999999999997        2.9391045943599230     
   8.8000000000000007        65.600000000000009        2.9391522233410310     
   8.8000000000000007        66.400000000000006        2.9395135852019645     
   8.8000000000000007        67.200000000000003        2.9342012517070613     
   8.8000000000000007        68.000000000000000        2.9162390546726171     
   8.8000000000000007        68.799999999999997        2.8741566305962496     
   8.8000000000000007        69.600000000000009        2.7958151894502068     
   8.8000000000000007        70.400000000000006        2.6899650149515222     
   8.8000000000000007        71.200000000000003        2.5807406837269107     
   8.8000000000000007        72.000000000000000        2.5157635750775311     
   8.8000000000000007        72.799999999999997        2.5600511987338228     
   8.8000000000000007        73.600000000000009        2.8159527906523976     
   8.8000000000000007        74.400000000000006        3.4976733276558631     
   8.8000000000000007        75.200000000000003        3.4994062051743273     
   8.8000000000000007        76.000000000000000        3.5131635936370755     
   8.8000000000000007        76.800000000000011        3.4917041467585563     
   8.8000000000000007        77.600000000000009        3.4976308664087754     
   8.8000000000000007        78.400000000000006        3.5165187500742165     
   8.8000000000000007        79.200000000000003        3.5142034247397844     
   8.8000000000000007        80.000000000000000        3.4985410176817480     
   8.8000000000000007        80.800000000000011        3.5165855551961083     
   8.8000000000000007        81.600000000000009        3.5084438712297588     
   8.8000000000000007        82.400000000000006        3.5056304261851472     
   8.8000000000000007        83.200000000000003        3.5038837728747345     
   8.8000000000000007        84.000000000000000        3.5052798559430651     
   8.8000000000000007        84.800000000000011        3.5036876413579314     
   8.8000000000000007        85.600000000000009        2.9525977728922803     
   8.8000000000000007        86.400000000000006        2.6374918311880404     
   8.8000000000000007        87.200000000000003        2.5147988031693345     
   8.8000000000000007        88.000000000000000        2.5119806973987155     
   8.8000000000000007        88.800000000000011        2.5680407536025527     
   8.8000000000000007        89.600000000000009        2.6445889503610340     
   8.8000000000000007        90.400000000000006        2.7216038620748972     
   8.8000000000000007        91.200000000000003        2.7850862442146003     
   8.8000000000000007        92.000000000000000        2.8302720073088055     
   8.8000000000000007        92.800000000000011        2.8570662860437031     
   8.8000000000000007        93.600000000000009        2.8723963991233448     
   8.8000000000000007        94.400000000000006        2.8785010712366503     
   8.8000000000000007        95.200000000000003        2.8856957829365997     
   8.8000000000000007        96.000000000000000        2.8934801724553361     
   8.8000000000000007        96.800000000000011        2.9027232888153449     
   8.8000000000000007        97.600000000000009        2.9128635289920259     
   8.8000000000000007        98.400000000000006        2.9215416680954265     
   8.8000000000000007        99.200000000000003        2.9265688742103797     
   8.8000000000000007        100.00000000000000        2.9279599929332711     
   8.8000000000000007        100.80000000000001        2.9254808828783907     
   8.8000000000000007        101.60000000000001        2.9190197084127218     
   8.8000000000000007        102.40000000000001        2.9137235247463900     

   9.6000000000000014       0.80000000000000004        2.9139427424953497     
   9.6000000000000014        1.6000000000000001        2.9078355529907731     
   9.6000000000000014        2.4000000000000004        2.9005504039804841     
   9.6000000000000014        3.2000000000000002        2.8994616617398195     
   9.6000000000000014        4.0000000000000000        2.8973560403295804     
   9.6000000000000014        4.8000000000000007        2.8967055735051472     
   9.6000000000000014        5.6000000000000005        2.8968241924309286     
   9.6000000000000014        6.4000000000000004        2.8984090591835345     
   9.6000000000000014        7.2000000000000002        2.8976396812078007     
   9.6000000000000014        8.0000000000000000        2.8992591063321638     
   9.6000000000000014        8.8000000000000007        2.9003670012830227     
   9.6000000000000014        9.6000000000000014        2.9006530832595860     
   9.6000000000000014        10.400000000000000        2.9013542928593896     
   9.6000000000000014        11.200000000000001        2.9033607175063345     
   9.6000000000000014        12.000000000000000        2.9055593708555993     
   9.6000000000000014        12.800000000000001        2.9083170285237214     
   9.6000000000000014        13.600000000000001        2.9083334721235410     
   9.6000000000000014        14.400000000000000        2.9086397117953808     
   9.6000000000000014        15.200000000000001        2.9080323445033716     
   9.6000000000000014        16.000000000000000        2.9056495222980705     
   9.6000000000000014        16.800000000000001        2.9027607654683485     
   9.6000000000000014        17.600000000000001        2.8999739360177870     
   9.6000000000000014        18.400000000000002        2.8949817495618357     
   9.6000000000000014        19.200000000000003        2.8921879837303921     
   9.6000000000000014        20.000000000000000        2.8915272214793850     
   9.6000000000000014        20.800000000000001        2.8884920061166657     
   9.6000000000000014        21.600000000000001        2.8892226743271463     
   9.6000000000000014        22.400000000000002        2.8914386388500009     
   9.6000000000000014        23.200000000000003        2.8947976822013541     
   9.6000000000000014        24.000000000000000        2.8985830209508028     
   9.6000000000000014        24.800000000000001        2.9025208036574881     
   9.6000000000000014        25.600000000000001        2.9038133399003687     
   9.6000000000000014        26.400000000000002        2.9058174175145406     
   9.6000000000000014        27.200000000000003        2.9068442329333481     
   9.6000000000000014        28.000000000000000        2.9075971120560742     
   9.6000000000000014        28.800000000000001        2.9058647239307978     
   9.6000000000000014        29.600000000000001        2.9055954178415178     
   9.6000000000000014        30.400000000000002        2.9024726510800334     
   9.6000000000000014        31.200000000000003        2.9004373240329584     
   9.6000000000000014        32.000000000000000        2.8991638355014495     
   9.6000000000000014        32.800000000000004        2.8978647993831173     
   9.6000000000000014        33.600000000000001        2.8971215464934303     
   9.6000000000000014        34.399999999999999        2.8995841564635789     
   9.6000000000000014        35.200000000000003        2.9033156928697075     
   9.6000000000000014        36.000000000000000        2.9113353329397884     
   9.6000000000000014        36.800000000000004        2.9220963455297362     
   9.6000000000000014        37.600000000000001        2.9314775365730918     
   9.6000000000000014        38.400000000000006        2.9304822754147479     
   9.6000000000000014        39.200000000000003        2.9076217354479574     
   9.6000000000000014        40.000000000000000        2.8515348727575032     
   9.6000000000000014        40.800000000000004        2.7597205449500146     
   9.6000000000000014        41.600000000000001        2.6423207482618691     
   9.6000000000000014        42.400000000000006        2.5389194628143579     
   9.6000000000000014        43.200000000000003        2.5060936240114327     
   9.6000000000000014        44.000000000000000        2.6035720018046988     
   9.6000000000000014        44.800000000000004        2.9221752338610054     
   9.6000000000000014        45.600000000000001        3.5061611663053753     
   9.6000000000000014        46.400000000000006        3.5019933337886129     
   9.6000000000000014        47.200000000000003        3.5005730592740623     
   9.6000000000000014        48.000000000000000        3.5011859521061242     
   9.6000000000000014        48.800000000000004        3.5109993740821115     
   9.6000000000000014        49.600000000000001        3.5064986419505968     
   9.6000000000000014        50.400000000000006        3.5059960227114901     
   9.6000000000000014        51.200000000000003        3.5050878521303614     
   9.6000000000000014        52.000000000000000        3.5070003372719487     
   9.6000000000000014        52.800000000000004        3.5041480939070175     
   9.6000000000000014        53.600000000000001        3.5043585863875912     
   9.6000000000000014        54.400000000000006        3.5132548820098508     
   9.6000000000000014        55.200000000000003        3.5047318244451287     
   9.6000000000000014        56.000000000000000        3.5091036488991456     
   9.6000000000000014        56.800000000000004        3.5015612746406886     
   9.6000000000000014        57.600000000000001        2.9067996702916967     
   9.6000000000000014        58.400000000000006        2.5927103020481801     
   9.6000000000000014        59.200000000000003        2.5090680518990114     
   9.6000000000000014        60.000000000000000        2.5405827889170078     
   9.6000000000000014        60.800000000000004        2.6435199230774771     
   9.6000000000000014        61.600000000000001        2.7592642414015933     
   9.6000000000000014        62.400000000000006        2.8510577449416754     
   9.6000000000000014        63.200000000000003        2.9072012618420517     
   9.6000000000000014        64.000000000000000        2.9330029588172164     
   9.6000000000000014        64.799999999999997        2.9402640382245306     
   9.6000000000000014        65.600000000000009        2.9421316040156618     
   9.6000000000000014        66.400000000000006        2.9409576946093052     
   9.6000000000000014        67.200000000000003        2.9344425677545396     
   9.6000000000000014        68.000000000000000        2.9117791550590195     
   9.6000000000000014        68.799999999999997        2.8605572562612291     
   9.6000000000000014        69.600000000000009        2.7752956783701874     
   9.6000000000000014        70.400000000000006        2.6645974646125405     
   9.6000000000000014        71.200000000000003        2.5556541774502217     
   9.6000000000000014        72.000000000000000        2.5062451957436069     
   9.6000000000000014        72.799999999999997        2.5858063948533374     
   9.6000000000000014        73.600000000000009        2.8987238747447002     
   9.6000000000000014        74.400000000000006        3.4946121591782320     
   9.6000000000000014        75.200000000000003        3.5066624948537100     
   9.6000000000000014        76.000000000000000        3.5110594412225620     
   9.6000000000000014        76.800000000000011        3.5153301351944028     
   9.6000000000000014        77.600000000000009        3.4978472248394197     
   9.6000000000000014        78.400000000000006        3.5157116296987043     
   9.6000000000000014        79.200000000000003        3.4972088537011872     
   9.6000000000000014        80.000000000000000        3.5015148254847035     
   9.6000000000000014        80.800000000000011        3.4948640742804438     
   9.6000000000000014        81.600000000000009        3.5069111026430528     
   9.6000000000000014        82.400000000000006        3.5048831742265603     
   9.6000000000000014        83.200000000000003        3.5044221384745353     
   9.6000000000000014        84.000000000000000        3.5113573235550177     
   9.6000000000000014        84.800000000000011        3.5153487594132113     
   9.6000000000000014        85.600000000000009        2.9418901041588148     
   9.6000000000000014        86.400000000000006        2.6228018582215733     
   9.6000000000000014        87.200000000000003        2.5145882510106197     
   9.6000000000000014        88.000000000000000        2.5088975386862287     
   9.6000000000000014        88.800000000000011        2.5159220374175768     
   9.6000000000000014        89.600000000000009        2.5634570502924245     
   9.6000000000000014        90.400000000000006        2.6222772728442529     
   9.6000000000000014        91.200000000000003        2.6776079470566727     
   9.6000000000000014        92.000000000000000        2.7216197069597761     
   9.6000000000000014        92.800000000000011        2.7529160566599948     
   9.6000000000000014        93.600000000000009        2.7745188903384177     
   9.6000000000000014        94.400000000000006        2.7910229972981386     
   9.6000000000000014        95.200000000000003        2.8074478781254726     
   9.6000000000000014        96.000000000000000        2.8275381950194016     
   9.6000000000000014        96.800000000000011        2.8524225765193165     
   9.6000000000000014        97.600000000000009        2.8750116450523868     
   9.6000000000000014        98.400000000000006        2.8970634877518000     
   9.6000000000000014        99.200000000000003        2.9144338717287126     
   9.6000000000000014        100.00000000000000        2.9244819278700946     
   9.6000000000000014        100.80000000000001        2.9283155066704012     
   9.6000000000000014        101.60000000000001        2.9262999657958750     
   9.6000000000000014        102.40000000000001        2.9210716320662478     

   10.400000000000000       0.80000000000000004        2.9204185409060579     
   10.400000000000000        1.6000000000000001        2.9130673229840753     
   10.400000000000000        2.4000000000000004        2.9068155616286941     
   10.400000000000000        3.2000000000000002        2.9017974934172308     
   10.400000000000000        4.0000000000000000        2.8978662441573517     
   10.400000000000000        4.8000000000000007        2.9004586265657628     
   10.400000000000000        5.6000000000000005        2.8965577982375561     
   10.400000000000000        6.4000000000000004        2.8974011513994649     
   10.400000000000000        7.2000000000000002        2.9001886646399138     
   10.400000000000000        8.0000000000000000        2.8994645015158014     
   10.400000000000000        8.8000000000000007        2.9010140254955523     
   10.400000000000000        9.6000000000000014        2.9018212556850900     
   10.400000000000000        10.400000000000000        2.9027809836119527     
   10.400000000000000        11.200000000000001        2.9059527246090351     
   10.400000000000000        12.000000000000000        2.9079855697996497     
   10.400000000000000        12.800000000000001        2.9086587729809334     
   10.400000000000000        13.600000000000001        2.9097984816401303     
   10.400000000000000        14.400000000000000        2.9070079778481399     
   10.400000000000000        15.200000000000001        2.9048381680019948     
   10.400000000000000        16.000000000000000        2.9003308963541397     
   10.400000000000000        16.800000000000001        2.8943699612956832     
   10.400000000000000        17.600000000000001        2.8872566760931497     
   10.400000000000000        18.400000000000002        2.8808633107424502     
   10.400000000000000        19.200000000000003        2.8752374709581261     
   10.400000000000000        20.000000000000000        2.8715520645334429     
   10.400000000000000        20.800000000000001        2.8704070237361656     
   10.400000000000000        21.600000000000001        2.8728177392117442     
   10.400000000000000        22.400000000000002        2.8741826675777054     
   10.400000000000000        23.200000000000003        2.8809706576159027     
   10.400000000000000        24.000000000000000        2.8866025884149837     
   10.400000000000000        24.800000000000001        2.8919185761130186     
   10.400000000000000        25.600000000000001        2.8988532031444700     
   10.400000000000000        26.400000000000002        2.9042851216600511     
   10.400000000000000        27.200000000000003        2.9064697923417548     
   10.400000000000000        28.000000000000000        2.9078393329200938     
   10.400000000000000        28.800000000000001        2.9078050175945891     
   10.400000000000000        29.600000000000001        2.9064590837638589     
   10.400000000000000        30.400000000000002        2.9052375509377182     
   10.400000000000000        31.200000000000003        2.9019486195768591     
   10.400000000000000        32.000000000000000        2.8999558764467221     
   10.400000000000000        32.800000000000004        2.8981225769060535     
   10.400000000000000        33.600000000000001        2.8972509526236339     
   10.400000000000000        34.399999999999999        2.8977480012448216     
   10.400000000000000        35.200000000000003        2.9033375807861250     
   10.400000000000000        36.000000000000000        2.9106047132840449     
   10.400000000000000        36.800000000000004        2.9223476744525931     
   10.400000000000000        37.600000000000001        2.9314041303328118     
   10.400000000000000        38.400000000000006        2.9289174446861423     
   10.400000000000000        39.200000000000003        2.9032958951576102     
   10.400000000000000        40.000000000000000        2.8452262599570419     
   10.400000000000000        40.800000000000004        2.7489007807067352     
   10.400000000000000        41.600000000000001        2.6314219803768433     
   10.400000000000000        42.400000000000006        2.5317538365085221     
   10.400000000000000        43.200000000000003        2.5018895848484015     
   10.400000000000000        44.000000000000000        2.6062809347202904     
   10.400000000000000        44.800000000000004        2.9229531074436643     
   10.400000000000000        45.600000000000001        3.5100390164666408     
   10.400000000000000        46.400000000000006        3.4941746421688742     
   10.400000000000000        47.200000000000003        3.5172439565994291     
   10.400000000000000        48.000000000000000        3.5090548140697000     
   10.400000000000000        48.800000000000004        3.5083067555125766     
   10.400000000000000        49.600000000000001        3.5058257166438378     
   10.400000000000000        50.400000000000006        3.5058646745453053     
   10.400000000000000        51.200000000000003        3.5044806637620440     
   10.400000000000000        52.000000000000000        3.5076602053397052     
   10.400000000000000        52.800000000000004        3.5040731131874585     
   10.400000000000000        53.600000000000001        3.5107256192394014     
   10.400000000000000        54.400000000000006        3.4996665343919298     
   10.400000000000000        55.200000000000003        3.5191428553164132     
   10.400000000000000        56.000000000000000        3.5188279798134090     
   10.400000000000000        56.800000000000004        3.5043371852909937     
   10.400000000000000        57.600000000000001        2.9094687639893713     
   10.400000000000000        58.400000000000006        2.5926002360167253     
   10.400000000000000        59.200000000000003        2.5068982092029630     
   10.400000000000000        60.000000000000000        2.5316199368806092     
   10.400000000000000        60.800000000000004        2.6326793416227021     
   10.400000000000000        61.600000000000001        2.7493055197409908     
   10.400000000000000        62.400000000000006        2.8450014848744392     
   10.400000000000000        63.200000000000003        2.9045036706196918     
   10.400000000000000        64.000000000000000        2.9336521334102139     
   10.400000000000000        64.799999999999997        2.9424723330745270     
   10.400000000000000        65.600000000000009        2.9434352817931586     
   10.400000000000000        66.400000000000006        2.9412924617136262     
   10.400000000000000        67.200000000000003        2.9334606711722522     
   10.400000000000000        68.000000000000000        2.9072230681197149     
   10.400000000000000        68.799999999999997        2.8511259689397774     
   10.400000000000000        69.600000000000009        2.7594785845138352     
   10.400000000000000        70.400000000000006        2.6439419411735772     
   10.400000000000000        71.200000000000003        2.5414821492602213     
   10.400000000000000        72.000000000000000        2.5057976428256832     
   10.400000000000000        72.799999999999997        2.5954460432685691     
   10.400000000000000        73.600000000000009        2.9122790395746261     
   10.400000000000000        74.400000000000006        3.5182501568738296     
   10.400000000000000        75.200000000000003        3.4945813548374547     
   10.400000000000000        76.000000000000000        3.5088117282235038     
   10.400000000000000        76.800000000000011        3.5040069404484817     
   10.400000000000000        77.600000000000009        3.5025590061127083     
   10.400000000000000        78.400000000000006        3.5122690039631412     
   10.400000000000000        79.200000000000003        3.5011924881140462     
   10.400000000000000        80.000000000000000        3.5036858502857133     
   10.400000000000000        80.800000000000011        3.5186162415264350     
   10.400000000000000        81.600000000000009        3.5119411798888991     
   10.400000000000000        82.400000000000006        3.5079756223198233     
   10.400000000000000        83.200000000000003        3.5043397550410509     
   10.400000000000000        84.000000000000000        3.5046922379782970     
   10.400000000000000        84.800000000000011        3.5073758946011799     
   10.400000000000000        85.600000000000009        2.9260301099864972     
   10.400000000000000        86.400000000000006        2.6055939005155824     
   10.400000000000000        87.200000000000003        2.5113885633600184     
   10.400000000000000        88.000000000000000        2.5017253303093216     
   10.400000000000000        88.800000000000011        2.5060181355700668     
   10.400000000000000        89.600000000000009        2.5103876069248763     
   10.400000000000000        90.400000000000006        2.5355931839834134     
   10.400000000000000        91.200000000000003        2.5716874870250330     
   10.400000000000000        92.000000000000000        2.6024310001243887     
   10.400000000000000        92.800000000000011        2.6297791221982507     
   10.400000000000000        93.600000000000009        2.6526819001831159     
   10.400000000000000        94.400000000000006        2.6769441673436121     
   10.400000000000000        95.200000000000003        2.7021207839418677     
   10.400000000000000        96.000000000000000        2.7328370858036171     
   10.400000000000000        96.800000000000011        2.7701621887298056     
   10.400000000000000        97.600000000000009        2.8107087535976034     
   10.400000000000000        98.400000000000006        2.8501593389934046     
   10.400000000000000        99.200000000000003        2.8832584093149203     
   10.400000000000000        100.00000000000000        2.9088921530345750     
   10.400000000000000        100.80000000000001        2.9227735298851956     
   10.400000000000000        101.60000000000001        2.9282226445278021     
   10.400000000000000        102.40000000000001        2.9262918930989521     

   11.200000000000001       0.80000000000000004        2.9256065169155283     
   11.200000000000001        1.6000000000000001        2.9188493853307582     
   11.200000000000001        2.4000000000000004        2.9113297264033990     
   11.200000000000001        3.2000000000000002        2.9047627499603981     
   11.200000000000001        4.0000000000000000        2.8997399387246103     
   11.200000000000001        4.8000000000000007        2.8968863761131454     
   11.200000000000001        5.6000000000000005        2.8963310925728196     
   11.200000000000001        6.4000000000000004        2.8969920139365271     
   11.200000000000001        7.2000000000000002        2.8970631058221405     
   11.200000000000001        8.0000000000000000        2.8996453521111158     
   11.200000000000001        8.8000000000000007        2.9015422567823057     
   11.200000000000001        9.6000000000000014        2.9030634306547678     
   11.200000000000001        10.400000000000000        2.9045272296179263     
   11.200000000000001        11.200000000000001        2.9068310950701166     
   11.200000000000001        12.000000000000000        2.9088796822870817     
   11.200000000000001        12.800000000000001        2.9089268639344330     
   11.200000000000001        13.600000000000001        2.9071853415288831     
   11.200000000000001        14.400000000000000        2.9034931073630124     
   11.200000000000001        15.200000000000001        2.8983101639607640     
   11.200000000000001        16.000000000000000        2.8899552394984007     
   11.200000000000001        16.800000000000001        2.8799387515838113     
   11.200000000000001        17.600000000000001        2.8687788967870529     
   11.200000000000001        18.400000000000002        2.8594708850560067     
   11.200000000000001        19.200000000000003        2.8509692368445054     
   11.200000000000001        20.000000000000000        2.8448421702246969     
   11.200000000000001        20.800000000000001        2.8431066356296437     
   11.200000000000001        21.600000000000001        2.8463053400567375     
   11.200000000000001        22.400000000000002        2.8500923858876255     
   11.200000000000001        23.200000000000003        2.8584579690232736     
   11.200000000000001        24.000000000000000        2.8685859579940880     
   11.200000000000001        24.800000000000001        2.8791215445119089     
   11.200000000000001        25.600000000000001        2.8894274787866903     
   11.200000000000001        26.400000000000002        2.8985993269204107     
   11.200000000000001        27.200000000000003        2.9037230523334920     
   11.200000000000001        28.000000000000000        2.9074032328461952     
   11.200000000000001        28.800000000000001        2.9084342864085539     
   11.200000000000001        29.600000000000001        2.9088866134158673     
   11.200000000000001        30.400000000000002        2.9065672471300692     
   11.200000000000001        31.200000000000003        2.9039267064581540     
   11.200000000000001        32.000000000000000        2.9014274381714604     
   11.200000000000001        32.800000000000004        2.8990239611882269     
   11.200000000000001        33.600000000000001        2.8978020966976845     
   11.200000000000001        34.399999999999999        2.8988437436116996     
   11.200000000000001        35.200000000000003        2.9051012735449726     
   11.200000000000001        36.000000000000000        2.9125905367621172     
   11.200000000000001        36.800000000000004        2.9231081859164894     
   11.200000000000001        37.600000000000001        2.9317262281218213     
   11.200000000000001        38.400000000000006        2.9287236163031136     
   11.200000000000001        39.200000000000003        2.9027316756669874     
   11.200000000000001        40.000000000000000        2.8425404492036010     
   11.200000000000001        40.800000000000004        2.7455754451733063     
   11.200000000000001        41.600000000000001        2.6277544004350908     
   11.200000000000001        42.400000000000006        2.5291385071003050     
   11.200000000000001        43.200000000000003        2.5023495605968491     
   11.200000000000001        44.000000000000000        2.6040048288615476     
   11.200000000000001        44.800000000000004        2.9224676261776419     
   11.200000000000001        45.600000000000001        3.5071064068829658     
   11.200000000000001        46.400000000000006        3.5142301754935721     
   11.200000000000001        47.200000000000003        3.5099124894533964     
   11.200000000000001        48.000000000000000        3.5054001604607734     
   11.200000000000001        48.800000000000004        3.5063979956262292     
   11.200000000000001        49.600000000000001        3.5058863193663172     
   11.200000000000001        50.400000000000006        3.5054975718054489     
   11.200000000000001        51.200000000000003        3.5061730026561175     
   11.200000000000001        52.000000000000000        3.5075986934088266     
   11.200000000000001        52.800000000000004        3.5032176772205763     
   11.200000000000001        53.600000000000001        3.5104441218156954     
   11.200000000000001        54.400000000000006        3.5023739523264625     
   11.200000000000001        55.200000000000003        3.4987840015931373     
   11.200000000000001        56.000000000000000        3.5018955796501126     
   11.200000000000001        56.800000000000004        3.4998241186170040     
   11.200000000000001        57.600000000000001        2.9082753794675411     
   11.200000000000001        58.400000000000006        2.5920906288765906     
   11.200000000000001        59.200000000000003        2.5042734857083118     
   11.200000000000001        60.000000000000000        2.5289927941706076     
   11.200000000000001        60.800000000000004        2.6285914788514226     
   11.200000000000001        61.600000000000001        2.7469277485845200     
   11.200000000000001        62.400000000000006        2.8428142338369367     
   11.200000000000001        63.200000000000003        2.9035009736779069     
   11.200000000000001        64.000000000000000        2.9327208963432416     
   11.200000000000001        64.799999999999997        2.9427783182669791     
   11.200000000000001        65.600000000000009        2.9452624633615638     
   11.200000000000001        66.400000000000006        2.9430066080942057     
   11.200000000000001        67.200000000000003        2.9327711680362492     
   11.200000000000001        68.000000000000000        2.9043594278316953     
   11.200000000000001        68.799999999999997        2.8453050643971429     
   11.200000000000001        69.600000000000009        2.7508095433471507     
   11.200000000000001        70.400000000000006        2.6332112007697193     
   11.200000000000001        71.200000000000003        2.5335304960211276     
   11.200000000000001        72.000000000000000        2.5067244377386446     
   11.200000000000001        72.799999999999997        2.5958592094470965     
   11.200000000000001        73.600000000000009        2.9146327070001385     
   11.200000000000001        74.400000000000006        3.5027789837877119     
   11.200000000000001        75.200000000000003        3.5049877796261280     
   11.200000000000001        76.000000000000000        3.5161249122127041     
   11.200000000000001        76.800000000000011        3.5111683154140465     
   11.200000000000001        77.600000000000009        3.5079407667977587     
   11.200000000000001        78.400000000000006        3.5075104226435152     
   11.200000000000001        79.200000000000003        3.5172522505814121     
   11.200000000000001        80.000000000000000        3.4962396974442509     
   11.200000000000001        80.800000000000011        3.5106024842143482     
   11.200000000000001        81.600000000000009        3.5057491176469502     
   11.200000000000001        82.400000000000006        3.5165206580687220     
   11.200000000000001        83.200000000000003        3.5136359933107082     
   11.200000000000001        84.000000000000000        3.5054649811970471     
   11.200000000000001        84.800000000000011        3.5001632613563163     
   11.200000000000001        85.600000000000009        2.9095245740200548     
   11.200000000000001        86.400000000000006        2.5840927789730008     
   11.200000000000001        87.200000000000003        2.5033731332508604     
   11.200000000000001        88.000000000000000        2.5119071141865850     
   11.200000000000001        88.800000000000011        2.5150952345609041     
   11.200000000000001        89.600000000000009        2.5068704696582356     
   11.200000000000001        90.400000000000006        2.5118129553753095     
   11.200000000000001        91.200000000000003        2.5053993644045978     
   11.200000000000001        92.000000000000000        2.5112712228697753     
   11.200000000000001        92.800000000000011        2.5282152541345857     
   11.200000000000001        93.600000000000009        2.5464443129160679     
   11.200000000000001        94.400000000000006        2.5683591448707439     
   11.200000000000001        95.200000000000003        2.5928612324508000     
   11.200000000000001        96.000000000000000        2.6281988053759577     
   11.200000000000001        96.800000000000011        2.6728356031482572     
   11.200000000000001        97.600000000000009        2.7235817831802369     
   11.200000000000001        98.400000000000006        2.7807733837738122     
   11.200000000000001        99.200000000000003        2.8339247729860557     
   11.200000000000001        100.00000000000000        2.8768597912452174     
   11.200000000000001        100.80000000000001        2.9065999625616410     
   11.200000000000001        101.60000000000001        2.9232916946716458     
   11.200000000000001        102.40000000000001        2.9291431452043772     

   12.000000000000000       0.80000000000000004        2.9290165621019457     
   12.000000000000000        1.6000000000000001        2.9238161765905404     
   12.000000000000000        2.4000000000000004        2.9158517515179319     
   12.000000000000000        3.2000000000000002        2.9085161825577330     
   12.000000000000000        4.0000000000000000        2.9018120661521629     
   12.000000000000000        4.8000000000000007        2.8980802694526924     
   12.000000000000000        5.6000000000000005        2.8980905449546350     
   12.000000000000000        6.4000000000000004        2.8964713354935196     
   12.000000000000000        7.2000000000000002        2.8977000652872049     
   12.000000000000000        8.0000000000000000        2.8996787666081012     
   12.000000000000000        8.8000000000000007        2.9017043337696831     
   12.000000000000000        9.6000000000000014        2.9037871407005396     
   12.000000000000000        10.400000000000000        2.9059166031031087     
   12.000000000000000        11.200000000000001        2.9073484685937432     
   12.000000000000000        12.000000000000000        2.9095001477774209     
   12.000000000000000        12.800000000000001        2.9080903285212725     
   12.000000000000000        13.600000000000001        2.9040595079026077     
   12.000000000000000        14.400000000000000        2.8981366845384073     
   12.000000000000000        15.200000000000001        2.8884221463971258     
   12.000000000000000        16.000000000000000        2.8754745360487211     
   12.000000000000000        16.800000000000001        2.8598247064474513     
   12.000000000000000        17.600000000000001        2.8451009538605954     
   12.000000000000000        18.400000000000002        2.8307582456291804     
   12.000000000000000        19.200000000000003        2.8186449556989457     
   12.000000000000000        20.000000000000000        2.8101155721143578     
   12.000000000000000        20.800000000000001        2.8078500702207654     
   12.000000000000000        21.600000000000001        2.8103594501250138     
   12.000000000000000        22.400000000000002        2.8180802524182127     
   12.000000000000000        23.200000000000003        2.8302341840067702     
   12.000000000000000        24.000000000000000        2.8457028164393119     
   12.000000000000000        24.800000000000001        2.8599400327415623     
   12.000000000000000        25.600000000000001        2.8754078625915507     
   12.000000000000000        26.400000000000002        2.8891881372511690     
   12.000000000000000        27.200000000000003        2.8994888021691518     
   12.000000000000000        28.000000000000000        2.9052613078434422     
   12.000000000000000        28.800000000000001        2.9082824029699559     
   12.000000000000000        29.600000000000001        2.9094000101472299     
   12.000000000000000        30.400000000000002        2.9084247941326162     
   12.000000000000000        31.200000000000003        2.9057898539546145     
   12.000000000000000        32.000000000000000        2.9028077878719354     
   12.000000000000000        32.800000000000004        2.9000062407588021     
   12.000000000000000        33.600000000000001        2.8989096187668744     
   12.000000000000000        34.399999999999999        2.8989386890682138     
   12.000000000000000        35.200000000000003        2.9034657763503766     
   12.000000000000000        36.000000000000000        2.9119696091976164     
   12.000000000000000        36.800000000000004        2.9212777312671907     
   12.000000000000000        37.600000000000001        2.9310570862856631     
   12.000000000000000        38.400000000000006        2.9289003954480068     
   12.000000000000000        39.200000000000003        2.9026959595502331     
   12.000000000000000        40.000000000000000        2.8442147848442372     
   12.000000000000000        40.800000000000004        2.7482788151345976     
   12.000000000000000        41.600000000000001        2.6310605723764948     
   12.000000000000000        42.400000000000006        2.5319007411653587     
   12.000000000000000        43.200000000000003        2.5044618473036615     
   12.000000000000000        44.000000000000000        2.6059649147346802     
   12.000000000000000        44.800000000000004        2.9232331661621811     
   12.000000000000000        45.600000000000001        3.5016589368806215     
   12.000000000000000        46.400000000000006        3.5111863745523242     
   12.000000000000000        47.200000000000003        3.5056571484132757     
   12.000000000000000        48.000000000000000        3.5027109319644336     
   12.000000000000000        48.800000000000004        3.5063939201084602     
   12.000000000000000        49.600000000000001        3.5052276189759621     
   12.000000000000000        50.400000000000006        3.5009543523861284     
   12.000000000000000        51.200000000000003        3.5020907382963471     
   12.000000000000000        52.000000000000000        3.5060202051984160     
   12.000000000000000        52.800000000000004        3.5030475653461961     
   12.000000000000000        53.600000000000001        3.5109221317788517     
   12.000000000000000        54.400000000000006        3.5072101019772619     
   12.000000000000000        55.200000000000003        3.5086433722799808     
   12.000000000000000        56.000000000000000        3.5094710637036783     
   12.000000000000000        56.800000000000004        3.5081309370975653     
   12.000000000000000        57.600000000000001        2.9058296299387543     
   12.000000000000000        58.400000000000006        2.5904681229308317     
   12.000000000000000        59.200000000000003        2.5041364770688324     
   12.000000000000000        60.000000000000000        2.5314276378648426     
   12.000000000000000        60.800000000000004        2.6304112156631692     
   12.000000000000000        61.600000000000001        2.7497425555220856     
   12.000000000000000        62.400000000000006        2.8461959826143395     
   12.000000000000000        63.200000000000003        2.9054829167435301     
   12.000000000000000        64.000000000000000        2.9322196835055077     
   12.000000000000000        64.799999999999997        2.9419863717013550     
   12.000000000000000        65.600000000000009        2.9449319897726882     
   12.000000000000000        66.400000000000006        2.9428872986838290     
   12.000000000000000        67.200000000000003        2.9323302928619452     
   12.000000000000000        68.000000000000000        2.9034814155148694     
   12.000000000000000        68.799999999999997        2.8425697472575115     
   12.000000000000000        69.600000000000009        2.7478636973283472     
   12.000000000000000        70.400000000000006        2.6299453335385188     
   12.000000000000000        71.200000000000003        2.5306574681938292     
   12.000000000000000        72.000000000000000        2.5015153268284447     
   12.000000000000000        72.799999999999997        2.5938047845488215     
   12.000000000000000        73.600000000000009        2.9137564279198025     
   12.000000000000000        74.400000000000006        3.4973257714355190     
   12.000000000000000        75.200000000000003        3.5082827423071770     
   12.000000000000000        76.000000000000000        3.4999591484033177     
   12.000000000000000        76.800000000000011        3.4903550347391703     
   12.000000000000000        77.600000000000009        3.5099644987289977     
   12.000000000000000        78.400000000000006        3.5063176158837845     
   12.000000000000000        79.200000000000003        3.5073129355918922     
   12.000000000000000        80.000000000000000        3.5090881574778328     
   12.000000000000000        80.800000000000011        3.5062814877053006     
   12.000000000000000        81.600000000000009        3.5050806948652089     
   12.000000000000000        82.400000000000006        3.5066536237724275     
   12.000000000000000        83.200000000000003        3.5119867794267723     
   12.000000000000000        84.000000000000000        3.5063788021477968     
   12.000000000000000        84.800000000000011        3.5044085796208311     
   12.000000000000000        85.600000000000009        2.8895976034438609     
   12.000000000000000        86.400000000000006        2.5631998179568138     
   12.000000000000000        87.200000000000003        2.5045340219420980     
   12.000000000000000        88.000000000000000        2.5065342750356470     
   12.000000000000000        88.800000000000011        2.5050222122102128     
   12.000000000000000        89.600000000000009        2.5038735325993020     
   12.000000000000000        90.400000000000006        2.5031363373470321     
   12.000000000000000        91.200000000000003        2.5167141059993079     
   12.000000000000000        92.000000000000000        2.5059326513215727     
   12.000000000000000        92.800000000000011        2.5143287122287457     
   12.000000000000000        93.600000000000009        2.5042864374730405     
   12.000000000000000        94.400000000000006        2.5163534434496211     
   12.000000000000000        95.200000000000003        2.5298295353294669     
   12.000000000000000        96.000000000000000        2.5455929192949780     
   12.000000000000000        96.800000000000011        2.5763350907041729     
   12.000000000000000        97.600000000000009        2.6271222875184588     
   12.000000000000000        98.400000000000006        2.6939290659057336     
   12.000000000000000        99.200000000000003        2.7651233961166755     
   12.000000000000000        100.00000000000000        2.8286881952178011     
   12.000000000000000        100.80000000000001        2.8775467241217179     
   12.000000000000000        101.60000000000001        2.9091329191355628     
   12.000000000000000        102.40000000000001        2.9257425781589501     

   12.800000000000001       0.80000000000000004        2.9282924990138963     
   12.800000000000001        1.6000000000000001        2.9276422385876208     
   12.800000000000001        2.4000000000000004        2.9208378682972973     
   12.800000000000001        3.2000000000000002        2.9121652217774088     
   12.800000000000001        4.0000000000000000        2.9050643664385194     
   12.800000000000001        4.8000000000000007        2.8991200783898217     
   12.800000000000001        5.6000000000000005        2.8964688248141051     
   12.800000000000001        6.4000000000000004        2.8974769077794948     
   12.800000000000001        7.2000000000000002        2.8970700008272718     
   12.800000000000001        8.0000000000000000        2.8995764335779874     
   12.800000000000001        8.8000000000000007        2.9016638495191933     
   12.800000000000001        9.6000000000000014        2.9044624613389161     
   12.800000000000001        10.400000000000000        2.9073815182222975     
   12.800000000000001        11.200000000000001        2.9074468581704984     
   12.800000000000001        12.000000000000000        2.9090160555467204     
   12.800000000000001        12.800000000000001        2.9059187043351993     
   12.800000000000001        13.600000000000001        2.9004631923846822     
   12.800000000000001        14.400000000000000        2.8910313745806664     
   12.800000000000001        15.200000000000001        2.8752514745719937     
   12.800000000000001        16.000000000000000        2.8567619721071233     
   12.800000000000001        16.800000000000001        2.8361855074256979     
   12.800000000000001        17.600000000000001        2.8145108084331238     
   12.800000000000001        18.400000000000002        2.7951647300327043     
   12.800000000000001        19.200000000000003        2.7798542633890686     
   12.800000000000001        20.000000000000000        2.7696314316348185     
   12.800000000000001        20.800000000000001        2.7658972864267630     
   12.800000000000001        21.600000000000001        2.7693733926610991     
   12.800000000000001        22.400000000000002        2.7799270114922043     
   12.800000000000001        23.200000000000003        2.7950504489840369     
   12.800000000000001        24.000000000000000        2.8148452289590713     
   12.800000000000001        24.800000000000001        2.8358663371567290     
   12.800000000000001        25.600000000000001        2.8572458037449677     
   12.800000000000001        26.400000000000002        2.8759057871188878     
   12.800000000000001        27.200000000000003        2.8913454912100516     
   12.800000000000001        28.000000000000000        2.9005850774794601     
   12.800000000000001        28.800000000000001        2.9069189576801588     
   12.800000000000001        29.600000000000001        2.9089806344483660     
   12.800000000000001        30.400000000000002        2.9076114852214907     
   12.800000000000001        31.200000000000003        2.9073604088302951     
   12.800000000000001        32.000000000000000        2.9037195388450874     
   12.800000000000001        32.800000000000004        2.9007151973156815     
   12.800000000000001        33.600000000000001        2.8984075036183858     
   12.800000000000001        34.399999999999999        2.8989451341999191     
   12.800000000000001        35.200000000000003        2.9024725101856652     
   12.800000000000001        36.000000000000000        2.9104356591000995     
   12.800000000000001        36.800000000000004        2.9209818651360848     
   12.800000000000001        37.600000000000001        2.9311457137076635     
   12.800000000000001        38.400000000000006        2.9284838770618875     
   12.800000000000001        39.200000000000003        2.9063858157400428     
   12.800000000000001        40.000000000000000        2.8499209397125438     
   12.800000000000001        40.800000000000004        2.7574162422329525     
   12.800000000000001        41.600000000000001        2.6416315945754478     
   12.800000000000001        42.400000000000006        2.5392622472896464     
   12.800000000000001        43.200000000000003        2.5062828059798674     
   12.800000000000001        44.000000000000000        2.6039022331690576     
   12.800000000000001        44.800000000000004        2.9202661612208938     
   12.800000000000001        45.600000000000001        3.4945047850537643     
   12.800000000000001        46.400000000000006        3.5061364657883232     
   12.800000000000001        47.200000000000003        3.4973984338907571     
   12.800000000000001        48.000000000000000        3.5199124241773609     
   12.800000000000001        48.800000000000004        3.4960890770212627     
   12.800000000000001        49.600000000000001        3.4980837453236910     
   12.800000000000001        50.400000000000006        3.5113791306629634     
   12.800000000000001        51.200000000000003        3.5170141824664500     
   12.800000000000001        52.000000000000000        3.5047273766659433     
   12.800000000000001        52.800000000000004        3.5061076224598331     
   12.800000000000001        53.600000000000001        3.5146304941642321     
   12.800000000000001        54.400000000000006        3.5110126988526336     
   12.800000000000001        55.200000000000003        3.5129383999608894     
   12.800000000000001        56.000000000000000        3.5123034183926056     
   12.800000000000001        56.800000000000004        3.5060037227827023     
   12.800000000000001        57.600000000000001        2.9011188625995823     
   12.800000000000001        58.400000000000006        2.5884974772227411     
   12.800000000000001        59.200000000000003        2.5063001920564840     
   12.800000000000001        60.000000000000000        2.5397042756232007     
   12.800000000000001        60.800000000000004        2.6430801457800968     
   12.800000000000001        61.600000000000001        2.7601175689891080     
   12.800000000000001        62.400000000000006        2.8520467886726699     
   12.800000000000001        63.200000000000003        2.9081976294042855     
   12.800000000000001        64.000000000000000        2.9330953158723094     
   12.800000000000001        64.799999999999997        2.9416613095757769     
   12.800000000000001        65.600000000000009        2.9405824367353954     
   12.800000000000001        66.400000000000006        2.9420198233759094     
   12.800000000000001        67.200000000000003        2.9332005976388178     
   12.800000000000001        68.000000000000000        2.9045112753458153     
   12.800000000000001        68.799999999999997        2.8455210005992564     
   12.800000000000001        69.600000000000009        2.7510080976091333     
   12.800000000000001        70.400000000000006        2.6341285666692995     
   12.800000000000001        71.200000000000003        2.5335183332332796     
   12.800000000000001        72.000000000000000        2.5043288987622461     
   12.800000000000001        72.799999999999997        2.5939315859233227     
   12.800000000000001        73.600000000000009        2.9088667546344427     
   12.800000000000001        74.400000000000006        3.5145457899409496     
   12.800000000000001        75.200000000000003        3.5053930968893363     
   12.800000000000001        76.000000000000000        3.4960218828017551     
   12.800000000000001        76.800000000000011        3.5142265777676367     
   12.800000000000001        77.600000000000009        3.5102766142816701     
   12.800000000000001        78.400000000000006        3.5060052022245509     
   12.800000000000001        79.200000000000003        3.5059489967077071     
   12.800000000000001        80.000000000000000        3.5033015442282509     
   12.800000000000001        80.800000000000011        3.5060810717854412     
   12.800000000000001        81.600000000000009        3.5059066976838817     
   12.800000000000001        82.400000000000006        3.5063478329204170     
   12.800000000000001        83.200000000000003        3.5098076743313102     
   12.800000000000001        84.000000000000000        3.5103119548276096     
   12.800000000000001        84.800000000000011        3.5050379280658630     
   12.800000000000001        85.600000000000009        2.8670378765482001     
   12.800000000000001        86.400000000000006        2.5415092914686146     
   12.800000000000001        87.200000000000003        2.5015863085795096     
   12.800000000000001        88.000000000000000        2.5011933640703199     
   12.800000000000001        88.800000000000011        2.5007432083003884     
   12.800000000000001        89.600000000000009        2.5027511412650121     
   12.800000000000001        90.400000000000006        2.5162641115319690     
   12.800000000000001        91.200000000000003        2.5483475956246071     
   12.800000000000001        92.000000000000000        2.5718310881279431     
   12.800000000000001        92.800000000000011        2.5896658617258050     
   12.800000000000001        93.600000000000009        2.5976663480046520     
   12.800000000000001        94.400000000000006        2.5894366323944231     
   12.800000000000001        95.200000000000003        2.5561030503960391     
   12.800000000000001        96.000000000000000        2.5144872956771018     
   12.800000000000001        96.800000000000011        2.5034948664276211     
   12.800000000000001        97.600000000000009        2.5354769585748254     
   12.800000000000001        98.400000000000006        2.6010456505932256     
   12.800000000000001        99.200000000000003        2.6829018327859977     
   12.800000000000001        100.00000000000000        2.7650447082881144     
   12.800000000000001        100.80000000000001        2.8358179563122272     
   12.800000000000001        101.60000000000001        2.8860374464512608     
   12.800000000000001        102.40000000000001        2.9162421836677690     

   13.600000000000001       0.80000000000000004        2.9238065627811447     
   13.600000000000001        1.6000000000000001        2.9295681988914430     
   13.600000000000001        2.4000000000000004        2.9248175490739348     
   13.600000000000001        3.2000000000000002        2.9163876136587694     
   13.600000000000001        4.0000000000000000        2.9073118541859087     
   13.600000000000001        4.8000000000000007        2.9008599714342846     
   13.600000000000001        5.6000000000000005        2.8975815975554533     
   13.600000000000001        6.4000000000000004        2.8968908115407910     
   13.600000000000001        7.2000000000000002        2.8980053229095568     
   13.600000000000001        8.0000000000000000        2.9000134590397360     
   13.600000000000001        8.8000000000000007        2.9020036226669070     
   13.600000000000001        9.6000000000000014        2.9052157256368467     
   13.600000000000001        10.400000000000000        2.9084095835386083     
   13.600000000000001        11.200000000000001        2.9096143849275702     
   13.600000000000001        12.000000000000000        2.9082646473442559     
   13.600000000000001        12.800000000000001        2.9034288702801834     
   13.600000000000001        13.600000000000001        2.8950367166872963     
   13.600000000000001        14.400000000000000        2.8796546503558949     
   13.600000000000001        15.200000000000001        2.8596661661274747     
   13.600000000000001        16.000000000000000        2.8356337044363422     
   13.600000000000001        16.800000000000001        2.8083973083816987     
   13.600000000000001        17.600000000000001        2.7825636111134497     
   13.600000000000001        18.400000000000002        2.7578211991884789     
   13.600000000000001        19.200000000000003        2.7379766752351258     
   13.600000000000001        20.000000000000000        2.7250336905792745     
   13.600000000000001        20.800000000000001        2.7200184150281217     
   13.600000000000001        21.600000000000001        2.7245242834069856     
   13.600000000000001        22.400000000000002        2.7385495973211480     
   13.600000000000001        23.200000000000003        2.7573648598624376     
   13.600000000000001        24.000000000000000        2.7823233208747458     
   13.600000000000001        24.800000000000001        2.8095345990086527     
   13.600000000000001        25.600000000000001        2.8365987297432715     
   13.600000000000001        26.400000000000002        2.8611892098765486     
   13.600000000000001        27.200000000000003        2.8796566872817468     
   13.600000000000001        28.000000000000000        2.8947211167888827     
   13.600000000000001        28.800000000000001        2.9038519962349207     
   13.600000000000001        29.600000000000001        2.9084235268937420     
   13.600000000000001        30.400000000000002        2.9097316126639790     
   13.600000000000001        31.200000000000003        2.9068871057710308     
   13.600000000000001        32.000000000000000        2.9033590292775728     
   13.600000000000001        32.800000000000004        2.9007309980553559     
   13.600000000000001        33.600000000000001        2.8986669508288601     
   13.600000000000001        34.399999999999999        2.8991597473581350     
   13.600000000000001        35.200000000000003        2.9018407772580113     
   13.600000000000001        36.000000000000000        2.9088793612755430     
   13.600000000000001        36.800000000000004        2.9190153374714458     
   13.600000000000001        37.600000000000001        2.9285983752254934     
   13.600000000000001        38.400000000000006        2.9289669704363361     
   13.600000000000001        39.200000000000003        2.9100349542687249     
   13.600000000000001        40.000000000000000        2.8595259779697990     
   13.600000000000001        40.800000000000004        2.7725070532807496     
   13.600000000000001        41.600000000000001        2.6599870123435352     
   13.600000000000001        42.400000000000006        2.5531248857179465     
   13.600000000000001        43.200000000000003        2.5061382978164137     
   13.600000000000001        44.000000000000000        2.5940468010858955     
   13.600000000000001        44.800000000000004        2.9027503562407317     
   13.600000000000001        45.600000000000001        3.5140475119444949     
   13.600000000000001        46.400000000000006        3.5188470891960009     
   13.600000000000001        47.200000000000003        3.5073833021728196     
   13.600000000000001        48.000000000000000        3.5059908626170815     
   13.600000000000001        48.800000000000004        3.5099762590740129     
   13.600000000000001        49.600000000000001        3.5190473198464134     
   13.600000000000001        50.400000000000006        3.4998122689588858     
   13.600000000000001        51.200000000000003        3.5099881940341415     
   13.600000000000001        52.000000000000000        3.4988491140600768     
   13.600000000000001        52.800000000000004        3.5030482365346796     
   13.600000000000001        53.600000000000001        3.5052903715576833     
   13.600000000000001        54.400000000000006        3.5031291270488194     
   13.600000000000001        55.200000000000003        3.5023013101400680     
   13.600000000000001        56.000000000000000        3.5028594632956533     
   13.600000000000001        56.800000000000004        3.5105053093477276     
   13.600000000000001        57.600000000000001        2.8884377938863359     
   13.600000000000001        58.400000000000006        2.5767556753547485     
   13.600000000000001        59.200000000000003        2.5082755759174726     
   13.600000000000001        60.000000000000000        2.5548398732118840     
   13.600000000000001        60.800000000000004        2.6633992555111936     
   13.600000000000001        61.600000000000001        2.7754330923317885     
   13.600000000000001        62.400000000000006        2.8620290905064927     
   13.600000000000001        63.200000000000003        2.9115149005244532     
   13.600000000000001        64.000000000000000        2.9330631123081492     
   13.600000000000001        64.799999999999997        2.9396614531471519     
   13.600000000000001        65.600000000000009        2.9422153304521914     
   13.600000000000001        66.400000000000006        2.9402521856989017     
   13.600000000000001        67.200000000000003        2.9324384445197449     
   13.600000000000001        68.000000000000000        2.9074083617210209     
   13.600000000000001        68.799999999999997        2.8521835780022564     
   13.600000000000001        69.600000000000009        2.7611690549404084     
   13.600000000000001        70.400000000000006        2.6441981181460541     
   13.600000000000001        71.200000000000003        2.5410923992023133     
   13.600000000000001        72.000000000000000        2.5068321869962964     
   13.600000000000001        72.799999999999997        2.5891041409418363     
   13.600000000000001        73.600000000000009        2.9032891033084751     
   13.600000000000001        74.400000000000006        3.5105133529041286     
   13.600000000000001        75.200000000000003        3.4928057462005393     
   13.600000000000001        76.000000000000000        3.5127355493603560     
   13.600000000000001        76.800000000000011        3.5048410787533215     
   13.600000000000001        77.600000000000009        3.5059028991639294     
   13.600000000000001        78.400000000000006        3.5061364979375340     
   13.600000000000001        79.200000000000003        3.5071696796388352     
   13.600000000000001        80.000000000000000        3.5074655842010709     
   13.600000000000001        80.800000000000011        3.5052276656398123     
   13.600000000000001        81.600000000000009        3.5046686454649052     
   13.600000000000001        82.400000000000006        3.5057978490399466     
   13.600000000000001        83.200000000000003        3.5055691995379328     
   13.600000000000001        84.000000000000000        3.5052883158049042     
   13.600000000000001        84.800000000000011        3.5031254896604649     
   13.600000000000001        85.600000000000009        2.8365430311559470     
   13.600000000000001        86.400000000000006        2.5155277369767863     
   13.600000000000001        87.200000000000003        2.5056468094963584     
   13.600000000000001        88.000000000000000        2.5188126378492903     
   13.600000000000001        88.800000000000011        2.5090578418289988     
   13.600000000000001        89.600000000000009        2.6133106967197528     
   13.600000000000001        90.400000000000006        2.7694636628244633     
   13.600000000000001        91.200000000000003        2.8567360453065285     
   13.600000000000001        92.000000000000000        2.8859197795956568     
   13.600000000000001        92.800000000000011        2.9032349851259389     
   13.600000000000001        93.600000000000009        2.9038026441658675     
   13.600000000000001        94.400000000000006        2.8753044078574299     
   13.600000000000001        95.200000000000003        2.7733531006694121     
   13.600000000000001        96.000000000000000        2.6190994936152330     
   13.600000000000001        96.800000000000011        2.5097636746947587     
   13.600000000000001        97.600000000000009        2.5060902658059550     
   13.600000000000001        98.400000000000006        2.5273606831767239     
   13.600000000000001        99.200000000000003        2.6009225570191044     
   13.600000000000001        100.00000000000000        2.6940437872784870     
   13.600000000000001        100.80000000000001        2.7824218845552062     
   13.600000000000001        101.60000000000001        2.8528359687453437     
   13.600000000000001        102.40000000000001        2.8994911925210696     

   14.400000000000000       0.80000000000000004        2.9159638240161825     
   14.400000000000000        1.6000000000000001        2.9294543142466045     
   14.400000000000000        2.4000000000000004        2.9283299911591283     
   14.400000000000000        3.2000000000000002        2.9197450785953025     
   14.400000000000000        4.0000000000000000        2.9102862740185929     
   14.400000000000000        4.8000000000000007        2.9026372875235058     
   14.400000000000000        5.6000000000000005        2.8984732990416315     
   14.400000000000000        6.4000000000000004        2.8971808832383017     
   14.400000000000000        7.2000000000000002        2.8979403257158758     
   14.400000000000000        8.0000000000000000        2.9000990988965158     
   14.400000000000000        8.8000000000000007        2.9031899852050742     
   14.400000000000000        9.6000000000000014        2.9060934440047479     
   14.400000000000000        10.400000000000000        2.9085715298071046     
   14.400000000000000        11.200000000000001        2.9082557288745359     
   14.400000000000000        12.000000000000000        2.9051497024185919     
   14.400000000000000        12.800000000000001        2.9001587373288018     
   14.400000000000000        13.600000000000001        2.8875777534656639     
   14.400000000000000        14.400000000000000        2.8688908718864039     
   14.400000000000000        15.200000000000001        2.8455251848398513     
   14.400000000000000        16.000000000000000        2.8148202205805108     
   14.400000000000000        16.800000000000001        2.7824891125062527     
   14.400000000000000        17.600000000000001        2.7498470811679074     
   14.400000000000000        18.400000000000002        2.7199796478077558     
   14.400000000000000        19.200000000000003        2.6960613739314714     
   14.400000000000000        20.000000000000000        2.6804850219918825     
   14.400000000000000        20.800000000000001        2.6747610237771635     
   14.400000000000000        21.600000000000001        2.6816251152686261     
   14.400000000000000        22.400000000000002        2.6955760736441046     
   14.400000000000000        23.200000000000003        2.7198095262990445     
   14.400000000000000        24.000000000000000        2.7495817668571449     
   14.400000000000000        24.800000000000001        2.7824922189222314     
   14.400000000000000        25.600000000000001        2.8149116707448023     
   14.400000000000000        26.400000000000002        2.8449325388553142     
   14.400000000000000        27.200000000000003        2.8692246673252404     
   14.400000000000000        28.000000000000000        2.8881379983867652     
   14.400000000000000        28.800000000000001        2.8995910625845855     
   14.400000000000000        29.600000000000001        2.9064152289034957     
   14.400000000000000        30.400000000000002        2.9084432457374509     
   14.400000000000000        31.200000000000003        2.9078781282910837     
   14.400000000000000        32.000000000000000        2.9047304079248284     
   14.400000000000000        32.800000000000004        2.9012149289803184     
   14.400000000000000        33.600000000000001        2.8981697905404840     
   14.400000000000000        34.399999999999999        2.8976518507227480     
   14.400000000000000        35.200000000000003        2.8987409587377466     
   14.400000000000000        36.000000000000000        2.9063136349884386     
   14.400000000000000        36.800000000000004        2.9162784456218640     
   14.400000000000000        37.600000000000001        2.9260681673703317     
   14.400000000000000        38.400000000000006        2.9290172035115707     
   14.400000000000000        39.200000000000003        2.9145813775280502     
   14.400000000000000        40.000000000000000        2.8713045341997927     
   14.400000000000000        40.800000000000004        2.7932252966000894     
   14.400000000000000        41.600000000000001        2.6865591732643228     
   14.400000000000000        42.400000000000006        2.5773057363854548     
   14.400000000000000        43.200000000000003        2.5159780089145767     
   14.400000000000000        44.000000000000000        2.5706878276748184     
   14.400000000000000        44.800000000000004        2.8275922373941369     
   14.400000000000000        45.600000000000001        3.4978734529741984     
   14.400000000000000        46.400000000000006        3.4969180930052217     
   14.400000000000000        47.200000000000003        3.4980964653319258     
   14.400000000000000        48.000000000000000        3.5101169648501247     
   14.400000000000000        48.800000000000004        3.4987369494754321     
   14.400000000000000        49.600000000000001        3.5105494486824464     
   14.400000000000000        50.400000000000006        3.4980442209826847     
   14.400000000000000        51.200000000000003        3.5053539152580364     
   14.400000000000000        52.000000000000000        3.5109899543198968     
   14.400000000000000        52.800000000000004        3.5205769403290503     
   14.400000000000000        53.600000000000001        3.5027957133634517     
   14.400000000000000        54.400000000000006        3.5073886584722969     
   14.400000000000000        55.200000000000003        3.5085535561045371     
   14.400000000000000        56.000000000000000        3.5159041958551307     
   14.400000000000000        56.800000000000004        3.4992724617834097     
   14.400000000000000        57.600000000000001        2.8170843418594695     
   14.400000000000000        58.400000000000006        2.5530716587538387     
   14.400000000000000        59.200000000000003        2.5082117441792149     
   14.400000000000000        60.000000000000000        2.5799931027059215     
   14.400000000000000        60.800000000000004        2.6932197629229759     
   14.400000000000000        61.600000000000001        2.7997720452886243     
   14.400000000000000        62.400000000000006        2.8751762146508684     
   14.400000000000000        63.200000000000003        2.9165250339303173     
   14.400000000000000        64.000000000000000        2.9330428861539368     
   14.400000000000000        64.799999999999997        2.9382553273615541     
   14.400000000000000        65.600000000000009        2.9377922878047387     
   14.400000000000000        66.400000000000006        2.9373325969538486     
   14.400000000000000        67.200000000000003        2.9316378358210033     
   14.400000000000000        68.000000000000000        2.9111515109237605     
   14.400000000000000        68.799999999999997        2.8623432022680682     
   14.400000000000000        69.600000000000009        2.7776868669590589     
   14.400000000000000        70.400000000000006        2.6643874171662310     
   14.400000000000000        71.200000000000003        2.5558540291147192     
   14.400000000000000        72.000000000000000        2.5089623924620259     
   14.400000000000000        72.799999999999997        2.5770034666185020     
   14.400000000000000        73.600000000000009        2.8856157371411948     
   14.400000000000000        74.400000000000006        3.5147486677221380     
   14.400000000000000        75.200000000000003        3.4934721740294594     
   14.400000000000000        76.000000000000000        3.5080130375734391     
   14.400000000000000        76.800000000000011        3.5075447448681887     
   14.400000000000000        77.600000000000009        3.5053629175402397     
   14.400000000000000        78.400000000000006        3.5060348941188915     
   14.400000000000000        79.200000000000003        3.5066068415936562     
   14.400000000000000        80.000000000000000        3.5079817329773650     
   14.400000000000000        80.800000000000011        3.5056824861472480     
   14.400000000000000        81.600000000000009        3.5054795024217458     
   14.400000000000000        82.400000000000006        3.5047664829931833     
   14.400000000000000        83.200000000000003        3.5032209851263270     
   14.400000000000000        84.000000000000000        3.4967374081381073     
   14.400000000000000        84.800000000000011        3.5136397466159068     
   14.400000000000000        85.600000000000009        2.7465767000658508     
   14.400000000000000        86.400000000000006        2.5192834919807647     
   14.400000000000000        87.200000000000003        2.5027555552568499     
   14.400000000000000        88.000000000000000        2.5058225894598785     
   14.400000000000000        88.800000000000011        2.6310455246369560     
   14.400000000000000        89.600000000000009        2.9028215267688195     
   14.400000000000000        90.400000000000006        3.4903273173471216     
   14.400000000000000        91.200000000000003        3.5178159563907654     
   14.400000000000000        92.000000000000000        3.5012825801195411     
   14.400000000000000        92.800000000000011        3.5071581664890501     
   14.400000000000000        93.600000000000009        3.4978229161402399     
   14.400000000000000        94.400000000000006        3.5144296238002179     
   14.400000000000000        95.200000000000003        3.5029663399897459     
   14.400000000000000        96.000000000000000        3.5028524406564756     
   14.400000000000000        96.800000000000011        2.7230903393315389     
   14.400000000000000        97.600000000000009        2.5683626207697121     
   14.400000000000000        98.400000000000006        2.5026196706206081     
   14.400000000000000        99.200000000000003        2.5363891385557800     
   14.400000000000000        100.00000000000000        2.6244349345327098     
   14.400000000000000        100.80000000000001        2.7234041258006556     
   14.400000000000000        101.60000000000001        2.8120182695918809     
   14.400000000000000        102.40000000000001        2.8776419056596825     

   15.200000000000001       0.80000000000000004        2.9030795330914274     
   15.200000000000001        1.6000000000000001        2.9269604197723673     
   15.200000000000001        2.4000000000000004        2.9324984861297425     
   15.200000000000001        3.2000000000000002        2.9233188692884631     
   15.200000000000001        4.0000000000000000        2.9130531282650751     
   15.200000000000001        4.8000000000000007        2.9033042710053323     
   15.200000000000001        5.6000000000000005        2.9017842223086605     
   15.200000000000001        6.4000000000000004        2.8965754998254671     
   15.200000000000001        7.2000000000000002        2.8978437853954944     
   15.200000000000001        8.0000000000000000        2.8999116434383301     
   15.200000000000001        8.8000000000000007        2.9031183767236057     
   15.200000000000001        9.6000000000000014        2.9066845257091916     
   15.200000000000001        10.400000000000000        2.9080965079396228     
   15.200000000000001        11.200000000000001        2.9090709455982506     
   15.200000000000001        12.000000000000000        2.9054417710686091     
   15.200000000000001        12.800000000000001        2.8968333144820084     
   15.200000000000001        13.600000000000001        2.8806244231749498     
   15.200000000000001        14.400000000000000        2.8582676931945477     
   15.200000000000001        15.200000000000001        2.8297864061610247     
   15.200000000000001        16.000000000000000        2.7952035865013691     
   15.200000000000001        16.800000000000001        2.7586568326273335     
   15.200000000000001        17.600000000000001        2.7198799766585231     
   15.200000000000001        18.400000000000002        2.6856089086094750     
   15.200000000000001        19.200000000000003        2.6575939578748113     
   15.200000000000001        20.000000000000000        2.6404172550364704     
   15.200000000000001        20.800000000000001        2.6342380562004277     
   15.200000000000001        21.600000000000001        2.6404587102389789     
   15.200000000000001        22.400000000000002        2.6589082999383407     
   15.200000000000001        23.200000000000003        2.6854380338339441     
   15.200000000000001        24.000000000000000        2.7185849736968719     
   15.200000000000001        24.800000000000001        2.7589279643367015     
   15.200000000000001        25.600000000000001        2.7951089541481697     
   15.200000000000001        26.400000000000002        2.8301052970434584     
   15.200000000000001        27.200000000000003        2.8593805313730800     
   15.200000000000001        28.000000000000000        2.8825097001473519     
   15.200000000000001        28.800000000000001        2.8969890706379080     
   15.200000000000001        29.600000000000001        2.9055136981517813     
   15.200000000000001        30.400000000000002        2.9118279468369273     
   15.200000000000001        31.200000000000003        2.9075401068060298     
   15.200000000000001        32.000000000000000        2.9049655616875603     
   15.200000000000001        32.800000000000004        2.9008291844083285     
   15.200000000000001        33.600000000000001        2.8974435904503104     
   15.200000000000001        34.399999999999999        2.8963673158160157     
   15.200000000000001        35.200000000000003        2.8987968380257199     
   15.200000000000001        36.000000000000000        2.9043081871682728     
   15.200000000000001        36.800000000000004        2.9135374637089133     
   15.200000000000001        37.600000000000001        2.9234830853845599     
   15.200000000000001        38.400000000000006        2.9288245665646202     
   15.200000000000001        39.200000000000003        2.9200689572061602     
   15.200000000000001        40.000000000000000        2.8875814600705279     
   15.200000000000001        40.800000000000004        2.8191960858356748     
   15.200000000000001        41.600000000000001        2.7226586100313561     
   15.200000000000001        42.400000000000006        2.6164930860317752     
   15.200000000000001        43.200000000000003        2.5355989864331048     
   15.200000000000001        44.000000000000000        2.5411445409259859     
   15.200000000000001        44.800000000000004        2.6816973851029049     
   15.200000000000001        45.600000000000001        2.9159551819902241     
   15.200000000000001        46.400000000000006        3.5116330395843502     
   15.200000000000001        47.200000000000003        3.5017168586611294     
   15.200000000000001        48.000000000000000        3.5198845234446496     
   15.200000000000001        48.800000000000004        3.5020938937973312     
   15.200000000000001        49.600000000000001        3.5167506563278064     
   15.200000000000001        50.400000000000006        3.4997151222992819     
   15.200000000000001        51.200000000000003        3.5048746160000919     
   15.200000000000001        52.000000000000000        3.5112370299372091     
   15.200000000000001        52.800000000000004        3.4968401931416739     
   15.200000000000001        53.600000000000001        3.5069907623954975     
   15.200000000000001        54.400000000000006        3.5085623453184942     
   15.200000000000001        55.200000000000003        3.5127718632200864     
   15.200000000000001        56.000000000000000        3.4888784109308371     
   15.200000000000001        56.800000000000004        2.9622322845711393     
   15.200000000000001        57.600000000000001        2.6777680239953487     
   15.200000000000001        58.400000000000006        2.5286797019726719     
   15.200000000000001        59.200000000000003        2.5314009466849057     
   15.200000000000001        60.000000000000000        2.6203723107956463     
   15.200000000000001        60.800000000000004        2.7322049831567430     
   15.200000000000001        61.600000000000001        2.8278869492566598     
   15.200000000000001        62.400000000000006        2.8913588762089546     
   15.200000000000001        63.200000000000003        2.9232214339335405     
   15.200000000000001        64.000000000000000        2.9334215361424678     
   15.200000000000001        64.799999999999997        2.9354827015382354     
   15.200000000000001        65.600000000000009        2.9340611952229723     
   15.200000000000001        66.400000000000006        2.9341854503454670     
   15.200000000000001        67.200000000000003        2.9311731055110548     
   15.200000000000001        68.000000000000000        2.9163815505498412     
   15.200000000000001        68.799999999999997        2.8744725934664332     
   15.200000000000001        69.600000000000009        2.7988305076312185     
   15.200000000000001        70.400000000000006        2.6923901987024439     
   15.200000000000001        71.200000000000003        2.5799094693805289     
   15.200000000000001        72.000000000000000        2.5099723898157418     
   15.200000000000001        72.799999999999997        2.5507644915949537     
   15.200000000000001        73.600000000000009        2.8033387351708079     
   15.200000000000001        74.400000000000006        3.5061956341256391     
   15.200000000000001        75.200000000000003        3.4996373963349443     
   15.200000000000001        76.000000000000000        3.5078599041435434     
   15.200000000000001        76.800000000000011        3.5092596273317724     
   15.200000000000001        77.600000000000009        3.5134755916420155     
   15.200000000000001        78.400000000000006        3.5006796885181943     
   15.200000000000001        79.200000000000003        3.5142395768896044     
   15.200000000000001        80.000000000000000        3.5120756805276616     
   15.200000000000001        80.800000000000011        3.5061739721315872     
   15.200000000000001        81.600000000000009        3.5058500248031943     
   15.200000000000001        82.400000000000006        3.5078329515469884     
   15.200000000000001        83.200000000000003        3.4992284574171357     
   15.200000000000001        84.000000000000000        3.5142696672959755     
   15.200000000000001        84.800000000000011        2.8956360584145622     
   15.200000000000001        85.600000000000009        2.5954727354421387     
   15.200000000000001        86.400000000000006        2.5025496828630986     
   15.200000000000001        87.200000000000003        2.5022875017504078     
   15.200000000000001        88.000000000000000        2.6328577552242987     
   15.200000000000001        88.800000000000011        2.9110775136564899     
   15.200000000000001        89.600000000000009        3.5149370862710807     
   15.200000000000001        90.400000000000006        3.5053333164882958     
   15.200000000000001        91.200000000000003        3.5083427404464738     
   15.200000000000001        92.000000000000000        3.5111852706095745     
   15.200000000000001        92.800000000000011        3.5030396457918562     
   15.200000000000001        93.600000000000009        3.5067040651048647     
   15.200000000000001        94.400000000000006        3.5117794982530155     
   15.200000000000001        95.200000000000003        3.5148578287439274     
   15.200000000000001        96.000000000000000        3.5091059335673815     
   15.200000000000001        96.800000000000011        3.4946921864836549     
   15.200000000000001        97.600000000000009        2.7589063619375120     
   15.200000000000001        98.400000000000006        2.5450204137167520     
   15.200000000000001        99.200000000000003        2.5095580311089507     
   15.200000000000001        100.00000000000000        2.5686245569926802     
   15.200000000000001        100.80000000000001        2.6655292813892317     
   15.200000000000001        101.60000000000001        2.7676649451811199     
   15.200000000000001        102.40000000000001        2.8507877546581204     

   16.000000000000000       0.80000000000000004        2.8885261152554396     
   16.000000000000000        1.6000000000000001        2.9218957546610960     
   16.000000000000000        2.4000000000000004        2.9312234063538098     
   16.000000000000000        3.2000000000000002        2.9254315757941094     
   16.000000000000000        4.0000000000000000        2.9158114355171358     
   16.000000000000000        4.8000000000000007        2.9069732655913030     
   16.000000000000000        5.6000000000000005        2.8997842398996627     
   16.000000000000000        6.4000000000000004        2.8970743697510981     
   16.000000000000000        7.2000000000000002        2.8976439393787512     
   16.000000000000000        8.0000000000000000        2.8999004351103657     
   16.000000000000000        8.8000000000000007        2.9027286181635206     
   16.000000000000000        9.6000000000000014        2.9074513994367921     
   16.000000000000000        10.400000000000000        2.9098202069479449     
   16.000000000000000        11.200000000000001        2.9087958838061416     
   16.000000000000000        12.000000000000000        2.9053070055721557     
   16.000000000000000        12.800000000000001        2.8938329021323668     
   16.000000000000000        13.600000000000001        2.8757928725177777     
   16.000000000000000        14.400000000000000        2.8521922558134083     
   16.000000000000000        15.200000000000001        2.8180110854384757     
   16.000000000000000        16.000000000000000        2.7793704387448144     
   16.000000000000000        16.800000000000001        2.7373402191188605     
   16.000000000000000        17.600000000000001        2.6956500751849326     
   16.000000000000000        18.400000000000002        2.6579270661105374     
   16.000000000000000        19.200000000000003        2.6278430214740678     
   16.000000000000000        20.000000000000000        2.6088227565802558     
   16.000000000000000        20.800000000000001        2.6011209541704612     
   16.000000000000000        21.600000000000001        2.6093375976111650     
   16.000000000000000        22.400000000000002        2.6284553206920642     
   16.000000000000000        23.200000000000003        2.6574213967857188     
   16.000000000000000        24.000000000000000        2.6954962459820786     
   16.000000000000000        24.800000000000001        2.7375038047708329     
   16.000000000000000        25.600000000000001        2.7795710806397929     
   16.000000000000000        26.400000000000002        2.8183612748885780     
   16.000000000000000        27.200000000000003        2.8513967834833363     
   16.000000000000000        28.000000000000000        2.8763658181383591     
   16.000000000000000        28.800000000000001        2.8940610317086057     
   16.000000000000000        29.600000000000001        2.9047595606764864     
   16.000000000000000        30.400000000000002        2.9072763059064139     
   16.000000000000000        31.200000000000003        2.9079403248409430     
   16.000000000000000        32.000000000000000        2.9048080585707363     
   16.000000000000000        32.800000000000004        2.9009011816314190     
   16.000000000000000        33.600000000000001        2.8969818703352930     
   16.000000000000000        34.399999999999999        2.8958002312886637     
   16.000000000000000        35.200000000000003        2.8976636196931915     
   16.000000000000000        36.000000000000000        2.9025760588762179     
   16.000000000000000        36.800000000000004        2.9112529886877532     
   16.000000000000000        37.600000000000001        2.9213933299677288     
   16.000000000000000        38.400000000000006        2.9289269117606995     
   16.000000000000000        39.200000000000003        2.9264625527425254     
   16.000000000000000        40.000000000000000        2.9019386415866286     
   16.000000000000000        40.800000000000004        2.8491446033357226     
   16.000000000000000        41.600000000000001        2.7668163868350653     
   16.000000000000000        42.400000000000006        2.6662319457861403     
   16.000000000000000        43.200000000000003        2.5740120712093031     
   16.000000000000000        44.000000000000000        2.5310469526116210     
   16.000000000000000        44.800000000000004        2.5610610198441597     
   16.000000000000000        45.600000000000001        2.6519411286100270     
   16.000000000000000        46.400000000000006        3.4947453359745362     
   16.000000000000000        47.200000000000003        3.4974570046566029     
   16.000000000000000        48.000000000000000        3.4991443530807151     
   16.000000000000000        48.800000000000004        3.5155639937944190     
   16.000000000000000        49.600000000000001        3.5028236026570578     
   16.000000000000000        50.400000000000006        3.5083955246942558     
   16.000000000000000        51.200000000000003        3.5115032686180805     
   16.000000000000000        52.000000000000000        3.5188091980192278     
   16.000000000000000        52.800000000000004        3.5041487326254077     
   16.000000000000000        53.600000000000001        3.5123738502088351     
   16.000000000000000        54.400000000000006        3.5008312405502777     
   16.000000000000000        55.200000000000003        3.5094127378536513     
   16.000000000000000        56.000000000000000        3.0888701974194333     
   16.000000000000000        56.800000000000004        2.7105234615964449     
   16.000000000000000        57.600000000000001        2.5640120857400017     
   16.000000000000000        58.400000000000006        2.5240089432806263     
   16.000000000000000        59.200000000000003        2.5753473581529436     
   16.000000000000000        60.000000000000000        2.6731067802763193     
   16.000000000000000        60.800000000000004        2.7769116412918753     
   16.000000000000000        61.600000000000001        2.8575824900351599     
   16.000000000000000        62.400000000000006        2.9049438162539136     
   16.000000000000000        63.200000000000003        2.9292972750858053     
   16.000000000000000        64.000000000000000        2.9339803772398230     
   16.000000000000000        64.799999999999997        2.9318910825165410     
   16.000000000000000        65.600000000000009        2.9300829996349238     
   16.000000000000000        66.400000000000006        2.9332545174696736     
   16.000000000000000        67.200000000000003        2.9307568886246522     
   16.000000000000000        68.000000000000000        2.9194539704872202     
   16.000000000000000        68.799999999999997        2.8883636735375160     
   16.000000000000000        69.600000000000009        2.8248883085845695     
   16.000000000000000        70.400000000000006        2.7287557756303942     
   16.000000000000000        71.200000000000003        2.6182079260263245     
   16.000000000000000        72.000000000000000        2.5314540557243510     
   16.000000000000000        72.799999999999997        2.5192031108330837     
   16.000000000000000        73.600000000000009        2.6478847434408599     
   16.000000000000000        74.400000000000006        2.9606701713648591     
   16.000000000000000        75.200000000000003        3.5067341708336235     
   16.000000000000000        76.000000000000000        3.5067517595232229     
   16.000000000000000        76.800000000000011        3.5131698995525626     
   16.000000000000000        77.600000000000009        3.5025933494067298     
   16.000000000000000        78.400000000000006        3.5048505914259969     
   16.000000000000000        79.200000000000003        3.5039385121511266     
   16.000000000000000        80.000000000000000        3.5080718361125309     
   16.000000000000000        80.800000000000011        3.5060931589187021     
   16.000000000000000        81.600000000000009        3.5070092154726966     
   16.000000000000000        82.400000000000006        3.5195042681969979     
   16.000000000000000        83.200000000000003        3.5060337912478317     
   16.000000000000000        84.000000000000000        2.9132785818139726     
   16.000000000000000        84.800000000000011        2.6279375293454832     
   16.000000000000000        85.600000000000009        2.5031403449871434     
   16.000000000000000        86.400000000000006        2.5028176854884201     
   16.000000000000000        87.200000000000003        2.6279296684020697     
   16.000000000000000        88.000000000000000        2.9109971905848959     
   16.000000000000000        88.800000000000011        3.4979986462583708     
   16.000000000000000        89.600000000000009        3.5089556925737444     
   16.000000000000000        90.400000000000006        3.5186349228160965     
   16.000000000000000        91.200000000000003        3.5042570386513692     
   16.000000000000000        92.000000000000000        3.5053375654452408     
   16.000000000000000        92.800000000000011        3.5145372300970603     
   16.000000000000000        93.600000000000009        3.4992384184318506     
   16.000000000000000        94.400000000000006        3.4983713487377743     
   16.000000000000000        95.200000000000003        3.5096183913522583     
   16.000000000000000        96.000000000000000        3.5022151977418274     
   16.000000000000000        96.800000000000011        3.5129101112714114     
   16.000000000000000        97.600000000000009        2.9806800680577941     
   16.000000000000000        98.400000000000006        2.6666020545139846     
   16.000000000000000        99.200000000000003        2.5235566545305836     
   16.000000000000000        100.00000000000000        2.5332406984801787     
   16.000000000000000        100.80000000000001        2.6193687050792915     
   16.000000000000000        101.60000000000001        2.7271312868503235     
   16.000000000000000        102.40000000000001        2.8225974242580354     

   16.800000000000001       0.80000000000000004        2.8742395048134077     
   16.800000000000001        1.6000000000000001        2.9158301172744179     
   16.800000000000001        2.4000000000000004        2.9312660111782840     
   16.800000000000001        3.2000000000000002        2.9280904817640332     
   16.800000000000001        4.0000000000000000        2.9190099519101076     
   16.800000000000001        4.8000000000000007        2.9086309068750564     
   16.800000000000001        5.6000000000000005        2.9008724176871832     
   16.800000000000001        6.4000000000000004        2.8976042887916269     
   16.800000000000001        7.2000000000000002        2.8989229997927524     
   16.800000000000001        8.0000000000000000        2.9012521326755727     
   16.800000000000001        8.8000000000000007        2.9032311228162890     
   16.800000000000001        9.6000000000000014        2.9064584180579436     
   16.800000000000001        10.400000000000000        2.9090903592485247     
   16.800000000000001        11.200000000000001        2.9080202871771319     
   16.800000000000001        12.000000000000000        2.9031757276980632     
   16.800000000000001        12.800000000000001        2.8917522875172068     
   16.800000000000001        13.600000000000001        2.8726394209421717     
   16.800000000000001        14.400000000000000        2.8456136885654222     
   16.800000000000001        15.200000000000001        2.8106172460047167     
   16.800000000000001        16.000000000000000        2.7692329415460089     
   16.800000000000001        16.800000000000001        2.7242545744792475     
   16.800000000000001        17.600000000000001        2.6803198069774017     
   16.800000000000001        18.400000000000002        2.6400176484250335     
   16.800000000000001        19.200000000000003        2.6080716327781404     
   16.800000000000001        20.000000000000000        2.5874027734599445     
   16.800000000000001        20.800000000000001        2.5797506808776753     
   16.800000000000001        21.600000000000001        2.5881819087656401     
   16.800000000000001        22.400000000000002        2.6088821000219795     
   16.800000000000001        23.200000000000003        2.6399156522194200     
   16.800000000000001        24.000000000000000        2.6812262654552410     
   16.800000000000001        24.800000000000001        2.7246598040225529     
   16.800000000000001        25.600000000000001        2.7693893488155314     
   16.800000000000001        26.400000000000002        2.8106852194876493     
   16.800000000000001        27.200000000000003        2.8450174859032291     
   16.800000000000001        28.000000000000000        2.8725876089531481     
   16.800000000000001        28.800000000000001        2.8902311520535031     
   16.800000000000001        29.600000000000001        2.9020881284336029     
   16.800000000000001        30.400000000000002        2.9075035377602196     
   16.800000000000001        31.200000000000003        2.9072671541936965     
   16.800000000000001        32.000000000000000        2.9046214415406868     
   16.800000000000001        32.800000000000004        2.8992970677187300     
   16.800000000000001        33.600000000000001        2.8974515600021533     
   16.800000000000001        34.399999999999999        2.8959254970545372     
   16.800000000000001        35.200000000000003        2.8978219846843838     
   16.800000000000001        36.000000000000000        2.9019803984446813     
   16.800000000000001        36.800000000000004        2.9102116974878283     
   16.800000000000001        37.600000000000001        2.9219041616850743     
   16.800000000000001        38.400000000000006        2.9301296141664248     
   16.800000000000001        39.200000000000003        2.9321163939102330     
   16.800000000000001        40.000000000000000        2.9179125259680680     
   16.800000000000001        40.800000000000004        2.8808717524778178     
   16.800000000000001        41.600000000000001        2.8183669090324051     
   16.800000000000001        42.400000000000006        2.7284288955877227     
   16.800000000000001        43.200000000000003        2.6347591343053618     
   16.800000000000001        44.000000000000000        2.5579544338041926     
   16.800000000000001        44.800000000000004        2.5238090891376896     
   16.800000000000001        45.600000000000001        2.5346306251110304     
   16.800000000000001        46.400000000000006        2.6498987884145762     
   16.800000000000001        47.200000000000003        2.9135865308787752     
   16.800000000000001        48.000000000000000        3.4954630705180763     
   16.800000000000001        48.800000000000004        3.5006043882570537     
   16.800000000000001        49.600000000000001        3.5003416069661011     
   16.800000000000001        50.400000000000006        3.5099323947509964     
   16.800000000000001        51.200000000000003        3.5008416747459492     
   16.800000000000001        52.000000000000000        3.5052902775520423     
   16.800000000000001        52.800000000000004        3.5050144146656419     
   16.800000000000001        53.600000000000001        3.5113931675100325     
   16.800000000000001        54.400000000000006        3.4965871752179702     
   16.800000000000001        55.200000000000003        2.9754832618276117     
   16.800000000000001        56.000000000000000        2.7188954650359793     
   16.800000000000001        56.800000000000004        2.5731241705734358     
   16.800000000000001        57.600000000000001        2.5278113326596947     
   16.800000000000001        58.400000000000006        2.5582604344790969     
   16.800000000000001        59.200000000000003        2.6385444565037255     
   16.800000000000001        60.000000000000000        2.7360569320518668     
   16.800000000000001        60.800000000000004        2.8252684212562365     
   16.800000000000001        61.600000000000001        2.8855007771597858     
   16.800000000000001        62.400000000000006        2.9204164350879918     
   16.800000000000001        63.200000000000003        2.9332888468720149     
   16.800000000000001        64.000000000000000        2.9333202806257237     
   16.800000000000001        64.799999999999997        2.9288631870719963     
   16.800000000000001        65.600000000000009        2.9264240982284151     
   16.800000000000001        66.400000000000006        2.9265768236365894     
   16.800000000000001        67.200000000000003        2.9295316676788326     
   16.800000000000001        68.000000000000000        2.9247974145529998     
   16.800000000000001        68.799999999999997        2.9027494802550193     
   16.800000000000001        69.600000000000009        2.8521454217399085     
   16.800000000000001        70.400000000000006        2.7711204357568695     
   16.800000000000001        71.200000000000003        2.6696371860755534     
   16.800000000000001        72.000000000000000        2.5712852227214094     
   16.800000000000001        72.799999999999997        2.5105474774412486     
   16.800000000000001        73.600000000000009        2.5254532624028250     
   16.800000000000001        74.400000000000006        2.7330091385759192     
   16.800000000000001        75.200000000000003        3.4908495439658060     
   16.800000000000001        76.000000000000000        3.5160386696109254     
   16.800000000000001        76.800000000000011        3.5048100489113367     
   16.800000000000001        77.600000000000009        3.4996719852774478     
   16.800000000000001        78.400000000000006        3.5034204471219401     
   16.800000000000001        79.200000000000003        3.5045437238194665     
   16.800000000000001        80.000000000000000        3.5104750215539444     
   16.800000000000001        80.800000000000011        3.5072000624736597     
   16.800000000000001        81.600000000000009        3.5002444010472713     
   16.800000000000001        82.400000000000006        3.4962572813046564     
   16.800000000000001        83.200000000000003        2.9161816823996642     
   16.800000000000001        84.000000000000000        2.6345880661964975     
   16.800000000000001        84.800000000000011        2.5038252667431853     
   16.800000000000001        85.600000000000009        2.5005809991667767     
   16.800000000000001        86.400000000000006        2.5976522294817905     
   16.800000000000001        87.200000000000003        2.8974286590992393     
   16.800000000000001        88.000000000000000        3.5083805553594782     
   16.800000000000001        88.800000000000011        3.5206072795644623     
   16.800000000000001        89.600000000000009        3.5002596702428876     
   16.800000000000001        90.400000000000006        3.5014079976265551     
   16.800000000000001        91.200000000000003        3.5044626957156484     
   16.800000000000001        92.000000000000000        3.5055265312034321     
   16.800000000000001        92.800000000000011        3.5145132802155681     
   16.800000000000001        93.600000000000009        3.5103215736240450     
   16.800000000000001        94.400000000000006        3.5085772336814038     
   16.800000000000001        95.200000000000003        3.5181046428356533     
   16.800000000000001        96.000000000000000        3.5072826759634812     
   16.800000000000001        96.800000000000011        3.5015517345860689     
   16.800000000000001        97.600000000000009        3.4995970105140759     
   16.800000000000001        98.400000000000006        2.8156885628806712     
   16.800000000000001        99.200000000000003        2.5597660285562123     
   16.800000000000001        100.00000000000000        2.5159778834263795     
   16.800000000000001        100.80000000000001        2.5828127424758711     
   16.800000000000001        101.60000000000001        2.6914412781994521     
   16.800000000000001        102.40000000000001        2.7960112864666811     

   17.600000000000001       0.80000000000000004        2.8617421799142853     
   17.600000000000001        1.6000000000000001        2.9119743632885795     
   17.600000000000001        2.4000000000000004        2.9304486632867373     
   17.600000000000001        3.2000000000000002        2.9292326600094145     
   17.600000000000001        4.0000000000000000        2.9202614871343364     
   17.600000000000001        4.8000000000000007        2.9091958443972246     
   17.600000000000001        5.6000000000000005        2.9019502829502133     
   17.600000000000001        6.4000000000000004        2.8981008286338605     
   17.600000000000001        7.2000000000000002        2.8976418801824977     
   17.600000000000001        8.0000000000000000        2.9002998545344885     
   17.600000000000001        8.8000000000000007        2.9036634035897997     
   17.600000000000001        9.6000000000000014        2.9078703487248836     
   17.600000000000001        10.400000000000000        2.9098015018415451     
   17.600000000000001        11.200000000000001        2.9082387636336691     
   17.600000000000001        12.000000000000000        2.9030065501366744     
   17.600000000000001        12.800000000000001        2.8904178784953478     
   17.600000000000001        13.600000000000001        2.8708033576629748     
   17.600000000000001        14.400000000000000        2.8432590981349355     
   17.600000000000001        15.200000000000001        2.8080494372485192     
   17.600000000000001        16.000000000000000        2.7665393458727281     
   17.600000000000001        16.800000000000001        2.7199648301163739     
   17.600000000000001        17.600000000000001        2.6747163705976664     
   17.600000000000001        18.400000000000002        2.6338090169617332     
   17.600000000000001        19.200000000000003        2.6022725344924478     
   17.600000000000001        20.000000000000000        2.5802595385769727     
   17.600000000000001        20.800000000000001        2.5743594207539955     
   17.600000000000001        21.600000000000001        2.5814375228944737     
   17.600000000000001        22.400000000000002        2.6025161842038824     
   17.600000000000001        23.200000000000003        2.6344456522613697     
   17.600000000000001        24.000000000000000        2.6747308906203764     
   17.600000000000001        24.800000000000001        2.7192705657841314     
   17.600000000000001        25.600000000000001        2.7656994072468879     
   17.600000000000001        26.400000000000002        2.8078873273121623     
   17.600000000000001        27.200000000000003        2.8432850989153668     
   17.600000000000001        28.000000000000000        2.8707327029018987     
   17.600000000000001        28.800000000000001        2.8897855237847057     
   17.600000000000001        29.600000000000001        2.9002615043115205     
   17.600000000000001        30.400000000000002        2.9064382056994091     
   17.600000000000001        31.200000000000003        2.9076662353866545     
   17.600000000000001        32.000000000000000        2.9058925795493291     
   17.600000000000001        32.800000000000004        2.9018826385697523     
   17.600000000000001        33.600000000000001        2.8987977732955450     
   17.600000000000001        34.399999999999999        2.8981664692557092     
   17.600000000000001        35.200000000000003        2.8994137879276183     
   17.600000000000001        36.000000000000000        2.9039364939655274     
   17.600000000000001        36.800000000000004        2.9120406552100935     
   17.600000000000001        37.600000000000001        2.9221706018211884     
   17.600000000000001        38.400000000000006        2.9334027135335567     
   17.600000000000001        39.200000000000003        2.9404301777196191     
   17.600000000000001        40.000000000000000        2.9349691086194283     
   17.600000000000001        40.800000000000004        2.9114365586007778     
   17.600000000000001        41.600000000000001        2.8651145898221806     
   17.600000000000001        42.400000000000006        2.7949773578826038     
   17.600000000000001        43.200000000000003        2.7110406543030141     
   17.600000000000001        44.000000000000000        2.6245359026729744     
   17.600000000000001        44.800000000000004        2.5529355281284341     
   17.600000000000001        45.600000000000001        2.5231534251720591     
   17.600000000000001        46.400000000000006        2.5576988194497621     
   17.600000000000001        47.200000000000003        2.6772216010653267     
   17.600000000000001        48.000000000000000        2.8190060026394956     
   17.600000000000001        48.800000000000004        2.8952411546494825     
   17.600000000000001        49.600000000000001        2.9105565953405454     
   17.600000000000001        50.400000000000006        2.9143585547539459     
   17.600000000000001        51.200000000000003        2.9167317790595675     
   17.600000000000001        52.000000000000000        2.9195911618477410     
   17.600000000000001        52.800000000000004        2.9208025866648875     
   17.600000000000001        53.600000000000001        2.9106704155603476     
   17.600000000000001        54.400000000000006        2.8417397200382131     
   17.600000000000001        55.200000000000003        2.7026668278431791     
   17.600000000000001        56.000000000000000        2.5793414196506732     
   17.600000000000001        56.800000000000004        2.5382175168678009     
   17.600000000000001        57.600000000000001        2.5574465035369101     
   17.600000000000001        58.400000000000006        2.6233698272563912     
   17.600000000000001        59.200000000000003        2.7112498427226113     
   17.600000000000001        60.000000000000000        2.7973684309793914     
   17.600000000000001        60.800000000000004        2.8652249968953081     
   17.600000000000001        61.600000000000001        2.9105832861499117     
   17.600000000000001        62.400000000000006        2.9294383607786632     
   17.600000000000001        63.200000000000003        2.9350404483866575     
   17.600000000000001        64.000000000000000        2.9293474173856038     
   17.600000000000001        64.799999999999997        2.9252237383660482     
   17.600000000000001        65.600000000000009        2.9225899030237339     
   17.600000000000001        66.400000000000006        2.9247893274671748     
   17.600000000000001        67.200000000000003        2.9287088361857010     
   17.600000000000001        68.000000000000000        2.9274538170991726     
   17.600000000000001        68.799999999999997        2.9141720273447356     
   17.600000000000001        69.600000000000009        2.8783336291503332     
   17.600000000000001        70.400000000000006        2.8151242254671924     
   17.600000000000001        71.200000000000003        2.7270626893322101     
   17.600000000000001        72.000000000000000        2.6302324003501405     
   17.600000000000001        72.799999999999997        2.5424129485329447     
   17.600000000000001        73.600000000000009        2.5178946747967261     
   17.600000000000001        74.400000000000006        2.5619453257442686     
   17.600000000000001        75.200000000000003        2.7462417628298206     
   17.600000000000001        76.000000000000000        2.9771890861039143     
   17.600000000000001        76.800000000000011        3.5013960898867760     
   17.600000000000001        77.600000000000009        3.5156277155610076     
   17.600000000000001        78.400000000000006        3.5091227070008908     
   17.600000000000001        79.200000000000003        3.5013995334243706     
   17.600000000000001        80.000000000000000        3.5153644594962628     
   17.600000000000001        80.800000000000011        3.5080630723881745     
   17.600000000000001        81.600000000000009        3.5112327211001548     
   17.600000000000001        82.400000000000006        2.9063935409365973     
   17.600000000000001        83.200000000000003        2.6348039107198469     
   17.600000000000001        84.000000000000000        2.5097331364036841     
   17.600000000000001        84.800000000000011        2.5054212110801548     
   17.600000000000001        85.600000000000009        2.5026506578524015     
   17.600000000000001        86.400000000000006        2.7524719132429163     
   17.600000000000001        87.200000000000003        3.5040911305091029     
   17.600000000000001        88.000000000000000        3.5029229228748862     
   17.600000000000001        88.800000000000011        3.4982401720664882     
   17.600000000000001        89.600000000000009        3.5170685091675229     
   17.600000000000001        90.400000000000006        3.5126089265765690     
   17.600000000000001        91.200000000000003        3.5026414945995765     
   17.600000000000001        92.000000000000000        3.5159985421966091     
   17.600000000000001        92.800000000000011        3.5061540204222670     
   17.600000000000001        93.600000000000009        3.5041763483090267     
   17.600000000000001        94.400000000000006        3.5041910633716378     
   17.600000000000001        95.200000000000003        3.4981425444831666     
   17.600000000000001        96.000000000000000        3.5102002669195786     
   17.600000000000001        96.800000000000011        3.5023845406281824     
   17.600000000000001        97.600000000000009        3.5052131238785744     
   17.600000000000001        98.400000000000006        2.8980179224161327     
   17.600000000000001        99.200000000000003        2.5887708590833851     
   17.600000000000001        100.00000000000000        2.5073949673003080     
   17.600000000000001        100.80000000000001        2.5578511284700931     
   17.600000000000001        101.60000000000001        2.6627768687209072     
   17.600000000000001        102.40000000000001        2.7754424536116460     

   18.400000000000002       0.80000000000000004        2.8513544940832558     
   18.400000000000002        1.6000000000000001        2.9063471312321001     
   18.400000000000002        2.4000000000000004        2.9295200523625855     
   18.400000000000002        3.2000000000000002        2.9300302318082383     
   18.400000000000002        4.0000000000000000        2.9212131440751388     
   18.400000000000002        4.8000000000000007        2.9106405414183487     
   18.400000000000002        5.6000000000000005        2.9025715219585915     
   18.400000000000002        6.4000000000000004        2.8999120665726106     
   18.400000000000002        7.2000000000000002        2.8976877933820826     
   18.400000000000002        8.0000000000000000        2.9001793415527550     
   18.400000000000002        8.8000000000000007        2.9035541888424454     
   18.400000000000002        9.6000000000000014        2.9070151782895484     
   18.400000000000002        10.400000000000000        2.9091718466244036     
   18.400000000000002        11.200000000000001        2.9084003464834569     
   18.400000000000002        12.000000000000000        2.9027503854394778     
   18.400000000000002        12.800000000000001        2.8915450956525444     
   18.400000000000002        13.600000000000001        2.8721200745261179     
   18.400000000000002        14.400000000000000        2.8446170169245542     
   18.400000000000002        15.200000000000001        2.8097221472446954     
   18.400000000000002        16.000000000000000        2.7687458317194782     
   18.400000000000002        16.800000000000001        2.7246502241016457     
   18.400000000000002        17.600000000000001        2.6803768273586988     
   18.400000000000002        18.400000000000002        2.6410702785187339     
   18.400000000000002        19.200000000000003        2.6082856063977018     
   18.400000000000002        20.000000000000000        2.5878685769014727     
   18.400000000000002        20.800000000000001        2.5804488791679194     
   18.400000000000002        21.600000000000001        2.5887750310156412     
   18.400000000000002        22.400000000000002        2.6094739597915400     
   18.400000000000002        23.200000000000003        2.6406858119358132     
   18.400000000000002        24.000000000000000        2.6815570037672485     
   18.400000000000002        24.800000000000001        2.7241833951888395     
   18.400000000000002        25.600000000000001        2.7712819286836381     
   18.400000000000002        26.400000000000002        2.8102296260242263     
   18.400000000000002        27.200000000000003        2.8443090579278354     
   18.400000000000002        28.000000000000000        2.8706881007267291     
   18.400000000000002        28.800000000000001        2.8895365142180287     
   18.400000000000002        29.600000000000001        2.9005399102638068     
   18.400000000000002        30.400000000000002        2.9058830724601203     
   18.400000000000002        31.200000000000003        2.9064945943899509     
   18.400000000000002        32.000000000000000        2.9066378508959581     
   18.400000000000002        32.800000000000004        2.9050089656378439     
   18.400000000000002        33.600000000000001        2.9031806077341016     
   18.400000000000002        34.399999999999999        2.9037781107531071     
   18.400000000000002        35.200000000000003        2.9049504005445583     
   18.400000000000002        36.000000000000000        2.9095583604869018     
   18.400000000000002        36.800000000000004        2.9187237946067635     
   18.400000000000002        37.600000000000001        2.9272778992793533     
   18.400000000000002        38.400000000000006        2.9375240497646358     
   18.400000000000002        39.200000000000003        2.9476435259344602     
   18.400000000000002        40.000000000000000        2.9488990022533801     
   18.400000000000002        40.800000000000004        2.9352291315404129     
   18.400000000000002        41.600000000000001        2.9076614069990718     
   18.400000000000002        42.400000000000006        2.8581010468991859     
   18.400000000000002        43.200000000000003        2.7899415912337293     
   18.400000000000002        44.000000000000000        2.7100098769591350     
   18.400000000000002        44.800000000000004        2.6304779836311507     
   18.400000000000002        45.600000000000001        2.5672780151604484     
   18.400000000000002        46.400000000000006        2.5351883088687259     
   18.400000000000002        47.200000000000003        2.5403297559582412     
   18.400000000000002        48.000000000000000        2.5658967764877119     
   18.400000000000002        48.800000000000004        2.5867521877823441     
   18.400000000000002        49.600000000000001        2.5966349499468255     
   18.400000000000002        50.400000000000006        2.5973886436992339     
   18.400000000000002        51.200000000000003        2.6015193428033641     
   18.400000000000002        52.000000000000000        2.6034634360484015     
   18.400000000000002        52.800000000000004        2.6036740460831109     
   18.400000000000002        53.600000000000001        2.5980835128868711     
   18.400000000000002        54.400000000000006        2.5785752667863009     
   18.400000000000002        55.200000000000003        2.5511202148608660     
   18.400000000000002        56.000000000000000        2.5414628674370756     
   18.400000000000002        56.800000000000004        2.5645753990639033     
   18.400000000000002        57.600000000000001        2.6245042141882449     
   18.400000000000002        58.400000000000006        2.7017529471923458     
   18.400000000000002        59.200000000000003        2.7810906984153405     
   18.400000000000002        60.000000000000000        2.8488922282715445     
   18.400000000000002        60.800000000000004        2.8962683847482240     
   18.400000000000002        61.600000000000001        2.9237698323806294     
   18.400000000000002        62.400000000000006        2.9346874743601030     
   18.400000000000002        63.200000000000003        2.9341615400864880     
   18.400000000000002        64.000000000000000        2.9279551691887393     
   18.400000000000002        64.799999999999997        2.9213668811731557     
   18.400000000000002        65.600000000000009        2.9186145657245390     
   18.400000000000002        66.400000000000006        2.9214081347895990     
   18.400000000000002        67.200000000000003        2.9263460193180189     
   18.400000000000002        68.000000000000000        2.9288094594154739     
   18.400000000000002        68.799999999999997        2.9229395080754101     
   18.400000000000002        69.600000000000009        2.9005966082005545     
   18.400000000000002        70.400000000000006        2.8547081412756397     
   18.400000000000002        71.200000000000003        2.7855661178031212     
   18.400000000000002        72.000000000000000        2.6987887500296370     
   18.400000000000002        72.799999999999997        2.6089239508075082     
   18.400000000000002        73.600000000000009        2.5354153614165509     
   18.400000000000002        74.400000000000006        2.5083008081552962     
   18.400000000000002        75.200000000000003        2.5527614690276637     
   18.400000000000002        76.000000000000000        2.6820150726954020     
   18.400000000000002        76.800000000000011        2.8351818118599597     
   18.400000000000002        77.600000000000009        2.9114654881337221     
   18.400000000000002        78.400000000000006        2.9204378381926048     
   18.400000000000002        79.200000000000003        2.9101497652163628     
   18.400000000000002        80.000000000000000        2.8907537585494443     
   18.400000000000002        80.800000000000011        2.8608402161964639     
   18.400000000000002        81.600000000000009        2.7681067281763529     
   18.400000000000002        82.400000000000006        2.6075088956682122     
   18.400000000000002        83.200000000000003        2.5168454539983123     
   18.400000000000002        84.000000000000000        2.4999267280233193     
   18.400000000000002        84.800000000000011        2.5018674546163484     
   18.400000000000002        85.600000000000009        2.5166903723261504     
   18.400000000000002        86.400000000000006        2.8403710740277326     
   18.400000000000002        87.200000000000003        3.4980655671574996     
   18.400000000000002        88.000000000000000        3.5033953583107049     
   18.400000000000002        88.800000000000011        3.5045020867183676     
   18.400000000000002        89.600000000000009        3.5038328876543887     
   18.400000000000002        90.400000000000006        3.5036068881350468     
   18.400000000000002        91.200000000000003        3.5093088939938815     
   18.400000000000002        92.000000000000000        3.5075994688568417     
   18.400000000000002        92.800000000000011        3.5065316261556854     
   18.400000000000002        93.600000000000009        3.5046510754811058     
   18.400000000000002        94.400000000000006        3.5043277250293792     
   18.400000000000002        95.200000000000003        3.5049841913693331     
   18.400000000000002        96.000000000000000        3.5058772644401630     
   18.400000000000002        96.800000000000011        3.5183131094227158     
   18.400000000000002        97.600000000000009        3.4969333880765912     
   18.400000000000002        98.400000000000006        2.9166133552537401     
   18.400000000000002        99.200000000000003        2.6039361423336804     
   18.400000000000002        100.00000000000000        2.5027604709249029     
   18.400000000000002        100.80000000000001        2.5423520116904688     
   18.400000000000002        101.60000000000001        2.6458388971243609     
   18.400000000000002        102.40000000000001        2.7598945279654608     

   19.200000000000003       0.80000000000000004        2.8458746814022322     
   19.200000000000003        1.6000000000000001        2.9048043441672742     
   19.200000000000003        2.4000000000000004        2.9297241175222983     
   19.200000000000003        3.2000000000000002        2.9313446484731540     
   19.200000000000003        4.0000000000000000        2.9222811608768717     
   19.200000000000003        4.8000000000000007        2.9111453483387031     
   19.200000000000003        5.6000000000000005        2.9039221175072720     
   19.200000000000003        6.4000000000000004        2.8988989703243155     
   19.200000000000003        7.2000000000000002        2.8975979268730190     
   19.200000000000003        8.0000000000000000        2.8997934754988224     
   19.200000000000003        8.8000000000000007        2.9033597254311876     
   19.200000000000003        9.6000000000000014        2.9066580279009449     
   19.200000000000003        10.400000000000000        2.9084895287778227     
   19.200000000000003        11.200000000000001        2.9082732378560334     
   19.200000000000003        12.000000000000000        2.9038745114368139     
   19.200000000000003        12.800000000000001        2.8932751149485654     
   19.200000000000003        13.600000000000001        2.8753890863162046     
   19.200000000000003        14.400000000000000        2.8543578977380548     
   19.200000000000003        15.200000000000001        2.8187367050306666     
   19.200000000000003        16.000000000000000        2.7794994485855971     
   19.200000000000003        16.800000000000001        2.7375566814779644     
   19.200000000000003        17.600000000000001        2.6961046763061467     
   19.200000000000003        18.400000000000002        2.6584422038992965     
   19.200000000000003        19.200000000000003        2.6269774631056464     
   19.200000000000003        20.000000000000000        2.6093346406315971     
   19.200000000000003        20.800000000000001        2.6018736714729451     
   19.200000000000003        21.600000000000001        2.6091623236244859     
   19.200000000000003        22.400000000000002        2.6283668289372981     
   19.200000000000003        23.200000000000003        2.6581932380370348     
   19.200000000000003        24.000000000000000        2.6957719229013177     
   19.200000000000003        24.800000000000001        2.7372589068377509     
   19.200000000000003        25.600000000000001        2.7787638515297242     
   19.200000000000003        26.400000000000002        2.8167505046363788     
   19.200000000000003        27.200000000000003        2.8495943146684444     
   19.200000000000003        28.000000000000000        2.8737486059648525     
   19.200000000000003        28.800000000000001        2.8907271483116430     
   19.200000000000003        29.600000000000001        2.9012753156913136     
   19.200000000000003        30.400000000000002        2.9066294615367094     
   19.200000000000003        31.200000000000003        2.9084480132359922     
   19.200000000000003        32.000000000000000        2.9095115514755019     
   19.200000000000003        32.800000000000004        2.9091543458010212     
   19.200000000000003        33.600000000000001        2.9089855557454523     
   19.200000000000003        34.399999999999999        2.9091471179628554     
   19.200000000000003        35.200000000000003        2.9126950513847776     
   19.200000000000003        36.000000000000000        2.9176544335814083     
   19.200000000000003        36.800000000000004        2.9243432319640132     
   19.200000000000003        37.600000000000001        2.9318224540782540     
   19.200000000000003        38.400000000000006        2.9423937414754890     
   19.200000000000003        39.200000000000003        2.9519908955566319     
   19.200000000000003        40.000000000000000        2.9576120269798647     
   19.200000000000003        40.800000000000004        2.9542069513635285     
   19.200000000000003        41.600000000000001        2.9386670922088700     
   19.200000000000003        42.400000000000006        2.9080089945312193     
   19.200000000000003        43.200000000000003        2.8616930080286056     
   19.200000000000003        44.000000000000000        2.7974941125388542     
   19.200000000000003        44.800000000000004        2.7252321576916927     
   19.200000000000003        45.600000000000001        2.6528772712399915     
   19.200000000000003        46.400000000000006        2.5925886947709551     
   19.200000000000003        47.200000000000003        2.5492902626472644     
   19.200000000000003        48.000000000000000        2.5238479708679957     
   19.200000000000003        48.800000000000004        2.5114320589098909     
   19.200000000000003        49.600000000000001        2.5065544730726859     
   19.200000000000003        50.400000000000006        2.5034883472675169     
   19.200000000000003        51.200000000000003        2.5024314190876269     
   19.200000000000003        52.000000000000000        2.5031802040301598     
   19.200000000000003        52.800000000000004        2.5045497206423786     
   19.200000000000003        53.600000000000001        2.5111903068335981     
   19.200000000000003        54.400000000000006        2.5231009594483549     
   19.200000000000003        55.200000000000003        2.5449436961369218     
   19.200000000000003        56.000000000000000        2.5814273514063228     
   19.200000000000003        56.800000000000004        2.6366066723444752     
   19.200000000000003        57.600000000000001        2.7052025334353256     
   19.200000000000003        58.400000000000006        2.7750335125096290     
   19.200000000000003        59.200000000000003        2.8370414101372101     
   19.200000000000003        60.000000000000000        2.8829687673117705     
   19.200000000000003        60.800000000000004        2.9145468180464364     
   19.200000000000003        61.600000000000001        2.9292591725299792     
   19.200000000000003        62.400000000000006        2.9324996735283726     
   19.200000000000003        63.200000000000003        2.9295155220235305     
   19.200000000000003        64.000000000000000        2.9208084862154631     
   19.200000000000003        64.799999999999997        2.9168659088871878     
   19.200000000000003        65.600000000000009        2.9145099602499718     
   19.200000000000003        66.400000000000006        2.9176326631839213     
   19.200000000000003        67.200000000000003        2.9227975647709949     
   19.200000000000003        68.000000000000000        2.9285745910776582     
   19.200000000000003        68.799999999999997        2.9285903631446129     
   19.200000000000003        69.600000000000009        2.9171453116733863     
   19.200000000000003        70.400000000000006        2.8874936849569361     
   19.200000000000003        71.200000000000003        2.8371278222182355     
   19.200000000000003        72.000000000000000        2.7683429444722822     
   19.200000000000003        72.799999999999997        2.6889378497229282     
   19.200000000000003        73.600000000000009        2.6129896879381751     
   19.200000000000003        74.400000000000006        2.5571791765357901     
   19.200000000000003        75.200000000000003        2.5377079273120668     
   19.200000000000003        76.000000000000000        2.5550066743296602     
   19.200000000000003        76.800000000000011        2.5886167400053957     
   19.200000000000003        77.600000000000009        2.6080109231343900     
   19.200000000000003        78.400000000000006        2.6055790944756851     
   19.200000000000003        79.200000000000003        2.5942894038939945     
   19.200000000000003        80.000000000000000        2.5772086538499970     
   19.200000000000003        80.800000000000011        2.5520076132508231     
   19.200000000000003        81.600000000000009        2.5126638067165596     
   19.200000000000003        82.400000000000006        2.5047244583328623     
   19.200000000000003        83.200000000000003        2.5151611699529761     
   19.200000000000003        84.000000000000000        2.5237715360499804     
   19.200000000000003        84.800000000000011        2.5077916830567792     
   19.200000000000003        85.600000000000009        2.5397923728139342     
   19.200000000000003        86.400000000000006        2.8674914644430878     
   19.200000000000003        87.200000000000003        3.5065136381845932     
   19.200000000000003        88.000000000000000        3.5049467542409012     
   19.200000000000003        88.800000000000011        3.5052472779303891     
   19.200000000000003        89.600000000000009        3.5063624869596253     
   19.200000000000003        90.400000000000006        3.5070220362559059     
   19.200000000000003        91.200000000000003        3.5061470735263534     
   19.200000000000003        92.000000000000000        3.5070762816594763     
   19.200000000000003        92.800000000000011        3.5064181023106875     
   19.200000000000003        93.600000000000009        3.5066614864512839     
   19.200000000000003        94.400000000000006        3.5069490236648537     
   19.200000000000003        95.200000000000003        3.5048545035326342     
   19.200000000000003        96.000000000000000        3.5057411410374359     
   19.200000000000003        96.800000000000011        3.5120126788740298     
   19.200000000000003        97.600000000000009        3.5051355454933115     
   19.200000000000003        98.400000000000006        2.9198126543935139     
   19.200000000000003        99.200000000000003        2.6030715453416562     
   19.200000000000003        100.00000000000000        2.5018151378666076     
   19.200000000000003        100.80000000000001        2.5337778150957102     
   19.200000000000003        101.60000000000001        2.6340253313477429     
   19.200000000000003        102.40000000000001        2.7504598971594136     

   20.000000000000000       0.80000000000000004        2.8439142334938072     
   20.000000000000000        1.6000000000000001        2.9035578837070197     
   20.000000000000000        2.4000000000000004        2.9281377475712183     
   20.000000000000000        3.2000000000000002        2.9318928268390949     
   20.000000000000000        4.0000000000000000        2.9222239428851915     
   20.000000000000000        4.8000000000000007        2.9118298554678885     
   20.000000000000000        5.6000000000000005        2.9033942523976131     
   20.000000000000000        6.4000000000000004        2.8994748719171075     
   20.000000000000000        7.2000000000000002        2.8973272533748067     
   20.000000000000000        8.0000000000000000        2.8996979142676125     
   20.000000000000000        8.8000000000000007        2.9031445906600784     
   20.000000000000000        9.6000000000000014        2.9063576754531586     
   20.000000000000000        10.400000000000000        2.9085955548605509     
   20.000000000000000        11.200000000000001        2.9087766008315410     
   20.000000000000000        12.000000000000000        2.9058709367558682     
   20.000000000000000        12.800000000000001        2.8964986493251961     
   20.000000000000000        13.600000000000001        2.8809121371369444     
   20.000000000000000        14.400000000000000        2.8577614830627445     
   20.000000000000000        15.200000000000001        2.8298346006016319     
   20.000000000000000        16.000000000000000        2.7951095301325619     
   20.000000000000000        16.800000000000001        2.7574563718124248     
   20.000000000000000        17.600000000000001        2.7198185484411375     
   20.000000000000000        18.400000000000002        2.6857901913596174     
   20.000000000000000        19.200000000000003        2.6579347294356208     
   20.000000000000000        20.000000000000000        2.6404648595499398     
   20.000000000000000        20.800000000000001        2.6341752063557533     
   20.000000000000000        21.600000000000001        2.6403775901467958     
   20.000000000000000        22.400000000000002        2.6578940608449630     
   20.000000000000000        23.200000000000003        2.6853184644206003     
   20.000000000000000        24.000000000000000        2.7190595620886202     
   20.000000000000000        24.800000000000001        2.7576458057461952     
   20.000000000000000        25.600000000000001        2.7949159278197957     
   20.000000000000000        26.400000000000002        2.8282731844566120     
   20.000000000000000        27.200000000000003        2.8566272271002253     
   20.000000000000000        28.000000000000000        2.8779567344140622     
   20.000000000000000        28.800000000000001        2.8932167515502925     
   20.000000000000000        29.600000000000001        2.9029571360844955     
   20.000000000000000        30.400000000000002        2.9081606274031420     
   20.000000000000000        31.200000000000003        2.9113201699305593     
   20.000000000000000        32.000000000000000        2.9133123995009846     
   20.000000000000000        32.800000000000004        2.9138047610419622     
   20.000000000000000        33.600000000000001        2.9164632156259098     
   20.000000000000000        34.399999999999999        2.9180460303297742     
   20.000000000000000        35.200000000000003        2.9198235285101291     
   20.000000000000000        36.000000000000000        2.9230942520944718     
   20.000000000000000        36.800000000000004        2.9279353864598141     
   20.000000000000000        37.600000000000001        2.9352504222542422     
   20.000000000000000        38.400000000000006        2.9398823857143666     
   20.000000000000000        39.200000000000003        2.9475457319034635     
   20.000000000000000        40.000000000000000        2.9539728324061540     
   20.000000000000000        40.800000000000004        2.9554063172138418     
   20.000000000000000        41.600000000000001        2.9500478134513641     
   20.000000000000000        42.400000000000006        2.9356367011801008     
   20.000000000000000        43.200000000000003        2.9090411501279707     
   20.000000000000000        44.000000000000000        2.8674274118405325     
   20.000000000000000        44.800000000000004        2.8143879932282934     
   20.000000000000000        45.600000000000001        2.7551633682650758     
   20.000000000000000        46.400000000000006        2.6958344838575043     
   20.000000000000000        47.200000000000003        2.6430498073427624     
   20.000000000000000        48.000000000000000        2.6019117384244161     
   20.000000000000000        48.800000000000004        2.5742496921155875     
   20.000000000000000        49.600000000000001        2.5559121095495376     
   20.000000000000000        50.400000000000006        2.5473708957443559     
   20.000000000000000        51.200000000000003        2.5423425319592305     
   20.000000000000000        52.000000000000000        2.5423824653573170     
   20.000000000000000        52.800000000000004        2.5478256205274645     
   20.000000000000000        53.600000000000001        2.5606108147500257     
   20.000000000000000        54.400000000000006        2.5841271001635384     
   20.000000000000000        55.200000000000003        2.6197347716941519     
   20.000000000000000        56.000000000000000        2.6670266704728220     
   20.000000000000000        56.800000000000004        2.7215850039044160     
   20.000000000000000        57.600000000000001        2.7784976645804109     
   20.000000000000000        58.400000000000006        2.8297939273775956     
   20.000000000000000        59.200000000000003        2.8711989525462083     
   20.000000000000000        60.000000000000000        2.9002758106660993     
   20.000000000000000        60.800000000000004        2.9171614982448864     
   20.000000000000000        61.600000000000001        2.9247347445592395     
   20.000000000000000        62.400000000000006        2.9230023818991522     
   20.000000000000000        63.200000000000003        2.9194551378973195     
   20.000000000000000        64.000000000000000        2.9149176290625181     
   20.000000000000000        64.799999999999997        2.9110543883489903     
   20.000000000000000        65.600000000000009        2.9112559395821740     
   20.000000000000000        66.400000000000006        2.9134104541887136     
   20.000000000000000        67.200000000000003        2.9207502970527344     
   20.000000000000000        68.000000000000000        2.9264091284142455     
   20.000000000000000        68.799999999999997        2.9310483379292522     
   20.000000000000000        69.600000000000009        2.9274435928285674     
   20.000000000000000        70.400000000000006        2.9108668025609230     
   20.000000000000000        71.200000000000003        2.8786502169991497     
   20.000000000000000        72.000000000000000        2.8293525859344322     
   20.000000000000000        72.799999999999997        2.7663954456891080     
   20.000000000000000        73.600000000000009        2.6987066324108082     
   20.000000000000000        74.400000000000006        2.6364440105403859     
   20.000000000000000        75.200000000000003        2.5868525139436778     
   20.000000000000000        76.000000000000000        2.5552545496639887     
   20.000000000000000        76.800000000000011        2.5384357553937256     
   20.000000000000000        77.600000000000009        2.5213386351596707     
   20.000000000000000        78.400000000000006        2.5068771417166875     
   20.000000000000000        79.200000000000003        2.5121509809476810     
   20.000000000000000        80.000000000000000        2.5118125815693597     
   20.000000000000000        80.800000000000011        2.5049345200724207     
   20.000000000000000        81.600000000000009        2.5034566890850734     
   20.000000000000000        82.400000000000006        2.5070590161533288     
   20.000000000000000        83.200000000000003        2.5198341158704181     
   20.000000000000000        84.000000000000000        2.5061111326057901     
   20.000000000000000        84.800000000000011        2.5049336048497746     
   20.000000000000000        85.600000000000009        2.5623233737871129     
   20.000000000000000        86.400000000000006        2.8869462421768444     
   20.000000000000000        87.200000000000003        3.5123042196716403     
   20.000000000000000        88.000000000000000        3.5061509404368354     
   20.000000000000000        88.800000000000011        3.5054204913638567     
   20.000000000000000        89.600000000000009        3.5060938786924258     
   20.000000000000000        90.400000000000006        3.5082265909730324     
   20.000000000000000        91.200000000000003        3.5068324502548833     
   20.000000000000000        92.000000000000000        3.5075676278603809     
   20.000000000000000        92.800000000000011        3.5077218330699429     
   20.000000000000000        93.600000000000009        3.5059869596444595     
   20.000000000000000        94.400000000000006        3.5024844676139217     
   20.000000000000000        95.200000000000003        3.4971436204772082     
   20.000000000000000        96.000000000000000        3.4990874042142259     
   20.000000000000000        96.800000000000011        3.5147202997546416     
   20.000000000000000        97.600000000000009        3.4995366960272141     
   20.000000000000000        98.400000000000006        2.9193743488541455     
   20.000000000000000        99.200000000000003        2.6029444579733436     
   20.000000000000000        100.00000000000000        2.5007403069038157     
   20.000000000000000        100.80000000000001        2.5317310880892325     
   20.000000000000000        101.60000000000001        2.6297904900788547     
   20.000000000000000        102.40000000000001        2.7468066195715539     

   20.800000000000001       0.80000000000000004        2.8463053008070998     
   20.800000000000001        1.6000000000000001        2.9042658438843545     
   20.800000000000001        2.4000000000000004        2.9297032833282790     
   20.800000000000001        3.2000000000000002        2.9311201345046789     
   20.800000000000001        4.0000000000000000        2.9224029131761222     
   20.800000000000001        4.8000000000000007        2.9115793840615893     
   20.800000000000001        5.6000000000000005        2.9029454316527259     
   20.800000000000001        6.4000000000000004        2.8985940093819154     
   20.800000000000001        7.2000000000000002        2.8971899164608157     
   20.800000000000001        8.0000000000000000        2.8990281052407920     
   20.800000000000001        8.8000000000000007        2.9016329895467985     
   20.800000000000001        9.6000000000000014        2.9051442065827016     
   20.800000000000001        10.400000000000000        2.9111308064107320     
   20.800000000000001        11.200000000000001        2.9090464739316619     
   20.800000000000001        12.000000000000000        2.9065571471669487     
   20.800000000000001        12.800000000000001        2.8998944695730500     
   20.800000000000001        13.600000000000001        2.8876959603409778     
   20.800000000000001        14.400000000000000        2.8690453745773201     
   20.800000000000001        15.200000000000001        2.8464924763820201     
   20.800000000000001        16.000000000000000        2.8156281534319518     
   20.800000000000001        16.800000000000001        2.7814122811775541     
   20.800000000000001        17.600000000000001        2.7490810517274209     
   20.800000000000001        18.400000000000002        2.7193770082128492     
   20.800000000000001        19.200000000000003        2.6958686322893461     
   20.800000000000001        20.000000000000000        2.6786919057155334     
   20.800000000000001        20.800000000000001        2.6748438502711434     
   20.800000000000001        21.600000000000001        2.6801626730389305     
   20.800000000000001        22.400000000000002        2.6954767721852715     
   20.800000000000001        23.200000000000003        2.7192051004629838     
   20.800000000000001        24.000000000000000        2.7488539819308198     
   20.800000000000001        24.800000000000001        2.7815704862961841     
   20.800000000000001        25.600000000000001        2.8124796877446996     
   20.800000000000001        26.400000000000002        2.8422828206141357     
   20.800000000000001        27.200000000000003        2.8659478284310413     
   20.800000000000001        28.000000000000000        2.8844700710196389     
   20.800000000000001        28.800000000000001        2.8971518375966219     
   20.800000000000001        29.600000000000001        2.9057041069213612     
   20.800000000000001        30.400000000000002        2.9127157043851994     
   20.800000000000001        31.200000000000003        2.9156269844188438     
   20.800000000000001        32.000000000000000        2.9194060225408633     
   20.800000000000001        32.800000000000004        2.9210627948809798     
   20.800000000000001        33.600000000000001        2.9228637058788745     
   20.800000000000001        34.399999999999999        2.9254805294765456     
   20.800000000000001        35.200000000000003        2.9244031838586997     
   20.800000000000001        36.000000000000000        2.9241467457081591     
   20.800000000000001        36.800000000000004        2.9231241124933769     
   20.800000000000001        37.600000000000001        2.9226166957858353     
   20.800000000000001        38.400000000000006        2.9234761581361792     
   20.800000000000001        39.200000000000003        2.9259614546822168     
   20.800000000000001        40.000000000000000        2.9290002770248469     
   20.800000000000001        40.800000000000004        2.9314055771179000     
   20.800000000000001        41.600000000000001        2.9326045157690666     
   20.800000000000001        42.400000000000006        2.9292406946044123     
   20.800000000000001        43.200000000000003        2.9192907105989465     
   20.800000000000001        44.000000000000000        2.9010140583530770     
   20.800000000000001        44.800000000000004        2.8717056716729283     
   20.800000000000001        45.600000000000001        2.8368139206623240     
   20.800000000000001        46.400000000000006        2.7958721529729584     
   20.800000000000001        47.200000000000003        2.7562463289202088     
   20.800000000000001        48.000000000000000        2.7207848035699587     
   20.800000000000001        48.800000000000004        2.6932716724555106     
   20.800000000000001        49.600000000000001        2.6733228298769909     
   20.800000000000001        50.400000000000006        2.6601593039947984     
   20.800000000000001        51.200000000000003        2.6538522868636085     
   20.800000000000001        52.000000000000000        2.6510531661946497     
   20.800000000000001        52.800000000000004        2.6556319921034173     
   20.800000000000001        53.600000000000001        2.6679605395432566     
   20.800000000000001        54.400000000000006        2.6884949905176820     
   20.800000000000001        55.200000000000003        2.7183958768643772     
   20.800000000000001        56.000000000000000        2.7544358205116493     
   20.800000000000001        56.800000000000004        2.7928386253105479     
   20.800000000000001        57.600000000000001        2.8294675069267501     
   20.800000000000001        58.400000000000006        2.8587909412859003     
   20.800000000000001        59.200000000000003        2.8806082715548063     
   20.800000000000001        60.000000000000000        2.8950861235559531     
   20.800000000000001        60.800000000000004        2.9034798485659046     
   20.800000000000001        61.600000000000001        2.9063851344459706     
   20.800000000000001        62.400000000000006        2.9054776350810845     
   20.800000000000001        63.200000000000003        2.9046437130749854     
   20.800000000000001        64.000000000000000        2.9036329706384669     
   20.800000000000001        64.799999999999997        2.9035296667871600     
   20.800000000000001        65.600000000000009        2.9051024409255888     
   20.800000000000001        66.400000000000006        2.9095252887567207     
   20.800000000000001        67.200000000000003        2.9165877112904015     
   20.800000000000001        68.000000000000000        2.9239722149451244     
   20.800000000000001        68.799999999999997        2.9300318579179949     
   20.800000000000001        69.600000000000009        2.9308587281398646     
   20.800000000000001        70.400000000000006        2.9245123378644839     
   20.800000000000001        71.200000000000003        2.9073262992820084     
   20.800000000000001        72.000000000000000        2.8764658538264567     
   20.800000000000001        72.799999999999997        2.8331880232664322     
   20.800000000000001        73.600000000000009        2.7798333748656905     
   20.800000000000001        74.400000000000006        2.7244444219878812     
   20.800000000000001        75.200000000000003        2.6723110463262834     
   20.800000000000001        76.000000000000000        2.6279273077422713     
   20.800000000000001        76.800000000000011        2.5951389786610339     
   20.800000000000001        77.600000000000009        2.5679454494012997     
   20.800000000000001        78.400000000000006        2.5457214529997039     
   20.800000000000001        79.200000000000003        2.5265033368411287     
   20.800000000000001        80.000000000000000        2.5118448530862865     
   20.800000000000001        80.800000000000011        2.5083778696510848     
   20.800000000000001        81.600000000000009        2.5188975975579653     
   20.800000000000001        82.400000000000006        2.5044103305678527     
   20.800000000000001        83.200000000000003        2.5137223669526070     
   20.800000000000001        84.000000000000000        2.5134284962829674     
   20.800000000000001        84.800000000000011        2.5057867732846444     
   20.800000000000001        85.600000000000009        2.5849786205412766     
   20.800000000000001        86.400000000000006        2.9050276591303539     
   20.800000000000001        87.200000000000003        3.5142169790535700     
   20.800000000000001        88.000000000000000        3.5118593564009108     
   20.800000000000001        88.800000000000011        3.5113338059833050     
   20.800000000000001        89.600000000000009        3.5125402485866095     
   20.800000000000001        90.400000000000006        3.5132343353023110     
   20.800000000000001        91.200000000000003        3.5071712954239125     
   20.800000000000001        92.000000000000000        3.5046584847001445     
   20.800000000000001        92.800000000000011        3.5023803259697570     
   20.800000000000001        93.600000000000009        3.4958108590668679     
   20.800000000000001        94.400000000000006        3.5151393710570376     
   20.800000000000001        95.200000000000003        3.5098932573362163     
   20.800000000000001        96.000000000000000        3.5174347942978925     
   20.800000000000001        96.800000000000011        3.5077062593319734     
   20.800000000000001        97.600000000000009        3.5043928520216636     
   20.800000000000001        98.400000000000006        2.9186062152886016     
   20.800000000000001        99.200000000000003        2.6023083152686395     
   20.800000000000001        100.00000000000000        2.5018428907948072     
   20.800000000000001        100.80000000000001        2.5325491797888646     
   20.800000000000001        101.60000000000001        2.6328169042481639     
   20.800000000000001        102.40000000000001        2.7505685734842324     

   21.600000000000001       0.80000000000000004        2.8518267080070543     
   21.600000000000001        1.6000000000000001        2.9078582899262893     
   21.600000000000001        2.4000000000000004        2.9299981033466147     
   21.600000000000001        3.2000000000000002        2.9303274101329566     
   21.600000000000001        4.0000000000000000        2.9212225775477219     
   21.600000000000001        4.8000000000000007        2.9107761240430725     
   21.600000000000001        5.6000000000000005        2.9029815042213278     
   21.600000000000001        6.4000000000000004        2.8986618509491588     
   21.600000000000001        7.2000000000000002        2.8971549116624278     
   21.600000000000001        8.0000000000000000        2.8988283508199526     
   21.600000000000001        8.8000000000000007        2.9016591499766866     
   21.600000000000001        9.6000000000000014        2.9051406278987795     
   21.600000000000001        10.400000000000000        2.9065606766547369     
   21.600000000000001        11.200000000000001        2.9084976734102339     
   21.600000000000001        12.000000000000000        2.9078359606535331     
   21.600000000000001        12.800000000000001        2.9035674573970045     
   21.600000000000001        13.600000000000001        2.8949505829985003     
   21.600000000000001        14.400000000000000        2.8794244273744547     
   21.600000000000001        15.200000000000001        2.8600399239296128     
   21.600000000000001        16.000000000000000        2.8359019446163463     
   21.600000000000001        16.800000000000001        2.8093577265850853     
   21.600000000000001        17.600000000000001        2.7815456634668836     
   21.600000000000001        18.400000000000002        2.7581267871058803     
   21.600000000000001        19.200000000000003        2.7375399659148290     
   21.600000000000001        20.000000000000000        2.7242764834477780     
   21.600000000000001        20.800000000000001        2.7197949430885160     
   21.600000000000001        21.600000000000001        2.7249288448559095     
   21.600000000000001        22.400000000000002        2.7373726545459101     
   21.600000000000001        23.200000000000003        2.7569066450865085     
   21.600000000000001        24.000000000000000        2.7812125634914473     
   21.600000000000001        24.800000000000001        2.8080750540524839     
   21.600000000000001        25.600000000000001        2.8341323412181709     
   21.600000000000001        26.400000000000002        2.8571620872134673     
   21.600000000000001        27.200000000000003        2.8763157103332277     
   21.600000000000001        28.000000000000000        2.8914689056684590     
   21.600000000000001        28.800000000000001        2.9024197276693622     
   21.600000000000001        29.600000000000001        2.9096418947375429     
   21.600000000000001        30.400000000000002        2.9158771899630120     
   21.600000000000001        31.200000000000003        2.9206489401253015     
   21.600000000000001        32.000000000000000        2.9244560884427484     
   21.600000000000001        32.800000000000004        2.9265397695926367     
   21.600000000000001        33.600000000000001        2.9266444262100415     
   21.600000000000001        34.399999999999999        2.9232287457554991     
   21.600000000000001        35.200000000000003        2.9183201943138308     
   21.600000000000001        36.000000000000000        2.9115701408699013     
   21.600000000000001        36.800000000000004        2.9015843737736304     
   21.600000000000001        37.600000000000001        2.8906727492612312     
   21.600000000000001        38.400000000000006        2.8816681963526221     
   21.600000000000001        39.200000000000003        2.8756882656064557     
   21.600000000000001        40.000000000000000        2.8722430584915100     
   21.600000000000001        40.800000000000004        2.8745224386069679     
   21.600000000000001        41.600000000000001        2.8759303769341047     
   21.600000000000001        42.400000000000006        2.8801186589307877     
   21.600000000000001        43.200000000000003        2.8838067550423947     
   21.600000000000001        44.000000000000000        2.8838976114550379     
   21.600000000000001        44.800000000000004        2.8811976331726852     
   21.600000000000001        45.600000000000001        2.8720981159150036     
   21.600000000000001        46.400000000000006        2.8579406387109820     
   21.600000000000001        47.200000000000003        2.8420163863885546     
   21.600000000000001        48.000000000000000        2.8247257796290142     
   21.600000000000001        48.800000000000004        2.8086459252480065     
   21.600000000000001        49.600000000000001        2.7954122050079091     
   21.600000000000001        50.400000000000006        2.7847790351870905     
   21.600000000000001        51.200000000000003        2.7773319343957050     
   21.600000000000001        52.000000000000000        2.7739390788913756     
   21.600000000000001        52.800000000000004        2.7736186832772693     
   21.600000000000001        53.600000000000001        2.7778037093288761     
   21.600000000000001        54.400000000000006        2.7870265367680114     
   21.600000000000001        55.200000000000003        2.8012044098888387     
   21.600000000000001        56.000000000000000        2.8179599738725076     
   21.600000000000001        56.800000000000004        2.8343455569775613     
   21.600000000000001        57.600000000000001        2.8488785566707353     
   21.600000000000001        58.400000000000006        2.8613141373608482     
   21.600000000000001        59.200000000000003        2.8674743556645201     
   21.600000000000001        60.000000000000000        2.8739006124302180     
   21.600000000000001        60.800000000000004        2.8760175492897968     
   21.600000000000001        61.600000000000001        2.8785636810095245     
   21.600000000000001        62.400000000000006        2.8834439926785369     
   21.600000000000001        63.200000000000003        2.8853915824753780     
   21.600000000000001        64.000000000000000        2.8894963746138318     
   21.600000000000001        64.799999999999997        2.8936654936786437     
   21.600000000000001        65.600000000000009        2.8993690373958971     
   21.600000000000001        66.400000000000006        2.9053789791005480     
   21.600000000000001        67.200000000000003        2.9121328669889524     
   21.600000000000001        68.000000000000000        2.9202251201313238     
   21.600000000000001        68.799999999999997        2.9265187167444355     
   21.600000000000001        69.600000000000009        2.9298143519309638     
   21.600000000000001        70.400000000000006        2.9299148326555708     
   21.600000000000001        71.200000000000003        2.9230281835454281     
   21.600000000000001        72.000000000000000        2.9079062877909005     
   21.600000000000001        72.799999999999997        2.8825485349045112     
   21.600000000000001        73.600000000000009        2.8478576491621932     
   21.600000000000001        74.400000000000006        2.8089080862342852     
   21.600000000000001        75.200000000000003        2.7679145778295435     
   21.600000000000001        76.000000000000000        2.7313016997685020     
   21.600000000000001        76.800000000000011        2.7005562347144467     
   21.600000000000001        77.600000000000009        2.6752709024134482     
   21.600000000000001        78.400000000000006        2.6520572348935314     
   21.600000000000001        79.200000000000003        2.6281559918698671     
   21.600000000000001        80.000000000000000        2.6006703390426487     
   21.600000000000001        80.800000000000011        2.5682484692685508     
   21.600000000000001        81.600000000000009        2.5345541097060797     
   21.600000000000001        82.400000000000006        2.5067850192071948     
   21.600000000000001        83.200000000000003        2.5129939583499401     
   21.600000000000001        84.000000000000000        2.5036519068876388     
   21.600000000000001        84.800000000000011        2.5076835101004535     
   21.600000000000001        85.600000000000009        2.6042580087752860     
   21.600000000000001        86.400000000000006        2.9243407549216553     
   21.600000000000001        87.200000000000003        3.5144283478544223     
   21.600000000000001        88.000000000000000        3.5004708439169967     
   21.600000000000001        88.800000000000011        3.5009878134301697     
   21.600000000000001        89.600000000000009        3.5014179307737749     
   21.600000000000001        90.400000000000006        3.5022167152391619     
   21.600000000000001        91.200000000000003        3.5011277966231233     
   21.600000000000001        92.000000000000000        3.5060086917038666     
   21.600000000000001        92.800000000000011        3.5003712368196491     
   21.600000000000001        93.600000000000009        3.5171612477780019     
   21.600000000000001        94.400000000000006        3.5095060117036438     
   21.600000000000001        95.200000000000003        3.5037844264676195     
   21.600000000000001        96.000000000000000        3.5106695750278449     
   21.600000000000001        96.800000000000011        3.5042408020670339     
   21.600000000000001        97.600000000000009        3.4991584721215117     
   21.600000000000001        98.400000000000006        2.9156215309959554     
   21.600000000000001        99.200000000000003        2.6000146179648889     
   21.600000000000001        100.00000000000000        2.5034620230966982     
   21.600000000000001        100.80000000000001        2.5415349667152225     
   21.600000000000001        101.60000000000001        2.6448073557365821     
   21.600000000000001        102.40000000000001        2.7599956349800752     

   22.400000000000002       0.80000000000000004        2.8626347335797968     
   22.400000000000002        1.6000000000000001        2.9125296878524840     
   22.400000000000002        2.4000000000000004        2.9311513463531806     
   22.400000000000002        3.2000000000000002        2.9295764805093771     
   22.400000000000002        4.0000000000000000        2.9198039642128384     
   22.400000000000002        4.8000000000000007        2.9094712058701955     
   22.400000000000002        5.6000000000000005        2.9022818211275996     
   22.400000000000002        6.4000000000000004        2.8984926141273699     
   22.400000000000002        7.2000000000000002        2.8970218433431030     
   22.400000000000002        8.0000000000000000        2.8976666954183186     
   22.400000000000002        8.8000000000000007        2.9008223272364013     
   22.400000000000002        9.6000000000000014        2.9039975117586772     
   22.400000000000002        10.400000000000000        2.9067310144465401     
   22.400000000000002        11.200000000000001        2.9087455877304005     
   22.400000000000002        12.000000000000000        2.9093776876174631     
   22.400000000000002        12.800000000000001        2.9073527489580369     
   22.400000000000002        13.600000000000001        2.9012674285340507     
   22.400000000000002        14.400000000000000        2.8881251454948504     
   22.400000000000002        15.200000000000001        2.8745945306208438     
   22.400000000000002        16.000000000000000        2.8574318488570718     
   22.400000000000002        16.800000000000001        2.8362485383551825     
   22.400000000000002        17.600000000000001        2.8152050996900737     
   22.400000000000002        18.400000000000002        2.7957133884972252     
   22.400000000000002        19.200000000000003        2.7795930908271087     
   22.400000000000002        20.000000000000000        2.7686459562179091     
   22.400000000000002        20.800000000000001        2.7648337642185465     
   22.400000000000002        21.600000000000001        2.7688982978564960     
   22.400000000000002        22.400000000000002        2.7785411781390525     
   22.400000000000002        23.200000000000003        2.7943803051277318     
   22.400000000000002        24.000000000000000        2.8136847440344113     
   22.400000000000002        24.800000000000001        2.8344349667119300     
   22.400000000000002        25.600000000000001        2.8544717900104879     
   22.400000000000002        26.400000000000002        2.8715230448602029     
   22.400000000000002        27.200000000000003        2.8854962230558936     
   22.400000000000002        28.000000000000000        2.8977343039492642     
   22.400000000000002        28.800000000000001        2.9082228682528100     
   22.400000000000002        29.600000000000001        2.9158722063856706     
   22.400000000000002        30.400000000000002        2.9240632161330424     
   22.400000000000002        31.200000000000003        2.9252785081888710     
   22.400000000000002        32.000000000000000        2.9300450496996397     
   22.400000000000002        32.800000000000004        2.9289021564088080     
   22.400000000000002        33.600000000000001        2.9238794295677848     
   22.400000000000002        34.399999999999999        2.9142679940700567     
   22.400000000000002        35.200000000000003        2.8967667339730259     
   22.400000000000002        36.000000000000000        2.8781324732310027     
   22.400000000000002        36.800000000000004        2.8538960440847037     
   22.400000000000002        37.600000000000001        2.8302701478974992     
   22.400000000000002        38.400000000000006        2.8063646343229598     
   22.400000000000002        39.200000000000003        2.7895779030372787     
   22.400000000000002        40.000000000000000        2.7776661117847699     
   22.400000000000002        40.800000000000004        2.7742708889192653     
   22.400000000000002        41.600000000000001        2.7773873648614984     
   22.400000000000002        42.400000000000006        2.7858783075624545     
   22.400000000000002        43.200000000000003        2.7975399418153306     
   22.400000000000002        44.000000000000000        2.8134489886460572     
   22.400000000000002        44.800000000000004        2.8311875613768098     
   22.400000000000002        45.600000000000001        2.8483574880394360     
   22.400000000000002        46.400000000000006        2.8632827256334670     
   22.400000000000002        47.200000000000003        2.8743271292981536     
   22.400000000000002        48.000000000000000        2.8812449483554623     
   22.400000000000002        48.800000000000004        2.8847855927639396     
   22.400000000000002        49.600000000000001        2.8852300739813961     
   22.400000000000002        50.400000000000006        2.8830286083644214     
   22.400000000000002        51.200000000000003        2.8786706179976886     
   22.400000000000002        52.000000000000000        2.8725425513580363     
   22.400000000000002        52.800000000000004        2.8650551050834521     
   22.400000000000002        53.600000000000001        2.8580367451624342     
   22.400000000000002        54.400000000000006        2.8534868228694470     
   22.400000000000002        55.200000000000003        2.8481319388910129     
   22.400000000000002        56.000000000000000        2.8448792321193261     
   22.400000000000002        56.800000000000004        2.8422849913161543     
   22.400000000000002        57.600000000000001        2.8393383070757370     
   22.400000000000002        58.400000000000006        2.8371334862298134     
   22.400000000000002        59.200000000000003        2.8368080529339879     
   22.400000000000002        60.000000000000000        2.8348266562543620     
   22.400000000000002        60.800000000000004        2.8376576131827607     
   22.400000000000002        61.600000000000001        2.8435432482309473     
   22.400000000000002        62.400000000000006        2.8519228857703536     
   22.400000000000002        63.200000000000003        2.8618267873716001     
   22.400000000000002        64.000000000000000        2.8724920529283677     
   22.400000000000002        64.799999999999997        2.8825874858116678     
   22.400000000000002        65.600000000000009        2.8921803397965049     
   22.400000000000002        66.400000000000006        2.9005866926384423     
   22.400000000000002        67.200000000000003        2.9073409262585002     
   22.400000000000002        68.000000000000000        2.9152567002236798     
   22.400000000000002        68.799999999999997        2.9218071275939033     
   22.400000000000002        69.600000000000009        2.9266740873783395     
   22.400000000000002        70.400000000000006        2.9290786779377029     
   22.400000000000002        71.200000000000003        2.9287765462676116     
   22.400000000000002        72.000000000000000        2.9236239662724519     
   22.400000000000002        72.799999999999997        2.9107721510623468     
   22.400000000000002        73.600000000000009        2.8943372481764440     
   22.400000000000002        74.400000000000006        2.8741380013073039     
   22.400000000000002        75.200000000000003        2.8482954015298176     
   22.400000000000002        76.000000000000000        2.8259070624717992     
   22.400000000000002        76.800000000000011        2.8062280518679921     
   22.400000000000002        77.600000000000009        2.7894066383040252     
   22.400000000000002        78.400000000000006        2.7724320777436660     
   22.400000000000002        79.200000000000003        2.7503882742904562     
   22.400000000000002        80.000000000000000        2.7193199727301525     
   22.400000000000002        80.800000000000011        2.6759190780618605     
   22.400000000000002        81.600000000000009        2.6219417137199965     
   22.400000000000002        82.400000000000006        2.5638094229723190     
   22.400000000000002        83.200000000000003        2.5164967726327596     
   22.400000000000002        84.000000000000000        2.5006764925529414     
   22.400000000000002        84.800000000000011        2.5031794004771948     
   22.400000000000002        85.600000000000009        2.6201760097092359     
   22.400000000000002        86.400000000000006        2.9382902702335354     
   22.400000000000002        87.200000000000003        3.5100630538832389     
   22.400000000000002        88.000000000000000        3.5072368317640894     
   22.400000000000002        88.800000000000011        3.5057072203184045     
   22.400000000000002        89.600000000000009        3.5045405763920225     
   22.400000000000002        90.400000000000006        3.5083766387962054     
   22.400000000000002        91.200000000000003        3.5072125821082047     
   22.400000000000002        92.000000000000000        3.5068904928802480     
   22.400000000000002        92.800000000000011        3.5003735880689679     
   22.400000000000002        93.600000000000009        3.5130856508544785     
   22.400000000000002        94.400000000000006        3.5063387825343981     
   22.400000000000002        95.200000000000003        3.4996652417929339     
   22.400000000000002        96.000000000000000        3.5145662763373564     
   22.400000000000002        96.800000000000011        3.5037911236045369     
   22.400000000000002        97.600000000000009        3.5024010472884255     
   22.400000000000002        98.400000000000006        2.8991205700636486     
   22.400000000000002        99.200000000000003        2.5896675644126446     
   22.400000000000002        100.00000000000000        2.5049213029842519     
   22.400000000000002        100.80000000000001        2.5556595371239497     
   22.400000000000002        101.60000000000001        2.6639583402286418     
   22.400000000000002        102.40000000000001        2.7766421330396320     

   23.200000000000003       0.80000000000000004        2.8757700949098930     
   23.200000000000003        1.6000000000000001        2.9175809674585098     
   23.200000000000003        2.4000000000000004        2.9315297842362362     
   23.200000000000003        3.2000000000000002        2.9282441463940989     
   23.200000000000003        4.0000000000000000        2.9185181777948959     
   23.200000000000003        4.8000000000000007        2.9087769456381878     
   23.200000000000003        5.6000000000000005        2.9016683340712044     
   23.200000000000003        6.4000000000000004        2.8978136112322113     
   23.200000000000003        7.2000000000000002        2.8956712586442110     
   23.200000000000003        8.0000000000000000        2.8985072009917996     
   23.200000000000003        8.8000000000000007        2.9003571258814671     
   23.200000000000003        9.6000000000000014        2.9027746208858178     
   23.200000000000003        10.400000000000000        2.9053513899599044     
   23.200000000000003        11.200000000000001        2.9078018142494182     
   23.200000000000003        12.000000000000000        2.9097172927551598     
   23.200000000000003        12.800000000000001        2.9062612467202800     
   23.200000000000003        13.600000000000001        2.9055906651842105     
   23.200000000000003        14.400000000000000        2.8981958371129224     
   23.200000000000003        15.200000000000001        2.8879438130732424     
   23.200000000000003        16.000000000000000        2.8749643420388984     
   23.200000000000003        16.800000000000001        2.8597744476301732     
   23.200000000000003        17.600000000000001        2.8433369729133648     
   23.200000000000003        18.400000000000002        2.8296711190307891     
   23.200000000000003        19.200000000000003        2.8181944720582699     
   23.200000000000003        20.000000000000000        2.8100413122233854     
   23.200000000000003        20.800000000000001        2.8066992563150590     
   23.200000000000003        21.600000000000001        2.8090315476268177     
   23.200000000000003        22.400000000000002        2.8173943423708798     
   23.200000000000003        23.200000000000003        2.8291835400032062     
   23.200000000000003        24.000000000000000        2.8441968200704513     
   23.200000000000003        24.800000000000001        2.8587073115911052     
   23.200000000000003        25.600000000000001        2.8732698297299790     
   23.200000000000003        26.400000000000002        2.8862490979588156     
   23.200000000000003        27.200000000000003        2.8966124529113020     
   23.200000000000003        28.000000000000000        2.9047176170783664     
   23.200000000000003        28.800000000000001        2.9149783342483091     
   23.200000000000003        29.600000000000001        2.9228409786072871     
   23.200000000000003        30.400000000000002        2.9278795929183477     
   23.200000000000003        31.200000000000003        2.9320279144058485     
   23.200000000000003        32.000000000000000        2.9307374875218879     
   23.200000000000003        32.800000000000004        2.9231081855155456     
   23.200000000000003        33.600000000000001        2.9089297513954273     
   23.200000000000003        34.399999999999999        2.8864602993069775     
   23.200000000000003        35.200000000000003        2.8558403097645173     
   23.200000000000003        36.000000000000000        2.8181912617317417     
   23.200000000000003        36.800000000000004        2.7757605925444007     
   23.200000000000003        37.600000000000001        2.7346963494248819     
   23.200000000000003        38.400000000000006        2.6991032134712669     
   23.200000000000003        39.200000000000003        2.6729545580289136     
   23.200000000000003        40.000000000000000        2.6566824803970839     
   23.200000000000003        40.800000000000004        2.6496811128955349     
   23.200000000000003        41.600000000000001        2.6513288920017830     
   23.200000000000003        42.400000000000006        2.6615345851134022     
   23.200000000000003        43.200000000000003        2.6763089050830788     
   23.200000000000003        44.000000000000000        2.6983556729581291     
   23.200000000000003        44.800000000000004        2.7312439379717337     
   23.200000000000003        45.600000000000001        2.7683633566938077     
   23.200000000000003        46.400000000000006        2.8070548315734789     
   23.200000000000003        47.200000000000003        2.8474052715052616     
   23.200000000000003        48.000000000000000        2.8804384366964801     
   23.200000000000003        48.800000000000004        2.9074807886438516     
   23.200000000000003        49.600000000000001        2.9244503219142861     
   23.200000000000003        50.400000000000006        2.9359464781583284     
   23.200000000000003        51.200000000000003        2.9370890545922226     
   23.200000000000003        52.000000000000000        2.9316534917843815     
   23.200000000000003        52.800000000000004        2.9181161973567069     
   23.200000000000003        53.600000000000001        2.9009369023024152     
   23.200000000000003        54.400000000000006        2.8825694191447573     
   23.200000000000003        55.200000000000003        2.8611693265359612     
   23.200000000000003        56.000000000000000        2.8406480067982502     
   23.200000000000003        56.800000000000004        2.8215797659955073     
   23.200000000000003        57.600000000000001        2.8061956140750359     
   23.200000000000003        58.400000000000006        2.7947816403191967     
   23.200000000000003        59.200000000000003        2.7878758102506156     
   23.200000000000003        60.000000000000000        2.7866094796690875     
   23.200000000000003        60.800000000000004        2.7914756915808621     
   23.200000000000003        61.600000000000001        2.8026638588233128     
   23.200000000000003        62.400000000000006        2.8175855888277197     
   23.200000000000003        63.200000000000003        2.8348952517737782     
   23.200000000000003        64.000000000000000        2.8526259516226431     
   23.200000000000003        64.799999999999997        2.8692057025569988     
   23.200000000000003        65.600000000000009        2.8844436249198959     
   23.200000000000003        66.400000000000006        2.8954713360240727     
   23.200000000000003        67.200000000000003        2.9044357125216513     
   23.200000000000003        68.000000000000000        2.9111313761335733     
   23.200000000000003        68.799999999999997        2.9156264736999149     
   23.200000000000003        69.600000000000009        2.9196255769384103     
   23.200000000000003        70.400000000000006        2.9244574919840050     
   23.200000000000003        71.200000000000003        2.9273036771510408     
   23.200000000000003        72.000000000000000        2.9280188692568405     
   23.200000000000003        72.799999999999997        2.9249724716386249     
   23.200000000000003        73.600000000000009        2.9188019346740881     
   23.200000000000003        74.400000000000006        2.9108770630473142     
   23.200000000000003        75.200000000000003        2.9004993647417185     
   23.200000000000003        76.000000000000000        2.8911280475918120     
   23.200000000000003        76.800000000000011        2.8834567370734043     
   23.200000000000003        77.600000000000009        2.8790659900280846     
   23.200000000000003        78.400000000000006        2.8700387400856751     
   23.200000000000003        79.200000000000003        2.8555963986144963     
   23.200000000000003        80.000000000000000        2.8282818071072522     
   23.200000000000003        80.800000000000011        2.7845864796224884     
   23.200000000000003        81.600000000000009        2.7231585506339377     
   23.200000000000003        82.400000000000006        2.6478041964153181     
   23.200000000000003        83.200000000000003        2.5722037854979973     
   23.200000000000003        84.000000000000000        2.5152963011421110     
   23.200000000000003        84.800000000000011        2.5119143214440096     
   23.200000000000003        85.600000000000009        2.6285741768912079     
   23.200000000000003        86.400000000000006        2.9453929453105561     
   23.200000000000003        87.200000000000003        3.5055344993673212     
   23.200000000000003        88.000000000000000        3.5084435986876428     
   23.200000000000003        88.800000000000011        3.5019698702146944     
   23.200000000000003        89.600000000000009        3.5057835820730627     
   23.200000000000003        90.400000000000006        3.5065461197048897     
   23.200000000000003        91.200000000000003        3.5064475586860153     
   23.200000000000003        92.000000000000000        3.5026604391099498     
   23.200000000000003        92.800000000000011        3.5145562501584395     
   23.200000000000003        93.600000000000009        3.5006706792103301     
   23.200000000000003        94.400000000000006        3.5131521924359257     
   23.200000000000003        95.200000000000003        3.4978161772264107     
   23.200000000000003        96.000000000000000        3.5095292686165456     
   23.200000000000003        96.800000000000011        3.5152813890827832     
   23.200000000000003        97.600000000000009        3.4978717187606150     
   23.200000000000003        98.400000000000006        2.8231629022767515     
   23.200000000000003        99.200000000000003        2.5668549678529775     
   23.200000000000003        100.00000000000000        2.5134527295300972     
   23.200000000000003        100.80000000000001        2.5801836918112437     
   23.200000000000003        101.60000000000001        2.6913353569105070     
   23.200000000000003        102.40000000000001        2.7986311491325040     

   24.000000000000000       0.80000000000000004        2.8902205382207957     
   24.000000000000000        1.6000000000000001        2.9231469240206507     
   24.000000000000000        2.4000000000000004        2.9316420306354583     
   24.000000000000000        3.2000000000000002        2.9263522592143674     
   24.000000000000000        4.0000000000000000        2.9158105031137946     
   24.000000000000000        4.8000000000000007        2.9083746024304773     
   24.000000000000000        5.6000000000000005        2.9006875421484848     
   24.000000000000000        6.4000000000000004        2.8973610364277862     
   24.000000000000000        7.2000000000000002        2.8976103565926015     
   24.000000000000000        8.0000000000000000        2.8972213294411584     
   24.000000000000000        8.8000000000000007        2.8988079072912121     
   24.000000000000000        9.6000000000000014        2.9016686070352877     
   24.000000000000000        10.400000000000000        2.9042155149732980     
   24.000000000000000        11.200000000000001        2.9076572272648695     
   24.000000000000000        12.000000000000000        2.9085840041935409     
   24.000000000000000        12.800000000000001        2.9100637406886505     
   24.000000000000000        13.600000000000001        2.9086147312585977     
   24.000000000000000        14.400000000000000        2.9050381173314235     
   24.000000000000000        15.200000000000001        2.8978219503135296     
   24.000000000000000        16.000000000000000        2.8889417821661438     
   24.000000000000000        16.800000000000001        2.8793654567490821     
   24.000000000000000        17.600000000000001        2.8688231496398506     
   24.000000000000000        18.400000000000002        2.8580586108210775     
   24.000000000000000        19.200000000000003        2.8500788465745766     
   24.000000000000000        20.000000000000000        2.8458197449677232     
   24.000000000000000        20.800000000000001        2.8432333443749584     
   24.000000000000000        21.600000000000001        2.8451357127155830     
   24.000000000000000        22.400000000000002        2.8514157124205122     
   24.000000000000000        23.200000000000003        2.8601540809408359     
   24.000000000000000        24.000000000000000        2.8691020804141374     
   24.000000000000000        24.800000000000001        2.8782108431758506     
   24.000000000000000        25.600000000000001        2.8888909416343149     
   24.000000000000000        26.400000000000002        2.8989195854329401     
   24.000000000000000        27.200000000000003        2.9057169766268740     
   24.000000000000000        28.000000000000000        2.9141968466742521     
   24.000000000000000        28.800000000000001        2.9226925505253512     
   24.000000000000000        29.600000000000001        2.9298799634975929     
   24.000000000000000        30.400000000000002        2.9345917077151387     
   24.000000000000000        31.200000000000003        2.9346449231354765     
   24.000000000000000        32.000000000000000        2.9272025986855117     
   24.000000000000000        32.800000000000004        2.9081424211889457     
   24.000000000000000        33.600000000000001        2.8795368539995572     
   24.000000000000000        34.399999999999999        2.8395121617244925     
   24.000000000000000        35.200000000000003        2.7894581680376356     
   24.000000000000000        36.000000000000000        2.7328400294329058     
   24.000000000000000        36.800000000000004        2.6745366716647996     
   24.000000000000000        37.600000000000001        2.6221977155999392     
   24.000000000000000        38.400000000000006        2.5833701429381195     
   24.000000000000000        39.200000000000003        2.5579903872117318     
   24.000000000000000        40.000000000000000        2.5423801157346539     
   24.000000000000000        40.800000000000004        2.5338518123547096     
   24.000000000000000        41.600000000000001        2.5335098742584625     
   24.000000000000000        42.400000000000006        2.5414276138242244     
   24.000000000000000        43.200000000000003        2.5573909851540804     
   24.000000000000000        44.000000000000000        2.5777679656024666     
   24.000000000000000        44.800000000000004        2.6082138426556747     
   24.000000000000000        45.600000000000001        2.6529694007749511     
   24.000000000000000        46.400000000000006        2.7094232817214468     
   24.000000000000000        47.200000000000003        2.7704471180892765     
   24.000000000000000        48.000000000000000        2.8291386035940911     
   24.000000000000000        48.800000000000004        2.8780131123193886     
   24.000000000000000        49.600000000000001        2.9174537217259262     
   24.000000000000000        50.400000000000006        2.9427203344230324     
   24.000000000000000        51.200000000000003        2.9534275730750448     
   24.000000000000000        52.000000000000000        2.9506021657113970     
   24.000000000000000        52.800000000000004        2.9357125503912678     
   24.000000000000000        53.600000000000001        2.9103513902061255     
   24.000000000000000        54.400000000000006        2.8789200342923960     
   24.000000000000000        55.200000000000003        2.8448085877742915     
   24.000000000000000        56.000000000000000        2.8129034634316690     
   24.000000000000000        56.800000000000004        2.7826095988692128     
   24.000000000000000        57.600000000000001        2.7593007458004024     
   24.000000000000000        58.400000000000006        2.7422456379527969     
   24.000000000000000        59.200000000000003        2.7334278074510574     
   24.000000000000000        60.000000000000000        2.7339070737664950     
   24.000000000000000        60.800000000000004        2.7430856323615354     
   24.000000000000000        61.600000000000001        2.7598013866298672     
   24.000000000000000        62.400000000000006        2.7819760250939067     
   24.000000000000000        63.200000000000003        2.8068207559725731     
   24.000000000000000        64.000000000000000        2.8317756698770729     
   24.000000000000000        64.799999999999997        2.8550278645106482     
   24.000000000000000        65.600000000000009        2.8747105722223631     
   24.000000000000000        66.400000000000006        2.8892646995821853     
   24.000000000000000        67.200000000000003        2.9001618491656256     
   24.000000000000000        68.000000000000000        2.9077074011277606     
   24.000000000000000        68.799999999999997        2.9117133695585258     
   24.000000000000000        69.600000000000009        2.9148890102394471     
   24.000000000000000        70.400000000000006        2.9177327933213153     
   24.000000000000000        71.200000000000003        2.9204355558351343     
   24.000000000000000        72.000000000000000        2.9231898850356446     
   24.000000000000000        72.799999999999997        2.9256028963455765     
   24.000000000000000        73.600000000000009        2.9255883117315120     
   24.000000000000000        74.400000000000006        2.9252678384458015     
   24.000000000000000        75.200000000000003        2.9247259281138365     
   24.000000000000000        76.000000000000000        2.9249740599293790     
   24.000000000000000        76.800000000000011        2.9275874085491824     
   24.000000000000000        77.600000000000009        2.9298322101282372     
   24.000000000000000        78.400000000000006        2.9305701111023885     
   24.000000000000000        79.200000000000003        2.9237662391087400     
   24.000000000000000        80.000000000000000        2.9038723264371304     
   24.000000000000000        80.800000000000011        2.8684526120701257     
   24.000000000000000        81.600000000000009        2.8097389323970576     
   24.000000000000000        82.400000000000006        2.7315170571231366     
   24.000000000000000        83.200000000000003        2.6417845410778371     
   24.000000000000000        84.000000000000000        2.5617244251474833     
   24.000000000000000        84.800000000000011        2.5337389120553224     
   24.000000000000000        85.600000000000009        2.6266504015223480     
   24.000000000000000        86.400000000000006        2.9329420980467500     
   24.000000000000000        87.200000000000003        3.5010082811059111     
   24.000000000000000        88.000000000000000        3.5048396018852124     
   24.000000000000000        88.800000000000011        3.5203789771934826     
   24.000000000000000        89.600000000000009        3.5063484040967259     
   24.000000000000000        90.400000000000006        3.5066830188989795     
   24.000000000000000        91.200000000000003        3.5062286812998145     
   24.000000000000000        92.000000000000000        3.5018371465830826     
   24.000000000000000        92.800000000000011        3.5176036968421736     
   24.000000000000000        93.600000000000009        3.5043300037981506     
   24.000000000000000        94.400000000000006        3.5137455078417124     
   24.000000000000000        95.200000000000003        3.5096380695762655     
   24.000000000000000        96.000000000000000        3.4941343121150155     
   24.000000000000000        96.800000000000011        3.5112496537643523     
   24.000000000000000        97.600000000000009        2.9148645975464689     
   24.000000000000000        98.400000000000006        2.6787261079741405     
   24.000000000000000        99.200000000000003        2.5364479350644520     
   24.000000000000000        100.00000000000000        2.5345329112913739     
   24.000000000000000        100.80000000000001        2.6182598079215063     
   24.000000000000000        101.60000000000001        2.7282861819208915     
   24.000000000000000        102.40000000000001        2.8247255949323105     

   24.800000000000001       0.80000000000000004        2.9042839832509180     
   24.800000000000001        1.6000000000000001        2.9271803409837847     
   24.800000000000001        2.4000000000000004        2.9304598793914267     
   24.800000000000001        3.2000000000000002        2.9239189331272475     
   24.800000000000001        4.0000000000000000        2.9130784106680365     
   24.800000000000001        4.8000000000000007        2.9046485124801698     
   24.800000000000001        5.6000000000000005        2.9006883816379143     
   24.800000000000001        6.4000000000000004        2.8969338321256903     
   24.800000000000001        7.2000000000000002        2.8978529299114619     
   24.800000000000001        8.0000000000000000        2.8967110534054439     
   24.800000000000001        8.8000000000000007        2.8985430467483209     
   24.800000000000001        9.6000000000000014        2.9007250807552074     
   24.800000000000001        10.400000000000000        2.9032656278993554     
   24.800000000000001        11.200000000000001        2.9053666233572066     
   24.800000000000001        12.000000000000000        2.9069028246586504     
   24.800000000000001        12.800000000000001        2.9084859669237919     
   24.800000000000001        13.600000000000001        2.9094110454581057     
   24.800000000000001        14.400000000000000        2.9072766887484001     
   24.800000000000001        15.200000000000001        2.9041442145609189     
   24.800000000000001        16.000000000000000        2.8988682731499962     
   24.800000000000001        16.800000000000001        2.8935165367126405     
   24.800000000000001        17.600000000000001        2.8870197163275821     
   24.800000000000001        18.400000000000002        2.8802976564772038     
   24.800000000000001        19.200000000000003        2.8750296592169025     
   24.800000000000001        20.000000000000000        2.8724711198759980     
   24.800000000000001        20.800000000000001        2.8716900907507736     
   24.800000000000001        21.600000000000001        2.8735085783171419     
   24.800000000000001        22.400000000000002        2.8776002030916610     
   24.800000000000001        23.200000000000003        2.8816460934610704     
   24.800000000000001        24.000000000000000        2.8900926073330981     
   24.800000000000001        24.800000000000001        2.8943151618502192     
   24.800000000000001        25.600000000000001        2.9016377265593443     
   24.800000000000001        26.400000000000002        2.9079358320035755     
   24.800000000000001        27.200000000000003        2.9144012630798621     
   24.800000000000001        28.000000000000000        2.9220412251622903     
   24.800000000000001        28.800000000000001        2.9298020236597031     
   24.800000000000001        29.600000000000001        2.9368706980015471     
   24.800000000000001        30.400000000000002        2.9379629056231464     
   24.800000000000001        31.200000000000003        2.9320817944593336     
   24.800000000000001        32.000000000000000        2.9136757298692291     
   24.800000000000001        32.800000000000004        2.8805117106141402     
   24.800000000000001        33.600000000000001        2.8328217356789351     
   24.800000000000001        34.399999999999999        2.7734683889856928     
   24.800000000000001        35.200000000000003        2.7055972238963713     
   24.800000000000001        36.000000000000000        2.6359860378912527     
   24.800000000000001        36.800000000000004        2.5741243108136520     
   24.800000000000001        37.600000000000001        2.5289196149022515     
   24.800000000000001        38.400000000000006        2.5054802369155507     
   24.800000000000001        39.200000000000003        2.5008604030203259     
   24.800000000000001        40.000000000000000        2.5225528669025774     
   24.800000000000001        40.800000000000004        2.5147326623328916     
   24.800000000000001        41.600000000000001        2.5159920194135612     
   24.800000000000001        42.400000000000006        2.5196495370561727     
   24.800000000000001        43.200000000000003        2.5010852962011416     
   24.800000000000001        44.000000000000000        2.5038781945782178     
   24.800000000000001        44.800000000000004        2.5174108770705370     
   24.800000000000001        45.600000000000001        2.5490414585533552     
   24.800000000000001        46.400000000000006        2.5992324714170607     
   24.800000000000001        47.200000000000003        2.6682384186150365     
   24.800000000000001        48.000000000000000        2.7420169715155676     
   24.800000000000001        48.800000000000004        2.8127817889199229     
   24.800000000000001        49.600000000000001        2.8712390699541355     
   24.800000000000001        50.400000000000006        2.9143063241598246     
   24.800000000000001        51.200000000000003        2.9385334545450554     
   24.800000000000001        52.000000000000000        2.9428748316488762     
   24.800000000000001        52.800000000000004        2.9274460222299346     
   24.800000000000001        53.600000000000001        2.8981657553583178     
   24.800000000000001        54.400000000000006        2.8595630248357620     
   24.800000000000001        55.200000000000003        2.8170541605408475     
   24.800000000000001        56.000000000000000        2.7752119081189068     
   24.800000000000001        56.800000000000004        2.7383436789078535     
   24.800000000000001        57.600000000000001        2.7075942492803335     
   24.800000000000001        58.400000000000006        2.6891031607077687     
   24.800000000000001        59.200000000000003        2.6815518482014551     
   24.800000000000001        60.000000000000000        2.6823096980632171     
   24.800000000000001        60.800000000000004        2.6964695575630797     
   24.800000000000001        61.600000000000001        2.7191512853737576     
   24.800000000000001        62.400000000000006        2.7477652646951123     
   24.800000000000001        63.200000000000003        2.7790506173186018     
   24.800000000000001        64.000000000000000        2.8117410693725571     
   24.800000000000001        64.799999999999997        2.8413852999553284     
   24.800000000000001        65.600000000000009        2.8654555334146901     
   24.800000000000001        66.400000000000006        2.8841044827605100     
   24.800000000000001        67.200000000000003        2.8966863608175730     
   24.800000000000001        68.000000000000000        2.9040374941288354     
   24.800000000000001        68.799999999999997        2.9079546082995500     
   24.800000000000001        69.600000000000009        2.9099444041588303     
   24.800000000000001        70.400000000000006        2.9115620739777079     
   24.800000000000001        71.200000000000003        2.9133491999163619     
   24.800000000000001        72.000000000000000        2.9154613450067135     
   24.800000000000001        72.799999999999997        2.9179076766040803     
   24.800000000000001        73.600000000000009        2.9217302900053084     
   24.800000000000001        74.400000000000006        2.9256404216816918     
   24.800000000000001        75.200000000000003        2.9292310957866663     
   24.800000000000001        76.000000000000000        2.9350378713629999     
   24.800000000000001        76.800000000000011        2.9424319087495214     
   24.800000000000001        77.600000000000009        2.9481419677477358     
   24.800000000000001        78.400000000000006        2.9564067607815203     
   24.800000000000001        79.200000000000003        2.9572047931755829     
   24.800000000000001        80.000000000000000        2.9468243918560795     
   24.800000000000001        80.800000000000011        2.9190219694291835     
   24.800000000000001        81.600000000000009        2.8707958067525721     
   24.800000000000001        82.400000000000006        2.7990237051743470     
   24.800000000000001        83.200000000000003        2.7082535101425407     
   24.800000000000001        84.000000000000000        2.6160759420279747     
   24.800000000000001        84.800000000000011        2.5600281469145574     
   24.800000000000001        85.600000000000009        2.6061445420874962     
   24.800000000000001        86.400000000000006        2.8522043123752248     
   24.800000000000001        87.200000000000003        3.4982854826207115     
   24.800000000000001        88.000000000000000        3.5143171591763269     
   24.800000000000001        88.800000000000011        3.5141940498427586     
   24.800000000000001        89.600000000000009        3.5085513400711363     
   24.800000000000001        90.400000000000006        3.5112962152128242     
   24.800000000000001        91.200000000000003        3.5109529017327552     
   24.800000000000001        92.000000000000000        3.5084529458100051     
   24.800000000000001        92.800000000000011        3.5066423532020643     
   24.800000000000001        93.600000000000009        3.5024884633120674     
   24.800000000000001        94.400000000000006        3.5122758629553026     
   24.800000000000001        95.200000000000003        3.5122029416875193     
   24.800000000000001        96.000000000000000        3.4964320782303848     
   24.800000000000001        96.800000000000011        3.4624481258989341     
   24.800000000000001        97.600000000000009        2.6537840314061323     
   24.800000000000001        98.400000000000006        2.5582795888682770     
   24.800000000000001        99.200000000000003        2.5268867537820063     
   24.800000000000001        100.00000000000000        2.5736172860533624     
   24.800000000000001        100.80000000000001        2.6687433133388914     
   24.800000000000001        101.60000000000001        2.7709711494968228     
   24.800000000000001        102.40000000000001        2.8533672487185417     

   25.600000000000001       0.80000000000000004        2.9160105571360098     
   25.600000000000001        1.6000000000000001        2.9286034899090509     
   25.600000000000001        2.4000000000000004        2.9281154890599979     
   25.600000000000001        3.2000000000000002        2.9199947306286149     
   25.600000000000001        4.0000000000000000        2.9110651947799147     
   25.600000000000001        4.8000000000000007        2.9028600665195934     
   25.600000000000001        5.6000000000000005        2.8991456400571551     
   25.600000000000001        6.4000000000000004        2.8970404175588804     
   25.600000000000001        7.2000000000000002        2.8969464788499613     
   25.600000000000001        8.0000000000000000        2.8977507581299675     
   25.600000000000001        8.8000000000000007        2.9004532972557691     
   25.600000000000001        9.6000000000000014        2.8997034596624705     
   25.600000000000001        10.400000000000000        2.9019181325662124     
   25.600000000000001        11.200000000000001        2.9040294129671049     
   25.600000000000001        12.000000000000000        2.9059921578863390     
   25.600000000000001        12.800000000000001        2.9071599964899320     
   25.600000000000001        13.600000000000001        2.9076161714968753     
   25.600000000000001        14.400000000000000        2.9083996696480718     
   25.600000000000001        15.200000000000001        2.9074909176564709     
   25.600000000000001        16.000000000000000        2.9054908109518345     
   25.600000000000001        16.800000000000001        2.9023062009600329     
   25.600000000000001        17.600000000000001        2.8993783888771674     
   25.600000000000001        18.400000000000002        2.8958226384920662     
   25.600000000000001        19.200000000000003        2.8929579277451531     
   25.600000000000001        20.000000000000000        2.8920192089103756     
   25.600000000000001        20.800000000000001        2.8911978706286754     
   25.600000000000001        21.600000000000001        2.8928363081835977     
   25.600000000000001        22.400000000000002        2.8980667446411883     
   25.600000000000001        23.200000000000003        2.9007289980077893     
   25.600000000000001        24.000000000000000        2.9038332633554926     
   25.600000000000001        24.800000000000001        2.9081912340295624     
   25.600000000000001        25.600000000000001        2.9111935328122547     
   25.600000000000001        26.400000000000002        2.9150470879085630     
   25.600000000000001        27.200000000000003        2.9210978935878584     
   25.600000000000001        28.000000000000000        2.9290271353986070     
   25.600000000000001        28.800000000000001        2.9364138527781414     
   25.600000000000001        29.600000000000001        2.9417960091850754     
   25.600000000000001        30.400000000000002        2.9370269660016706     
   25.600000000000001        31.200000000000003        2.9245463462781678     
   25.600000000000001        32.000000000000000        2.8914242625382403     
   25.600000000000001        32.800000000000004        2.8405488957147313     
   25.600000000000001        33.600000000000001        2.7732124831842637     
   25.600000000000001        34.399999999999999        2.6970738931961056     
   25.600000000000001        35.200000000000003        2.6200748441429651     
   25.600000000000001        36.000000000000000        2.5556276968293781     
   25.600000000000001        36.800000000000004        2.5205800147077979     
   25.600000000000001        37.600000000000001        2.5186996273605469     
   25.600000000000001        38.400000000000006        2.5410980175488196     
   25.600000000000001        39.200000000000003        2.5603167833553417     
   25.600000000000001        40.000000000000000        2.5666914113895798     
   25.600000000000001        40.800000000000004        2.5663334043996548     
   25.600000000000001        41.600000000000001        2.5656410236383351     
   25.600000000000001        42.400000000000006        2.5680602952688703     
   25.600000000000001        43.200000000000003        2.5692946778901140     
   25.600000000000001        44.000000000000000        2.5620648928544409     
   25.600000000000001        44.800000000000004        2.5455700453860661     
   25.600000000000001        45.600000000000001        2.5282380263439466     
   25.600000000000001        46.400000000000006        2.5352824031676553     
   25.600000000000001        47.200000000000003        2.5774640568432838     
   25.600000000000001        48.000000000000000        2.6465631891961228     
   25.600000000000001        48.800000000000004        2.7259146740619338     
   25.600000000000001        49.600000000000001        2.8012319183099468     
   25.600000000000001        50.400000000000006        2.8634117831001475     
   25.600000000000001        51.200000000000003        2.9038457273922393     
   25.600000000000001        52.000000000000000        2.9183482320703558     
   25.600000000000001        52.800000000000004        2.9088624002195460     
   25.600000000000001        53.600000000000001        2.8771570451501352     
   25.600000000000001        54.400000000000006        2.8352216810510300     
   25.600000000000001        55.200000000000003        2.7861534054027914     
   25.600000000000001        56.000000000000000        2.7372849412276619     
   25.600000000000001        56.800000000000004        2.6955719945770515     
   25.600000000000001        57.600000000000001        2.6625804589890563     
   25.600000000000001        58.400000000000006        2.6421942778811545     
   25.600000000000001        59.200000000000003        2.6337592318474567     
   25.600000000000001        60.000000000000000        2.6398647966580837     
   25.600000000000001        60.800000000000004        2.6561050968553670     
   25.600000000000001        61.600000000000001        2.6840016591975813     
   25.600000000000001        62.400000000000006        2.7184181012097630     
   25.600000000000001        63.200000000000003        2.7578718128184376     
   25.600000000000001        64.000000000000000        2.7945551113757863     
   25.600000000000001        64.799999999999997        2.8291317122158794     
   25.600000000000001        65.600000000000009        2.8578418983821923     
   25.600000000000001        66.400000000000006        2.8796932353894138     
   25.600000000000001        67.200000000000003        2.8943729331735786     
   25.600000000000001        68.000000000000000        2.9026429742451803     
   25.600000000000001        68.799999999999997        2.9065919123526029     
   25.600000000000001        69.600000000000009        2.9083028037240064     
   25.600000000000001        70.400000000000006        2.9072858643988631     
   25.600000000000001        71.200000000000003        2.9076081849688893     
   25.600000000000001        72.000000000000000        2.9087373068050399     
   25.600000000000001        72.799999999999997        2.9107961320587514     
   25.600000000000001        73.600000000000009        2.9143468383431497     
   25.600000000000001        74.400000000000006        2.9154833568961962     
   25.600000000000001        75.200000000000003        2.9233736639030301     
   25.600000000000001        76.000000000000000        2.9283157526482042     
   25.600000000000001        76.800000000000011        2.9380137269535767     
   25.600000000000001        77.600000000000009        2.9487691909804332     
   25.600000000000001        78.400000000000006        2.9584038968982855     
   25.600000000000001        79.200000000000003        2.9649307489082766     
   25.600000000000001        80.000000000000000        2.9614379129694499     
   25.600000000000001        80.800000000000011        2.9443701997698875     
   25.600000000000001        81.600000000000009        2.9080760211609071     
   25.600000000000001        82.400000000000006        2.8485081028950461     
   25.600000000000001        83.200000000000003        2.7651103820248895     
   25.600000000000001        84.000000000000000        2.6684309084830078     
   25.600000000000001        84.800000000000011        2.5893594694202773     
   25.600000000000001        85.600000000000009        2.5761523655298291     
   25.600000000000001        86.400000000000006        2.6973902893343449     
   25.600000000000001        87.200000000000003        2.9555975170596991     
   25.600000000000001        88.000000000000000        3.4928783236249012     
   25.600000000000001        88.800000000000011        3.5101798243448461     
   25.600000000000001        89.600000000000009        3.5140406133429294     
   25.600000000000001        90.400000000000006        3.4959252500813918     
   25.600000000000001        91.200000000000003        3.5075648745495176     
   25.600000000000001        92.000000000000000        3.5073995533523488     
   25.600000000000001        92.800000000000011        3.5019644778525003     
   25.600000000000001        93.600000000000009        3.5035394325113969     
   25.600000000000001        94.400000000000006        3.5014419429758630     
   25.600000000000001        95.200000000000003        3.5051566594939310     
   25.600000000000001        96.000000000000000        2.9202810391245442     
   25.600000000000001        96.800000000000011        2.6570281828616720     
   25.600000000000001        97.600000000000009        2.5371522981694237     
   25.600000000000001        98.400000000000006        2.5206900827799821     
   25.600000000000001        99.200000000000003        2.5542087863566869     
   25.600000000000001        100.00000000000000        2.6314818211642699     
   25.600000000000001        100.80000000000001        2.7270752254482762     
   25.600000000000001        101.60000000000001        2.8150250031694792     
   25.600000000000001        102.40000000000001        2.8798580131756308     

   26.400000000000002       0.80000000000000004        2.9242052380200709     
   26.400000000000002        1.6000000000000001        2.9298150834139638     
   26.400000000000002        2.4000000000000004        2.9265749644498911     
   26.400000000000002        3.2000000000000002        2.9160495218061788     
   26.400000000000002        4.0000000000000000        2.9077606946314662     
   26.400000000000002        4.8000000000000007        2.9014897286300076     
   26.400000000000002        5.6000000000000005        2.8974816731403918     
   26.400000000000002        6.4000000000000004        2.8976966105415025     
   26.400000000000002        7.2000000000000002        2.8953059455654087     
   26.400000000000002        8.0000000000000000        2.8983449810840995     
   26.400000000000002        8.8000000000000007        2.8986160955459792     
   26.400000000000002        9.6000000000000014        2.8995611353745847     
   26.400000000000002        10.400000000000000        2.9004034894129935     
   26.400000000000002        11.200000000000001        2.9021390063989525     
   26.400000000000002        12.000000000000000        2.9036701694977567     
   26.400000000000002        12.800000000000001        2.9054578544758676     
   26.400000000000002        13.600000000000001        2.9067340269966300     
   26.400000000000002        14.400000000000000        2.9071782553760475     
   26.400000000000002        15.200000000000001        2.9074610160406706     
   26.400000000000002        16.000000000000000        2.9083047163469016     
   26.400000000000002        16.800000000000001        2.9072457896870896     
   26.400000000000002        17.600000000000001        2.9065579853700867     
   26.400000000000002        18.400000000000002        2.9053990971163177     
   26.400000000000002        19.200000000000003        2.9046980539430867     
   26.400000000000002        20.000000000000000        2.9045606684332448     
   26.400000000000002        20.800000000000001        2.9061652143031123     
   26.400000000000002        21.600000000000001        2.9071504728338877     
   26.400000000000002        22.400000000000002        2.9095339646545386     
   26.400000000000002        23.200000000000003        2.9101668072682703     
   26.400000000000002        24.000000000000000        2.9125407788725339     
   26.400000000000002        24.800000000000001        2.9135335188678249     
   26.400000000000002        25.600000000000001        2.9154671935146950     
   26.400000000000002        26.400000000000002        2.9189977438258139     
   26.400000000000002        27.200000000000003        2.9255069487899190     
   26.400000000000002        28.000000000000000        2.9335344225154554     
   26.400000000000002        28.800000000000001        2.9401489596226345     
   26.400000000000002        29.600000000000001        2.9441746758600598     
   26.400000000000002        30.400000000000002        2.9347966731380857     
   26.400000000000002        31.200000000000003        2.9071692503578075     
   26.400000000000002        32.000000000000000        2.8585938646090425     
   26.400000000000002        32.800000000000004        2.7888876626801835     
   26.400000000000002        33.600000000000001        2.7056862002561388     
   26.400000000000002        34.399999999999999        2.6227184389940050     
   26.400000000000002        35.200000000000003        2.5558072879309370     
   26.400000000000002        36.000000000000000        2.5193354381268520     
   26.400000000000002        36.800000000000004        2.5435462818413610     
   26.400000000000002        37.600000000000001        2.6560151105364480     
   26.400000000000002        38.400000000000006        2.7972694284078057     
   26.400000000000002        39.200000000000003        2.8705216161571467     
   26.400000000000002        40.000000000000000        2.8826817682370449     
   26.400000000000002        40.800000000000004        2.8844600780585852     
   26.400000000000002        41.600000000000001        2.8844512134146658     
   26.400000000000002        42.400000000000006        2.8839176527862422     
   26.400000000000002        43.200000000000003        2.8833613741144593     
   26.400000000000002        44.000000000000000        2.8685630250480680     
   26.400000000000002        44.800000000000004        2.7939272467099698     
   26.400000000000002        45.600000000000001        2.6546874791789685     
   26.400000000000002        46.400000000000006        2.5507606655073882     
   26.400000000000002        47.200000000000003        2.5307920972710134     
   26.400000000000002        48.000000000000000        2.5706521350613967     
   26.400000000000002        48.800000000000004        2.6410020812392228     
   26.400000000000002        49.600000000000001        2.7221147851467196     
   26.400000000000002        50.400000000000006        2.7982203220905015     
   26.400000000000002        51.200000000000003        2.8557832916864463     
   26.400000000000002        52.000000000000000        2.8851061315464319     
   26.400000000000002        52.800000000000004        2.8847967506314789     
   26.400000000000002        53.600000000000001        2.8600120440453454     
   26.400000000000002        54.400000000000006        2.8140114211820717     
   26.400000000000002        55.200000000000003        2.7595257526534072     
   26.400000000000002        56.000000000000000        2.7083449717763308     
   26.400000000000002        56.800000000000004        2.6616648553176288     
   26.400000000000002        57.600000000000001        2.6267650362242772     
   26.400000000000002        58.400000000000006        2.6052690529746121     
   26.400000000000002        59.200000000000003        2.5981877458455611     
   26.400000000000002        60.000000000000000        2.6054613485395004     
   26.400000000000002        60.800000000000004        2.6260707510180912     
   26.400000000000002        61.600000000000001        2.6575430752983578     
   26.400000000000002        62.400000000000006        2.6964862416962454     
   26.400000000000002        63.200000000000003        2.7389738326386950     
   26.400000000000002        64.000000000000000        2.7815309877064021     
   26.400000000000002        64.799999999999997        2.8203670432930124     
   26.400000000000002        65.600000000000009        2.8520912073609006     
   26.400000000000002        66.400000000000006        2.8771352116601832     
   26.400000000000002        67.200000000000003        2.8935307584320444     
   26.400000000000002        68.000000000000000        2.9028441176302029     
   26.400000000000002        68.799999999999997        2.9065411138584922     
   26.400000000000002        69.600000000000009        2.9073579722800882     
   26.400000000000002        70.400000000000006        2.9058231186688142     
   26.400000000000002        71.200000000000003        2.9045616365611937     
   26.400000000000002        72.000000000000000        2.9042029435525500     
   26.400000000000002        72.799999999999997        2.9043095578870526     
   26.400000000000002        73.600000000000009        2.9073254663102976     
   26.400000000000002        74.400000000000006        2.9108431097736913     
   26.400000000000002        75.200000000000003        2.9146566695979028     
   26.400000000000002        76.000000000000000        2.9200502416087599     
   26.400000000000002        76.800000000000011        2.9274464670350770     
   26.400000000000002        77.600000000000009        2.9373543324832818     
   26.400000000000002        78.400000000000006        2.9474627683448755     
   26.400000000000002        79.200000000000003        2.9578515050528762     
   26.400000000000002        80.000000000000000        2.9588570812440724     
   26.400000000000002        80.800000000000011        2.9518377526551269     
   26.400000000000002        81.600000000000009        2.9277741126559542     
   26.400000000000002        82.400000000000006        2.8811394410770506     
   26.400000000000002        83.200000000000003        2.8167019495551302     
   26.400000000000002        84.000000000000000        2.7243154370192930     
   26.400000000000002        84.800000000000011        2.6336428547067792     
   26.400000000000002        85.600000000000009        2.5696261030022107     
   26.400000000000002        86.400000000000006        2.5738685021557921     
   26.400000000000002        87.200000000000003        2.6729351539863297     
   26.400000000000002        88.000000000000000        2.8094932829639032     
   26.400000000000002        88.800000000000011        2.8819302402807234     
   26.400000000000002        89.600000000000009        2.9004915970053076     
   26.400000000000002        90.400000000000006        2.9104516769243145     
   26.400000000000002        91.200000000000003        2.9178962399035431     
   26.400000000000002        92.000000000000000        2.9199747104340155     
   26.400000000000002        92.800000000000011        2.9223529969386446     
   26.400000000000002        93.600000000000009        2.9204484719447770     
   26.400000000000002        94.400000000000006        2.9024755134485640     
   26.400000000000002        95.200000000000003        2.8282460280758310     
   26.400000000000002        96.000000000000000        2.6825853047383825     
   26.400000000000002        96.800000000000011        2.5630387609981971     
   26.400000000000002        97.600000000000009        2.5219173796244103     
   26.400000000000002        98.400000000000006        2.5464135587999004     
   26.400000000000002        99.200000000000003        2.6146219188706570     
   26.400000000000002        100.00000000000000        2.7008140591322700     
   26.400000000000002        100.80000000000001        2.7843487270910705     
   26.400000000000002        101.60000000000001        2.8552176886860874     
   26.400000000000002        102.40000000000001        2.9009693295296231     

   27.200000000000003       0.80000000000000004        2.9300781443245012     
   27.200000000000003        1.6000000000000001        2.9284091674852881     
   27.200000000000003        2.4000000000000004        2.9208668844126828     
   27.200000000000003        3.2000000000000002        2.9117253832675014     
   27.200000000000003        4.0000000000000000        2.9049387488896325     
   27.200000000000003        4.8000000000000007        2.8999422780302311     
   27.200000000000003        5.6000000000000005        2.8966767766846049     
   27.200000000000003        6.4000000000000004        2.8970071501645536     
   27.200000000000003        7.2000000000000002        2.8978520926847411     
   27.200000000000003        8.0000000000000000        2.8975769677832979     
   27.200000000000003        8.8000000000000007        2.8985490859421437     
   27.200000000000003        9.6000000000000014        2.8992891592863237     
   27.200000000000003        10.400000000000000        2.8995980203311444     
   27.200000000000003        11.200000000000001        2.9008006842300671     
   27.200000000000003        12.000000000000000        2.9020890811952329     
   27.200000000000003        12.800000000000001        2.9032010299565347     
   27.200000000000003        13.600000000000001        2.9040272408462493     
   27.200000000000003        14.400000000000000        2.9056952018911373     
   27.200000000000003        15.200000000000001        2.9066103326432793     
   27.200000000000003        16.000000000000000        2.9076984290802783     
   27.200000000000003        16.800000000000001        2.9081513000016743     
   27.200000000000003        17.600000000000001        2.9085366757156121     
   27.200000000000003        18.400000000000002        2.9096508192142716     
   27.200000000000003        19.200000000000003        2.9114984197141691     
   27.200000000000003        20.000000000000000        2.9115470366654601     
   27.200000000000003        20.800000000000001        2.9126880436092333     
   27.200000000000003        21.600000000000001        2.9148213595586610     
   27.200000000000003        22.400000000000002        2.9145345283087742     
   27.200000000000003        23.200000000000003        2.9163713440648036     
   27.200000000000003        24.000000000000000        2.9157746663896118     
   27.200000000000003        24.800000000000001        2.9162650094368927     
   27.200000000000003        25.600000000000001        2.9166768778009859     
   27.200000000000003        26.400000000000002        2.9200323102117207     
   27.200000000000003        27.200000000000003        2.9261869061324539     
   27.200000000000003        28.000000000000000        2.9345043274614664     
   27.200000000000003        28.800000000000001        2.9418117843084817     
   27.200000000000003        29.600000000000001        2.9406353598921995     
   27.200000000000003        30.400000000000002        2.9244643872520157     
   27.200000000000003        31.200000000000003        2.8834713105291696     
   27.200000000000003        32.000000000000000        2.8166688092357677     
   27.200000000000003        32.800000000000004        2.7303231222864954     
   27.200000000000003        33.600000000000001        2.6397557415841586     
   27.200000000000003        34.399999999999999        2.5674380123324276     
   27.200000000000003        35.200000000000003        2.5314218868996377     
   27.200000000000003        36.000000000000000        2.5358722837318282     
   27.200000000000003        36.800000000000004        2.6406901594593051     
   27.200000000000003        37.600000000000001        2.8985080921946276     
   27.200000000000003        38.400000000000006        3.4968326515214132     
   27.200000000000003        39.200000000000003        3.4950520458836216     
   27.200000000000003        40.000000000000000        3.5181130724828269     
   27.200000000000003        40.800000000000004        3.5022565218985204     
   27.200000000000003        41.600000000000001        3.5056674497624347     
   27.200000000000003        42.400000000000006        3.5080323030324956     
   27.200000000000003        43.200000000000003        3.5052768260303280     
   27.200000000000003        44.000000000000000        3.4934410216988971     
   27.200000000000003        44.800000000000004        3.5148698967802989     
   27.200000000000003        45.600000000000001        2.8978190054168969     
   27.200000000000003        46.400000000000006        2.6448162265025026     
   27.200000000000003        47.200000000000003        2.5414254384989987     
   27.200000000000003        48.000000000000000        2.5393046791114382     
   27.200000000000003        48.800000000000004        2.5775932277280154     
   27.200000000000003        49.600000000000001        2.6461807230384355     
   27.200000000000003        50.400000000000006        2.7315539725242641     
   27.200000000000003        51.200000000000003        2.8035416106602278     
   27.200000000000003        52.000000000000000        2.8504672323938962     
   27.200000000000003        52.800000000000004        2.8624839603640528     
   27.200000000000003        53.600000000000001        2.8413865561720719     
   27.200000000000003        54.400000000000006        2.7999512322961855     
   27.200000000000003        55.200000000000003        2.7456624520582329     
   27.200000000000003        56.000000000000000        2.6908082862614493     
   27.200000000000003        56.800000000000004        2.6427795451764937     
   27.200000000000003        57.600000000000001        2.6056826084544289     
   27.200000000000003        58.400000000000006        2.5845688976763825     
   27.200000000000003        59.200000000000003        2.5771100737836652     
   27.200000000000003        60.000000000000000        2.5861979734371094     
   27.200000000000003        60.800000000000004        2.6086686327833610     
   27.200000000000003        61.600000000000001        2.6423184205975154     
   27.200000000000003        62.400000000000006        2.6830268914809992     
   27.200000000000003        63.200000000000003        2.7290084489415523     
   27.200000000000003        64.000000000000000        2.7737572232107048     
   27.200000000000003        64.799999999999997        2.8162235251491521     
   27.200000000000003        65.600000000000009        2.8509440009940930     
   27.200000000000003        66.400000000000006        2.8772227961624868     
   27.200000000000003        67.200000000000003        2.8944821953222979     
   27.200000000000003        68.000000000000000        2.9045549849349928     
   27.200000000000003        68.799999999999997        2.9090252835230697     
   27.200000000000003        69.600000000000009        2.9091614132222809     
   27.200000000000003        70.400000000000006        2.9075606164043735     
   27.200000000000003        71.200000000000003        2.9039702417250783     
   27.200000000000003        72.000000000000000        2.9032858580842760     
   27.200000000000003        72.799999999999997        2.9033898816965773     
   27.200000000000003        73.600000000000009        2.9034310018210463     
   27.200000000000003        74.400000000000006        2.9054482284874235     
   27.200000000000003        75.200000000000003        2.9083832410919079     
   27.200000000000003        76.000000000000000        2.9121978714855628     
   27.200000000000003        76.800000000000011        2.9172150850575429     
   27.200000000000003        77.600000000000009        2.9249670552252849     
   27.200000000000003        78.400000000000006        2.9348339774229379     
   27.200000000000003        79.200000000000003        2.9430863845091020     
   27.200000000000003        80.000000000000000        2.9508586048355512     
   27.200000000000003        80.800000000000011        2.9492944455790564     
   27.200000000000003        81.600000000000009        2.9358640638452598     
   27.200000000000003        82.400000000000006        2.9054470351931148     
   27.200000000000003        83.200000000000003        2.8553907044650710     
   27.200000000000003        84.000000000000000        2.7831139702918755     
   27.200000000000003        84.800000000000011        2.6946633619997380     
   27.200000000000003        85.600000000000009        2.6099140865843191     
   27.200000000000003        86.400000000000006        2.5520497896973398     
   27.200000000000003        87.200000000000003        2.5365393166838244     
   27.200000000000003        88.000000000000000        2.5503917709751103     
   27.200000000000003        88.800000000000011        2.5726241430201551     
   27.200000000000003        89.600000000000009        2.5863926278911435     
   27.200000000000003        90.400000000000006        2.5943621931051233     
   27.200000000000003        91.200000000000003        2.5997128327601389     
   27.200000000000003        92.000000000000000        2.6040370144560629     
   27.200000000000003        92.800000000000011        2.6045987603616396     
   27.200000000000003        93.600000000000009        2.6026131313308025     
   27.200000000000003        94.400000000000006        2.5946592380439388     
   27.200000000000003        95.200000000000003        2.5707448668041137     
   27.200000000000003        96.000000000000000        2.5409960161441827     
   27.200000000000003        96.800000000000011        2.5298814824029670     
   27.200000000000003        97.600000000000009        2.5551215562115486     
   27.200000000000003        98.400000000000006        2.6139648907972250     
   27.200000000000003        99.200000000000003        2.6922613314333343     
   27.200000000000003        100.00000000000000        2.7711281455172210     
   27.200000000000003        100.80000000000001        2.8387761924655694     
   27.200000000000003        101.60000000000001        2.8874497093547715     
   27.200000000000003        102.40000000000001        2.9167329356796459     

   28.000000000000000       0.80000000000000004        2.9287009674953000     
   28.000000000000000        1.6000000000000001        2.9237918623987214     
   28.000000000000000        2.4000000000000004        2.9158864344508282     
   28.000000000000000        3.2000000000000002        2.9085591780791242     
   28.000000000000000        4.0000000000000000        2.9016403485240718     
   28.000000000000000        4.8000000000000007        2.8988405901409915     
   28.000000000000000        5.6000000000000005        2.8969283748534251     
   28.000000000000000        6.4000000000000004        2.8967232677239383     
   28.000000000000000        7.2000000000000002        2.8973639868370262     
   28.000000000000000        8.0000000000000000        2.8974724757214845     
   28.000000000000000        8.8000000000000007        2.8986554794772905     
   28.000000000000000        9.6000000000000014        2.8986755291983823     
   28.000000000000000        10.400000000000000        2.8990966283493629     
   28.000000000000000        11.200000000000001        2.8996156668458739     
   28.000000000000000        12.000000000000000        2.9002515199702454     
   28.000000000000000        12.800000000000001        2.9010687096276122     
   28.000000000000000        13.600000000000001        2.9011847893016736     
   28.000000000000000        14.400000000000000        2.9030572314623559     
   28.000000000000000        15.200000000000001        2.9042255368226733     
   28.000000000000000        16.000000000000000        2.9059604054091768     
   28.000000000000000        16.800000000000001        2.9071823761944922     
   28.000000000000000        17.600000000000001        2.9086055734825167     
   28.000000000000000        18.400000000000002        2.9108438329859805     
   28.000000000000000        19.200000000000003        2.9125333756649123     
   28.000000000000000        20.000000000000000        2.9146986401105841     
   28.000000000000000        20.800000000000001        2.9159680748262611     
   28.000000000000000        21.600000000000001        2.9165542478091844     
   28.000000000000000        22.400000000000002        2.9163064365231919     
   28.000000000000000        23.200000000000003        2.9159069940135938     
   28.000000000000000        24.000000000000000        2.9142188314292077     
   28.000000000000000        24.800000000000001        2.9122392303114157     
   28.000000000000000        25.600000000000001        2.9116134057957286     
   28.000000000000000        26.400000000000002        2.9130814334364601     
   28.000000000000000        27.200000000000003        2.9220041776648356     
   28.000000000000000        28.000000000000000        2.9310795971089987     
   28.000000000000000        28.800000000000001        2.9378380937549271     
   28.000000000000000        29.600000000000001        2.9319255657755376     
   28.000000000000000        30.400000000000002        2.9071243486546292     
   28.000000000000000        31.200000000000003        2.8544838019870800     
   28.000000000000000        32.000000000000000        2.7692145611994872     
   28.000000000000000        32.800000000000004        2.6721200129906117     
   28.000000000000000        33.600000000000001        2.5852882797153334     
   28.000000000000000        34.399999999999999        2.5465712375496197     
   28.000000000000000        35.200000000000003        2.5739733299739163     
   28.000000000000000        36.000000000000000        2.6598805997994677     
   28.000000000000000        36.800000000000004        3.4917950816304200     
   28.000000000000000        37.600000000000001        3.5151810939252339     
   28.000000000000000        38.400000000000006        3.5059023121651927     
   28.000000000000000        39.200000000000003        3.4979953988292709     
   28.000000000000000        40.000000000000000        3.5025018898063478     
   28.000000000000000        40.800000000000004        3.5084442281085937     
   28.000000000000000        41.600000000000001        3.5097255100402172     
   28.000000000000000        42.400000000000006        3.5072118851677074     
   28.000000000000000        43.200000000000003        3.5162999681504346     
   28.000000000000000        44.000000000000000        3.5057050451033565     
   28.000000000000000        44.800000000000004        3.5144016094771251     
   28.000000000000000        45.600000000000001        3.5001596804799453     
   28.000000000000000        46.400000000000006        3.5083972367995542     
   28.000000000000000        47.200000000000003        2.6617467685468439     
   28.000000000000000        48.000000000000000        2.5765747852882948     
   28.000000000000000        48.800000000000004        2.5505014944536479     
   28.000000000000000        49.600000000000001        2.5885081749477834     
   28.000000000000000        50.400000000000006        2.6702249565978748     
   28.000000000000000        51.200000000000003        2.7566031746212469     
   28.000000000000000        52.000000000000000        2.8175217458451307     
   28.000000000000000        52.800000000000004        2.8432339324364855     
   28.000000000000000        53.600000000000001        2.8317404340390788     
   28.000000000000000        54.400000000000006        2.7946247191511513     
   28.000000000000000        55.200000000000003        2.7424132097377729     
   28.000000000000000        56.000000000000000        2.6863607585264653     
   28.000000000000000        56.800000000000004        2.6390722180985069     
   28.000000000000000        57.600000000000001        2.6007976747273984     
   28.000000000000000        58.400000000000006        2.5783776465326116     
   28.000000000000000        59.200000000000003        2.5720179858031975     
   28.000000000000000        60.000000000000000        2.5814116861000072     
   28.000000000000000        60.800000000000004        2.6058831147094472     
   28.000000000000000        61.600000000000001        2.6392987829274048     
   28.000000000000000        62.400000000000006        2.6812333473204135     
   28.000000000000000        63.200000000000003        2.7289802146137725     
   28.000000000000000        64.000000000000000        2.7736667466666916     
   28.000000000000000        64.799999999999997        2.8135125472909781     
   28.000000000000000        65.600000000000009        2.8513204777757353     
   28.000000000000000        66.400000000000006        2.8785614553485996     
   28.000000000000000        67.200000000000003        2.8964100578241863     
   28.000000000000000        68.000000000000000        2.9076185837505686     
   28.000000000000000        68.799999999999997        2.9118968069675217     
   28.000000000000000        69.600000000000009        2.9121128127306957     
   28.000000000000000        70.400000000000006        2.9106491223474324     
   28.000000000000000        71.200000000000003        2.9071525623104710     
   28.000000000000000        72.000000000000000        2.9045272851977426     
   28.000000000000000        72.799999999999997        2.9037970794701007     
   28.000000000000000        73.600000000000009        2.9023784316981245     
   28.000000000000000        74.400000000000006        2.9038914461396548     
   28.000000000000000        75.200000000000003        2.9045621109202764     
   28.000000000000000        76.000000000000000        2.9057079229854792     
   28.000000000000000        76.800000000000011        2.9085963439410918     
   28.000000000000000        77.600000000000009        2.9142799832089126     
   28.000000000000000        78.400000000000006        2.9221564524154346     
   28.000000000000000        79.200000000000003        2.9297889444535454     
   28.000000000000000        80.000000000000000        2.9372799296570475     
   28.000000000000000        80.800000000000011        2.9408388885028756     
   28.000000000000000        81.600000000000009        2.9370195177002656     
   28.000000000000000        82.400000000000006        2.9209565074389814     
   28.000000000000000        83.200000000000003        2.8898702272615964     
   28.000000000000000        84.000000000000000        2.8384324439002095     
   28.000000000000000        84.800000000000011        2.7680762206892928     
   28.000000000000000        85.600000000000009        2.6885555181969978     
   28.000000000000000        86.400000000000006        2.6129778882542198     
   28.000000000000000        87.200000000000003        2.5561441143183403     
   28.000000000000000        88.000000000000000        2.5194786341078066     
   28.000000000000000        88.800000000000011        2.5050645898051798     
   28.000000000000000        89.600000000000009        2.5075063866824765     
   28.000000000000000        90.400000000000006        2.5055099943817543     
   28.000000000000000        91.200000000000003        2.5047684613692671     
   28.000000000000000        92.000000000000000        2.5059619754283942     
   28.000000000000000        92.800000000000011        2.5078399130283127     
   28.000000000000000        93.600000000000009        2.5107892739746300     
   28.000000000000000        94.400000000000006        2.5079890078823084     
   28.000000000000000        95.200000000000003        2.5153373529875882     
   28.000000000000000        96.000000000000000        2.5361269817922247     
   28.000000000000000        96.800000000000011        2.5750016815815120     
   28.000000000000000        97.600000000000009        2.6303625924897949     
   28.000000000000000        98.400000000000006        2.6994591954466269     
   28.000000000000000        99.200000000000003        2.7704747106539465     
   28.000000000000000        100.00000000000000        2.8323817066334729     
   28.000000000000000        100.80000000000001        2.8800027838747626     
   28.000000000000000        101.60000000000001        2.9099114199826901     
   28.000000000000000        102.40000000000001        2.9255019482294329     

   28.800000000000001       0.80000000000000004        2.9239706047530007     
   28.800000000000001        1.6000000000000001        2.9186749661822904     
   28.800000000000001        2.4000000000000004        2.9114251842929453     
   28.800000000000001        3.2000000000000002        2.9051647826598410     
   28.800000000000001        4.0000000000000000        2.9004264013104102     
   28.800000000000001        4.8000000000000007        2.8971084772460527     
   28.800000000000001        5.6000000000000005        2.8965841460092903     
   28.800000000000001        6.4000000000000004        2.8983878938502770     
   28.800000000000001        7.2000000000000002        2.8978604480472487     
   28.800000000000001        8.0000000000000000        2.8989810585870224     
   28.800000000000001        8.8000000000000007        2.8987710165785501     
   28.800000000000001        9.6000000000000014        2.8986936765588518     
   28.800000000000001        10.400000000000000        2.8986814034367474     
   28.800000000000001        11.200000000000001        2.8983053521941224     
   28.800000000000001        12.000000000000000        2.8989293213078562     
   28.800000000000001        12.800000000000001        2.8992120808843191     
   28.800000000000001        13.600000000000001        2.9002121292540144     
   28.800000000000001        14.400000000000000        2.9004699668990130     
   28.800000000000001        15.200000000000001        2.9041628877716770     
   28.800000000000001        16.000000000000000        2.9033168456936873     
   28.800000000000001        16.800000000000001        2.9052190624430669     
   28.800000000000001        17.600000000000001        2.9074252666372189     
   28.800000000000001        18.400000000000002        2.9101647413957568     
   28.800000000000001        19.200000000000003        2.9126292841286880     
   28.800000000000001        20.000000000000000        2.9148186992397460     
   28.800000000000001        20.800000000000001        2.9158701419356308     
   28.800000000000001        21.600000000000001        2.9159389006479079     
   28.800000000000001        22.400000000000002        2.9135145209591422     
   28.800000000000001        23.200000000000003        2.9110435945074027     
   28.800000000000001        24.000000000000000        2.9074918084058705     
   28.800000000000001        24.800000000000001        2.9033673558868061     
   28.800000000000001        25.600000000000001        2.9017771089961326     
   28.800000000000001        26.400000000000002        2.9045737586309572     
   28.800000000000001        27.200000000000003        2.9115243629068877     
   28.800000000000001        28.000000000000000        2.9199862940994583     
   28.800000000000001        28.800000000000001        2.9239620067733414     
   28.800000000000001        29.600000000000001        2.9155431364452387     
   28.800000000000001        30.400000000000002        2.8815785823233067     
   28.800000000000001        31.200000000000003        2.8135882026825012     
   28.800000000000001        32.000000000000000        2.7210432344428779     
   28.800000000000001        32.800000000000004        2.6181201038231166     
   28.800000000000001        33.600000000000001        2.5467310297285861     
   28.800000000000001        34.399999999999999        2.5575146031914917     
   28.800000000000001        35.200000000000003        2.6965849811566853     
   28.800000000000001        36.000000000000000        2.9236521104746411     
   28.800000000000001        36.800000000000004        3.4975998760574520     
   28.800000000000001        37.600000000000001        3.4931812450298061     
   28.800000000000001        38.400000000000006        3.5046178140939470     
   28.800000000000001        39.200000000000003        3.5116441549972572     
   28.800000000000001        40.000000000000000        3.5158404785621546     
   28.800000000000001        40.800000000000004        3.4989281682731574     
   28.800000000000001        41.600000000000001        3.5044375730923130     
   28.800000000000001        42.400000000000006        3.5061540766022565     
   28.800000000000001        43.200000000000003        3.5035748923849366     
   28.800000000000001        44.000000000000000        3.5012097537201607     
   28.800000000000001        44.800000000000004        3.5050603429469289     
   28.800000000000001        45.600000000000001        3.5003301312966948     
   28.800000000000001        46.400000000000006        3.5039534669286252     
   28.800000000000001        47.200000000000003        2.9272247691016173     
   28.800000000000001        48.000000000000000        2.6975479167430287     
   28.800000000000001        48.800000000000004        2.5599476488447022     
   28.800000000000001        49.600000000000001        2.5490926003974517     
   28.800000000000001        50.400000000000006        2.6191409519531410     
   28.800000000000001        51.200000000000003        2.7122048095810314     
   28.800000000000001        52.000000000000000        2.7900411883292238     
   28.800000000000001        52.800000000000004        2.8292854060466173     
   28.800000000000001        53.600000000000001        2.8289770006714900     
   28.800000000000001        54.400000000000006        2.7981772212832010     
   28.800000000000001        55.200000000000003        2.7495344339230035     
   28.800000000000001        56.000000000000000        2.6951125796728546     
   28.800000000000001        56.800000000000004        2.6476984375659800     
   28.800000000000001        57.600000000000001        2.6108851100529593     
   28.800000000000001        58.400000000000006        2.5888101349207187     
   28.800000000000001        59.200000000000003        2.5824443612301216     
   28.800000000000001        60.000000000000000        2.5912893357226396     
   28.800000000000001        60.800000000000004        2.6142171382123158     
   28.800000000000001        61.600000000000001        2.6484276706261212     
   28.800000000000001        62.400000000000006        2.6881931673063546     
   28.800000000000001        63.200000000000003        2.7341145334258421     
   28.800000000000001        64.000000000000000        2.7790796546133212     
   28.800000000000001        64.799999999999997        2.8203086520643281     
   28.800000000000001        65.600000000000009        2.8543352011586980     
   28.800000000000001        66.400000000000006        2.8804333387685355     
   28.800000000000001        67.200000000000003        2.8997867308506864     
   28.800000000000001        68.000000000000000        2.9108254988611257     
   28.800000000000001        68.799999999999997        2.9155299292853361     
   28.800000000000001        69.600000000000009        2.9158480446746688     
   28.800000000000001        70.400000000000006        2.9142618947469465     
   28.800000000000001        71.200000000000003        2.9114130508450033     
   28.800000000000001        72.000000000000000        2.9088037745682298     
   28.800000000000001        72.799999999999997        2.9072760001653926     
   28.800000000000001        73.600000000000009        2.9055711471385681     
   28.800000000000001        74.400000000000006        2.9049969664251472     
   28.800000000000001        75.200000000000003        2.9033247204281083     
   28.800000000000001        76.000000000000000        2.9023222374522128     
   28.800000000000001        76.800000000000011        2.9022366591308275     
   28.800000000000001        77.600000000000009        2.9040778427315681     
   28.800000000000001        78.400000000000006        2.9081652280350814     
   28.800000000000001        79.200000000000003        2.9138972194001473     
   28.800000000000001        80.000000000000000        2.9212273858488671     
   28.800000000000001        80.800000000000011        2.9263247455722370     
   28.800000000000001        81.600000000000009        2.9306656684747456     
   28.800000000000001        82.400000000000006        2.9268241561088111     
   28.800000000000001        83.200000000000003        2.9123324253561695     
   28.800000000000001        84.000000000000000        2.8825355041028069     
   28.800000000000001        84.800000000000011        2.8371610248996535     
   28.800000000000001        85.600000000000009        2.7795206890319801     
   28.800000000000001        86.400000000000006        2.7140622730423529     
   28.800000000000001        87.200000000000003        2.6530540540956866     
   28.800000000000001        88.000000000000000        2.6047133536647746     
   28.800000000000001        88.800000000000011        2.5717015609478868     
   28.800000000000001        89.600000000000009        2.5511331045170218     
   28.800000000000001        90.400000000000006        2.5376190232032259     
   28.800000000000001        91.200000000000003        2.5302880375369221     
   28.800000000000001        92.000000000000000        2.5281262422856785     
   28.800000000000001        92.800000000000011        2.5311241582696775     
   28.800000000000001        93.600000000000009        2.5398583626396807     
   28.800000000000001        94.400000000000006        2.5531196486388334     
   28.800000000000001        95.200000000000003        2.5792566734959679     
   28.800000000000001        96.000000000000000        2.6171502594275746     
   28.800000000000001        96.800000000000011        2.6671668466262224     
   28.800000000000001        97.600000000000009        2.7253715076817846     
   28.800000000000001        98.400000000000006        2.7845047801195837     
   28.800000000000001        99.200000000000003        2.8380769537474806     
   28.800000000000001        100.00000000000000        2.8802765836999389     
   28.800000000000001        100.80000000000001        2.9079762106911105     
   28.800000000000001        101.60000000000001        2.9232648166711011     
   28.800000000000001        102.40000000000001        2.9283620267420525     

   29.600000000000001       0.80000000000000004        2.9202720976875778     
   29.600000000000001        1.6000000000000001        2.9128821007824444     
   29.600000000000001        2.4000000000000004        2.9060262934487624     
   29.600000000000001        3.2000000000000002        2.9011720150576044     
   29.600000000000001        4.0000000000000000        2.8980499510335478     
   29.600000000000001        4.8000000000000007        2.8969557958939491     
   29.600000000000001        5.6000000000000005        2.8969665983789823     
   29.600000000000001        6.4000000000000004        2.8960329526133846     
   29.600000000000001        7.2000000000000002        2.8981418697212393     
   29.600000000000001        8.0000000000000000        2.8989010635772536     
   29.600000000000001        8.8000000000000007        2.8992809240301249     
   29.600000000000001        9.6000000000000014        2.8996320822955548     
   29.600000000000001        10.400000000000000        2.8986908474700877     
   29.600000000000001        11.200000000000001        2.8992733615240023     
   29.600000000000001        12.000000000000000        2.8984905470220577     
   29.600000000000001        12.800000000000001        2.8986046430150560     
   29.600000000000001        13.600000000000001        2.8990207762087623     
   29.600000000000001        14.400000000000000        2.9002814291112640     
   29.600000000000001        15.200000000000001        2.9000590508913571     
   29.600000000000001        16.000000000000000        2.9014920394520112     
   29.600000000000001        16.800000000000001        2.9036993220834262     
   29.600000000000001        17.600000000000001        2.9074280245587460     
   29.600000000000001        18.400000000000002        2.9095016072481066     
   29.600000000000001        19.200000000000003        2.9115246007362834     
   29.600000000000001        20.000000000000000        2.9131769083672894     
   29.600000000000001        20.800000000000001        2.9126003374425453     
   29.600000000000001        21.600000000000001        2.9114146086345345     
   29.600000000000001        22.400000000000002        2.9074692378028471     
   29.600000000000001        23.200000000000003        2.9018390827147496     
   29.600000000000001        24.000000000000000        2.8953721781645920     
   29.600000000000001        24.800000000000001        2.8888723017774383     
   29.600000000000001        25.600000000000001        2.8848475842999965     
   29.600000000000001        26.400000000000002        2.8869355192511232     
   29.600000000000001        27.200000000000003        2.8934664374382750     
   29.600000000000001        28.000000000000000        2.9013580384963231     
   29.600000000000001        28.800000000000001        2.9040278467057372     
   29.600000000000001        29.600000000000001        2.8910801405595383     
   29.600000000000001        30.400000000000002        2.8493857978348802     
   29.600000000000001        31.200000000000003        2.7745653626686004     
   29.600000000000001        32.000000000000000        2.6736884472602673     
   29.600000000000001        32.800000000000004        2.5766315296954518     
   29.600000000000001        33.600000000000001        2.5210298558038602     
   29.600000000000001        34.399999999999999        2.5845619109726714     
   29.600000000000001        35.200000000000003        2.8401361699767285     
   29.600000000000001        36.000000000000000        3.5092914366258676     
   29.600000000000001        36.800000000000004        3.5025115199541705     
   29.600000000000001        37.600000000000001        3.5202214995501202     
   29.600000000000001        38.400000000000006        3.5082289211971847     
   29.600000000000001        39.200000000000003        3.4966715806991715     
   29.600000000000001        40.000000000000000        3.5118722361133154     
   29.600000000000001        40.800000000000004        3.4986700903046688     
   29.600000000000001        41.600000000000001        3.5090056707673845     
   29.600000000000001        42.400000000000006        3.5104833197586380     
   29.600000000000001        43.200000000000003        3.5134140257049875     
   29.600000000000001        44.000000000000000        3.4933424650524803     
   29.600000000000001        44.800000000000004        3.4992999539561183     
   29.600000000000001        45.600000000000001        3.4990820791386659     
   29.600000000000001        46.400000000000006        3.5204303257192193     
   29.600000000000001        47.200000000000003        3.5018456185184217     
   29.600000000000001        48.000000000000000        2.8416860704551068     
   29.600000000000001        48.800000000000004        2.5869546549312581     
   29.600000000000001        49.600000000000001        2.5269291430103462     
   29.600000000000001        50.400000000000006        2.5819781798030226     
   29.600000000000001        51.200000000000003        2.6767124735673331     
   29.600000000000001        52.000000000000000        2.7675699989977458     
   29.600000000000001        52.800000000000004        2.8208973573406433     
   29.600000000000001        53.600000000000001        2.8324781630007805     
   29.600000000000001        54.400000000000006        2.8092134235004922     
   29.600000000000001        55.200000000000003        2.7662145917738012     
   29.600000000000001        56.000000000000000        2.7149251099654337     
   29.600000000000001        56.800000000000004        2.6692191877065339     
   29.600000000000001        57.600000000000001        2.6339331992961292     
   29.600000000000001        58.400000000000006        2.6127386732651354     
   29.600000000000001        59.200000000000003        2.6062840877564870     
   29.600000000000001        60.000000000000000        2.6144440588078126     
   29.600000000000001        60.800000000000004        2.6353104516578507     
   29.600000000000001        61.600000000000001        2.6665073881809795     
   29.600000000000001        62.400000000000006        2.7050673805478889     
   29.600000000000001        63.200000000000003        2.7455945454726880     
   29.600000000000001        64.000000000000000        2.7885823034166317     
   29.600000000000001        64.799999999999997        2.8265839981270369     
   29.600000000000001        65.600000000000009        2.8581039066910168     
   29.600000000000001        66.400000000000006        2.8835503027703231     
   29.600000000000001        67.200000000000003        2.9020486537290955     
   29.600000000000001        68.000000000000000        2.9123468611402084     
   29.600000000000001        68.799999999999997        2.9175987676454396     
   29.600000000000001        69.600000000000009        2.9199863954558571     
   29.600000000000001        70.400000000000006        2.9168688347712299     
   29.600000000000001        71.200000000000003        2.9159612866067000     
   29.600000000000001        72.000000000000000        2.9139492090748940     
   29.600000000000001        72.799999999999997        2.9112010085819207     
   29.600000000000001        73.600000000000009        2.9077597300712692     
   29.600000000000001        74.400000000000006        2.9050007312088391     
   29.600000000000001        75.200000000000003        2.9013286083211320     
   29.600000000000001        76.000000000000000        2.8972135672676607     
   29.600000000000001        76.800000000000011        2.8938266206661485     
   29.600000000000001        77.600000000000009        2.8917265850851011     
   29.600000000000001        78.400000000000006        2.8924703059568504     
   29.600000000000001        79.200000000000003        2.8953877249390261     
   29.600000000000001        80.000000000000000        2.9013994307821647     
   29.600000000000001        80.800000000000011        2.9091131955407969     
   29.600000000000001        81.600000000000009        2.9170382185257990     
   29.600000000000001        82.400000000000006        2.9232043790813709     
   29.600000000000001        83.200000000000003        2.9198712533725497     
   29.600000000000001        84.000000000000000        2.9096527096188693     
   29.600000000000001        84.800000000000011        2.8874750364420829     
   29.600000000000001        85.600000000000009        2.8538068411627413     
   29.600000000000001        86.400000000000006        2.8108095460934166     
   29.600000000000001        87.200000000000003        2.7661167557033370     
   29.600000000000001        88.000000000000000        2.7237236494145676     
   29.600000000000001        88.800000000000011        2.6879476307745813     
   29.600000000000001        89.600000000000009        2.6607073000087111     
   29.600000000000001        90.400000000000006        2.6415339214432296     
   29.600000000000001        91.200000000000003        2.6307454051252788     
   29.600000000000001        92.000000000000000        2.6280187663052441     
   29.600000000000001        92.800000000000011        2.6318217939346567     
   29.600000000000001        93.600000000000009        2.6419250028074979     
   29.600000000000001        94.400000000000006        2.6602060218048771     
   29.600000000000001        95.200000000000003        2.6883969371805483     
   29.600000000000001        96.000000000000000        2.7266464753320343     
   29.600000000000001        96.800000000000011        2.7681247840027727     
   29.600000000000001        97.600000000000009        2.8123024564113379     
   29.600000000000001        98.400000000000006        2.8536334548998590     
   29.600000000000001        99.200000000000003        2.8869921064036670     
   29.600000000000001        100.00000000000000        2.9107338855095524     
   29.600000000000001        100.80000000000001        2.9234670431365841     
   29.600000000000001        101.60000000000001        2.9271595207346008     
   29.600000000000001        102.40000000000001        2.9257308095971992     

   30.400000000000002       0.80000000000000004        2.9134245756028663     
   30.400000000000002        1.6000000000000001        2.9068657977322157     
   30.400000000000002        2.4000000000000004        2.9018989199191756     
   30.400000000000002        3.2000000000000002        2.8983681394939231     
   30.400000000000002        4.0000000000000000        2.8971105493962854     
   30.400000000000002        4.8000000000000007        2.8973267528097666     
   30.400000000000002        5.6000000000000005        2.8980759158723468     
   30.400000000000002        6.4000000000000004        2.8964816961944342     
   30.400000000000002        7.2000000000000002        2.8984924829680052     
   30.400000000000002        8.0000000000000000        2.8994817441039480     
   30.400000000000002        8.8000000000000007        2.9003121929147082     
   30.400000000000002        9.6000000000000014        2.9004858695015647     
   30.400000000000002        10.400000000000000        2.9002675525390242     
   30.400000000000002        11.200000000000001        2.9002810736717874     
   30.400000000000002        12.000000000000000        2.8990303339372825     
   30.400000000000002        12.800000000000001        2.8995437980317593     
   30.400000000000002        13.600000000000001        2.8992811122780786     
   30.400000000000002        14.400000000000000        2.8999587129745823     
   30.400000000000002        15.200000000000001        2.9011988647181135     
   30.400000000000002        16.000000000000000        2.9011614791289975     
   30.400000000000002        16.800000000000001        2.9033964857452319     
   30.400000000000002        17.600000000000001        2.9066322362727988     
   30.400000000000002        18.400000000000002        2.9064058995049193     
   30.400000000000002        19.200000000000003        2.9100814279743386     
   30.400000000000002        20.000000000000000        2.9103866353253456     
   30.400000000000002        20.800000000000001        2.9096278260876551     
   30.400000000000002        21.600000000000001        2.9053218528159706     
   30.400000000000002        22.400000000000002        2.8974170503254095     
   30.400000000000002        23.200000000000003        2.8885911252754592     
   30.400000000000002        24.000000000000000        2.8792187958056621     
   30.400000000000002        24.800000000000001        2.8685015804012273     
   30.400000000000002        25.600000000000001        2.8631920654486547     
   30.400000000000002        26.400000000000002        2.8614235002594253     
   30.400000000000002        27.200000000000003        2.8675390894857906     
   30.400000000000002        28.000000000000000        2.8742950513084367     
   30.400000000000002        28.800000000000001        2.8751035546408659     
   30.400000000000002        29.600000000000001        2.8577351673161715     
   30.400000000000002        30.400000000000002        2.8108211179890881     
   30.400000000000002        31.200000000000003        2.7306375914313490     
   30.400000000000002        32.000000000000000        2.6292673731075062     
   30.400000000000002        32.800000000000004        2.5365152741065571     
   30.400000000000002        33.600000000000001        2.5068259270350386     
   30.400000000000002        34.399999999999999        2.6034537946675216     
   30.400000000000002        35.200000000000003        2.9129798475216080     
   30.400000000000002        36.000000000000000        3.4968453732400078     
   30.400000000000002        36.800000000000004        3.5178737416993071     
   30.400000000000002        37.600000000000001        3.5066981594155688     
   30.400000000000002        38.400000000000006        3.5087480815165550     
   30.400000000000002        39.200000000000003        3.5119018760024741     
   30.400000000000002        40.000000000000000        3.5170553305982017     
   30.400000000000002        40.800000000000004        3.5007067043081714     
   30.400000000000002        41.600000000000001        3.5081394309604117     
   30.400000000000002        42.400000000000006        3.5075162368410329     
   30.400000000000002        43.200000000000003        3.5076310398676527     
   30.400000000000002        44.000000000000000        3.5127621370076452     
   30.400000000000002        44.800000000000004        3.4986691117935309     
   30.400000000000002        45.600000000000001        3.5002446111932453     
   30.400000000000002        46.400000000000006        3.5059722573852472     
   30.400000000000002        47.200000000000003        3.5032696097788136     
   30.400000000000002        48.000000000000000        2.9161127990500844     
   30.400000000000002        48.800000000000004        2.6068301855454608     
   30.400000000000002        49.600000000000001        2.5146126620181373     
   30.400000000000002        50.400000000000006        2.5560264982053145     
   30.400000000000002        51.200000000000003        2.6542509205653868     
   30.400000000000002        52.000000000000000        2.7520017464651096     
   30.400000000000002        52.800000000000004        2.8175699907097722     
   30.400000000000002        53.600000000000001        2.8399941492024730     
   30.400000000000002        54.400000000000006        2.8258436620831162     
   30.400000000000002        55.200000000000003        2.7887039064627106     
   30.400000000000002        56.000000000000000        2.7444782802616974     
   30.400000000000002        56.800000000000004        2.7005332707850953     
   30.400000000000002        57.600000000000001        2.6673311725107305     
   30.400000000000002        58.400000000000006        2.6470012292019884     
   30.400000000000002        59.200000000000003        2.6404606170546696     
   30.400000000000002        60.000000000000000        2.6472803671146736     
   30.400000000000002        60.800000000000004        2.6650810885444129     
   30.400000000000002        61.600000000000001        2.6919769014347508     
   30.400000000000002        62.400000000000006        2.7254934349788447     
   30.400000000000002        63.200000000000003        2.7621502400292992     
   30.400000000000002        64.000000000000000        2.7988209234882220     
   30.400000000000002        64.799999999999997        2.8326917372152747     
   30.400000000000002        65.600000000000009        2.8614293795084604     
   30.400000000000002        66.400000000000006        2.8850744007018871     
   30.400000000000002        67.200000000000003        2.9016922984620290     
   30.400000000000002        68.000000000000000        2.9125187591277308     
   30.400000000000002        68.799999999999997        2.9186066077166712     
   30.400000000000002        69.600000000000009        2.9215581893604363     
   30.400000000000002        70.400000000000006        2.9207311880288764     
   30.400000000000002        71.200000000000003        2.9193256367459157     
   30.400000000000002        72.000000000000000        2.9168099450408991     
   30.400000000000002        72.799999999999997        2.9138920351993884     
   30.400000000000002        73.600000000000009        2.9083008144984825     
   30.400000000000002        74.400000000000006        2.9042928343495387     
   30.400000000000002        75.200000000000003        2.8978354259385810     
   30.400000000000002        76.000000000000000        2.8871238683787475     
   30.400000000000002        76.800000000000011        2.8823796964871451     
   30.400000000000002        77.600000000000009        2.8756590731870957     
   30.400000000000002        78.400000000000006        2.8718857093207832     
   30.400000000000002        79.200000000000003        2.8716767081430863     
   30.400000000000002        80.000000000000000        2.8757959748853286     
   30.400000000000002        80.800000000000011        2.8837563944002333     
   30.400000000000002        81.600000000000009        2.8941947185953256     
   30.400000000000002        82.400000000000006        2.9048304267085499     
   30.400000000000002        83.200000000000003        2.9133441630443278     
   30.400000000000002        84.000000000000000        2.9169384998185426     
   30.400000000000002        84.800000000000011        2.9139997870195824     
   30.400000000000002        85.600000000000009        2.9019268261426294     
   30.400000000000002        86.400000000000006        2.8813660644300341     
   30.400000000000002        87.200000000000003        2.8550815915101935     
   30.400000000000002        88.000000000000000        2.8258503474562158     
   30.400000000000002        88.800000000000011        2.7990485422642393     
   30.400000000000002        89.600000000000009        2.7758159996754777     
   30.400000000000002        90.400000000000006        2.7596575494971800     
   30.400000000000002        91.200000000000003        2.7490552787176341     
   30.400000000000002        92.000000000000000        2.7446703873941045     
   30.400000000000002        92.800000000000011        2.7456368072595563     
   30.400000000000002        93.600000000000009        2.7580676041893275     
   30.400000000000002        94.400000000000006        2.7727559121269176     
   30.400000000000002        95.200000000000003        2.7944216952305814     
   30.400000000000002        96.000000000000000        2.8207734790555774     
   30.400000000000002        96.800000000000011        2.8498482274599302     
   30.400000000000002        97.600000000000009        2.8768621584581795     
   30.400000000000002        98.400000000000006        2.8992864730769843     
   30.400000000000002        99.200000000000003        2.9153718893993363     
   30.400000000000002        100.00000000000000        2.9232673330886283     
   30.400000000000002        100.80000000000001        2.9272679734706344     
   30.400000000000002        101.60000000000001        2.9250296704208445     
   30.400000000000002        102.40000000000001        2.9195946397197723     

   31.200000000000003       0.80000000000000004        2.9063248710008551     
   31.200000000000003        1.6000000000000001        2.9016628859190270     
   31.200000000000003        2.4000000000000004        2.8983273610320799     
   31.200000000000003        3.2000000000000002        2.8966618422009569     
   31.200000000000003        4.0000000000000000        2.8973257395716785     
   31.200000000000003        4.8000000000000007        2.8957264199977684     
   31.200000000000003        5.6000000000000005        2.8985082607294501     
   31.200000000000003        6.4000000000000004        2.8990390182644301     
   31.200000000000003        7.2000000000000002        2.8997673676396691     
   31.200000000000003        8.0000000000000000        2.9009059700440174     
   31.200000000000003        8.8000000000000007        2.9009999697949249     
   31.200000000000003        9.6000000000000014        2.9018478346156291     
   31.200000000000003        10.400000000000000        2.9025623857835336     
   31.200000000000003        11.200000000000001        2.9034770555037004     
   31.200000000000003        12.000000000000000        2.9014650959040158     
   31.200000000000003        12.800000000000001        2.9009503724419408     
   31.200000000000003        13.600000000000001        2.9011154743005916     
   31.200000000000003        14.400000000000000        2.9013117695667172     
   31.200000000000003        15.200000000000001        2.9014442738641408     
   31.200000000000003        16.000000000000000        2.9030261413599145     
   31.200000000000003        16.800000000000001        2.9043359652374794     
   31.200000000000003        17.600000000000001        2.9065739997916769     
   31.200000000000003        18.400000000000002        2.9085352961882069     
   31.200000000000003        19.200000000000003        2.9089397121036442     
   31.200000000000003        20.000000000000000        2.9088619238606008     
   31.200000000000003        20.800000000000001        2.9036735244842689     
   31.200000000000003        21.600000000000001        2.8981641051423370     
   31.200000000000003        22.400000000000002        2.8864296079080458     
   31.200000000000003        23.200000000000003        2.8711610272229708     
   31.200000000000003        24.000000000000000        2.8569949378916419     
   31.200000000000003        24.800000000000001        2.8425568095503801     
   31.200000000000003        25.600000000000001        2.8331085703784264     
   31.200000000000003        26.400000000000002        2.8306442592099321     
   31.200000000000003        27.200000000000003        2.8340707073998410     
   31.200000000000003        28.000000000000000        2.8391558542452495     
   31.200000000000003        28.800000000000001        2.8379527974167198     
   31.200000000000003        29.600000000000001        2.8177911594613003     
   31.200000000000003        30.400000000000002        2.7680929612035050     
   31.200000000000003        31.200000000000003        2.6892771516394292     
   31.200000000000003        32.000000000000000        2.5921106085255907     
   31.200000000000003        32.800000000000004        2.5156148924194173     
   31.200000000000003        33.600000000000001        2.5092361127596123     
   31.200000000000003        34.399999999999999        2.6085788729698409     
   31.200000000000003        35.200000000000003        2.9238647536520976     
   31.200000000000003        36.000000000000000        3.5036459224675269     
   31.200000000000003        36.800000000000004        3.5050902467084089     
   31.200000000000003        37.600000000000001        3.5025955946649661     
   31.200000000000003        38.400000000000006        3.5037033724717848     
   31.200000000000003        39.200000000000003        3.5052008254628104     
   31.200000000000003        40.000000000000000        3.5024200667379657     
   31.200000000000003        40.800000000000004        3.5041427195793275     
   31.200000000000003        41.600000000000001        3.5067002827870710     
   31.200000000000003        42.400000000000006        3.5048742896580642     
   31.200000000000003        43.200000000000003        3.5049771682006243     
   31.200000000000003        44.000000000000000        3.5114672572835484     
   31.200000000000003        44.800000000000004        3.5159027854789380     
   31.200000000000003        45.600000000000001        3.4994167330847761     
   31.200000000000003        46.400000000000006        3.5042066219037937     
   31.200000000000003        47.200000000000003        3.5014667074689467     
   31.200000000000003        48.000000000000000        2.9297561589190431     
   31.200000000000003        48.800000000000004        2.6137587536419122     
   31.200000000000003        49.600000000000001        2.5087375816927207     
   31.200000000000003        50.400000000000006        2.5417657159306364     
   31.200000000000003        51.200000000000003        2.6398634090228374     
   31.200000000000003        52.000000000000000        2.7443763043273224     
   31.200000000000003        52.800000000000004        2.8192982569926959     
   31.200000000000003        53.600000000000001        2.8515616752742594     
   31.200000000000003        54.400000000000006        2.8461932586747718     
   31.200000000000003        55.200000000000003        2.8167691779123034     
   31.200000000000003        56.000000000000000        2.7766588021891079     
   31.200000000000003        56.800000000000004        2.7376117237339566     
   31.200000000000003        57.600000000000001        2.7083159151323430     
   31.200000000000003        58.400000000000006        2.6878594147907542     
   31.200000000000003        59.200000000000003        2.6817972318734706     
   31.200000000000003        60.000000000000000        2.6846925069763956     
   31.200000000000003        60.800000000000004        2.6984300254144413     
   31.200000000000003        61.600000000000001        2.7196552880320639     
   31.200000000000003        62.400000000000006        2.7463405299309311     
   31.200000000000003        63.200000000000003        2.7758652518920566     
   31.200000000000003        64.000000000000000        2.8062009003577213     
   31.200000000000003        64.799999999999997        2.8347940409468348     
   31.200000000000003        65.600000000000009        2.8598755803260021     
   31.200000000000003        66.400000000000006        2.8806023384104948     
   31.200000000000003        67.200000000000003        2.8964034791496776     
   31.200000000000003        68.000000000000000        2.9070860610075471     
   31.200000000000003        68.799999999999997        2.9153352221257971     
   31.200000000000003        69.600000000000009        2.9196264385926844     
   31.200000000000003        70.400000000000006        2.9210783901143675     
   31.200000000000003        71.200000000000003        2.9201135176248507     
   31.200000000000003        72.000000000000000        2.9186088853654262     
   31.200000000000003        72.799999999999997        2.9144109657116797     
   31.200000000000003        73.600000000000009        2.9085080551373186     
   31.200000000000003        74.400000000000006        2.8993160400349960     
   31.200000000000003        75.200000000000003        2.8899579229436387     
   31.200000000000003        76.000000000000000        2.8767766748923789     
   31.200000000000003        76.800000000000011        2.8655358670430733     
   31.200000000000003        77.600000000000009        2.8538616999302562     
   31.200000000000003        78.400000000000006        2.8458773151328725     
   31.200000000000003        79.200000000000003        2.8428310122629972     
   31.200000000000003        80.000000000000000        2.8444490342083366     
   31.200000000000003        80.800000000000011        2.8511088881746662     
   31.200000000000003        81.600000000000009        2.8627352136406929     
   31.200000000000003        82.400000000000006        2.8778633030717136     
   31.200000000000003        83.200000000000003        2.8932873957039495     
   31.200000000000003        84.000000000000000        2.9070197344527369     
   31.200000000000003        84.800000000000011        2.9171740800759549     
   31.200000000000003        85.600000000000009        2.9213160893605661     
   31.200000000000003        86.400000000000006        2.9180608457771080     
   31.200000000000003        87.200000000000003        2.9088999901476140     
   31.200000000000003        88.000000000000000        2.8955455091639384     
   31.200000000000003        88.800000000000011        2.8801471240575074     
   31.200000000000003        89.600000000000009        2.8654007889180644     
   31.200000000000003        90.400000000000006        2.8534241830827094     
   31.200000000000003        91.200000000000003        2.8454938500414366     
   31.200000000000003        92.000000000000000        2.8431126183040001     
   31.200000000000003        92.800000000000011        2.8439115340779169     
   31.200000000000003        93.600000000000009        2.8484734430358789     
   31.200000000000003        94.400000000000006        2.8588001458099477     
   31.200000000000003        95.200000000000003        2.8717305590287521     
   31.200000000000003        96.000000000000000        2.8864347586211041     
   31.200000000000003        96.800000000000011        2.9008664757627276     
   31.200000000000003        97.600000000000009        2.9137474182327456     
   31.200000000000003        98.400000000000006        2.9221012241540016     
   31.200000000000003        99.200000000000003        2.9260276873038817     
   31.200000000000003        100.00000000000000        2.9260874495911393     
   31.200000000000003        100.80000000000001        2.9239688156821857     
   31.200000000000003        101.60000000000001        2.9183484640165758     
   31.200000000000003        102.40000000000001        2.9119671975533539     

   32.000000000000000       0.80000000000000004        2.9006406210676623     
   32.000000000000000        1.6000000000000001        2.8987764500478606     
   32.000000000000000        2.4000000000000004        2.8961320993243329     
   32.000000000000000        3.2000000000000002        2.8958070457771945     
   32.000000000000000        4.0000000000000000        2.8967019594422552     
   32.000000000000000        4.8000000000000007        2.8982821481050789     
   32.000000000000000        5.6000000000000005        2.8995475817261069     
   32.000000000000000        6.4000000000000004        2.9014481234711265     
   32.000000000000000        7.2000000000000002        2.9021446501204582     
   32.000000000000000        8.0000000000000000        2.9043244226768468     
   32.000000000000000        8.8000000000000007        2.9036608847276564     
   32.000000000000000        9.6000000000000014        2.9039123625995158     
   32.000000000000000        10.400000000000000        2.9035487494189969     
   32.000000000000000        11.200000000000001        2.9031047655053337     
   32.000000000000000        12.000000000000000        2.9046289936607086     
   32.000000000000000        12.800000000000001        2.9034716745995288     
   32.000000000000000        13.600000000000001        2.9029958175877613     
   32.000000000000000        14.400000000000000        2.9039340051060747     
   32.000000000000000        15.200000000000001        2.9028197913600096     
   32.000000000000000        16.000000000000000        2.9055980676803101     
   32.000000000000000        16.800000000000001        2.9069655865827664     
   32.000000000000000        17.600000000000001        2.9090899590101942     
   32.000000000000000        18.400000000000002        2.9093697017815399     
   32.000000000000000        19.200000000000003        2.9093447601363072     
   32.000000000000000        20.000000000000000        2.9066164803976280     
   32.000000000000000        20.800000000000001        2.8996157257012873     
   32.000000000000000        21.600000000000001        2.8894982608950213     
   32.000000000000000        22.400000000000002        2.8716579974099496     
   32.000000000000000        23.200000000000003        2.8528300440742451     
   32.000000000000000        24.000000000000000        2.8326411228083064     
   32.000000000000000        24.800000000000001        2.8129757393333703     
   32.000000000000000        25.600000000000001        2.7987849206371846     
   32.000000000000000        26.400000000000002        2.7920933359677820     
   32.000000000000000        27.200000000000003        2.7929173660877620     
   32.000000000000000        28.000000000000000        2.7968686484834326     
   32.000000000000000        28.800000000000001        2.7946441770469290     
   32.000000000000000        29.600000000000001        2.7739415755783949     
   32.000000000000000        30.400000000000002        2.7242483145857745     
   32.000000000000000        31.200000000000003        2.6471037112552906     
   32.000000000000000        32.000000000000000        2.5639303321818612     
   32.000000000000000        32.800000000000004        2.5151048448372246     
   32.000000000000000        33.600000000000001        2.5061316050987119     
   32.000000000000000        34.399999999999999        2.6055039765095733     
   32.000000000000000        35.200000000000003        2.9242825244507831     
   32.000000000000000        36.000000000000000        3.5007461619972919     
   32.000000000000000        36.800000000000004        3.5089882914824773     
   32.000000000000000        37.600000000000001        3.4995038789604638     
   32.000000000000000        38.400000000000006        3.4982478487086230     
   32.000000000000000        39.200000000000003        3.4984588692771994     
   32.000000000000000        40.000000000000000        3.5006107756113827     
   32.000000000000000        40.800000000000004        3.5032867262273180     
   32.000000000000000        41.600000000000001        3.5052058515346927     
   32.000000000000000        42.400000000000006        3.5059280396881918     
   32.000000000000000        43.200000000000003        3.5061012773311453     
   32.000000000000000        44.000000000000000        3.5108756020417058     
   32.000000000000000        44.800000000000004        3.4969210245830675     
   32.000000000000000        45.600000000000001        3.5034812876908070     
   32.000000000000000        46.400000000000006        3.5092426017450835     
   32.000000000000000        47.200000000000003        3.5078348118984524     
   32.000000000000000        48.000000000000000        2.9310817899600115     
   32.000000000000000        48.800000000000004        2.6131788034661776     
   32.000000000000000        49.600000000000001        2.5048092005517222     
   32.000000000000000        50.400000000000006        2.5347291633711575     
   32.000000000000000        51.200000000000003        2.6324563349267258     
   32.000000000000000        52.000000000000000        2.7440421992817954     
   32.000000000000000        52.800000000000004        2.8253300748469554     
   32.000000000000000        53.600000000000001        2.8656156091259080     
   32.000000000000000        54.400000000000006        2.8689816404850097     
   32.000000000000000        55.200000000000003        2.8457239792774427     
   32.000000000000000        56.000000000000000        2.8123315237560922
[truncated: 894,528 more chars]
