# Supplementary material for: A first-principles phase field method for quantitatively predicting multi-composition phase separation without thermodynamic empirical parameter
Source: Nat Commun. 2019 Aug 1;10:3451. doi: 10.1038/s41467-019-11248-z (PMC6671953; doi:10.1038/s41467-019-11248-z)
Supplement: Supplementary file 3 — Source Data [file 41467_2019_11248_MOESM3_ESM.zip › supplementary-files/data-files/Fig.S1/FigS1-a-Ni-60%/out_Ni_100000]

  0.80000000000000004       0.80000000000000004        3.5010006871618038     
  0.80000000000000004        1.6000000000000001        3.5036666011347481     
  0.80000000000000004        2.4000000000000004        3.5067875790491523     
  0.80000000000000004        3.2000000000000002        3.5177051954155258     
  0.80000000000000004        4.0000000000000000        3.4948398570747630     
  0.80000000000000004        4.8000000000000007        2.9028839246524791     
  0.80000000000000004        5.6000000000000005        2.5800347327720727     
  0.80000000000000004        6.4000000000000004        2.5058350896132273     
  0.80000000000000004        7.2000000000000002        2.5055451297778579     
  0.80000000000000004        8.0000000000000000        2.5071015050449854     
  0.80000000000000004        8.8000000000000007        2.5074801007280727     
  0.80000000000000004        9.6000000000000014        2.5082997215750380     
  0.80000000000000004        10.400000000000000        2.5092679316214679     
  0.80000000000000004        11.200000000000001        2.5091594256580381     
  0.80000000000000004        12.000000000000000        2.5141702239246295     
  0.80000000000000004        12.800000000000001        2.5051949102033162     
  0.80000000000000004        13.600000000000001        2.6553260110427446     
  0.80000000000000004        14.400000000000000        2.9412842529387664     
  0.80000000000000004        15.200000000000001        3.5087879455572870     
  0.80000000000000004        16.000000000000000        3.5088765704857163     
  0.80000000000000004        16.800000000000001        3.5067082522313719     
  0.80000000000000004        17.600000000000001        3.4949995512385930     
  0.80000000000000004        18.400000000000002        3.5160261359872695     
  0.80000000000000004        19.200000000000003        3.4995497385102365     
  0.80000000000000004        20.000000000000000        3.5179072686335591     
  0.80000000000000004        20.800000000000001        3.5066840247564377     
  0.80000000000000004        21.600000000000001        3.5129775089333810     
  0.80000000000000004        22.400000000000002        2.9467535417560846     
  0.80000000000000004        23.200000000000003        2.8376933970769649     
  0.80000000000000004        24.000000000000000        2.8253237029416689     
  0.80000000000000004        24.800000000000001        2.8361252358923434     
  0.80000000000000004        25.600000000000001        2.8495390530221596     
  0.80000000000000004        26.400000000000002        2.8562485535122244     
  0.80000000000000004        27.200000000000003        2.8502479533989993     
  0.80000000000000004        28.000000000000000        2.7728563711834981     
  0.80000000000000004        28.800000000000001        2.6268216772579538     
  0.80000000000000004        29.600000000000001        2.5081154750673487     
  0.80000000000000004        30.400000000000002        2.5025990037905417     
  0.80000000000000004        31.200000000000003        2.5158542785372373     
  0.80000000000000004        32.000000000000000        2.5071754148650909     
  0.80000000000000004        32.800000000000004        2.5057165175126936     
  0.80000000000000004        33.600000000000001        2.5072213463771478     
  0.80000000000000004        34.399999999999999        2.5058862761405671     
  0.80000000000000004        35.200000000000003        2.5114866611225639     
  0.80000000000000004        36.000000000000000        2.5097191613381464     
  0.80000000000000004        36.800000000000004        2.7543243641823505     
  0.80000000000000004        37.600000000000001        3.5092085198574554     
  0.80000000000000004        38.400000000000006        3.5121259855568625     
  0.80000000000000004        39.200000000000003        3.4972353265262894     
  0.80000000000000004        40.000000000000000        3.4988689500776191     
  0.80000000000000004        40.800000000000004        2.9360498363626779     
  0.80000000000000004        41.600000000000001        2.6679763588776733     
  0.80000000000000004        42.400000000000006        2.5048703747312109     
  0.80000000000000004        43.200000000000003        2.5140504533321653     
  0.80000000000000004        44.000000000000000        2.5040982880982332     
  0.80000000000000004        44.800000000000004        2.5064549904516169     
  0.80000000000000004        45.600000000000001        2.5101793942414190     
  0.80000000000000004        46.400000000000006        2.5186218613704852     
  0.80000000000000004        47.200000000000003        2.5161980917765572     
  0.80000000000000004        48.000000000000000        2.5207229109938689     
  0.80000000000000004        48.800000000000004        2.4966873972356307     
  0.80000000000000004        49.600000000000001        2.5020728608393710     
  0.80000000000000004        50.400000000000006        2.5040948509423924     
  0.80000000000000004        51.200000000000003        2.5046935096799725     
  0.80000000000000004        52.000000000000000        2.5074662780400083     
  0.80000000000000004        52.800000000000004        2.5058988007230507     
  0.80000000000000004        53.600000000000001        2.5075259660711868     
  0.80000000000000004        54.400000000000006        2.5051034129961747     
  0.80000000000000004        55.200000000000003        2.5040912385487357     
  0.80000000000000004        56.000000000000000        2.5056410615419393     
  0.80000000000000004        56.800000000000004        2.5114001459948190     
  0.80000000000000004        57.600000000000001        2.5014785255386207     
  0.80000000000000004        58.400000000000006        2.5179419492062101     
  0.80000000000000004        59.200000000000003        2.5076304425221121     
  0.80000000000000004        60.000000000000000        2.5046879728426186     
  0.80000000000000004        60.800000000000004        2.5028174465122146     
  0.80000000000000004        61.600000000000001        2.5019718452405102     
  0.80000000000000004        62.400000000000006        2.5020563667330156     
  0.80000000000000004        63.200000000000003        2.5034900352330647     
  0.80000000000000004        64.000000000000000        2.5032036537330118     
  0.80000000000000004        64.799999999999997        2.5051966090810449     
  0.80000000000000004        65.600000000000009        2.5081343047879767     
  0.80000000000000004        66.400000000000006        2.5084708315456092     
  0.80000000000000004        67.200000000000003        2.5078927788334142     
  0.80000000000000004        68.000000000000000        2.5214877638553110     
  0.80000000000000004        68.799999999999997        2.5086640536894849     
  0.80000000000000004        69.600000000000009        2.5057781436860744     
  0.80000000000000004        70.400000000000006        2.5114137004810293     
  0.80000000000000004        71.200000000000003        2.5079668508938977     
  0.80000000000000004        72.000000000000000        2.5061921787871309     
  0.80000000000000004        72.799999999999997        2.6028285110889113     
  0.80000000000000004        73.600000000000009        2.7570205473376888     
  0.80000000000000004        74.400000000000006        2.8341309026189072     
  0.80000000000000004        75.200000000000003        2.8465952435523643     
  0.80000000000000004        76.000000000000000        2.8460920871604207     
  0.80000000000000004        76.800000000000011        2.8455679536834499     
  0.80000000000000004        77.600000000000009        2.8454380137858561     
  0.80000000000000004        78.400000000000006        2.8443361175554447     
  0.80000000000000004        79.200000000000003        2.8386004479636773     
  0.80000000000000004        80.000000000000000        2.8339624993622792     
  0.80000000000000004        80.800000000000011        2.8292341791912610     
  0.80000000000000004        81.600000000000009        2.8263835208013468     
  0.80000000000000004        82.400000000000006        2.8257043124400925     
  0.80000000000000004        83.200000000000003        2.8235293927009111     
  0.80000000000000004        84.000000000000000        2.8179658957373368     
  0.80000000000000004        84.800000000000011        2.8011277124824305     
  0.80000000000000004        85.600000000000009        2.7064616518708968     
  0.80000000000000004        86.400000000000006        2.5362311425645587     
  0.80000000000000004        87.200000000000003        2.4997487003202554     
  0.80000000000000004        88.000000000000000        2.5212257924287726     
  0.80000000000000004        88.800000000000011        2.5155045540065606     
  0.80000000000000004        89.600000000000009        2.5110227694400167     
  0.80000000000000004        90.400000000000006        2.5139628521280950     
  0.80000000000000004        91.200000000000003        2.5034769099680254     
  0.80000000000000004        92.000000000000000        2.5201328883560494     
  0.80000000000000004        92.800000000000011        2.5090844023681318     
  0.80000000000000004        93.600000000000009        2.5081858502361238     
  0.80000000000000004        94.400000000000006        2.5084595076755511     
  0.80000000000000004        95.200000000000003        2.5058536202219690     
  0.80000000000000004        96.000000000000000        2.5045346528698071     
  0.80000000000000004        96.800000000000011        2.5070065398454222     
  0.80000000000000004        97.600000000000009        2.5149806105153125     
  0.80000000000000004        98.400000000000006        2.5127141432910984     
  0.80000000000000004        99.200000000000003        2.5214873478273589     
  0.80000000000000004        100.00000000000000        2.6221174786892578     
  0.80000000000000004        100.80000000000001        2.9160328417775752     
  0.80000000000000004        101.60000000000001        3.4934299724678821     
  0.80000000000000004        102.40000000000001        3.5204585660720320     

   1.6000000000000001       0.80000000000000004        3.4999454375577015     
   1.6000000000000001        1.6000000000000001        3.5086664976904940     
   1.6000000000000001        2.4000000000000004        3.5103971888800047     
   1.6000000000000001        3.2000000000000002        3.5134256551770320     
   1.6000000000000001        4.0000000000000000        3.5076639173712714     
   1.6000000000000001        4.8000000000000007        2.8069919839455606     
   1.6000000000000001        5.6000000000000005        2.5479024710669367     
   1.6000000000000001        6.4000000000000004        2.5077081376834465     
   1.6000000000000001        7.2000000000000002        2.5091787849070029     
   1.6000000000000001        8.0000000000000000        2.5106959918521063     
   1.6000000000000001        8.8000000000000007        2.5119935758847336     
   1.6000000000000001        9.6000000000000014        2.5126232664382320     
   1.6000000000000001        10.400000000000000        2.5126104321956388     
   1.6000000000000001        11.200000000000001        2.5049362919832032     
   1.6000000000000001        12.000000000000000        2.5030185862005658     
   1.6000000000000001        12.800000000000001        2.5095539761805536     
   1.6000000000000001        13.600000000000001        2.5245766611264902     
   1.6000000000000001        14.400000000000000        2.6524660820348882     
   1.6000000000000001        15.200000000000001        2.8046898662475086     
   1.6000000000000001        16.000000000000000        2.8795935697929358     
   1.6000000000000001        16.800000000000001        2.8873524372824306     
   1.6000000000000001        17.600000000000001        2.8744744940392142     
   1.6000000000000001        18.400000000000002        2.8559482812388111     
   1.6000000000000001        19.200000000000003        2.8342555299533259     
   1.6000000000000001        20.000000000000000        2.8137417092589159     
   1.6000000000000001        20.800000000000001        2.7864980713443548     
   1.6000000000000001        21.600000000000001        2.7066500926247135     
   1.6000000000000001        22.400000000000002        2.5832799847457388     
   1.6000000000000001        23.200000000000003        2.5121986081540393     
   1.6000000000000001        24.000000000000000        2.5032857878232786     
   1.6000000000000001        24.800000000000001        2.5125528410443003     
   1.6000000000000001        25.600000000000001        2.5199791623612584     
   1.6000000000000001        26.400000000000002        2.5269801726585155     
   1.6000000000000001        27.200000000000003        2.5217115724848278     
   1.6000000000000001        28.000000000000000        2.5068717198550901     
   1.6000000000000001        28.800000000000001        2.5068528310909874     
   1.6000000000000001        29.600000000000001        2.5020703259633978     
   1.6000000000000001        30.400000000000002        2.5125159951023801     
   1.6000000000000001        31.200000000000003        2.5134987028837701     
   1.6000000000000001        32.000000000000000        2.5136547764772890     
   1.6000000000000001        32.800000000000004        2.5148248543771090     
   1.6000000000000001        33.600000000000001        2.5144164074163164     
   1.6000000000000001        34.399999999999999        2.5140721121759451     
   1.6000000000000001        35.200000000000003        2.5180644762352702     
   1.6000000000000001        36.000000000000000        2.5060865102679384     
   1.6000000000000001        36.800000000000004        2.5807737981063767     
   1.6000000000000001        37.600000000000001        2.7539917018820184     
   1.6000000000000001        38.400000000000006        2.8495818047908426     
   1.6000000000000001        39.200000000000003        2.8555211271070640     
   1.6000000000000001        40.000000000000000        2.7809493157039902     
   1.6000000000000001        40.800000000000004        2.6292861781468599     
   1.6000000000000001        41.600000000000001        2.5048599133082274     
   1.6000000000000001        42.400000000000006        2.5116284059056189     
   1.6000000000000001        43.200000000000003        2.5022134617399172     
   1.6000000000000001        44.000000000000000        2.5183469839798369     
   1.6000000000000001        44.800000000000004        2.5061470294981918     
   1.6000000000000001        45.600000000000001        2.5056233512201711     
   1.6000000000000001        46.400000000000006        2.5345893029072459     
   1.6000000000000001        47.200000000000003        2.5488135272101555     
   1.6000000000000001        48.000000000000000        2.5550160123290313     
   1.6000000000000001        48.800000000000004        2.5608219004640986     
   1.6000000000000001        49.600000000000001        2.5643336806363606     
   1.6000000000000001        50.400000000000006        2.5643187472295734     
   1.6000000000000001        51.200000000000003        2.5627400831643228     
   1.6000000000000001        52.000000000000000        2.5638646326084711     
   1.6000000000000001        52.800000000000004        2.5612606768333466     
   1.6000000000000001        53.600000000000001        2.5604813529679613     
   1.6000000000000001        54.400000000000006        2.5601888023514503     
   1.6000000000000001        55.200000000000003        2.5600713297819437     
   1.6000000000000001        56.000000000000000        2.5595644539122167     
   1.6000000000000001        56.800000000000004        2.5584107037453570     
   1.6000000000000001        57.600000000000001        2.5520693313321043     
   1.6000000000000001        58.400000000000006        2.5313250668961049     
   1.6000000000000001        59.200000000000003        2.5237043045429934     
   1.6000000000000001        60.000000000000000        2.5084668621742572     
   1.6000000000000001        60.800000000000004        2.5143506923611345     
   1.6000000000000001        61.600000000000001        2.5027664537789946     
   1.6000000000000001        62.400000000000006        2.5037630014295349     
   1.6000000000000001        63.200000000000003        2.5070372345756518     
   1.6000000000000001        64.000000000000000        2.5065091898457901     
   1.6000000000000001        64.799999999999997        2.5047262066994769     
   1.6000000000000001        65.600000000000009        2.5047019110050464     
   1.6000000000000001        66.400000000000006        2.5164115596887671     
   1.6000000000000001        67.200000000000003        2.5006107615104187     
   1.6000000000000001        68.000000000000000        2.5132651815126232     
   1.6000000000000001        68.799999999999997        2.5050006673284777     
   1.6000000000000001        69.600000000000009        2.5102346177034933     
   1.6000000000000001        70.400000000000006        2.5089584474552473     
   1.6000000000000001        71.200000000000003        2.5023906777771487     
   1.6000000000000001        72.000000000000000        2.6488399823047506     
   1.6000000000000001        72.799999999999997        2.9176914950681474     
   1.6000000000000001        73.600000000000009        3.5053773589058941     
   1.6000000000000001        74.400000000000006        3.5057952163612538     
   1.6000000000000001        75.200000000000003        3.5036855277046111     
   1.6000000000000001        76.000000000000000        3.5081935739276262     
   1.6000000000000001        76.800000000000011        3.5128789202482866     
   1.6000000000000001        77.600000000000009        3.4999748347320274     
   1.6000000000000001        78.400000000000006        3.5062044404381263     
   1.6000000000000001        79.200000000000003        3.5064591107072629     
   1.6000000000000001        80.000000000000000        3.5111389681142184     
   1.6000000000000001        80.800000000000011        3.4969632588055664     
   1.6000000000000001        81.600000000000009        3.5050936191921997     
   1.6000000000000001        82.400000000000006        3.4970536551875600     
   1.6000000000000001        83.200000000000003        3.5117503870479836     
   1.6000000000000001        84.000000000000000        3.5135355205570975     
   1.6000000000000001        84.800000000000011        3.5051975010673742     
   1.6000000000000001        85.600000000000009        3.4967898147135301     
   1.6000000000000001        86.400000000000006        2.7021669372602157     
   1.6000000000000001        87.200000000000003        2.5182765771546247     
   1.6000000000000001        88.000000000000000        2.5147695131136953     
   1.6000000000000001        88.800000000000011        2.5116769792702094     
   1.6000000000000001        89.600000000000009        2.5124435223006332     
   1.6000000000000001        90.400000000000006        2.5095024052641217     
   1.6000000000000001        91.200000000000003        2.5056430837237125     
   1.6000000000000001        92.000000000000000        2.4966735215550577     
   1.6000000000000001        92.800000000000011        2.5177457298092705     
   1.6000000000000001        93.600000000000009        2.5097139506312667     
   1.6000000000000001        94.400000000000006        2.5085645580624405     
   1.6000000000000001        95.200000000000003        2.5087925530620745     
   1.6000000000000001        96.000000000000000        2.5083507375523757     
   1.6000000000000001        96.800000000000011        2.5185965798136749     
   1.6000000000000001        97.600000000000009        2.5014306633434717     
   1.6000000000000001        98.400000000000006        2.5043091594732512     
   1.6000000000000001        99.200000000000003        2.5165552943694545     
   1.6000000000000001        100.00000000000000        2.5043395940940782     
   1.6000000000000001        100.80000000000001        2.6372942710198317     
   1.6000000000000001        101.60000000000001        2.9127265809428442     
   1.6000000000000001        102.40000000000001        3.5042014818351386     

   2.4000000000000004       0.80000000000000004        2.8729472638193712     
   2.4000000000000004        1.6000000000000001        2.9025732309889163     
   2.4000000000000004        2.4000000000000004        2.9123274879661749     
   2.4000000000000004        3.2000000000000002        2.9009275160863668     
   2.4000000000000004        4.0000000000000000        2.8080076116911608     
   2.4000000000000004        4.8000000000000007        2.6331345459753157     
   2.4000000000000004        5.6000000000000005        2.5136806410162196     
   2.4000000000000004        6.4000000000000004        2.5045191852423629     
   2.4000000000000004        7.2000000000000002        2.5045812182758929     
   2.4000000000000004        8.0000000000000000        2.5057296426129954     
   2.4000000000000004        8.8000000000000007        2.5063570443430070     
   2.4000000000000004        9.6000000000000014        2.5079338589794062     
   2.4000000000000004        10.400000000000000        2.5081605348253624     
   2.4000000000000004        11.200000000000001        2.5060440389637022     
   2.4000000000000004        12.000000000000000        2.5039152451034035     
   2.4000000000000004        12.800000000000001        2.5021669832825015     
   2.4000000000000004        13.600000000000001        2.5135753442915405     
   2.4000000000000004        14.400000000000000        2.5231988672026766     
   2.4000000000000004        15.200000000000001        2.5360107284494835     
   2.4000000000000004        16.000000000000000        2.5626176988241962     
   2.4000000000000004        16.800000000000001        2.5633977426213019     
   2.4000000000000004        17.600000000000001        2.5503127871564479     
   2.4000000000000004        18.400000000000002        2.5293424220191656     
   2.4000000000000004        19.200000000000003        2.5096263262424081     
   2.4000000000000004        20.000000000000000        2.5053455480242390     
   2.4000000000000004        20.800000000000001        2.5190682114891003     
   2.4000000000000004        21.600000000000001        2.5086928380147286     
   2.4000000000000004        22.400000000000002        2.5107250654783542     
   2.4000000000000004        23.200000000000003        2.5056526847317437     
   2.4000000000000004        24.000000000000000        2.5135733757715304     
   2.4000000000000004        24.800000000000001        2.5139370429361900     
   2.4000000000000004        25.600000000000001        2.5095797039837491     
   2.4000000000000004        26.400000000000002        2.5098154643751620     
   2.4000000000000004        27.200000000000003        2.5077982263552254     
   2.4000000000000004        28.000000000000000        2.5053047464039131     
   2.4000000000000004        28.800000000000001        2.5083739959427920     
   2.4000000000000004        29.600000000000001        2.5084153624972871     
   2.4000000000000004        30.400000000000002        2.5189696237405292     
   2.4000000000000004        31.200000000000003        2.4943011929047652     
   2.4000000000000004        32.000000000000000        2.5070426199993476     
   2.4000000000000004        32.800000000000004        2.5064138164766301     
   2.4000000000000004        33.600000000000001        2.5023678206536073     
   2.4000000000000004        34.399999999999999        2.5003062607294453     
   2.4000000000000004        35.200000000000003        2.5007106070270759     
   2.4000000000000004        36.000000000000000        2.5151835419694764     
   2.4000000000000004        36.800000000000004        2.5155103175021769     
   2.4000000000000004        37.600000000000001        2.5090196257519275     
   2.4000000000000004        38.400000000000006        2.5303233773388221     
   2.4000000000000004        39.200000000000003        2.5322982109122125     
   2.4000000000000004        40.000000000000000        2.5144898641355158     
   2.4000000000000004        40.800000000000004        2.5059193441773897     
   2.4000000000000004        41.600000000000001        2.5211136778068211     
   2.4000000000000004        42.400000000000006        2.5061484535209653     
   2.4000000000000004        43.200000000000003        2.5146992762573004     
   2.4000000000000004        44.000000000000000        2.5025704636507156     
   2.4000000000000004        44.800000000000004        2.6309878292724123     
   2.4000000000000004        45.600000000000001        2.7830497771592118     
   2.4000000000000004        46.400000000000006        2.8630588223711353     
   2.4000000000000004        47.200000000000003        2.8845250670298315     
   2.4000000000000004        48.000000000000000        2.8898244986640509     
   2.4000000000000004        48.800000000000004        2.8910745789187615     
   2.4000000000000004        49.600000000000001        2.8903431710866863     
   2.4000000000000004        50.400000000000006        2.8893104070106168     
   2.4000000000000004        51.200000000000003        2.8907611540150238     
   2.4000000000000004        52.000000000000000        2.8921839377223444     
   2.4000000000000004        52.800000000000004        2.8940148667192886     
   2.4000000000000004        53.600000000000001        2.8935147379662758     
   2.4000000000000004        54.400000000000006        2.8912088063858437     
   2.4000000000000004        55.200000000000003        2.8915425521197773     
   2.4000000000000004        56.000000000000000        2.8902469883893507     
   2.4000000000000004        56.800000000000004        2.8872167178219295     
   2.4000000000000004        57.600000000000001        2.8828793553879715     
   2.4000000000000004        58.400000000000006        2.8622876006546698     
   2.4000000000000004        59.200000000000003        2.7775240645847603     
   2.4000000000000004        60.000000000000000        2.6189969480771835     
   2.4000000000000004        60.800000000000004        2.5142188930978753     
   2.4000000000000004        61.600000000000001        2.5149098039546685     
   2.4000000000000004        62.400000000000006        2.5062430181162640     
   2.4000000000000004        63.200000000000003        2.5097299964570814     
   2.4000000000000004        64.000000000000000        2.5084961211969219     
   2.4000000000000004        64.799999999999997        2.5086760061009676     
   2.4000000000000004        65.600000000000009        2.5033019619962547     
   2.4000000000000004        66.400000000000006        2.5139367250030755     
   2.4000000000000004        67.200000000000003        2.5009140639483309     
   2.4000000000000004        68.000000000000000        2.5193414609853320     
   2.4000000000000004        68.799999999999997        2.5165266166478593     
   2.4000000000000004        69.600000000000009        2.5014338424180944     
   2.4000000000000004        70.400000000000006        2.5140130413083743     
   2.4000000000000004        71.200000000000003        2.6506570744517397     
   2.4000000000000004        72.000000000000000        2.9417149601823795     
   2.4000000000000004        72.799999999999997        3.4984293904730706     
   2.4000000000000004        73.600000000000009        3.4996801034685547     
   2.4000000000000004        74.400000000000006        3.5093972892087599     
   2.4000000000000004        75.200000000000003        3.5042390548525457     
   2.4000000000000004        76.000000000000000        3.5049090157659326     
   2.4000000000000004        76.800000000000011        3.5112186771222267     
   2.4000000000000004        77.600000000000009        3.4977291608344117     
   2.4000000000000004        78.400000000000006        3.5045832648068651     
   2.4000000000000004        79.200000000000003        3.5107863540440678     
   2.4000000000000004        80.000000000000000        3.5052801521771002     
   2.4000000000000004        80.800000000000011        3.5197124827889072     
   2.4000000000000004        81.600000000000009        3.5141579702349079     
   2.4000000000000004        82.400000000000006        3.5194448606943549     
   2.4000000000000004        83.200000000000003        3.5009365254447471     
   2.4000000000000004        84.000000000000000        3.5037266465771562     
   2.4000000000000004        84.800000000000011        3.5109199684118177     
   2.4000000000000004        85.600000000000009        3.5012476676818811     
   2.4000000000000004        86.400000000000006        2.7988736687451734     
   2.4000000000000004        87.200000000000003        2.5130560111944802     
   2.4000000000000004        88.000000000000000        2.5124165839378385     
   2.4000000000000004        88.800000000000011        2.5091155451139144     
   2.4000000000000004        89.600000000000009        2.5099267766005253     
   2.4000000000000004        90.400000000000006        2.5056644262585945     
   2.4000000000000004        91.200000000000003        2.5063957936923433     
   2.4000000000000004        92.000000000000000        2.5035236127643907     
   2.4000000000000004        92.800000000000011        2.4969612272087014     
   2.4000000000000004        93.600000000000009        2.5196869024799979     
   2.4000000000000004        94.400000000000006        2.5152633563627735     
   2.4000000000000004        95.200000000000003        2.5161586952956463     
   2.4000000000000004        96.000000000000000        2.5202499801536993     
   2.4000000000000004        96.800000000000011        2.5084129111348639     
   2.4000000000000004        97.600000000000009        2.5036554068979169     
   2.4000000000000004        98.400000000000006        2.5038002846024052     
   2.4000000000000004        99.200000000000003        2.5155456203340489     
   2.4000000000000004        100.00000000000000        2.5037256677139221     
   2.4000000000000004        100.80000000000001        2.5048176824674271     
   2.4000000000000004        101.60000000000001        2.6139755578168238     
   2.4000000000000004        102.40000000000001        2.7747564414334946     

   3.2000000000000002       0.80000000000000004        2.5481843276020038     
   3.2000000000000002        1.6000000000000001        2.5764103519171124     
   3.2000000000000002        2.4000000000000004        2.5882115182124146     
   3.2000000000000002        3.2000000000000002        2.5827573380757816     
   3.2000000000000002        4.0000000000000000        2.5494623723606935     
   3.2000000000000002        4.8000000000000007        2.5089259747801487     
   3.2000000000000002        5.6000000000000005        2.5065295014016340     
   3.2000000000000002        6.4000000000000004        2.5033014374925529     
   3.2000000000000002        7.2000000000000002        2.5041044271896520     
   3.2000000000000002        8.0000000000000000        2.5063676640215946     
   3.2000000000000002        8.8000000000000007        2.5070767047290019     
   3.2000000000000002        9.6000000000000014        2.5100196319970109     
   3.2000000000000002        10.400000000000000        2.5119761789752699     
   3.2000000000000002        11.200000000000001        2.5106491572506209     
   3.2000000000000002        12.000000000000000        2.5127142877429591     
   3.2000000000000002        12.800000000000001        2.5092712719790176     
   3.2000000000000002        13.600000000000001        2.5068858578641717     
   3.2000000000000002        14.400000000000000        2.5033585405325676     
   3.2000000000000002        15.200000000000001        2.5022201993510405     
   3.2000000000000002        16.000000000000000        2.5073547345112246     
   3.2000000000000002        16.800000000000001        2.5015056958433846     
   3.2000000000000002        17.600000000000001        2.5130528138507957     
   3.2000000000000002        18.400000000000002        2.4963286139477994     
   3.2000000000000002        19.200000000000003        2.5210593064553959     
   3.2000000000000002        20.000000000000000        2.5079407132983129     
   3.2000000000000002        20.800000000000001        2.5028174181741578     
   3.2000000000000002        21.600000000000001        2.5239265170587166     
   3.2000000000000002        22.400000000000002        2.4988682237741298     
   3.2000000000000002        23.200000000000003        2.5071962035864925     
   3.2000000000000002        24.000000000000000        2.5064387536366461     
   3.2000000000000002        24.800000000000001        2.5180443011715390     
   3.2000000000000002        25.600000000000001        2.5074982507759032     
   3.2000000000000002        26.400000000000002        2.5057859129850293     
   3.2000000000000002        27.200000000000003        2.5048503063528766     
   3.2000000000000002        28.000000000000000        2.5058528486117559     
   3.2000000000000002        28.800000000000001        2.5195850228002006     
   3.2000000000000002        29.600000000000001        2.5027378393186290     
   3.2000000000000002        30.400000000000002        2.5064855642691319     
   3.2000000000000002        31.200000000000003        2.5387618015724338     
   3.2000000000000002        32.000000000000000        2.5567361312094392     
   3.2000000000000002        32.800000000000004        2.5554514333986589     
   3.2000000000000002        33.600000000000001        2.5392834189153630     
   3.2000000000000002        34.399999999999999        2.5099524209853525     
   3.2000000000000002        35.200000000000003        2.5013710182578177     
   3.2000000000000002        36.000000000000000        2.5006914539339724     
   3.2000000000000002        36.800000000000004        2.5064545286825508     
   3.2000000000000002        37.600000000000001        2.5050929542418201     
   3.2000000000000002        38.400000000000006        2.5070131390724772     
   3.2000000000000002        39.200000000000003        2.5061053759622274     
   3.2000000000000002        40.000000000000000        2.4984674661251129     
   3.2000000000000002        40.800000000000004        2.5195805209309765     
   3.2000000000000002        41.600000000000001        2.5115779693451317     
   3.2000000000000002        42.400000000000006        2.5147137367128618     
   3.2000000000000002        43.200000000000003        2.5053658038839903     
   3.2000000000000002        44.000000000000000        2.6680207132319547     
   3.2000000000000002        44.800000000000004        2.9373071998293354     
   3.2000000000000002        45.600000000000001        3.5013765368065592     
   3.2000000000000002        46.400000000000006        3.5045188144644102     
   3.2000000000000002        47.200000000000003        3.5058387017252559     
   3.2000000000000002        48.000000000000000        3.5073299854398137     
   3.2000000000000002        48.800000000000004        3.4984827292054890     
   3.2000000000000002        49.600000000000001        3.5152218299245424     
   3.2000000000000002        50.400000000000006        3.5096320472900420     
   3.2000000000000002        51.200000000000003        3.5077630211448803     
   3.2000000000000002        52.000000000000000        3.5054229688544796     
   3.2000000000000002        52.800000000000004        3.5033579906307324     
   3.2000000000000002        53.600000000000001        3.4971181053304679     
   3.2000000000000002        54.400000000000006        3.5141882946629677     
   3.2000000000000002        55.200000000000003        3.5072584668644784     
   3.2000000000000002        56.000000000000000        3.4978700281584358     
   3.2000000000000002        56.800000000000004        3.5158933088982942     
   3.2000000000000002        57.600000000000001        3.4944527064355539     
   3.2000000000000002        58.400000000000006        3.5001873329147695     
   3.2000000000000002        59.200000000000003        3.4990924326001354     
   3.2000000000000002        60.000000000000000        2.9123890250051652     
   3.2000000000000002        60.800000000000004        2.6192045169677654     
   3.2000000000000002        61.600000000000001        2.5021565094230960     
   3.2000000000000002        62.400000000000006        2.5086551013606613     
   3.2000000000000002        63.200000000000003        2.5088628331379486     
   3.2000000000000002        64.000000000000000        2.5091730066304261     
   3.2000000000000002        64.799999999999997        2.5093238852323863     
   3.2000000000000002        65.600000000000009        2.5057377267717111     
   3.2000000000000002        66.400000000000006        2.5140765946554429     
   3.2000000000000002        67.200000000000003        2.5049744581211248     
   3.2000000000000002        68.000000000000000        2.4981609714918336     
   3.2000000000000002        68.799999999999997        2.4996209185052378     
   3.2000000000000002        69.600000000000009        2.5031544992493338     
   3.2000000000000002        70.400000000000006        2.6126463185172137     
   3.2000000000000002        71.200000000000003        2.9241456109691768     
   3.2000000000000002        72.000000000000000        3.4975498631926953     
   3.2000000000000002        72.799999999999997        3.5101851740364860     
   3.2000000000000002        73.600000000000009        3.5003493824134373     
   3.2000000000000002        74.400000000000006        3.5177919632194778     
   3.2000000000000002        75.200000000000003        3.5127713183413198     
   3.2000000000000002        76.000000000000000        3.5111912858101415     
   3.2000000000000002        76.800000000000011        3.5164653331780249     
   3.2000000000000002        77.600000000000009        3.4994099193217587     
   3.2000000000000002        78.400000000000006        3.5037287934100454     
   3.2000000000000002        79.200000000000003        3.5048343025605955     
   3.2000000000000002        80.000000000000000        3.5070162810330632     
   3.2000000000000002        80.800000000000011        3.5092731402688391     
   3.2000000000000002        81.600000000000009        3.5051386828658573     
   3.2000000000000002        82.400000000000006        3.5076955947243453     
   3.2000000000000002        83.200000000000003        3.5128110788547295     
   3.2000000000000002        84.000000000000000        3.5009980475999112     
   3.2000000000000002        84.800000000000011        3.5216199086271516     
   3.2000000000000002        85.600000000000009        3.5005269772697702     
   3.2000000000000002        86.400000000000006        2.8158317565621496     
   3.2000000000000002        87.200000000000003        2.5031914345125310     
   3.2000000000000002        88.000000000000000        2.5131585689938580     
   3.2000000000000002        88.800000000000011        2.5057816267976931     
   3.2000000000000002        89.600000000000009        2.5066460951008049     
   3.2000000000000002        90.400000000000006        2.5053121194018173     
   3.2000000000000002        91.200000000000003        2.5066876570457564     
   3.2000000000000002        92.000000000000000        2.5056731278714399     
   3.2000000000000002        92.800000000000011        2.5039229507047049     
   3.2000000000000002        93.600000000000009        2.5039508451822785     
   3.2000000000000002        94.400000000000006        2.5004050460905383     
   3.2000000000000002        95.200000000000003        2.5029242106317646     
   3.2000000000000002        96.000000000000000        2.5126982427608473     
   3.2000000000000002        96.800000000000011        2.5039616354980079     
   3.2000000000000002        97.600000000000009        2.5032678392071301     
   3.2000000000000002        98.400000000000006        2.5024322126027183     
   3.2000000000000002        99.200000000000003        2.5033434404947945     
   3.2000000000000002        100.00000000000000        2.5104974438854968     
   3.2000000000000002        100.80000000000001        2.5066226583718971     
   3.2000000000000002        101.60000000000001        2.5025316613604920     
   3.2000000000000002        102.40000000000001        2.5239263348340932     

   4.0000000000000000       0.80000000000000004        2.5012796801858985     
   4.0000000000000000        1.6000000000000001        2.5060827983186966     
   4.0000000000000000        2.4000000000000004        2.5179912180713293     
   4.0000000000000000        3.2000000000000002        2.5019954182995301     
   4.0000000000000000        4.0000000000000000        2.5052771423580369     
   4.0000000000000000        4.8000000000000007        2.5011703238531333     
   4.0000000000000000        5.6000000000000005        2.5019227862919640     
   4.0000000000000000        6.4000000000000004        2.5031604665632186     
   4.0000000000000000        7.2000000000000002        2.5064693907781117     
   4.0000000000000000        8.0000000000000000        2.5089650977900821     
   4.0000000000000000        8.8000000000000007        2.5116204136078357     
   4.0000000000000000        9.6000000000000014        2.5105839900392226     
   4.0000000000000000        10.400000000000000        2.5045860806186533     
   4.0000000000000000        11.200000000000001        2.5015209162851986     
   4.0000000000000000        12.000000000000000        2.5128199081085008     
   4.0000000000000000        12.800000000000001        2.5065415154588391     
   4.0000000000000000        13.600000000000001        2.5063907775970025     
   4.0000000000000000        14.400000000000000        2.5103884703090089     
   4.0000000000000000        15.200000000000001        2.5113720980585339     
   4.0000000000000000        16.000000000000000        2.5034391680876582     
   4.0000000000000000        16.800000000000001        2.5009101298999981     
   4.0000000000000000        17.600000000000001        2.5098780488101200     
   4.0000000000000000        18.400000000000002        2.5021044628141884     
   4.0000000000000000        19.200000000000003        2.5017842230172387     
   4.0000000000000000        20.000000000000000        2.5205925884084404     
   4.0000000000000000        20.800000000000001        2.5108115513958706     
   4.0000000000000000        21.600000000000001        2.4995715038722648     
   4.0000000000000000        22.400000000000002        2.5028534678617893     
   4.0000000000000000        23.200000000000003        2.5085613246788374     
   4.0000000000000000        24.000000000000000        2.5114908145277703     
   4.0000000000000000        24.800000000000001        2.5069339393404602     
   4.0000000000000000        25.600000000000001        2.5153216851744911     
   4.0000000000000000        26.400000000000002        2.5120613505233003     
   4.0000000000000000        27.200000000000003        2.5065226388708584     
   4.0000000000000000        28.000000000000000        2.5003456201380176     
   4.0000000000000000        28.800000000000001        2.5135125251771653     
   4.0000000000000000        29.600000000000001        2.6330336902393023     
   4.0000000000000000        30.400000000000002        2.7866668737720945     
   4.0000000000000000        31.200000000000003        2.8679626414267076     
   4.0000000000000000        32.000000000000000        2.8852927803629949     
   4.0000000000000000        32.800000000000004        2.8831784956516855     
   4.0000000000000000        33.600000000000001        2.8613526024646152     
   4.0000000000000000        34.399999999999999        2.7635997507141732     
   4.0000000000000000        35.200000000000003        2.5909427075951039     
   4.0000000000000000        36.000000000000000        2.5020083089201561     
   4.0000000000000000        36.800000000000004        2.5086468717113464     
   4.0000000000000000        37.600000000000001        2.5056522856474692     
   4.0000000000000000        38.400000000000006        2.5038958147568793     
   4.0000000000000000        39.200000000000003        2.5036440219184772     
   4.0000000000000000        40.000000000000000        2.5010188651668619     
   4.0000000000000000        40.800000000000004        2.4971377375246107     
   4.0000000000000000        41.600000000000001        2.5033739613349439     
   4.0000000000000000        42.400000000000006        2.5077855043711237     
   4.0000000000000000        43.200000000000003        2.6693329339718508     
   4.0000000000000000        44.000000000000000        2.9560288701126378     
   4.0000000000000000        44.800000000000004        3.5130499431154458     
   4.0000000000000000        45.600000000000001        3.5173007405256747     
   4.0000000000000000        46.400000000000006        3.5026651191777485     
   4.0000000000000000        47.200000000000003        3.5040645763982026     
   4.0000000000000000        48.000000000000000        3.4989673708649822     
   4.0000000000000000        48.800000000000004        3.5167583854272042     
   4.0000000000000000        49.600000000000001        3.5078768368011386     
   4.0000000000000000        50.400000000000006        3.5049397880380520     
   4.0000000000000000        51.200000000000003        3.5058512761612617     
   4.0000000000000000        52.000000000000000        3.5075640013053091     
   4.0000000000000000        52.800000000000004        3.5067285003805897     
   4.0000000000000000        53.600000000000001        3.5065834202703177     
   4.0000000000000000        54.400000000000006        3.5039769299606403     
   4.0000000000000000        55.200000000000003        3.4973948773936758     
   4.0000000000000000        56.000000000000000        3.5143823869582733     
   4.0000000000000000        56.800000000000004        3.5085792403673834     
   4.0000000000000000        57.600000000000001        3.5130841049406394     
   4.0000000000000000        58.400000000000006        3.5071157397243296     
   4.0000000000000000        59.200000000000003        3.5125693188714258     
   4.0000000000000000        60.000000000000000        3.5049878253590321     
   4.0000000000000000        60.800000000000004        2.7782962916581324     
   4.0000000000000000        61.600000000000001        2.5035513561556226     
   4.0000000000000000        62.400000000000006        2.5127783674750925     
   4.0000000000000000        63.200000000000003        2.5066112996314875     
   4.0000000000000000        64.000000000000000        2.5071255932659726     
   4.0000000000000000        64.799999999999997        2.5070760589219883     
   4.0000000000000000        65.600000000000009        2.5061568432582257     
   4.0000000000000000        66.400000000000006        2.5132479672430694     
   4.0000000000000000        67.200000000000003        2.5062551580565673     
   4.0000000000000000        68.000000000000000        2.5053474376473326     
   4.0000000000000000        68.799999999999997        2.5069278368512906     
   4.0000000000000000        69.600000000000009        2.5166770814122934     
   4.0000000000000000        70.400000000000006        2.7670329762024006     
   4.0000000000000000        71.200000000000003        3.4968003626290023     
   4.0000000000000000        72.000000000000000        3.5067792805914375     
   4.0000000000000000        72.799999999999997        3.5076987521642451     
   4.0000000000000000        73.600000000000009        3.5076842031479250     
   4.0000000000000000        74.400000000000006        3.5005243578845522     
   4.0000000000000000        75.200000000000003        3.4997557770961296     
   4.0000000000000000        76.000000000000000        3.4994983522952361     
   4.0000000000000000        76.800000000000011        3.4989537353925235     
   4.0000000000000000        77.600000000000009        3.5027063121881175     
   4.0000000000000000        78.400000000000006        3.5049669472333767     
   4.0000000000000000        79.200000000000003        3.5064491239902744     
   4.0000000000000000        80.000000000000000        3.5128808405618237     
   4.0000000000000000        80.800000000000011        3.5074135978351797     
   4.0000000000000000        81.600000000000009        3.5062765488192311     
   4.0000000000000000        82.400000000000006        3.5075340535518804     
   4.0000000000000000        83.200000000000003        3.5081358030174958     
   4.0000000000000000        84.000000000000000        3.5101360008019094     
   4.0000000000000000        84.800000000000011        3.5133282974059958     
   4.0000000000000000        85.600000000000009        3.5050905468351647     
   4.0000000000000000        86.400000000000006        2.8174764935548211     
   4.0000000000000000        87.200000000000003        2.5069542593095830     
   4.0000000000000000        88.000000000000000        2.5143443251112854     
   4.0000000000000000        88.800000000000011        2.5052930482794924     
   4.0000000000000000        89.600000000000009        2.5025221298104112     
   4.0000000000000000        90.400000000000006        2.5080369054267093     
   4.0000000000000000        91.200000000000003        2.5104557724337657     
   4.0000000000000000        92.000000000000000        2.5115525410800750     
   4.0000000000000000        92.800000000000011        2.5141306254321161     
   4.0000000000000000        93.600000000000009        2.5125906605720298     
   4.0000000000000000        94.400000000000006        2.5126302875274273     
   4.0000000000000000        95.200000000000003        2.5184735031215819     
   4.0000000000000000        96.000000000000000        2.5063742661530704     
   4.0000000000000000        96.800000000000011        2.5051167445752931     
   4.0000000000000000        97.600000000000009        2.5046273816590716     
   4.0000000000000000        98.400000000000006        2.5041011206697896     
   4.0000000000000000        99.200000000000003        2.5057886145714554     
   4.0000000000000000        100.00000000000000        2.5112123480032844     
   4.0000000000000000        100.80000000000001        2.5073341469006380     
   4.0000000000000000        101.60000000000001        2.5005625059240515     
   4.0000000000000000        102.40000000000001        2.5077114120523638     

   4.8000000000000007       0.80000000000000004        2.5182209490845531     
   4.8000000000000007        1.6000000000000001        2.5017257618000883     
   4.8000000000000007        2.4000000000000004        2.5095851151368329     
   4.8000000000000007        3.2000000000000002        2.5148393471709292     
   4.8000000000000007        4.0000000000000000        2.5082392534312148     
   4.8000000000000007        4.8000000000000007        2.5075081729921060     
   4.8000000000000007        5.6000000000000005        2.5102016100616944     
   4.8000000000000007        6.4000000000000004        2.5052235006797128     
   4.8000000000000007        7.2000000000000002        2.5075636584426984     
   4.8000000000000007        8.0000000000000000        2.5145463892037876     
   4.8000000000000007        8.8000000000000007        2.5154705502655998     
   4.8000000000000007        9.6000000000000014        2.5209504337572683     
   4.8000000000000007        10.400000000000000        2.5039750668411651     
   4.8000000000000007        11.200000000000001        2.5081520909169885     
   4.8000000000000007        12.000000000000000        2.5212916645947741     
   4.8000000000000007        12.800000000000001        2.5129447094927624     
   4.8000000000000007        13.600000000000001        2.5100612289728650     
   4.8000000000000007        14.400000000000000        2.5077026504315856     
   4.8000000000000007        15.200000000000001        2.5087414625514826     
   4.8000000000000007        16.000000000000000        2.5122899111832853     
   4.8000000000000007        16.800000000000001        2.5081458761121609     
   4.8000000000000007        17.600000000000001        2.5102823039477329     
   4.8000000000000007        18.400000000000002        2.5039119877026730     
   4.8000000000000007        19.200000000000003        2.5021749719126820     
   4.8000000000000007        20.000000000000000        2.4966190727124622     
   4.8000000000000007        20.800000000000001        2.5214550819800068     
   4.8000000000000007        21.600000000000001        2.5037947950082620     
   4.8000000000000007        22.400000000000002        2.5053747741147139     
   4.8000000000000007        23.200000000000003        2.5053738789902442     
   4.8000000000000007        24.000000000000000        2.5062166726407336     
   4.8000000000000007        24.800000000000001        2.5116911325256721     
   4.8000000000000007        25.600000000000001        2.5075902983643203     
   4.8000000000000007        26.400000000000002        2.5025380908293355     
   4.8000000000000007        27.200000000000003        2.5137869113515148     
   4.8000000000000007        28.000000000000000        2.5140809063622598     
   4.8000000000000007        28.800000000000001        2.6669345963075637     
   4.8000000000000007        29.600000000000001        2.9408481414735941     
   4.8000000000000007        30.400000000000002        3.5005757604837653     
   4.8000000000000007        31.200000000000003        3.5011551884586729     
   4.8000000000000007        32.000000000000000        3.5163774849687823     
   4.8000000000000007        32.800000000000004        3.5075994435812574     
   4.8000000000000007        33.600000000000001        3.5151578109961497     
   4.8000000000000007        34.399999999999999        3.5014988655574801     
   4.8000000000000007        35.200000000000003        2.7638946568774121     
   4.8000000000000007        36.000000000000000        2.5114861369792774     
   4.8000000000000007        36.800000000000004        2.5094131527554473     
   4.8000000000000007        37.600000000000001        2.5059969982915820     
   4.8000000000000007        38.400000000000006        2.5040131054063552     
   4.8000000000000007        39.200000000000003        2.5033689130309296     
   4.8000000000000007        40.000000000000000        2.5036210584309218     
   4.8000000000000007        40.800000000000004        2.5040601056912384     
   4.8000000000000007        41.600000000000001        2.5049101667375830     
   4.8000000000000007        42.400000000000006        2.6355288725884982     
   4.8000000000000007        43.200000000000003        2.9395103233298987     
   4.8000000000000007        44.000000000000000        3.5063498809654732     
   4.8000000000000007        44.800000000000004        3.5008538764973527     
   4.8000000000000007        45.600000000000001        3.5043958234500714     
   4.8000000000000007        46.400000000000006        3.5057849508123518     
   4.8000000000000007        47.200000000000003        3.5067474953773501     
   4.8000000000000007        48.000000000000000        3.5039402231582892     
   4.8000000000000007        48.800000000000004        3.4972397504718939     
   4.8000000000000007        49.600000000000001        3.5165514583451642     
   4.8000000000000007        50.400000000000006        3.5129163760671496     
   4.8000000000000007        51.200000000000003        3.5125506051360991     
   4.8000000000000007        52.000000000000000        3.5111077939815978     
   4.8000000000000007        52.800000000000004        3.5090410276262007     
   4.8000000000000007        53.600000000000001        3.5061179286171353     
   4.8000000000000007        54.400000000000006        3.5074894253789330     
   4.8000000000000007        55.200000000000003        3.5000726433603950     
   4.8000000000000007        56.000000000000000        3.5158202538754608     
   4.8000000000000007        56.800000000000004        3.5074599405004028     
   4.8000000000000007        57.600000000000001        3.5057708732263917     
   4.8000000000000007        58.400000000000006        3.5041521068721324     
   4.8000000000000007        59.200000000000003        3.5218777047133587     
   4.8000000000000007        60.000000000000000        3.5026674996790592     
   4.8000000000000007        60.800000000000004        2.8643918572618152     
   4.8000000000000007        61.600000000000001        2.5322056204277685     
   4.8000000000000007        62.400000000000006        2.5120681661336981     
   4.8000000000000007        63.200000000000003        2.5060505297795239     
   4.8000000000000007        64.000000000000000        2.5079953059032452     
   4.8000000000000007        64.799999999999997        2.5065545682297374     
   4.8000000000000007        65.600000000000009        2.5077957510169453     
   4.8000000000000007        66.400000000000006        2.5143327342055004     
   4.8000000000000007        67.200000000000003        2.5079183996268086     
   4.8000000000000007        68.000000000000000        2.5054801310308323     
   4.8000000000000007        68.799999999999997        2.5100674909818315     
   4.8000000000000007        69.600000000000009        2.5126990369364370     
   4.8000000000000007        70.400000000000006        2.8450901202000307     
   4.8000000000000007        71.200000000000003        3.4981678931810536     
   4.8000000000000007        72.000000000000000        3.5056746604387872     
   4.8000000000000007        72.799999999999997        3.5007717610033642     
   4.8000000000000007        73.600000000000009        3.4998967390474087     
   4.8000000000000007        74.400000000000006        3.5082069013378212     
   4.8000000000000007        75.200000000000003        3.5065148143906573     
   4.8000000000000007        76.000000000000000        3.5054446521497620     
   4.8000000000000007        76.800000000000011        3.5058955807178829     
   4.8000000000000007        77.600000000000009        3.5072601290429479     
   4.8000000000000007        78.400000000000006        3.5100464949768919     
   4.8000000000000007        79.200000000000003        3.5130479117612716     
   4.8000000000000007        80.000000000000000        3.5112196813528498     
   4.8000000000000007        80.800000000000011        3.5072903151004535     
   4.8000000000000007        81.600000000000009        3.5020065069597863     
   4.8000000000000007        82.400000000000006        3.5048594403102711     
   4.8000000000000007        83.200000000000003        3.5081632961444331     
   4.8000000000000007        84.000000000000000        3.5041751422196610     
   4.8000000000000007        84.800000000000011        3.5113005904479584     
   4.8000000000000007        85.600000000000009        3.5083638046946617     
   4.8000000000000007        86.400000000000006        2.8173976349848804     
   4.8000000000000007        87.200000000000003        2.5125850079625875     
   4.8000000000000007        88.000000000000000        2.5209188385082477     
   4.8000000000000007        88.800000000000011        2.5134039182555408     
   4.8000000000000007        89.600000000000009        2.5134718932354869     
   4.8000000000000007        90.400000000000006        2.5160628690026354     
   4.8000000000000007        91.200000000000003        2.5023912678805269     
   4.8000000000000007        92.000000000000000        2.5005491717294883     
   4.8000000000000007        92.800000000000011        2.5026932502387340     
   4.8000000000000007        93.600000000000009        2.5052552888627346     
   4.8000000000000007        94.400000000000006        2.5055534733720748     
   4.8000000000000007        95.200000000000003        2.5094281342815670     
   4.8000000000000007        96.000000000000000        2.5039215598053683     
   4.8000000000000007        96.800000000000011        2.5094706746372517     
   4.8000000000000007        97.600000000000009        2.5109285424670023     
   4.8000000000000007        98.400000000000006        2.5110379970789589     
   4.8000000000000007        99.200000000000003        2.5205134647553447     
   4.8000000000000007        100.00000000000000        2.5034391099965760     
   4.8000000000000007        100.80000000000001        2.5138551162809017     
   4.8000000000000007        101.60000000000001        2.5122220712175367     
   4.8000000000000007        102.40000000000001        2.5137577509244404     

   5.6000000000000005       0.80000000000000004        2.5080177343446564     
   5.6000000000000005        1.6000000000000001        2.5113898699832733     
   5.6000000000000005        2.4000000000000004        2.5129922605537707     
   5.6000000000000005        3.2000000000000002        2.5171336280395695     
   5.6000000000000005        4.0000000000000000        2.5084918386151243     
   5.6000000000000005        4.8000000000000007        2.5069057766473510     
   5.6000000000000005        5.6000000000000005        2.5117290750214196     
   5.6000000000000005        6.4000000000000004        2.5084229601710031     
   5.6000000000000005        7.2000000000000002        2.5075343286798764     
   5.6000000000000005        8.0000000000000000        2.5190418402005106     
   5.6000000000000005        8.8000000000000007        2.5116040346612465     
   5.6000000000000005        9.6000000000000014        2.5253004022166818     
   5.6000000000000005        10.400000000000000        2.5308644295263112     
   5.6000000000000005        11.200000000000001        2.5234906649372748     
   5.6000000000000005        12.000000000000000        2.5091187103504584     
   5.6000000000000005        12.800000000000001        2.5060172314984883     
   5.6000000000000005        13.600000000000001        2.5197642003213878     
   5.6000000000000005        14.400000000000000        2.5128933431065028     
   5.6000000000000005        15.200000000000001        2.5115992911711857     
   5.6000000000000005        16.000000000000000        2.5027665824276499     
   5.6000000000000005        16.800000000000001        2.5022265224063229     
   5.6000000000000005        17.600000000000001        2.5209598494073644     
   5.6000000000000005        18.400000000000002        2.5136884796521066     
   5.6000000000000005        19.200000000000003        2.5134224730849080     
   5.6000000000000005        20.000000000000000        2.5140059586970258     
   5.6000000000000005        20.800000000000001        2.5152581926612183     
   5.6000000000000005        21.600000000000001        2.5070691099844886     
   5.6000000000000005        22.400000000000002        2.5054040360292262     
   5.6000000000000005        23.200000000000003        2.5077051497989826     
   5.6000000000000005        24.000000000000000        2.5073681163030019     
   5.6000000000000005        24.800000000000001        2.5052293879438925     
   5.6000000000000005        25.600000000000001        2.5050319272552275     
   5.6000000000000005        26.400000000000002        2.5069070025735321     
   5.6000000000000005        27.200000000000003        2.5153782769668864     
   5.6000000000000005        28.000000000000000        2.6316470819797582     
   5.6000000000000005        28.800000000000001        2.9385419516866702     
   5.6000000000000005        29.600000000000001        3.5078169963458294     
   5.6000000000000005        30.400000000000002        3.5016995763053229     
   5.6000000000000005        31.200000000000003        3.5079411754852803     
   5.6000000000000005        32.000000000000000        3.5068645411763053     
   5.6000000000000005        32.800000000000004        3.5029473084270930     
   5.6000000000000005        33.600000000000001        3.4991906608430647     
   5.6000000000000005        34.399999999999999        3.5140882094948407     
   5.6000000000000005        35.200000000000003        2.8665085822880334     
   5.6000000000000005        36.000000000000000        2.5430060120306139     
   5.6000000000000005        36.800000000000004        2.5065144562217183     
   5.6000000000000005        37.600000000000001        2.5058221914823080     
   5.6000000000000005        38.400000000000006        2.5058932176166979     
   5.6000000000000005        39.200000000000003        2.5049432460865413     
   5.6000000000000005        40.000000000000000        2.5053121854093563     
   5.6000000000000005        40.800000000000004        2.5080569325797049     
   5.6000000000000005        41.600000000000001        2.5155292655091315     
   5.6000000000000005        42.400000000000006        2.7877797059225609     
   5.6000000000000005        43.200000000000003        3.4896816459183926     
   5.6000000000000005        44.000000000000000        3.5186847211736461     
   5.6000000000000005        44.800000000000004        3.5071414651927402     
   5.6000000000000005        45.600000000000001        3.5066076515361533     
   5.6000000000000005        46.400000000000006        3.5072561468744810     
   5.6000000000000005        47.200000000000003        3.5075229960899295     
   5.6000000000000005        48.000000000000000        3.5065510010514656     
   5.6000000000000005        48.800000000000004        3.5043906471187878     
   5.6000000000000005        49.600000000000001        3.5011978037594940     
   5.6000000000000005        50.400000000000006        3.4992092570643605     
   5.6000000000000005        51.200000000000003        3.5006087125851684     
   5.6000000000000005        52.000000000000000        3.5023287267242784     
   5.6000000000000005        52.800000000000004        3.5017731616869492     
   5.6000000000000005        53.600000000000001        3.5111274654368154     
   5.6000000000000005        54.400000000000006        3.5067009601094679     
   5.6000000000000005        55.200000000000003        3.5045694053729242     
   5.6000000000000005        56.000000000000000        3.4987307555321840     
   5.6000000000000005        56.800000000000004        3.5154267328712319     
   5.6000000000000005        57.600000000000001        3.5138894075906770     
   5.6000000000000005        58.400000000000006        3.5119982655022000     
   5.6000000000000005        59.200000000000003        3.5063235671605022     
   5.6000000000000005        60.000000000000000        3.4968867410036073     
   5.6000000000000005        60.800000000000004        2.8863628601040201     
   5.6000000000000005        61.600000000000001        2.5471468623925455     
   5.6000000000000005        62.400000000000006        2.5162548804038489     
   5.6000000000000005        63.200000000000003        2.5064967718995343     
   5.6000000000000005        64.000000000000000        2.5074781936627799     
   5.6000000000000005        64.799999999999997        2.5085649408376409     
   5.6000000000000005        65.600000000000009        2.5051056572794490     
   5.6000000000000005        66.400000000000006        2.5145194547863285     
   5.6000000000000005        67.200000000000003        2.5082419313797502     
   5.6000000000000005        68.000000000000000        2.5084852340933512     
   5.6000000000000005        68.799999999999997        2.5194176681657341     
   5.6000000000000005        69.600000000000009        2.5269991589883296     
   5.6000000000000005        70.400000000000006        2.8632390766223765     
   5.6000000000000005        71.200000000000003        3.5011831040312482     
   5.6000000000000005        72.000000000000000        3.4965066423303028     
   5.6000000000000005        72.799999999999997        3.5157186598654118     
   5.6000000000000005        73.600000000000009        3.5103363033146646     
   5.6000000000000005        74.400000000000006        3.5163072281006733     
   5.6000000000000005        75.200000000000003        3.5033142771766550     
   5.6000000000000005        76.000000000000000        3.5034172182913190     
   5.6000000000000005        76.800000000000011        3.5056392639269394     
   5.6000000000000005        77.600000000000009        3.5106664450901643     
   5.6000000000000005        78.400000000000006        3.5163595303528661     
   5.6000000000000005        79.200000000000003        3.5026799657512111     
   5.6000000000000005        80.000000000000000        3.5080505839255203     
   5.6000000000000005        80.800000000000011        3.4974998143584406     
   5.6000000000000005        81.600000000000009        3.5181100764685951     
   5.6000000000000005        82.400000000000006        3.4954427302378606     
   5.6000000000000005        83.200000000000003        3.5024457015188712     
   5.6000000000000005        84.000000000000000        3.5023674686613750     
   5.6000000000000005        84.800000000000011        3.5101576950716882     
   5.6000000000000005        85.600000000000009        3.5057104070947527     
   5.6000000000000005        86.400000000000006        2.8242422972424883     
   5.6000000000000005        87.200000000000003        2.5037488582083767     
   5.6000000000000005        88.000000000000000        2.5076116025838746     
   5.6000000000000005        88.800000000000011        2.5031424518229448     
   5.6000000000000005        89.600000000000009        2.5004498421313364     
   5.6000000000000005        90.400000000000006        2.5023530519279511     
   5.6000000000000005        91.200000000000003        2.5013891758928222     
   5.6000000000000005        92.000000000000000        2.5225406512551389     
   5.6000000000000005        92.800000000000011        2.4974914078583024     
   5.6000000000000005        93.600000000000009        2.5065586809705862     
   5.6000000000000005        94.400000000000006        2.5146643893788920     
   5.6000000000000005        95.200000000000003        2.5066756402885346     
   5.6000000000000005        96.000000000000000        2.5059034050796436     
   5.6000000000000005        96.800000000000011        2.5098685062907484     
   5.6000000000000005        97.600000000000009        2.5096044936042721     
   5.6000000000000005        98.400000000000006        2.5139960782637232     
   5.6000000000000005        99.200000000000003        2.5213634558170206     
   5.6000000000000005        100.00000000000000        2.5067998099368833     
   5.6000000000000005        100.80000000000001        2.5036040753091457     
   5.6000000000000005        101.60000000000001        2.5054963447598002     
   5.6000000000000005        102.40000000000001        2.5058386557813437     

   6.4000000000000004       0.80000000000000004        2.5057672511113016     
   6.4000000000000004        1.6000000000000001        2.5027491991035800     
   6.4000000000000004        2.4000000000000004        2.5040648322310539     
   6.4000000000000004        3.2000000000000002        2.5071850626687886     
   6.4000000000000004        4.0000000000000000        2.5099501541650708     
   6.4000000000000004        4.8000000000000007        2.5059451892304954     
   6.4000000000000004        5.6000000000000005        2.5132147466153349     
   6.4000000000000004        6.4000000000000004        2.5167134447892310     
   6.4000000000000004        7.2000000000000002        2.5042149216781824     
   6.4000000000000004        8.0000000000000000        2.5312441998734267     
   6.4000000000000004        8.8000000000000007        2.5631984718140499     
   6.4000000000000004        9.6000000000000014        2.5889662011738412     
   6.4000000000000004        10.400000000000000        2.5982142557644439     
   6.4000000000000004        11.200000000000001        2.5883568176431049     
   6.4000000000000004        12.000000000000000        2.5648390739338693     
   6.4000000000000004        12.800000000000001        2.5346128333413178     
   6.4000000000000004        13.600000000000001        2.5064523217312003     
   6.4000000000000004        14.400000000000000        2.4985498768202068     
   6.4000000000000004        15.200000000000001        2.5220673874925503     
   6.4000000000000004        16.000000000000000        2.5127334996323469     
   6.4000000000000004        16.800000000000001        2.5097148664010702     
   6.4000000000000004        17.600000000000001        2.5125116788246977     
   6.4000000000000004        18.400000000000002        2.5068730591756330     
   6.4000000000000004        19.200000000000003        2.5070378851524753     
   6.4000000000000004        20.000000000000000        2.5069702146663357     
   6.4000000000000004        20.800000000000001        2.5067675919282779     
   6.4000000000000004        21.600000000000001        2.5155043349973933     
   6.4000000000000004        22.400000000000002        2.5103927139823523     
   6.4000000000000004        23.200000000000003        2.5052783734731459     
   6.4000000000000004        24.000000000000000        2.5052866387587391     
   6.4000000000000004        24.800000000000001        2.5059037733605658     
   6.4000000000000004        25.600000000000001        2.5103827857905894     
   6.4000000000000004        26.400000000000002        2.5175324297926216     
   6.4000000000000004        27.200000000000003        2.5131447916386667     
   6.4000000000000004        28.000000000000000        2.7883342717945063     
   6.4000000000000004        28.800000000000001        3.5158696648744487     
   6.4000000000000004        29.600000000000001        3.5019291694644057     
   6.4000000000000004        30.400000000000002        3.5084646194490170     
   6.4000000000000004        31.200000000000003        3.5064980554490432     
   6.4000000000000004        32.000000000000000        3.5062721262360896     
   6.4000000000000004        32.800000000000004        3.5037275595186936     
   6.4000000000000004        33.600000000000001        3.5036858548649090     
   6.4000000000000004        34.399999999999999        3.4961792370592266     
   6.4000000000000004        35.200000000000003        2.8922676243226384     
   6.4000000000000004        36.000000000000000        2.5598346999648038     
   6.4000000000000004        36.800000000000004        2.5092725839999792     
   6.4000000000000004        37.600000000000001        2.5078744787306624     
   6.4000000000000004        38.400000000000006        2.5076510846172786     
   6.4000000000000004        39.200000000000003        2.5066192359260340     
   6.4000000000000004        40.000000000000000        2.5059660825606334     
   6.4000000000000004        40.800000000000004        2.5061598634605717     
   6.4000000000000004        41.600000000000001        2.5432385738533654     
   6.4000000000000004        42.400000000000006        2.8666887455362460     
   6.4000000000000004        43.200000000000003        3.5121072214427866     
   6.4000000000000004        44.000000000000000        3.5076753401125123     
   6.4000000000000004        44.800000000000004        3.5079391113180440     
   6.4000000000000004        45.600000000000001        3.5094137028651371     
   6.4000000000000004        46.400000000000006        3.5077347455176842     
   6.4000000000000004        47.200000000000003        3.5071529526712171     
   6.4000000000000004        48.000000000000000        3.5073455369756759     
   6.4000000000000004        48.800000000000004        3.5061784102710103     
   6.4000000000000004        49.600000000000001        3.5082842662771609     
   6.4000000000000004        50.400000000000006        3.5084896710912212     
   6.4000000000000004        51.200000000000003        3.5074910385611933     
   6.4000000000000004        52.000000000000000        3.5072346010309237     
   6.4000000000000004        52.800000000000004        3.5076710132088245     
   6.4000000000000004        53.600000000000001        3.5162743240105025     
   6.4000000000000004        54.400000000000006        3.5132189312615578     
   6.4000000000000004        55.200000000000003        3.5127510118581986     
   6.4000000000000004        56.000000000000000        3.5097759172103955     
   6.4000000000000004        56.800000000000004        3.5049201039346922     
   6.4000000000000004        57.600000000000001        3.5029225261998396     
   6.4000000000000004        58.400000000000006        3.5036897913090819     
   6.4000000000000004        59.200000000000003        3.5053220790135553     
   6.4000000000000004        60.000000000000000        3.5034125769113778     
   6.4000000000000004        60.800000000000004        2.8935218551844955     
   6.4000000000000004        61.600000000000001        2.5529806750231563     
   6.4000000000000004        62.400000000000006        2.5176645449114683     
   6.4000000000000004        63.200000000000003        2.5023902151200366     
   6.4000000000000004        64.000000000000000        2.5056583079184005     
   6.4000000000000004        64.799999999999997        2.5085684103866694     
   6.4000000000000004        65.600000000000009        2.5077187295452554     
   6.4000000000000004        66.400000000000006        2.5073102537791048     
   6.4000000000000004        67.200000000000003        2.5177292872507389     
   6.4000000000000004        68.000000000000000        2.5186390333042343     
   6.4000000000000004        68.799999999999997        2.4980242006370741     
   6.4000000000000004        69.600000000000009        2.5348840479981671     
   6.4000000000000004        70.400000000000006        2.8665090785132508     
   6.4000000000000004        71.200000000000003        3.5034718857659763     
   6.4000000000000004        72.000000000000000        3.5133716557376715     
   6.4000000000000004        72.799999999999997        3.5063445183198692     
   6.4000000000000004        73.600000000000009        3.5029896852952787     
   6.4000000000000004        74.400000000000006        3.5062492804535697     
   6.4000000000000004        75.200000000000003        3.5109228516298989     
   6.4000000000000004        76.000000000000000        3.5120910796784823     
   6.4000000000000004        76.800000000000011        3.5144650701901226     
   6.4000000000000004        77.600000000000009        3.4971767637560758     
   6.4000000000000004        78.400000000000006        3.5086119475074034     
   6.4000000000000004        79.200000000000003        3.5007419394236368     
   6.4000000000000004        80.000000000000000        3.5014184300478162     
   6.4000000000000004        80.800000000000011        3.5152290894633009     
   6.4000000000000004        81.600000000000009        3.5089283415455030     
   6.4000000000000004        82.400000000000006        3.5109943381332829     
   6.4000000000000004        83.200000000000003        3.5193445154179752     
   6.4000000000000004        84.000000000000000        3.4976708390015374     
   6.4000000000000004        84.800000000000011        3.5084311571088445     
   6.4000000000000004        85.600000000000009        3.5168823017974020     
   6.4000000000000004        86.400000000000006        2.8563856303323787     
   6.4000000000000004        87.200000000000003        2.5294738265076049     
   6.4000000000000004        88.000000000000000        2.5076912264812909     
   6.4000000000000004        88.800000000000011        2.5058321355272253     
   6.4000000000000004        89.600000000000009        2.5192918413697458     
   6.4000000000000004        90.400000000000006        2.5169310445727859     
   6.4000000000000004        91.200000000000003        2.5140456728647029     
   6.4000000000000004        92.000000000000000        2.5105040843090429     
   6.4000000000000004        92.800000000000011        2.5203345158970163     
   6.4000000000000004        93.600000000000009        2.5031587069381618     
   6.4000000000000004        94.400000000000006        2.5183875448732551     
   6.4000000000000004        95.200000000000003        2.5095462749276085     
   6.4000000000000004        96.000000000000000        2.5069901863534363     
   6.4000000000000004        96.800000000000011        2.5135151339531632     
   6.4000000000000004        97.600000000000009        2.5107235859912049     
   6.4000000000000004        98.400000000000006        2.5068339428939872     
   6.4000000000000004        99.200000000000003        2.5136124381969198     
   6.4000000000000004        100.00000000000000        2.5006763615745164     
   6.4000000000000004        100.80000000000001        2.5040774873347900     
   6.4000000000000004        101.60000000000001        2.5049107929574719     
   6.4000000000000004        102.40000000000001        2.5059613664874663     

   7.2000000000000002       0.80000000000000004        2.5050755504003925     
   7.2000000000000002        1.6000000000000001        2.5053862948054522     
   7.2000000000000002        2.4000000000000004        2.5055525339116613     
   7.2000000000000002        3.2000000000000002        2.5084726939320205     
   7.2000000000000002        4.0000000000000000        2.5108015349164048     
   7.2000000000000002        4.8000000000000007        2.5064031608325523     
   7.2000000000000002        5.6000000000000005        2.5178777619326573     
   7.2000000000000002        6.4000000000000004        2.5057090154179611     
   7.2000000000000002        7.2000000000000002        2.5346086831276025     
   7.2000000000000002        8.0000000000000000        2.5836276431346294     
   7.2000000000000002        8.8000000000000007        2.6350502798545818     
   7.2000000000000002        9.6000000000000014        2.6730396953055791     
   7.2000000000000002        10.400000000000000        2.6885772093901963     
   7.2000000000000002        11.200000000000001        2.6779883254600589     
   7.2000000000000002        12.000000000000000        2.6450437401300286     
   7.2000000000000002        12.800000000000001        2.6004365765288466     
   7.2000000000000002        13.600000000000001        2.5508226322126877     
   7.2000000000000002        14.400000000000000        2.5141107967668965     
   7.2000000000000002        15.200000000000001        2.4982935404953621     
   7.2000000000000002        16.000000000000000        2.5114983727137106     
   7.2000000000000002        16.800000000000001        2.5075561664233850     
   7.2000000000000002        17.600000000000001        2.5105072364893353     
   7.2000000000000002        18.400000000000002        2.5072041237435507     
   7.2000000000000002        19.200000000000003        2.5058526088110118     
   7.2000000000000002        20.000000000000000        2.5056241648510178     
   7.2000000000000002        20.800000000000001        2.5057497153994310     
   7.2000000000000002        21.600000000000001        2.5055029776900986     
   7.2000000000000002        22.400000000000002        2.5167056786865745     
   7.2000000000000002        23.200000000000003        2.5080214971429360     
   7.2000000000000002        24.000000000000000        2.5081707150042645     
   7.2000000000000002        24.800000000000001        2.5087796010369252     
   7.2000000000000002        25.600000000000001        2.5080688299640768     
   7.2000000000000002        26.400000000000002        2.5021284827692365     
   7.2000000000000002        27.200000000000003        2.5480561750278303     
   7.2000000000000002        28.000000000000000        2.8735892743979252     
   7.2000000000000002        28.800000000000001        3.5085963438356256     
   7.2000000000000002        29.600000000000001        3.5072706741832040     
   7.2000000000000002        30.400000000000002        3.5067341474481375     
   7.2000000000000002        31.200000000000003        3.5039984795771177     
   7.2000000000000002        32.000000000000000        3.5048077092855627     
   7.2000000000000002        32.800000000000004        3.5047135944174324     
   7.2000000000000002        33.600000000000001        3.5033404694623487     
   7.2000000000000002        34.399999999999999        3.5114659779206772     
   7.2000000000000002        35.200000000000003        2.8954642095768803     
   7.2000000000000002        36.000000000000000        2.5640038655047372     
   7.2000000000000002        36.800000000000004        2.5181585445657708     
   7.2000000000000002        37.600000000000001        2.5080833700961147     
   7.2000000000000002        38.400000000000006        2.5082044634488976     
   7.2000000000000002        39.200000000000003        2.5071814689185090     
   7.2000000000000002        40.000000000000000        2.5062535721825991     
   7.2000000000000002        40.800000000000004        2.5115014244336420     
   7.2000000000000002        41.600000000000001        2.5593151193683386     
   7.2000000000000002        42.400000000000006        2.8863729876023485     
   7.2000000000000002        43.200000000000003        3.5134576350621876     
   7.2000000000000002        44.000000000000000        3.5147860803899045     
   7.2000000000000002        44.800000000000004        3.5139699219343772     
   7.2000000000000002        45.600000000000001        3.5109235100943357     
   7.2000000000000002        46.400000000000006        3.5108183531842778     
   7.2000000000000002        47.200000000000003        3.5106177225241018     
   7.2000000000000002        48.000000000000000        3.5044383128852665     
   7.2000000000000002        48.800000000000004        3.5049625381407097     
   7.2000000000000002        49.600000000000001        3.5113619248140626     
   7.2000000000000002        50.400000000000006        3.5127195886319926     
   7.2000000000000002        51.200000000000003        3.5123017595888175     
   7.2000000000000002        52.000000000000000        3.5165794237815877     
   7.2000000000000002        52.800000000000004        3.4958344721864014     
   7.2000000000000002        53.600000000000001        3.5002880276329043     
   7.2000000000000002        54.400000000000006        3.5036476471477123     
   7.2000000000000002        55.200000000000003        3.5043765135299445     
   7.2000000000000002        56.000000000000000        3.5052547694256946     
   7.2000000000000002        56.800000000000004        3.5033735049625028     
   7.2000000000000002        57.600000000000001        3.5062020657807222     
   7.2000000000000002        58.400000000000006        3.5106347648579304     
   7.2000000000000002        59.200000000000003        3.5111552887216102     
   7.2000000000000002        60.000000000000000        3.5129715014448393     
   7.2000000000000002        60.800000000000004        2.8968573573152803     
   7.2000000000000002        61.600000000000001        2.5577944272070186     
   7.2000000000000002        62.400000000000006        2.5225975171070130     
   7.2000000000000002        63.200000000000003        2.5025549153261584     
   7.2000000000000002        64.000000000000000        2.5038425555586850     
   7.2000000000000002        64.799999999999997        2.5064003392156562     
   7.2000000000000002        65.600000000000009        2.5097594927280120     
   7.2000000000000002        66.400000000000006        2.5155597070457434     
   7.2000000000000002        67.200000000000003        2.5047667178677835     
   7.2000000000000002        68.000000000000000        2.5060634984865944     
   7.2000000000000002        68.799999999999997        2.5159376356471794     
   7.2000000000000002        69.600000000000009        2.5368811980267192     
   7.2000000000000002        70.400000000000006        2.8684937812934099     
   7.2000000000000002        71.200000000000003        3.5097933651480679     
   7.2000000000000002        72.000000000000000        3.5091295589890565     
   7.2000000000000002        72.799999999999997        3.5047371806032790     
   7.2000000000000002        73.600000000000009        3.5036471542069161     
   7.2000000000000002        74.400000000000006        3.5058160990148077     
   7.2000000000000002        75.200000000000003        3.5054755962846729     
   7.2000000000000002        76.000000000000000        3.5059128883727326     
   7.2000000000000002        76.800000000000011        3.5065273457177715     
   7.2000000000000002        77.600000000000009        3.5165300065165868     
   7.2000000000000002        78.400000000000006        3.5024015501873746     
   7.2000000000000002        79.200000000000003        3.5077566284139379     
   7.2000000000000002        80.000000000000000        3.5174391316806384     
   7.2000000000000002        80.800000000000011        3.5080557221582942     
   7.2000000000000002        81.600000000000009        3.5059943990982241     
   7.2000000000000002        82.400000000000006        3.5064747910287815     
   7.2000000000000002        83.200000000000003        3.5139264330095821     
   7.2000000000000002        84.000000000000000        3.4985663335113908     
   7.2000000000000002        84.800000000000011        3.5087394366567537     
   7.2000000000000002        85.600000000000009        3.5039518082078378     
   7.2000000000000002        86.400000000000006        2.9804396414377794     
   7.2000000000000002        87.200000000000003        2.6241564231407164     
   7.2000000000000002        88.000000000000000        2.5034740865861309     
   7.2000000000000002        88.800000000000011        2.5051134883372796     
   7.2000000000000002        89.600000000000009        2.5151779764757713     
   7.2000000000000002        90.400000000000006        2.5089067008999661     
   7.2000000000000002        91.200000000000003        2.5083902442086949     
   7.2000000000000002        92.000000000000000        2.5058683858733883     
   7.2000000000000002        92.800000000000011        2.5108020904064281     
   7.2000000000000002        93.600000000000009        2.4991335708636795     
   7.2000000000000002        94.400000000000006        2.5012360082332896     
   7.2000000000000002        95.200000000000003        2.5036626395996056     
   7.2000000000000002        96.000000000000000        2.5057632124878255     
   7.2000000000000002        96.800000000000011        2.5062484672583838     
   7.2000000000000002        97.600000000000009        2.5127915628242388     
   7.2000000000000002        98.400000000000006        2.5087498313870102     
   7.2000000000000002        99.200000000000003        2.5168098994797514     
   7.2000000000000002        100.00000000000000        2.4924277116520983     
   7.2000000000000002        100.80000000000001        2.5024578349246638     
   7.2000000000000002        101.60000000000001        2.5032809413343031     
   7.2000000000000002        102.40000000000001        2.5043703074579735     

   8.0000000000000000       0.80000000000000004        2.5051935351833525     
   8.0000000000000000        1.6000000000000001        2.5057476693003093     
   8.0000000000000000        2.4000000000000004        2.5079328183247207     
   8.0000000000000000        3.2000000000000002        2.5104047437504509     
   8.0000000000000000        4.0000000000000000        2.5102863161237270     
   8.0000000000000000        4.8000000000000007        2.5063233450211566     
   8.0000000000000000        5.6000000000000005        2.5144161288485574     
   8.0000000000000000        6.4000000000000004        2.5162784941394052     
   8.0000000000000000        7.2000000000000002        2.5691373435335905     
   8.0000000000000000        8.0000000000000000        2.6379826430214646     
   8.0000000000000000        8.8000000000000007        2.7044342994970081     
   8.0000000000000000        9.6000000000000014        2.7533937869335001     
   8.0000000000000000        10.400000000000000        2.7751926331503975     
   8.0000000000000000        11.200000000000001        2.7685191239361262     
   8.0000000000000000        12.000000000000000        2.7346948731894583     
   8.0000000000000000        12.800000000000001        2.6805407686282092     
   8.0000000000000000        13.600000000000001        2.6162357311448878     
   8.0000000000000000        14.400000000000000        2.5565652421906502     
   8.0000000000000000        15.200000000000001        2.5090282828673605     
   8.0000000000000000        16.000000000000000        2.5222648402402443     
   8.0000000000000000        16.800000000000001        2.5070584598000871     
   8.0000000000000000        17.600000000000001        2.5105679415165474     
   8.0000000000000000        18.400000000000002        2.5081551363547114     
   8.0000000000000000        19.200000000000003        2.5067513011672764     
   8.0000000000000000        20.000000000000000        2.5057009108656048     
   8.0000000000000000        20.800000000000001        2.5058861527307781     
   8.0000000000000000        21.600000000000001        2.5067794243858228     
   8.0000000000000000        22.400000000000002        2.5163146193859811     
   8.0000000000000000        23.200000000000003        2.5107626596791786     
   8.0000000000000000        24.000000000000000        2.5074260793377463     
   8.0000000000000000        24.800000000000001        2.5066990616156204     
   8.0000000000000000        25.600000000000001        2.5072703465755759     
   8.0000000000000000        26.400000000000002        2.5119965624087857     
   8.0000000000000000        27.200000000000003        2.5615027294475801     
   8.0000000000000000        28.000000000000000        2.8897043555633166     
   8.0000000000000000        28.800000000000001        3.4982336996713532     
   8.0000000000000000        29.600000000000001        3.5077436671219906     
   8.0000000000000000        30.400000000000002        3.5059701795597227     
   8.0000000000000000        31.200000000000003        3.5074996283950473     
   8.0000000000000000        32.000000000000000        3.5063978511093721     
   8.0000000000000000        32.800000000000004        3.5065117925662381     
   8.0000000000000000        33.600000000000001        3.5041753159927458     
   8.0000000000000000        34.399999999999999        3.5138361880817688     
   8.0000000000000000        35.200000000000003        2.8912816770207703     
   8.0000000000000000        36.000000000000000        2.5597154113635807     
   8.0000000000000000        36.800000000000004        2.5128563712066758     
   8.0000000000000000        37.600000000000001        2.5062606556132208     
   8.0000000000000000        38.400000000000006        2.5060560421279772     
   8.0000000000000000        39.200000000000003        2.5059502129909994     
   8.0000000000000000        40.000000000000000        2.5059474447098999     
   8.0000000000000000        40.800000000000004        2.5155947356948216     
   8.0000000000000000        41.600000000000001        2.5661419157829859     
   8.0000000000000000        42.400000000000006        2.8977028516923760     
   8.0000000000000000        43.200000000000003        3.5010431225640639     
   8.0000000000000000        44.000000000000000        3.5037337172400194     
   8.0000000000000000        44.800000000000004        3.5065760188182136     
   8.0000000000000000        45.600000000000001        3.5081213512426523     
   8.0000000000000000        46.400000000000006        3.5057600920834746     
   8.0000000000000000        47.200000000000003        3.5069455171999158     
   8.0000000000000000        48.000000000000000        3.5081816514041102     
   8.0000000000000000        48.800000000000004        3.5066511211918345     
   8.0000000000000000        49.600000000000001        3.5089710967433168     
   8.0000000000000000        50.400000000000006        3.5052232573517226     
   8.0000000000000000        51.200000000000003        3.5052226664995811     
   8.0000000000000000        52.000000000000000        3.5091892827578253     
   8.0000000000000000        52.800000000000004        3.5125964869999384     
   8.0000000000000000        53.600000000000001        3.5160833744081521     
   8.0000000000000000        54.400000000000006        3.4975323165410228     
   8.0000000000000000        55.200000000000003        3.5026934468450088     
   8.0000000000000000        56.000000000000000        3.5060529926739896     
   8.0000000000000000        56.800000000000004        3.5048561737052166     
   8.0000000000000000        57.600000000000001        3.5045228478678938     
   8.0000000000000000        58.400000000000006        3.5073051263142987     
   8.0000000000000000        59.200000000000003        3.5035759307691556     
   8.0000000000000000        60.000000000000000        3.5000309579719020     
   8.0000000000000000        60.800000000000004        2.8987142428437944     
   8.0000000000000000        61.600000000000001        2.5635001601810723     
   8.0000000000000000        62.400000000000006        2.5005074951111133     
   8.0000000000000000        63.200000000000003        2.5064599075851364     
   8.0000000000000000        64.000000000000000        2.5036464884698546     
   8.0000000000000000        64.799999999999997        2.5076817608746444     
   8.0000000000000000        65.600000000000009        2.5101174537327768     
   8.0000000000000000        66.400000000000006        2.5185833461399953     
   8.0000000000000000        67.200000000000003        2.5010057304095792     
   8.0000000000000000        68.000000000000000        2.5027211106892278     
   8.0000000000000000        68.799999999999997        2.5080386337614566     
   8.0000000000000000        69.600000000000009        2.5367526543684282     
   8.0000000000000000        70.400000000000006        2.8715889796842706     
   8.0000000000000000        71.200000000000003        3.4976814982392441     
   8.0000000000000000        72.000000000000000        3.5097633924176579     
   8.0000000000000000        72.799999999999997        3.5062502168649727     
   8.0000000000000000        73.600000000000009        3.5081513631941403     
   8.0000000000000000        74.400000000000006        3.5041834568570378     
   8.0000000000000000        75.200000000000003        3.5044873525257039     
   8.0000000000000000        76.000000000000000        3.5045213148260874     
   8.0000000000000000        76.800000000000011        3.5044152414516194     
   8.0000000000000000        77.600000000000009        3.5096999056564000     
   8.0000000000000000        78.400000000000006        3.4958359189346120     
   8.0000000000000000        79.200000000000003        3.5013835012674321     
   8.0000000000000000        80.000000000000000        3.5124740082955532     
   8.0000000000000000        80.800000000000011        3.5058787332106682     
   8.0000000000000000        81.600000000000009        3.5047762556615685     
   8.0000000000000000        82.400000000000006        3.5064382251540342     
   8.0000000000000000        83.200000000000003        3.5113567688313725     
   8.0000000000000000        84.000000000000000        3.5003327854751296     
   8.0000000000000000        84.800000000000011        3.5065285106414854     
   8.0000000000000000        85.600000000000009        3.5206416762175241     
   8.0000000000000000        86.400000000000006        3.4932340391830610     
   8.0000000000000000        87.200000000000003        2.7798680524097557     
   8.0000000000000000        88.000000000000000        2.5071679616499445     
   8.0000000000000000        88.800000000000011        2.5044910941077343     
   8.0000000000000000        89.600000000000009        2.5131106116588215     
   8.0000000000000000        90.400000000000006        2.5053472527978888     
   8.0000000000000000        91.200000000000003        2.5034529187375774     
   8.0000000000000000        92.000000000000000        2.5041215485811184     
   8.0000000000000000        92.800000000000011        2.5082247659451942     
   8.0000000000000000        93.600000000000009        2.5200125790283354     
   8.0000000000000000        94.400000000000006        2.4943734112911375     
   8.0000000000000000        95.200000000000003        2.5011698205455910     
   8.0000000000000000        96.000000000000000        2.5048905235361962     
   8.0000000000000000        96.800000000000011        2.5048294876857224     
   8.0000000000000000        97.600000000000009        2.5059639131681863     
   8.0000000000000000        98.400000000000006        2.5155219338267023     
   8.0000000000000000        99.200000000000003        2.5034367267764419     
   8.0000000000000000        100.00000000000000        2.5179183645945038     
   8.0000000000000000        100.80000000000001        2.4982889575377487     
   8.0000000000000000        101.60000000000001        2.5047019543441622     
   8.0000000000000000        102.40000000000001        2.5048627752289279     

   8.8000000000000007       0.80000000000000004        2.5067131886744378     
   8.8000000000000007        1.6000000000000001        2.5090256788351506     
   8.8000000000000007        2.4000000000000004        2.5092253303160366     
   8.8000000000000007        3.2000000000000002        2.5111414456428931     
   8.8000000000000007        4.0000000000000000        2.5133138835107443     
   8.8000000000000007        4.8000000000000007        2.5101819994578594     
   8.8000000000000007        5.6000000000000005        2.5035172920385422     
   8.8000000000000007        6.4000000000000004        2.5317726612570683     
   8.8000000000000007        7.2000000000000002        2.5969736668116923     
   8.8000000000000007        8.0000000000000000        2.6811488712838130     
   8.8000000000000007        8.8000000000000007        2.7586695747768220     
   8.8000000000000007        9.6000000000000014        2.8173135507474374     
   8.8000000000000007        10.400000000000000        2.8474030512781625     
   8.8000000000000007        11.200000000000001        2.8462355944698645     
   8.8000000000000007        12.000000000000000        2.8152148410551741     
   8.8000000000000007        12.800000000000001        2.7595628032735005     
   8.8000000000000007        13.600000000000001        2.6880795940372972     
   8.8000000000000007        14.400000000000000        2.6115426887536093     
   8.8000000000000007        15.200000000000001        2.5450335963845427     
   8.8000000000000007        16.000000000000000        2.4975775076288627     
   8.8000000000000007        16.800000000000001        2.5233702122210206     
   8.8000000000000007        17.600000000000001        2.5091069060767057     
   8.8000000000000007        18.400000000000002        2.5114433796954807     
   8.8000000000000007        19.200000000000003        2.5112478524416191     
   8.8000000000000007        20.000000000000000        2.5053629576755272     
   8.8000000000000007        20.800000000000001        2.5069043252155558     
   8.8000000000000007        21.600000000000001        2.5082906586570339     
   8.8000000000000007        22.400000000000002        2.5143110164581604     
   8.8000000000000007        23.200000000000003        2.5104509437518714     
   8.8000000000000007        24.000000000000000        2.5063776219903628     
   8.8000000000000007        24.800000000000001        2.5055345144296322     
   8.8000000000000007        25.600000000000001        2.5058993012900683     
   8.8000000000000007        26.400000000000002        2.5087367101784577     
   8.8000000000000007        27.200000000000003        2.5500130304872224     
   8.8000000000000007        28.000000000000000        2.8750398805226736     
   8.8000000000000007        28.800000000000001        3.5189130232264865     
   8.8000000000000007        29.600000000000001        3.5038414435015501     
   8.8000000000000007        30.400000000000002        3.5029981946423216     
   8.8000000000000007        31.200000000000003        3.5037840757918768     
   8.8000000000000007        32.000000000000000        3.5074385442409914     
   8.8000000000000007        32.800000000000004        3.5060455124199010     
   8.8000000000000007        33.600000000000001        3.5043581049928259     
   8.8000000000000007        34.399999999999999        3.4934210427570869     
   8.8000000000000007        35.200000000000003        2.8693247883025976     
   8.8000000000000007        36.000000000000000        2.5416852047788696     
   8.8000000000000007        36.800000000000004        2.5104164719656237     
   8.8000000000000007        37.600000000000001        2.5065059623749377     
   8.8000000000000007        38.400000000000006        2.5049871348248951     
   8.8000000000000007        39.200000000000003        2.5041229382634209     
   8.8000000000000007        40.000000000000000        2.5042840970608888     
   8.8000000000000007        40.800000000000004        2.5090812917926915     
   8.8000000000000007        41.600000000000001        2.5686766423264533     
   8.8000000000000007        42.400000000000006        2.9002074666766653     
   8.8000000000000007        43.200000000000003        3.5079576355801145     
   8.8000000000000007        44.000000000000000        3.5035923922132679     
   8.8000000000000007        44.800000000000004        3.5070696362473655     
   8.8000000000000007        45.600000000000001        3.5071442966938062     
   8.8000000000000007        46.400000000000006        3.5064707730835840     
   8.8000000000000007        47.200000000000003        3.5059393475749507     
   8.8000000000000007        48.000000000000000        3.5062242787405142     
   8.8000000000000007        48.800000000000004        3.5061187078832292     
   8.8000000000000007        49.600000000000001        3.5056033574476393     
   8.8000000000000007        50.400000000000006        3.5060472856650651     
   8.8000000000000007        51.200000000000003        3.5073586477228611     
   8.8000000000000007        52.000000000000000        3.5067758033521597     
   8.8000000000000007        52.800000000000004        3.5054836295810259     
   8.8000000000000007        53.600000000000001        3.5080039420403182     
   8.8000000000000007        54.400000000000006        3.5148815888522025     
   8.8000000000000007        55.200000000000003        3.4971905274813118     
   8.8000000000000007        56.000000000000000        3.5029875824494239     
   8.8000000000000007        56.800000000000004        3.5049295656138577     
   8.8000000000000007        57.600000000000001        3.5046981130234247     
   8.8000000000000007        58.400000000000006        3.5056865821856293     
   8.8000000000000007        59.200000000000003        3.5049548178354071     
   8.8000000000000007        60.000000000000000        3.5146133494324570     
   8.8000000000000007        60.800000000000004        2.9018589431549300     
   8.8000000000000007        61.600000000000001        2.5669238326480457     
   8.8000000000000007        62.400000000000006        2.5048301348628792     
   8.8000000000000007        63.200000000000003        2.5071526743353667     
   8.8000000000000007        64.000000000000000        2.5057226032728006     
   8.8000000000000007        64.799999999999997        2.5056090106531603     
   8.8000000000000007        65.600000000000009        2.5135906401597095     
   8.8000000000000007        66.400000000000006        2.4961582250384020     
   8.8000000000000007        67.200000000000003        2.5055431028754001     
   8.8000000000000007        68.000000000000000        2.5013682952335889     
   8.8000000000000007        68.799999999999997        2.5085115633335122     
   8.8000000000000007        69.600000000000009        2.5386138522881696     
   8.8000000000000007        70.400000000000006        2.8731078560508752     
   8.8000000000000007        71.200000000000003        3.5074965442449479     
   8.8000000000000007        72.000000000000000        3.5171625717188415     
   8.8000000000000007        72.799999999999997        3.5054570312776554     
   8.8000000000000007        73.600000000000009        3.5092949919540470     
   8.8000000000000007        74.400000000000006        3.5047541331303251     
   8.8000000000000007        75.200000000000003        3.5045669367666936     
   8.8000000000000007        76.000000000000000        3.5055331241885845     
   8.8000000000000007        76.800000000000011        3.5047285775345691     
   8.8000000000000007        77.600000000000009        3.5064161656049744     
   8.8000000000000007        78.400000000000006        3.5156068389011028     
   8.8000000000000007        79.200000000000003        3.5004972738667659     
   8.8000000000000007        80.000000000000000        3.5122122919925283     
   8.8000000000000007        80.800000000000011        3.5057954195225651     
   8.8000000000000007        81.600000000000009        3.5062038355232210     
   8.8000000000000007        82.400000000000006        3.5075862620254235     
   8.8000000000000007        83.200000000000003        3.5109160623663489     
   8.8000000000000007        84.000000000000000        3.5078354201790560     
   8.8000000000000007        84.800000000000011        3.5044051033312855     
   8.8000000000000007        85.600000000000009        3.5004735893126386     
   8.8000000000000007        86.400000000000006        3.5059252510952885     
   8.8000000000000007        87.200000000000003        2.9778466476244700     
   8.8000000000000007        88.000000000000000        2.6422009714329362     
   8.8000000000000007        88.800000000000011        2.5120198457705376     
   8.8000000000000007        89.600000000000009        2.5094883549251326     
   8.8000000000000007        90.400000000000006        2.5021559898423389     
   8.8000000000000007        91.200000000000003        2.5028395645765231     
   8.8000000000000007        92.000000000000000        2.5030130708514444     
   8.8000000000000007        92.800000000000011        2.5056375820604861     
   8.8000000000000007        93.600000000000009        2.5156195812706503     
   8.8000000000000007        94.400000000000006        2.5198813654222523     
   8.8000000000000007        95.200000000000003        2.4965210606438455     
   8.8000000000000007        96.000000000000000        2.5027026206398779     
   8.8000000000000007        96.800000000000011        2.5040601275313996     
   8.8000000000000007        97.600000000000009        2.5070439925258068     
   8.8000000000000007        98.400000000000006        2.5165486448219800     
   8.8000000000000007        99.200000000000003        2.5073191408564672     
   8.8000000000000007        100.00000000000000        2.5199470784980540     
   8.8000000000000007        100.80000000000001        2.5054798443806923     
   8.8000000000000007        101.60000000000001        2.5109008211298547     
   8.8000000000000007        102.40000000000001        2.5057599349653108     

   9.6000000000000014       0.80000000000000004        2.5114401398186446     
   9.6000000000000014        1.6000000000000001        2.5084404306504271     
   9.6000000000000014        2.4000000000000004        2.5075822592590060     
   9.6000000000000014        3.2000000000000002        2.5106214579323822     
   9.6000000000000014        4.0000000000000000        2.5173225971486706     
   9.6000000000000014        4.8000000000000007        2.5166759810045165     
   9.6000000000000014        5.6000000000000005        2.5098693024753009     
   9.6000000000000014        6.4000000000000004        2.5445690805726624     
   9.6000000000000014        7.2000000000000002        2.6160308283871734     
   9.6000000000000014        8.0000000000000000        2.7060371540965087     
   9.6000000000000014        8.8000000000000007        2.7907628529603183     
   9.6000000000000014        9.6000000000000014        2.8577609492018974     
   9.6000000000000014        10.400000000000000        2.8961812588935243     
   9.6000000000000014        11.200000000000001        2.9036619268346304     
   9.6000000000000014        12.000000000000000        2.8796538686656525     
   9.6000000000000014        12.800000000000001        2.8280452462613441     
   9.6000000000000014        13.600000000000001        2.7542954570385083     
   9.6000000000000014        14.400000000000000        2.6713524505795818     
   9.6000000000000014        15.200000000000001        2.5904599797786925     
   9.6000000000000014        16.000000000000000        2.5273255291239112     
   9.6000000000000014        16.800000000000001        2.5051024483809243     
   9.6000000000000014        17.600000000000001        2.5154140983216999     
   9.6000000000000014        18.400000000000002        2.5096893940501679     
   9.6000000000000014        19.200000000000003        2.5070406694853684     
   9.6000000000000014        20.000000000000000        2.5068531123082884     
   9.6000000000000014        20.800000000000001        2.5065678788129913     
   9.6000000000000014        21.600000000000001        2.5069273746093375     
   9.6000000000000014        22.400000000000002        2.5142282159752085     
   9.6000000000000014        23.200000000000003        2.5060943750005191     
   9.6000000000000014        24.000000000000000        2.5094421286692916     
   9.6000000000000014        24.800000000000001        2.5050334659524776     
   9.6000000000000014        25.600000000000001        2.5055284677094858     
   9.6000000000000014        26.400000000000002        2.5088927911996790     
   9.6000000000000014        27.200000000000003        2.5165260305163386     
   9.6000000000000014        28.000000000000000        2.7798566113228866     
   9.6000000000000014        28.800000000000001        3.4959227927736509     
   9.6000000000000014        29.600000000000001        3.5034803056595325     
   9.6000000000000014        30.400000000000002        3.5096822191632531     
   9.6000000000000014        31.200000000000003        3.5173229317705355     
   9.6000000000000014        32.000000000000000        3.4953645989079551     
   9.6000000000000014        32.800000000000004        3.5145541197740586     
   9.6000000000000014        33.600000000000001        3.5064351408524104     
   9.6000000000000014        34.399999999999999        3.5117728397472963     
   9.6000000000000014        35.200000000000003        2.7678000757592569     
   9.6000000000000014        36.000000000000000        2.5158594778883967     
   9.6000000000000014        36.800000000000004        2.5127605613408566     
   9.6000000000000014        37.600000000000001        2.5055876659185534     
   9.6000000000000014        38.400000000000006        2.5015351164219917     
   9.6000000000000014        39.200000000000003        2.5035967170492825     
   9.6000000000000014        40.000000000000000        2.5042134843132269     
   9.6000000000000014        40.800000000000004        2.5100365986527735     
   9.6000000000000014        41.600000000000001        2.5699670080763308     
   9.6000000000000014        42.400000000000006        2.9015668984578498     
   9.6000000000000014        43.200000000000003        3.5086804788662151     
   9.6000000000000014        44.000000000000000        3.5024949004768811     
   9.6000000000000014        44.800000000000004        3.5062133646463671     
   9.6000000000000014        45.600000000000001        3.5064584258006333     
   9.6000000000000014        46.400000000000006        3.5058654091224373     
   9.6000000000000014        47.200000000000003        3.5055466935132675     
   9.6000000000000014        48.000000000000000        3.5058090583333703     
   9.6000000000000014        48.800000000000004        3.5073152009643351     
   9.6000000000000014        49.600000000000001        3.5056090032124110     
   9.6000000000000014        50.400000000000006        3.5056451339733439     
   9.6000000000000014        51.200000000000003        3.5067922103934865     
   9.6000000000000014        52.000000000000000        3.5078045965862232     
   9.6000000000000014        52.800000000000004        3.5056248873674885     
   9.6000000000000014        53.600000000000001        3.5060029627806224     
   9.6000000000000014        54.400000000000006        3.5089921448110313     
   9.6000000000000014        55.200000000000003        3.5196821254191817     
   9.6000000000000014        56.000000000000000        3.5022472152109780     
   9.6000000000000014        56.800000000000004        3.5057595602451532     
   9.6000000000000014        57.600000000000001        3.5057305420106664     
   9.6000000000000014        58.400000000000006        3.5096834369031562     
   9.6000000000000014        59.200000000000003        3.5086054789215715     
   9.6000000000000014        60.000000000000000        3.5017265185486552     
   9.6000000000000014        60.800000000000004        2.9044563071507099     
   9.6000000000000014        61.600000000000001        2.5691410502731435     
   9.6000000000000014        62.400000000000006        2.5024798828591615     
   9.6000000000000014        63.200000000000003        2.5079140994882065     
   9.6000000000000014        64.000000000000000        2.5020983087322355     
   9.6000000000000014        64.799999999999997        2.5085784866398613     
   9.6000000000000014        65.600000000000009        2.5154627040303081     
   9.6000000000000014        66.400000000000006        2.5004417695440573     
   9.6000000000000014        67.200000000000003        2.5069821384474706     
   9.6000000000000014        68.000000000000000        2.5016140377199680     
   9.6000000000000014        68.799999999999997        2.5078008108345440     
   9.6000000000000014        69.600000000000009        2.5394013496683638     
   9.6000000000000014        70.400000000000006        2.8760730525028571     
   9.6000000000000014        71.200000000000003        3.4952074004047402     
   9.6000000000000014        72.000000000000000        3.4993538872036822     
   9.6000000000000014        72.799999999999997        3.5062706372856902     
   9.6000000000000014        73.600000000000009        3.5051953215452660     
   9.6000000000000014        74.400000000000006        3.5040591215382308     
   9.6000000000000014        75.200000000000003        3.5042755143196480     
   9.6000000000000014        76.000000000000000        3.5038347173988336     
   9.6000000000000014        76.800000000000011        3.5032692875357951     
   9.6000000000000014        77.600000000000009        3.5053547759940726     
   9.6000000000000014        78.400000000000006        3.5121178357889198     
   9.6000000000000014        79.200000000000003        3.4984488174081392     
   9.6000000000000014        80.000000000000000        3.5100116965222079     
   9.6000000000000014        80.800000000000011        3.5060076981855937     
   9.6000000000000014        81.600000000000009        3.5056827158506967     
   9.6000000000000014        82.400000000000006        3.5061482210875243     
   9.6000000000000014        83.200000000000003        3.5063782125920371     
   9.6000000000000014        84.000000000000000        3.5008962480840724     
   9.6000000000000014        84.800000000000011        3.4958984171214715     
   9.6000000000000014        85.600000000000009        3.5205468472270405     
   9.6000000000000014        86.400000000000006        3.5070911183163815     
   9.6000000000000014        87.200000000000003        3.5149954738061906     
   9.6000000000000014        88.000000000000000        2.9125646793708637     
   9.6000000000000014        88.800000000000011        2.6361477032613898     
   9.6000000000000014        89.600000000000009        2.5251097583700943     
   9.6000000000000014        90.400000000000006        2.5182366794764555     
   9.6000000000000014        91.200000000000003        2.5056642002362435     
   9.6000000000000014        92.000000000000000        2.5063900219867921     
   9.6000000000000014        92.800000000000011        2.5035431625890538     
   9.6000000000000014        93.600000000000009        2.4993893844218302     
   9.6000000000000014        94.400000000000006        2.5059378615040804     
   9.6000000000000014        95.200000000000003        2.5074479305259989     
   9.6000000000000014        96.000000000000000        2.5115098116895220     
   9.6000000000000014        96.800000000000011        2.5153520598842345     
   9.6000000000000014        97.600000000000009        2.5234125029859342     
   9.6000000000000014        98.400000000000006        2.5342569830966371     
   9.6000000000000014        99.200000000000003        2.5460932057146071     
   9.6000000000000014        100.00000000000000        2.5582244378078500     
   9.6000000000000014        100.80000000000001        2.5600400794065834     
   9.6000000000000014        101.60000000000001        2.5399685729607229     
   9.6000000000000014        102.40000000000001        2.5140963634828344     

   10.400000000000000       0.80000000000000004        2.5375506909032035     
   10.400000000000000        1.6000000000000001        2.5167676393601908     
   10.400000000000000        2.4000000000000004        2.5114629227683811     
   10.400000000000000        3.2000000000000002        2.5173078421915345     
   10.400000000000000        4.0000000000000000        2.5038615219260252     
   10.400000000000000        4.8000000000000007        2.5020019078920335     
   10.400000000000000        5.6000000000000005        2.5091508417136428     
   10.400000000000000        6.4000000000000004        2.5454230538991380     
   10.400000000000000        7.2000000000000002        2.6192287173295346     
   10.400000000000000        8.0000000000000000        2.7111941593392310     
   10.400000000000000        8.8000000000000007        2.8008371659831126     
   10.400000000000000        9.6000000000000014        2.8741546187985034     
   10.400000000000000        10.400000000000000        2.9203172707279328     
   10.400000000000000        11.200000000000001        2.9388537252548059     
   10.400000000000000        12.000000000000000        2.9246383648092804     
   10.400000000000000        12.800000000000001        2.8793621156071540     
   10.400000000000000        13.600000000000001        2.8122219222443978     
   10.400000000000000        14.400000000000000        2.7274248590039347     
   10.400000000000000        15.200000000000001        2.6379828505253706     
   10.400000000000000        16.000000000000000        2.5592289340768253     
   10.400000000000000        16.800000000000001        2.5052623528400750     
   10.400000000000000        17.600000000000001        2.5220174443476089     
   10.400000000000000        18.400000000000002        2.5109253658320672     
   10.400000000000000        19.200000000000003        2.5047071242445615     
   10.400000000000000        20.000000000000000        2.5056908621308462     
   10.400000000000000        20.800000000000001        2.5059362583629463     
   10.400000000000000        21.600000000000001        2.5193013409455105     
   10.400000000000000        22.400000000000002        2.5077872339745308     
   10.400000000000000        23.200000000000003        2.5045409860601944     
   10.400000000000000        24.000000000000000        2.5034655214775654     
   10.400000000000000        24.800000000000001        2.5053186397474976     
   10.400000000000000        25.600000000000001        2.5042630580408263     
   10.400000000000000        26.400000000000002        2.5048023432756583     
   10.400000000000000        27.200000000000003        2.5157516414845840     
   10.400000000000000        28.000000000000000        2.6094360807391617     
   10.400000000000000        28.800000000000001        2.8054558471425954     
   10.400000000000000        29.600000000000001        2.9223047933495554     
   10.400000000000000        30.400000000000002        2.9504450057274947     
   10.400000000000000        31.200000000000003        2.9566825593178607     
   10.400000000000000        32.000000000000000        2.9511476486724515     
   10.400000000000000        32.800000000000004        2.9319283397830880     
   10.400000000000000        33.600000000000001        2.8914618783095452     
   10.400000000000000        34.399999999999999        2.7759469591341985     
   10.400000000000000        35.200000000000003        2.5884029881985851     
   10.400000000000000        36.000000000000000        2.5139636326041255     
   10.400000000000000        36.800000000000004        2.5088480433106430     
   10.400000000000000        37.600000000000001        2.5052231543926364     
   10.400000000000000        38.400000000000006        2.5032056195432029     
   10.400000000000000        39.200000000000003        2.5029589882399921     
   10.400000000000000        40.000000000000000        2.5037425663050699     
   10.400000000000000        40.800000000000004        2.5135296865973671     
   10.400000000000000        41.600000000000001        2.5713210484682887     
   10.400000000000000        42.400000000000006        2.9023103230495408     
   10.400000000000000        43.200000000000003        3.5149093634781918     
   10.400000000000000        44.000000000000000        3.5019534216102777     
   10.400000000000000        44.800000000000004        3.5060635200040147     
   10.400000000000000        45.600000000000001        3.5070966496973028     
   10.400000000000000        46.400000000000006        3.5073388413780155     
   10.400000000000000        47.200000000000003        3.5058810045224238     
   10.400000000000000        48.000000000000000        3.5057445729424099     
   10.400000000000000        48.800000000000004        3.5059045234624664     
   10.400000000000000        49.600000000000001        3.5051132356232948     
   10.400000000000000        50.400000000000006        3.5077653834483047     
   10.400000000000000        51.200000000000003        3.5058541728442698     
   10.400000000000000        52.000000000000000        3.5067841664004096     
   10.400000000000000        52.800000000000004        3.5058007485258451     
   10.400000000000000        53.600000000000001        3.5046836732239228     
   10.400000000000000        54.400000000000006        3.5025500243569287     
   10.400000000000000        55.200000000000003        3.5025499272873191     
   10.400000000000000        56.000000000000000        3.5045712793280770     
   10.400000000000000        56.800000000000004        3.5061212997380022     
   10.400000000000000        57.600000000000001        3.5057307492239342     
   10.400000000000000        58.400000000000006        3.5111353666132201     
   10.400000000000000        59.200000000000003        3.5092276058418448     
   10.400000000000000        60.000000000000000        3.4968635511205233     
   10.400000000000000        60.800000000000004        2.9060524367488916     
   10.400000000000000        61.600000000000001        2.5711739052773144     
   10.400000000000000        62.400000000000006        2.5075385183276633     
   10.400000000000000        63.200000000000003        2.5069785167326373     
   10.400000000000000        64.000000000000000        2.5048348299689787     
   10.400000000000000        64.799999999999997        2.5054652390081711     
   10.400000000000000        65.600000000000009        2.5144288348693538     
   10.400000000000000        66.400000000000006        2.4996473539326334     
   10.400000000000000        67.200000000000003        2.5100556201992181     
   10.400000000000000        68.000000000000000        2.5088800080939060     
   10.400000000000000        68.799999999999997        2.5157383161339628     
   10.400000000000000        69.600000000000009        2.5425168246108520     
   10.400000000000000        70.400000000000006        2.8728418032622547     
   10.400000000000000        71.200000000000003        3.5167003714893181     
   10.400000000000000        72.000000000000000        3.5041725065185623     
   10.400000000000000        72.799999999999997        3.5040098915379643     
   10.400000000000000        73.600000000000009        3.5028843282027342     
   10.400000000000000        74.400000000000006        3.5042729941654902     
   10.400000000000000        75.200000000000003        3.5058543251948366     
   10.400000000000000        76.000000000000000        3.5056174548315076     
   10.400000000000000        76.800000000000011        3.5051423152059042     
   10.400000000000000        77.600000000000009        3.5047922524396036     
   10.400000000000000        78.400000000000006        3.5127729661190759     
   10.400000000000000        79.200000000000003        3.4978984993293376     
   10.400000000000000        80.000000000000000        3.5059829307258346     
   10.400000000000000        80.800000000000011        3.5032167332330344     
   10.400000000000000        81.600000000000009        3.5025516152772500     
   10.400000000000000        82.400000000000006        3.5066040755919827     
   10.400000000000000        83.200000000000003        3.5007972319982659     
   10.400000000000000        84.000000000000000        3.5171134511901405     
   10.400000000000000        84.800000000000011        3.5104657071435725     
   10.400000000000000        85.600000000000009        3.5085114493766301     
   10.400000000000000        86.400000000000006        3.5022726745593435     
   10.400000000000000        87.200000000000003        3.5091392979480234     
   10.400000000000000        88.000000000000000        3.5014058770876857     
   10.400000000000000        88.800000000000011        2.9725436892480332     
   10.400000000000000        89.600000000000009        2.7640180996930499     
   10.400000000000000        90.400000000000006        2.6044042956737967     
   10.400000000000000        91.200000000000003        2.5131797314967943     
   10.400000000000000        92.000000000000000        2.5136251140722599     
   10.400000000000000        92.800000000000011        2.6019714789732649     
   10.400000000000000        93.600000000000009        2.7331477559509696     
   10.400000000000000        94.400000000000006        2.8079351821285381     
   10.400000000000000        95.200000000000003        2.8268510827655873     
   10.400000000000000        96.000000000000000        2.8341720168950255     
   10.400000000000000        96.800000000000011        2.8399974500752525     
   10.400000000000000        97.600000000000009        2.8518414264688849     
   10.400000000000000        98.400000000000006        2.8671204942607571     
   10.400000000000000        99.200000000000003        2.8809980744981507     
   10.400000000000000        100.00000000000000        2.8887229921549875     
   10.400000000000000        100.80000000000001        2.8817308325252231     
   10.400000000000000        101.60000000000001        2.8129040993798595     
   10.400000000000000        102.40000000000001        2.6684993279801383     

   11.200000000000001       0.80000000000000004        2.6852458686823431     
   11.200000000000001        1.6000000000000001        2.5227365466261871     
   11.200000000000001        2.4000000000000004        2.5038500385278919     
   11.200000000000001        3.2000000000000002        2.5062315343525094     
   11.200000000000001        4.0000000000000000        2.5136764141079038     
   11.200000000000001        4.8000000000000007        2.5076767725710334     
   11.200000000000001        5.6000000000000005        2.5094345616872733     
   11.200000000000001        6.4000000000000004        2.5396766241509479     
   11.200000000000001        7.2000000000000002        2.6089891628723332     
   11.200000000000001        8.0000000000000000        2.6991363726752509     
   11.200000000000001        8.8000000000000007        2.7907121993480248     
   11.200000000000001        9.6000000000000014        2.8697476072555306     
   11.200000000000001        10.400000000000000        2.9257667089716577     
   11.200000000000001        11.200000000000001        2.9525195272023259     
   11.200000000000001        12.000000000000000        2.9521717668631844     
   11.200000000000001        12.800000000000001        2.9171223293514505     
   11.200000000000001        13.600000000000001        2.8550240795575417     
   11.200000000000001        14.400000000000000        2.7749625809563305     
   11.200000000000001        15.200000000000001        2.6818691677652380     
   11.200000000000001        16.000000000000000        2.5931326876652738     
   11.200000000000001        16.800000000000001        2.5267842704984131     
   11.200000000000001        17.600000000000001        2.5057840326443301     
   11.200000000000001        18.400000000000002        2.5198012358154647     
   11.200000000000001        19.200000000000003        2.5074367828598367     
   11.200000000000001        20.000000000000000        2.5043007244842586     
   11.200000000000001        20.800000000000001        2.5161828551547947     
   11.200000000000001        21.600000000000001        2.5154322132534754     
   11.200000000000001        22.400000000000002        2.5048049151530618     
   11.200000000000001        23.200000000000003        2.5019601646464911     
   11.200000000000001        24.000000000000000        2.5017193130058861     
   11.200000000000001        24.800000000000001        2.5070249338912176     
   11.200000000000001        25.600000000000001        2.5129079202450946     
   11.200000000000001        26.400000000000002        2.5057562277532166     
   11.200000000000001        27.200000000000003        2.5064385779281175     
   11.200000000000001        28.000000000000000        2.5112634148739801     
   11.200000000000001        28.800000000000001        2.5804788386095470     
   11.200000000000001        29.600000000000001        2.6404131646284763     
   11.200000000000001        30.400000000000002        2.6753710526085848     
   11.200000000000001        31.200000000000003        2.6815046994445160     
   11.200000000000001        32.000000000000000        2.6694533707916626     
   11.200000000000001        32.800000000000004        2.6381323810799628     
   11.200000000000001        33.600000000000001        2.5859810254989615     
   11.200000000000001        34.399999999999999        2.5203740774972423     
   11.200000000000001        35.200000000000003        2.5218888783843063     
   11.200000000000001        36.000000000000000        2.5044029922637550     
   11.200000000000001        36.800000000000004        2.5077992286920718     
   11.200000000000001        37.600000000000001        2.5050501491201556     
   11.200000000000001        38.400000000000006        2.5036145807412455     
   11.200000000000001        39.200000000000003        2.5031247228350684     
   11.200000000000001        40.000000000000000        2.5033262333156800     
   11.200000000000001        40.800000000000004        2.5145314049943659     
   11.200000000000001        41.600000000000001        2.5711782467744628     
   11.200000000000001        42.400000000000006        2.9075606837131964     
   11.200000000000001        43.200000000000003        3.4976413022202446     
   11.200000000000001        44.000000000000000        3.5038110833766600     
   11.200000000000001        44.800000000000004        3.5065797376148571     
   11.200000000000001        45.600000000000001        3.5050866603364130     
   11.200000000000001        46.400000000000006        3.5060499722278520     
   11.200000000000001        47.200000000000003        3.5054993464343549     
   11.200000000000001        48.000000000000000        3.5061525868232546     
   11.200000000000001        48.800000000000004        3.5058524179490762     
   11.200000000000001        49.600000000000001        3.5058398289343851     
   11.200000000000001        50.400000000000006        3.5045941798864431     
   11.200000000000001        51.200000000000003        3.5056319250590842     
   11.200000000000001        52.000000000000000        3.5057519551028666     
   11.200000000000001        52.800000000000004        3.5060607613657480     
   11.200000000000001        53.600000000000001        3.5064825444600234     
   11.200000000000001        54.400000000000006        3.5062329240644425     
   11.200000000000001        55.200000000000003        3.5061814704686465     
   11.200000000000001        56.000000000000000        3.5036549831468782     
   11.200000000000001        56.800000000000004        3.5121680063198726     
   11.200000000000001        57.600000000000001        3.5107882963270973     
   11.200000000000001        58.400000000000006        3.5090128403811098     
   11.200000000000001        59.200000000000003        3.5043854603459219     
   11.200000000000001        60.000000000000000        3.5152396020409924     
   11.200000000000001        60.800000000000004        2.9056336760438097     
   11.200000000000001        61.600000000000001        2.5727138702115879     
   11.200000000000001        62.400000000000006        2.5088979975397678     
   11.200000000000001        63.200000000000003        2.5087421373139178     
   11.200000000000001        64.000000000000000        2.5048191227035375     
   11.200000000000001        64.799999999999997        2.5084300292385682     
   11.200000000000001        65.600000000000009        2.5198117760132299     
   11.200000000000001        66.400000000000006        2.5036633071586514     
   11.200000000000001        67.200000000000003        2.5197085497481617     
   11.200000000000001        68.000000000000000        2.4909664832358134     
   11.200000000000001        68.799999999999997        2.4966307071399219     
   11.200000000000001        69.600000000000009        2.5483176085775980     
   11.200000000000001        70.400000000000006        2.8745481535730253     
   11.200000000000001        71.200000000000003        3.4971449532581023     
   11.200000000000001        72.000000000000000        3.5077663368219798     
   11.200000000000001        72.799999999999997        3.5052020083081774     
   11.200000000000001        73.600000000000009        3.5057612834229239     
   11.200000000000001        74.400000000000006        3.5096748667474449     
   11.200000000000001        75.200000000000003        3.5037647101737881     
   11.200000000000001        76.000000000000000        3.5020677474982937     
   11.200000000000001        76.800000000000011        3.5023650522070651     
   11.200000000000001        77.600000000000009        3.5027083619754360     
   11.200000000000001        78.400000000000006        3.5099148590109404     
   11.200000000000001        79.200000000000003        3.5004804435680374     
   11.200000000000001        80.000000000000000        3.5118956230947389     
   11.200000000000001        80.800000000000011        3.5070884924935313     
   11.200000000000001        81.600000000000009        3.5032969032367545     
   11.200000000000001        82.400000000000006        3.5031451204935635     
   11.200000000000001        83.200000000000003        3.4971095791155804     
   11.200000000000001        84.000000000000000        3.5090741206805189     
   11.200000000000001        84.800000000000011        3.5024823579295647     
   11.200000000000001        85.600000000000009        3.5028276275185970     
   11.200000000000001        86.400000000000006        3.5017705894579150     
   11.200000000000001        87.200000000000003        3.5073416412551133     
   11.200000000000001        88.000000000000000        3.5017132518051599     
   11.200000000000001        88.800000000000011        3.5056515781898856     
   11.200000000000001        89.600000000000009        3.5106234613157103     
   11.200000000000001        90.400000000000006        2.9657666290019975     
   11.200000000000001        91.200000000000003        2.8460267847712264     
   11.200000000000001        92.000000000000000        2.8467316207079074     
   11.200000000000001        92.800000000000011        2.9635814789822494     
   11.200000000000001        93.600000000000009        3.5129074827422944     
   11.200000000000001        94.400000000000006        3.5030492481725402     
   11.200000000000001        95.200000000000003        3.5045263128051958     
   11.200000000000001        96.000000000000000        3.5100841626868560     
   11.200000000000001        96.800000000000011        3.5110856261361758     
   11.200000000000001        97.600000000000009        3.5138828079601936     
   11.200000000000001        98.400000000000006        3.5003838529838434     
   11.200000000000001        99.200000000000003        3.5001408297060612     
   11.200000000000001        100.00000000000000        3.5160078235577608     
   11.200000000000001        100.80000000000001        3.5089854386999346     
   11.200000000000001        101.60000000000001        3.5107799081006754     
   11.200000000000001        102.40000000000001        2.9621898018486537     

   12.000000000000000       0.80000000000000004        2.8555863152507417     
   12.000000000000000        1.6000000000000001        2.5831700987219017     
   12.000000000000000        2.4000000000000004        2.5027762740590647     
   12.000000000000000        3.2000000000000002        2.5017717869396745     
   12.000000000000000        4.0000000000000000        2.5080243780237002     
   12.000000000000000        4.8000000000000007        2.5033607633262882     
   12.000000000000000        5.6000000000000005        2.5050551894834459     
   12.000000000000000        6.4000000000000004        2.5294636511064277     
   12.000000000000000        7.2000000000000002        2.5896347778840578     
   12.000000000000000        8.0000000000000000        2.6746918099990227     
   12.000000000000000        8.8000000000000007        2.7661576915288189     
   12.000000000000000        9.6000000000000014        2.8490062096986524     
   12.000000000000000        10.400000000000000        2.9129436684056054     
   12.000000000000000        11.200000000000001        2.9510397646166204     
   12.000000000000000        12.000000000000000        2.9591186799672369     
   12.000000000000000        12.800000000000001        2.9373122188118774     
   12.000000000000000        13.600000000000001        2.8876958530597849     
   12.000000000000000        14.400000000000000        2.8122283102957084     
   12.000000000000000        15.200000000000001        2.7211040310396521     
   12.000000000000000        16.000000000000000        2.6266563014471052     
   12.000000000000000        16.800000000000001        2.5482192250125681     
   12.000000000000000        17.600000000000001        2.5041639422765778     
   12.000000000000000        18.400000000000002        2.5028632836930811     
   12.000000000000000        19.200000000000003        2.5143038472020329     
   12.000000000000000        20.000000000000000        2.5063808257141913     
   12.000000000000000        20.800000000000001        2.5140237815241595     
   12.000000000000000        21.600000000000001        2.5088245706461088     
   12.000000000000000        22.400000000000002        2.5013971917050712     
   12.000000000000000        23.200000000000003        2.5047992246873214     
   12.000000000000000        24.000000000000000        2.5101102888700497     
   12.000000000000000        24.800000000000001        2.5161533669474183     
   12.000000000000000        25.600000000000001        2.5543940584479987     
   12.000000000000000        26.400000000000002        2.5791146661537039     
   12.000000000000000        27.200000000000003        2.5901832276019654     
   12.000000000000000        28.000000000000000        2.6055455989033351     
   12.000000000000000        28.800000000000001        2.6330135701308421     
   12.000000000000000        29.600000000000001        2.6626447782285423     
   12.000000000000000        30.400000000000002        2.6800385995799298     
   12.000000000000000        31.200000000000003        2.6822650692938108     
   12.000000000000000        32.000000000000000        2.6672744694674995     
   12.000000000000000        32.800000000000004        2.6282670645054953     
   12.000000000000000        33.600000000000001        2.5635630927138138     
   12.000000000000000        34.399999999999999        2.5037645838839859     
   12.000000000000000        35.200000000000003        2.5154643017889775     
   12.000000000000000        36.000000000000000        2.5110516841588519     
   12.000000000000000        36.800000000000004        2.5079549659712561     
   12.000000000000000        37.600000000000001        2.5053476809262216     
   12.000000000000000        38.400000000000006        2.5047866064628730     
   12.000000000000000        39.200000000000003        2.5035901606730784     
   12.000000000000000        40.000000000000000        2.5048529126500516     
   12.000000000000000        40.800000000000004        2.5181240546028802     
   12.000000000000000        41.600000000000001        2.5715427297833617     
   12.000000000000000        42.400000000000006        2.9099667341645206     
   12.000000000000000        43.200000000000003        3.5045591059102357     
   12.000000000000000        44.000000000000000        3.5062037368915910     
   12.000000000000000        44.800000000000004        3.5043642729309021     
   12.000000000000000        45.600000000000001        3.5061040492225342     
   12.000000000000000        46.400000000000006        3.5054824167137220     
   12.000000000000000        47.200000000000003        3.5052589808130978     
   12.000000000000000        48.000000000000000        3.5076898402129890     
   12.000000000000000        48.800000000000004        3.5046245472645210     
   12.000000000000000        49.600000000000001        3.5071790886102585     
   12.000000000000000        50.400000000000006        3.5052948812436853     
   12.000000000000000        51.200000000000003        3.5053912755750476     
   12.000000000000000        52.000000000000000        3.5054537556426562     
   12.000000000000000        52.800000000000004        3.5061038922060761     
   12.000000000000000        53.600000000000001        3.5060785426194441     
   12.000000000000000        54.400000000000006        3.5055301990190579     
   12.000000000000000        55.200000000000003        3.5046547936464059     
   12.000000000000000        56.000000000000000        3.5067097436485817     
   12.000000000000000        56.800000000000004        3.5082562325402913     
   12.000000000000000        57.600000000000001        3.5082404303920658     
   12.000000000000000        58.400000000000006        3.5057711876029187     
   12.000000000000000        59.200000000000003        3.5027495710819099     
   12.000000000000000        60.000000000000000        3.5121813682619174     
   12.000000000000000        60.800000000000004        2.9084007565712588     
   12.000000000000000        61.600000000000001        2.5782572189509594     
   12.000000000000000        62.400000000000006        2.5160810865304604     
   12.000000000000000        63.200000000000003        2.5104856275485821     
   12.000000000000000        64.000000000000000        2.5046022421814138     
   12.000000000000000        64.799999999999997        2.5130188256100876     
   12.000000000000000        65.600000000000009        2.4948535562681498     
   12.000000000000000        66.400000000000006        2.5133044080279148     
   12.000000000000000        67.200000000000003        2.4974679236151154     
   12.000000000000000        68.000000000000000        2.4999753059800569     
   12.000000000000000        68.799999999999997        2.5007225307575940     
   12.000000000000000        69.600000000000009        2.5506278815219323     
   12.000000000000000        70.400000000000006        2.8770838025616339     
   12.000000000000000        71.200000000000003        3.5145017915625272     
   12.000000000000000        72.000000000000000        3.5078485503874113     
   12.000000000000000        72.799999999999997        3.5116791313279498     
   12.000000000000000        73.600000000000009        3.5081511338910070     
   12.000000000000000        74.400000000000006        3.5042737057933313     
   12.000000000000000        75.200000000000003        3.5093489136343279     
   12.000000000000000        76.000000000000000        3.5055278794605358     
   12.000000000000000        76.800000000000011        3.5038844220899130     
   12.000000000000000        77.600000000000009        3.5036795743615357     
   12.000000000000000        78.400000000000006        3.5068599943375784     
   12.000000000000000        79.200000000000003        3.5177398469616770     
   12.000000000000000        80.000000000000000        3.4999406051962318     
   12.000000000000000        80.800000000000011        3.5135789565659912     
   12.000000000000000        81.600000000000009        3.5063450702894969     
   12.000000000000000        82.400000000000006        3.5048416939128342     
   12.000000000000000        83.200000000000003        3.5006020437398302     
   12.000000000000000        84.000000000000000        3.5192140855120742     
   12.000000000000000        84.800000000000011        3.5096782221160354     
   12.000000000000000        85.600000000000009        3.5088289054283335     
   12.000000000000000        86.400000000000006        3.5104533446933450     
   12.000000000000000        87.200000000000003        3.5183185178193326     
   12.000000000000000        88.000000000000000        3.5031333457632154     
   12.000000000000000        88.800000000000011        3.5167828386169515     
   12.000000000000000        89.600000000000009        3.4950290070088799     
   12.000000000000000        90.400000000000006        3.5149370157563484     
   12.000000000000000        91.200000000000003        3.5049620267426849     
   12.000000000000000        92.000000000000000        3.5131231367379798     
   12.000000000000000        92.800000000000011        3.4948391423604255     
   12.000000000000000        93.600000000000009        3.5076508860740301     
   12.000000000000000        94.400000000000006        3.5163259638181152     
   12.000000000000000        95.200000000000003        3.4990436326870364     
   12.000000000000000        96.000000000000000        3.5003652375047229     
   12.000000000000000        96.800000000000011        3.5025907426317002     
   12.000000000000000        97.600000000000009        3.5053551001628360     
   12.000000000000000        98.400000000000006        3.5066836651670226     
   12.000000000000000        99.200000000000003        3.5137347293007051     
   12.000000000000000        100.00000000000000        3.5033699346188492     
   12.000000000000000        100.80000000000001        3.5007927106114121     
   12.000000000000000        101.60000000000001        3.5130013786222847     
   12.000000000000000        102.40000000000001        3.5030893986215710     

   12.800000000000001       0.80000000000000004        2.9461014806331840     
   12.800000000000001        1.6000000000000001        2.6278509714032521     
   12.800000000000001        2.4000000000000004        2.5090222533681019     
   12.800000000000001        3.2000000000000002        2.5012297444295015     
   12.800000000000001        4.0000000000000000        2.5120239712363941     
   12.800000000000001        4.8000000000000007        2.5075573746209954     
   12.800000000000001        5.6000000000000005        2.5038770079586734     
   12.800000000000001        6.4000000000000004        2.5191237802794735     
   12.800000000000001        7.2000000000000002        2.5666355037919319     
   12.800000000000001        8.0000000000000000        2.6428943263363252     
   12.800000000000001        8.8000000000000007        2.7320076000484690     
   12.800000000000001        9.6000000000000014        2.8173503653017447     
   12.800000000000001        10.400000000000000        2.8858578424500259     
   12.800000000000001        11.200000000000001        2.9363500138681031     
   12.800000000000001        12.000000000000000        2.9576766300230233     
   12.800000000000001        12.800000000000001        2.9474172551681037     
   12.800000000000001        13.600000000000001        2.9074482174744709     
   12.800000000000001        14.400000000000000        2.8404523693234820     
   12.800000000000001        15.200000000000001        2.7536305918158130     
   12.800000000000001        16.000000000000000        2.6571909286632640     
   12.800000000000001        16.800000000000001        2.5688156596586316     
   12.800000000000001        17.600000000000001        2.5105493674116643     
   12.800000000000001        18.400000000000002        2.5051459090996961     
   12.800000000000001        19.200000000000003        2.5034155091147676     
   12.800000000000001        20.000000000000000        2.5157751849250500     
   12.800000000000001        20.800000000000001        2.5083522815226753     
   12.800000000000001        21.600000000000001        2.5055657665825382     
   12.800000000000001        22.400000000000002        2.5031799264134835     
   12.800000000000001        23.200000000000003        2.5050901675084685     
   12.800000000000001        24.000000000000000        2.6152494106271980     
   12.800000000000001        24.800000000000001        2.7822784868981132     
   12.800000000000001        25.600000000000001        2.8800187245428583     
   12.800000000000001        26.400000000000002        2.9089788436764441     
   12.800000000000001        27.200000000000003        2.9208599203560359     
   12.800000000000001        28.000000000000000        2.9292950486201348     
   12.800000000000001        28.800000000000001        2.9419430532983135     
   12.800000000000001        29.600000000000001        2.9542805697895895     
   12.800000000000001        30.400000000000002        2.9602330813383935     
   12.800000000000001        31.200000000000003        2.9594243405929159     
   12.800000000000001        32.000000000000000        2.9468162443854031     
   12.800000000000001        32.800000000000004        2.9131881648993332     
   12.800000000000001        33.600000000000001        2.8160268655353740     
   12.800000000000001        34.399999999999999        2.6428529931744351     
   12.800000000000001        35.200000000000003        2.5034115068658087     
   12.800000000000001        36.000000000000000        2.5137587853806904     
   12.800000000000001        36.800000000000004        2.5094150580634560     
   12.800000000000001        37.600000000000001        2.5053474323002956     
   12.800000000000001        38.400000000000006        2.5038850805553148     
   12.800000000000001        39.200000000000003        2.5032266813242772     
   12.800000000000001        40.000000000000000        2.5036967776248060     
   12.800000000000001        40.800000000000004        2.5205785386872193     
   12.800000000000001        41.600000000000001        2.5718533820422009     
   12.800000000000001        42.400000000000006        2.9095206127655273     
   12.800000000000001        43.200000000000003        3.4972029320134430     
   12.800000000000001        44.000000000000000        3.5041537382048396     
   12.800000000000001        44.800000000000004        3.5046428595751671     
   12.800000000000001        45.600000000000001        3.5052491587878323     
   12.800000000000001        46.400000000000006        3.5052446489402067     
   12.800000000000001        47.200000000000003        3.5046974597094782     
   12.800000000000001        48.000000000000000        3.5055638865781753     
   12.800000000000001        48.800000000000004        3.5050783822173708     
   12.800000000000001        49.600000000000001        3.5046078918648589     
   12.800000000000001        50.400000000000006        3.5070643688994867     
   12.800000000000001        51.200000000000003        3.5065378295280216     
   12.800000000000001        52.000000000000000        3.5055209962863594     
   12.800000000000001        52.800000000000004        3.5075078970270752     
   12.800000000000001        53.600000000000001        3.5052426706201629     
   12.800000000000001        54.400000000000006        3.5056374193814612     
   12.800000000000001        55.200000000000003        3.5052202848702660     
   12.800000000000001        56.000000000000000        3.5050293044358147     
   12.800000000000001        56.800000000000004        3.5050729160466356     
   12.800000000000001        57.600000000000001        3.5056872406045207     
   12.800000000000001        58.400000000000006        3.5046609930717842     
   12.800000000000001        59.200000000000003        3.5027919473869091     
   12.800000000000001        60.000000000000000        3.4981448693453792     
   12.800000000000001        60.800000000000004        2.9123930909657392     
   12.800000000000001        61.600000000000001        2.5817929536748476     
   12.800000000000001        62.400000000000006        2.4960149972362458     
   12.800000000000001        63.200000000000003        2.5214218612446428     
   12.800000000000001        64.000000000000000        2.5132027606958260     
   12.800000000000001        64.799999999999997        2.5217299467703596     
   12.800000000000001        65.600000000000009        2.5036001956944141     
   12.800000000000001        66.400000000000006        2.5222856464210697     
   12.800000000000001        67.200000000000003        2.5048703612827854     
   12.800000000000001        68.000000000000000        2.4959474713254357     
   12.800000000000001        68.799999999999997        2.5167969293041121     
   12.800000000000001        69.600000000000009        2.5487085313631872     
   12.800000000000001        70.400000000000006        2.8789758938863086     
   12.800000000000001        71.200000000000003        3.4945678532832471     
   12.800000000000001        72.000000000000000        3.5084797726055976     
   12.800000000000001        72.799999999999997        3.5068284235932925     
   12.800000000000001        73.600000000000009        3.5144341861639279     
   12.800000000000001        74.400000000000006        3.4985441808824764     
   12.800000000000001        75.200000000000003        3.5048377025510375     
   12.800000000000001        76.000000000000000        3.5118083405452243     
   12.800000000000001        76.800000000000011        3.5087368530704643     
   12.800000000000001        77.600000000000009        3.5107692252493377     
   12.800000000000001        78.400000000000006        3.5152417527953355     
   12.800000000000001        79.200000000000003        3.4953233206662615     
   12.800000000000001        80.000000000000000        3.5030188424513238     
   12.800000000000001        80.800000000000011        3.5125258174193346     
   12.800000000000001        81.600000000000009        3.5065056729358681     
   12.800000000000001        82.400000000000006        3.5053608397452840     
   12.800000000000001        83.200000000000003        3.5040363520538231     
   12.800000000000001        84.000000000000000        3.5005306042363475     
   12.800000000000001        84.800000000000011        3.4966011167718043     
   12.800000000000001        85.600000000000009        3.5207249749794447     
   12.800000000000001        86.400000000000006        3.4983164972479543     
   12.800000000000001        87.200000000000003        3.5103499800828390     
   12.800000000000001        88.000000000000000        3.4993881462738075     
   12.800000000000001        88.800000000000011        3.5187993914470397     
   12.800000000000001        89.600000000000009        3.4989713223811143     
   12.800000000000001        90.400000000000006        3.5106492440372605     
   12.800000000000001        91.200000000000003        3.5014921435111384     
   12.800000000000001        92.000000000000000        3.5106164283190626     
   12.800000000000001        92.800000000000011        3.5051864668449157     
   12.800000000000001        93.600000000000009        3.5192724651635428     
   12.800000000000001        94.400000000000006        3.4964454126847055     
   12.800000000000001        95.200000000000003        3.5029040976264607     
   12.800000000000001        96.000000000000000        3.5053069399935288     
   12.800000000000001        96.800000000000011        3.5108252985494590     
   12.800000000000001        97.600000000000009        3.5050703453241323     
   12.800000000000001        98.400000000000006        3.5040226702455892     
   12.800000000000001        99.200000000000003        3.5167799868245213     
   12.800000000000001        100.00000000000000        3.5074166217878240     
   12.800000000000001        100.80000000000001        3.5040912790604297     
   12.800000000000001        101.60000000000001        3.5076538577320275     
   12.800000000000001        102.40000000000001        3.5117178052682791     

   13.600000000000001       0.80000000000000004        2.9693898472488427     
   13.600000000000001        1.6000000000000001        2.6472829815136016     
   13.600000000000001        2.4000000000000004        2.5082129510321951     
   13.600000000000001        3.2000000000000002        2.5193886873132194     
   13.600000000000001        4.0000000000000000        2.5066818454111952     
   13.600000000000001        4.8000000000000007        2.5090036119963290     
   13.600000000000001        5.6000000000000005        2.5057904003056808     
   13.600000000000001        6.4000000000000004        2.5149385393986874     
   13.600000000000001        7.2000000000000002        2.5452605434376099     
   13.600000000000001        8.0000000000000000        2.6090095604628947     
   13.600000000000001        8.8000000000000007        2.6935295049980503     
   13.600000000000001        9.6000000000000014        2.7789792894007443     
   13.600000000000001        10.400000000000000        2.8558108792324863     
   13.600000000000001        11.200000000000001        2.9130167611390068     
   13.600000000000001        12.000000000000000        2.9448269312272486     
   13.600000000000001        12.800000000000001        2.9463738923670482     
   13.600000000000001        13.600000000000001        2.9176613759379575     
   13.600000000000001        14.400000000000000        2.8619356599028571     
   13.600000000000001        15.200000000000001        2.7799813921975201     
   13.600000000000001        16.000000000000000        2.6845296511125847     
   13.600000000000001        16.800000000000001        2.5896643750988932     
   13.600000000000001        17.600000000000001        2.5207010993288219     
   13.600000000000001        18.400000000000002        2.5073090957281563     
   13.600000000000001        19.200000000000003        2.5028833035903073     
   13.600000000000001        20.000000000000000        2.5118436308030807     
   13.600000000000001        20.800000000000001        2.5025445706914002     
   13.600000000000001        21.600000000000001        2.5022294040867341     
   13.600000000000001        22.400000000000002        2.5106817491046738     
   13.600000000000001        23.200000000000003        2.6183115490394915     
   13.600000000000001        24.000000000000000        2.9041810344989472     
   13.600000000000001        24.800000000000001        3.5036459929978956     
   13.600000000000001        25.600000000000001        3.5037940585326939     
   13.600000000000001        26.400000000000002        3.4990606958855301     
   13.600000000000001        27.200000000000003        3.5154620100018770     
   13.600000000000001        28.000000000000000        3.4989442656940888     
   13.600000000000001        28.800000000000001        3.5094177172829437     
   13.600000000000001        29.600000000000001        3.4952303275519157     
   13.600000000000001        30.400000000000002        3.5025023703570834     
   13.600000000000001        31.200000000000003        3.5043763197954538     
   13.600000000000001        32.000000000000000        3.5126576346010800     
   13.600000000000001        32.800000000000004        3.5141057956895203     
   13.600000000000001        33.600000000000001        3.4954905649112482     
   13.600000000000001        34.399999999999999        2.9293778934881796     
   13.600000000000001        35.200000000000003        2.6329901638367117     
   13.600000000000001        36.000000000000000        2.5047983480465703     
   13.600000000000001        36.800000000000004        2.5124076624347156     
   13.600000000000001        37.600000000000001        2.5059027182918969     
   13.600000000000001        38.400000000000006        2.5036444288931334     
   13.600000000000001        39.200000000000003        2.5037991661361039     
   13.600000000000001        40.000000000000000        2.5048104970375058     
   13.600000000000001        40.800000000000004        2.5091502343074255     
   13.600000000000001        41.600000000000001        2.5715069101800712     
   13.600000000000001        42.400000000000006        2.9068396520465294     
   13.600000000000001        43.200000000000003        3.5151798122231264     
   13.600000000000001        44.000000000000000        3.4975406039476917     
   13.600000000000001        44.800000000000004        3.4993400741569984     
   13.600000000000001        45.600000000000001        3.5029861808602241     
   13.600000000000001        46.400000000000006        3.5046385065485390     
   13.600000000000001        47.200000000000003        3.5058597055013871     
   13.600000000000001        48.000000000000000        3.5050470865915675     
   13.600000000000001        48.800000000000004        3.5046392034358016     
   13.600000000000001        49.600000000000001        3.5045212031503015     
   13.600000000000001        50.400000000000006        3.5046944642889084     
   13.600000000000001        51.200000000000003        3.5041798231736840     
   13.600000000000001        52.000000000000000        3.4983904437646904     
   13.600000000000001        52.800000000000004        3.5107059526336806     
   13.600000000000001        53.600000000000001        3.5073122949625657     
   13.600000000000001        54.400000000000006        3.5089971576459869     
   13.600000000000001        55.200000000000003        3.5083498877540076     
   13.600000000000001        56.000000000000000        3.5060735381357948     
   13.600000000000001        56.800000000000004        3.5064324165888334     
   13.600000000000001        57.600000000000001        3.5043259843690957     
   13.600000000000001        58.400000000000006        3.5044748796517777     
   13.600000000000001        59.200000000000003        3.5016871294514504     
   13.600000000000001        60.000000000000000        3.5151839170624699     
   13.600000000000001        60.800000000000004        2.9138247931652668     
   13.600000000000001        61.600000000000001        2.5865103691830522     
   13.600000000000001        62.400000000000006        2.5072534990084674     
   13.600000000000001        63.200000000000003        2.5060762800597374     
   13.600000000000001        64.000000000000000        2.4977544477452547     
   13.600000000000001        64.799999999999997        2.5015927992977449     
   13.600000000000001        65.600000000000009        2.5120059886823856     
   13.600000000000001        66.400000000000006        2.5003188505859728     
   13.600000000000001        67.200000000000003        2.4987971313641464     
   13.600000000000001        68.000000000000000        2.5144948680231276     
   13.600000000000001        68.799999999999997        2.5093789523595449     
   13.600000000000001        69.600000000000009        2.5493462766766468     
   13.600000000000001        70.400000000000006        2.8804692343432698     
   13.600000000000001        71.200000000000003        3.5153199345232906     
   13.600000000000001        72.000000000000000        3.5069130835515590     
   13.600000000000001        72.799999999999997        3.5041892088289317     
   13.600000000000001        73.600000000000009        3.5089666008576184     
   13.600000000000001        74.400000000000006        3.5202980561860477     
   13.600000000000001        75.200000000000003        3.5015563180442832     
   13.600000000000001        76.000000000000000        3.5072647049164960     
   13.600000000000001        76.800000000000011        3.5184907422687171     
   13.600000000000001        77.600000000000009        3.5054589165262171     
   13.600000000000001        78.400000000000006        3.5045186579026266     
   13.600000000000001        79.200000000000003        3.5073396930569665     
   13.600000000000001        80.000000000000000        3.5077465232033922     
   13.600000000000001        80.800000000000011        3.5101518628082773     
   13.600000000000001        81.600000000000009        3.5060992488970033     
   13.600000000000001        82.400000000000006        3.5051008867655762     
   13.600000000000001        83.200000000000003        3.5040621793381082     
   13.600000000000001        84.000000000000000        3.5041064039375347     
   13.600000000000001        84.800000000000011        3.5036703031075143     
   13.600000000000001        85.600000000000009        3.5028381438657665     
   13.600000000000001        86.400000000000006        3.4981729649028441     
   13.600000000000001        87.200000000000003        3.5098888349996611     
   13.600000000000001        88.000000000000000        3.5059946956465984     
   13.600000000000001        88.800000000000011        3.4987501668762433     
   13.600000000000001        89.600000000000009        3.5071180675322182     
   13.600000000000001        90.400000000000006        3.5202471656330481     
   13.600000000000001        91.200000000000003        3.5120214306456665     
   13.600000000000001        92.000000000000000        3.5071771697393990     
   13.600000000000001        92.800000000000011        3.5025710996282027     
   13.600000000000001        93.600000000000009        3.5009376408883104     
   13.600000000000001        94.400000000000006        3.5039993024001790     
   13.600000000000001        95.200000000000003        3.5043377688860193     
   13.600000000000001        96.000000000000000        3.5054894302873683     
   13.600000000000001        96.800000000000011        3.5123040058423682     
   13.600000000000001        97.600000000000009        3.5038949423924812     
   13.600000000000001        98.400000000000006        3.5158450052363750     
   13.600000000000001        99.200000000000003        3.4988446214359215     
   13.600000000000001        100.00000000000000        3.5123249177956963     
   13.600000000000001        100.80000000000001        3.5059616239753164     
   13.600000000000001        101.60000000000001        3.5071849733798475     
   13.600000000000001        102.40000000000001        3.5057463785917071     

   14.400000000000000       0.80000000000000004        2.9749969602354431     
   14.400000000000000        1.6000000000000001        2.6523112055656131     
   14.400000000000000        2.4000000000000004        2.5086486609646341     
   14.400000000000000        3.2000000000000002        2.5138790480782722     
   14.400000000000000        4.0000000000000000        2.5023600711287544     
   14.400000000000000        4.8000000000000007        2.5078198793230451     
   14.400000000000000        5.6000000000000005        2.5062384040130543     
   14.400000000000000        6.4000000000000004        2.5098781603321751     
   14.400000000000000        7.2000000000000002        2.5276509970061753     
   14.400000000000000        8.0000000000000000        2.5764545409739812     
   14.400000000000000        8.8000000000000007        2.6526673225526745     
   14.400000000000000        9.6000000000000014        2.7371029639360676     
   14.400000000000000        10.400000000000000        2.8170327929691452     
   14.400000000000000        11.200000000000001        2.8820233309694592     
   14.400000000000000        12.000000000000000        2.9224768833553134     
   14.400000000000000        12.800000000000001        2.9374668567670974     
   14.400000000000000        13.600000000000001        2.9215502103591078     
   14.400000000000000        14.400000000000000        2.8731264384246629     
   14.400000000000000        15.200000000000001        2.8015666394397010     
   14.400000000000000        16.000000000000000        2.7083914102988209     
   14.400000000000000        16.800000000000001        2.6106174814800434     
   14.400000000000000        17.600000000000001        2.5329556957572783     
   14.400000000000000        18.400000000000002        2.5122046664414808     
   14.400000000000000        19.200000000000003        2.5024246775343020     
   14.400000000000000        20.000000000000000        2.5071813054364713     
   14.400000000000000        20.800000000000001        2.5165805738021043     
   14.400000000000000        21.600000000000001        2.4981222469950208     
   14.400000000000000        22.400000000000002        2.5759206083712836     
   14.400000000000000        23.200000000000003        2.8756926324073193     
   14.400000000000000        24.000000000000000        3.5060526490035158     
   14.400000000000000        24.800000000000001        3.5027765756609925     
   14.400000000000000        25.600000000000001        3.5078502662904434     
   14.400000000000000        26.400000000000002        3.5070667220093812     
   14.400000000000000        27.200000000000003        3.5065727588077604     
   14.400000000000000        28.000000000000000        3.5068749163925790     
   14.400000000000000        28.800000000000001        3.5109124234044944     
   14.400000000000000        29.600000000000001        3.5212614399695403     
   14.400000000000000        30.400000000000002        3.5023803912598943     
   14.400000000000000        31.200000000000003        3.5044207230281406     
   14.400000000000000        32.000000000000000        3.5044167543806188     
   14.400000000000000        32.800000000000004        3.5044352827099363     
   14.400000000000000        33.600000000000001        3.5082254063173108     
   14.400000000000000        34.399999999999999        3.5115830794679659     
   14.400000000000000        35.200000000000003        2.7846999191404427     
   14.400000000000000        36.000000000000000        2.5090879113385665     
   14.400000000000000        36.800000000000004        2.5177112392300627     
   14.400000000000000        37.600000000000001        2.5076034037057728     
   14.400000000000000        38.400000000000006        2.5050464102188235     
   14.400000000000000        39.200000000000003        2.5048984523784887     
   14.400000000000000        40.000000000000000        2.5073092166466733     
   14.400000000000000        40.800000000000004        2.5092920304611268     
   14.400000000000000        41.600000000000001        2.5671173977199881     
   14.400000000000000        42.400000000000006        2.9010346375771290     
   14.400000000000000        43.200000000000003        3.4958604954944832     
   14.400000000000000        44.000000000000000        3.5127012920128382     
   14.400000000000000        44.800000000000004        3.5160976417910641     
   14.400000000000000        45.600000000000001        3.4965003037890328     
   14.400000000000000        46.400000000000006        3.5037062282789644     
   14.400000000000000        47.200000000000003        3.5044946979377074     
   14.400000000000000        48.000000000000000        3.5058466224485376     
   14.400000000000000        48.800000000000004        3.5051267211125219     
   14.400000000000000        49.600000000000001        3.5045277962141062     
   14.400000000000000        50.400000000000006        3.5022333565448744     
   14.400000000000000        51.200000000000003        3.4979755506918999     
   14.400000000000000        52.000000000000000        3.5166364140045392     
   14.400000000000000        52.800000000000004        3.5088674445160857     
   14.400000000000000        53.600000000000001        3.5143307667112067     
   14.400000000000000        54.400000000000006        3.4936649724453277     
   14.400000000000000        55.200000000000003        3.5161461465441857     
   14.400000000000000        56.000000000000000        3.5090571883851482     
   14.400000000000000        56.800000000000004        3.5062109162033255     
   14.400000000000000        57.600000000000001        3.5056414275558998     
   14.400000000000000        58.400000000000006        3.5053857012820666     
   14.400000000000000        59.200000000000003        3.5011421188437217     
   14.400000000000000        60.000000000000000        3.5084212142459839     
   14.400000000000000        60.800000000000004        2.9152851565567905     
   14.400000000000000        61.600000000000001        2.5888758998355281     
   14.400000000000000        62.400000000000006        2.5004534459426271     
   14.400000000000000        63.200000000000003        2.5129265092168986     
   14.400000000000000        64.000000000000000        2.5061762028321466     
   14.400000000000000        64.799999999999997        2.5052074675079430     
   14.400000000000000        65.600000000000009        2.5154485083732681     
   14.400000000000000        66.400000000000006        2.5038476390102047     
   14.400000000000000        67.200000000000003        2.5006615925025644     
   14.400000000000000        68.000000000000000        2.5162466145490479     
   14.400000000000000        68.799999999999997        2.5141898182344380     
   14.400000000000000        69.600000000000009        2.5531052841484012     
   14.400000000000000        70.400000000000006        2.8828200409284048     
   14.400000000000000        71.200000000000003        3.5016742266457053     
   14.400000000000000        72.000000000000000        3.5075318907664141     
   14.400000000000000        72.799999999999997        3.5056257000780180     
   14.400000000000000        73.600000000000009        3.5136644549334410     
   14.400000000000000        74.400000000000006        3.4972082367052484     
   14.400000000000000        75.200000000000003        3.5035093086270770     
   14.400000000000000        76.000000000000000        3.5063017831559362     
   14.400000000000000        76.800000000000011        3.5099064283604831     
   14.400000000000000        77.600000000000009        3.5059976094529097     
   14.400000000000000        78.400000000000006        3.5032461212288553     
   14.400000000000000        79.200000000000003        3.5156243463801067     
   14.400000000000000        80.000000000000000        3.5112703607268010     
   14.400000000000000        80.800000000000011        3.5157183036864219     
   14.400000000000000        81.600000000000009        3.5054818905365863     
   14.400000000000000        82.400000000000006        3.5043686741857418     
   14.400000000000000        83.200000000000003        3.5028814017701193     
   14.400000000000000        84.000000000000000        3.5073684861040588     
   14.400000000000000        84.800000000000011        3.5078113258223835     
   14.400000000000000        85.600000000000009        3.5186966132486566     
   14.400000000000000        86.400000000000006        3.5132132512087861     
   14.400000000000000        87.200000000000003        3.5073694820588792     
   14.400000000000000        88.000000000000000        3.5067073656693259     
   14.400000000000000        88.800000000000011        3.5028660962433573     
   14.400000000000000        89.600000000000009        3.5134853848751932     
   14.400000000000000        90.400000000000006        3.5032655532500878     
   14.400000000000000        91.200000000000003        3.4986041240259489     
   14.400000000000000        92.000000000000000        3.5137456805578333     
   14.400000000000000        92.800000000000011        3.5056462718532866     
   14.400000000000000        93.600000000000009        3.5032464970874035     
   14.400000000000000        94.400000000000006        3.5054495180523393     
   14.400000000000000        95.200000000000003        3.5044160688272692     
   14.400000000000000        96.000000000000000        3.5085316226583800     
   14.400000000000000        96.800000000000011        3.5154110675870998     
   14.400000000000000        97.600000000000009        3.5060643147621557     
   14.400000000000000        98.400000000000006        3.5021445533405218     
   14.400000000000000        99.200000000000003        3.5066919527570484     
   14.400000000000000        100.00000000000000        3.5181012348358163     
   14.400000000000000        100.80000000000001        3.5072181023198161     
   14.400000000000000        101.60000000000001        3.5062413965031647     
   14.400000000000000        102.40000000000001        3.5138483887649796     

   15.200000000000001       0.80000000000000004        2.9759277785159810     
   15.200000000000001        1.6000000000000001        2.6524608635904379     
   15.200000000000001        2.4000000000000004        2.5083179194373000     
   15.200000000000001        3.2000000000000002        2.5148097264245837     
   15.200000000000001        4.0000000000000000        2.5047486993575290     
   15.200000000000001        4.8000000000000007        2.5087698726428078     
   15.200000000000001        5.6000000000000005        2.5052736135039897     
   15.200000000000001        6.4000000000000004        2.5039936397909659     
   15.200000000000001        7.2000000000000002        2.5134320371614765     
   15.200000000000001        8.0000000000000000        2.5501591543562498     
   15.200000000000001        8.8000000000000007        2.6131544234786102     
   15.200000000000001        9.6000000000000014        2.6927539479379972     
   15.200000000000001        10.400000000000000        2.7739823533596897     
   15.200000000000001        11.200000000000001        2.8455173270042646     
   15.200000000000001        12.000000000000000        2.8973264464012445     
   15.200000000000001        12.800000000000001        2.9213494141508138     
   15.200000000000001        13.600000000000001        2.9170784181479310     
   15.200000000000001        14.400000000000000        2.8803033956592148     
   15.200000000000001        15.200000000000001        2.8162091150282862     
   15.200000000000001        16.000000000000000        2.7294122208301661     
   15.200000000000001        16.800000000000001        2.6320613531361108     
   15.200000000000001        17.600000000000001        2.5479075700123266     
   15.200000000000001        18.400000000000002        2.5182824319183337     
   15.200000000000001        19.200000000000003        2.5036199633627985     
   15.200000000000001        20.000000000000000        2.5088548127247945     
   15.200000000000001        20.800000000000001        2.5013099109658969     
   15.200000000000001        21.600000000000001        2.5164420980900961     
   15.200000000000001        22.400000000000002        2.7214419864263877     
   15.200000000000001        23.200000000000003        3.5006882865355533     
   15.200000000000001        24.000000000000000        3.5055292978668904     
   15.200000000000001        24.800000000000001        3.5180412630720239     
   15.200000000000001        25.600000000000001        3.4951163601777302     
   15.200000000000001        26.400000000000002        3.5080401227949554     
   15.200000000000001        27.200000000000003        3.5062082284799883     
   15.200000000000001        28.000000000000000        3.5082702624047526     
   15.200000000000001        28.800000000000001        3.5137080963755243     
   15.200000000000001        29.600000000000001        3.4980015916053437     
   15.200000000000001        30.400000000000002        3.5062019769415924     
   15.200000000000001        31.200000000000003        3.5073326019169011     
   15.200000000000001        32.000000000000000        3.5072671350782811     
   15.200000000000001        32.800000000000004        3.5070388843999694     
   15.200000000000001        33.600000000000001        3.5047610516873875     
   15.200000000000001        34.399999999999999        3.5103157221799974     
   15.200000000000001        35.200000000000003        2.8504914554871923     
   15.200000000000001        36.000000000000000        2.5249996850019327     
   15.200000000000001        36.800000000000004        2.5160128948378708     
   15.200000000000001        37.600000000000001        2.5099359960085765     
   15.200000000000001        38.400000000000006        2.5068006043009539     
   15.200000000000001        39.200000000000003        2.5062423352276970     
   15.200000000000001        40.000000000000000        2.5072026273169397     
   15.200000000000001        40.800000000000004        2.5054683188935511     
   15.200000000000001        41.600000000000001        2.5514665289815337     
   15.200000000000001        42.400000000000006        2.8794806402922966     
   15.200000000000001        43.200000000000003        3.5091090903092104     
   15.200000000000001        44.000000000000000        3.5067824776635295     
   15.200000000000001        44.800000000000004        3.5054961877654756     
   15.200000000000001        45.600000000000001        3.5149718374250796     
   15.200000000000001        46.400000000000006        3.4982770581053471     
   15.200000000000001        47.200000000000003        3.5056524063081684     
   15.200000000000001        48.000000000000000        3.5045622643413781     
   15.200000000000001        48.800000000000004        3.5062291647942416     
   15.200000000000001        49.600000000000001        3.5039948204033284     
   15.200000000000001        50.400000000000006        3.5129665898898566     
   15.200000000000001        51.200000000000003        3.5106756060587436     
   15.200000000000001        52.000000000000000        3.5095254748064222     
   15.200000000000001        52.800000000000004        3.5093234389327996     
   15.200000000000001        53.600000000000001        3.4927490903774374     
   15.200000000000001        54.400000000000006        3.5040717174443423     
   15.200000000000001        55.200000000000003        3.4976743874893197     
   15.200000000000001        56.000000000000000        3.5137288184208932     
   15.200000000000001        56.800000000000004        3.5072460537499150     
   15.200000000000001        57.600000000000001        3.5047644553469923     
   15.200000000000001        58.400000000000006        3.5042592525072798     
   15.200000000000001        59.200000000000003        3.5018540830211755     
   15.200000000000001        60.000000000000000        3.5110076903242797     
   15.200000000000001        60.800000000000004        2.9169386159717479     
   15.200000000000001        61.600000000000001        2.5877014881616169     
   15.200000000000001        62.400000000000006        2.4972683059704304     
   15.200000000000001        63.200000000000003        2.5110808420930235     
   15.200000000000001        64.000000000000000        2.5070453469373519     
   15.200000000000001        64.799999999999997        2.5083426379281639     
   15.200000000000001        65.600000000000009        2.5185296878855397     
   15.200000000000001        66.400000000000006        2.5047162355317978     
   15.200000000000001        67.200000000000003        2.5037015728185850     
   15.200000000000001        68.000000000000000        2.4956195671346912     
   15.200000000000001        68.799999999999997        2.4944560947986409     
   15.200000000000001        69.600000000000009        2.5606479484569569     
   15.200000000000001        70.400000000000006        2.8874115891861440     
   15.200000000000001        71.200000000000003        3.5032360244900671     
   15.200000000000001        72.000000000000000        3.5105029604083988     
   15.200000000000001        72.799999999999997        3.5204760691633572     
   15.200000000000001        73.600000000000009        3.4969975945502569     
   15.200000000000001        74.400000000000006        3.5019696331217531     
   15.200000000000001        75.200000000000003        3.5056018530995798     
   15.200000000000001        76.000000000000000        3.5068255984010874     
   15.200000000000001        76.800000000000011        3.5134263296990231     
   15.200000000000001        77.600000000000009        3.5057718291826188     
   15.200000000000001        78.400000000000006        3.5038289568671463     
   15.200000000000001        79.200000000000003        3.5140687642634605     
   15.200000000000001        80.000000000000000        3.5059056481102346     
   15.200000000000001        80.800000000000011        3.5008028973876524     
   15.200000000000001        81.600000000000009        3.5075771011423229     
   15.200000000000001        82.400000000000006        3.5044699399799830     
   15.200000000000001        83.200000000000003        3.5065754221447016     
   15.200000000000001        84.000000000000000        3.5145725944355650     
   15.200000000000001        84.800000000000011        3.5012156110615686     
   15.200000000000001        85.600000000000009        3.5131633431487019     
   15.200000000000001        86.400000000000006        3.5084973703366811     
   15.200000000000001        87.200000000000003        3.5079129156032858     
   15.200000000000001        88.000000000000000        3.5079993393178386     
   15.200000000000001        88.800000000000011        3.5071169725129789     
   15.200000000000001        89.600000000000009        3.5052527783803882     
   15.200000000000001        90.400000000000006        3.5034165942078523     
   15.200000000000001        91.200000000000003        3.4987582575717537     
   15.200000000000001        92.000000000000000        3.5142644278737958     
   15.200000000000001        92.800000000000011        3.5041825887536207     
   15.200000000000001        93.600000000000009        3.5059711986693824     
   15.200000000000001        94.400000000000006        3.5073970698755725     
   15.200000000000001        95.200000000000003        3.5131226442962742     
   15.200000000000001        96.000000000000000        3.5183027356307481     
   15.200000000000001        96.800000000000011        3.4984500271556156     
   15.200000000000001        97.600000000000009        3.5061349463090670     
   15.200000000000001        98.400000000000006        3.5037366252931541     
   15.200000000000001        99.200000000000003        3.5098341525209125     
   15.200000000000001        100.00000000000000        3.4955203670820301     
   15.200000000000001        100.80000000000001        3.5109008573307308     
   15.200000000000001        101.60000000000001        3.5062852391280854     
   15.200000000000001        102.40000000000001        3.5088204731601969     

   16.000000000000000       0.80000000000000004        2.9756027666962765     
   16.000000000000000        1.6000000000000001        2.6517553531745008     
   16.000000000000000        2.4000000000000004        2.5087666544461795     
   16.000000000000000        3.2000000000000002        2.5160945584475227     
   16.000000000000000        4.0000000000000000        2.5046726674929909     
   16.000000000000000        4.8000000000000007        2.5102848667669573     
   16.000000000000000        5.6000000000000005        2.5056637384352176     
   16.000000000000000        6.4000000000000004        2.5046060881427525     
   16.000000000000000        7.2000000000000002        2.5073517857680736     
   16.000000000000000        8.0000000000000000        2.5295772491325694     
   16.000000000000000        8.8000000000000007        2.5774930058943513     
   16.000000000000000        9.6000000000000014        2.6482298138477174     
   16.000000000000000        10.400000000000000        2.7283191041021295     
   16.000000000000000        11.200000000000001        2.8033427844596170     
   16.000000000000000        12.000000000000000        2.8616130215396685     
   16.000000000000000        12.800000000000001        2.8976811889075464     
   16.000000000000000        13.600000000000001        2.9034120989550347     
   16.000000000000000        14.400000000000000        2.8799656095518431     
   16.000000000000000        15.200000000000001        2.8276401850124895     
   16.000000000000000        16.000000000000000        2.7471508716981541     
   16.000000000000000        16.800000000000001        2.6530631437865941     
   16.000000000000000        17.600000000000001        2.5638205634409967     
   16.000000000000000        18.400000000000002        2.5133959000772044     
   16.000000000000000        19.200000000000003        2.5062157977218353     
   16.000000000000000        20.000000000000000        2.5118394227516943     
   16.000000000000000        20.800000000000001        2.5032643196595648     
   16.000000000000000        21.600000000000001        2.5143209976047891     
   16.000000000000000        22.400000000000002        2.8037951896954185     
   16.000000000000000        23.200000000000003        3.5083296776501314     
   16.000000000000000        24.000000000000000        3.5081871840898149     
   16.000000000000000        24.800000000000001        3.5081572277221102     
   16.000000000000000        25.600000000000001        3.5170038861806083     
   16.000000000000000        26.400000000000002        3.4993716345057804     
   16.000000000000000        27.200000000000003        3.5078803990646801     
   16.000000000000000        28.000000000000000        3.5087802650366644     
   16.000000000000000        28.800000000000001        3.5182060913336550     
   16.000000000000000        29.600000000000001        3.4991214986483037     
   16.000000000000000        30.400000000000002        3.5135637979182364     
   16.000000000000000        31.200000000000003        3.5123300700196065     
   16.000000000000000        32.000000000000000        3.5117079869262229     
   16.000000000000000        32.800000000000004        3.5073978259574909     
   16.000000000000000        33.600000000000001        3.5140577460023286     
   16.000000000000000        34.399999999999999        3.5026778049821612     
   16.000000000000000        35.200000000000003        2.7921308163093430     
   16.000000000000000        36.000000000000000        2.5108161298578913     
   16.000000000000000        36.800000000000004        2.5113566554130355     
   16.000000000000000        37.600000000000001        2.5109737396637564     
   16.000000000000000        38.400000000000006        2.5072697095873107     
   16.000000000000000        39.200000000000003        2.5061962001604385     
   16.000000000000000        40.000000000000000        2.5109062123722454     
   16.000000000000000        40.800000000000004        2.5021741886832891     
   16.000000000000000        41.600000000000001        2.5186947984960084     
   16.000000000000000        42.400000000000006        2.7958192481063611     
   16.000000000000000        43.200000000000003        3.5025096494507779     
   16.000000000000000        44.000000000000000        3.5055637636985217     
   16.000000000000000        44.800000000000004        3.5076818339837352     
   16.000000000000000        45.600000000000001        3.5101681472947739     
   16.000000000000000        46.400000000000006        3.4933370174683036     
   16.000000000000000        47.200000000000003        3.4993342182329013     
   16.000000000000000        48.000000000000000        3.5037443702017481     
   16.000000000000000        48.800000000000004        3.5067764030942130     
   16.000000000000000        49.600000000000001        3.5052586534041663     
   16.000000000000000        50.400000000000006        3.5103196162776831     
   16.000000000000000        51.200000000000003        3.5076432281367871     
   16.000000000000000        52.000000000000000        3.5088134528299335     
   16.000000000000000        52.800000000000004        3.5091489094295998     
   16.000000000000000        53.600000000000001        3.5186756759370552     
   16.000000000000000        54.400000000000006        3.5021026056957032     
   16.000000000000000        55.200000000000003        3.5006736194100938     
   16.000000000000000        56.000000000000000        3.5127531506154335     
   16.000000000000000        56.800000000000004        3.5065260754856737     
   16.000000000000000        57.600000000000001        3.5047058363393755     
   16.000000000000000        58.400000000000006        3.5042477063155872     
   16.000000000000000        59.200000000000003        3.5033535537211602     
   16.000000000000000        60.000000000000000        3.5042080274231253     
   16.000000000000000        60.800000000000004        2.9126620254591673     
   16.000000000000000        61.600000000000001        2.5810916045005130     
   16.000000000000000        62.400000000000006        2.5223504163557817     
   16.000000000000000        63.200000000000003        2.5116276739115500     
   16.000000000000000        64.000000000000000        2.5140668160946062     
   16.000000000000000        64.799999999999997        2.5185796004862597     
   16.000000000000000        65.600000000000009        2.4962701513129169     
   16.000000000000000        66.400000000000006        2.5085031697495688     
   16.000000000000000        67.200000000000003        2.5040224844129146     
   16.000000000000000        68.000000000000000        2.5012348382760909     
   16.000000000000000        68.799999999999997        2.5048634238260195     
   16.000000000000000        69.600000000000009        2.5657933864416798     
   16.000000000000000        70.400000000000006        2.8910477583653407     
   16.000000000000000        71.200000000000003        3.5042836133045112     
   16.000000000000000        72.000000000000000        3.5081825631182326     
   16.000000000000000        72.799999999999997        3.4991270850990572     
   16.000000000000000        73.600000000000009        3.5125412044085085     
   16.000000000000000        74.400000000000006        3.5107663277394989     
   16.000000000000000        75.200000000000003        3.5060209797230977     
   16.000000000000000        76.000000000000000        3.5057979269354114     
   16.000000000000000        76.800000000000011        3.5141593487279783     
   16.000000000000000        77.600000000000009        3.5006833413203049     
   16.000000000000000        78.400000000000006        3.5033333613983406     
   16.000000000000000        79.200000000000003        3.5095462406313551     
   16.000000000000000        80.000000000000000        3.4998516855532333     
   16.000000000000000        80.800000000000011        3.5162473166045927     
   16.000000000000000        81.600000000000009        3.5145652038835991     
   16.000000000000000        82.400000000000006        3.5133407947123634     
   16.000000000000000        83.200000000000003        3.5155146328354032     
   16.000000000000000        84.000000000000000        3.5071862728353631     
   16.000000000000000        84.800000000000011        3.4986450052844464     
   16.000000000000000        85.600000000000009        3.5186015408419005     
   16.000000000000000        86.400000000000006        3.5101183671703695     
   16.000000000000000        87.200000000000003        3.5082806864124505     
   16.000000000000000        88.000000000000000        3.5079896997950861     
   16.000000000000000        88.800000000000011        3.5064455542949453     
   16.000000000000000        89.600000000000009        3.5055496739922640     
   16.000000000000000        90.400000000000006        3.5061381919364565     
   16.000000000000000        91.200000000000003        3.4990087557619609     
   16.000000000000000        92.000000000000000        3.5143326805623230     
   16.000000000000000        92.800000000000011        3.5051884250399499     
   16.000000000000000        93.600000000000009        3.5065541857664768     
   16.000000000000000        94.400000000000006        3.5157722711934674     
   16.000000000000000        95.200000000000003        3.4975090985654873     
   16.000000000000000        96.000000000000000        3.5048268465026466     
   16.000000000000000        96.800000000000011        3.5053129811861035     
   16.000000000000000        97.600000000000009        3.5108930998109158     
   16.000000000000000        98.400000000000006        3.5032912767897835     
   16.000000000000000        99.200000000000003        3.5109600352803985     
   16.000000000000000        100.00000000000000        3.5061983702070112     
   16.000000000000000        100.80000000000001        3.5110885171519954     
   16.000000000000000        101.60000000000001        3.5103661959171215     
   16.000000000000000        102.40000000000001        3.5053832785635435     

   16.800000000000001       0.80000000000000004        2.9735862649613662     
   16.800000000000001        1.6000000000000001        2.6483541096421890     
   16.800000000000001        2.4000000000000004        2.5044011183542407     
   16.800000000000001        3.2000000000000002        2.5176801631875674     
   16.800000000000001        4.0000000000000000        2.5053743819830268     
   16.800000000000001        4.8000000000000007        2.5101617893670305     
   16.800000000000001        5.6000000000000005        2.5060181210339603     
   16.800000000000001        6.4000000000000004        2.5036152631297286     
   16.800000000000001        7.2000000000000002        2.5029549378370977     
   16.800000000000001        8.0000000000000000        2.5169337724831964     
   16.800000000000001        8.8000000000000007        2.5488605514987905     
   16.800000000000001        9.6000000000000014        2.6059392357725488     
   16.800000000000001        10.400000000000000        2.6797272248273232     
   16.800000000000001        11.200000000000001        2.7554344677953542     
   16.800000000000001        12.000000000000000        2.8196129543694148     
   16.800000000000001        12.800000000000001        2.8641021432330720     
   16.800000000000001        13.600000000000001        2.8813004746172006     
   16.800000000000001        14.400000000000000        2.8716159047051053     
   16.800000000000001        15.200000000000001        2.8304084954029061     
   16.800000000000001        16.000000000000000        2.7616250245513272     
   16.800000000000001        16.800000000000001        2.6730034455030975     
   16.800000000000001        17.600000000000001        2.5809289406189722     
   16.800000000000001        18.400000000000002        2.5159374082945702     
   16.800000000000001        19.200000000000003        2.5043822671324998     
   16.800000000000001        20.000000000000000        2.5122826580811193     
   16.800000000000001        20.800000000000001        2.5077867823477109     
   16.800000000000001        21.600000000000001        2.5267736312651392     
   16.800000000000001        22.400000000000002        2.8153348387409189     
   16.800000000000001        23.200000000000003        3.5037803979162634     
   16.800000000000001        24.000000000000000        3.5095619299178962     
   16.800000000000001        24.800000000000001        3.5142684564234292     
   16.800000000000001        25.600000000000001        3.4971838733541643     
   16.800000000000001        26.400000000000002        3.5075176700624455     
   16.800000000000001        27.200000000000003        3.5087643329574898     
   16.800000000000001        28.000000000000000        3.5043799195034846     
   16.800000000000001        28.800000000000001        3.5064708592748346     
   16.800000000000001        29.600000000000001        3.5128957061075181     
   16.800000000000001        30.400000000000002        3.5066656317897462     
   16.800000000000001        31.200000000000003        3.5080403949529120     
   16.800000000000001        32.000000000000000        3.5068159389331810     
   16.800000000000001        32.800000000000004        3.5107452866973627     
   16.800000000000001        33.600000000000001        3.5054696356016346     
   16.800000000000001        34.399999999999999        2.9562571972999367     
   16.800000000000001        35.200000000000003        2.6461682713344934     
   16.800000000000001        36.000000000000000        2.5149219525300870     
   16.800000000000001        36.800000000000004        2.5076392567022223     
   16.800000000000001        37.600000000000001        2.5135268344013864     
   16.800000000000001        38.400000000000006        2.5079744296988462     
   16.800000000000001        39.200000000000003        2.5060164136114875     
   16.800000000000001        40.000000000000000        2.5077561001896758     
   16.800000000000001        40.800000000000004        2.5140332689453837     
   16.800000000000001        41.600000000000001        2.5068193474403579     
   16.800000000000001        42.400000000000006        2.6393798289451640     
   16.800000000000001        43.200000000000003        2.9477361809630764     
   16.800000000000001        44.000000000000000        3.5134079438005101     
   16.800000000000001        44.800000000000004        3.4972401727943434     
   16.800000000000001        45.600000000000001        3.5119960617338166     
   16.800000000000001        46.400000000000006        3.5119039795299285     
   16.800000000000001        47.200000000000003        3.5147699562659120     
   16.800000000000001        48.000000000000000        3.4970926744723254     
   16.800000000000001        48.800000000000004        3.5052249051413091     
   16.800000000000001        49.600000000000001        3.5065861223607966     
   16.800000000000001        50.400000000000006        3.5081814411321637     
   16.800000000000001        51.200000000000003        3.5062163910630204     
   16.800000000000001        52.000000000000000        3.5080803179564839     
   16.800000000000001        52.800000000000004        3.5073860816020828     
   16.800000000000001        53.600000000000001        3.5145226383322550     
   16.800000000000001        54.400000000000006        3.5015233194679922     
   16.800000000000001        55.200000000000003        3.5055529831273646     
   16.800000000000001        56.000000000000000        3.5131660471574868     
   16.800000000000001        56.800000000000004        3.5092352209502531     
   16.800000000000001        57.600000000000001        3.5072172125694032     
   16.800000000000001        58.400000000000006        3.5075150997621356     
   16.800000000000001        59.200000000000003        3.5068881774780212     
   16.800000000000001        60.000000000000000        3.5147499833678442     
   16.800000000000001        60.800000000000004        2.8936003761954190     
   16.800000000000001        61.600000000000001        2.5657771765254318     
   16.800000000000001        62.400000000000006        2.5062414403137310     
   16.800000000000001        63.200000000000003        2.5206445517104052     
   16.800000000000001        64.000000000000000        2.4947226572055148     
   16.800000000000001        64.799999999999997        2.5006690992083489     
   16.800000000000001        65.600000000000009        2.5082586226081793     
   16.800000000000001        66.400000000000006        2.5106885316528662     
   16.800000000000001        67.200000000000003        2.5033557585200410     
   16.800000000000001        68.000000000000000        2.5014174523017312     
   16.800000000000001        68.799999999999997        2.5071487696217609     
   16.800000000000001        69.600000000000009        2.5672397588838320     
   16.800000000000001        70.400000000000006        2.8933332713094981     
   16.800000000000001        71.200000000000003        3.4990728336183508     
   16.800000000000001        72.000000000000000        3.5167870164437907     
   16.800000000000001        72.799999999999997        3.5020641401100363     
   16.800000000000001        73.600000000000009        3.5100962341791160     
   16.800000000000001        74.400000000000006        3.5042545619899923     
   16.800000000000001        75.200000000000003        3.5129775277233946     
   16.800000000000001        76.000000000000000        3.5087093511769818     
   16.800000000000001        76.800000000000011        3.5176810672722962     
   16.800000000000001        77.600000000000009        3.5008413216790046     
   16.800000000000001        78.400000000000006        3.5043921088510133     
   16.800000000000001        79.200000000000003        3.5115889227427637     
   16.800000000000001        80.000000000000000        3.5003405754894255     
   16.800000000000001        80.800000000000011        3.5135115281814264     
   16.800000000000001        81.600000000000009        3.5069213305842473     
   16.800000000000001        82.400000000000006        3.5045311348951791     
   16.800000000000001        83.200000000000003        3.5109953782050671     
   16.800000000000001        84.000000000000000        3.5066341684962699     
   16.800000000000001        84.800000000000011        3.5053900487639340     
   16.800000000000001        85.600000000000009        3.5045921497725900     
   16.800000000000001        86.400000000000006        3.4994211964902133     
   16.800000000000001        87.200000000000003        3.5117557819526777     
   16.800000000000001        88.000000000000000        3.5072985211759167     
   16.800000000000001        88.800000000000011        3.5068197728243860     
   16.800000000000001        89.600000000000009        3.5059987036578573     
   16.800000000000001        90.400000000000006        3.5064775020932588     
   16.800000000000001        91.200000000000003        3.5045121069399747     
   16.800000000000001        92.000000000000000        3.4959610425641499     
   16.800000000000001        92.800000000000011        3.5141924564562883     
   16.800000000000001        93.600000000000009        3.5146478350747792     
   16.800000000000001        94.400000000000006        3.4961604973328297     
   16.800000000000001        95.200000000000003        3.5039685603959656     
   16.800000000000001        96.000000000000000        3.5076362011625672     
   16.800000000000001        96.800000000000011        3.5068896687669477     
   16.800000000000001        97.600000000000009        3.5110852126376262     
   16.800000000000001        98.400000000000006        3.5030076725448676     
   16.800000000000001        99.200000000000003        3.5030026323578678     
   16.800000000000001        100.00000000000000        3.5073655610531667     
   16.800000000000001        100.80000000000001        3.5148491948969522     
   16.800000000000001        101.60000000000001        3.5051129124412346     
   16.800000000000001        102.40000000000001        3.5058692198378663     

   17.600000000000001       0.80000000000000004        2.9695720888681563     
   17.600000000000001        1.6000000000000001        2.6448812900843359     
   17.600000000000001        2.4000000000000004        2.5051835738721051     
   17.600000000000001        3.2000000000000002        2.5211765332931080     
   17.600000000000001        4.0000000000000000        2.5057227694257671     
   17.600000000000001        4.8000000000000007        2.5091816500704516     
   17.600000000000001        5.6000000000000005        2.5060043993312284     
   17.600000000000001        6.4000000000000004        2.5046312702767048     
   17.600000000000001        7.2000000000000002        2.5036541040114626     
   17.600000000000001        8.0000000000000000        2.5073773366151073     
   17.600000000000001        8.8000000000000007        2.5253648342620640     
   17.600000000000001        9.6000000000000014        2.5668315527996404     
   17.600000000000001        10.400000000000000        2.6295859482796340     
   17.600000000000001        11.200000000000001        2.7008773414418314     
   17.600000000000001        12.000000000000000        2.7693845856905721     
   17.600000000000001        12.800000000000001        2.8199352021110098     
   17.600000000000001        13.600000000000001        2.8498451766711073     
   17.600000000000001        14.400000000000000        2.8523993126656286     
   17.600000000000001        15.200000000000001        2.8256378444128400     
   17.600000000000001        16.000000000000000        2.7693359865832181     
   17.600000000000001        16.800000000000001        2.6896342948503453     
   17.600000000000001        17.600000000000001        2.5993653496330076     
   17.600000000000001        18.400000000000002        2.5274620710095377     
   17.600000000000001        19.200000000000003        2.5047735530642905     
   17.600000000000001        20.000000000000000        2.5024592472252691     
   17.600000000000001        20.800000000000001        2.5087363804332750     
   17.600000000000001        21.600000000000001        2.5181733632979726     
   17.600000000000001        22.400000000000002        2.7548406242745256     
   17.600000000000001        23.200000000000003        3.4941051530629932     
   17.600000000000001        24.000000000000000        3.5074351448336887     
   17.600000000000001        24.800000000000001        3.5003719595738598     
   17.600000000000001        25.600000000000001        3.5100874291829762     
   17.600000000000001        26.400000000000002        3.5058058626291699     
   17.600000000000001        27.200000000000003        3.5085418898140972     
   17.600000000000001        28.000000000000000        3.5098879248173147     
   17.600000000000001        28.800000000000001        3.5113165949142320     
   17.600000000000001        29.600000000000001        3.5126069033546341     
   17.600000000000001        30.400000000000002        3.5058215539899411     
   17.600000000000001        31.200000000000003        3.5025840475787553     
   17.600000000000001        32.000000000000000        3.5075371193185503     
   17.600000000000001        32.800000000000004        3.5102480434290455     
   17.600000000000001        33.600000000000001        2.9782341375700527     
   17.600000000000001        34.399999999999999        2.6932362912154382     
   17.600000000000001        35.200000000000003        2.5169933277712029     
   17.600000000000001        36.000000000000000        2.5064883650056782     
   17.600000000000001        36.800000000000004        2.5064456039217649     
   17.600000000000001        37.600000000000001        2.5196967649788591     
   17.600000000000001        38.400000000000006        2.5106300818144867     
   17.600000000000001        39.200000000000003        2.5065440436372195     
   17.600000000000001        40.000000000000000        2.5055205592530023     
   17.600000000000001        40.800000000000004        2.5070443699208740     
   17.600000000000001        41.600000000000001        2.5163094959696508     
   17.600000000000001        42.400000000000006        2.5073151181488851     
   17.600000000000001        43.200000000000003        2.6799691573094675     
   17.600000000000001        44.000000000000000        2.9657971335575333     
   17.600000000000001        44.800000000000004        3.5110722051920957     
   17.600000000000001        45.600000000000001        3.5018599253172646     
   17.600000000000001        46.400000000000006        3.5082552645335801     
   17.600000000000001        47.200000000000003        3.5100267858023630     
   17.600000000000001        48.000000000000000        3.5177974630645665     
   17.600000000000001        48.800000000000004        3.5001112520939843     
   17.600000000000001        49.600000000000001        3.5064247479144903     
   17.600000000000001        50.400000000000006        3.5077987511958506     
   17.600000000000001        51.200000000000003        3.5050378969196956     
   17.600000000000001        52.000000000000000        3.5071839189180070     
   17.600000000000001        52.800000000000004        3.5055344724811013     
   17.600000000000001        53.600000000000001        3.5132017538231137     
   17.600000000000001        54.400000000000006        3.5001559784851088     
   17.600000000000001        55.200000000000003        3.5063789069049638     
   17.600000000000001        56.000000000000000        3.5071802943529016     
   17.600000000000001        56.800000000000004        3.5089211209154136     
   17.600000000000001        57.600000000000001        3.5117824102690065     
   17.600000000000001        58.400000000000006        3.5122339436497110     
   17.600000000000001        59.200000000000003        3.5071953743325937     
   17.600000000000001        60.000000000000000        3.5014620056791235     
   17.600000000000001        60.800000000000004        2.8113628182594033     
   17.600000000000001        61.600000000000001        2.5330395763920897     
   17.600000000000001        62.400000000000006        2.5169322319580685     
   17.600000000000001        63.200000000000003        2.5021468887023164     
   17.600000000000001        64.000000000000000        2.5073552328422375     
   17.600000000000001        64.799999999999997        2.5091296957052935     
   17.600000000000001        65.600000000000009        2.5105995729805990     
   17.600000000000001        66.400000000000006        2.5128340517444649     
   17.600000000000001        67.200000000000003        2.5044506673040532     
   17.600000000000001        68.000000000000000        2.5037431423836023     
   17.600000000000001        68.799999999999997        2.5077148734795744     
   17.600000000000001        69.600000000000009        2.5644912656363532     
   17.600000000000001        70.400000000000006        2.8911270929259341     
   17.600000000000001        71.200000000000003        3.5037753620136698     
   17.600000000000001        72.000000000000000        3.5117134346573109     
   17.600000000000001        72.799999999999997        3.5061642644071531     
   17.600000000000001        73.600000000000009        3.5028481464572154     
   17.600000000000001        74.400000000000006        3.5037844085825229     
   17.600000000000001        75.200000000000003        3.5105492636242879     
   17.600000000000001        76.000000000000000        3.5028741901631246     
   17.600000000000001        76.800000000000011        3.5031369970868096     
   17.600000000000001        77.600000000000009        3.5049479563204002     
   17.600000000000001        78.400000000000006        3.5027173427764686     
   17.600000000000001        79.200000000000003        3.5082977166921450     
   17.600000000000001        80.000000000000000        3.5006549488217673     
   17.600000000000001        80.800000000000011        3.5035182913207414     
   17.600000000000001        81.600000000000009        3.5107126028469922     
   17.600000000000001        82.400000000000006        3.5032831785279366     
   17.600000000000001        83.200000000000003        3.5091602596916593     
   17.600000000000001        84.000000000000000        3.5038964750079487     
   17.600000000000001        84.800000000000011        3.5059499102770357     
   17.600000000000001        85.600000000000009        3.5054522385862490     
   17.600000000000001        86.400000000000006        3.4998311106582323     
   17.600000000000001        87.200000000000003        3.5191450023397257     
   17.600000000000001        88.000000000000000        3.5100462387262126     
   17.600000000000001        88.800000000000011        3.5110909717527070     
   17.600000000000001        89.600000000000009        3.5070321443402426     
   17.600000000000001        90.400000000000006        3.5079956191984429     
   17.600000000000001        91.200000000000003        3.5045127004982359     
   17.600000000000001        92.000000000000000        3.5005713870250332     
   17.600000000000001        92.800000000000011        3.5001666384015806     
   17.600000000000001        93.600000000000009        3.4987156164377184     
   17.600000000000001        94.400000000000006        3.5038541652744910     
   17.600000000000001        95.200000000000003        3.5057614910276254     
   17.600000000000001        96.000000000000000        3.5064457649781815     
   17.600000000000001        96.800000000000011        3.5061193096022945     
   17.600000000000001        97.600000000000009        3.5087056949117481     
   17.600000000000001        98.400000000000006        3.5157899195770281     
   17.600000000000001        99.200000000000003        3.5093574796247369     
   17.600000000000001        100.00000000000000        3.5125122804168023     
   17.600000000000001        100.80000000000001        3.5029194478974808     
   17.600000000000001        101.60000000000001        3.5027436333904323     
   17.600000000000001        102.40000000000001        3.5042277399916864     

   18.400000000000002       0.80000000000000004        2.9654683104668744     
   18.400000000000002        1.6000000000000001        2.6413741959539316     
   18.400000000000002        2.4000000000000004        2.5057836417554800     
   18.400000000000002        3.2000000000000002        2.5001163215669124     
   18.400000000000002        4.0000000000000000        2.5109231166181112     
   18.400000000000002        4.8000000000000007        2.5086728081070673     
   18.400000000000002        5.6000000000000005        2.5059980109278124     
   18.400000000000002        6.4000000000000004        2.5050552527534578     
   18.400000000000002        7.2000000000000002        2.5022974520617973     
   18.400000000000002        8.0000000000000000        2.5016007990160256     
   18.400000000000002        8.8000000000000007        2.5093661488962304     
   18.400000000000002        9.6000000000000014        2.5347813592792487     
   18.400000000000002        10.400000000000000        2.5806221726021836     
   18.400000000000002        11.200000000000001        2.6437658930956687     
   18.400000000000002        12.000000000000000        2.7089231180896709     
   18.400000000000002        12.800000000000001        2.7643296963894919     
   18.400000000000002        13.600000000000001        2.8042298158784487     
   18.400000000000002        14.400000000000000        2.8198857475855315     
   18.400000000000002        15.200000000000001        2.8076461746910599     
   18.400000000000002        16.000000000000000        2.7656122475226561     
   18.400000000000002        16.800000000000001        2.6972737258300037     
   18.400000000000002        17.600000000000001        2.6128862200546430     
   18.400000000000002        18.400000000000002        2.5371749569368927     
   18.400000000000002        19.200000000000003        2.5091398107310159     
   18.400000000000002        20.000000000000000        2.5052407916431196     
   18.400000000000002        20.800000000000001        2.5162317325192358     
   18.400000000000002        21.600000000000001        2.5104246768823861     
   18.400000000000002        22.400000000000002        2.6136071628555810     
   18.400000000000002        23.200000000000003        2.9097561610092546     
   18.400000000000002        24.000000000000000        3.5156014591192215     
   18.400000000000002        24.800000000000001        3.4954205372957743     
   18.400000000000002        25.600000000000001        3.5049670299078537     
   18.400000000000002        26.400000000000002        3.5080526970839840     
   18.400000000000002        27.200000000000003        3.5054663224127540     
   18.400000000000002        28.000000000000000        3.5030963340891175     
   18.400000000000002        28.800000000000001        3.4952554411909058     
   18.400000000000002        29.600000000000001        3.5137807479058099     
   18.400000000000002        30.400000000000002        3.5061044762291842     
   18.400000000000002        31.200000000000003        3.5110024330508609     
   18.400000000000002        32.000000000000000        3.5017660227039520     
   18.400000000000002        32.800000000000004        2.9653823105934949     
   18.400000000000002        33.600000000000001        2.6966598110326330     
   18.400000000000002        34.399999999999999        2.5282021047816294     
   18.400000000000002        35.200000000000003        2.5086090095835520     
   18.400000000000002        36.000000000000000        2.5135598401121340     
   18.400000000000002        36.800000000000004        2.5055449485177168     
   18.400000000000002        37.600000000000001        2.4976829318191558     
   18.400000000000002        38.400000000000006        2.5211760187244754     
   18.400000000000002        39.200000000000003        2.5133690126587571     
   18.400000000000002        40.000000000000000        2.5102944753593692     
   18.400000000000002        40.800000000000004        2.5155641444675321     
   18.400000000000002        41.600000000000001        2.5235381411819224     
   18.400000000000002        42.400000000000006        2.5026765753667677     
   18.400000000000002        43.200000000000003        2.5222145348929446     
   18.400000000000002        44.000000000000000        2.6824340909486302     
   18.400000000000002        44.800000000000004        2.9494082028280233     
   18.400000000000002        45.600000000000001        3.5036023131889573     
   18.400000000000002        46.400000000000006        3.5120172901731657     
   18.400000000000002        47.200000000000003        3.4948358247400826     
   18.400000000000002        48.000000000000000        3.5056982743565648     
   18.400000000000002        48.800000000000004        3.5139999023610660     
   18.400000000000002        49.600000000000001        3.4978319212425601     
   18.400000000000002        50.400000000000006        3.5054491211380090     
   18.400000000000002        51.200000000000003        3.5074474630140702     
   18.400000000000002        52.000000000000000        3.5064424475829643     
   18.400000000000002        52.800000000000004        3.5103285299421145     
   18.400000000000002        53.600000000000001        3.5156308435010204     
   18.400000000000002        54.400000000000006        3.5019287017811798     
   18.400000000000002        55.200000000000003        3.5124806024999327     
   18.400000000000002        56.000000000000000        3.5026117755068298     
   18.400000000000002        56.800000000000004        3.5080023604557686     
   18.400000000000002        57.600000000000001        3.4980918922724249     
   18.400000000000002        58.400000000000006        3.4984526664312323     
   18.400000000000002        59.200000000000003        3.5112208506917688     
   18.400000000000002        60.000000000000000        2.9448840883524925     
   18.400000000000002        60.800000000000004        2.6535316800486926     
   18.400000000000002        61.600000000000001        2.5089525058386566     
   18.400000000000002        62.400000000000006        2.5105239310434846     
   18.400000000000002        63.200000000000003        2.5118383464182772     
   18.400000000000002        64.000000000000000        2.5140526825900120     
   18.400000000000002        64.799999999999997        2.5103503495047450     
   18.400000000000002        65.600000000000009        2.5083421996125312     
   18.400000000000002        66.400000000000006        2.5155649230287813     
   18.400000000000002        67.200000000000003        2.5078584171804956     
   18.400000000000002        68.000000000000000        2.5087392425239825     
   18.400000000000002        68.799999999999997        2.5098671350316386     
   18.400000000000002        69.600000000000009        2.5544957636705403     
   18.400000000000002        70.400000000000006        2.8758344211434821     
   18.400000000000002        71.200000000000003        3.5057209658132598     
   18.400000000000002        72.000000000000000        3.5157826258734359     
   18.400000000000002        72.799999999999997        3.5120825221524430     
   18.400000000000002        73.600000000000009        3.5039409475203414     
   18.400000000000002        74.400000000000006        3.5094010951227896     
   18.400000000000002        75.200000000000003        3.4993359310836776     
   18.400000000000002        76.000000000000000        3.5164141896771670     
   18.400000000000002        76.800000000000011        3.4981774972503574     
   18.400000000000002        77.600000000000009        3.5168101371792466     
   18.400000000000002        78.400000000000006        3.5107498180349075     
   18.400000000000002        79.200000000000003        3.5054868776185555     
   18.400000000000002        80.000000000000000        3.5158717327881996     
   18.400000000000002        80.800000000000011        3.5005475868790543     
   18.400000000000002        81.600000000000009        3.5018818565357526     
   18.400000000000002        82.400000000000006        3.5134168596073350     
   18.400000000000002        83.200000000000003        3.5059671734397262     
   18.400000000000002        84.000000000000000        3.5037709260295493     
   18.400000000000002        84.800000000000011        3.5075573393527235     
   18.400000000000002        85.600000000000009        3.5096599734419982     
   18.400000000000002        86.400000000000006        3.5092983678912000     
   18.400000000000002        87.200000000000003        3.5102237885666985     
   18.400000000000002        88.000000000000000        3.4990603897177186     
   18.400000000000002        88.800000000000011        3.5146995441273967     
   18.400000000000002        89.600000000000009        3.5109517445277190     
   18.400000000000002        90.400000000000006        3.5124108184173557     
   18.400000000000002        91.200000000000003        3.5020453176945989     
   18.400000000000002        92.000000000000000        3.5041870857226858     
   18.400000000000002        92.800000000000011        3.4992484442069594     
   18.400000000000002        93.600000000000009        3.4997122230575290     
   18.400000000000002        94.400000000000006        3.5041775396502794     
   18.400000000000002        95.200000000000003        3.5061307391918248     
   18.400000000000002        96.000000000000000        3.5062377638601530     
   18.400000000000002        96.800000000000011        3.5052504014551604     
   18.400000000000002        97.600000000000009        3.5056511571799254     
   18.400000000000002        98.400000000000006        3.5116673598567365     
   18.400000000000002        99.200000000000003        3.5081924441279844     
   18.400000000000002        100.00000000000000        3.4999809313483423     
   18.400000000000002        100.80000000000001        3.4981718787842682     
   18.400000000000002        101.60000000000001        3.5211675304348349     
   18.400000000000002        102.40000000000001        3.5007109239063849     

   19.200000000000003       0.80000000000000004        2.9600245350618368     
   19.200000000000003        1.6000000000000001        2.6351634664866865     
   19.200000000000003        2.4000000000000004        2.5093272679668859     
   19.200000000000003        3.2000000000000002        2.5009885716695970     
   19.200000000000003        4.0000000000000000        2.5096009264629435     
   19.200000000000003        4.8000000000000007        2.5172075621140033     
   19.200000000000003        5.6000000000000005        2.5142513110515696     
   19.200000000000003        6.4000000000000004        2.5053327873451137     
   19.200000000000003        7.2000000000000002        2.5034645171251468     
   19.200000000000003        8.0000000000000000        2.5023023040763657     
   19.200000000000003        8.8000000000000007        2.5033840385222335     
   19.200000000000003        9.6000000000000014        2.5108028509546183     
   19.200000000000003        10.400000000000000        2.5390737040620417     
   19.200000000000003        11.200000000000001        2.5877632875249548     
   19.200000000000003        12.000000000000000        2.6455864904526765     
   19.200000000000003        12.800000000000001        2.7015031571584580     
   19.200000000000003        13.600000000000001        2.7459225935638307     
   19.200000000000003        14.400000000000000        2.7717484755041908     
   19.200000000000003        15.200000000000001        2.7736389046572194     
   19.200000000000003        16.000000000000000        2.7463928868083061     
   19.200000000000003        16.800000000000001        2.6902564636671786     
   19.200000000000003        17.600000000000001        2.6151010345400585     
   19.200000000000003        18.400000000000002        2.5431933232055681     
   19.200000000000003        19.200000000000003        2.5123982339994471     
   19.200000000000003        20.000000000000000        2.5121329372801608     
   19.200000000000003        20.800000000000001        2.4984654186628426     
   19.200000000000003        21.600000000000001        2.5246450781558516     
   19.200000000000003        22.400000000000002        2.5193318374382749     
   19.200000000000003        23.200000000000003        2.6307742786289210     
   19.200000000000003        24.000000000000000        2.7958774192239617     
   19.200000000000003        24.800000000000001        2.8968598198993187     
   19.200000000000003        25.600000000000001        2.9295997536170209     
   19.200000000000003        26.400000000000002        2.9413040888323532     
   19.200000000000003        27.200000000000003        2.9468968332985601     
   19.200000000000003        28.000000000000000        2.9485489597436847     
   19.200000000000003        28.800000000000001        2.9469123765125564     
   19.200000000000003        29.600000000000001        2.9403424763474066     
   19.200000000000003        30.400000000000002        2.9303785418530746     
   19.200000000000003        31.200000000000003        2.9073547723808773     
   19.200000000000003        32.000000000000000        2.8183742665900540     
   19.200000000000003        32.800000000000004        2.6621094158229548     
   19.200000000000003        33.600000000000001        2.5218507094763241     
   19.200000000000003        34.399999999999999        2.5151923471260225     
   19.200000000000003        35.200000000000003        2.5108539938019083     
   19.200000000000003        36.000000000000000        2.5048779603311555     
   19.200000000000003        36.800000000000004        2.5071099939223092     
   19.200000000000003        37.600000000000001        2.5060195770562270     
   19.200000000000003        38.400000000000006        2.5024800162667309     
   19.200000000000003        39.200000000000003        2.4946603821194491     
   19.200000000000003        40.000000000000000        2.5239763922284206     
   19.200000000000003        40.800000000000004        2.4969107930715979     
   19.200000000000003        41.600000000000001        2.5023639520913741     
   19.200000000000003        42.400000000000006        2.5054307261358733     
   19.200000000000003        43.200000000000003        2.5116612537533598     
   19.200000000000003        44.000000000000000        2.5195156123315718     
   19.200000000000003        44.800000000000004        2.6450561550204217     
   19.200000000000003        45.600000000000001        2.7950945888235652     
   19.200000000000003        46.400000000000006        2.8777258549034572     
   19.200000000000003        47.200000000000003        2.9012763837848312     
   19.200000000000003        48.000000000000000        2.9077386675412877     
   19.200000000000003        48.800000000000004        2.9103763951085528     
   19.200000000000003        49.600000000000001        2.9129284631845613     
   19.200000000000003        50.400000000000006        2.9152559046774118     
   19.200000000000003        51.200000000000003        2.9139394627180746     
   19.200000000000003        52.000000000000000        2.9156184586199783     
   19.200000000000003        52.800000000000004        2.9165793615107245     
   19.200000000000003        53.600000000000001        2.9178282462343827     
   19.200000000000003        54.400000000000006        2.9226912022468752     
   19.200000000000003        55.200000000000003        2.9263848357966658     
   19.200000000000003        56.000000000000000        2.9285962750725378     
   19.200000000000003        56.800000000000004        2.9294090917979552     
   19.200000000000003        57.600000000000001        2.9260852201427729     
   19.200000000000003        58.400000000000006        2.9040977780448536     
   19.200000000000003        59.200000000000003        2.8186160966179559     
   19.200000000000003        60.000000000000000        2.6593721628353877     
   19.200000000000003        60.800000000000004        2.5202657742935073     
   19.200000000000003        61.600000000000001        2.5194486289881985     
   19.200000000000003        62.400000000000006        2.5041559530079183     
   19.200000000000003        63.200000000000003        2.5070236926003711     
   19.200000000000003        64.000000000000000        2.5089360874838702     
   19.200000000000003        64.799999999999997        2.5070487511022255     
   19.200000000000003        65.600000000000009        2.5133642031136607     
   19.200000000000003        66.400000000000006        2.5183935825895878     
   19.200000000000003        67.200000000000003        2.5074622494562009     
   19.200000000000003        68.000000000000000        2.5066426137817963     
   19.200000000000003        68.799999999999997        2.5091484931464452     
   19.200000000000003        69.600000000000009        2.5282503812268255     
   19.200000000000003        70.400000000000006        2.7964971952170345     
   19.200000000000003        71.200000000000003        3.5019471878172981     
   19.200000000000003        72.000000000000000        3.5111341808660277     
   19.200000000000003        72.799999999999997        3.5079792923631619     
   19.200000000000003        73.600000000000009        3.5049064140724426     
   19.200000000000003        74.400000000000006        3.4994288747223159     
   19.200000000000003        75.200000000000003        3.5182130636062454     
   19.200000000000003        76.000000000000000        3.5118463362710255     
   19.200000000000003        76.800000000000011        3.5183180995176495     
   19.200000000000003        77.600000000000009        3.5089064342974670     
   19.200000000000003        78.400000000000006        3.5045742037221466     
   19.200000000000003        79.200000000000003        3.5161647347955860     
   19.200000000000003        80.000000000000000        3.5093354593255777     
   19.200000000000003        80.800000000000011        3.5076654366856168     
   19.200000000000003        81.600000000000009        3.5038448202324513     
   19.200000000000003        82.400000000000006        3.5005890732373564     
   19.200000000000003        83.200000000000003        3.5139168695734750     
   19.200000000000003        84.000000000000000        3.5140068962519786     
   19.200000000000003        84.800000000000011        3.5051885451115781     
   19.200000000000003        85.600000000000009        3.5069443814859982     
   19.200000000000003        86.400000000000006        3.5087968209765248     
   19.200000000000003        87.200000000000003        3.5162008425122351     
   19.200000000000003        88.000000000000000        3.4993737230859447     
   19.200000000000003        88.800000000000011        3.5070418176057778     
   19.200000000000003        89.600000000000009        3.5031295435097789     
   19.200000000000003        90.400000000000006        3.5036948688775369     
   19.200000000000003        91.200000000000003        3.5025930306789381     
   19.200000000000003        92.000000000000000        3.4970614192765992     
   19.200000000000003        92.800000000000011        3.5143112285044942     
   19.200000000000003        93.600000000000009        3.5136967030216737     
   19.200000000000003        94.400000000000006        3.4981559979869381     
   19.200000000000003        95.200000000000003        3.5038723631966557     
   19.200000000000003        96.000000000000000        3.5057815797228371     
   19.200000000000003        96.800000000000011        3.5051731010658456     
   19.200000000000003        97.600000000000009        3.5069707611357002     
   19.200000000000003        98.400000000000006        3.5084353055136899     
   19.200000000000003        99.200000000000003        3.5000502571935574     
   19.200000000000003        100.00000000000000        3.5161995966392934     
   19.200000000000003        100.80000000000001        3.5118211520862657     
   19.200000000000003        101.60000000000001        3.5113622295289431     
   19.200000000000003        102.40000000000001        3.5005003963157932     

   20.000000000000000       0.80000000000000004        2.9540397551310980     
   20.000000000000000        1.6000000000000001        2.6296123043058031     
   20.000000000000000        2.4000000000000004        2.5064023910042947     
   20.000000000000000        3.2000000000000002        2.5001074692370855     
   20.000000000000000        4.0000000000000000        2.5077998767273666     
   20.000000000000000        4.8000000000000007        2.5121041239700044     
   20.000000000000000        5.6000000000000005        2.5094244892789939     
   20.000000000000000        6.4000000000000004        2.5140218675536063     
   20.000000000000000        7.2000000000000002        2.5050686019018880     
   20.000000000000000        8.0000000000000000        2.5042589201969183     
   20.000000000000000        8.8000000000000007        2.5182595371162559     
   20.000000000000000        9.6000000000000014        2.5143375740459089     
   20.000000000000000        10.400000000000000        2.5117163950445565     
   20.000000000000000        11.200000000000001        2.5390114546604425     
   20.000000000000000        12.000000000000000        2.5834905839995632     
   20.000000000000000        12.800000000000001        2.6329360238872299     
   20.000000000000000        13.600000000000001        2.6783405238958742     
   20.000000000000000        14.400000000000000        2.7093045497241035     
   20.000000000000000        15.200000000000001        2.7216082512791306     
   20.000000000000000        16.000000000000000        2.7064584070793156     
   20.000000000000000        16.800000000000001        2.6638937601872352     
   20.000000000000000        17.600000000000001        2.6004089004305926     
   20.000000000000000        18.400000000000002        2.5382530702566739     
   20.000000000000000        19.200000000000003        2.5130550927715030     
   20.000000000000000        20.000000000000000        2.5170262282953249     
   20.000000000000000        20.800000000000001        2.5091213621391848     
   20.000000000000000        21.600000000000001        2.4976153756992545     
   20.000000000000000        22.400000000000002        2.5019217246538803     
   20.000000000000000        23.200000000000003        2.5078837161724095     
   20.000000000000000        24.000000000000000        2.5341393109833876     
   20.000000000000000        24.800000000000001        2.5752735569368386     
   20.000000000000000        25.600000000000001        2.5984262092029096     
   20.000000000000000        26.400000000000002        2.6096699756235266     
   20.000000000000000        27.200000000000003        2.6118307719006655     
   20.000000000000000        28.000000000000000        2.6117685668996722     
   20.000000000000000        28.800000000000001        2.6099576517111118     
   20.000000000000000        29.600000000000001        2.6060352585171667     
   20.000000000000000        30.400000000000002        2.5995038645720889     
   20.000000000000000        31.200000000000003        2.5795151763258777     
   20.000000000000000        32.000000000000000        2.5424147642343544     
   20.000000000000000        32.800000000000004        2.5051126889047191     
   20.000000000000000        33.600000000000001        2.5105139444115738     
   20.000000000000000        34.399999999999999        2.5121958398863895     
   20.000000000000000        35.200000000000003        2.5061772717138537     
   20.000000000000000        36.000000000000000        2.5051256818865317     
   20.000000000000000        36.800000000000004        2.5068545580146209     
   20.000000000000000        37.600000000000001        2.5073337952135275     
   20.000000000000000        38.400000000000006        2.5090696760846924     
   20.000000000000000        39.200000000000003        2.5042658524619932     
   20.000000000000000        40.000000000000000        2.5041400092594621     
   20.000000000000000        40.800000000000004        2.5067038304284592     
   20.000000000000000        41.600000000000001        2.5084447894669730     
   20.000000000000000        42.400000000000006        2.5068591514965588     
   20.000000000000000        43.200000000000003        2.4996078700232656     
   20.000000000000000        44.000000000000000        2.4977699474679631     
   20.000000000000000        44.800000000000004        2.5001780267707785     
   20.000000000000000        45.600000000000001        2.5149136234388698     
   20.000000000000000        46.400000000000006        2.5468780917058433     
   20.000000000000000        47.200000000000003        2.5653974073730357     
   20.000000000000000        48.000000000000000        2.5731959372602411     
   20.000000000000000        48.800000000000004        2.5774026573067599     
   20.000000000000000        49.600000000000001        2.5822841965110972     
   20.000000000000000        50.400000000000006        2.5842138877325027     
   20.000000000000000        51.200000000000003        2.5858758576269492     
   20.000000000000000        52.000000000000000        2.5873219572696340     
   20.000000000000000        52.800000000000004        2.5886413209723553     
   20.000000000000000        53.600000000000001        2.5892877792225866     
   20.000000000000000        54.400000000000006        2.5899980444050561     
   20.000000000000000        55.200000000000003        2.5914755007523880     
   20.000000000000000        56.000000000000000        2.5951051483480678     
   20.000000000000000        56.800000000000004        2.5930018759759856     
   20.000000000000000        57.600000000000001        2.5954371893890817     
   20.000000000000000        58.400000000000006        2.5819897112164689     
   20.000000000000000        59.200000000000003        2.5478416959927714     
   20.000000000000000        60.000000000000000        2.5125842600768391     
   20.000000000000000        60.800000000000004        2.5029827477157847     
   20.000000000000000        61.600000000000001        2.5126976541179329     
   20.000000000000000        62.400000000000006        2.5046824430521877     
   20.000000000000000        63.200000000000003        2.5051266335161833     
   20.000000000000000        64.000000000000000        2.5052949382422334     
   20.000000000000000        64.799999999999997        2.5093532060965220     
   20.000000000000000        65.600000000000009        2.5025044279863251     
   20.000000000000000        66.400000000000006        2.5080644172682867     
   20.000000000000000        67.200000000000003        2.5089957451679061     
   20.000000000000000        68.000000000000000        2.5020894822103337     
   20.000000000000000        68.799999999999997        2.4970629039346948     
   20.000000000000000        69.600000000000009        2.5031880388302148     
   20.000000000000000        70.400000000000006        2.6441325205754138     
   20.000000000000000        71.200000000000003        2.9294358130935572     
   20.000000000000000        72.000000000000000        3.5101247658314372     
   20.000000000000000        72.799999999999997        3.5140477620626958     
   20.000000000000000        73.600000000000009        3.4943528386728619     
   20.000000000000000        74.400000000000006        3.5112878435155563     
   20.000000000000000        75.200000000000003        3.5019104796876666     
   20.000000000000000        76.000000000000000        3.4951736477808346     
   20.000000000000000        76.800000000000011        3.4978616644035636     
   20.000000000000000        77.600000000000009        3.5121992298850131     
   20.000000000000000        78.400000000000006        3.5046810755255624     
   20.000000000000000        79.200000000000003        3.4969386115934715     
   20.000000000000000        80.000000000000000        3.5021933767261917     
   20.000000000000000        80.800000000000011        3.5159890105311304     
   20.000000000000000        81.600000000000009        3.5004012778594729     
   20.000000000000000        82.400000000000006        3.5017493787769509     
   20.000000000000000        83.200000000000003        3.5080232655071093     
   20.000000000000000        84.000000000000000        3.4975525654089394     
   20.000000000000000        84.800000000000011        3.5057821461494445     
   20.000000000000000        85.600000000000009        3.5111453707009792     
   20.000000000000000        86.400000000000006        3.5179167310560975     
   20.000000000000000        87.200000000000003        3.4961903951762849     
   20.000000000000000        88.000000000000000        3.5031449657024969     
   20.000000000000000        88.800000000000011        3.5044509435573015     
   20.000000000000000        89.600000000000009        3.5042472878445232     
   20.000000000000000        90.400000000000006        3.5039488238906698     
   20.000000000000000        91.200000000000003        3.4969223453485743     
   20.000000000000000        92.000000000000000        3.5132302001483602     
   20.000000000000000        92.800000000000011        3.5051431470744228     
   20.000000000000000        93.600000000000009        3.5056098802884237     
   20.000000000000000        94.400000000000006        3.5155518660661151     
   20.000000000000000        95.200000000000003        3.4987724413475219     
   20.000000000000000        96.000000000000000        3.5060212858391311     
   20.000000000000000        96.800000000000011        3.5070357309671323     
   20.000000000000000        97.600000000000009        3.5080198252367625     
   20.000000000000000        98.400000000000006        3.5083908723545241     
   20.000000000000000        99.200000000000003        3.5170387274317032     
   20.000000000000000        100.00000000000000        3.5036183737508084     
   20.000000000000000        100.80000000000001        3.5046116877536448     
   20.000000000000000        101.60000000000001        3.5068217025390509     
   20.000000000000000        102.40000000000001        3.5084238284217850     

   20.800000000000001       0.80000000000000004        2.9489756831028333     
   20.800000000000001        1.6000000000000001        2.6240741562559267     
   20.800000000000001        2.4000000000000004        2.5063109244916832     
   20.800000000000001        3.2000000000000002        2.5003684945003757     
   20.800000000000001        4.0000000000000000        2.5060906879615148     
   20.800000000000001        4.8000000000000007        2.5039049484344442     
   20.800000000000001        5.6000000000000005        2.5057931072842412     
   20.800000000000001        6.4000000000000004        2.5106777998825462     
   20.800000000000001        7.2000000000000002        2.5128579105185085     
   20.800000000000001        8.0000000000000000        2.5090529672097670     
   20.800000000000001        8.8000000000000007        2.5093301456973029     
   20.800000000000001        9.6000000000000014        2.5126166507422152     
   20.800000000000001        10.400000000000000        2.5119824925655561     
   20.800000000000001        11.200000000000001        2.5102730938369646     
   20.800000000000001        12.000000000000000        2.5339005421537895     
   20.800000000000001        12.800000000000001        2.5682857643764918     
   20.800000000000001        13.600000000000001        2.6059791796177691     
   20.800000000000001        14.400000000000000        2.6378505706554649     
   20.800000000000001        15.200000000000001        2.6544251796939475     
   20.800000000000001        16.000000000000000        2.6488174190050269     
   20.800000000000001        16.800000000000001        2.6187851035548162     
   20.800000000000001        17.600000000000001        2.5710405096668958     
   20.800000000000001        18.400000000000002        2.5252000026355819     
   20.800000000000001        19.200000000000003        2.5132764800329470     
   20.800000000000001        20.000000000000000        2.5053286473681080     
   20.800000000000001        20.800000000000001        2.5188773179207975     
   20.800000000000001        21.600000000000001        2.5082423491833130     
   20.800000000000001        22.400000000000002        2.5022266046348132     
   20.800000000000001        23.200000000000003        2.5000271946889625     
   20.800000000000001        24.000000000000000        2.5040040895159805     
   20.800000000000001        24.800000000000001        2.5077430984527207     
   20.800000000000001        25.600000000000001        2.4922012229137085     
   20.800000000000001        26.400000000000002        2.5166836450239516     
   20.800000000000001        27.200000000000003        2.5125591400351648     
   20.800000000000001        28.000000000000000        2.5235858023128395     
   20.800000000000001        28.800000000000001        2.5184181065931308     
   20.800000000000001        29.600000000000001        2.5168840916798669     
   20.800000000000001        30.400000000000002        2.5181279176954425     
   20.800000000000001        31.200000000000003        2.5111245849542994     
   20.800000000000001        32.000000000000000        2.5043125408441060     
   20.800000000000001        32.800000000000004        2.5071643410732993     
   20.800000000000001        33.600000000000001        2.5156118038286861     
   20.800000000000001        34.399999999999999        2.5079332661816029     
   20.800000000000001        35.200000000000003        2.5051263243830246     
   20.800000000000001        36.000000000000000        2.5048948690979338     
   20.800000000000001        36.800000000000004        2.5082800395314839     
   20.800000000000001        37.600000000000001        2.5092282552239054     
   20.800000000000001        38.400000000000006        2.5098443098841114     
   20.800000000000001        39.200000000000003        2.5066673297764082     
   20.800000000000001        40.000000000000000        2.5073766562301252     
   20.800000000000001        40.800000000000004        2.5087847881261855     
   20.800000000000001        41.600000000000001        2.5080988043301971     
   20.800000000000001        42.400000000000006        2.5051433201492639     
   20.800000000000001        43.200000000000003        2.4961890134109130     
   20.800000000000001        44.000000000000000        2.5185558466987885     
   20.800000000000001        44.800000000000004        2.5131402814058372     
   20.800000000000001        45.600000000000001        2.5150262311601983     
   20.800000000000001        46.400000000000006        2.5225325357422994     
   20.800000000000001        47.200000000000003        2.5096742885682879     
   20.800000000000001        48.000000000000000        2.5155747837635185     
   20.800000000000001        48.800000000000004        2.5213800406067595     
   20.800000000000001        49.600000000000001        2.4964485785707144     
   20.800000000000001        50.400000000000006        2.5007003920256312     
   20.800000000000001        51.200000000000003        2.5054894866539641     
   20.800000000000001        52.000000000000000        2.5064692448868420     
   20.800000000000001        52.800000000000004        2.5044461264603797     
   20.800000000000001        53.600000000000001        2.5049640044469723     
   20.800000000000001        54.400000000000006        2.5042486106581356     
   20.800000000000001        55.200000000000003        2.5036463833980509     
   20.800000000000001        56.000000000000000        2.5076398046406623     
   20.800000000000001        56.800000000000004        2.5165605560823701     
   20.800000000000001        57.600000000000001        2.5033762773725443     
   20.800000000000001        58.400000000000006        2.5136168969870303     
   20.800000000000001        59.200000000000003        2.5075720341058254     
   20.800000000000001        60.000000000000000        2.5023312870907883     
   20.800000000000001        60.800000000000004        2.4994765328922490     
   20.800000000000001        61.600000000000001        2.4923927357248439     
   20.800000000000001        62.400000000000006        2.5158143088463811     
   20.800000000000001        63.200000000000003        2.5082196665793757     
   20.800000000000001        64.000000000000000        2.5054943538921601     
   20.800000000000001        64.799999999999997        2.5092246754691647     
   20.800000000000001        65.600000000000009        2.5037707308829886     
   20.800000000000001        66.400000000000006        2.5069371369255400     
   20.800000000000001        67.200000000000003        2.5076135356958926     
   20.800000000000001        68.000000000000000        2.4982887153228668     
   20.800000000000001        68.799999999999997        2.5194548739252207     
   20.800000000000001        69.600000000000009        2.4946921228807710     
   20.800000000000001        70.400000000000006        2.5160544477698483     
   20.800000000000001        71.200000000000003        2.6439752515732882     
   20.800000000000001        72.000000000000000        2.7950259371271766     
   20.800000000000001        72.799999999999997        2.8731806935073951     
   20.800000000000001        73.600000000000009        2.8877579509054541     
   20.800000000000001        74.400000000000006        2.8817362264933131     
   20.800000000000001        75.200000000000003        2.8707081937230381     
   20.800000000000001        76.000000000000000        2.8612070259541271     
   20.800000000000001        76.800000000000011        2.8486295763200569     
   20.800000000000001        77.600000000000009        2.8428867740124133     
   20.800000000000001        78.400000000000006        2.8615352184575649     
   20.800000000000001        79.200000000000003        2.9587740095280703     
   20.800000000000001        80.000000000000000        3.5094802080634828     
   20.800000000000001        80.800000000000011        3.5124039459841452     
   20.800000000000001        81.600000000000009        3.4985611543212181     
   20.800000000000001        82.400000000000006        3.5030425914409014     
   20.800000000000001        83.200000000000003        3.5058966014599080     
   20.800000000000001        84.000000000000000        3.5163727773092286     
   20.800000000000001        84.800000000000011        3.5058870962423230     
   20.800000000000001        85.600000000000009        3.5019720230404996     
   20.800000000000001        86.400000000000006        3.5033832083566363     
   20.800000000000001        87.200000000000003        3.5047840980636016     
   20.800000000000001        88.000000000000000        3.5052067180350548     
   20.800000000000001        88.800000000000011        3.5059931508364035     
   20.800000000000001        89.600000000000009        3.5027292923675750     
   20.800000000000001        90.400000000000006        3.5005007098416772     
   20.800000000000001        91.200000000000003        3.5157143395113706     
   20.800000000000001        92.000000000000000        3.5065161708283790     
   20.800000000000001        92.800000000000011        3.5039974692048856     
   20.800000000000001        93.600000000000009        3.5054976643859801     
   20.800000000000001        94.400000000000006        3.5136097458548079     
   20.800000000000001        95.200000000000003        3.5041385645178460     
   20.800000000000001        96.000000000000000        3.5070710118903619     
   20.800000000000001        96.800000000000011        3.5089625367952757     
   20.800000000000001        97.600000000000009        3.5082563080061644     
   20.800000000000001        98.400000000000006        3.5065626436547070     
   20.800000000000001        99.200000000000003        3.5082662698210512     
   20.800000000000001        100.00000000000000        3.5188988190508552     
   20.800000000000001        100.80000000000001        3.5093875019500307     
   20.800000000000001        101.60000000000001        3.5069688065281404     
   20.800000000000001        102.40000000000001        3.5071424738868062     

   21.600000000000001       0.80000000000000004        2.9446134443298027     
   21.600000000000001        1.6000000000000001        2.6185518524496194     
   21.600000000000001        2.4000000000000004        2.5008914698294986     
   21.600000000000001        3.2000000000000002        2.5199690286353484     
   21.600000000000001        4.0000000000000000        2.5239715898285464     
   21.600000000000001        4.8000000000000007        2.5018985269796512     
   21.600000000000001        5.6000000000000005        2.4987543921479496     
   21.600000000000001        6.4000000000000004        2.5011496126369992     
   21.600000000000001        7.2000000000000002        2.5029435006215643     
   21.600000000000001        8.0000000000000000        2.5179625474886804     
   21.600000000000001        8.8000000000000007        2.5169674775952688     
   21.600000000000001        9.6000000000000014        2.5046072121106739     
   21.600000000000001        10.400000000000000        2.5101511513218555     
   21.600000000000001        11.200000000000001        2.5099020233926255     
   21.600000000000001        12.000000000000000        2.5157898588357432     
   21.600000000000001        12.800000000000001        2.5219959043912508     
   21.600000000000001        13.600000000000001        2.5445229529299462     
   21.600000000000001        14.400000000000000        2.5671965130625738     
   21.600000000000001        15.200000000000001        2.5831665826900143     
   21.600000000000001        16.000000000000000        2.5822920494488670     
   21.600000000000001        16.800000000000001        2.5644334047585162     
   21.600000000000001        17.600000000000001        2.5370920229108465     
   21.600000000000001        18.400000000000002        2.5150941241083196     
   21.600000000000001        19.200000000000003        2.5066019866469231     
   21.600000000000001        20.000000000000000        2.5034087311833071     
   21.600000000000001        20.800000000000001        2.5068987711231081     
   21.600000000000001        21.600000000000001        2.5140713277457829     
   21.600000000000001        22.400000000000002        2.5077400499243447     
   21.600000000000001        23.200000000000003        2.5033415673040840     
   21.600000000000001        24.000000000000000        2.5021859620611928     
   21.600000000000001        24.800000000000001        2.4983322678578164     
   21.600000000000001        25.600000000000001        2.5197414322583191     
   21.600000000000001        26.400000000000002        2.5111610356193257     
   21.600000000000001        27.200000000000003        2.5049888468932116     
   21.600000000000001        28.000000000000000        2.5031595745996906     
   21.600000000000001        28.800000000000001        2.5010520976344979     
   21.600000000000001        29.600000000000001        2.5024956554778752     
   21.600000000000001        30.400000000000002        2.5029165301753573     
   21.600000000000001        31.200000000000003        2.5051430872504827     
   21.600000000000001        32.000000000000000        2.5062908860053095     
   21.600000000000001        32.800000000000004        2.5036770357973905     
   21.600000000000001        33.600000000000001        2.5166107126393582     
   21.600000000000001        34.399999999999999        2.5097826911549643     
   21.600000000000001        35.200000000000003        2.5065005289288664     
   21.600000000000001        36.000000000000000        2.5068270288048500     
   21.600000000000001        36.800000000000004        2.5082467698569055     
   21.600000000000001        37.600000000000001        2.5109848275548550     
   21.600000000000001        38.400000000000006        2.5116265533159559     
   21.600000000000001        39.200000000000003        2.5062457751770038     
   21.600000000000001        40.000000000000000        2.5085273215981143     
   21.600000000000001        40.800000000000004        2.5089696909893813     
   21.600000000000001        41.600000000000001        2.5075451893615925     
   21.600000000000001        42.400000000000006        2.5008483578629672     
   21.600000000000001        43.200000000000003        2.5176702187071403     
   21.600000000000001        44.000000000000000        2.5065363239427674     
   21.600000000000001        44.800000000000004        2.5042622056038750     
   21.600000000000001        45.600000000000001        2.5039220766519050     
   21.600000000000001        46.400000000000006        2.5024760441577727     
   21.600000000000001        47.200000000000003        2.5036316092430271     
   21.600000000000001        48.000000000000000        2.5034156111171453     
   21.600000000000001        48.800000000000004        2.5081407294908939     
   21.600000000000001        49.600000000000001        2.5114145097810852     
   21.600000000000001        50.400000000000006        2.5121992484250861     
   21.600000000000001        51.200000000000003        2.5141413565949979     
   21.600000000000001        52.000000000000000        2.5167469878592121     
   21.600000000000001        52.800000000000004        2.5152694392147228     
   21.600000000000001        53.600000000000001        2.5200734492740748     
   21.600000000000001        54.400000000000006        2.5152309265310242     
   21.600000000000001        55.200000000000003        2.5141453770163444     
   21.600000000000001        56.000000000000000        2.5194057577020943     
   21.600000000000001        56.800000000000004        2.5065361542218092     
   21.600000000000001        57.600000000000001        2.5034000935682656     
   21.600000000000001        58.400000000000006        2.5035171676007950     
   21.600000000000001        59.200000000000003        2.5023420744195732     
   21.600000000000001        60.000000000000000        2.5031983352268310     
   21.600000000000001        60.800000000000004        2.5040025657704845     
   21.600000000000001        61.600000000000001        2.5034592747712421     
   21.600000000000001        62.400000000000006        2.4968106954884757     
   21.600000000000001        63.200000000000003        2.5196332338972498     
   21.600000000000001        64.000000000000000        2.5135795102284160     
   21.600000000000001        64.799999999999997        2.5151815806651894     
   21.600000000000001        65.600000000000009        2.5223476096561241     
   21.600000000000001        66.400000000000006        2.5042954034251150     
   21.600000000000001        67.200000000000003        2.5061583446854869     
   21.600000000000001        68.000000000000000        2.4985130874966406     
   21.600000000000001        68.799999999999997        2.5195426483000078     
   21.600000000000001        69.600000000000009        2.5179637429455766     
   21.600000000000001        70.400000000000006        2.5020741717243644     
   21.600000000000001        71.200000000000003        2.5077983395904244     
   21.600000000000001        72.000000000000000        2.5279785401633137     
   21.600000000000001        72.799999999999997        2.5489796019747346     
   21.600000000000001        73.600000000000009        2.5546256754349623     
   21.600000000000001        74.400000000000006        2.5513250699759253     
   21.600000000000001        75.200000000000003        2.5429987706177277     
   21.600000000000001        76.000000000000000        2.5309493544433375     
   21.600000000000001        76.800000000000011        2.5212554267835414     
   21.600000000000001        77.600000000000009        2.5174964431478388     
   21.600000000000001        78.400000000000006        2.5321273956662407     
   21.600000000000001        79.200000000000003        2.5944578257749047     
   21.600000000000001        80.000000000000000        2.6829738524435798     
   21.600000000000001        80.800000000000011        2.8143168175473301     
   21.600000000000001        81.600000000000009        3.5005762537338145     
   21.600000000000001        82.400000000000006        3.5115192572850034     
   21.600000000000001        83.200000000000003        3.5096012422495835     
   21.600000000000001        84.000000000000000        3.5097527878889978     
   21.600000000000001        84.800000000000011        3.5034918116221103     
   21.600000000000001        85.600000000000009        3.5072007514391346     
   21.600000000000001        86.400000000000006        3.5076776460487045     
   21.600000000000001        87.200000000000003        3.5066511769310384     
   21.600000000000001        88.000000000000000        3.5043197599833276     
   21.600000000000001        88.800000000000011        3.5074938221669494     
   21.600000000000001        89.600000000000009        3.5061377515667900     
   21.600000000000001        90.400000000000006        3.5004615207821956     
   21.600000000000001        91.200000000000003        3.5114906935786649     
   21.600000000000001        92.000000000000000        3.5048151281776043     
   21.600000000000001        92.800000000000011        3.5046237600927528     
   21.600000000000001        93.600000000000009        3.5046750669517990     
   21.600000000000001        94.400000000000006        3.5059223725670661     
   21.600000000000001        95.200000000000003        3.5073816052165543     
   21.600000000000001        96.000000000000000        3.5075859909344214     
   21.600000000000001        96.800000000000011        3.5079273996662672     
   21.600000000000001        97.600000000000009        3.5064240832189646     
   21.600000000000001        98.400000000000006        3.5054175613479277     
   21.600000000000001        99.200000000000003        3.5106448242119863     
   21.600000000000001        100.00000000000000        3.4959246291551178     
   21.600000000000001        100.80000000000001        3.5126179910471880     
   21.600000000000001        101.60000000000001        3.5069324738210348     
   21.600000000000001        102.40000000000001        3.5034449630046112     

   22.400000000000002       0.80000000000000004        2.9391055129283186     
   22.400000000000002        1.6000000000000001        2.6123777082530673     
   22.400000000000002        2.4000000000000004        2.5001139605559386     
   22.400000000000002        3.2000000000000002        2.4987835440442878     
   22.400000000000002        4.0000000000000000        2.4963282037632433     
   22.400000000000002        4.8000000000000007        2.5146265716164988     
   22.400000000000002        5.6000000000000005        2.5122581934805011     
   22.400000000000002        6.4000000000000004        2.5209367855387068     
   22.400000000000002        7.2000000000000002        2.5032962623559389     
   22.400000000000002        8.0000000000000000        2.4995463808385785     
   22.400000000000002        8.8000000000000007        2.5027961351396466     
   22.400000000000002        9.6000000000000014        2.5135930946179799     
   22.400000000000002        10.400000000000000        2.5035957740659849     
   22.400000000000002        11.200000000000001        2.5034275434160889     
   22.400000000000002        12.000000000000000        2.5066603380278032     
   22.400000000000002        12.800000000000001        2.5134114876050209     
   22.400000000000002        13.600000000000001        2.5112767788477024     
   22.400000000000002        14.400000000000000        2.5178627828947109     
   22.400000000000002        15.200000000000001        2.5258443935125223     
   22.400000000000002        16.000000000000000        2.5267818540516438     
   22.400000000000002        16.800000000000001        2.5214438209903132     
   22.400000000000002        17.600000000000001        2.5132318720053952     
   22.400000000000002        18.400000000000002        2.5099424060428612     
   22.400000000000002        19.200000000000003        2.5069830643525446     
   22.400000000000002        20.000000000000000        2.5064260435767380     
   22.400000000000002        20.800000000000001        2.5129183827005424     
   22.400000000000002        21.600000000000001        2.5183551078372171     
   22.400000000000002        22.400000000000002        2.5107986788956276     
   22.400000000000002        23.200000000000003        2.5063554928548859     
   22.400000000000002        24.000000000000000        2.5041261776042392     
   22.400000000000002        24.800000000000001        2.5018083981337997     
   22.400000000000002        25.600000000000001        2.4956325488743420     
   22.400000000000002        26.400000000000002        2.5176892025382265     
   22.400000000000002        27.200000000000003        2.5097153521696103     
   22.400000000000002        28.000000000000000        2.5066907451002352     
   22.400000000000002        28.800000000000001        2.5040135632574492     
   22.400000000000002        29.600000000000001        2.5041408238285716     
   22.400000000000002        30.400000000000002        2.5036494161702332     
   22.400000000000002        31.200000000000003        2.5052961868666581     
   22.400000000000002        32.000000000000000        2.5067909801482107     
   22.400000000000002        32.800000000000004        2.5048422436103865     
   22.400000000000002        33.600000000000001        2.5025715940184496     
   22.400000000000002        34.399999999999999        2.5135870000667366     
   22.400000000000002        35.200000000000003        2.5118156678627535     
   22.400000000000002        36.000000000000000        2.5126983062184287     
   22.400000000000002        36.800000000000004        2.5137814805182703     
   22.400000000000002        37.600000000000001        2.5127748363136275     
   22.400000000000002        38.400000000000006        2.5140014113998186     
   22.400000000000002        39.200000000000003        2.5087249564587299     
   22.400000000000002        40.000000000000000        2.5089576729005998     
   22.400000000000002        40.800000000000004        2.5073056951280934     
   22.400000000000002        41.600000000000001        2.5059459346368014     
   22.400000000000002        42.400000000000006        2.4979755911300674     
   22.400000000000002        43.200000000000003        2.5120197244326867     
   22.400000000000002        44.000000000000000        2.5033421427655735     
   22.400000000000002        44.800000000000004        2.5033892325379616     
   22.400000000000002        45.600000000000001        2.5030574372562180     
   22.400000000000002        46.400000000000006        2.5023051562179641     
   22.400000000000002        47.200000000000003        2.5030571564515287     
   22.400000000000002        48.000000000000000        2.5048641021499076     
   22.400000000000002        48.800000000000004        2.5049475592199384     
   22.400000000000002        49.600000000000001        2.5059720386673856     
   22.400000000000002        50.400000000000006        2.5044228900283021     
   22.400000000000002        51.200000000000003        2.5078650066541752     
   22.400000000000002        52.000000000000000        2.5053965156114693     
   22.400000000000002        52.800000000000004        2.5078403976329220     
   22.400000000000002        53.600000000000001        2.5105106796221435     
   22.400000000000002        54.400000000000006        2.5080049625277239     
   22.400000000000002        55.200000000000003        2.5068403930507590     
   22.400000000000002        56.000000000000000        2.5127214181905080     
   22.400000000000002        56.800000000000004        2.5037327352134162     
   22.400000000000002        57.600000000000001        2.5052489690941369     
   22.400000000000002        58.400000000000006        2.5045937490391319     
   22.400000000000002        59.200000000000003        2.5051566899638598     
   22.400000000000002        60.000000000000000        2.5056138964582928     
   22.400000000000002        60.800000000000004        2.5070635513020370     
   22.400000000000002        61.600000000000001        2.5089644750664597     
   22.400000000000002        62.400000000000006        2.5070315278883326     
   22.400000000000002        63.200000000000003        2.5014887060882747     
   22.400000000000002        64.000000000000000        2.4986625117211627     
   22.400000000000002        64.799999999999997        2.4993414540166485     
   22.400000000000002        65.600000000000009        2.5004626400291006     
   22.400000000000002        66.400000000000006        2.5068975628191335     
   22.400000000000002        67.200000000000003        2.5065029511616923     
   22.400000000000002        68.000000000000000        2.5024138592548026     
   22.400000000000002        68.799999999999997        2.5014216946164916     
   22.400000000000002        69.600000000000009        2.4984279119287929     
   22.400000000000002        70.400000000000006        2.5003496075355138     
   22.400000000000002        71.200000000000003        2.5044290591910179     
   22.400000000000002        72.000000000000000        2.5000123795172202     
   22.400000000000002        72.799999999999997        2.5191791699723352     
   22.400000000000002        73.600000000000009        2.5130878544509692     
   22.400000000000002        74.400000000000006        2.5118246877907562     
   22.400000000000002        75.200000000000003        2.5096584482573943     
   22.400000000000002        76.000000000000000        2.5041755488010766     
   22.400000000000002        76.800000000000011        2.5047930113269490     
   22.400000000000002        77.600000000000009        2.5002433898278387     
   22.400000000000002        78.400000000000006        2.5006845663662762     
   22.400000000000002        79.200000000000003        2.5138495871597613     
   22.400000000000002        80.000000000000000        2.5077733397000785     
   22.400000000000002        80.800000000000011        2.5225575490133094     
   22.400000000000002        81.600000000000009        2.6344023195475699     
   22.400000000000002        82.400000000000006        2.9300163603326670     
   22.400000000000002        83.200000000000003        3.4976886786258219     
   22.400000000000002        84.000000000000000        3.5140942144133867     
   22.400000000000002        84.800000000000011        3.5049551875561642     
   22.400000000000002        85.600000000000009        3.5048705494895738     
   22.400000000000002        86.400000000000006        3.5041199307523869     
   22.400000000000002        87.200000000000003        3.5123070872497038     
   22.400000000000002        88.000000000000000        3.5082087099853707     
   22.400000000000002        88.800000000000011        3.5075471328527903     
   22.400000000000002        89.600000000000009        3.5077077521628337     
   22.400000000000002        90.400000000000006        3.5012962184986822     
   22.400000000000002        91.200000000000003        3.5126628180572461     
   22.400000000000002        92.000000000000000        3.5061774722740626     
   22.400000000000002        92.800000000000011        3.5041049297128986     
   22.400000000000002        93.600000000000009        3.5058335556114373     
   22.400000000000002        94.400000000000006        3.5060929772379090     
   22.400000000000002        95.200000000000003        3.5039558936866966     
   22.400000000000002        96.000000000000000        3.5026934782952801     
   22.400000000000002        96.800000000000011        3.5117354392768489     
   22.400000000000002        97.600000000000009        3.5097938860517366     
   22.400000000000002        98.400000000000006        3.5074945180044081     
   22.400000000000002        99.200000000000003        3.5178518639750798     
   22.400000000000002        100.00000000000000        3.5018655974395867     
   22.400000000000002        100.80000000000001        3.5167043952963182     
   22.400000000000002        101.60000000000001        3.5033372295664660     
   22.400000000000002        102.40000000000001        3.5071521683189584     

   23.200000000000003       0.80000000000000004        2.9326720032538898     
   23.200000000000003        1.6000000000000001        2.6033315621050983     
   23.200000000000003        2.4000000000000004        2.5055020840822841     
   23.200000000000003        3.2000000000000002        2.5164987298899906     
   23.200000000000003        4.0000000000000000        2.5136975756893740     
   23.200000000000003        4.8000000000000007        2.5155975913471353     
   23.200000000000003        5.6000000000000005        2.5073109347313109     
   23.200000000000003        6.4000000000000004        2.4940047679526329     
   23.200000000000003        7.2000000000000002        2.5204932569927698     
   23.200000000000003        8.0000000000000000        2.5134590825949283     
   23.200000000000003        8.8000000000000007        2.5172746193107640     
   23.200000000000003        9.6000000000000014        2.4982804048833844     
   23.200000000000003        10.400000000000000        2.5105518797801936     
   23.200000000000003        11.200000000000001        2.5179289918622341     
   23.200000000000003        12.000000000000000        2.5047692864292728     
   23.200000000000003        12.800000000000001        2.5099397758582889     
   23.200000000000003        13.600000000000001        2.5074293912810321     
   23.200000000000003        14.400000000000000        2.5110014531861351     
   23.200000000000003        15.200000000000001        2.5105482384450482     
   23.200000000000003        16.000000000000000        2.5188479470911589     
   23.200000000000003        16.800000000000001        2.5043608445971151     
   23.200000000000003        17.600000000000001        2.5033876930868830     
   23.200000000000003        18.400000000000002        2.5026034852871097     
   23.200000000000003        19.200000000000003        2.5069742690432788     
   23.200000000000003        20.000000000000000        2.5071300708587017     
   23.200000000000003        20.800000000000001        2.5105199866490535     
   23.200000000000003        21.600000000000001        2.5148843573190964     
   23.200000000000003        22.400000000000002        2.5118620639237190     
   23.200000000000003        23.200000000000003        2.5098781213887618     
   23.200000000000003        24.000000000000000        2.5068896441912707     
   23.200000000000003        24.800000000000001        2.5061755383106266     
   23.200000000000003        25.600000000000001        2.5033119706811191     
   23.200000000000003        26.400000000000002        2.4920377943675072     
   23.200000000000003        27.200000000000003        2.5137891186199712     
   23.200000000000003        28.000000000000000        2.5074097231420236     
   23.200000000000003        28.800000000000001        2.5060686468975422     
   23.200000000000003        29.600000000000001        2.5055723440338249     
   23.200000000000003        30.400000000000002        2.5063236587685251     
   23.200000000000003        31.200000000000003        2.5102320760128110     
   23.200000000000003        32.000000000000000        2.5145593819873286     
   23.200000000000003        32.800000000000004        2.5092240483529196     
   23.200000000000003        33.600000000000001        2.5111063381930023     
   23.200000000000003        34.399999999999999        2.5131759142656107     
   23.200000000000003        35.200000000000003        2.5138029328892970     
   23.200000000000003        36.000000000000000        2.5059764258619013     
   23.200000000000003        36.800000000000004        2.5058102591934484     
   23.200000000000003        37.600000000000001        2.5026329629369934     
   23.200000000000003        38.400000000000006        2.5020423705466768     
   23.200000000000003        39.200000000000003        2.5042698396405592     
   23.200000000000003        40.000000000000000        2.5041695630410290     
   23.200000000000003        40.800000000000004        2.5115074293133537     
   23.200000000000003        41.600000000000001        2.5083157278164818     
   23.200000000000003        42.400000000000006        2.5018147971936884     
   23.200000000000003        43.200000000000003        2.5184890808813423     
   23.200000000000003        44.000000000000000        2.5120330148457537     
   23.200000000000003        44.800000000000004        2.5096301764483604     
   23.200000000000003        45.600000000000001        2.5091774694500524     
   23.200000000000003        46.400000000000006        2.5050194043691572     
   23.200000000000003        47.200000000000003        2.5089011651177175     
   23.200000000000003        48.000000000000000        2.5119114175725232     
   23.200000000000003        48.800000000000004        2.5042355729564423     
   23.200000000000003        49.600000000000001        2.5146478609203338     
   23.200000000000003        50.400000000000006        2.5101091784266183     
   23.200000000000003        51.200000000000003        2.5067449789185838     
   23.200000000000003        52.000000000000000        2.5067362893021836     
   23.200000000000003        52.800000000000004        2.5067711507236217     
   23.200000000000003        53.600000000000001        2.5107484885640856     
   23.200000000000003        54.400000000000006        2.5081214983782303     
   23.200000000000003        55.200000000000003        2.5063937086556849     
   23.200000000000003        56.000000000000000        2.5146756769949494     
   23.200000000000003        56.800000000000004        2.5060107694938809     
   23.200000000000003        57.600000000000001        2.5064182695352311     
   23.200000000000003        58.400000000000006        2.5061436450120675     
   23.200000000000003        59.200000000000003        2.5068908304023769     
   23.200000000000003        60.000000000000000        2.5071566337029156     
   23.200000000000003        60.800000000000004        2.5074615901460300     
   23.200000000000003        61.600000000000001        2.5092873672004177     
   23.200000000000003        62.400000000000006        2.5097941920993176     
   23.200000000000003        63.200000000000003        2.5087439246342340     
   23.200000000000003        64.000000000000000        2.5079207125494154     
   23.200000000000003        64.799999999999997        2.5092679192371437     
   23.200000000000003        65.600000000000009        2.5079651438628199     
   23.200000000000003        66.400000000000006        2.5112105048266096     
   23.200000000000003        67.200000000000003        2.5080613172824524     
   23.200000000000003        68.000000000000000        2.5078437141042422     
   23.200000000000003        68.799999999999997        2.5087757323555078     
   23.200000000000003        69.600000000000009        2.5064317427640344     
   23.200000000000003        70.400000000000006        2.5068384385025047     
   23.200000000000003        71.200000000000003        2.5052555249633430     
   23.200000000000003        72.000000000000000        2.5021936722493385     
   23.200000000000003        72.799999999999997        2.5163528412480911     
   23.200000000000003        73.600000000000009        2.5123727878423465     
   23.200000000000003        74.400000000000006        2.5091334749539702     
   23.200000000000003        75.200000000000003        2.5047447102221945     
   23.200000000000003        76.000000000000000        2.5159539410443585     
   23.200000000000003        76.800000000000011        2.5177083001136715     
   23.200000000000003        77.600000000000009        2.5032861385398282     
   23.200000000000003        78.400000000000006        2.5069389023790745     
   23.200000000000003        79.200000000000003        2.5127735810950109     
   23.200000000000003        80.000000000000000        2.5043325750680134     
   23.200000000000003        80.800000000000011        2.5025922178674564     
   23.200000000000003        81.600000000000009        2.5031976286327193     
   23.200000000000003        82.400000000000006        2.7107582565101187     
   23.200000000000003        83.200000000000003        3.5088517483005339     
   23.200000000000003        84.000000000000000        3.5107246237731218     
   23.200000000000003        84.800000000000011        3.5186866961880079     
   23.200000000000003        85.600000000000009        3.5037980967959479     
   23.200000000000003        86.400000000000006        3.5137337797143919     
   23.200000000000003        87.200000000000003        3.5039145115676091     
   23.200000000000003        88.000000000000000        3.5127391346650620     
   23.200000000000003        88.800000000000011        3.5055897301134631     
   23.200000000000003        89.600000000000009        3.5072690018670292     
   23.200000000000003        90.400000000000006        3.5006399443293588     
   23.200000000000003        91.200000000000003        3.5124429016168324     
   23.200000000000003        92.000000000000000        3.5075129154879185     
   23.200000000000003        92.800000000000011        3.5079814854309319     
   23.200000000000003        93.600000000000009        3.5060689952293722     
   23.200000000000003        94.400000000000006        3.5068786606636198     
   23.200000000000003        95.200000000000003        3.5049636293072042     
   23.200000000000003        96.000000000000000        3.5031114084642092     
   23.200000000000003        96.800000000000011        3.5052468105044285     
   23.200000000000003        97.600000000000009        3.5130665652858166     
   23.200000000000003        98.400000000000006        3.5153405377371749     
   23.200000000000003        99.200000000000003        3.4981782154687284     
   23.200000000000003        100.00000000000000        3.5050468684741500     
   23.200000000000003        100.80000000000001        3.5157704344312410     
   23.200000000000003        101.60000000000001        3.5000262071163974     
   23.200000000000003        102.40000000000001        3.5059130869225452     

   24.000000000000000       0.80000000000000004        2.9254466928414118     
   24.000000000000000        1.6000000000000001        2.5925974231893716     
   24.000000000000000        2.4000000000000004        2.5221025523752236     
   24.000000000000000        3.2000000000000002        2.5049545695352182     
   24.000000000000000        4.0000000000000000        2.5046965358326339     
   24.000000000000000        4.8000000000000007        2.5072611772322899     
   24.000000000000000        5.6000000000000005        2.5189132610834393     
   24.000000000000000        6.4000000000000004        2.5103109960058809     
   24.000000000000000        7.2000000000000002        2.5072416733080876     
   24.000000000000000        8.0000000000000000        2.5075188819036986     
   24.000000000000000        8.8000000000000007        2.5089843243554171     
   24.000000000000000        9.6000000000000014        2.5208958154660510     
   24.000000000000000        10.400000000000000        2.5009312072795455     
   24.000000000000000        11.200000000000001        2.5077603991652930     
   24.000000000000000        12.000000000000000        2.5153419811165802     
   24.000000000000000        12.800000000000001        2.5002924142513647     
   24.000000000000000        13.600000000000001        2.5023860390116530     
   24.000000000000000        14.400000000000000        2.5040352498131133     
   24.000000000000000        15.200000000000001        2.5034372653533534     
   24.000000000000000        16.000000000000000        2.5108681921987994     
   24.000000000000000        16.800000000000001        2.5104829904995518     
   24.000000000000000        17.600000000000001        2.5138920853919680     
   24.000000000000000        18.400000000000002        2.5156436745066322     
   24.000000000000000        19.200000000000003        2.5049226410543035     
   24.000000000000000        20.000000000000000        2.5016132797155159     
   24.000000000000000        20.800000000000001        2.5051707799150695     
   24.000000000000000        21.600000000000001        2.5113978909750463     
   24.000000000000000        22.400000000000002        2.5075138725861508     
   24.000000000000000        23.200000000000003        2.5110221782775772     
   24.000000000000000        24.000000000000000        2.5102755162827002     
   24.000000000000000        24.800000000000001        2.5060212131683555     
   24.000000000000000        25.600000000000001        2.4983232005868570     
   24.000000000000000        26.400000000000002        2.5225045790966676     
   24.000000000000000        27.200000000000003        2.5131416726667770     
   24.000000000000000        28.000000000000000        2.5088388643230490     
   24.000000000000000        28.800000000000001        2.5056038808794119     
   24.000000000000000        29.600000000000001        2.5074421063113226     
   24.000000000000000        30.400000000000002        2.5148112726655412     
   24.000000000000000        31.200000000000003        2.5010070035756220     
   24.000000000000000        32.000000000000000        2.5068775998078645     
   24.000000000000000        32.800000000000004        2.5449320648057623     
   24.000000000000000        33.600000000000001        2.5775615466937412     
   24.000000000000000        34.399999999999999        2.5929195093005855     
   24.000000000000000        35.200000000000003        2.5972667407879744     
   24.000000000000000        36.000000000000000        2.5973476721796969     
   24.000000000000000        36.800000000000004        2.5954519766434374     
   24.000000000000000        37.600000000000001        2.5934077316409017     
   24.000000000000000        38.400000000000006        2.5902631300757029     
   24.000000000000000        39.200000000000003        2.5881812032896399     
   24.000000000000000        40.000000000000000        2.5856454382204572     
   24.000000000000000        40.800000000000004        2.5824720926923335     
   24.000000000000000        41.600000000000001        2.5813272009246937     
   24.000000000000000        42.400000000000006        2.5781154605961456     
   24.000000000000000        43.200000000000003        2.5727928040187957     
   24.000000000000000        44.000000000000000        2.5686216162228588     
   24.000000000000000        44.800000000000004        2.5679325950060505     
   24.000000000000000        45.600000000000001        2.5671440642940153     
   24.000000000000000        46.400000000000006        2.5673208205761227     
   24.000000000000000        47.200000000000003        2.5644743928988376     
   24.000000000000000        48.000000000000000        2.5591207459391212     
   24.000000000000000        48.800000000000004        2.5430470495615034     
   24.000000000000000        49.600000000000001        2.5092165726611428     
   24.000000000000000        50.400000000000006        2.5173620480351575     
   24.000000000000000        51.200000000000003        2.5085072565141320     
   24.000000000000000        52.000000000000000        2.5111279371443542     
   24.000000000000000        52.800000000000004        2.5086374227017258     
   24.000000000000000        53.600000000000001        2.5103770343583451     
   24.000000000000000        54.400000000000006        2.5069702505441063     
   24.000000000000000        55.200000000000003        2.5081984185849979     
   24.000000000000000        56.000000000000000        2.5131946750345455     
   24.000000000000000        56.800000000000004        2.5067423269436828     
   24.000000000000000        57.600000000000001        2.5066734279799086     
   24.000000000000000        58.400000000000006        2.5066334338244829     
   24.000000000000000        59.200000000000003        2.5082721088550755     
   24.000000000000000        60.000000000000000        2.5059290630866218     
   24.000000000000000        60.800000000000004        2.5080056023424335     
   24.000000000000000        61.600000000000001        2.5091636984634778     
   24.000000000000000        62.400000000000006        2.5085620317793507     
   24.000000000000000        63.200000000000003        2.5074124677254566     
   24.000000000000000        64.000000000000000        2.5058804585294236     
   24.000000000000000        64.799999999999997        2.5059938608231134     
   24.000000000000000        65.600000000000009        2.5063817956379522     
   24.000000000000000        66.400000000000006        2.5108897527562473     
   24.000000000000000        67.200000000000003        2.5130616984164447     
   24.000000000000000        68.000000000000000        2.5151861489778851     
   24.000000000000000        68.799999999999997        2.5075117289244977     
   24.000000000000000        69.600000000000009        2.5070398250049237     
   24.000000000000000        70.400000000000006        2.5064731867075634     
   24.000000000000000        71.200000000000003        2.5060723054476273     
   24.000000000000000        72.000000000000000        2.5038475375572702     
   24.000000000000000        72.799999999999997        2.5029297341949919     
   24.000000000000000        73.600000000000009        2.5025684387684071     
   24.000000000000000        74.400000000000006        2.5027541198606196     
   24.000000000000000        75.200000000000003        2.5035373707285502     
   24.000000000000000        76.000000000000000        2.5117929577950835     
   24.000000000000000        76.800000000000011        2.5136971902180547     
   24.000000000000000        77.600000000000009        2.5008120455900804     
   24.000000000000000        78.400000000000006        2.5026382072504716     
   24.000000000000000        79.200000000000003        2.5133167303557276     
   24.000000000000000        80.000000000000000        2.5187564597673866     
   24.000000000000000        80.800000000000011        2.5119560029120467     
   24.000000000000000        81.600000000000009        2.5111242408123058     
   24.000000000000000        82.400000000000006        2.5757935581738756     
   24.000000000000000        83.200000000000003        2.9350014884522451     
   24.000000000000000        84.000000000000000        3.4989213246324571     
   24.000000000000000        84.800000000000011        3.5026918594728729     
   24.000000000000000        85.600000000000009        3.5066554044683169     
   24.000000000000000        86.400000000000006        3.5158834794456939     
   24.000000000000000        87.200000000000003        3.5014693259537184     
   24.000000000000000        88.000000000000000        3.5073372744077331     
   24.000000000000000        88.800000000000011        3.5176367894636664     
   24.000000000000000        89.600000000000009        3.5084505407031714     
   24.000000000000000        90.400000000000006        3.5009426918276554     
   24.000000000000000        91.200000000000003        3.5130468318449499     
   24.000000000000000        92.000000000000000        3.5058465429929435     
   24.000000000000000        92.800000000000011        3.5063302210437453     
   24.000000000000000        93.600000000000009        3.5034499076352303     
   24.000000000000000        94.400000000000006        3.5021842606398059     
   24.000000000000000        95.200000000000003        3.5042773278883677     
   24.000000000000000        96.000000000000000        3.5053604186619549     
   24.000000000000000        96.800000000000011        3.5090120219674228     
   24.000000000000000        97.600000000000009        3.5029915614611498     
   24.000000000000000        98.400000000000006        3.5033055540864444     
   24.000000000000000        99.200000000000003        3.5064888372023613     
   24.000000000000000        100.00000000000000        3.5081820788951332     
   24.000000000000000        100.80000000000001        3.5129898055725373     
   24.000000000000000        101.60000000000001        3.4978143501238579     
   24.000000000000000        102.40000000000001        3.5093462693953650     

   24.800000000000001       0.80000000000000004        2.9170319051082898     
   24.800000000000001        1.6000000000000001        2.5815264530036655     
   24.800000000000001        2.4000000000000004        2.5178192561228956     
   24.800000000000001        3.2000000000000002        2.5031632161268553     
   24.800000000000001        4.0000000000000000        2.5036322666516915     
   24.800000000000001        4.8000000000000007        2.5045108919652455     
   24.800000000000001        5.6000000000000005        2.5105764812405242     
   24.800000000000001        6.4000000000000004        2.5007723404963604     
   24.800000000000001        7.2000000000000002        2.5055351881145786     
   24.800000000000001        8.0000000000000000        2.5215170044075856     
   24.800000000000001        8.8000000000000007        2.5065575321467830     
   24.800000000000001        9.6000000000000014        2.5020566492322311     
   24.800000000000001        10.400000000000000        2.5025557693481413     
   24.800000000000001        11.200000000000001        2.5084633991778249     
   24.800000000000001        12.000000000000000        2.5127182573406981     
   24.800000000000001        12.800000000000001        2.5165598042716626     
   24.800000000000001        13.600000000000001        2.5139992826995936     
   24.800000000000001        14.400000000000000        2.5142851261440637     
   24.800000000000001        15.200000000000001        2.5121491645929495     
   24.800000000000001        16.000000000000000        2.5036757522585149     
   24.800000000000001        16.800000000000001        2.5074794872566519     
   24.800000000000001        17.600000000000001        2.5036695072684627     
   24.800000000000001        18.400000000000002        2.5112639248823552     
   24.800000000000001        19.200000000000003        2.5134558615065199     
   24.800000000000001        20.000000000000000        2.5055031151400624     
   24.800000000000001        20.800000000000001        2.5176493698640519     
   24.800000000000001        21.600000000000001        2.5090175659856264     
   24.800000000000001        22.400000000000002        2.5089027742468164     
   24.800000000000001        23.200000000000003        2.5097666633139322     
   24.800000000000001        24.000000000000000        2.5094705390229448     
   24.800000000000001        24.800000000000001        2.4995896514397109     
   24.800000000000001        25.600000000000001        2.5212047645156703     
   24.800000000000001        26.400000000000002        2.5155595871452117     
   24.800000000000001        27.200000000000003        2.5106245312831263     
   24.800000000000001        28.000000000000000        2.5077241872312510     
   24.800000000000001        28.800000000000001        2.5051656933084683     
   24.800000000000001        29.600000000000001        2.5100519685379239     
   24.800000000000001        30.400000000000002        2.5026053077739805     
   24.800000000000001        31.200000000000003        2.5282635489633205     
   24.800000000000001        32.000000000000000        2.6669321951854070     
   24.800000000000001        32.800000000000004        2.8255570251155362     
   24.800000000000001        33.600000000000001        2.9085240710621050     
   24.800000000000001        34.399999999999999        2.9246219600629249     
   24.800000000000001        35.200000000000003        2.9298735413956845     
   24.800000000000001        36.000000000000000        2.9307815037981308     
   24.800000000000001        36.800000000000004        2.9292169094754907     
   24.800000000000001        37.600000000000001        2.9254337865167028     
   24.800000000000001        38.400000000000006        2.9205930854697595     
   24.800000000000001        39.200000000000003        2.9157886903191761     
   24.800000000000001        40.000000000000000        2.9128857753752548     
   24.800000000000001        40.800000000000004        2.9122196801876106     
   24.800000000000001        41.600000000000001        2.9095653209062640     
   24.800000000000001        42.400000000000006        2.9058316830958715     
   24.800000000000001        43.200000000000003        2.9017141220654592     
   24.800000000000001        44.000000000000000        2.9030790446784280     
   24.800000000000001        44.800000000000004        2.9018415268453897     
   24.800000000000001        45.600000000000001        2.8989995831305593     
   24.800000000000001        46.400000000000006        2.8978505682019784     
   24.800000000000001        47.200000000000003        2.8954034337682204     
   24.800000000000001        48.000000000000000        2.8891579079090564     
   24.800000000000001        48.800000000000004        2.8700299213412173     
   24.800000000000001        49.600000000000001        2.7873720891475959     
   24.800000000000001        50.400000000000006        2.6317744558016871     
   24.800000000000001        51.200000000000003        2.5074903098922467     
   24.800000000000001        52.000000000000000        2.5012277839138033     
   24.800000000000001        52.800000000000004        2.5173147964740838     
   24.800000000000001        53.600000000000001        2.5078878489512317     
   24.800000000000001        54.400000000000006        2.5081322448260335     
   24.800000000000001        55.200000000000003        2.5098535686866406     
   24.800000000000001        56.000000000000000        2.5150602139732317     
   24.800000000000001        56.800000000000004        2.5091575917134548     
   24.800000000000001        57.600000000000001        2.5122177140818884     
   24.800000000000001        58.400000000000006        2.5088147201113160     
   24.800000000000001        59.200000000000003        2.5079858368769816     
   24.800000000000001        60.000000000000000        2.5078338526275403     
   24.800000000000001        60.800000000000004        2.5074780250486604     
   24.800000000000001        61.600000000000001        2.5089654090823794     
   24.800000000000001        62.400000000000006        2.5096712893384114     
   24.800000000000001        63.200000000000003        2.5111669414836091     
   24.800000000000001        64.000000000000000        2.5096182165434304     
   24.800000000000001        64.799999999999997        2.5106553137792211     
   24.800000000000001        65.600000000000009        2.5141097508730330     
   24.800000000000001        66.400000000000006        2.5213518959322179     
   24.800000000000001        67.200000000000003        2.5036951600383328     
   24.800000000000001        68.000000000000000        2.5061604982067340     
   24.800000000000001        68.799999999999997        2.5185165482252065     
   24.800000000000001        69.600000000000009        2.5128325889437986     
   24.800000000000001        70.400000000000006        2.5118145309499211     
   24.800000000000001        71.200000000000003        2.5102449211822178     
   24.800000000000001        72.000000000000000        2.5066070306241812     
   24.800000000000001        72.799999999999997        2.5102928512026965     
   24.800000000000001        73.600000000000009        2.5098850297149546     
   24.800000000000001        74.400000000000006        2.5082944122380013     
   24.800000000000001        75.200000000000003        2.5065184149157855     
   24.800000000000001        76.000000000000000        2.5121635239421742     
   24.800000000000001        76.800000000000011        2.5064514391222104     
   24.800000000000001        77.600000000000009        2.5080885199756322     
   24.800000000000001        78.400000000000006        2.5198137835204926     
   24.800000000000001        79.200000000000003        2.5114881484289606     
   24.800000000000001        80.000000000000000        2.5032452936772898     
   24.800000000000001        80.800000000000011        2.5043441037875169     
   24.800000000000001        81.600000000000009        2.5038230942878621     
   24.800000000000001        82.400000000000006        2.5072283163660041     
   24.800000000000001        83.200000000000003        2.7599590088811725     
   24.800000000000001        84.000000000000000        3.4988017696591722     
   24.800000000000001        84.800000000000011        3.5157009732223945     
   24.800000000000001        85.600000000000009        3.5199508168941880     
   24.800000000000001        86.400000000000006        3.4980399006397591     
   24.800000000000001        87.200000000000003        3.5019248776321676     
   24.800000000000001        88.000000000000000        3.5018820311273569     
   24.800000000000001        88.800000000000011        3.5094128746747639     
   24.800000000000001        89.600000000000009        3.5010114648684518     
   24.800000000000001        90.400000000000006        3.5095300110456948     
   24.800000000000001        91.200000000000003        3.5201290056766021     
   24.800000000000001        92.000000000000000        3.5103326856553543     
   24.800000000000001        92.800000000000011        3.5112677608860210     
   24.800000000000001        93.600000000000009        3.5100922750990429     
   24.800000000000001        94.400000000000006        3.5137201110858043     
   24.800000000000001        95.200000000000003        3.5029342197201800     
   24.800000000000001        96.000000000000000        3.5039491567495293     
   24.800000000000001        96.800000000000011        3.5085683448804188     
   24.800000000000001        97.600000000000009        3.5069249650656347     
   24.800000000000001        98.400000000000006        3.5058977689100463     
   24.800000000000001        99.200000000000003        3.5064970931399633     
   24.800000000000001        100.00000000000000        3.5059606602013309     
   24.800000000000001        100.80000000000001        3.5103894930132582     
   24.800000000000001        101.60000000000001        3.5209973858010528     
   24.800000000000001        102.40000000000001        3.4994253090902010     

   25.600000000000001       0.80000000000000004        2.8915779324259958     
   25.600000000000001        1.6000000000000001        2.5612681007386433     
   25.600000000000001        2.4000000000000004        2.5092927762466055     
   25.600000000000001        3.2000000000000002        2.5022370513380068     
   25.600000000000001        4.0000000000000000        2.5043933040595232     
   25.600000000000001        4.8000000000000007        2.5042794755037638     
   25.600000000000001        5.6000000000000005        2.5121178750675552     
   25.600000000000001        6.4000000000000004        2.5134389844456346     
   25.600000000000001        7.2000000000000002        2.5212126554466439     
   25.600000000000001        8.0000000000000000        2.5509145425120314     
   25.600000000000001        8.8000000000000007        2.6021785185743744     
   25.600000000000001        9.6000000000000014        2.6290874632795536     
   25.600000000000001        10.400000000000000        2.6415856016322152     
   25.600000000000001        11.200000000000001        2.6493059444777436     
   25.600000000000001        12.000000000000000        2.6542334774953771     
   25.600000000000001        12.800000000000001        2.6600770825027591     
   25.600000000000001        13.600000000000001        2.6620423812815002     
   25.600000000000001        14.400000000000000        2.6579606329726695     
   25.600000000000001        15.200000000000001        2.6388826522555280     
   25.600000000000001        16.000000000000000        2.5897480750593713     
   25.600000000000001        16.800000000000001        2.5253303861492626     
   25.600000000000001        17.600000000000001        2.5068931405283950     
   25.600000000000001        18.400000000000002        2.5038330127025463     
   25.600000000000001        19.200000000000003        2.5200950439343672     
   25.600000000000001        20.000000000000000        2.5157685403410337     
   25.600000000000001        20.800000000000001        2.5110242577088377     
   25.600000000000001        21.600000000000001        2.5070042995981043     
   25.600000000000001        22.400000000000002        2.5083248102529923     
   25.600000000000001        23.200000000000003        2.5095907461743705     
   25.600000000000001        24.000000000000000        2.5038886694112827     
   25.600000000000001        24.800000000000001        2.5195687270945415     
   25.600000000000001        25.600000000000001        2.5109423035301175     
   25.600000000000001        26.400000000000002        2.5079723046412239     
   25.600000000000001        27.200000000000003        2.5073494949640214     
   25.600000000000001        28.000000000000000        2.5053424243138283     
   25.600000000000001        28.800000000000001        2.5061130676655980     
   25.600000000000001        29.600000000000001        2.5180441645790155     
   25.600000000000001        30.400000000000002        2.5084804910891449     
   25.600000000000001        31.200000000000003        2.6694380779689508     
   25.600000000000001        32.000000000000000        2.9577744611590755     
   25.600000000000001        32.800000000000004        3.5048902849645112     
   25.600000000000001        33.600000000000001        3.5115722658230371     
   25.600000000000001        34.399999999999999        3.5149159393687310     
   25.600000000000001        35.200000000000003        3.5108620210141184     
   25.600000000000001        36.000000000000000        3.4979867021598676     
   25.600000000000001        36.800000000000004        3.4987918493229602     
   25.600000000000001        37.600000000000001        3.5040653892630256     
   25.600000000000001        38.400000000000006        3.5016350854060554     
   25.600000000000001        39.200000000000003        3.5135094091855379     
   25.600000000000001        40.000000000000000        3.5071760773614193     
   25.600000000000001        40.800000000000004        3.5037338190298963     
   25.600000000000001        41.600000000000001        3.4963247593208293     
   25.600000000000001        42.400000000000006        3.5101830904443148     
   25.600000000000001        43.200000000000003        3.5062173922759685     
   25.600000000000001        44.000000000000000        3.5067842559485563     
   25.600000000000001        44.800000000000004        3.4975324116002824     
   25.600000000000001        45.600000000000001        3.5119782733533143     
   25.600000000000001        46.400000000000006        3.5041549153635390     
   25.600000000000001        47.200000000000003        3.4995536241697267     
   25.600000000000001        48.000000000000000        3.5140750807659398     
   25.600000000000001        48.800000000000004        3.5043823851936597     
   25.600000000000001        49.600000000000001        3.5069810361658864     
   25.600000000000001        50.400000000000006        2.9367289990751981     
   25.600000000000001        51.200000000000003        2.6677933845097628     
   25.600000000000001        52.000000000000000        2.5082462525644815     
   25.600000000000001        52.800000000000004        2.5102199178529689     
   25.600000000000001        53.600000000000001        2.5077611866322367     
   25.600000000000001        54.400000000000006        2.5074027971131434     
   25.600000000000001        55.200000000000003        2.5081890480375661     
   25.600000000000001        56.000000000000000        2.5152926506898865     
   25.600000000000001        56.800000000000004        2.5091455394804139     
   25.600000000000001        57.600000000000001        2.5109710423698846     
   25.600000000000001        58.400000000000006        2.5092472933189693     
   25.600000000000001        59.200000000000003        2.5083642928878702     
   25.600000000000001        60.000000000000000        2.5075995951642911     
   25.600000000000001        60.800000000000004        2.5079357431114917     
   25.600000000000001        61.600000000000001        2.5086732409720871     
   25.600000000000001        62.400000000000006        2.5099301967018821     
   25.600000000000001        63.200000000000003        2.5105501866089059     
   25.600000000000001        64.000000000000000        2.5123291121997253     
   25.600000000000001        64.799999999999997        2.5159547086894212     
   25.600000000000001        65.600000000000009        2.5208749339745675     
   25.600000000000001        66.400000000000006        2.5082507161875092     
   25.600000000000001        67.200000000000003        2.5027155355250494     
   25.600000000000001        68.000000000000000        2.5032339844778360     
   25.600000000000001        68.799999999999997        2.5075823856668982     
   25.600000000000001        69.600000000000009        2.5063257847384959     
   25.600000000000001        70.400000000000006        2.5037780045555382     
   25.600000000000001        71.200000000000003        2.5186440033450803     
   25.600000000000001        72.000000000000000        2.5114612267756984     
   25.600000000000001        72.799999999999997        2.5119913155815943     
   25.600000000000001        73.600000000000009        2.5093445417409628     
   25.600000000000001        74.400000000000006        2.5083755381297093     
   25.600000000000001        75.200000000000003        2.5059954288290101     
   25.600000000000001        76.000000000000000        2.5129284780501142     
   25.600000000000001        76.800000000000011        2.5089617374072803     
   25.600000000000001        77.600000000000009        2.5001249633626572     
   25.600000000000001        78.400000000000006        2.5169214119727252     
   25.600000000000001        79.200000000000003        2.5099110265473823     
   25.600000000000001        80.000000000000000        2.5133103630990776     
   25.600000000000001        80.800000000000011        2.5064367501534104     
   25.600000000000001        81.600000000000009        2.5073615141088523     
   25.600000000000001        82.400000000000006        2.5029781158862687     
   25.600000000000001        83.200000000000003        2.6099416663699300     
   25.600000000000001        84.000000000000000        2.9630940603824412     
   25.600000000000001        84.800000000000011        3.4997253032716626     
   25.600000000000001        85.600000000000009        3.5063628350078409     
   25.600000000000001        86.400000000000006        3.5081100156369311     
   25.600000000000001        87.200000000000003        3.5062074017691507     
   25.600000000000001        88.000000000000000        3.5050794099422453     
   25.600000000000001        88.800000000000011        3.5164603123309375     
   25.600000000000001        89.600000000000009        3.4989443550795563     
   25.600000000000001        90.400000000000006        3.5063951878507766     
   25.600000000000001        91.200000000000003        3.5092009838496026     
   25.600000000000001        92.000000000000000        3.4997140831817051     
   25.600000000000001        92.800000000000011        3.5017212923757128     
   25.600000000000001        93.600000000000009        3.5064351648793246     
   25.600000000000001        94.400000000000006        3.5116037714978985     
   25.600000000000001        95.200000000000003        3.5020778129405663     
   25.600000000000001        96.000000000000000        3.5017391238367872     
   25.600000000000001        96.800000000000011        3.5080674822568478     
   25.600000000000001        97.600000000000009        3.5076198875606308     
   25.600000000000001        98.400000000000006        3.5047451869219226     
   25.600000000000001        99.200000000000003        3.5048769366837842     
   25.600000000000001        100.00000000000000        3.5067589986397634     
   25.600000000000001        100.80000000000001        3.5005362392303208     
   25.600000000000001        101.60000000000001        3.5002508458599544     
   25.600000000000001        102.40000000000001        3.4983365849361152     

   26.400000000000002       0.80000000000000004        2.8013576965334144     
   26.400000000000002        1.6000000000000001        2.5223940907833313     
   26.400000000000002        2.4000000000000004        2.5139156898504531     
   26.400000000000002        3.2000000000000002        2.5022487419954014     
   26.400000000000002        4.0000000000000000        2.5038776843219215     
   26.400000000000002        4.8000000000000007        2.5079138049890179     
   26.400000000000002        5.6000000000000005        2.5107062323891940     
   26.400000000000002        6.4000000000000004        2.5288268864213976     
   26.400000000000002        7.2000000000000002        2.6710274054794665     
   26.400000000000002        8.0000000000000000        2.8361160877764289     
   26.400000000000002        8.8000000000000007        2.9279293988867487     
   26.400000000000002        9.6000000000000014        2.9535004870268513     
   26.400000000000002        10.400000000000000        2.9657964797670959     
   26.400000000000002        11.200000000000001        2.9743182341183556     
   26.400000000000002        12.000000000000000        2.9801385121416919     
   26.400000000000002        12.800000000000001        2.9837080039503778     
   26.400000000000002        13.600000000000001        2.9858480774291265     
   26.400000000000002        14.400000000000000        2.9832748615645341     
   26.400000000000002        15.200000000000001        2.9594932013674655     
   26.400000000000002        16.000000000000000        2.8542116437112615     
   26.400000000000002        16.800000000000001        2.6642732283492574     
   26.400000000000002        17.600000000000001        2.5160243631411814     
   26.400000000000002        18.400000000000002        2.5038373196126704     
   26.400000000000002        19.200000000000003        2.5124403761897636     
   26.400000000000002        20.000000000000000        2.5085403262518118     
   26.400000000000002        20.800000000000001        2.5057754244302415     
   26.400000000000002        21.600000000000001        2.5062489608152592     
   26.400000000000002        22.400000000000002        2.5078186844350223     
   26.400000000000002        23.200000000000003        2.5083708936185767     
   26.400000000000002        24.000000000000000        2.5036299193239571     
   26.400000000000002        24.800000000000001        2.5198268890294475     
   26.400000000000002        25.600000000000001        2.5102021314590250     
   26.400000000000002        26.400000000000002        2.5086815409695729     
   26.400000000000002        27.200000000000003        2.5065061500607508     
   26.400000000000002        28.000000000000000        2.5044064433048829     
   26.400000000000002        28.800000000000001        2.5087178025874355     
   26.400000000000002        29.600000000000001        2.5037316885470058     
   26.400000000000002        30.400000000000002        2.5558405584747832     
   26.400000000000002        31.200000000000003        2.8336997977466187     
   26.400000000000002        32.000000000000000        3.5053680358348145     
   26.400000000000002        32.800000000000004        3.5019646134479459     
   26.400000000000002        33.600000000000001        3.5061537302860160     
   26.400000000000002        34.399999999999999        3.5018619627511667     
   26.400000000000002        35.200000000000003        3.5054565991634332     
   26.400000000000002        36.000000000000000        3.5114111069283629     
   26.400000000000002        36.800000000000004        3.5081072754206226     
   26.400000000000002        37.600000000000001        3.4967691957723543     
   26.400000000000002        38.400000000000006        3.5165218297266847     
   26.400000000000002        39.200000000000003        3.5068138251313101     
   26.400000000000002        40.000000000000000        3.5195002170211818     
   26.400000000000002        40.800000000000004        3.4994415058160566     
   26.400000000000002        41.600000000000001        3.4980928994354388     
   26.400000000000002        42.400000000000006        3.5142618927163030     
   26.400000000000002        43.200000000000003        3.5162437386821366     
   26.400000000000002        44.000000000000000        3.5006111980627930     
   26.400000000000002        44.800000000000004        3.4989377251107472     
   26.400000000000002        45.600000000000001        3.5149149690502814     
   26.400000000000002        46.400000000000006        3.5092740587125704     
   26.400000000000002        47.200000000000003        3.5104740854079082     
   26.400000000000002        48.000000000000000        3.5083249987716436     
   26.400000000000002        48.800000000000004        3.5057069155807090     
   26.400000000000002        49.600000000000001        3.5131648042070673     
   26.400000000000002        50.400000000000006        3.5016150964535289     
   26.400000000000002        51.200000000000003        2.9354064802204318     
   26.400000000000002        52.000000000000000        2.6295667754023784     
   26.400000000000002        52.800000000000004        2.5104533305274366     
   26.400000000000002        53.600000000000001        2.5049355958505499     
   26.400000000000002        54.400000000000006        2.5053910568436795     
   26.400000000000002        55.200000000000003        2.5068208998114740     
   26.400000000000002        56.000000000000000        2.5134556039419942     
   26.400000000000002        56.800000000000004        2.5097053117589070     
   26.400000000000002        57.600000000000001        2.5088130588635260     
   26.400000000000002        58.400000000000006        2.5077856908062106     
   26.400000000000002        59.200000000000003        2.5080019657815349     
   26.400000000000002        60.000000000000000        2.5095713950876979     
   26.400000000000002        60.800000000000004        2.5121771272106490     
   26.400000000000002        61.600000000000001        2.5164718796059420     
   26.400000000000002        62.400000000000006        2.5171446390142589     
   26.400000000000002        63.200000000000003        2.5177799751953645     
   26.400000000000002        64.000000000000000        2.5215019418044857     
   26.400000000000002        64.799999999999997        2.5050795081274373     
   26.400000000000002        65.600000000000009        2.5119437045785546     
   26.400000000000002        66.400000000000006        2.5063042220994465     
   26.400000000000002        67.200000000000003        2.5096772041958597     
   26.400000000000002        68.000000000000000        2.5042281177148253     
   26.400000000000002        68.799999999999997        2.5040977790481764     
   26.400000000000002        69.600000000000009        2.5076028927067178     
   26.400000000000002        70.400000000000006        2.5034771450072433     
   26.400000000000002        71.200000000000003        2.5087395507523857     
   26.400000000000002        72.000000000000000        2.5083892946037238     
   26.400000000000002        72.799999999999997        2.5191456194326456     
   26.400000000000002        73.600000000000009        2.5159798988902411     
   26.400000000000002        74.400000000000006        2.5141822251380699     
   26.400000000000002        75.200000000000003        2.5124402676311339     
   26.400000000000002        76.000000000000000        2.5185564282453194     
   26.400000000000002        76.800000000000011        2.5081764199703285     
   26.400000000000002        77.600000000000009        2.4998794489715026     
   26.400000000000002        78.400000000000006        2.5238607619753997     
   26.400000000000002        79.200000000000003        2.4962827720554834     
   26.400000000000002        80.000000000000000        2.5015019427698513     
   26.400000000000002        80.800000000000011        2.5165282739411223     
   26.400000000000002        81.600000000000009        2.5134817756948622     
   26.400000000000002        82.400000000000006        2.5099710703693932     
   26.400000000000002        83.200000000000003        2.5119563406585441     
   26.400000000000002        84.000000000000000        2.7827451055734405     
   26.400000000000002        84.800000000000011        3.5118113925835863     
   26.400000000000002        85.600000000000009        3.5039266832137117     
   26.400000000000002        86.400000000000006        3.4968535085867209     
   26.400000000000002        87.200000000000003        3.5171091578995943     
   26.400000000000002        88.000000000000000        3.5152508663699411     
   26.400000000000002        88.800000000000011        3.4969372410370099     
   26.400000000000002        89.600000000000009        3.5036610690041678     
   26.400000000000002        90.400000000000006        3.5069248002024143     
   26.400000000000002        91.200000000000003        3.5068849194449587     
   26.400000000000002        92.000000000000000        3.5118252101568488     
   26.400000000000002        92.800000000000011        3.5184962877140085     
   26.400000000000002        93.600000000000009        3.5032406114635437     
   26.400000000000002        94.400000000000006        3.5139090268036361     
   26.400000000000002        95.200000000000003        3.4981650305812808     
   26.400000000000002        96.000000000000000        3.5146145593661635     
   26.400000000000002        96.800000000000011        3.5064509992884583     
   26.400000000000002        97.600000000000009        3.5073991850245880     
   26.400000000000002        98.400000000000006        3.5066829317067727     
   26.400000000000002        99.200000000000003        3.5062838510136456     
   26.400000000000002        100.00000000000000        3.5089748271767407     
   26.400000000000002        100.80000000000001        3.5009388030219211     
   26.400000000000002        101.60000000000001        3.5124873087161670     
   26.400000000000002        102.40000000000001        3.5156772583232594     

   27.200000000000003       0.80000000000000004        2.6438965134448575     
   27.200000000000003        1.6000000000000001        2.5149599624094936     
   27.200000000000003        2.4000000000000004        2.5157463209616497     
   27.200000000000003        3.2000000000000002        2.5163665570556466     
   27.200000000000003        4.0000000000000000        2.5031933679540579     
   27.200000000000003        4.8000000000000007        2.5107379421995719     
   27.200000000000003        5.6000000000000005        2.5380648115845053     
   27.200000000000003        6.4000000000000004        2.7093199636303247     
   27.200000000000003        7.2000000000000002        2.9757046629425727     
   27.200000000000003        8.0000000000000000        3.5020177877401797     
   27.200000000000003        8.8000000000000007        3.4986173315893496     
   27.200000000000003        9.6000000000000014        3.5052858423939428     
   27.200000000000003        10.400000000000000        3.5154729079171139     
   27.200000000000003        11.200000000000001        3.5018392691129780     
   27.200000000000003        12.000000000000000        3.5064928786902110     
   27.200000000000003        12.800000000000001        3.5117974141115811     
   27.200000000000003        13.600000000000001        3.5110322437213242     
   27.200000000000003        14.400000000000000        3.5080300774150781     
   27.200000000000003        15.200000000000001        3.5036683595907880     
   27.200000000000003        16.000000000000000        3.4977704645505292     
   27.200000000000003        16.800000000000001        2.8402015418012740     
   27.200000000000003        17.600000000000001        2.5710193507348675     
   27.200000000000003        18.400000000000002        2.5114327356763471     
   27.200000000000003        19.200000000000003        2.5068888875009305     
   27.200000000000003        20.000000000000000        2.5057514665964664     
   27.200000000000003        20.800000000000001        2.5052041201173449     
   27.200000000000003        21.600000000000001        2.5052160754029154     
   27.200000000000003        22.400000000000002        2.5062519295826631     
   27.200000000000003        23.200000000000003        2.5076467883665887     
   27.200000000000003        24.000000000000000        2.5094094791912758     
   27.200000000000003        24.800000000000001        2.5009039130060309     
   27.200000000000003        25.600000000000001        2.5144636022236906     
   27.200000000000003        26.400000000000002        2.5092210484512214     
   27.200000000000003        27.200000000000003        2.5056602058736406     
   27.200000000000003        28.000000000000000        2.5041165069139759     
   27.200000000000003        28.800000000000001        2.5104608506636241     
   27.200000000000003        29.600000000000001        2.5040788686321620     
   27.200000000000003        30.400000000000002        2.5990165659175797     
   27.200000000000003        31.200000000000003        2.9229831559188781     
   27.200000000000003        32.000000000000000        3.5082765379911205     
   27.200000000000003        32.800000000000004        3.5131029853264431     
   27.200000000000003        33.600000000000001        3.5070259099820817     
   27.200000000000003        34.399999999999999        3.5052194498795175     
   27.200000000000003        35.200000000000003        3.5046534952841206     
   27.200000000000003        36.000000000000000        3.5036601054049021     
   27.200000000000003        36.800000000000004        3.4955807278237931     
   27.200000000000003        37.600000000000001        3.5146224893671447     
   27.200000000000003        38.400000000000006        3.5075011864339078     
   27.200000000000003        39.200000000000003        3.5059995653977278     
   27.200000000000003        40.000000000000000        3.5006090932881642     
   27.200000000000003        40.800000000000004        3.4963327589865218     
   27.200000000000003        41.600000000000001        3.5138688686813091     
   27.200000000000003        42.400000000000006        3.5073700435802926     
   27.200000000000003        43.200000000000003        3.5083194066251440     
   27.200000000000003        44.000000000000000        3.5096734114968671     
   27.200000000000003        44.800000000000004        3.5076473195402951     
   27.200000000000003        45.600000000000001        3.5061669617038844     
   27.200000000000003        46.400000000000006        3.5045901760869227     
   27.200000000000003        47.200000000000003        3.5051122520982818     
   27.200000000000003        48.000000000000000        3.5076177358219249     
   27.200000000000003        48.800000000000004        3.5035222475694670     
   27.200000000000003        49.600000000000001        3.5006507443372383     
   27.200000000000003        50.400000000000006        3.5135662822989002     
   27.200000000000003        51.200000000000003        3.4942264412690744     
   27.200000000000003        52.000000000000000        2.7772044563519902     
   27.200000000000003        52.800000000000004        2.5269823117583119     
   27.200000000000003        53.600000000000001        2.5026394017793683     
   27.200000000000003        54.400000000000006        2.5055226593524886     
   27.200000000000003        55.200000000000003        2.5060057319917002     
   27.200000000000003        56.000000000000000        2.5118954019927662     
   27.200000000000003        56.800000000000004        2.5061372979374319     
   27.200000000000003        57.600000000000001        2.5067609550645602     
   27.200000000000003        58.400000000000006        2.5059829935495852     
   27.200000000000003        59.200000000000003        2.5113353949552040     
   27.200000000000003        60.000000000000000        2.5219580074062780     
   27.200000000000003        60.800000000000004        2.5020651315123104     
   27.200000000000003        61.600000000000001        2.5077344371230170     
   27.200000000000003        62.400000000000006        2.5089197308765043     
   27.200000000000003        63.200000000000003        2.5090954489478183     
   27.200000000000003        64.000000000000000        2.5139385725871688     
   27.200000000000003        64.799999999999997        2.5035190933596594     
   27.200000000000003        65.600000000000009        2.5067625149878223     
   27.200000000000003        66.400000000000006        2.5101626760095335     
   27.200000000000003        67.200000000000003        2.5076664337396810     
   27.200000000000003        68.000000000000000        2.5081427630401203     
   27.200000000000003        68.799999999999997        2.5108766854214295     
   27.200000000000003        69.600000000000009        2.5117306421829628     
   27.200000000000003        70.400000000000006        2.5069925280857217     
   27.200000000000003        71.200000000000003        2.5032015161986392     
   27.200000000000003        72.000000000000000        2.5037485068744307     
   27.200000000000003        72.799999999999997        2.5095181573865450     
   27.200000000000003        73.600000000000009        2.5157372264399402     
   27.200000000000003        74.400000000000006        2.5097405903130814     
   27.200000000000003        75.200000000000003        2.5035387030067393     
   27.200000000000003        76.000000000000000        2.5076067253082743     
   27.200000000000003        76.800000000000011        2.5175114757777495     
   27.200000000000003        77.600000000000009        2.5073642579060924     
   27.200000000000003        78.400000000000006        2.5008639435777229     
   27.200000000000003        79.200000000000003        2.5044556052012128     
   27.200000000000003        80.000000000000000        2.5162064501836583     
   27.200000000000003        80.800000000000011        2.5082710288140233     
   27.200000000000003        81.600000000000009        2.5048296575232700     
   27.200000000000003        82.400000000000006        2.5082189724938542     
   27.200000000000003        83.200000000000003        2.5004471660090082     
   27.200000000000003        84.000000000000000        2.6307339880683323     
   27.200000000000003        84.800000000000011        2.9806419976776839     
   27.200000000000003        85.600000000000009        3.5137562778078064     
   27.200000000000003        86.400000000000006        3.4943315534494364     
   27.200000000000003        87.200000000000003        3.5091692174159208     
   27.200000000000003        88.000000000000000        3.5068743390542707     
   27.200000000000003        88.800000000000011        3.5032411195679352     
   27.200000000000003        89.600000000000009        3.5043324655437509     
   27.200000000000003        90.400000000000006        3.5037076348096416     
   27.200000000000003        91.200000000000003        3.5041819669503371     
   27.200000000000003        92.000000000000000        3.5047834300919765     
   27.200000000000003        92.800000000000011        3.5109368514951989     
   27.200000000000003        93.600000000000009        3.5007587278335968     
   27.200000000000003        94.400000000000006        3.5110442065065959     
   27.200000000000003        95.200000000000003        3.5207635608660723     
   27.200000000000003        96.000000000000000        3.5073969056439682     
   27.200000000000003        96.800000000000011        3.5150006422341313     
   27.200000000000003        97.600000000000009        3.5054406059378906     
   27.200000000000003        98.400000000000006        3.5083732010069397     
   27.200000000000003        99.200000000000003        3.5048558626765565     
   27.200000000000003        100.00000000000000        3.5021229476116593     
   27.200000000000003        100.80000000000001        3.5103872876862399     
   27.200000000000003        101.60000000000001        3.5012405680253065     
   27.200000000000003        102.40000000000001        2.9500169730021084     

   28.000000000000000       0.80000000000000004        2.5075957185350388     
   28.000000000000000        1.6000000000000001        2.5030275238605766     
   28.000000000000000        2.4000000000000004        2.5080294165421759     
   28.000000000000000        3.2000000000000002        2.5138364453330548     
   28.000000000000000        4.0000000000000000        2.5077230705820650     
   28.000000000000000        4.8000000000000007        2.5329492253465125     
   28.000000000000000        5.6000000000000005        2.7113403081428209     
   28.000000000000000        6.4000000000000004        2.9912127795052568     
   28.000000000000000        7.2000000000000002        3.5164533389948791     
   28.000000000000000        8.0000000000000000        3.5131415256138623     
   28.000000000000000        8.8000000000000007        3.5084020236047753     
   28.000000000000000        9.6000000000000014        3.5092661290988674     
   28.000000000000000        10.400000000000000        3.5148466079831620     
   28.000000000000000        11.200000000000001        3.5081185716709786     
   28.000000000000000        12.000000000000000        3.5066339598754714     
   28.000000000000000        12.800000000000001        3.5064441593153894     
   28.000000000000000        13.600000000000001        3.5072121478496250     
   28.000000000000000        14.400000000000000        3.5096144605338280     
   28.000000000000000        15.200000000000001        3.5060277485220217     
   28.000000000000000        16.000000000000000        3.5169369470391980     
   28.000000000000000        16.800000000000001        2.9380120892776147     
   28.000000000000000        17.600000000000001        2.6124557842288483     
   28.000000000000000        18.400000000000002        2.5060388536320821     
   28.000000000000000        19.200000000000003        2.5040675000402697     
   28.000000000000000        20.000000000000000        2.5042191611551181     
   28.000000000000000        20.800000000000001        2.5047473177330764     
   28.000000000000000        21.600000000000001        2.5050332156717920     
   28.000000000000000        22.400000000000002        2.5056310751422548     
   28.000000000000000        23.200000000000003        2.5057528338735713     
   28.000000000000000        24.000000000000000        2.5110771486641692     
   28.000000000000000        24.800000000000001        2.5022426155201765     
   28.000000000000000        25.600000000000001        2.5149135415311834     
   28.000000000000000        26.400000000000002        2.5072653255707458     
   28.000000000000000        27.200000000000003        2.5061545548020367     
   28.000000000000000        28.000000000000000        2.5071669920566770     
   28.000000000000000        28.800000000000001        2.5088093522083623     
   28.000000000000000        29.600000000000001        2.5056473180401424     
   28.000000000000000        30.400000000000002        2.6192368881162804     
   28.000000000000000        31.200000000000003        2.9462549705350995     
   28.000000000000000        32.000000000000000        3.5117659998007906     
   28.000000000000000        32.800000000000004        3.5095699533349625     
   28.000000000000000        33.600000000000001        3.5073574660491245     
   28.000000000000000        34.399999999999999        3.5046226039117734     
   28.000000000000000        35.200000000000003        3.5037437979039816     
   28.000000000000000        36.000000000000000        3.4982401880631211     
   28.000000000000000        36.800000000000004        3.5151146875411157     
   28.000000000000000        37.600000000000001        3.5080372383609655     
   28.000000000000000        38.400000000000006        3.5064830701157099     
   28.000000000000000        39.200000000000003        3.5077895649754156     
   28.000000000000000        40.000000000000000        3.5035817232484536     
   28.000000000000000        40.800000000000004        3.5190480854230857     
   28.000000000000000        41.600000000000001        3.5093959200187457     
   28.000000000000000        42.400000000000006        3.5058055108450916     
   28.000000000000000        43.200000000000003        3.5015660724381465     
   28.000000000000000        44.000000000000000        3.4967252122489891     
   28.000000000000000        44.800000000000004        3.5161200703517501     
   28.000000000000000        45.600000000000001        3.5127693060283161     
   28.000000000000000        46.400000000000006        3.5143644541981187     
   28.000000000000000        47.200000000000003        3.5044023529293962     
   28.000000000000000        48.000000000000000        3.5056367295227280     
   28.000000000000000        48.800000000000004        3.5016164564137777     
   28.000000000000000        49.600000000000001        3.5147235562688310     
   28.000000000000000        50.400000000000006        3.5182517432124496     
   28.000000000000000        51.200000000000003        3.4928876558690378     
   28.000000000000000        52.000000000000000        2.8490095019556656     
   28.000000000000000        52.800000000000004        2.5238288995604621     
   28.000000000000000        53.600000000000001        2.5051706112186536     
   28.000000000000000        54.400000000000006        2.5058029446182770     
   28.000000000000000        55.200000000000003        2.5064691373850239     
   28.000000000000000        56.000000000000000        2.5143128971257349     
   28.000000000000000        56.800000000000004        2.5071460804596666     
   28.000000000000000        57.600000000000001        2.5048547174719964     
   28.000000000000000        58.400000000000006        2.5111677252585825     
   28.000000000000000        59.200000000000003        2.5137020569687771     
   28.000000000000000        60.000000000000000        2.5034868208050334     
   28.000000000000000        60.800000000000004        2.5125129457695308     
   28.000000000000000        61.600000000000001        2.5052141505370540     
   28.000000000000000        62.400000000000006        2.5069012784558837     
   28.000000000000000        63.200000000000003        2.5080225411858854     
   28.000000000000000        64.000000000000000        2.5109838190696090     
   28.000000000000000        64.799999999999997        2.5078529819431794     
   28.000000000000000        65.600000000000009        2.5107923865882804     
   28.000000000000000        66.400000000000006        2.5131742778200912     
   28.000000000000000        67.200000000000003        2.5063303444679410     
   28.000000000000000        68.000000000000000        2.5071360819795316     
   28.000000000000000        68.799999999999997        2.5082362529004243     
   28.000000000000000        69.600000000000009        2.5077421040020900     
   28.000000000000000        70.400000000000006        2.5076878103493843     
   28.000000000000000        71.200000000000003        2.5078689814395458     
   28.000000000000000        72.000000000000000        2.5039343371810143     
   28.000000000000000        72.799999999999997        2.5056491411177744     
   28.000000000000000        73.600000000000009        2.5133547953429121     
   28.000000000000000        74.400000000000006        2.5081592802259927     
   28.000000000000000        75.200000000000003        2.5054522694044015     
   28.000000000000000        76.000000000000000        2.5036874267245834     
   28.000000000000000        76.800000000000011        2.5092616989427170     
   28.000000000000000        77.600000000000009        2.5178844228880082     
   28.000000000000000        78.400000000000006        2.5135847572538155     
   28.000000000000000        79.200000000000003        2.5116742776816374     
   28.000000000000000        80.000000000000000        2.5202370337760298     
   28.000000000000000        80.800000000000011        2.5100460532122693     
   28.000000000000000        81.600000000000009        2.5065063618301608     
   28.000000000000000        82.400000000000006        2.5103179722128295     
   28.000000000000000        83.200000000000003        2.5030221880370065     
   28.000000000000000        84.000000000000000        2.5221319515048082     
   28.000000000000000        84.800000000000011        2.7877112884993940     
   28.000000000000000        85.600000000000009        3.5126648239430565     
   28.000000000000000        86.400000000000006        3.5152888809094085     
   28.000000000000000        87.200000000000003        3.5041890882471298     
   28.000000000000000        88.000000000000000        3.4997969461141807     
   28.000000000000000        88.800000000000011        3.5142096823190290     
   28.000000000000000        89.600000000000009        3.5103180865672288     
   28.000000000000000        90.400000000000006        3.5121175358364773     
   28.000000000000000        91.200000000000003        3.5137733173389587     
   28.000000000000000        92.000000000000000        3.5098470085594613     
   28.000000000000000        92.800000000000011        3.5194894535804098     
   28.000000000000000        93.600000000000009        3.5033754808314277     
   28.000000000000000        94.400000000000006        3.5098769646485213     
   28.000000000000000        95.200000000000003        3.4960158442696758     
   28.000000000000000        96.000000000000000        3.5049380402037338     
   28.000000000000000        96.800000000000011        3.5135678642771766     
   28.000000000000000        97.600000000000009        3.5027400418946519     
   28.000000000000000        98.400000000000006        3.5088409924721238     
   28.000000000000000        99.200000000000003        3.5030199196503840     
   28.000000000000000        100.00000000000000        3.5126371824768068     
   28.000000000000000        100.80000000000001        3.5148414424152881     
   28.000000000000000        101.60000000000001        2.9639650492685274     
   28.000000000000000        102.40000000000001        2.6819178041204115     

   28.800000000000001       0.80000000000000004        2.5065135012242874     
   28.800000000000001        1.6000000000000001        2.5068380733897206     
   28.800000000000001        2.4000000000000004        2.5103483160336886     
   28.800000000000001        3.2000000000000002        2.5050406208346887     
   28.800000000000001        4.0000000000000000        2.5170096861564102     
   28.800000000000001        4.8000000000000007        2.6955325868252804     
   28.800000000000001        5.6000000000000005        2.9861076168265464     
   28.800000000000001        6.4000000000000004        3.4959872876697751     
   28.800000000000001        7.2000000000000002        3.5090771177298294     
   28.800000000000001        8.0000000000000000        3.5022836430832567     
   28.800000000000001        8.8000000000000007        3.5056251009010277     
   28.800000000000001        9.6000000000000014        3.5064419768955353     
   28.800000000000001        10.400000000000000        3.5119633540260753     
   28.800000000000001        11.200000000000001        3.5046083255004574     
   28.800000000000001        12.000000000000000        3.5068137111063860     
   28.800000000000001        12.800000000000001        3.5094365218491221     
   28.800000000000001        13.600000000000001        3.5075041269954954     
   28.800000000000001        14.400000000000000        3.5075033138065086     
   28.800000000000001        15.200000000000001        3.5042233291379716     
   28.800000000000001        16.000000000000000        3.5030672857469245     
   28.800000000000001        16.800000000000001        2.9612322773946755     
   28.800000000000001        17.600000000000001        2.6309216145805019     
   28.800000000000001        18.400000000000002        2.5118100226695073     
   28.800000000000001        19.200000000000003        2.5035912521598362     
   28.800000000000001        20.000000000000000        2.5041214419401530     
   28.800000000000001        20.800000000000001        2.5050644875262913     
   28.800000000000001        21.600000000000001        2.5057554977579106     
   28.800000000000001        22.400000000000002        2.5062076608480970     
   28.800000000000001        23.200000000000003        2.5046697036678283     
   28.800000000000001        24.000000000000000        2.5088430527109913     
   28.800000000000001        24.800000000000001        2.5211196642222040     
   28.800000000000001        25.600000000000001        2.5110510380439375     
   28.800000000000001        26.400000000000002        2.5076211380148905     
   28.800000000000001        27.200000000000003        2.5039273588517692     
   28.800000000000001        28.000000000000000        2.5052784328234350     
   28.800000000000001        28.800000000000001        2.5091192750192506     
   28.800000000000001        29.600000000000001        2.5082913939891496     
   28.800000000000001        30.400000000000002        2.6268172133628820     
   28.800000000000001        31.200000000000003        2.9543010808132961     
   28.800000000000001        32.000000000000000        3.5073288092864869     
   28.800000000000001        32.800000000000004        3.5096657023327413     
   28.800000000000001        33.600000000000001        3.5068848089212779     
   28.800000000000001        34.399999999999999        3.5055920851452815     
   28.800000000000001        35.200000000000003        3.5054295419354116     
   28.800000000000001        36.000000000000000        3.4988693595679594     
   28.800000000000001        36.800000000000004        3.5133361849503228     
   28.800000000000001        37.600000000000001        3.5062662173855403     
   28.800000000000001        38.400000000000006        3.5063474455576169     
   28.800000000000001        39.200000000000003        3.5056847636101693     
   28.800000000000001        40.000000000000000        3.4984860843417138     
   28.800000000000001        40.800000000000004        3.5123258807756437     
   28.800000000000001        41.600000000000001        3.5054310021380584     
   28.800000000000001        42.400000000000006        3.4982507470992377     
   28.800000000000001        43.200000000000003        3.5174164536604264     
   28.800000000000001        44.000000000000000        3.5144762426640379     
   28.800000000000001        44.800000000000004        3.5078694579702807     
   28.800000000000001        45.600000000000001        3.5057581559590716     
   28.800000000000001        46.400000000000006        3.5080702822951775     
   28.800000000000001        47.200000000000003        3.5125737608370269     
   28.800000000000001        48.000000000000000        3.5111886288786711     
   28.800000000000001        48.800000000000004        3.5058853065302231     
   28.800000000000001        49.600000000000001        3.5093263810140018     
   28.800000000000001        50.400000000000006        3.5181996921851213     
   28.800000000000001        51.200000000000003        3.4992471224397397     
   28.800000000000001        52.000000000000000        2.8485532814281687     
   28.800000000000001        52.800000000000004        2.5249082091216524     
   28.800000000000001        53.600000000000001        2.5030868415148739     
   28.800000000000001        54.400000000000006        2.5048634646440333     
   28.800000000000001        55.200000000000003        2.5079203608771605     
   28.800000000000001        56.000000000000000        2.5076217572098143     
   28.800000000000001        56.800000000000004        2.5173466707803591     
   28.800000000000001        57.600000000000001        2.5103242055336872     
   28.800000000000001        58.400000000000006        2.5095546868966148     
   28.800000000000001        59.200000000000003        2.5146580638033300     
   28.800000000000001        60.000000000000000        2.5094788726204609     
   28.800000000000001        60.800000000000004        2.5058458877016538     
   28.800000000000001        61.600000000000001        2.5059029688654997     
   28.800000000000001        62.400000000000006        2.5060542444855893     
   28.800000000000001        63.200000000000003        2.5069475793882434     
   28.800000000000001        64.000000000000000        2.5111775826838967     
   28.800000000000001        64.799999999999997        2.5083763476259264     
   28.800000000000001        65.600000000000009        2.5139177964816346     
   28.800000000000001        66.400000000000006        2.5107224126408147     
   28.800000000000001        67.200000000000003        2.5115352848579922     
   28.800000000000001        68.000000000000000        2.5157663173731244     
   28.800000000000001        68.799999999999997        2.5168396603846790     
   28.800000000000001        69.600000000000009        2.5139483148974691     
   28.800000000000001        70.400000000000006        2.5173452536681489     
   28.800000000000001        71.200000000000003        2.5125015259032071     
   28.800000000000001        72.000000000000000        2.5040812811706967     
   28.800000000000001        72.799999999999997        2.5054570528103719     
   28.800000000000001        73.600000000000009        2.5068891938192603     
   28.800000000000001        74.400000000000006        2.5141165724921972     
   28.800000000000001        75.200000000000003        2.5091357816183621     
   28.800000000000001        76.000000000000000        2.5056948157942993     
   28.800000000000001        76.800000000000011        2.5047641379294401     
   28.800000000000001        77.600000000000009        2.5111101079129470     
   28.800000000000001        78.400000000000006        2.5060356526526046     
   28.800000000000001        79.200000000000003        2.5050014567763803     
   28.800000000000001        80.000000000000000        2.4984997109386988     
   28.800000000000001        80.800000000000011        2.5115187319647907     
   28.800000000000001        81.600000000000009        2.5048297898312506     
   28.800000000000001        82.400000000000006        2.5166133682591241     
   28.800000000000001        83.200000000000003        2.4985454231935829     
   28.800000000000001        84.000000000000000        2.5045781329831027     
   28.800000000000001        84.800000000000011        2.6124689299816821     
   28.800000000000001        85.600000000000009        2.8986374525002172     
   28.800000000000001        86.400000000000006        3.4947411367021233     
   28.800000000000001        87.200000000000003        3.5101574301947447     
   28.800000000000001        88.000000000000000        3.5171345657623032     
   28.800000000000001        88.800000000000011        3.5083212382513924     
   28.800000000000001        89.600000000000009        3.5146094100223992     
   28.800000000000001        90.400000000000006        3.4952235102381457     
   28.800000000000001        91.200000000000003        3.4958512915729392     
   28.800000000000001        92.000000000000000        3.5165823527322075     
   28.800000000000001        92.800000000000011        3.5011690951754173     
   28.800000000000001        93.600000000000009        3.5016167502162530     
   28.800000000000001        94.400000000000006        3.5070198004605997     
   28.800000000000001        95.200000000000003        3.5180423566396923     
   28.800000000000001        96.000000000000000        3.4979752023552653     
   28.800000000000001        96.800000000000011        3.5079562853574715     
   28.800000000000001        97.600000000000009        3.5001237536911081     
   28.800000000000001        98.400000000000006        3.4944594342154236     
   28.800000000000001        99.200000000000003        3.5153442233304304     
   28.800000000000001        100.00000000000000        3.5049389476641286     
   28.800000000000001        100.80000000000001        2.9437933000925347     
   28.800000000000001        101.60000000000001        2.6781818230857124     
   28.800000000000001        102.40000000000001        2.5138265896789629     

   29.600000000000001       0.80000000000000004        2.5087969179577243     
   29.600000000000001        1.6000000000000001        2.5034935028400591     
   29.600000000000001        2.4000000000000004        2.5106292139024582     
   29.600000000000001        3.2000000000000002        2.5105090070756635     
   29.600000000000001        4.0000000000000000        2.6479921973892617     
   29.600000000000001        4.8000000000000007        2.9558646501039512     
   29.600000000000001        5.6000000000000005        3.5104855941318576     
   29.600000000000001        6.4000000000000004        3.5024371221041530     
   29.600000000000001        7.2000000000000002        3.5176159646249645     
   29.600000000000001        8.0000000000000000        3.4991652337953156     
   29.600000000000001        8.8000000000000007        3.5051424880332376     
   29.600000000000001        9.6000000000000014        3.5058347783589654     
   29.600000000000001        10.400000000000000        3.5078430982874194     
   29.600000000000001        11.200000000000001        3.5142426061358027     
   29.600000000000001        12.000000000000000        3.5094482690993285     
   29.600000000000001        12.800000000000001        3.5057355394605181     
   29.600000000000001        13.600000000000001        3.5060771088087908     
   29.600000000000001        14.400000000000000        3.5051612760453938     
   29.600000000000001        15.200000000000001        3.5026093214265304     
   29.600000000000001        16.000000000000000        3.5106516556602911     
   29.600000000000001        16.800000000000001        2.9656856685570823     
   29.600000000000001        17.600000000000001        2.6369586321761593     
   29.600000000000001        18.400000000000002        2.5126535790659101     
   29.600000000000001        19.200000000000003        2.5059671437531517     
   29.600000000000001        20.000000000000000        2.5026291067788522     
   29.600000000000001        20.800000000000001        2.5030416116069119     
   29.600000000000001        21.600000000000001        2.5042836623807814     
   29.600000000000001        22.400000000000002        2.5054685084256985     
   29.600000000000001        23.200000000000003        2.5060049458255880     
   29.600000000000001        24.000000000000000        2.5025333813973534     
   29.600000000000001        24.800000000000001        2.5155068667889089     
   29.600000000000001        25.600000000000001        2.5079283421540386     
   29.600000000000001        26.400000000000002        2.5070851032565211     
   29.600000000000001        27.200000000000003        2.5045001943343359     
   29.600000000000001        28.000000000000000        2.5069863672103820     
   29.600000000000001        28.800000000000001        2.5097776310593503     
   29.600000000000001        29.600000000000001        2.5109379505816229     
   29.600000000000001        30.400000000000002        2.6293155975800944     
   29.600000000000001        31.200000000000003        2.9574797799765453     
   29.600000000000001        32.000000000000000        3.5064634294492398     
   29.600000000000001        32.800000000000004        3.5114772577454363     
   29.600000000000001        33.600000000000001        3.5064929202269157     
   29.600000000000001        34.399999999999999        3.5075279914240709     
   29.600000000000001        35.200000000000003        3.5078803716418347     
   29.600000000000001        36.000000000000000        3.4991042618488968     
   29.600000000000001        36.800000000000004        3.5124620989213784     
   29.600000000000001        37.600000000000001        3.5068368222178616     
   29.600000000000001        38.400000000000006        3.5080893622892990     
   29.600000000000001        39.200000000000003        3.5032213562155805     
   29.600000000000001        40.000000000000000        3.5187881163157657     
   29.600000000000001        40.800000000000004        3.5093805294920739     
   29.600000000000001        41.600000000000001        3.5018105664909758     
   29.600000000000001        42.400000000000006        3.5164311584503918     
   29.600000000000001        43.200000000000003        3.5077040897006344     
   29.600000000000001        44.000000000000000        3.5063070197292774     
   29.600000000000001        44.800000000000004        3.5063793385767212     
   29.600000000000001        45.600000000000001        3.5040226867593796     
   29.600000000000001        46.400000000000006        3.5013467716417135     
   29.600000000000001        47.200000000000003        3.5006881013492848     
   29.600000000000001        48.000000000000000        3.4959522329931390     
   29.600000000000001        48.800000000000004        3.5193228934467551     
   29.600000000000001        49.600000000000001        3.4986462263666813     
   29.600000000000001        50.400000000000006        3.5063147683952409     
   29.600000000000001        51.200000000000003        3.5122921002315812     
   29.600000000000001        52.000000000000000        2.8285229916007046     
   29.600000000000001        52.800000000000004        2.5142736166803177     
   29.600000000000001        53.600000000000001        2.5152424695883706     
   29.600000000000001        54.400000000000006        2.5021709643922079     
   29.600000000000001        55.200000000000003        2.5073031021792569     
   29.600000000000001        56.000000000000000        2.5097330106233904     
   29.600000000000001        56.800000000000004        2.5225325284187035     
   29.600000000000001        57.600000000000001        2.5159617541591661     
   29.600000000000001        58.400000000000006        2.5163856243815794     
   29.600000000000001        59.200000000000003        2.5225695228016591     
   29.600000000000001        60.000000000000000        2.5055814467249489     
   29.600000000000001        60.800000000000004        2.5042779201029721     
   29.600000000000001        61.600000000000001        2.5063983167070392     
   29.600000000000001        62.400000000000006        2.5062555543715272     
   29.600000000000001        63.200000000000003        2.5068792823641153     
   29.600000000000001        64.000000000000000        2.5046350761614375     
   29.600000000000001        64.799999999999997        2.5069840371862333     
   29.600000000000001        65.600000000000009        2.5165735308722943     
   29.600000000000001        66.400000000000006        2.5291957242264158     
   29.600000000000001        67.200000000000003        2.5480189347633768     
   29.600000000000001        68.000000000000000        2.5623249969046991     
   29.600000000000001        68.799999999999997        2.5677437567599988     
   29.600000000000001        69.600000000000009        2.5616558643473444     
   29.600000000000001        70.400000000000006        2.5485488226182755     
   29.600000000000001        71.200000000000003        2.5288121029777400     
   29.600000000000001        72.000000000000000        2.5132889982326474     
   29.600000000000001        72.799999999999997        2.5060882227242889     
   29.600000000000001        73.600000000000009        2.5041536870769612     
   29.600000000000001        74.400000000000006        2.5041979044209790     
   29.600000000000001        75.200000000000003        2.5131941432418579     
   29.600000000000001        76.000000000000000        2.5088508024817657     
   29.600000000000001        76.800000000000011        2.5066128547530648     
   29.600000000000001        77.600000000000009        2.5123690931962028     
   29.600000000000001        78.400000000000006        2.5071053197646367     
   29.600000000000001        79.200000000000003        2.5023799610958495     
   29.600000000000001        80.000000000000000        2.5041604982905472     
   29.600000000000001        80.800000000000011        2.5217977188008631     
   29.600000000000001        81.600000000000009        2.5138796943772759     
   29.600000000000001        82.400000000000006        2.5222348083590505     
   29.600000000000001        83.200000000000003        2.5035455649616121     
   29.600000000000001        84.000000000000000        2.5091344159322282     
   29.600000000000001        84.800000000000011        2.5114236143190953     
   29.600000000000001        85.600000000000009        2.6120930537507361     
   29.600000000000001        86.400000000000006        2.7653296656640234     
   29.600000000000001        87.200000000000003        2.8455361272310991     
   29.600000000000001        88.000000000000000        2.8651423930916464     
   29.600000000000001        88.800000000000011        2.8693042088592700     
   29.600000000000001        89.600000000000009        2.8724795271577870     
   29.600000000000001        90.400000000000006        2.8756947283819794     
   29.600000000000001        91.200000000000003        2.8777026319498775     
   29.600000000000001        92.000000000000000        2.8774327412091374     
   29.600000000000001        92.800000000000011        2.8796980712752780     
   29.600000000000001        93.600000000000009        2.8823608500990630     
   29.600000000000001        94.400000000000006        2.8833538613326204     
   29.600000000000001        95.200000000000003        2.8858640522194654     
   29.600000000000001        96.000000000000000        2.8900802434606017     
   29.600000000000001        96.800000000000011        2.8930916551641657     
   29.600000000000001        97.600000000000009        2.8946014243051628     
   29.600000000000001        98.400000000000006        2.8898208654642259     
   29.600000000000001        99.200000000000003        2.8678657896677464     
   29.600000000000001        100.00000000000000        2.7876420719208581     
   29.600000000000001        100.80000000000001        2.6374962844013972     
   29.600000000000001        101.60000000000001        2.5060446866222197     
   29.600000000000001        102.40000000000001        2.5139495064365551     

   30.400000000000002       0.80000000000000004        2.5082420385545383     
   30.400000000000002        1.6000000000000001        2.5054226778857580     
   30.400000000000002        2.4000000000000004        2.5183508463049473     
   30.400000000000002        3.2000000000000002        2.5176490402836662     
   30.400000000000002        4.0000000000000000        2.8001979693563062     
   30.400000000000002        4.8000000000000007        3.5058962021752640     
   30.400000000000002        5.6000000000000005        3.5147893921476165     
   30.400000000000002        6.4000000000000004        3.5068670702192293     
   30.400000000000002        7.2000000000000002        3.5112322172897357     
   30.400000000000002        8.0000000000000000        3.4947349708441413     
   30.400000000000002        8.8000000000000007        3.5030639502062124     
   30.400000000000002        9.6000000000000014        3.5058494648036107     
   30.400000000000002        10.400000000000000        3.5065492216372016     
   30.400000000000002        11.200000000000001        3.5126931499133351     
   30.400000000000002        12.000000000000000        3.5086345397948149     
   30.400000000000002        12.800000000000001        3.5045393295979812     
   30.400000000000002        13.600000000000001        3.5059857505655194     
   30.400000000000002        14.400000000000000        3.5048184169032046     
   30.400000000000002        15.200000000000001        3.5000769735583872     
   30.400000000000002        16.000000000000000        3.5109037235642044     
   30.400000000000002        16.800000000000001        2.9657225127708622     
   30.400000000000002        17.600000000000001        2.6344479499032696     
   30.400000000000002        18.400000000000002        2.4980315389723002     
   30.400000000000002        19.200000000000003        2.5186271785914527     
   30.400000000000002        20.000000000000000        2.5150150787500163     
   30.400000000000002        20.800000000000001        2.5133356188092719     
   30.400000000000002        21.600000000000001        2.5151185194704264     
   30.400000000000002        22.400000000000002        2.5163802676448142     
   30.400000000000002        23.200000000000003        2.5170210302332836     
   30.400000000000002        24.000000000000000        2.5183229164169960     
   30.400000000000002        24.800000000000001        2.5128704048377224     
   30.400000000000002        25.600000000000001        2.5075027434825397     
   30.400000000000002        26.400000000000002        2.5067567431409250     
   30.400000000000002        27.200000000000003        2.5057009770773853     
   30.400000000000002        28.000000000000000        2.5051462286103563     
   30.400000000000002        28.800000000000001        2.5086192634212079     
   30.400000000000002        29.600000000000001        2.5103231948718365     
   30.400000000000002        30.400000000000002        2.6291807891978722     
   30.400000000000002        31.200000000000003        2.9578494151451680     
   30.400000000000002        32.000000000000000        3.5032025839436485     
   30.400000000000002        32.800000000000004        3.5112970365263663     
   30.400000000000002        33.600000000000001        3.5082337820395035     
   30.400000000000002        34.399999999999999        3.5068052603742896     
   30.400000000000002        35.200000000000003        3.5054569566547435     
   30.400000000000002        36.000000000000000        3.5190972778078118     
   30.400000000000002        36.800000000000004        3.5092548263870205     
   30.400000000000002        37.600000000000001        3.5070946229268896     
   30.400000000000002        38.400000000000006        3.5061010620953268     
   30.400000000000002        39.200000000000003        3.4976454711102027     
   30.400000000000002        40.000000000000000        3.5129794354308714     
   30.400000000000002        40.800000000000004        3.5062144935611776     
   30.400000000000002        41.600000000000001        3.4966312378130415     
   30.400000000000002        42.400000000000006        3.5128122184022765     
   30.400000000000002        43.200000000000003        3.5073449380516650     
   30.400000000000002        44.000000000000000        3.5060290576098323     
   30.400000000000002        44.800000000000004        3.5071763645588310     
   30.400000000000002        45.600000000000001        3.5054180785912235     
   30.400000000000002        46.400000000000006        3.4988787780669095     
   30.400000000000002        47.200000000000003        3.5166080234223474     
   30.400000000000002        48.000000000000000        3.5097005761628766     
   30.400000000000002        48.800000000000004        3.5125785679697046     
   30.400000000000002        49.600000000000001        3.5132870628565662     
   30.400000000000002        50.400000000000006        3.5018511272451227     
   30.400000000000002        51.200000000000003        3.5017370755181241     
   30.400000000000002        52.000000000000000        2.8175957167765513     
   30.400000000000002        52.800000000000004        2.5065339316782316     
   30.400000000000002        53.600000000000001        2.5070302451461082     
   30.400000000000002        54.400000000000006        2.5004406897750635     
   30.400000000000002        55.200000000000003        2.4963156348629671     
   30.400000000000002        56.000000000000000        2.5095644595685140     
   30.400000000000002        56.800000000000004        2.5040661801002848     
   30.400000000000002        57.600000000000001        2.5037814524182180     
   30.400000000000002        58.400000000000006        2.5038216905897817     
   30.400000000000002        59.200000000000003        2.5048406761283477     
   30.400000000000002        60.000000000000000        2.5084624084751459     
   30.400000000000002        60.800000000000004        2.5133406394381477     
   30.400000000000002        61.600000000000001        2.5050798014489439     
   30.400000000000002        62.400000000000006        2.5041291917057005     
   30.400000000000002        63.200000000000003        2.5049760981507174     
   30.400000000000002        64.000000000000000        2.5072053376213681     
   30.400000000000002        64.799999999999997        2.5162274102207798     
   30.400000000000002        65.600000000000009        2.5418461003708739     
   30.400000000000002        66.400000000000006        2.5781712642968690     
   30.400000000000002        67.200000000000003        2.6132905849066983     
   30.400000000000002        68.000000000000000        2.6390647058878502     
   30.400000000000002        68.799999999999997        2.6491705612965024     
   30.400000000000002        69.600000000000009        2.6401132807300400     
   30.400000000000002        70.400000000000006        2.6170432651297877     
   30.400000000000002        71.200000000000003        2.5847343656852524     
   30.400000000000002        72.000000000000000        2.5484007969023597     
   30.400000000000002        72.799999999999997        2.5208521945868605     
   30.400000000000002        73.600000000000009        2.5053192396747224     
   30.400000000000002        74.400000000000006        2.5012650225652373     
   30.400000000000002        75.200000000000003        2.5031774163646094     
   30.400000000000002        76.000000000000000        2.5127976189660135     
   30.400000000000002        76.800000000000011        2.5088341786640540     
   30.400000000000002        77.600000000000009        2.5173152891851465     
   30.400000000000002        78.400000000000006        2.5096077719948453     
   30.400000000000002        79.200000000000003        2.5013901559194984     
   30.400000000000002        80.000000000000000        2.5119331036585377     
   30.400000000000002        80.800000000000011        2.5048567157877049     
   30.400000000000002        81.600000000000009        2.5010608009290656     
   30.400000000000002        82.400000000000006        2.5022752065701992     
   30.400000000000002        83.200000000000003        2.5083279782599788     
   30.400000000000002        84.000000000000000        2.5104832444149303     
   30.400000000000002        84.800000000000011        2.5186436979880913     
   30.400000000000002        85.600000000000009        2.5021138261101692     
   30.400000000000002        86.400000000000006        2.5255376640233043     
   30.400000000000002        87.200000000000003        2.5291250526736979     
   30.400000000000002        88.000000000000000        2.5435274507060854     
   30.400000000000002        88.800000000000011        2.5481982633767823     
   30.400000000000002        89.600000000000009        2.5474359603841261     
   30.400000000000002        90.400000000000006        2.5464576302449018     
   30.400000000000002        91.200000000000003        2.5470961012661291     
   30.400000000000002        92.000000000000000        2.5486432406022606     
   30.400000000000002        92.800000000000011        2.5491494523124056     
   30.400000000000002        93.600000000000009        2.5522372749677062     
   30.400000000000002        94.400000000000006        2.5567899845905715     
   30.400000000000002        95.200000000000003        2.5620699620973917     
   30.400000000000002        96.000000000000000        2.5629975466147132     
   30.400000000000002        96.800000000000011        2.5621832337391681     
   30.400000000000002        97.600000000000009        2.5610722247651525     
   30.400000000000002        98.400000000000006        2.5568997399386504     
   30.400000000000002        99.200000000000003        2.5412752862105994     
   30.400000000000002        100.00000000000000        2.5134427907490609     
   30.400000000000002        100.80000000000001        2.5086508712970175     
   30.400000000000002        101.60000000000001        2.5201554906436860     
   30.400000000000002        102.40000000000001        2.5035556121204525     

   31.200000000000003       0.80000000000000004        2.5087533528369792     
   31.200000000000003        1.6000000000000001        2.5074930668745243     
   31.200000000000003        2.4000000000000004        2.5018647708124870     
   31.200000000000003        3.2000000000000002        2.5514441167956949     
   31.200000000000003        4.0000000000000000        2.8809626801595707     
   31.200000000000003        4.8000000000000007        3.4996873003011593     
   31.200000000000003        5.6000000000000005        3.5032726583121572     
   31.200000000000003        6.4000000000000004        3.5055365336450524     
   31.200000000000003        7.2000000000000002        3.5057456343862063     
   31.200000000000003        8.0000000000000000        3.5150234005046892     
   31.200000000000003        8.8000000000000007        3.4987459519484072     
   31.200000000000003        9.6000000000000014        3.5065336678751131     
   31.200000000000003        10.400000000000000        3.5056374194602156     
   31.200000000000003        11.200000000000001        3.5142827100252223     
   31.200000000000003        12.000000000000000        3.5075046423240099     
   31.200000000000003        12.800000000000001        3.5058005580651335     
   31.200000000000003        13.600000000000001        3.5034303551596282     
   31.200000000000003        14.400000000000000        3.4994707904848998     
   31.200000000000003        15.200000000000001        3.4974738576212085     
   31.200000000000003        16.000000000000000        3.5151949143320533     
   31.200000000000003        16.800000000000001        2.9662769391053470     
   31.200000000000003        17.600000000000001        2.6326568437436464     
   31.200000000000003        18.400000000000002        2.5211183678062805     
   31.200000000000003        19.200000000000003        2.5105815864301997     
   31.200000000000003        20.000000000000000        2.5056112754408262     
   31.200000000000003        20.800000000000001        2.5049368724113084     
   31.200000000000003        21.600000000000001        2.5065371879650078     
   31.200000000000003        22.400000000000002        2.5083859978002048     
   31.200000000000003        23.200000000000003        2.5101921834615863     
   31.200000000000003        24.000000000000000        2.5115006603782764     
   31.200000000000003        24.800000000000001        2.5100738056840823     
   31.200000000000003        25.600000000000001        2.5097932944175869     
   31.200000000000003        26.400000000000002        2.5097060410782670     
   31.200000000000003        27.200000000000003        2.5070429505146761     
   31.200000000000003        28.000000000000000        2.5068439515177539     
   31.200000000000003        28.800000000000001        2.5088610098653534     
   31.200000000000003        29.600000000000001        2.5103236482318763     
   31.200000000000003        30.400000000000002        2.6275378484352934     
   31.200000000000003        31.200000000000003        2.9577956354852124     
   31.200000000000003        32.000000000000000        3.5115590201367142     
   31.200000000000003        32.800000000000004        3.5113753282540277     
   31.200000000000003        33.600000000000001        3.5070549479556705     
   31.200000000000003        34.399999999999999        3.5061660878468244     
   31.200000000000003        35.200000000000003        3.5012704015593110     
   31.200000000000003        36.000000000000000        3.5136649590145583     
   31.200000000000003        36.800000000000004        3.5066164399912534     
   31.200000000000003        37.600000000000001        3.5049026681568880     
   31.200000000000003        38.400000000000006        3.5013371216013485     
   31.200000000000003        39.200000000000003        3.5170928340255787     
   31.200000000000003        40.000000000000000        3.5094932117678406     
   31.200000000000003        40.800000000000004        3.5011841245525237     
   31.200000000000003        41.600000000000001        3.5166617502824113     
   31.200000000000003        42.400000000000006        3.5077342195709176     
   31.200000000000003        43.200000000000003        3.5042108729836552     
   31.200000000000003        44.000000000000000        3.5050875698577730     
   31.200000000000003        44.800000000000004        3.5041274993241127     
   31.200000000000003        45.600000000000001        3.5022913437025700     
   31.200000000000003        46.400000000000006        3.4964102397567607     
   31.200000000000003        47.200000000000003        3.5107798746616479     
   31.200000000000003        48.000000000000000        3.5075939284703632     
   31.200000000000003        48.800000000000004        3.5038729899405152     
   31.200000000000003        49.600000000000001        3.5089472040804388     
   31.200000000000003        50.400000000000006        3.5039224338948820     
   31.200000000000003        51.200000000000003        3.5066386961882401     
   31.200000000000003        52.000000000000000        2.9069632172791784     
   31.200000000000003        52.800000000000004        2.5495313040505336     
   31.200000000000003        53.600000000000001        2.5006225462703258     
   31.200000000000003        54.400000000000006        2.5187939488954791     
   31.200000000000003        55.200000000000003        2.5155603327304110     
   31.200000000000003        56.000000000000000        2.5158360353850897     
   31.200000000000003        56.800000000000004        2.4936153173169031     
   31.200000000000003        57.600000000000001        2.5035083377369896     
   31.200000000000003        58.400000000000006        2.5063499847868891     
   31.200000000000003        59.200000000000003        2.5055534184124535     
   31.200000000000003        60.000000000000000        2.5078177949669125     
   31.200000000000003        60.800000000000004        2.5097210197764537     
   31.200000000000003        61.600000000000001        2.5112827482592830     
   31.200000000000003        62.400000000000006        2.5141071406431994     
   31.200000000000003        63.200000000000003        2.5028486702578845     
   31.200000000000003        64.000000000000000        2.5127151011873612     
   31.200000000000003        64.799999999999997        2.5418607866260832     
   31.200000000000003        65.600000000000009        2.5882241700656730     
   31.200000000000003        66.400000000000006        2.6406904123090080     
   31.200000000000003        67.200000000000003        2.6867279434179903     
   31.200000000000003        68.000000000000000        2.7196259885629748     
   31.200000000000003        68.799999999999997        2.7318877760205220     
   31.200000000000003        69.600000000000009        2.7271556587339250     
   31.200000000000003        70.400000000000006        2.7012106255389288     
   31.200000000000003        71.200000000000003        2.6601329938216813     
   31.200000000000003        72.000000000000000        2.6107430386286739     
   31.200000000000003        72.799999999999997        2.5608621034234997     
   31.200000000000003        73.600000000000009        2.5219298423402741     
   31.200000000000003        74.400000000000006        2.5030883852016412     
   31.200000000000003        75.200000000000003        2.5019685320355909     
   31.200000000000003        76.000000000000000        2.5112031872058433     
   31.200000000000003        76.800000000000011        2.5069680703151143     
   31.200000000000003        77.600000000000009        2.5063053478707622     
   31.200000000000003        78.400000000000006        2.5165303898068814     
   31.200000000000003        79.200000000000003        2.5018180625009632     
   31.200000000000003        80.000000000000000        2.5147355556317459     
   31.200000000000003        80.800000000000011        2.5062025185202841     
   31.200000000000003        81.600000000000009        2.5072093286455810     
   31.200000000000003        82.400000000000006        2.5047072468841907     
   31.200000000000003        83.200000000000003        2.5065539339859639     
   31.200000000000003        84.000000000000000        2.5090405709614156     
   31.200000000000003        84.800000000000011        2.5038180452426202     
   31.200000000000003        85.600000000000009        2.5014292813086119     
   31.200000000000003        86.400000000000006        2.5002137009112335     
   31.200000000000003        87.200000000000003        2.5046974231246462     
   31.200000000000003        88.000000000000000        2.5015451030860230     
   31.200000000000003        88.800000000000011        2.5001921596747394     
   31.200000000000003        89.600000000000009        2.5110957415290631     
   31.200000000000003        90.400000000000006        2.5083390181903327     
   31.200000000000003        91.200000000000003        2.5079392341512943     
   31.200000000000003        92.000000000000000        2.5091655943936861     
   31.200000000000003        92.800000000000011        2.5103779298736932     
   31.200000000000003        93.600000000000009        2.5169237273598681     
   31.200000000000003        94.400000000000006        2.4971575616943928     
   31.200000000000003        95.200000000000003        2.5067236008498575     
   31.200000000000003        96.000000000000000        2.5102001202009698     
   31.200000000000003        96.800000000000011        2.5127878008390310     
   31.200000000000003        97.600000000000009        2.5111035811591553     
   31.200000000000003        98.400000000000006        2.5110959046472918     
   31.200000000000003        99.200000000000003        2.5080746505274774     
   31.200000000000003        100.00000000000000        2.5057564659084099     
   31.200000000000003        100.80000000000001        2.5049106341104639     
   31.200000000000003        101.60000000000001        2.5054190117185033     
   31.200000000000003        102.40000000000001        2.5041461213739260     

   32.000000000000000       0.80000000000000004        2.5092895881349704     
   32.000000000000000        1.6000000000000001        2.5068109116436363     
   32.000000000000000        2.4000000000000004        2.5167694378789847     
   32.000000000000000        3.2000000000000002        2.5626773172494692     
   32.000000000000000        4.0000000000000000        2.8962732963245341     
   32.000000000000000        4.8000000000000007        3.5172156714781111     
   32.000000000000000        5.6000000000000005        3.5044313314857733     
   32.000000000000000        6.4000000000000004        3.5044314417175766     
   32.000000000000000        7.2000000000000002        3.5065990759729004     
   32.000000000000000        8.0000000000000000        3.5148667004538234     
   32.000000000000000        8.8000000000000007        3.5002383559080505     
   32.000000000000000        9.6000000000000014        3.5064739691538889     
   32.000000000000000        10.400000000000000        3.5068894568939730     
   32.000000000000000        11.200000000000001        3.5145276914088068     
   32.000000000000000        12.000000000000000        3.5071978623869211     
   32.000000000000000        12.800000000000001        3.5062021938438579     
   32.000000000000000        13.600000000000001        3.5031609298927173     
   32.000000000000000        14.400000000000000        3.5206314750533378     
   32.000000000000000        15.200000000000001        3.4929315301517887     
   32.000000000000000        16.000000000000000        3.5137259587792040     
   32.000000000000000        16.800000000000001        2.9669294406694395     
   32.000000000000000        17.600000000000001        2.6289417268648205     
   32.000000000000000        18.400000000000002        2.5166335502758548     
   32.000000000000000        19.200000000000003        2.5059433330211585     
   32.000000000000000        20.000000000000000        2.5051706401717002     
   32.000000000000000        20.800000000000001        2.5050720011951531     
   32.000000000000000        21.600000000000001        2.5062093091765503     
   32.000000000000000        22.400000000000002        2.5069638958144962     
   32.000000000000000        23.200000000000003        2.5081428743269631     
   32.000000000000000        24.000000000000000        2.5097825055096430     
   32.000000000000000        24.800000000000001        2.5097337065326473     
   32.000000000000000        25.600000000000001        2.5104564983037161     
   32.000000000000000        26.400000000000002        2.5097910038120488     
   32.000000000000000        27.200000000000003        2.5087304956696075     
   32.000000000000000        28.000000000000000        2.5056122158234384     
   32.000000000000000        28.800000000000001        2.5083812439510975     
   32.000000000000000        29.600000000000001        2.5098851361149865     
   32.000000000000000        30.400000000000002        2.6245416409634443     
   32.000000000000000        31.200000000000003        2.9563089065999368     
   32.000000000000000        32.000000000000000        3.5006156608893959     
   32.000000000000000        32.800000000000004        3.5021353695491380     
   32.000000000000000        33.600000000000001        3.5066376280185696     
   32.000000000000000        34.399999999999999        3.5055836823612068     
   32.000000000000000        35.200000000000003        3.5010842556252775     
   32.000000000000000        36.000000000000000        3.5132126147570628     
   32.000000000000000        36.800000000000004        3.5062671967964372     
   32.000000000000000        37.600000000000001        3.5051740010320858     
   32.000000000000000        38.400000000000006        3.4955108830456649     
   32.000000000000000        39.200000000000003        3.5108236041054952     
   32.000000000000000        40.000000000000000        3.5053519935277295     
   32.000000000000000        40.800000000000004        3.4992870399379679     
   32.000000000000000        41.600000000000001        3.5129199723534188     
   32.000000000000000        42.400000000000006        3.5054404531534185     
   32.000000000000000        43.200000000000003        3.5045432363716489     
   32.000000000000000        44.000000000000000        3.5058991196831402     
   32.000000000000000        44.800000000000004        3.5045040035405242     
   32.000000000000000        45.600000000000001        3.5032077556523964     
   32.000000000000000        46.400000000000006        3.5162937671682166     
   32.000000000000000        47.200000000000003        3.5061748487995197     
   32.000000000000000        48.000000000000000        3.5050130695251656     
   32.000000000000000        48.800000000000004        3.5034550737490795     
   32.000000000000000        49.600000000000001        3.5024211897332949     
   32.000000000000000        50.400000000000006        3.5208544827490234     
   32.000000000000000        51.200000000000003        3.4989525464889359     
   32.000000000000000        52.000000000000000        3.5145343257151089     
   32.000000000000000        52.800000000000004        2.6669912334959411     
   32.000000000000000        53.600000000000001        2.5011083433393098     
   32.000000000000000        54.400000000000006        2.4985914846554622     
   32.000000000000000        55.200000000000003        2.5059588765236258     
   32.000000000000000        56.000000000000000        2.5096937927425067
[truncated: 894,528 more chars]
