# Supplementary material for: A first-principles phase field method for quantitatively predicting multi-composition phase separation without thermodynamic empirical parameter
Source: Nat Commun. 2019 Aug 1;10:3451. doi: 10.1038/s41467-019-11248-z (PMC6671953; doi:10.1038/s41467-019-11248-z)
Supplement: Supplementary file 3 — Source Data [file 41467_2019_11248_MOESM3_ESM.zip › supplementary-files/data-files/Fig.S1/FigS1-a-Ni-60%/out_Ni_40000]

  0.80000000000000004       0.80000000000000004        2.9030683445464112     
  0.80000000000000004        1.6000000000000001        2.8992196456344312     
  0.80000000000000004        2.4000000000000004        2.8977716361809822     
  0.80000000000000004        3.2000000000000002        2.8989607824776713     
  0.80000000000000004        4.0000000000000000        2.9024313770551746     
  0.80000000000000004        4.8000000000000007        2.9122799556410692     
  0.80000000000000004        5.6000000000000005        2.9175444612624593     
  0.80000000000000004        6.4000000000000004        2.9275368482563451     
  0.80000000000000004        7.2000000000000002        2.9346707237372791     
  0.80000000000000004        8.0000000000000000        2.9353463673874569     
  0.80000000000000004        8.8000000000000007        2.9262305621028930     
  0.80000000000000004        9.6000000000000014        2.9052261675680766     
  0.80000000000000004        10.400000000000000        2.8682934242276135     
  0.80000000000000004        11.200000000000001        2.8162253122710137     
  0.80000000000000004        12.000000000000000        2.7514425723064786     
  0.80000000000000004        12.800000000000001        2.6785037507580833     
  0.80000000000000004        13.600000000000001        2.6062617075496854     
  0.80000000000000004        14.400000000000000        2.5447696382392886     
  0.80000000000000004        15.200000000000001        2.5199999555202064     
  0.80000000000000004        16.000000000000000        2.5050210490940041     
  0.80000000000000004        16.800000000000001        2.5205391896957989     
  0.80000000000000004        17.600000000000001        2.5123274354252740     
  0.80000000000000004        18.400000000000002        2.5190545654554763     
  0.80000000000000004        19.200000000000003        2.5116404616059995     
  0.80000000000000004        20.000000000000000        2.5063980370893391     
  0.80000000000000004        20.800000000000001        2.5077486535209408     
  0.80000000000000004        21.600000000000001        2.5081449656249117     
  0.80000000000000004        22.400000000000002        2.5175436668210511     
  0.80000000000000004        23.200000000000003        2.5054259271995805     
  0.80000000000000004        24.000000000000000        2.5009282357790736     
  0.80000000000000004        24.800000000000001        2.5053450391483878     
  0.80000000000000004        25.600000000000001        2.5045847443789326     
  0.80000000000000004        26.400000000000002        2.5133152739926565     
  0.80000000000000004        27.200000000000003        2.5065679757662416     
  0.80000000000000004        28.000000000000000        2.5046795524885321     
  0.80000000000000004        28.800000000000001        2.5119854941500095     
  0.80000000000000004        29.600000000000001        2.5117400188984349     
  0.80000000000000004        30.400000000000002        2.5069638474688545     
  0.80000000000000004        31.200000000000003        2.5053335950573588     
  0.80000000000000004        32.000000000000000        2.5019814043292867     
  0.80000000000000004        32.800000000000004        2.5029759907586424     
  0.80000000000000004        33.600000000000001        2.5028647640047756     
  0.80000000000000004        34.399999999999999        2.5045383594072796     
  0.80000000000000004        35.200000000000003        2.5078400479655243     
  0.80000000000000004        36.000000000000000        2.5163344402091625     
  0.80000000000000004        36.800000000000004        2.7760391334502654     
  0.80000000000000004        37.600000000000001        3.4956295145413545     
  0.80000000000000004        38.400000000000006        3.5019024810432553     
  0.80000000000000004        39.200000000000003        3.5055157445359741     
  0.80000000000000004        40.000000000000000        3.5052327571583906     
  0.80000000000000004        40.800000000000004        2.9399269812507707     
  0.80000000000000004        41.600000000000001        2.6692561701410678     
  0.80000000000000004        42.400000000000006        2.5049280076665998     
  0.80000000000000004        43.200000000000003        2.5136498796352149     
  0.80000000000000004        44.000000000000000        2.5015101928861849     
  0.80000000000000004        44.800000000000004        2.5150456001682473     
  0.80000000000000004        45.600000000000001        2.5059829657229464     
  0.80000000000000004        46.400000000000006        2.5039543757600122     
  0.80000000000000004        47.200000000000003        2.5044426950389296     
  0.80000000000000004        48.000000000000000        2.5052775822327655     
  0.80000000000000004        48.800000000000004        2.5009064818353091     
  0.80000000000000004        49.600000000000001        2.5185947562231839     
  0.80000000000000004        50.400000000000006        2.5049980822010820     
  0.80000000000000004        51.200000000000003        2.5024153402065128     
  0.80000000000000004        52.000000000000000        2.5101040509162806     
  0.80000000000000004        52.800000000000004        2.5031098035908053     
  0.80000000000000004        53.600000000000001        2.5012159506896525     
  0.80000000000000004        54.400000000000006        2.5002620914627753     
  0.80000000000000004        55.200000000000003        2.5022324555628424     
  0.80000000000000004        56.000000000000000        2.5037025226599772     
  0.80000000000000004        56.800000000000004        2.5146642197656606     
  0.80000000000000004        57.600000000000001        2.5055774889086475     
  0.80000000000000004        58.400000000000006        2.5024709583124380     
  0.80000000000000004        59.200000000000003        2.5003592697443699     
  0.80000000000000004        60.000000000000000        2.5063322235863326     
  0.80000000000000004        60.800000000000004        2.5228299579756959     
  0.80000000000000004        61.600000000000001        2.5915657348198500     
  0.80000000000000004        62.400000000000006        2.6795108936499923     
  0.80000000000000004        63.200000000000003        2.7715469012901837     
  0.80000000000000004        64.000000000000000        2.8493578009619145     
  0.80000000000000004        64.799999999999997        2.9063537083591751     
  0.80000000000000004        65.600000000000009        2.9345577240897667     
  0.80000000000000004        66.400000000000006        2.9328343443390281     
  0.80000000000000004        67.200000000000003        2.9017341441084064     
  0.80000000000000004        68.000000000000000        2.8445705239063814     
  0.80000000000000004        68.799999999999997        2.7660197392483741     
  0.80000000000000004        69.600000000000009        2.6825180167846150     
  0.80000000000000004        70.400000000000006        2.6026106480602573     
  0.80000000000000004        71.200000000000003        2.5436727696897106     
  0.80000000000000004        72.000000000000000        2.5155311900597259     
  0.80000000000000004        72.799999999999997        2.5178963253986377     
  0.80000000000000004        73.600000000000009        2.5120320985295979     
  0.80000000000000004        74.400000000000006        2.5069213967045032     
  0.80000000000000004        75.200000000000003        2.5086813581369931     
  0.80000000000000004        76.000000000000000        2.5024066632706048     
  0.80000000000000004        76.800000000000011        2.5124125766523266     
  0.80000000000000004        77.600000000000009        2.5043745054326001     
  0.80000000000000004        78.400000000000006        2.5015596323027713     
  0.80000000000000004        79.200000000000003        2.5013468530481400     
  0.80000000000000004        80.000000000000000        2.5053260309684604     
  0.80000000000000004        80.800000000000011        2.5051340639603601     
  0.80000000000000004        81.600000000000009        2.5181663847331381     
  0.80000000000000004        82.400000000000006        2.5146774317452829     
  0.80000000000000004        83.200000000000003        2.5204947470931192     
  0.80000000000000004        84.000000000000000        2.5182535300893214     
  0.80000000000000004        84.800000000000011        2.5061055238461387     
  0.80000000000000004        85.600000000000009        2.5078976534386697     
  0.80000000000000004        86.400000000000006        2.5122408263013987     
  0.80000000000000004        87.200000000000003        2.5102573249143951     
  0.80000000000000004        88.000000000000000        2.5371540615844248     
  0.80000000000000004        88.800000000000011        2.5933000595644931     
  0.80000000000000004        89.600000000000009        2.6607593126423068     
  0.80000000000000004        90.400000000000006        2.7306255663440324     
  0.80000000000000004        91.200000000000003        2.7963215211160963     
  0.80000000000000004        92.000000000000000        2.8488689575661001     
  0.80000000000000004        92.800000000000011        2.8902661469479209     
  0.80000000000000004        93.600000000000009        2.9266075240299947     
  0.80000000000000004        94.400000000000006        2.9467244222817754     
  0.80000000000000004        95.200000000000003        2.9584716801825781     
  0.80000000000000004        96.000000000000000        2.9628453776879913     
  0.80000000000000004        96.800000000000011        2.9613296420514619     
  0.80000000000000004        97.600000000000009        2.9561770096268942     
  0.80000000000000004        98.400000000000006        2.9486603063822301     
  0.80000000000000004        99.200000000000003        2.9406230366747383     
  0.80000000000000004        100.00000000000000        2.9320875683694689     
  0.80000000000000004        100.80000000000001        2.9232024891900443     
  0.80000000000000004        101.60000000000001        2.9149220649017025     
  0.80000000000000004        102.40000000000001        2.9068290544893558     

   1.6000000000000001       0.80000000000000004        2.9121101637199498     
   1.6000000000000001        1.6000000000000001        2.9063530535568280     
   1.6000000000000001        2.4000000000000004        2.9027867524701296     
   1.6000000000000001        3.2000000000000002        2.9005117793731019     
   1.6000000000000001        4.0000000000000000        2.9027712047511534     
   1.6000000000000001        4.8000000000000007        2.9063786198039212     
   1.6000000000000001        5.6000000000000005        2.9134547159291313     
   1.6000000000000001        6.4000000000000004        2.9221410920225561     
   1.6000000000000001        7.2000000000000002        2.9300813726182469     
   1.6000000000000001        8.0000000000000000        2.9345903327352025     
   1.6000000000000001        8.8000000000000007        2.9326601080488932     
   1.6000000000000001        9.6000000000000014        2.9215571091656956     
   1.6000000000000001        10.400000000000000        2.8970647772280986     
   1.6000000000000001        11.200000000000001        2.8599394915296474     
   1.6000000000000001        12.000000000000000        2.8099626265534261     
   1.6000000000000001        12.800000000000001        2.7485461652637788     
   1.6000000000000001        13.600000000000001        2.6828473220294424     
   1.6000000000000001        14.400000000000000        2.6145263835872594     
   1.6000000000000001        15.200000000000001        2.5563105860149657     
   1.6000000000000001        16.000000000000000        2.5154905908374472     
   1.6000000000000001        16.800000000000001        2.5135389056368433     
   1.6000000000000001        17.600000000000001        2.5058817031438374     
   1.6000000000000001        18.400000000000002        2.5099510394219573     
   1.6000000000000001        19.200000000000003        2.5018157731553337     
   1.6000000000000001        20.000000000000000        2.5205586162687879     
   1.6000000000000001        20.800000000000001        2.5086689801198405     
   1.6000000000000001        21.600000000000001        2.5059772180792712     
   1.6000000000000001        22.400000000000002        2.5175081008874236     
   1.6000000000000001        23.200000000000003        2.5021906603049802     
   1.6000000000000001        24.000000000000000        2.5170030452661405     
   1.6000000000000001        24.800000000000001        2.5030701573747249     
   1.6000000000000001        25.600000000000001        2.5040918577202342     
   1.6000000000000001        26.400000000000002        2.5147062026684184     
   1.6000000000000001        27.200000000000003        2.5052618621857121     
   1.6000000000000001        28.000000000000000        2.5136148275089849     
   1.6000000000000001        28.800000000000001        2.5074497070554984     
   1.6000000000000001        29.600000000000001        2.5129045134718027     
   1.6000000000000001        30.400000000000002        2.5086201510357808     
   1.6000000000000001        31.200000000000003        2.5055090616167068     
   1.6000000000000001        32.000000000000000        2.5034905862331711     
   1.6000000000000001        32.800000000000004        2.5032351409330658     
   1.6000000000000001        33.600000000000001        2.5032247953123767     
   1.6000000000000001        34.399999999999999        2.5028134193171963     
   1.6000000000000001        35.200000000000003        2.5019138028432097     
   1.6000000000000001        36.000000000000000        2.5147061876549319     
   1.6000000000000001        36.800000000000004        2.5974498131405652     
   1.6000000000000001        37.600000000000001        2.7731037948534563     
   1.6000000000000001        38.400000000000006        2.8646383296403211     
   1.6000000000000001        39.200000000000003        2.8653415655922934     
   1.6000000000000001        40.000000000000000        2.7848213307446068     
   1.6000000000000001        40.800000000000004        2.6315511785139676     
   1.6000000000000001        41.600000000000001        2.5053489904815618     
   1.6000000000000001        42.400000000000006        2.5143635288604007     
   1.6000000000000001        43.200000000000003        2.5075643887424479     
   1.6000000000000001        44.000000000000000        2.5004166084445281     
   1.6000000000000001        44.800000000000004        2.5172581267191707     
   1.6000000000000001        45.600000000000001        2.5120647968634238     
   1.6000000000000001        46.400000000000006        2.5123452261442845     
   1.6000000000000001        47.200000000000003        2.5098844969760270     
   1.6000000000000001        48.000000000000000        2.5069071542823234     
   1.6000000000000001        48.800000000000004        2.4965582284664229     
   1.6000000000000001        49.600000000000001        2.5191629149636472     
   1.6000000000000001        50.400000000000006        2.5161901125973585     
   1.6000000000000001        51.200000000000003        2.5178980289737605     
   1.6000000000000001        52.000000000000000        2.5066388528409895     
   1.6000000000000001        52.800000000000004        2.5092070072067818     
   1.6000000000000001        53.600000000000001        2.5055687589069997     
   1.6000000000000001        54.400000000000006        2.5134412406510873     
   1.6000000000000001        55.200000000000003        2.5122490546912197     
   1.6000000000000001        56.000000000000000        2.5155946383740639     
   1.6000000000000001        56.800000000000004        2.5138554878237040     
   1.6000000000000001        57.600000000000001        2.5202202781580199     
   1.6000000000000001        58.400000000000006        2.5088512036829109     
   1.6000000000000001        59.200000000000003        2.5026402653448625     
   1.6000000000000001        60.000000000000000        2.5237942362792070     
   1.6000000000000001        60.800000000000004        2.5054136736886772     
   1.6000000000000001        61.600000000000001        2.5335191061844844     
   1.6000000000000001        62.400000000000006        2.6136433753207653     
   1.6000000000000001        63.200000000000003        2.7094258926941852     
   1.6000000000000001        64.000000000000000        2.7958876668587180     
   1.6000000000000001        64.799999999999997        2.8611686765478597     
   1.6000000000000001        65.600000000000009        2.8908442503574032     
   1.6000000000000001        66.400000000000006        2.8870195193292854     
   1.6000000000000001        67.200000000000003        2.8488159756725344     
   1.6000000000000001        68.000000000000000        2.7810666916655817     
   1.6000000000000001        68.799999999999997        2.6938089851033995     
   1.6000000000000001        69.600000000000009        2.6055492139192120     
   1.6000000000000001        70.400000000000006        2.5325936902157289     
   1.6000000000000001        71.200000000000003        2.5038590943831252     
   1.6000000000000001        72.000000000000000        2.5080479839019771     
   1.6000000000000001        72.799999999999997        2.5005683725373444     
   1.6000000000000001        73.600000000000009        2.5008012131939688     
   1.6000000000000001        74.400000000000006        2.5017920988749824     
   1.6000000000000001        75.200000000000003        2.5067197367503837     
   1.6000000000000001        76.000000000000000        2.5189159984890259     
   1.6000000000000001        76.800000000000011        2.5152114717924441     
   1.6000000000000001        77.600000000000009        2.5026011168918836     
   1.6000000000000001        78.400000000000006        2.5157691650900293     
   1.6000000000000001        79.200000000000003        2.5112547336270326     
   1.6000000000000001        80.000000000000000        2.5278402200136512     
   1.6000000000000001        80.800000000000011        2.5434999867323378     
   1.6000000000000001        81.600000000000009        2.5624788443292768     
   1.6000000000000001        82.400000000000006        2.5753373538707707     
   1.6000000000000001        83.200000000000003        2.5805638700864577     
   1.6000000000000001        84.000000000000000        2.5739575779145740     
   1.6000000000000001        84.800000000000011        2.5538872528095560     
   1.6000000000000001        85.600000000000009        2.5169196047574625     
   1.6000000000000001        86.400000000000006        2.5195613701749329     
   1.6000000000000001        87.200000000000003        2.5094083844217145     
   1.6000000000000001        88.000000000000000        2.5050828831464380     
   1.6000000000000001        88.800000000000011        2.5345923772990182     
   1.6000000000000001        89.600000000000009        2.5929878235045147     
   1.6000000000000001        90.400000000000006        2.6627678386557734     
   1.6000000000000001        91.200000000000003        2.7338391315987320     
   1.6000000000000001        92.000000000000000        2.7975871841955322     
   1.6000000000000001        92.800000000000011        2.8512752040666012     
   1.6000000000000001        93.600000000000009        2.8937034367911600     
   1.6000000000000001        94.400000000000006        2.9254022824564623     
   1.6000000000000001        95.200000000000003        2.9463485446821154     
   1.6000000000000001        96.000000000000000        2.9580307559910382     
   1.6000000000000001        96.800000000000011        2.9624458410534151     
   1.6000000000000001        97.600000000000009        2.9612997494708417     
   1.6000000000000001        98.400000000000006        2.9602476652996903     
   1.6000000000000001        99.200000000000003        2.9503991099513671     
   1.6000000000000001        100.00000000000000        2.9432696417959407     
   1.6000000000000001        100.80000000000001        2.9346298330787226     
   1.6000000000000001        101.60000000000001        2.9262228644499193     
   1.6000000000000001        102.40000000000001        2.9187760783560628     

   2.4000000000000004       0.80000000000000004        2.9225470654176426     
   2.4000000000000004        1.6000000000000001        2.9150911313420749     
   2.4000000000000004        2.4000000000000004        2.9092427299764845     
   2.4000000000000004        3.2000000000000002        2.9055951309483103     
   2.4000000000000004        4.0000000000000000        2.9045937099467758     
   2.4000000000000004        4.8000000000000007        2.9060123917086846     
   2.4000000000000004        5.6000000000000005        2.9116129159959034     
   2.4000000000000004        6.4000000000000004        2.9176844773688231     
   2.4000000000000004        7.2000000000000002        2.9249732244033697     
   2.4000000000000004        8.0000000000000000        2.9317590572933030     
   2.4000000000000004        8.8000000000000007        2.9348455623103256     
   2.4000000000000004        9.6000000000000014        2.9310670634626663     
   2.4000000000000004        10.400000000000000        2.9197615237815957     
   2.4000000000000004        11.200000000000001        2.8946862678164003     
   2.4000000000000004        12.000000000000000        2.8603206793115152     
   2.4000000000000004        12.800000000000001        2.8135629254037600     
   2.4000000000000004        13.600000000000001        2.7590433431132357     
   2.4000000000000004        14.400000000000000        2.6988920016090852     
   2.4000000000000004        15.200000000000001        2.6382358363984961     
   2.4000000000000004        16.000000000000000        2.5851471011592602     
   2.4000000000000004        16.800000000000001        2.5433590634702887     
   2.4000000000000004        17.600000000000001        2.5162360853621042     
   2.4000000000000004        18.400000000000002        2.5118433210733628     
   2.4000000000000004        19.200000000000003        2.5030938579332331     
   2.4000000000000004        20.000000000000000        2.5012748867442771     
   2.4000000000000004        20.800000000000001        2.5188724314922264     
   2.4000000000000004        21.600000000000001        2.5157149232341793     
   2.4000000000000004        22.400000000000002        2.5224507811122447     
   2.4000000000000004        23.200000000000003        2.5039707829863089     
   2.4000000000000004        24.000000000000000        2.5046736962127087     
   2.4000000000000004        24.800000000000001        2.5029850133682610     
   2.4000000000000004        25.600000000000001        2.5015853293190053     
   2.4000000000000004        26.400000000000002        2.5026243494431157     
   2.4000000000000004        27.200000000000003        2.5169636492058487     
   2.4000000000000004        28.000000000000000        2.5045148614183779     
   2.4000000000000004        28.800000000000001        2.5119179253130741     
   2.4000000000000004        29.600000000000001        2.5124427414388188     
   2.4000000000000004        30.400000000000002        2.5078843349410591     
   2.4000000000000004        31.200000000000003        2.5048408324652058     
   2.4000000000000004        32.000000000000000        2.5068668552568729     
   2.4000000000000004        32.800000000000004        2.5116217831063596     
   2.4000000000000004        33.600000000000001        2.5094889160767919     
   2.4000000000000004        34.399999999999999        2.5039097225041518     
   2.4000000000000004        35.200000000000003        2.5020621891303754     
   2.4000000000000004        36.000000000000000        2.5090108111964327     
   2.4000000000000004        36.800000000000004        2.5041496993559824     
   2.4000000000000004        37.600000000000001        2.5085523088234134     
   2.4000000000000004        38.400000000000006        2.5384674536910854     
   2.4000000000000004        39.200000000000003        2.5394963909109203     
   2.4000000000000004        40.000000000000000        2.5120178331666612     
   2.4000000000000004        40.800000000000004        2.5024502952611298     
   2.4000000000000004        41.600000000000001        2.5096439311337266     
   2.4000000000000004        42.400000000000006        2.5113698029652776     
   2.4000000000000004        43.200000000000003        2.5121132564212978     
   2.4000000000000004        44.000000000000000        2.5152860153742846     
   2.4000000000000004        44.800000000000004        2.5035494928714592     
   2.4000000000000004        45.600000000000001        2.5138894709219479     
   2.4000000000000004        46.400000000000006        2.5049546014501187     
   2.4000000000000004        47.200000000000003        2.5075636812509581     
   2.4000000000000004        48.000000000000000        2.5092157780379614     
   2.4000000000000004        48.800000000000004        2.5231265932680174     
   2.4000000000000004        49.600000000000001        2.5136902486304207     
   2.4000000000000004        50.400000000000006        2.4995253280221301     
   2.4000000000000004        51.200000000000003        2.5665927012947427     
   2.4000000000000004        52.000000000000000        2.6971785076457420     
   2.4000000000000004        52.800000000000004        2.7800006690841603     
   2.4000000000000004        53.600000000000001        2.8064285862939986     
   2.4000000000000004        54.400000000000006        2.8222385694317964     
   2.4000000000000004        55.200000000000003        2.8339352380741181     
   2.4000000000000004        56.000000000000000        2.8393365368009547     
   2.4000000000000004        56.800000000000004        2.8357113894734862     
   2.4000000000000004        57.600000000000001        2.8176702965771998     
   2.4000000000000004        58.400000000000006        2.7362898560737174     
   2.4000000000000004        59.200000000000003        2.5881128667775011     
   2.4000000000000004        60.000000000000000        2.5087956647222547     
   2.4000000000000004        60.800000000000004        2.5062016492375347     
   2.4000000000000004        61.600000000000001        2.5178137246879753     
   2.4000000000000004        62.400000000000006        2.5578557787405449     
   2.4000000000000004        63.200000000000003        2.6456077196219239     
   2.4000000000000004        64.000000000000000        2.7346030186325323     
   2.4000000000000004        64.799999999999997        2.8002921442904816     
   2.4000000000000004        65.600000000000009        2.8317403633704132     
   2.4000000000000004        66.400000000000006        2.8259273689067927     
   2.4000000000000004        67.200000000000003        2.7827707957533896     
   2.4000000000000004        68.000000000000000        2.7073237713826392     
   2.4000000000000004        68.799999999999997        2.6178865353200682     
   2.4000000000000004        69.600000000000009        2.5362947856345457     
   2.4000000000000004        70.400000000000006        2.5177339408076995     
   2.4000000000000004        71.200000000000003        2.5193329902753598     
   2.4000000000000004        72.000000000000000        2.5068459303089994     
   2.4000000000000004        72.799999999999997        2.5102129622315692     
   2.4000000000000004        73.600000000000009        2.5409663821230439     
   2.4000000000000004        74.400000000000006        2.5579925593277189     
   2.4000000000000004        75.200000000000003        2.5566722526242951     
   2.4000000000000004        76.000000000000000        2.5465086408175299     
   2.4000000000000004        76.800000000000011        2.5568623776963841     
   2.4000000000000004        77.600000000000009        2.6334097822241667     
   2.4000000000000004        78.400000000000006        2.7523645632218017     
   2.4000000000000004        79.200000000000003        2.8246472504250142     
   2.4000000000000004        80.000000000000000        2.8491995858352857     
   2.4000000000000004        80.800000000000011        2.8670750023887392     
   2.4000000000000004        81.600000000000009        2.8873568256935669     
   2.4000000000000004        82.400000000000006        2.9046947972261643     
   2.4000000000000004        83.200000000000003        2.9098909165365359     
   2.4000000000000004        84.000000000000000        2.8985426444818541     
   2.4000000000000004        84.800000000000011        2.8663161790739582     
   2.4000000000000004        85.600000000000009        2.7615034717061864     
   2.4000000000000004        86.400000000000006        2.5899374909269492     
   2.4000000000000004        87.200000000000003        2.5178007196895820     
   2.4000000000000004        88.000000000000000        2.5094324085491029     
   2.4000000000000004        88.800000000000011        2.5109513879376664     
   2.4000000000000004        89.600000000000009        2.5394084550512481     
   2.4000000000000004        90.400000000000006        2.5971845944057943     
   2.4000000000000004        91.200000000000003        2.6660947197455815     
   2.4000000000000004        92.000000000000000        2.7341831339182963     
   2.4000000000000004        92.800000000000011        2.7952068412088300     
   2.4000000000000004        93.600000000000009        2.8466711117907266     
   2.4000000000000004        94.400000000000006        2.8873657101338339     
   2.4000000000000004        95.200000000000003        2.9178466816358735     
   2.4000000000000004        96.000000000000000        2.9385945253036980     
   2.4000000000000004        96.800000000000011        2.9502708824152735     
   2.4000000000000004        97.600000000000009        2.9554026534712725     
   2.4000000000000004        98.400000000000006        2.9562912060640563     
   2.4000000000000004        99.200000000000003        2.9543313282455008     
   2.4000000000000004        100.00000000000000        2.9496669884978046     
   2.4000000000000004        100.80000000000001        2.9433342693024374     
   2.4000000000000004        101.60000000000001        2.9362170840008881     
   2.4000000000000004        102.40000000000001        2.9301135728344230     

   3.2000000000000002       0.80000000000000004        2.9310102854219449     
   3.2000000000000002        1.6000000000000001        2.9242942440137294     
   3.2000000000000002        2.4000000000000004        2.9171842970407584     
   3.2000000000000002        3.2000000000000002        2.9122961957288935     
   3.2000000000000002        4.0000000000000000        2.9085302404760101     
   3.2000000000000002        4.8000000000000007        2.9073650830385365     
   3.2000000000000002        5.6000000000000005        2.9093882263924682     
   3.2000000000000002        6.4000000000000004        2.9144165610897974     
   3.2000000000000002        7.2000000000000002        2.9206818825896552     
   3.2000000000000002        8.0000000000000000        2.9270288957886446     
   3.2000000000000002        8.8000000000000007        2.9325433206163392     
   3.2000000000000002        9.6000000000000014        2.9348278956397085     
   3.2000000000000002        10.400000000000000        2.9289878633647231     
   3.2000000000000002        11.200000000000001        2.9187834300123057     
   3.2000000000000002        12.000000000000000        2.8977317056012226     
   3.2000000000000002        12.800000000000001        2.8663544301584443     
   3.2000000000000002        13.600000000000001        2.8279128116014922     
   3.2000000000000002        14.400000000000000        2.7807467088409616     
   3.2000000000000002        15.200000000000001        2.7298573002919801     
   3.2000000000000002        16.000000000000000        2.6796031803317248     
   3.2000000000000002        16.800000000000001        2.6288996726765488     
   3.2000000000000002        17.600000000000001        2.5890723477217090     
   3.2000000000000002        18.400000000000002        2.5597618805313025     
   3.2000000000000002        19.200000000000003        2.5384124975016724     
   3.2000000000000002        20.000000000000000        2.5195234924156442     
   3.2000000000000002        20.800000000000001        2.5048842848317268     
   3.2000000000000002        21.600000000000001        2.5063865113097759     
   3.2000000000000002        22.400000000000002        2.5067518776254993     
   3.2000000000000002        23.200000000000003        2.5046097501461375     
   3.2000000000000002        24.000000000000000        2.5075423234442278     
   3.2000000000000002        24.800000000000001        2.5096573265343158     
   3.2000000000000002        25.600000000000001        2.5048134033288534     
   3.2000000000000002        26.400000000000002        2.5030572452959996     
   3.2000000000000002        27.200000000000003        2.5019132326324156     
   3.2000000000000002        28.000000000000000        2.5074517689145677     
   3.2000000000000002        28.800000000000001        2.5160327042329622     
   3.2000000000000002        29.600000000000001        2.5069972759912740     
   3.2000000000000002        30.400000000000002        2.5122352276627624     
   3.2000000000000002        31.200000000000003        2.5178790498307659     
   3.2000000000000002        32.000000000000000        2.5195076675627459     
   3.2000000000000002        32.800000000000004        2.5431619354042914     
   3.2000000000000002        33.600000000000001        2.5396154484631155     
   3.2000000000000002        34.399999999999999        2.5104311191860500     
   3.2000000000000002        35.200000000000003        2.5009436840554025     
   3.2000000000000002        36.000000000000000        2.5050828231786846     
   3.2000000000000002        36.800000000000004        2.5121507771612701     
   3.2000000000000002        37.600000000000001        2.5140370963761076     
   3.2000000000000002        38.400000000000006        2.5028113619029240     
   3.2000000000000002        39.200000000000003        2.5051140475506064     
   3.2000000000000002        40.000000000000000        2.5115365215030931     
   3.2000000000000002        40.800000000000004        2.5057202790307591     
   3.2000000000000002        41.600000000000001        2.5062425103163917     
   3.2000000000000002        42.400000000000006        2.5192662936779127     
   3.2000000000000002        43.200000000000003        2.5066556951659593     
   3.2000000000000002        44.000000000000000        2.5990267295673339     
   3.2000000000000002        44.800000000000004        2.7507838484800833     
   3.2000000000000002        45.600000000000001        2.8287223422275156     
   3.2000000000000002        46.400000000000006        2.8427010847904066     
   3.2000000000000002        47.200000000000003        2.8424150636519641     
   3.2000000000000002        48.000000000000000        2.8348387456270632     
   3.2000000000000002        48.800000000000004        2.8208137204950758     
   3.2000000000000002        49.600000000000001        2.8117745418344846     
   3.2000000000000002        50.400000000000006        2.8239184252027361     
   3.2000000000000002        51.200000000000003        2.9334882891630443     
   3.2000000000000002        52.000000000000000        3.5121901430276576     
   3.2000000000000002        52.800000000000004        3.5067056729197086     
   3.2000000000000002        53.600000000000001        3.5102462711312694     
   3.2000000000000002        54.400000000000006        3.5124962660425112     
   3.2000000000000002        55.200000000000003        3.5056778694499511     
   3.2000000000000002        56.000000000000000        3.5145177636253271     
   3.2000000000000002        56.800000000000004        3.4897618929212708     
   3.2000000000000002        57.600000000000001        3.5127906783084892     
   3.2000000000000002        58.400000000000006        3.5015109193016221     
   3.2000000000000002        59.200000000000003        2.8750831570495308     
   3.2000000000000002        60.000000000000000        2.6015594930249168     
   3.2000000000000002        60.800000000000004        2.5118051013706770     
   3.2000000000000002        61.600000000000001        2.5062462737884457     
   3.2000000000000002        62.400000000000006        2.5198267813962718     
   3.2000000000000002        63.200000000000003        2.5875572088177297     
   3.2000000000000002        64.000000000000000        2.6648235787887473     
   3.2000000000000002        64.799999999999997        2.7284103230078429     
   3.2000000000000002        65.600000000000009        2.7586016697918057     
   3.2000000000000002        66.400000000000006        2.7496586587462386     
   3.2000000000000002        67.200000000000003        2.7033048763083687     
   3.2000000000000002        68.000000000000000        2.6299315376542247     
   3.2000000000000002        68.799999999999997        2.5506020474778874     
   3.2000000000000002        69.600000000000009        2.5049536032423938     
   3.2000000000000002        70.400000000000006        2.5106403294609190     
   3.2000000000000002        71.200000000000003        2.5023568478948559     
   3.2000000000000002        72.000000000000000        2.5850712026671645     
   3.2000000000000002        72.799999999999997        2.7467308134267610     
   3.2000000000000002        73.600000000000009        2.8490065122364676     
   3.2000000000000002        74.400000000000006        2.8760707073059706     
   3.2000000000000002        75.200000000000003        2.8779317684246251     
   3.2000000000000002        76.000000000000000        2.8727730568140797     
   3.2000000000000002        76.800000000000011        2.8858452114861413     
   3.2000000000000002        77.600000000000009        2.9923363496158366     
   3.2000000000000002        78.400000000000006        3.5124061652807845     
   3.2000000000000002        79.200000000000003        3.5046887726486657     
   3.2000000000000002        80.000000000000000        3.5001237777841592     
   3.2000000000000002        80.800000000000011        3.5161393782819390     
   3.2000000000000002        81.600000000000009        3.5025149376820410     
   3.2000000000000002        82.400000000000006        3.5071181552675457     
   3.2000000000000002        83.200000000000003        3.4954671264642623     
   3.2000000000000002        84.000000000000000        3.5136856252232067     
   3.2000000000000002        84.800000000000011        3.5130749239199139     
   3.2000000000000002        85.600000000000009        3.5040994238517609     
   3.2000000000000002        86.400000000000006        2.7663834812241217     
   3.2000000000000002        87.200000000000003        2.5181680030248725     
   3.2000000000000002        88.000000000000000        2.5108930122262607     
   3.2000000000000002        88.800000000000011        2.5035884680847502     
   3.2000000000000002        89.600000000000009        2.5152214378181310     
   3.2000000000000002        90.400000000000006        2.5426477568831025     
   3.2000000000000002        91.200000000000003        2.5981052169138557     
   3.2000000000000002        92.000000000000000        2.6618470378928136     
   3.2000000000000002        92.800000000000011        2.7268093621684439     
   3.2000000000000002        93.600000000000009        2.7838316294264307     
   3.2000000000000002        94.400000000000006        2.8319016488448421     
   3.2000000000000002        95.200000000000003        2.8701119660753251     
   3.2000000000000002        96.000000000000000        2.8999738596114248     
   3.2000000000000002        96.800000000000011        2.9203479204241400     
   3.2000000000000002        97.600000000000009        2.9346906163578361     
   3.2000000000000002        98.400000000000006        2.9424002896349726     
   3.2000000000000002        99.200000000000003        2.9467828078638667     
   3.2000000000000002        100.00000000000000        2.9473755513317959     
   3.2000000000000002        100.80000000000001        2.9453282762153008     
   3.2000000000000002        101.60000000000001        2.9414967849647975     
   3.2000000000000002        102.40000000000001        2.9381966850268721     

   4.0000000000000000       0.80000000000000004        2.9361719398663744     
   4.0000000000000000        1.6000000000000001        2.9312726653482000     
   4.0000000000000000        2.4000000000000004        2.9255864758655061     
   4.0000000000000000        3.2000000000000002        2.9198317765150850     
   4.0000000000000000        4.0000000000000000        2.9132208458073965     
   4.0000000000000000        4.8000000000000007        2.9106841856125873     
   4.0000000000000000        5.6000000000000005        2.9097962535192474     
   4.0000000000000000        6.4000000000000004        2.9114042360419985     
   4.0000000000000000        7.2000000000000002        2.9149618234845880     
   4.0000000000000000        8.0000000000000000        2.9206920814412767     
   4.0000000000000000        8.8000000000000007        2.9270055285657808     
   4.0000000000000000        9.6000000000000014        2.9341000950423668     
   4.0000000000000000        10.400000000000000        2.9368484290648507     
   4.0000000000000000        11.200000000000001        2.9316569540453341     
   4.0000000000000000        12.000000000000000        2.9227893290439151     
   4.0000000000000000        12.800000000000001        2.9057404241293350     
   4.0000000000000000        13.600000000000001        2.8807527499648753     
   4.0000000000000000        14.400000000000000        2.8488905377207319     
   4.0000000000000000        15.200000000000001        2.8121862328909115     
   4.0000000000000000        16.000000000000000        2.7712435043942576     
   4.0000000000000000        16.800000000000001        2.7271573105621942     
   4.0000000000000000        17.600000000000001        2.6894146893435011     
   4.0000000000000000        18.400000000000002        2.6532103071479565     
   4.0000000000000000        19.200000000000003        2.6214322587603345     
   4.0000000000000000        20.000000000000000        2.5995984069885250     
   4.0000000000000000        20.800000000000001        2.5805745709192309     
   4.0000000000000000        21.600000000000001        2.5721634489626730     
   4.0000000000000000        22.400000000000002        2.5669970547448520     
   4.0000000000000000        23.200000000000003        2.5629493081758588     
   4.0000000000000000        24.000000000000000        2.5592664330151846     
   4.0000000000000000        24.800000000000001        2.5491403360124818     
   4.0000000000000000        25.600000000000001        2.5321955007636063     
   4.0000000000000000        26.400000000000002        2.5177394918300866     
   4.0000000000000000        27.200000000000003        2.5043344889723902     
   4.0000000000000000        28.000000000000000        2.5019610248844808     
   4.0000000000000000        28.800000000000001        2.5104925679703256     
   4.0000000000000000        29.600000000000001        2.5009432794945226     
   4.0000000000000000        30.400000000000002        2.5311920918705222     
   4.0000000000000000        31.200000000000003        2.6531735343875802     
   4.0000000000000000        32.000000000000000        2.7976069395736554     
   4.0000000000000000        32.800000000000004        2.8678219794581734     
   4.0000000000000000        33.600000000000001        2.8628764830403233     
   4.0000000000000000        34.399999999999999        2.7689002080723082     
   4.0000000000000000        35.200000000000003        2.5901638249103462     
   4.0000000000000000        36.000000000000000        2.5158588567072546     
   4.0000000000000000        36.800000000000004        2.5057344493313738     
   4.0000000000000000        37.600000000000001        2.5069385986946706     
   4.0000000000000000        38.400000000000006        2.5093406895786807     
   4.0000000000000000        39.200000000000003        2.5089689562934807     
   4.0000000000000000        40.000000000000000        2.5056266588858702     
   4.0000000000000000        40.800000000000004        2.5030219193556902     
   4.0000000000000000        41.600000000000001        2.5032277121636448     
   4.0000000000000000        42.400000000000006        2.5095967755665138     
   4.0000000000000000        43.200000000000003        2.6278746682410095     
   4.0000000000000000        44.000000000000000        2.9000225472893821     
   4.0000000000000000        44.800000000000004        3.4987386633480662     
   4.0000000000000000        45.600000000000001        3.5036626140164091     
   4.0000000000000000        46.400000000000006        3.5014393612791386     
   4.0000000000000000        47.200000000000003        3.5046586501713404     
   4.0000000000000000        48.000000000000000        3.4993449690109029     
   4.0000000000000000        48.800000000000004        3.5008320060925389     
   4.0000000000000000        49.600000000000001        3.5109571017717141     
   4.0000000000000000        50.400000000000006        3.5042832016329588     
   4.0000000000000000        51.200000000000003        3.5133852883908530     
   4.0000000000000000        52.000000000000000        3.5075707100741296     
   4.0000000000000000        52.800000000000004        3.5003372258491328     
   4.0000000000000000        53.600000000000001        3.5007164327965214     
   4.0000000000000000        54.400000000000006        3.5031805644882028     
   4.0000000000000000        55.200000000000003        3.5068646870233295     
   4.0000000000000000        56.000000000000000        3.5076339421264722     
   4.0000000000000000        56.800000000000004        3.5178498896880668     
   4.0000000000000000        57.600000000000001        3.4968868658282792     
   4.0000000000000000        58.400000000000006        3.5085831344091165     
   4.0000000000000000        59.200000000000003        3.5107893339333542     
   4.0000000000000000        60.000000000000000        2.7696295440160150     
   4.0000000000000000        60.800000000000004        2.5223747187956334     
   4.0000000000000000        61.600000000000001        2.5033160562057257     
   4.0000000000000000        62.400000000000006        2.5032630749867568     
   4.0000000000000000        63.200000000000003        2.5395087866780841     
   4.0000000000000000        64.000000000000000        2.5962492421191716     
   4.0000000000000000        64.799999999999997        2.6476920538059567     
   4.0000000000000000        65.600000000000009        2.6730706122532100     
   4.0000000000000000        66.400000000000006        2.6629570496899451     
   4.0000000000000000        67.200000000000003        2.6195875485869311     
   4.0000000000000000        68.000000000000000        2.5594013307803962     
   4.0000000000000000        68.799999999999997        2.5181685900265873     
   4.0000000000000000        69.600000000000009        2.5119010518900438     
   4.0000000000000000        70.400000000000006        2.5133043428626496     
   4.0000000000000000        71.200000000000003        2.5737763993528051     
   4.0000000000000000        72.000000000000000        2.8560569355466705     
   4.0000000000000000        72.799999999999997        3.5152514254262153     
   4.0000000000000000        73.600000000000009        3.4979726201617161     
   4.0000000000000000        74.400000000000006        3.5126662946774805     
   4.0000000000000000        75.200000000000003        3.5021059022357939     
   4.0000000000000000        76.000000000000000        3.5041964120267175     
   4.0000000000000000        76.800000000000011        3.5104007991021495     
   4.0000000000000000        77.600000000000009        3.5008352526099662     
   4.0000000000000000        78.400000000000006        3.5081767768489662     
   4.0000000000000000        79.200000000000003        3.5101071430039847     
   4.0000000000000000        80.000000000000000        3.5058520115719078     
   4.0000000000000000        80.800000000000011        3.5034995611475455     
   4.0000000000000000        81.600000000000009        3.5057681561281009     
   4.0000000000000000        82.400000000000006        3.5086216982768152     
   4.0000000000000000        83.200000000000003        3.5025755938690395     
   4.0000000000000000        84.000000000000000        3.5167262587354373     
   4.0000000000000000        84.800000000000011        3.5031915915670901     
   4.0000000000000000        85.600000000000009        3.5065583068763231     
   4.0000000000000000        86.400000000000006        2.8775422520204197     
   4.0000000000000000        87.200000000000003        2.5636738175053106     
   4.0000000000000000        88.000000000000000        2.5201606914167805     
   4.0000000000000000        88.800000000000011        2.5094691534682751     
   4.0000000000000000        89.600000000000009        2.5032648695648749     
   4.0000000000000000        90.400000000000006        2.5131621136068367     
   4.0000000000000000        91.200000000000003        2.5415142577437599     
   4.0000000000000000        92.000000000000000        2.5936080868726554     
   4.0000000000000000        92.800000000000011        2.6522415738759539     
   4.0000000000000000        93.600000000000009        2.7092524082338834     
   4.0000000000000000        94.400000000000006        2.7599139246798585     
   4.0000000000000000        95.200000000000003        2.8053492005140672     
   4.0000000000000000        96.000000000000000        2.8421529412934987     
   4.0000000000000000        96.800000000000011        2.8711330568269733     
   4.0000000000000000        97.600000000000009        2.8934142793503757     
   4.0000000000000000        98.400000000000006        2.9103237804442954     
   4.0000000000000000        99.200000000000003        2.9227240034518687     
   4.0000000000000000        100.00000000000000        2.9314536846109176     
   4.0000000000000000        100.80000000000001        2.9371052709066672     
   4.0000000000000000        101.60000000000001        2.9391556792934028     
   4.0000000000000000        102.40000000000001        2.9365731844386112     

   4.8000000000000007       0.80000000000000004        2.9371538586898938     
   4.8000000000000007        1.6000000000000001        2.9353460762556356     
   4.8000000000000007        2.4000000000000004        2.9305885868652739     
   4.8000000000000007        3.2000000000000002        2.9267260665087491     
   4.8000000000000007        4.0000000000000000        2.9214172443410553     
   4.8000000000000007        4.8000000000000007        2.9161132933566534     
   4.8000000000000007        5.6000000000000005        2.9102251667631465     
   4.8000000000000007        6.4000000000000004        2.9124862440325265     
   4.8000000000000007        7.2000000000000002        2.9123911067899448     
   4.8000000000000007        8.0000000000000000        2.9162607550795068     
   4.8000000000000007        8.8000000000000007        2.9230749494002279     
   4.8000000000000007        9.6000000000000014        2.9298327392340804     
   4.8000000000000007        10.400000000000000        2.9356497719416232     
   4.8000000000000007        11.200000000000001        2.9370244595358432     
   4.8000000000000007        12.000000000000000        2.9367926524825982     
   4.8000000000000007        12.800000000000001        2.9297554736435023     
   4.8000000000000007        13.600000000000001        2.9169344269305082     
   4.8000000000000007        14.400000000000000        2.8986721346488862     
   4.8000000000000007        15.200000000000001        2.8748088094216278     
   4.8000000000000007        16.000000000000000        2.8461413498159605     
   4.8000000000000007        16.800000000000001        2.8156069226897360     
   4.8000000000000007        17.600000000000001        2.7840460133569986     
   4.8000000000000007        18.400000000000002        2.7531354218552231     
   4.8000000000000007        19.200000000000003        2.7250283526012873     
   4.8000000000000007        20.000000000000000        2.7006919757707144     
   4.8000000000000007        20.800000000000001        2.6823101124584938     
   4.8000000000000007        21.600000000000001        2.6699345083637311     
   4.8000000000000007        22.400000000000002        2.6632477248386945     
   4.8000000000000007        23.200000000000003        2.6589221527403004     
   4.8000000000000007        24.000000000000000        2.6509484436311683     
   4.8000000000000007        24.800000000000001        2.6321544242776325     
   4.8000000000000007        25.600000000000001        2.6009581635508257     
   4.8000000000000007        26.400000000000002        2.5583234607430718     
   4.8000000000000007        27.200000000000003        2.5187861441547215     
   4.8000000000000007        28.000000000000000        2.5099547362619101     
   4.8000000000000007        28.800000000000001        2.5127873295098038     
   4.8000000000000007        29.600000000000001        2.5545425568614601     
   4.8000000000000007        30.400000000000002        2.7055223370354518     
   4.8000000000000007        31.200000000000003        2.9605582132064274     
   4.8000000000000007        32.000000000000000        3.4968280545735131     
   4.8000000000000007        32.800000000000004        3.5166807479273019     
   4.8000000000000007        33.600000000000001        3.5069716632378123     
   4.8000000000000007        34.399999999999999        3.4987423279752075     
   4.8000000000000007        35.200000000000003        2.7620817259925916     
   4.8000000000000007        36.000000000000000        2.5241596099227865     
   4.8000000000000007        36.800000000000004        2.5062131569513708     
   4.8000000000000007        37.600000000000001        2.5046747817866932     
   4.8000000000000007        38.400000000000006        2.5052205641604743     
   4.8000000000000007        39.200000000000003        2.5061699769853569     
   4.8000000000000007        40.000000000000000        2.5052382843771714     
   4.8000000000000007        40.800000000000004        2.5007264729490473     
   4.8000000000000007        41.600000000000001        2.5135833968980243     
   4.8000000000000007        42.400000000000006        2.5999517747040253     
   4.8000000000000007        43.200000000000003        2.8967856539821977     
   4.8000000000000007        44.000000000000000        3.5135449731025061     
   4.8000000000000007        44.800000000000004        3.5123312989548947     
   4.8000000000000007        45.600000000000001        3.5047564225203307     
   4.8000000000000007        46.400000000000006        3.5053478891175005     
   4.8000000000000007        47.200000000000003        3.5063879105010698     
   4.8000000000000007        48.000000000000000        3.5062379903721363     
   4.8000000000000007        48.800000000000004        3.5041649833062785     
   4.8000000000000007        49.600000000000001        3.5032340103666848     
   4.8000000000000007        50.400000000000006        3.5041877228267415     
   4.8000000000000007        51.200000000000003        3.5131342477533356     
   4.8000000000000007        52.000000000000000        3.4970347132403150     
   4.8000000000000007        52.800000000000004        3.5129674088885903     
   4.8000000000000007        53.600000000000001        3.5063846484839467     
   4.8000000000000007        54.400000000000006        3.5037821487474012     
   4.8000000000000007        55.200000000000003        3.5124661566598019     
   4.8000000000000007        56.000000000000000        3.5175387357708030     
   4.8000000000000007        56.800000000000004        3.5040236240490041     
   4.8000000000000007        57.600000000000001        3.4992358066933615     
   4.8000000000000007        58.400000000000006        3.5114366968392008     
   4.8000000000000007        59.200000000000003        3.5087811710946704     
   4.8000000000000007        60.000000000000000        2.8764117161354323     
   4.8000000000000007        60.800000000000004        2.5639852710315685     
   4.8000000000000007        61.600000000000001        2.5022933386052153     
   4.8000000000000007        62.400000000000006        2.5153021849526271     
   4.8000000000000007        63.200000000000003        2.5042161341726046     
   4.8000000000000007        64.000000000000000        2.5371943556347962     
   4.8000000000000007        64.799999999999997        2.5706672851343404     
   4.8000000000000007        65.600000000000009        2.5874742475064036     
   4.8000000000000007        66.400000000000006        2.5794824040412512     
   4.8000000000000007        67.200000000000003        2.5491467973620532     
   4.8000000000000007        68.000000000000000        2.5140545945458035     
   4.8000000000000007        68.799999999999997        2.5041434310765696     
   4.8000000000000007        69.600000000000009        2.5098281672226901     
   4.8000000000000007        70.400000000000006        2.5089227945044934     
   4.8000000000000007        71.200000000000003        2.7242271945085639     
   4.8000000000000007        72.000000000000000        3.5033256914809718     
   4.8000000000000007        72.799999999999997        3.5058720792152149     
   4.8000000000000007        73.600000000000009        3.4998950320883377     
   4.8000000000000007        74.400000000000006        3.5113550446177602     
   4.8000000000000007        75.200000000000003        3.5042805633322409     
   4.8000000000000007        76.000000000000000        3.5002251676273910     
   4.8000000000000007        76.800000000000011        3.5207870444651737     
   4.8000000000000007        77.600000000000009        3.4982254005890101     
   4.8000000000000007        78.400000000000006        3.5023993966735865     
   4.8000000000000007        79.200000000000003        3.5024517472549781     
   4.8000000000000007        80.000000000000000        3.5107226222579242     
   4.8000000000000007        80.800000000000011        3.5064708700218952     
   4.8000000000000007        81.600000000000009        3.5060721020916703     
   4.8000000000000007        82.400000000000006        3.5076080689890414     
   4.8000000000000007        83.200000000000003        3.5024594714874850     
   4.8000000000000007        84.000000000000000        3.5044078446516935     
   4.8000000000000007        84.800000000000011        3.5089838831971534     
   4.8000000000000007        85.600000000000009        3.5052499031854651     
   4.8000000000000007        86.400000000000006        2.9231048738023326     
   4.8000000000000007        87.200000000000003        2.5976326390381761     
   4.8000000000000007        88.000000000000000        2.5025482289248036     
   4.8000000000000007        88.800000000000011        2.5050281848412146     
   4.8000000000000007        89.600000000000009        2.5140471311629051     
   4.8000000000000007        90.400000000000006        2.5049853668624444     
   4.8000000000000007        91.200000000000003        2.5119816905370485     
   4.8000000000000007        92.000000000000000        2.5370793224313575     
   4.8000000000000007        92.800000000000011        2.5818049149985338     
   4.8000000000000007        93.600000000000009        2.6315128896967117     
   4.8000000000000007        94.400000000000006        2.6799312252862562     
   4.8000000000000007        95.200000000000003        2.7240225430781195     
   4.8000000000000007        96.000000000000000        2.7670284202264823     
   4.8000000000000007        96.800000000000011        2.8022607270658844     
   4.8000000000000007        97.600000000000009        2.8328863310314882     
   4.8000000000000007        98.400000000000006        2.8583295697773621     
   4.8000000000000007        99.200000000000003        2.8806027361958586     
   4.8000000000000007        100.00000000000000        2.8984278946677384     
   4.8000000000000007        100.80000000000001        2.9134518461153713     
   4.8000000000000007        101.60000000000001        2.9251195756076647     
   4.8000000000000007        102.40000000000001        2.9316910910289220     

   5.6000000000000005       0.80000000000000004        2.9223521510557262     
   5.6000000000000005        1.6000000000000001        2.9318905686362622     
   5.6000000000000005        2.4000000000000004        2.9338490742467402     
   5.6000000000000005        3.2000000000000002        2.9317253388526110     
   5.6000000000000005        4.0000000000000000        2.9273109110189122     
   5.6000000000000005        4.8000000000000007        2.9219313115836085     
   5.6000000000000005        5.6000000000000005        2.9174591658619442     
   5.6000000000000005        6.4000000000000004        2.9122685780899076     
   5.6000000000000005        7.2000000000000002        2.9112292671580509     
   5.6000000000000005        8.0000000000000000        2.9130997478818577     
   5.6000000000000005        8.8000000000000007        2.9175262039551475     
   5.6000000000000005        9.6000000000000014        2.9239190056214928     
   5.6000000000000005        10.400000000000000        2.9292481078242019     
   5.6000000000000005        11.200000000000001        2.9370907830611093     
   5.6000000000000005        12.000000000000000        2.9409305281560747     
   5.6000000000000005        12.800000000000001        2.9403590095642462     
   5.6000000000000005        13.600000000000001        2.9372413877039096     
   5.6000000000000005        14.400000000000000        2.9291641792062952     
   5.6000000000000005        15.200000000000001        2.9176171224543745     
   5.6000000000000005        16.000000000000000        2.9008354646147567     
   5.6000000000000005        16.800000000000001        2.8814794858411497     
   5.6000000000000005        17.600000000000001        2.8589212624347131     
   5.6000000000000005        18.400000000000002        2.8384437400372717     
   5.6000000000000005        19.200000000000003        2.8154183599851810     
   5.6000000000000005        20.000000000000000        2.7959532206817332     
   5.6000000000000005        20.800000000000001        2.7817627675751715     
   5.6000000000000005        21.600000000000001        2.7710766299956151     
   5.6000000000000005        22.400000000000002        2.7673646019279086     
   5.6000000000000005        23.200000000000003        2.7643909444287735     
   5.6000000000000005        24.000000000000000        2.7570042625558222     
   5.6000000000000005        24.800000000000001        2.7361230013794859     
   5.6000000000000005        25.600000000000001        2.6945749476625580     
   5.6000000000000005        26.400000000000002        2.6338633425850841     
   5.6000000000000005        27.200000000000003        2.5670013614659131     
   5.6000000000000005        28.000000000000000        2.5282398477914505     
   5.6000000000000005        28.800000000000001        2.5501576345536390     
   5.6000000000000005        29.600000000000001        2.6938350576813610     
   5.6000000000000005        30.400000000000002        2.9688163361368538     
   5.6000000000000005        31.200000000000003        3.5091975694801838     
   5.6000000000000005        32.000000000000000        3.5023611578461646     
   5.6000000000000005        32.800000000000004        3.4981545320318350     
   5.6000000000000005        33.600000000000001        3.4958845394367568     
   5.6000000000000005        34.399999999999999        3.5130349561022349     
   5.6000000000000005        35.200000000000003        2.8610403924728769     
   5.6000000000000005        36.000000000000000        2.5337407121184548     
   5.6000000000000005        36.800000000000004        2.5149462266991560     
   5.6000000000000005        37.600000000000001        2.5051221565399677     
   5.6000000000000005        38.400000000000006        2.5046450476722550     
   5.6000000000000005        39.200000000000003        2.5060169859301697     
   5.6000000000000005        40.000000000000000        2.5086161823654751     
   5.6000000000000005        40.800000000000004        2.5002880559941882     
   5.6000000000000005        41.600000000000001        2.5127763453272784     
   5.6000000000000005        42.400000000000006        2.7496041067295232     
   5.6000000000000005        43.200000000000003        3.5086408162392364     
   5.6000000000000005        44.000000000000000        3.5080505066197571     
   5.6000000000000005        44.800000000000004        3.5039880710230711     
   5.6000000000000005        45.600000000000001        3.5040617800648821     
   5.6000000000000005        46.400000000000006        3.5040452521080847     
   5.6000000000000005        47.200000000000003        3.5045479666617401     
   5.6000000000000005        48.000000000000000        3.5061092320505338     
   5.6000000000000005        48.800000000000004        3.5047209090175220     
   5.6000000000000005        49.600000000000001        3.5029747609597215     
   5.6000000000000005        50.400000000000006        3.5078046599279524     
   5.6000000000000005        51.200000000000003        3.5185825682628176     
   5.6000000000000005        52.000000000000000        3.5008274976889311     
   5.6000000000000005        52.800000000000004        3.5124857724928233     
   5.6000000000000005        53.600000000000001        3.5073653693025406     
   5.6000000000000005        54.400000000000006        3.5035244722075212     
   5.6000000000000005        55.200000000000003        3.5023762988552494     
   5.6000000000000005        56.000000000000000        3.5077687710396326     
   5.6000000000000005        56.800000000000004        3.5050322690758442     
   5.6000000000000005        57.600000000000001        3.4999821954593564     
   5.6000000000000005        58.400000000000006        3.5195130952316980     
   5.6000000000000005        59.200000000000003        3.5030680324286201     
   5.6000000000000005        60.000000000000000        2.9159410202962168     
   5.6000000000000005        60.800000000000004        2.5923244231585953     
   5.6000000000000005        61.600000000000001        2.5129671434569851     
   5.6000000000000005        62.400000000000006        2.5031976857556590     
   5.6000000000000005        63.200000000000003        2.5144784996481029     
   5.6000000000000005        64.000000000000000        2.5047552130832584     
   5.6000000000000005        64.799999999999997        2.5179244171232824     
   5.6000000000000005        65.600000000000009        2.5255936772455501     
   5.6000000000000005        66.400000000000006        2.5216220117971173     
   5.6000000000000005        67.200000000000003        2.5113343513521955     
   5.6000000000000005        68.000000000000000        2.5026215788041317     
   5.6000000000000005        68.799999999999997        2.5050245169393195     
   5.6000000000000005        69.600000000000009        2.5119911662152701     
   5.6000000000000005        70.400000000000006        2.5186611602243762     
   5.6000000000000005        71.200000000000003        2.8255782023830869     
   5.6000000000000005        72.000000000000000        3.5183983603232671     
   5.6000000000000005        72.799999999999997        3.5124067446141840     
   5.6000000000000005        73.600000000000009        3.5043764440644698     
   5.6000000000000005        74.400000000000006        3.5097105545868303     
   5.6000000000000005        75.200000000000003        3.5019923535994408     
   5.6000000000000005        76.000000000000000        3.4988704450506609     
   5.6000000000000005        76.800000000000011        3.4977694434141346     
   5.6000000000000005        77.600000000000009        3.4995730040891990     
   5.6000000000000005        78.400000000000006        3.5036786866680032     
   5.6000000000000005        79.200000000000003        3.5044003648779380     
   5.6000000000000005        80.000000000000000        3.5047935475424783     
   5.6000000000000005        80.800000000000011        3.5110369635990755     
   5.6000000000000005        81.600000000000009        3.5075481392714267     
   5.6000000000000005        82.400000000000006        3.5037463992777007     
   5.6000000000000005        83.200000000000003        3.5043644657026096     
   5.6000000000000005        84.000000000000000        3.5069052403227334     
   5.6000000000000005        84.800000000000011        3.5129429644913355     
   5.6000000000000005        85.600000000000009        3.5016925662133369     
   5.6000000000000005        86.400000000000006        2.9421965503794620     
   5.6000000000000005        87.200000000000003        2.6167711222800647     
   5.6000000000000005        88.000000000000000        2.5161190775131423     
   5.6000000000000005        88.800000000000011        2.5033153103111649     
   5.6000000000000005        89.600000000000009        2.5103793230415588     
   5.6000000000000005        90.400000000000006        2.5178744630640089     
   5.6000000000000005        91.200000000000003        2.5147036724977765     
   5.6000000000000005        92.000000000000000        2.5059772510939498     
   5.6000000000000005        92.800000000000011        2.5283330827007315     
   5.6000000000000005        93.600000000000009        2.5612639639500805     
   5.6000000000000005        94.400000000000006        2.5994819002349279     
   5.6000000000000005        95.200000000000003        2.6410149470150270     
   5.6000000000000005        96.000000000000000        2.6830338520165657     
   5.6000000000000005        96.800000000000011        2.7195907113407083     
   5.6000000000000005        97.600000000000009        2.7552443716180104     
   5.6000000000000005        98.400000000000006        2.7874943686418994     
   5.6000000000000005        99.200000000000003        2.8179562163251037     
   5.6000000000000005        100.00000000000000        2.8470788712771578     
   5.6000000000000005        100.80000000000001        2.8721544944936750     
   5.6000000000000005        101.60000000000001        2.8940459494885711     
   5.6000000000000005        102.40000000000001        2.9116449192210845     

   6.4000000000000004       0.80000000000000004        2.9004041751250949     
   6.4000000000000004        1.6000000000000001        2.9183983548644004     
   6.4000000000000004        2.4000000000000004        2.9290892374011452     
   6.4000000000000004        3.2000000000000002        2.9331643376066565     
   6.4000000000000004        4.0000000000000000        2.9327244065305687     
   6.4000000000000004        4.8000000000000007        2.9276859260364834     
   6.4000000000000004        5.6000000000000005        2.9224636135025035     
   6.4000000000000004        6.4000000000000004        2.9161541571243039     
   6.4000000000000004        7.2000000000000002        2.9128654428242537     
   6.4000000000000004        8.0000000000000000        2.9093807861520427     
   6.4000000000000004        8.8000000000000007        2.9138779648749846     
   6.4000000000000004        9.6000000000000014        2.9181995383401316     
   6.4000000000000004        10.400000000000000        2.9249272910193529     
   6.4000000000000004        11.200000000000001        2.9321711652801214     
   6.4000000000000004        12.000000000000000        2.9378011831183697     
   6.4000000000000004        12.800000000000001        2.9439644086973971     
   6.4000000000000004        13.600000000000001        2.9443263059008027     
   6.4000000000000004        14.400000000000000        2.9438420450648870     
   6.4000000000000004        15.200000000000001        2.9396253902340126     
   6.4000000000000004        16.000000000000000        2.9321141447060701     
   6.4000000000000004        16.800000000000001        2.9203973503695115     
   6.4000000000000004        17.600000000000001        2.9100531742726079     
   6.4000000000000004        18.400000000000002        2.8956418099064019     
   6.4000000000000004        19.200000000000003        2.8808883930649549     
   6.4000000000000004        20.000000000000000        2.8679289910018579     
   6.4000000000000004        20.800000000000001        2.8581031521246238     
   6.4000000000000004        21.600000000000001        2.8526368039083030     
   6.4000000000000004        22.400000000000002        2.8520975263584512     
   6.4000000000000004        23.200000000000003        2.8530366136615104     
   6.4000000000000004        24.000000000000000        2.8497663398930313     
   6.4000000000000004        24.800000000000001        2.8293895701403624     
   6.4000000000000004        25.600000000000001        2.7830203505684881     
   6.4000000000000004        26.400000000000002        2.7139904967070740     
   6.4000000000000004        27.200000000000003        2.6320063407257757     
   6.4000000000000004        28.000000000000000        2.5755537663038632     
   6.4000000000000004        28.800000000000001        2.6123133046333775     
   6.4000000000000004        29.600000000000001        2.8419120035048202     
   6.4000000000000004        30.400000000000002        3.5038257822771453     
   6.4000000000000004        31.200000000000003        3.5093621635479275     
   6.4000000000000004        32.000000000000000        3.5029636405849272     
   6.4000000000000004        32.800000000000004        3.5012492116242062     
   6.4000000000000004        33.600000000000001        3.5159759615288695     
   6.4000000000000004        34.399999999999999        3.5061858885662693     
   6.4000000000000004        35.200000000000003        2.8828067683623013     
   6.4000000000000004        36.000000000000000        2.5502498327300769     
   6.4000000000000004        36.800000000000004        2.5208484740673853     
   6.4000000000000004        37.600000000000001        2.5022697280349733     
   6.4000000000000004        38.400000000000006        2.5056215798283530     
   6.4000000000000004        39.200000000000003        2.5074661270403351     
   6.4000000000000004        40.000000000000000        2.5076061169431729     
   6.4000000000000004        40.800000000000004        2.5013032016386414     
   6.4000000000000004        41.600000000000001        2.5141492237277361     
   6.4000000000000004        42.400000000000006        2.8281393963272343     
   6.4000000000000004        43.200000000000003        3.5073086879168733     
   6.4000000000000004        44.000000000000000        3.5004894533851765     
   6.4000000000000004        44.800000000000004        3.5055282355587902     
   6.4000000000000004        45.600000000000001        3.5045795117361052     
   6.4000000000000004        46.400000000000006        3.5055582539223558     
   6.4000000000000004        47.200000000000003        3.5056198787256512     
   6.4000000000000004        48.000000000000000        3.5039329584435062     
   6.4000000000000004        48.800000000000004        3.5015083140710797     
   6.4000000000000004        49.600000000000001        3.5037983621692619     
   6.4000000000000004        50.400000000000006        3.5155665413604500     
   6.4000000000000004        51.200000000000003        3.5073785467878427     
   6.4000000000000004        52.000000000000000        3.5051876534667801     
   6.4000000000000004        52.800000000000004        3.5113142337242311     
   6.4000000000000004        53.600000000000001        3.4986778814756767     
   6.4000000000000004        54.400000000000006        3.5099508022102808     
   6.4000000000000004        55.200000000000003        3.5145079064656271     
   6.4000000000000004        56.000000000000000        3.5071189446757405     
   6.4000000000000004        56.800000000000004        3.5058913877938682     
   6.4000000000000004        57.600000000000001        3.5037434224408250     
   6.4000000000000004        58.400000000000006        3.5005685823044810     
   6.4000000000000004        59.200000000000003        3.5026397884705700     
   6.4000000000000004        60.000000000000000        2.9366424317441728     
   6.4000000000000004        60.800000000000004        2.6084823612165180     
   6.4000000000000004        61.600000000000001        2.5164315593326938     
   6.4000000000000004        62.400000000000006        2.5040691820448413     
   6.4000000000000004        63.200000000000003        2.5122233809004628     
   6.4000000000000004        64.000000000000000        2.5179915335544663     
   6.4000000000000004        64.799999999999997        2.5028224200084015     
   6.4000000000000004        65.600000000000009        2.5076587986375452     
   6.4000000000000004        66.400000000000006        2.5088003616706414     
   6.4000000000000004        67.200000000000003        2.5052776881284800     
   6.4000000000000004        68.000000000000000        2.5041165596364761     
   6.4000000000000004        68.799999999999997        2.5016604725571621     
   6.4000000000000004        69.600000000000009        2.5191095332627422     
   6.4000000000000004        70.400000000000006        2.5526931720422996     
   6.4000000000000004        71.200000000000003        2.8695873170773356     
   6.4000000000000004        72.000000000000000        3.4948824248683765     
   6.4000000000000004        72.799999999999997        3.5103650641999424     
   6.4000000000000004        73.600000000000009        3.5117750182634677     
   6.4000000000000004        74.400000000000006        3.5135726641367322     
   6.4000000000000004        75.200000000000003        3.4986013542066821     
   6.4000000000000004        76.000000000000000        3.5171262676177832     
   6.4000000000000004        76.800000000000011        3.5132054140673858     
   6.4000000000000004        77.600000000000009        3.5143520422484347     
   6.4000000000000004        78.400000000000006        3.5007090338249269     
   6.4000000000000004        79.200000000000003        3.5057842022684271     
   6.4000000000000004        80.000000000000000        3.5053603242120004     
   6.4000000000000004        80.800000000000011        3.5107154254567945     
   6.4000000000000004        81.600000000000009        3.5067285923883582     
   6.4000000000000004        82.400000000000006        3.5059525466259251     
   6.4000000000000004        83.200000000000003        3.5049943676569755     
   6.4000000000000004        84.000000000000000        3.5066747468458068     
   6.4000000000000004        84.800000000000011        3.5175875237743992     
   6.4000000000000004        85.600000000000009        3.4995133780094512     
   6.4000000000000004        86.400000000000006        2.9483087815181870     
   6.4000000000000004        87.200000000000003        2.6221636451608390     
   6.4000000000000004        88.000000000000000        2.5167435623777532     
   6.4000000000000004        88.800000000000011        2.5028469464462288     
   6.4000000000000004        89.600000000000009        2.5094421669628377     
   6.4000000000000004        90.400000000000006        2.5127069379257607     
   6.4000000000000004        91.200000000000003        2.5111736848082349     
   6.4000000000000004        92.000000000000000        2.5034930157168800     
   6.4000000000000004        92.800000000000011        2.5065731203009252     
   6.4000000000000004        93.600000000000009        2.5154692538318359     
   6.4000000000000004        94.400000000000006        2.5358286969083239     
   6.4000000000000004        95.200000000000003        2.5651463425464494     
   6.4000000000000004        96.000000000000000        2.5970878111409275     
   6.4000000000000004        96.800000000000011        2.6315880209278428     
   6.4000000000000004        97.600000000000009        2.6676573292725685     
   6.4000000000000004        98.400000000000006        2.7038985888326410     
   6.4000000000000004        99.200000000000003        2.7404043317952840     
   6.4000000000000004        100.00000000000000        2.7770872289000286     
   6.4000000000000004        100.80000000000001        2.8125448714683974     
   6.4000000000000004        101.60000000000001        2.8462549279151008     
   6.4000000000000004        102.40000000000001        2.8761033658663195     

   7.2000000000000002       0.80000000000000004        2.8616625474882369     
   7.2000000000000002        1.6000000000000001        2.8911825617226938     
   7.2000000000000002        2.4000000000000004        2.9146442508059534     
   7.2000000000000002        3.2000000000000002        2.9284881721412930     
   7.2000000000000002        4.0000000000000000        2.9339080641657769     
   7.2000000000000002        4.8000000000000007        2.9324161176216994     
   7.2000000000000002        5.6000000000000005        2.9274099325541503     
   7.2000000000000002        6.4000000000000004        2.9215495034891057     
   7.2000000000000002        7.2000000000000002        2.9164708707519478     
   7.2000000000000002        8.0000000000000000        2.9127707726841305     
   7.2000000000000002        8.8000000000000007        2.9104266634356666     
   7.2000000000000002        9.6000000000000014        2.9140918990514049     
   7.2000000000000002        10.400000000000000        2.9192439651467339     
   7.2000000000000002        11.200000000000001        2.9248583333995444     
   7.2000000000000002        12.000000000000000        2.9330512180624004     
   7.2000000000000002        12.800000000000001        2.9375507357813260     
   7.2000000000000002        13.600000000000001        2.9417877117122107     
   7.2000000000000002        14.400000000000000        2.9452379076588975     
   7.2000000000000002        15.200000000000001        2.9461718112810718     
   7.2000000000000002        16.000000000000000        2.9446310883407172     
   7.2000000000000002        16.800000000000001        2.9406023292799279     
   7.2000000000000002        17.600000000000001        2.9348532515846215     
   7.2000000000000002        18.400000000000002        2.9269400522824540     
   7.2000000000000002        19.200000000000003        2.9186576442646186     
   7.2000000000000002        20.000000000000000        2.9116921424335525     
   7.2000000000000002        20.800000000000001        2.9058189669588526     
   7.2000000000000002        21.600000000000001        2.9037752293395478     
   7.2000000000000002        22.400000000000002        2.9081566425360608     
   7.2000000000000002        23.200000000000003        2.9148465213022470     
   7.2000000000000002        24.000000000000000        2.9132577435943383     
   7.2000000000000002        24.800000000000001        2.8959176019848734     
   7.2000000000000002        25.600000000000001        2.8512344804603416     
   7.2000000000000002        26.400000000000002        2.7786300705658329     
   7.2000000000000002        27.200000000000003        2.6853184177850333     
   7.2000000000000002        28.000000000000000        2.6145733264778750     
   7.2000000000000002        28.800000000000001        2.6814026753825351     
   7.2000000000000002        29.600000000000001        2.9581631961853598     
   7.2000000000000002        30.400000000000002        3.5027043731924112     
   7.2000000000000002        31.200000000000003        3.5130539517407833     
   7.2000000000000002        32.000000000000000        3.5134647055373374     
   7.2000000000000002        32.800000000000004        3.5033782613878768     
   7.2000000000000002        33.600000000000001        3.5163245978265811     
   7.2000000000000002        34.399999999999999        3.5001891149919699     
   7.2000000000000002        35.200000000000003        2.8855814577329815     
   7.2000000000000002        36.000000000000000        2.5529172716292328     
   7.2000000000000002        36.800000000000004        2.5194158095432595     
   7.2000000000000002        37.600000000000001        2.5014611847579880     
   7.2000000000000002        38.400000000000006        2.5048659808945883     
   7.2000000000000002        39.200000000000003        2.5060488987654295     
   7.2000000000000002        40.000000000000000        2.5062762625128392     
   7.2000000000000002        40.800000000000004        2.5014865078273485     
   7.2000000000000002        41.600000000000001        2.5219593415183614     
   7.2000000000000002        42.400000000000006        2.8441585617649547     
   7.2000000000000002        43.200000000000003        3.5169528103189456     
   7.2000000000000002        44.000000000000000        3.5057765750886394     
   7.2000000000000002        44.800000000000004        3.5054512955680170     
   7.2000000000000002        45.600000000000001        3.5050501650161996     
   7.2000000000000002        46.400000000000006        3.5064510294609135     
   7.2000000000000002        47.200000000000003        3.5066502525402612     
   7.2000000000000002        48.000000000000000        3.5046192110699987     
   7.2000000000000002        48.800000000000004        3.5165762305350019     
   7.2000000000000002        49.600000000000001        3.5046939405460753     
   7.2000000000000002        50.400000000000006        3.4977661160564115     
   7.2000000000000002        51.200000000000003        3.5152156338523568     
   7.2000000000000002        52.000000000000000        3.5102129329096594     
   7.2000000000000002        52.800000000000004        3.5191231813374144     
   7.2000000000000002        53.600000000000001        3.5013200767667825     
   7.2000000000000002        54.400000000000006        3.5107529409985743     
   7.2000000000000002        55.200000000000003        3.5144156969497335     
   7.2000000000000002        56.000000000000000        3.5066972443231275     
   7.2000000000000002        56.800000000000004        3.5063318729450579     
   7.2000000000000002        57.600000000000001        3.5062935744035708     
   7.2000000000000002        58.400000000000006        3.5059903483318253     
   7.2000000000000002        59.200000000000003        3.5017210721864966     
   7.2000000000000002        60.000000000000000        2.9473180260685528     
   7.2000000000000002        60.800000000000004        2.6172821386172980     
   7.2000000000000002        61.600000000000001        2.5219891403254100     
   7.2000000000000002        62.400000000000006        2.5005971739150015     
   7.2000000000000002        63.200000000000003        2.5159798578661969     
   7.2000000000000002        64.000000000000000        2.5203275688049493     
   7.2000000000000002        64.799999999999997        2.5039192020647896     
   7.2000000000000002        65.600000000000009        2.5121000808584539     
   7.2000000000000002        66.400000000000006        2.5042667975646542     
   7.2000000000000002        67.200000000000003        2.5154037773572178     
   7.2000000000000002        68.000000000000000        2.5107744141777166     
   7.2000000000000002        68.799999999999997        2.5003539809744226     
   7.2000000000000002        69.600000000000009        2.5046543532452157     
   7.2000000000000002        70.400000000000006        2.5793823366697750     
   7.2000000000000002        71.200000000000003        2.8982180950826582     
   7.2000000000000002        72.000000000000000        3.5180815297461754     
   7.2000000000000002        72.799999999999997        3.5137493580829671     
   7.2000000000000002        73.600000000000009        3.4977027448450340     
   7.2000000000000002        74.400000000000006        3.5024048879139107     
   7.2000000000000002        75.200000000000003        3.4996207342480501     
   7.2000000000000002        76.000000000000000        3.5129338764349236     
   7.2000000000000002        76.800000000000011        3.5056643722482028     
   7.2000000000000002        77.600000000000009        3.5088291621495267     
   7.2000000000000002        78.400000000000006        3.5005579212707785     
   7.2000000000000002        79.200000000000003        3.5051679809607093     
   7.2000000000000002        80.000000000000000        3.5050556865896629     
   7.2000000000000002        80.800000000000011        3.5122650572598770     
   7.2000000000000002        81.600000000000009        3.5072181927446509     
   7.2000000000000002        82.400000000000006        3.5065013120077007     
   7.2000000000000002        83.200000000000003        3.5054158739472046     
   7.2000000000000002        84.000000000000000        3.5062722983272843     
   7.2000000000000002        84.800000000000011        3.5142445448069100     
   7.2000000000000002        85.600000000000009        3.5008388453576234     
   7.2000000000000002        86.400000000000006        2.9433810184094131     
   7.2000000000000002        87.200000000000003        2.6184882126351399     
   7.2000000000000002        88.000000000000000        2.5130872323939473     
   7.2000000000000002        88.800000000000011        2.5018148270550600     
   7.2000000000000002        89.600000000000009        2.5059534183999044     
   7.2000000000000002        90.400000000000006        2.5101627657492021     
   7.2000000000000002        91.200000000000003        2.5180138019619500     
   7.2000000000000002        92.000000000000000        2.5183720332536628     
   7.2000000000000002        92.800000000000011        2.5079454259128373     
   7.2000000000000002        93.600000000000009        2.5090884165469922     
   7.2000000000000002        94.400000000000006        2.5153805223870207     
   7.2000000000000002        95.200000000000003        2.5157878334176709     
   7.2000000000000002        96.000000000000000        2.5333232632901366     
   7.2000000000000002        96.800000000000011        2.5557394833662794     
   7.2000000000000002        97.600000000000009        2.5832211834214349     
   7.2000000000000002        98.400000000000006        2.6191536562600368     
   7.2000000000000002        99.200000000000003        2.6533338920733098     
   7.2000000000000002        100.00000000000000        2.6947902630245992     
   7.2000000000000002        100.80000000000001        2.7374160703191519     
   7.2000000000000002        101.60000000000001        2.7810450085334142     
   7.2000000000000002        102.40000000000001        2.8235206314318959     

   8.0000000000000000       0.80000000000000004        2.8095611381470160     
   8.0000000000000000        1.6000000000000001        2.8541856446643292     
   8.0000000000000000        2.4000000000000004        2.8892466915564872     
   8.0000000000000000        3.2000000000000002        2.9153348682601643     
   8.0000000000000000        4.0000000000000000        2.9295695540902140     
   8.0000000000000000        4.8000000000000007        2.9340862084217512     
   8.0000000000000000        5.6000000000000005        2.9323930898056636     
   8.0000000000000000        6.4000000000000004        2.9268957568035399     
   8.0000000000000000        7.2000000000000002        2.9211720704292592     
   8.0000000000000000        8.0000000000000000        2.9152007301329022     
   8.0000000000000000        8.8000000000000007        2.9118892216667214     
   8.0000000000000000        9.6000000000000014        2.9107762137912419     
   8.0000000000000000        10.400000000000000        2.9139338608053116     
   8.0000000000000000        11.200000000000001        2.9181939869651439     
   8.0000000000000000        12.000000000000000        2.9237798910513071     
   8.0000000000000000        12.800000000000001        2.9294969411421974     
   8.0000000000000000        13.600000000000001        2.9345564993118307     
   8.0000000000000000        14.400000000000000        2.9387837716465675     
   8.0000000000000000        15.200000000000001        2.9410978964457732     
   8.0000000000000000        16.000000000000000        2.9419910264937323     
   8.0000000000000000        16.800000000000001        2.9409586636331113     
   8.0000000000000000        17.600000000000001        2.9382020047275286     
   8.0000000000000000        18.400000000000002        2.9346572850509749     
   8.0000000000000000        19.200000000000003        2.9326197141002845     
   8.0000000000000000        20.000000000000000        2.9274961869405796     
   8.0000000000000000        20.800000000000001        2.9259495603581875     
   8.0000000000000000        21.600000000000001        2.9278238542867632     
   8.0000000000000000        22.400000000000002        2.9338641136304728     
   8.0000000000000000        23.200000000000003        2.9422749553966043     
   8.0000000000000000        24.000000000000000        2.9454780765257058     
   8.0000000000000000        24.800000000000001        2.9331453913903145     
   8.0000000000000000        25.600000000000001        2.8933555855176376     
   8.0000000000000000        26.400000000000002        2.8222382774422643     
   8.0000000000000000        27.200000000000003        2.7254193590098490     
   8.0000000000000000        28.000000000000000        2.6412283373479379     
   8.0000000000000000        28.800000000000001        2.7007094183958924     
   8.0000000000000000        29.600000000000001        3.5093760493668484     
   8.0000000000000000        30.400000000000002        3.5065553316408122     
   8.0000000000000000        31.200000000000003        3.4979928457028060     
   8.0000000000000000        32.000000000000000        3.5167224561388997     
   8.0000000000000000        32.800000000000004        3.5108058241636613     
   8.0000000000000000        33.600000000000001        3.5052953136977849     
   8.0000000000000000        34.399999999999999        3.5105671439425192     
   8.0000000000000000        35.200000000000003        2.8763730358608322     
   8.0000000000000000        36.000000000000000        2.5465852368078763     
   8.0000000000000000        36.800000000000004        2.5130557186536611     
   8.0000000000000000        37.600000000000001        2.5020905448033135     
   8.0000000000000000        38.400000000000006        2.5044349573852296     
   8.0000000000000000        39.200000000000003        2.5054025704053631     
   8.0000000000000000        40.000000000000000        2.5037456049874800     
   8.0000000000000000        40.800000000000004        2.5013667038815366     
   8.0000000000000000        41.600000000000001        2.5262804462127764     
   8.0000000000000000        42.400000000000006        2.8529784780058374     
   8.0000000000000000        43.200000000000003        3.4924106329551043     
   8.0000000000000000        44.000000000000000        3.5117252250970679     
   8.0000000000000000        44.800000000000004        3.5080642577645884     
   8.0000000000000000        45.600000000000001        3.5112175208025342     
   8.0000000000000000        46.400000000000006        3.5142731274626935     
   8.0000000000000000        47.200000000000003        3.5138217139890537     
   8.0000000000000000        48.000000000000000        3.5089044281416970     
   8.0000000000000000        48.800000000000004        3.5153733726297323     
   8.0000000000000000        49.600000000000001        3.5046086662101752     
   8.0000000000000000        50.400000000000006        3.5035336592184807     
   8.0000000000000000        51.200000000000003        3.5009925795923511     
   8.0000000000000000        52.000000000000000        3.5000426519994012     
   8.0000000000000000        52.800000000000004        3.5058106592193026     
   8.0000000000000000        53.600000000000001        3.5106233047846924     
   8.0000000000000000        54.400000000000006        3.5170996748185592     
   8.0000000000000000        55.200000000000003        3.5017156595203081     
   8.0000000000000000        56.000000000000000        3.5123262123777117     
   8.0000000000000000        56.800000000000004        3.5073440112579291     
   8.0000000000000000        57.600000000000001        3.5057509340758828     
   8.0000000000000000        58.400000000000006        3.5066681298307270     
   8.0000000000000000        59.200000000000003        3.5102154102161816     
   8.0000000000000000        60.000000000000000        2.9497183585714488     
   8.0000000000000000        60.800000000000004        2.6241033106047738     
   8.0000000000000000        61.600000000000001        2.5143615718133212     
   8.0000000000000000        62.400000000000006        2.5010902108741058     
   8.0000000000000000        63.200000000000003        2.5040756757714151     
   8.0000000000000000        64.000000000000000        2.5223166248320128     
   8.0000000000000000        64.799999999999997        2.5003617395228073     
   8.0000000000000000        65.600000000000009        2.5071264113057596     
   8.0000000000000000        66.400000000000006        2.5054548806670107     
   8.0000000000000000        67.200000000000003        2.5121474157738017     
   8.0000000000000000        68.000000000000000        2.5062359292039016     
   8.0000000000000000        68.799999999999997        2.5004553692851563     
   8.0000000000000000        69.600000000000009        2.5085112542654144     
   8.0000000000000000        70.400000000000006        2.5929691129483570     
   8.0000000000000000        71.200000000000003        2.9152857288807277     
   8.0000000000000000        72.000000000000000        3.5068939202194498     
   8.0000000000000000        72.799999999999997        3.4972960549007173     
   8.0000000000000000        73.600000000000009        3.5209456727435371     
   8.0000000000000000        74.400000000000006        3.5090122907688985     
   8.0000000000000000        75.200000000000003        3.5030300453957728     
   8.0000000000000000        76.000000000000000        3.5123384434776570     
   8.0000000000000000        76.800000000000011        3.5053501910171891     
   8.0000000000000000        77.600000000000009        3.5063491971443943     
   8.0000000000000000        78.400000000000006        3.5042823305275164     
   8.0000000000000000        79.200000000000003        3.5076267156853786     
   8.0000000000000000        80.000000000000000        3.5059808073027794     
   8.0000000000000000        80.800000000000011        3.5119633587216690     
   8.0000000000000000        81.600000000000009        3.5079516218309461     
   8.0000000000000000        82.400000000000006        3.5047768838736015     
   8.0000000000000000        83.200000000000003        3.5073373547421545     
   8.0000000000000000        84.000000000000000        3.5043392202117327     
   8.0000000000000000        84.800000000000011        3.5117986351610071     
   8.0000000000000000        85.600000000000009        3.5130599070235102     
   8.0000000000000000        86.400000000000006        2.9350412871775324     
   8.0000000000000000        87.200000000000003        2.6112297081018920     
   8.0000000000000000        88.000000000000000        2.5085392705882548     
   8.0000000000000000        88.800000000000011        2.4959166693310402     
   8.0000000000000000        89.600000000000009        2.5031813514555443     
   8.0000000000000000        90.400000000000006        2.5071065112255750     
   8.0000000000000000        91.200000000000003        2.5121457872516695     
   8.0000000000000000        92.000000000000000        2.5054956867336604     
   8.0000000000000000        92.800000000000011        2.5116421333418186     
   8.0000000000000000        93.600000000000009        2.5053683197372876     
   8.0000000000000000        94.400000000000006        2.5051591378365545     
   8.0000000000000000        95.200000000000003        2.5105747766828252     
   8.0000000000000000        96.000000000000000        2.5151566377702013     
   8.0000000000000000        96.800000000000011        2.5205251340711823     
   8.0000000000000000        97.600000000000009        2.5220641028787623     
   8.0000000000000000        98.400000000000006        2.5464860954374200     
   8.0000000000000000        99.200000000000003        2.5710153010312968     
   8.0000000000000000        100.00000000000000        2.6095799878966015     
   8.0000000000000000        100.80000000000001        2.6544205982048323     
   8.0000000000000000        101.60000000000001        2.7043730439287921     
   8.0000000000000000        102.40000000000001        2.7566331505666453     

   8.8000000000000007       0.80000000000000004        2.7434885000020985     
   8.8000000000000007        1.6000000000000001        2.8034744884481957     
   8.8000000000000007        2.4000000000000004        2.8540646384842554     
   8.8000000000000007        3.2000000000000002        2.8934871965900233     
   8.8000000000000007        4.0000000000000000        2.9189975867022389     
   8.8000000000000007        4.8000000000000007        2.9318321467938877     
   8.8000000000000007        5.6000000000000005        2.9358984643053110     
   8.8000000000000007        6.4000000000000004        2.9332770499807124     
   8.8000000000000007        7.2000000000000002        2.9255195771846418     
   8.8000000000000007        8.0000000000000000        2.9188458842730665     
   8.8000000000000007        8.8000000000000007        2.9135486574739340     
   8.8000000000000007        9.6000000000000014        2.9105324992794559     
   8.8000000000000007        10.400000000000000        2.9103903257615116     
   8.8000000000000007        11.200000000000001        2.9109651826494845     
   8.8000000000000007        12.000000000000000        2.9155586347119415     
   8.8000000000000007        12.800000000000001        2.9194770540792283     
   8.8000000000000007        13.600000000000001        2.9223877579238438     
   8.8000000000000007        14.400000000000000        2.9278169481262077     
   8.8000000000000007        15.200000000000001        2.9288637636558152     
   8.8000000000000007        16.000000000000000        2.9309274531910425     
   8.8000000000000007        16.800000000000001        2.9293612308571531     
   8.8000000000000007        17.600000000000001        2.9285128800518230     
   8.8000000000000007        18.400000000000002        2.9254601652032726     
   8.8000000000000007        19.200000000000003        2.9239746467033441     
   8.8000000000000007        20.000000000000000        2.9208627473511681     
   8.8000000000000007        20.800000000000001        2.9226834730003635     
   8.8000000000000007        21.600000000000001        2.9270208681620407     
   8.8000000000000007        22.400000000000002        2.9339491847939732     
   8.8000000000000007        23.200000000000003        2.9439051570618493     
   8.8000000000000007        24.000000000000000        2.9508832090237838     
   8.8000000000000007        24.800000000000001        2.9447555295488499     
   8.8000000000000007        25.600000000000001        2.9137026487339375     
   8.8000000000000007        26.400000000000002        2.8463898255255020     
   8.8000000000000007        27.200000000000003        2.7566256394245263     
   8.8000000000000007        28.000000000000000        2.6628952637945611     
   8.8000000000000007        28.800000000000001        2.6547293622634824     
   8.8000000000000007        29.600000000000001        3.5043816444254303     
   8.8000000000000007        30.400000000000002        3.5142908695846451     
   8.8000000000000007        31.200000000000003        3.5011067906474991     
   8.8000000000000007        32.000000000000000        3.4937712369286964     
   8.8000000000000007        32.800000000000004        3.5118168371497194     
   8.8000000000000007        33.600000000000001        3.5030387108477958     
   8.8000000000000007        34.399999999999999        3.5157286897390132     
   8.8000000000000007        35.200000000000003        2.8523732166956344     
   8.8000000000000007        36.000000000000000        2.5314701387808887     
   8.8000000000000007        36.800000000000004        2.5112541987508186     
   8.8000000000000007        37.600000000000001        2.5035436539217804     
   8.8000000000000007        38.400000000000006        2.5049129005609676     
   8.8000000000000007        39.200000000000003        2.5058953355169389     
   8.8000000000000007        40.000000000000000        2.5024774693832001     
   8.8000000000000007        40.800000000000004        2.5042914405066727     
   8.8000000000000007        41.600000000000001        2.5313334223890904     
   8.8000000000000007        42.400000000000006        2.8591621994417995     
   8.8000000000000007        43.200000000000003        3.5016892520774228     
   8.8000000000000007        44.000000000000000        3.5169251170772364     
   8.8000000000000007        44.800000000000004        3.5156717317030419     
   8.8000000000000007        45.600000000000001        3.4963978077734028     
   8.8000000000000007        46.400000000000006        3.4995901404996155     
   8.8000000000000007        47.200000000000003        3.4988387750138705     
   8.8000000000000007        48.000000000000000        3.5015630494545449     
   8.8000000000000007        48.800000000000004        3.5128947051818469     
   8.8000000000000007        49.600000000000001        3.5059002975027007     
   8.8000000000000007        50.400000000000006        3.5041718011104392     
   8.8000000000000007        51.200000000000003        3.5074418887695415     
   8.8000000000000007        52.000000000000000        3.5131363498570671     
   8.8000000000000007        52.800000000000004        3.5039499508838725     
   8.8000000000000007        53.600000000000001        3.5047199621731653     
   8.8000000000000007        54.400000000000006        3.5122169463232034     
   8.8000000000000007        55.200000000000003        3.5017905253009038     
   8.8000000000000007        56.000000000000000        3.5065066309615314     
   8.8000000000000007        56.800000000000004        3.5127453061389216     
   8.8000000000000007        57.600000000000001        3.5076943535493776     
   8.8000000000000007        58.400000000000006        3.5060166755804172     
   8.8000000000000007        59.200000000000003        3.5063570907277910     
   8.8000000000000007        60.000000000000000        2.9498203978122977     
   8.8000000000000007        60.800000000000004        2.6230542755118273     
   8.8000000000000007        61.600000000000001        2.5129368816720277     
   8.8000000000000007        62.400000000000006        2.5111983702995966     
   8.8000000000000007        63.200000000000003        2.5149342941463408     
   8.8000000000000007        64.000000000000000        2.5053207058800782     
   8.8000000000000007        64.799999999999997        2.5080712805683736     
   8.8000000000000007        65.600000000000009        2.5112897070297424     
   8.8000000000000007        66.400000000000006        2.5196864560753256     
   8.8000000000000007        67.200000000000003        2.5157468826210492     
   8.8000000000000007        68.000000000000000        2.5109350992666628     
   8.8000000000000007        68.799999999999997        2.5060855439374112     
   8.8000000000000007        69.600000000000009        2.5088642965984747     
   8.8000000000000007        70.400000000000006        2.5960306782903433     
   8.8000000000000007        71.200000000000003        2.9233888209865566     
   8.8000000000000007        72.000000000000000        3.4982925313025266     
   8.8000000000000007        72.799999999999997        3.5102759444803904     
   8.8000000000000007        73.600000000000009        3.5062679545995215     
   8.8000000000000007        74.400000000000006        3.5039870767361085     
   8.8000000000000007        75.200000000000003        3.5017016771767802     
   8.8000000000000007        76.000000000000000        3.5185707245433924     
   8.8000000000000007        76.800000000000011        3.5090303263336105     
   8.8000000000000007        77.600000000000009        3.5070587001727156     
   8.8000000000000007        78.400000000000006        3.5083030145417538     
   8.8000000000000007        79.200000000000003        3.5098039653325497     
   8.8000000000000007        80.000000000000000        3.5097680220935268     
   8.8000000000000007        80.800000000000011        3.5111119141069556     
   8.8000000000000007        81.600000000000009        3.5061249550306517     
   8.8000000000000007        82.400000000000006        3.5029532819836096     
   8.8000000000000007        83.200000000000003        3.5043860910931341     
   8.8000000000000007        84.000000000000000        3.5060791944993817     
   8.8000000000000007        84.800000000000011        3.5162262316459798     
   8.8000000000000007        85.600000000000009        3.4991739462464246     
   8.8000000000000007        86.400000000000006        2.9245549775987620     
   8.8000000000000007        87.200000000000003        2.5988058028345904     
   8.8000000000000007        88.000000000000000        2.5014752876001980     
   8.8000000000000007        88.800000000000011        2.5192435664587718     
   8.8000000000000007        89.600000000000009        2.4928647018840708     
   8.8000000000000007        90.400000000000006        2.5043110130659332     
   8.8000000000000007        91.200000000000003        2.5107696536220545     
   8.8000000000000007        92.000000000000000        2.5161677235611140     
   8.8000000000000007        92.800000000000011        2.5055828742183373     
   8.8000000000000007        93.600000000000009        2.5107314868822215     
   8.8000000000000007        94.400000000000006        2.5070179608606686     
   8.8000000000000007        95.200000000000003        2.5070093503897350     
   8.8000000000000007        96.000000000000000        2.5049184118634442     
   8.8000000000000007        96.800000000000011        2.5044481587561442     
   8.8000000000000007        97.600000000000009        2.5087540472100884     
   8.8000000000000007        98.400000000000006        2.5188254703890736     
   8.8000000000000007        99.200000000000003        2.5176227583953419     
   8.8000000000000007        100.00000000000000        2.5403600753798865     
   8.8000000000000007        100.80000000000001        2.5755470988613007     
   8.8000000000000007        101.60000000000001        2.6242428715588755     
   8.8000000000000007        102.40000000000001        2.6814154229763822     

   9.6000000000000014       0.80000000000000004        2.6731616926646580     
   9.6000000000000014        1.6000000000000001        2.7438116268951624     
   9.6000000000000014        2.4000000000000004        2.8094056424888483     
   9.6000000000000014        3.2000000000000002        2.8626551883841898     
   9.6000000000000014        4.0000000000000000        2.9015725530739132     
   9.6000000000000014        4.8000000000000007        2.9251924598244625     
   9.6000000000000014        5.6000000000000005        2.9365155273708616     
   9.6000000000000014        6.4000000000000004        2.9363037312230156     
   9.6000000000000014        7.2000000000000002        2.9329352810441707     
   9.6000000000000014        8.0000000000000000        2.9257047335216697     
   9.6000000000000014        8.8000000000000007        2.9173536778752749     
   9.6000000000000014        9.6000000000000014        2.9119587637688311     
   9.6000000000000014        10.400000000000000        2.9081884193926477     
   9.6000000000000014        11.200000000000001        2.9071236173153361     
   9.6000000000000014        12.000000000000000        2.9075767714330487     
   9.6000000000000014        12.800000000000001        2.9096997493192496     
   9.6000000000000014        13.600000000000001        2.9115993931958579     
   9.6000000000000014        14.400000000000000        2.9129013586939978     
   9.6000000000000014        15.200000000000001        2.9107184978390985     
   9.6000000000000014        16.000000000000000        2.9114567160035154     
   9.6000000000000014        16.800000000000001        2.9097609604189967     
   9.6000000000000014        17.600000000000001        2.9076578801963215     
   9.6000000000000014        18.400000000000002        2.9053292238569441     
   9.6000000000000014        19.200000000000003        2.9044802936143714     
   9.6000000000000014        20.000000000000000        2.9025565960629045     
   9.6000000000000014        20.800000000000001        2.9040074260176598     
   9.6000000000000014        21.600000000000001        2.9073008778508775     
   9.6000000000000014        22.400000000000002        2.9156453057232410     
   9.6000000000000014        23.200000000000003        2.9266208334595682     
   9.6000000000000014        24.000000000000000        2.9366779714203806     
   9.6000000000000014        24.800000000000001        2.9380011487953910     
   9.6000000000000014        25.600000000000001        2.9163022893621711     
   9.6000000000000014        26.400000000000002        2.8655718090641193     
   9.6000000000000014        27.200000000000003        2.7829263400213722     
   9.6000000000000014        28.000000000000000        2.6933718307573278     
   9.6000000000000014        28.800000000000001        2.6460421413276589     
   9.6000000000000014        29.600000000000001        2.7829761039816336     
   9.6000000000000014        30.400000000000002        3.4968485656329662     
   9.6000000000000014        31.200000000000003        3.5075963383926592     
   9.6000000000000014        32.000000000000000        3.5104613488111358     
   9.6000000000000014        32.800000000000004        3.5145190676774161     
   9.6000000000000014        33.600000000000001        3.4977201196747707     
   9.6000000000000014        34.399999999999999        3.5039463418602073     
   9.6000000000000014        35.200000000000003        2.7526629457814504     
   9.6000000000000014        36.000000000000000        2.5023914261739715     
   9.6000000000000014        36.800000000000004        2.5133934120406574     
   9.6000000000000014        37.600000000000001        2.5070543837560617     
   9.6000000000000014        38.400000000000006        2.5077131021777057     
   9.6000000000000014        39.200000000000003        2.5059691874015528     
   9.6000000000000014        40.000000000000000        2.5033335335568561     
   9.6000000000000014        40.800000000000004        2.5076056842362093     
   9.6000000000000014        41.600000000000001        2.5368306836686503     
   9.6000000000000014        42.400000000000006        2.8638691556555811     
   9.6000000000000014        43.200000000000003        3.5075476731018020     
   9.6000000000000014        44.000000000000000        3.4988527205861404     
   9.6000000000000014        44.800000000000004        3.5018900731644900     
   9.6000000000000014        45.600000000000001        3.5041857141552386     
   9.6000000000000014        46.400000000000006        3.5065202802709461     
   9.6000000000000014        47.200000000000003        3.5123914381174166     
   9.6000000000000014        48.000000000000000        3.5057761532584584     
   9.6000000000000014        48.800000000000004        3.5081416122703839     
   9.6000000000000014        49.600000000000001        3.5062421349221995     
   9.6000000000000014        50.400000000000006        3.5073653932727424     
   9.6000000000000014        51.200000000000003        3.5162972321340136     
   9.6000000000000014        52.000000000000000        3.5046582448177914     
   9.6000000000000014        52.800000000000004        3.5088470513937304     
   9.6000000000000014        53.600000000000001        3.5118848393327555     
   9.6000000000000014        54.400000000000006        3.5073241362173433     
   9.6000000000000014        55.200000000000003        3.5084724372814025     
   9.6000000000000014        56.000000000000000        3.5050079219288732     
   9.6000000000000014        56.800000000000004        3.5057802802350273     
   9.6000000000000014        57.600000000000001        3.5137860691083711     
   9.6000000000000014        58.400000000000006        3.5101752377625428     
   9.6000000000000014        59.200000000000003        3.5047427636956057     
   9.6000000000000014        60.000000000000000        2.9518259595186134     
   9.6000000000000014        60.800000000000004        2.6233128393836629     
   9.6000000000000014        61.600000000000001        2.5120782683675884     
   9.6000000000000014        62.400000000000006        2.5053578008853421     
   9.6000000000000014        63.200000000000003        2.5085676227315701     
   9.6000000000000014        64.000000000000000        2.5122747682014075     
   9.6000000000000014        64.799999999999997        2.5155063055226980     
   9.6000000000000014        65.600000000000009        2.5191069098423844     
   9.6000000000000014        66.400000000000006        2.5086837049255224     
   9.6000000000000014        67.200000000000003        2.5110371941507497     
   9.6000000000000014        68.000000000000000        2.5068545970772229     
   9.6000000000000014        68.799999999999997        2.5029053520593143     
   9.6000000000000014        69.600000000000009        2.5071687249073404     
   9.6000000000000014        70.400000000000006        2.5962136603546915     
   9.6000000000000014        71.200000000000003        2.9251298909186123     
   9.6000000000000014        72.000000000000000        3.5028353748910881     
   9.6000000000000014        72.799999999999997        3.5087943532461807     
   9.6000000000000014        73.600000000000009        3.5109628110112356     
   9.6000000000000014        74.400000000000006        3.5151696905560690     
   9.6000000000000014        75.200000000000003        3.5077503344295637     
   9.6000000000000014        76.000000000000000        3.5005809478596634     
   9.6000000000000014        76.800000000000011        3.5187430034525224     
   9.6000000000000014        77.600000000000009        3.5039500980214284     
   9.6000000000000014        78.400000000000006        3.5044229616021245     
   9.6000000000000014        79.200000000000003        3.5066114092657967     
   9.6000000000000014        80.000000000000000        3.5063467579904914     
   9.6000000000000014        80.800000000000011        3.5117475505864908     
   9.6000000000000014        81.600000000000009        3.5061685799653808     
   9.6000000000000014        82.400000000000006        3.5039754141495081     
   9.6000000000000014        83.200000000000003        3.5051935729467418     
   9.6000000000000014        84.000000000000000        3.5143088556630779     
   9.6000000000000014        84.800000000000011        3.4961730023750466     
   9.6000000000000014        85.600000000000009        3.5152501568697252     
   9.6000000000000014        86.400000000000006        2.9129496252682929     
   9.6000000000000014        87.200000000000003        2.5832608135579238     
   9.6000000000000014        88.000000000000000        2.5212464274547495     
   9.6000000000000014        88.800000000000011        2.5118808458650128     
   9.6000000000000014        89.600000000000009        2.5209418875891019     
   9.6000000000000014        90.400000000000006        2.5007638354340331     
   9.6000000000000014        91.200000000000003        2.5067844753371595     
   9.6000000000000014        92.000000000000000        2.5192211315137993     
   9.6000000000000014        92.800000000000011        2.5020769453699940     
   9.6000000000000014        93.600000000000009        2.5034331115948047     
   9.6000000000000014        94.400000000000006        2.5060847980977670     
   9.6000000000000014        95.200000000000003        2.5011792341663996     
   9.6000000000000014        96.000000000000000        2.5025923030840009     
   9.6000000000000014        96.800000000000011        2.5027652375895424     
   9.6000000000000014        97.600000000000009        2.5028720884004612     
   9.6000000000000014        98.400000000000006        2.5046604670221333     
   9.6000000000000014        99.200000000000003        2.4999840638945967     
   9.6000000000000014        100.00000000000000        2.5077593733669130     
   9.6000000000000014        100.80000000000001        2.5192052733239723     
   9.6000000000000014        101.60000000000001        2.5544946263505093     
   9.6000000000000014        102.40000000000001        2.6072566544090070     

   10.400000000000000       0.80000000000000004        2.6070555178241115     
   10.400000000000000        1.6000000000000001        2.6824411711873020     
   10.400000000000000        2.4000000000000004        2.7586151894813455     
   10.400000000000000        3.2000000000000002        2.8257068822317510     
   10.400000000000000        4.0000000000000000        2.8780502717988026     
   10.400000000000000        4.8000000000000007        2.9133990437479991     
   10.400000000000000        5.6000000000000005        2.9334648971677515     
   10.400000000000000        6.4000000000000004        2.9406277181643676     
   10.400000000000000        7.2000000000000002        2.9366816252896175     
   10.400000000000000        8.0000000000000000        2.9310801415475014     
   10.400000000000000        8.8000000000000007        2.9224568942305171     
   10.400000000000000        9.6000000000000014        2.9143859179416505     
   10.400000000000000        10.400000000000000        2.9073363639835490     
   10.400000000000000        11.200000000000001        2.9034952974069821     
   10.400000000000000        12.000000000000000        2.9008080477008007     
   10.400000000000000        12.800000000000001        2.8990472089835992     
   10.400000000000000        13.600000000000001        2.8994225531566182     
   10.400000000000000        14.400000000000000        2.8963639301329573     
   10.400000000000000        15.200000000000001        2.8932958761850887     
   10.400000000000000        16.000000000000000        2.8900084488441000     
   10.400000000000000        16.800000000000001        2.8858580380646646     
   10.400000000000000        17.600000000000001        2.8818198880156731     
   10.400000000000000        18.400000000000002        2.8785877938354907     
   10.400000000000000        19.200000000000003        2.8753300147606953     
   10.400000000000000        20.000000000000000        2.8740067190678729     
   10.400000000000000        20.800000000000001        2.8740548761586875     
   10.400000000000000        21.600000000000001        2.8778215358688053     
   10.400000000000000        22.400000000000002        2.8858899153063069     
   10.400000000000000        23.200000000000003        2.8978367424810445     
   10.400000000000000        24.000000000000000        2.9122542463575027     
   10.400000000000000        24.800000000000001        2.9196117881977597     
   10.400000000000000        25.600000000000001        2.9100988401848737     
   10.400000000000000        26.400000000000002        2.8754013102853291     
   10.400000000000000        27.200000000000003        2.8077121739958164     
   10.400000000000000        28.000000000000000        2.7241229447173039     
   10.400000000000000        28.800000000000001        2.6662036939814815     
   10.400000000000000        29.600000000000001        2.7026841939401942     
   10.400000000000000        30.400000000000002        2.8069478938990655     
   10.400000000000000        31.200000000000003        2.8709841435309049     
   10.400000000000000        32.000000000000000        2.8776469744254349     
   10.400000000000000        32.800000000000004        2.8730317916646380     
   10.400000000000000        33.600000000000001        2.8529065446492279     
   10.400000000000000        34.399999999999999        2.7548822193022584     
   10.400000000000000        35.200000000000003        2.5778228654736242     
   10.400000000000000        36.000000000000000        2.5240252577450999     
   10.400000000000000        36.800000000000004        2.5090752348699454     
   10.400000000000000        37.600000000000001        2.5084982409994310     
   10.400000000000000        38.400000000000006        2.5082447168257254     
   10.400000000000000        39.200000000000003        2.5065358345640809     
   10.400000000000000        40.000000000000000        2.5044674620005529     
   10.400000000000000        40.800000000000004        2.5138715506013991     
   10.400000000000000        41.600000000000001        2.5432696729485817     
   10.400000000000000        42.400000000000006        2.8707752405386535     
   10.400000000000000        43.200000000000003        3.5085726430513207     
   10.400000000000000        44.000000000000000        3.5065127665381710     
   10.400000000000000        44.800000000000004        3.5062791469230299     
   10.400000000000000        45.600000000000001        3.5062803284712563     
   10.400000000000000        46.400000000000006        3.5071057421295100     
   10.400000000000000        47.200000000000003        3.5107657118491367     
   10.400000000000000        48.000000000000000        3.5023873859105703     
   10.400000000000000        48.800000000000004        3.5108658450456556     
   10.400000000000000        49.600000000000001        3.5076264653392717     
   10.400000000000000        50.400000000000006        3.5106054108631204     
   10.400000000000000        51.200000000000003        3.4973193817806467     
   10.400000000000000        52.000000000000000        3.4963554127014738     
   10.400000000000000        52.800000000000004        3.4967053569550841     
   10.400000000000000        53.600000000000001        3.5034691253720949     
   10.400000000000000        54.400000000000006        3.5119153790155679     
   10.400000000000000        55.200000000000003        3.5030689528433836     
   10.400000000000000        56.000000000000000        3.5037613935844982     
   10.400000000000000        56.800000000000004        3.5012309861939657     
   10.400000000000000        57.600000000000001        3.5082101736966362     
   10.400000000000000        58.400000000000006        3.5166625792527140     
   10.400000000000000        59.200000000000003        3.4981826358491586     
   10.400000000000000        60.000000000000000        2.9506055839578638     
   10.400000000000000        60.800000000000004        2.6208166113590945     
   10.400000000000000        61.600000000000001        2.5075668822477377     
   10.400000000000000        62.400000000000006        2.5025945957016895     
   10.400000000000000        63.200000000000003        2.5057939338626998     
   10.400000000000000        64.000000000000000        2.5064155267507089     
   10.400000000000000        64.799999999999997        2.5078473947687137     
   10.400000000000000        65.600000000000009        2.5089790428536620     
   10.400000000000000        66.400000000000006        2.5157164679543036     
   10.400000000000000        67.200000000000003        2.5111439195572842     
   10.400000000000000        68.000000000000000        2.5080060279711249     
   10.400000000000000        68.799999999999997        2.5001595938125911     
   10.400000000000000        69.600000000000009        2.5077225422917961     
   10.400000000000000        70.400000000000006        2.5999056533674820     
   10.400000000000000        71.200000000000003        2.9261384366756644     
   10.400000000000000        72.000000000000000        3.5045968788718347     
   10.400000000000000        72.799999999999997        3.5088676081946812     
   10.400000000000000        73.600000000000009        3.5127623781583162     
   10.400000000000000        74.400000000000006        3.5022932980636190     
   10.400000000000000        75.200000000000003        3.5052374619029196     
   10.400000000000000        76.000000000000000        3.5041061244732608     
   10.400000000000000        76.800000000000011        3.5013784664812984     
   10.400000000000000        77.600000000000009        3.5100480214465875     
   10.400000000000000        78.400000000000006        3.5054240058011796     
   10.400000000000000        79.200000000000003        3.5080800308781295     
   10.400000000000000        80.000000000000000        3.5055163071562836     
   10.400000000000000        80.800000000000011        3.5010062462943679     
   10.400000000000000        81.600000000000009        3.5176200858477271     
   10.400000000000000        82.400000000000006        3.5117035795057059     
   10.400000000000000        83.200000000000003        3.5127601368548897     
   10.400000000000000        84.000000000000000        3.4972601111282251     
   10.400000000000000        84.800000000000011        3.5053312571446207     
   10.400000000000000        85.600000000000009        3.5054961647656420     
   10.400000000000000        86.400000000000006        2.9006548433476920     
   10.400000000000000        87.200000000000003        2.5696721447365558     
   10.400000000000000        88.000000000000000        2.5120642535071984     
   10.400000000000000        88.800000000000011        2.5012712325405975     
   10.400000000000000        89.600000000000009        2.5057622208838644     
   10.400000000000000        90.400000000000006        2.5092915495846975     
   10.400000000000000        91.200000000000003        2.5064682372494627     
   10.400000000000000        92.000000000000000        2.5143460815844283     
   10.400000000000000        92.800000000000011        2.5040359943030825     
   10.400000000000000        93.600000000000009        2.5139017801025672     
   10.400000000000000        94.400000000000006        2.5105863015982255     
   10.400000000000000        95.200000000000003        2.5141622447479741     
   10.400000000000000        96.000000000000000        2.5128563623284776     
   10.400000000000000        96.800000000000011        2.5125974586426136     
   10.400000000000000        97.600000000000009        2.5128451241990000     
   10.400000000000000        98.400000000000006        2.5123546452128460     
   10.400000000000000        99.200000000000003        2.5105141269310129     
   10.400000000000000        100.00000000000000        2.5097409435770319     
   10.400000000000000        100.80000000000001        2.5000570207861506     
   10.400000000000000        101.60000000000001        2.5090310752570479     
   10.400000000000000        102.40000000000001        2.5462521181740967     

   11.200000000000001       0.80000000000000004        2.5526489869799303     
   11.200000000000001        1.6000000000000001        2.6251625213166161     
   11.200000000000001        2.4000000000000004        2.7064433571882698     
   11.200000000000001        3.2000000000000002        2.7838925610184417     
   11.200000000000001        4.0000000000000000        2.8494047576137636     
   11.200000000000001        4.8000000000000007        2.8957604109639870     
   11.200000000000001        5.6000000000000005        2.9265355886686351     
   11.200000000000001        6.4000000000000004        2.9411178584286111     
   11.200000000000001        7.2000000000000002        2.9424033475993516     
   11.200000000000001        8.0000000000000000        2.9367149984453933     
   11.200000000000001        8.8000000000000007        2.9275844691880435     
   11.200000000000001        9.6000000000000014        2.9175118227717478     
   11.200000000000001        10.400000000000000        2.9090237337360163     
   11.200000000000001        11.200000000000001        2.9015369141212712     
   11.200000000000001        12.000000000000000        2.8967128013828525     
   11.200000000000001        12.800000000000001        2.8910157954947513     
   11.200000000000001        13.600000000000001        2.8866215125715144     
   11.200000000000001        14.400000000000000        2.8809992061316620     
   11.200000000000001        15.200000000000001        2.8749959919249903     
   11.200000000000001        16.000000000000000        2.8681074662008275     
   11.200000000000001        16.800000000000001        2.8610350570545782     
   11.200000000000001        17.600000000000001        2.8548319013877874     
   11.200000000000001        18.400000000000002        2.8494386684398045     
   11.200000000000001        19.200000000000003        2.8446281530827591     
   11.200000000000001        20.000000000000000        2.8411891899956982     
   11.200000000000001        20.800000000000001        2.8405097378531390     
   11.200000000000001        21.600000000000001        2.8433889137126740     
   11.200000000000001        22.400000000000002        2.8506538144099065     
   11.200000000000001        23.200000000000003        2.8636079990089698     
   11.200000000000001        24.000000000000000        2.8795192595116568     
   11.200000000000001        24.800000000000001        2.8941045780759658     
   11.200000000000001        25.600000000000001        2.8988600030194491     
   11.200000000000001        26.400000000000002        2.8794125855231885     
   11.200000000000001        27.200000000000003        2.8274465585918387     
   11.200000000000001        28.000000000000000        2.7488453282863863     
   11.200000000000001        28.800000000000001        2.6649830667564327     
   11.200000000000001        29.600000000000001        2.6079305163177802     
   11.200000000000001        30.400000000000002        2.5820636125603462     
   11.200000000000001        31.200000000000003        2.5738570320940339     
   11.200000000000001        32.000000000000000        2.5667161510567640     
   11.200000000000001        32.800000000000004        2.5550498933707142     
   11.200000000000001        33.600000000000001        2.5340030549631001     
   11.200000000000001        34.399999999999999        2.5104308024958750     
   11.200000000000001        35.200000000000003        2.5003488416776793     
   11.200000000000001        36.000000000000000        2.5190195400680704     
   11.200000000000001        36.800000000000004        2.5081162701799209     
   11.200000000000001        37.600000000000001        2.5088006891028312     
   11.200000000000001        38.400000000000006        2.5088526617171900     
   11.200000000000001        39.200000000000003        2.5074071387860917     
   11.200000000000001        40.000000000000000        2.5068517629729623     
   11.200000000000001        40.800000000000004        2.5044280231879750     
   11.200000000000001        41.600000000000001        2.5494613589687858     
   11.200000000000001        42.400000000000006        2.8760109003860146     
   11.200000000000001        43.200000000000003        3.5042367010504414     
   11.200000000000001        44.000000000000000        3.5057430452844001     
   11.200000000000001        44.800000000000004        3.5080494532665969     
   11.200000000000001        45.600000000000001        3.5095119561026373     
   11.200000000000001        46.400000000000006        3.5138750396814094     
   11.200000000000001        47.200000000000003        3.5109281941758472     
   11.200000000000001        48.000000000000000        3.5013762130219925     
   11.200000000000001        48.800000000000004        3.5168263166344658     
   11.200000000000001        49.600000000000001        3.5124640720377585     
   11.200000000000001        50.400000000000006        3.5158743250722511     
   11.200000000000001        51.200000000000003        3.5104130311039419     
   11.200000000000001        52.000000000000000        3.5094873945074876     
   11.200000000000001        52.800000000000004        3.5126193961029042     
   11.200000000000001        53.600000000000001        3.4943003215252468     
   11.200000000000001        54.400000000000006        3.5017375956539745     
   11.200000000000001        55.200000000000003        3.5066787548774503     
   11.200000000000001        56.000000000000000        3.5077835424606745     
   11.200000000000001        56.800000000000004        3.5173392485899799     
   11.200000000000001        57.600000000000001        3.5052487648006880     
   11.200000000000001        58.400000000000006        3.5106283754824501     
   11.200000000000001        59.200000000000003        3.5013799006833422     
   11.200000000000001        60.000000000000000        2.9496006814365390     
   11.200000000000001        60.800000000000004        2.6206074460629334     
   11.200000000000001        61.600000000000001        2.5069933674631439     
   11.200000000000001        62.400000000000006        2.5027458191413219     
   11.200000000000001        63.200000000000003        2.5045867682095984     
   11.200000000000001        64.000000000000000        2.5072165112720861     
   11.200000000000001        64.799999999999997        2.5080529582231832     
   11.200000000000001        65.600000000000009        2.5086927625232978     
   11.200000000000001        66.400000000000006        2.5160274931809439     
   11.200000000000001        67.200000000000003        2.5101879563464089     
   11.200000000000001        68.000000000000000        2.5082824754800144     
   11.200000000000001        68.799999999999997        2.5008953414303257     
   11.200000000000001        69.600000000000009        2.5101027322536660     
   11.200000000000001        70.400000000000006        2.6033851729423891     
   11.200000000000001        71.200000000000003        2.9292617228775106     
   11.200000000000001        72.000000000000000        3.5126312502649970     
   11.200000000000001        72.799999999999997        3.5073557289584798     
   11.200000000000001        73.600000000000009        3.5127700902145387     
   11.200000000000001        74.400000000000006        3.5018751310747676     
   11.200000000000001        75.200000000000003        3.5032368943363807     
   11.200000000000001        76.000000000000000        3.4992238598000864     
   11.200000000000001        76.800000000000011        3.5010144131101053     
   11.200000000000001        77.600000000000009        3.5124575693962936     
   11.200000000000001        78.400000000000006        3.5030890705244819     
   11.200000000000001        79.200000000000003        3.5015369445219182     
   11.200000000000001        80.000000000000000        3.4993352997603044     
   11.200000000000001        80.800000000000011        3.4999312901307857     
   11.200000000000001        81.600000000000009        3.5023182042491614     
   11.200000000000001        82.400000000000006        3.4973652690373229     
   11.200000000000001        83.200000000000003        3.4998838982367579     
   11.200000000000001        84.000000000000000        3.5041617992241521     
   11.200000000000001        84.800000000000011        3.5077504194885036     
   11.200000000000001        85.600000000000009        3.5082143570425015     
   11.200000000000001        86.400000000000006        2.8861782193230154     
   11.200000000000001        87.200000000000003        2.5562429629390397     
   11.200000000000001        88.000000000000000        2.5095117831611300     
   11.200000000000001        88.800000000000011        2.5061297187507665     
   11.200000000000001        89.600000000000009        2.5002499337443647     
   11.200000000000001        90.400000000000006        2.5098023148754764     
   11.200000000000001        91.200000000000003        2.5228456561146140     
   11.200000000000001        92.000000000000000        2.5552053342777694     
   11.200000000000001        92.800000000000011        2.6052603816794782     
   11.200000000000001        93.600000000000009        2.6324563526092830     
   11.200000000000001        94.400000000000006        2.6459229811492642     
   11.200000000000001        95.200000000000003        2.6536842292502447     
   11.200000000000001        96.000000000000000        2.6560751249752266     
   11.200000000000001        96.800000000000011        2.6570542498615350     
   11.200000000000001        97.600000000000009        2.6576868644254503     
   11.200000000000001        98.400000000000006        2.6510955271359449     
   11.200000000000001        99.200000000000003        2.6337273883368355     
   11.200000000000001        100.00000000000000        2.5921444702631558     
   11.200000000000001        100.80000000000001        2.5374425879826372     
   11.200000000000001        101.60000000000001        2.5032391601208608     
   11.200000000000001        102.40000000000001        2.5085720181033611     

   12.000000000000000       0.80000000000000004        2.5126439633569553     
   12.000000000000000        1.6000000000000001        2.5749686720603759     
   12.000000000000000        2.4000000000000004        2.6573764220752798     
   12.000000000000000        3.2000000000000002        2.7408981183516183     
   12.000000000000000        4.0000000000000000        2.8173166867163495     
   12.000000000000000        4.8000000000000007        2.8771895397962148     
   12.000000000000000        5.6000000000000005        2.9170568896073457     
   12.000000000000000        6.4000000000000004        2.9379862073392009     
   12.000000000000000        7.2000000000000002        2.9449935182635305     
   12.000000000000000        8.0000000000000000        2.9419260938833434     
   12.000000000000000        8.8000000000000007        2.9327457257186116     
   12.000000000000000        9.6000000000000014        2.9215137198371970     
   12.000000000000000        10.400000000000000        2.9108267384729833     
   12.000000000000000        11.200000000000001        2.9007963043291709     
   12.000000000000000        12.000000000000000        2.8919110893326074     
   12.000000000000000        12.800000000000001        2.8841538643538951     
   12.000000000000000        13.600000000000001        2.8764963528983074     
   12.000000000000000        14.400000000000000        2.8674727771024084     
   12.000000000000000        15.200000000000001        2.8581249262943818     
   12.000000000000000        16.000000000000000        2.8484092329940398     
   12.000000000000000        16.800000000000001        2.8375933981175296     
   12.000000000000000        17.600000000000001        2.8285567586687117     
   12.000000000000000        18.400000000000002        2.8197291524562202     
   12.000000000000000        19.200000000000003        2.8128727591417664     
   12.000000000000000        20.000000000000000        2.8069312463127347     
   12.000000000000000        20.800000000000001        2.8057208464636418     
   12.000000000000000        21.600000000000001        2.8080823770986401     
   12.000000000000000        22.400000000000002        2.8145042389688593     
   12.000000000000000        23.200000000000003        2.8274745394557628     
   12.000000000000000        24.000000000000000        2.8456335373987249     
   12.000000000000000        24.800000000000001        2.8659152373577648     
   12.000000000000000        25.600000000000001        2.8811168727524223     
   12.000000000000000        26.400000000000002        2.8765697070725245     
   12.000000000000000        27.200000000000003        2.8400214987229484     
   12.000000000000000        28.000000000000000        2.7687772925015319     
   12.000000000000000        28.800000000000001        2.6721078285706517     
   12.000000000000000        29.600000000000001        2.5837166093098389     
   12.000000000000000        30.400000000000002        2.5295246843835759     
   12.000000000000000        31.200000000000003        2.5205895838914074     
   12.000000000000000        32.000000000000000        2.5340054636432874     
   12.000000000000000        32.800000000000004        2.5343683467772413     
   12.000000000000000        33.600000000000001        2.5085641054197345     
   12.000000000000000        34.399999999999999        2.5032119399772341     
   12.000000000000000        35.200000000000003        2.5010084418779628     
   12.000000000000000        36.000000000000000        2.5137556253381890     
   12.000000000000000        36.800000000000004        2.5078771870659167     
   12.000000000000000        37.600000000000001        2.5080209768722117     
   12.000000000000000        38.400000000000006        2.5076360985923309     
   12.000000000000000        39.200000000000003        2.5078268970657707     
   12.000000000000000        40.000000000000000        2.5055423160568684     
   12.000000000000000        40.800000000000004        2.5040944331586230     
   12.000000000000000        41.600000000000001        2.5514089738705632     
   12.000000000000000        42.400000000000006        2.8794945632789837     
   12.000000000000000        43.200000000000003        3.5138896742916215     
   12.000000000000000        44.000000000000000        3.5138461597911435     
   12.000000000000000        44.800000000000004        3.5167280757854629     
   12.000000000000000        45.600000000000001        3.5022303126269052     
   12.000000000000000        46.400000000000006        3.5028972892885251     
   12.000000000000000        47.200000000000003        3.5098553944790907     
   12.000000000000000        48.000000000000000        3.5014340562434012     
   12.000000000000000        48.800000000000004        3.4990740323879770     
   12.000000000000000        49.600000000000001        3.5022784396924900     
   12.000000000000000        50.400000000000006        3.5085787984175258     
   12.000000000000000        51.200000000000003        3.5051436251063710     
   12.000000000000000        52.000000000000000        3.5087927612280163     
   12.000000000000000        52.800000000000004        3.5061468795163964     
   12.000000000000000        53.600000000000001        3.5151283404967519     
   12.000000000000000        54.400000000000006        3.4978024529825529     
   12.000000000000000        55.200000000000003        3.5053606894452369     
   12.000000000000000        56.000000000000000        3.5123031575994434     
   12.000000000000000        56.800000000000004        3.5022964123250664     
   12.000000000000000        57.600000000000001        3.5095519393097323     
   12.000000000000000        58.400000000000006        3.5115040297843683     
   12.000000000000000        59.200000000000003        3.4995453245102977     
   12.000000000000000        60.000000000000000        2.9500250492748075     
   12.000000000000000        60.800000000000004        2.6205788418549858     
   12.000000000000000        61.600000000000001        2.5077247520184680     
   12.000000000000000        62.400000000000006        2.5042170475243246     
   12.000000000000000        63.200000000000003        2.5082345644207287     
   12.000000000000000        64.000000000000000        2.5133746795541736     
   12.000000000000000        64.799999999999997        2.5135838683788898     
   12.000000000000000        65.600000000000009        2.5156297161855381     
   12.000000000000000        66.400000000000006        2.5201348385838567     
   12.000000000000000        67.200000000000003        2.5038322691232344     
   12.000000000000000        68.000000000000000        2.5092331551532783     
   12.000000000000000        68.799999999999997        2.5029981595626354     
   12.000000000000000        69.600000000000009        2.5132379877638447     
   12.000000000000000        70.400000000000006        2.6083312170553912     
   12.000000000000000        71.200000000000003        2.9364548438752101     
   12.000000000000000        72.000000000000000        3.5048777886415245     
   12.000000000000000        72.799999999999997        3.5162571823313464     
   12.000000000000000        73.600000000000009        3.5164064646986786     
   12.000000000000000        74.400000000000006        3.5023463218717268     
   12.000000000000000        75.200000000000003        3.5065449251791585     
   12.000000000000000        76.000000000000000        3.5193620742026668     
   12.000000000000000        76.800000000000011        3.5142040287359477     
   12.000000000000000        77.600000000000009        3.5136842465252101     
   12.000000000000000        78.400000000000006        3.4987227246606927     
   12.000000000000000        79.200000000000003        3.5178971156156504     
   12.000000000000000        80.000000000000000        3.5126645177360940     
   12.000000000000000        80.800000000000011        3.5134089921419474     
   12.000000000000000        81.600000000000009        3.5147635597561218     
   12.000000000000000        82.400000000000006        3.5070762597920457     
   12.000000000000000        83.200000000000003        3.5055555109949155     
   12.000000000000000        84.000000000000000        3.5097609117679762     
   12.000000000000000        84.800000000000011        3.5029425629760103     
   12.000000000000000        85.600000000000009        3.5110404528403847     
   12.000000000000000        86.400000000000006        2.8683700772374259     
   12.000000000000000        87.200000000000003        2.5392091604349880     
   12.000000000000000        88.000000000000000        2.5153471866871593     
   12.000000000000000        88.800000000000011        2.5204472217731388     
   12.000000000000000        89.600000000000009        2.5051388932970191     
   12.000000000000000        90.400000000000006        2.5214778478969535     
   12.000000000000000        91.200000000000003        2.6625566847230058     
   12.000000000000000        92.000000000000000        2.8305087692986088     
   12.000000000000000        92.800000000000011        2.9260675971940646     
   12.000000000000000        93.600000000000009        2.9561026611257346     
   12.000000000000000        94.400000000000006        2.9719967211581362     
   12.000000000000000        95.200000000000003        2.9785662833554625     
   12.000000000000000        96.000000000000000        2.9825302587394282     
   12.000000000000000        96.800000000000011        2.9862333432641215     
   12.000000000000000        97.600000000000009        2.9816539855775601     
   12.000000000000000        98.400000000000006        2.9785178029666985     
   12.000000000000000        99.200000000000003        2.9546811067903875     
   12.000000000000000        100.00000000000000        2.8555416570435299     
   12.000000000000000        100.80000000000001        2.6746826643197883     
   12.000000000000000        101.60000000000001        2.5321256245638377     
   12.000000000000000        102.40000000000001        2.5157464326994132     

   12.800000000000001       0.80000000000000004        2.5135993830330245     
   12.800000000000001        1.6000000000000001        2.5387197017659466     
   12.800000000000001        2.4000000000000004        2.6137996723341108     
   12.800000000000001        3.2000000000000002        2.7003348631346822     
   12.800000000000001        4.0000000000000000        2.7842394226307596     
   12.800000000000001        4.8000000000000007        2.8544829379722381     
   12.800000000000001        5.6000000000000005        2.9054169767192151     
   12.800000000000001        6.4000000000000004        2.9343880448860102     
   12.800000000000001        7.2000000000000002        2.9462440824605984     
   12.800000000000001        8.0000000000000000        2.9457446527262037     
   12.800000000000001        8.8000000000000007        2.9374478367943517     
   12.800000000000001        9.6000000000000014        2.9262778952027326     
   12.800000000000001        10.400000000000000        2.9139630199230386     
   12.800000000000001        11.200000000000001        2.9009316078815779     
   12.800000000000001        12.000000000000000        2.8885085861180144     
   12.800000000000001        12.800000000000001        2.8784023637438492     
   12.800000000000001        13.600000000000001        2.8672652765398410     
   12.800000000000001        14.400000000000000        2.8547334365441057     
   12.800000000000001        15.200000000000001        2.8410702508904988     
   12.800000000000001        16.000000000000000        2.8289682659919864     
   12.800000000000001        16.800000000000001        2.8153258630995222     
   12.800000000000001        17.600000000000001        2.8027524417196013     
   12.800000000000001        18.400000000000002        2.7912553911253517     
   12.800000000000001        19.200000000000003        2.7823696607319905     
   12.800000000000001        20.000000000000000        2.7763231155829766     
   12.800000000000001        20.800000000000001        2.7736043416515428     
   12.800000000000001        21.600000000000001        2.7750972252166553     
   12.800000000000001        22.400000000000002        2.7813390767478765     
   12.800000000000001        23.200000000000003        2.7932652684369859     
   12.800000000000001        24.000000000000000        2.8114850347167635     
   12.800000000000001        24.800000000000001        2.8363960551478913     
   12.800000000000001        25.600000000000001        2.8589438751261760     
   12.800000000000001        26.400000000000002        2.8657838657897625     
   12.800000000000001        27.200000000000003        2.8412410876754040     
   12.800000000000001        28.000000000000000        2.7768617892194700     
   12.800000000000001        28.800000000000001        2.6871183962012184     
   12.800000000000001        29.600000000000001        2.6094553183418427     
   12.800000000000001        30.400000000000002        2.5939214114656850     
   12.800000000000001        31.200000000000003        2.6754722443399817     
   12.800000000000001        32.000000000000000        2.7956801257757111     
   12.800000000000001        32.800000000000004        2.8442346265571175     
   12.800000000000001        33.600000000000001        2.7726408840685677     
   12.800000000000001        34.399999999999999        2.6231120259418925     
   12.800000000000001        35.200000000000003        2.5102882245094347     
   12.800000000000001        36.000000000000000        2.5201437287113366     
   12.800000000000001        36.800000000000004        2.5074756528892079     
   12.800000000000001        37.600000000000001        2.5072236009838300     
   12.800000000000001        38.400000000000006        2.5065728268358698     
   12.800000000000001        39.200000000000003        2.5050468003128188     
   12.800000000000001        40.000000000000000        2.5028845825990209     
   12.800000000000001        40.800000000000004        2.5236103435851582     
   12.800000000000001        41.600000000000001        2.5509492515032681     
   12.800000000000001        42.400000000000006        2.8840691682982724     
   12.800000000000001        43.200000000000003        3.5112666365844389     
   12.800000000000001        44.000000000000000        3.5020389393601747     
   12.800000000000001        44.800000000000004        3.5042886692676021     
   12.800000000000001        45.600000000000001        3.5063419214892213     
   12.800000000000001        46.400000000000006        3.5069993206430321     
   12.800000000000001        47.200000000000003        3.5096711369057920     
   12.800000000000001        48.000000000000000        3.5096702107835696     
   12.800000000000001        48.800000000000004        3.5180390332942895     
   12.800000000000001        49.600000000000001        3.4997674023722518     
   12.800000000000001        50.400000000000006        3.5055496150076197     
   12.800000000000001        51.200000000000003        3.5077682736041411     
   12.800000000000001        52.000000000000000        3.5055511453860806     
   12.800000000000001        52.800000000000004        3.5044841919992247     
   12.800000000000001        53.600000000000001        3.5059443639093293     
   12.800000000000001        54.400000000000006        3.5094110002542838     
   12.800000000000001        55.200000000000003        3.5150429359388493     
   12.800000000000001        56.000000000000000        3.4979396864362098     
   12.800000000000001        56.800000000000004        3.5040435241789498     
   12.800000000000001        57.600000000000001        3.5171096849877683     
   12.800000000000001        58.400000000000006        3.5180594923039656     
   12.800000000000001        59.200000000000003        3.5078090267931303     
   12.800000000000001        60.000000000000000        2.9521010718553038     
   12.800000000000001        60.800000000000004        2.6225625853323531     
   12.800000000000001        61.600000000000001        2.5096281498952568     
   12.800000000000001        62.400000000000006        2.5076203402538937     
   12.800000000000001        63.200000000000003        2.5139475765879196     
   12.800000000000001        64.000000000000000        2.5028042961648382     
   12.800000000000001        64.799999999999997        2.5036539372804585     
   12.800000000000001        65.600000000000009        2.5020557989093679     
   12.800000000000001        66.400000000000006        2.5060723201021591     
   12.800000000000001        67.200000000000003        2.5060285451694213     
   12.800000000000001        68.000000000000000        2.5031645572297205     
   12.800000000000001        68.799999999999997        2.5149949220166778     
   12.800000000000001        69.600000000000009        2.5086817753580188     
   12.800000000000001        70.400000000000006        2.6140933005898543     
   12.800000000000001        71.200000000000003        2.9441243240816131     
   12.800000000000001        72.000000000000000        3.4979074725265495     
   12.800000000000001        72.799999999999997        3.5029737299172186     
   12.800000000000001        73.600000000000009        3.4991039081868394     
   12.800000000000001        74.400000000000006        3.5046403742376984     
   12.800000000000001        75.200000000000003        3.5064387778718502     
   12.800000000000001        76.000000000000000        3.5053664598385974     
   12.800000000000001        76.800000000000011        3.5042729085439288     
   12.800000000000001        77.600000000000009        3.5062185791785039     
   12.800000000000001        78.400000000000006        3.5065312469129379     
   12.800000000000001        79.200000000000003        3.5076014115080310     
   12.800000000000001        80.000000000000000        3.5012322333166841     
   12.800000000000001        80.800000000000011        3.5010270852728360     
   12.800000000000001        81.600000000000009        3.5023506017278478     
   12.800000000000001        82.400000000000006        3.5039934268262365     
   12.800000000000001        83.200000000000003        3.5067665396936505     
   12.800000000000001        84.000000000000000        3.5057249745598837     
   12.800000000000001        84.800000000000011        3.5038518058720594     
   12.800000000000001        85.600000000000009        3.5067980911169090     
   12.800000000000001        86.400000000000006        2.8532009430119381     
   12.800000000000001        87.200000000000003        2.5230849055868729     
   12.800000000000001        88.000000000000000        2.5047401095709207     
   12.800000000000001        88.800000000000011        2.5017818226252779     
   12.800000000000001        89.600000000000009        2.5165370430736087     
   12.800000000000001        90.400000000000006        2.6906613453414865     
   12.800000000000001        91.200000000000003        2.9646676096917224     
   12.800000000000001        92.000000000000000        3.5136926350098325     
   12.800000000000001        92.800000000000011        3.5114279519568457     
   12.800000000000001        93.600000000000009        3.5081288436747133     
   12.800000000000001        94.400000000000006        3.5034706875645756     
   12.800000000000001        95.200000000000003        3.5087805079895311     
   12.800000000000001        96.000000000000000        3.5064882231099044     
   12.800000000000001        96.800000000000011        3.5072594766716847     
   12.800000000000001        97.600000000000009        3.5025461195620160     
   12.800000000000001        98.400000000000006        3.5158453008013142     
   12.800000000000001        99.200000000000003        3.4987320138752271     
   12.800000000000001        100.00000000000000        3.5063766737999944     
   12.800000000000001        100.80000000000001        2.8538017359147307     
   12.800000000000001        101.60000000000001        2.5836622781937399     
   12.800000000000001        102.40000000000001        2.5109622461692780     

   13.600000000000001       0.80000000000000004        2.5106141239561008     
   13.600000000000001        1.6000000000000001        2.5172668252609891     
   13.600000000000001        2.4000000000000004        2.5802714209437729     
   13.600000000000001        3.2000000000000002        2.6641504755897518     
   13.600000000000001        4.0000000000000000        2.7529020566932347     
   13.600000000000001        4.8000000000000007        2.8313352426825125     
   13.600000000000001        5.6000000000000005        2.8911842768176106     
   13.600000000000001        6.4000000000000004        2.9289378695111323     
   13.600000000000001        7.2000000000000002        2.9447653252989143     
   13.600000000000001        8.0000000000000000        2.9470046747659295     
   13.600000000000001        8.8000000000000007        2.9407083375319143     
   13.600000000000001        9.6000000000000014        2.9295773329562840     
   13.600000000000001        10.400000000000000        2.9126945341495771     
   13.600000000000001        11.200000000000001        2.9008580815386651     
   13.600000000000001        12.000000000000000        2.8869317079038019     
   13.600000000000001        12.800000000000001        2.8743418347396950     
   13.600000000000001        13.600000000000001        2.8587845249541433     
   13.600000000000001        14.400000000000000        2.8439470104277933     
   13.600000000000001        15.200000000000001        2.8275264945539411     
   13.600000000000001        16.000000000000000        2.8116829768174298     
   13.600000000000001        16.800000000000001        2.7950736956297328     
   13.600000000000001        17.600000000000001        2.7796211632519805     
   13.600000000000001        18.400000000000002        2.7659342455607638     
   13.600000000000001        19.200000000000003        2.7552415478241259     
   13.600000000000001        20.000000000000000        2.7477041197214311     
   13.600000000000001        20.800000000000001        2.7450254042700437     
   13.600000000000001        21.600000000000001        2.7439284455610586     
   13.600000000000001        22.400000000000002        2.7508668733212431     
   13.600000000000001        23.200000000000003        2.7631737186125296     
   13.600000000000001        24.000000000000000        2.7827275849850093     
   13.600000000000001        24.800000000000001        2.8089773941223459     
   13.600000000000001        25.600000000000001        2.8355323668306052     
   13.600000000000001        26.400000000000002        2.8486184269808534     
   13.600000000000001        27.200000000000003        2.8299474788840726     
   13.600000000000001        28.000000000000000        2.7698344620163229     
   13.600000000000001        28.800000000000001        2.6916517751614562     
   13.600000000000001        29.600000000000001        2.6583872123070118     
   13.600000000000001        30.400000000000002        2.7452629236310848     
   13.600000000000001        31.200000000000003        2.9660790654246907     
   13.600000000000001        32.000000000000000        3.5101269791380436     
   13.600000000000001        32.800000000000004        3.5015042111096535     
   13.600000000000001        33.600000000000001        3.5099854581272654     
   13.600000000000001        34.399999999999999        2.9156700741613752     
   13.600000000000001        35.200000000000003        2.6225367311879300     
   13.600000000000001        36.000000000000000        2.5150240122327818     
   13.600000000000001        36.800000000000004        2.5074718155443749     
   13.600000000000001        37.600000000000001        2.5076941315403931     
   13.600000000000001        38.400000000000006        2.5055044046229238     
   13.600000000000001        39.200000000000003        2.5048919071552325     
   13.600000000000001        40.000000000000000        2.5013591575170899     
   13.600000000000001        40.800000000000004        2.5171825804954313     
   13.600000000000001        41.600000000000001        2.5508705552447490     
   13.600000000000001        42.400000000000006        2.8872739333978883     
   13.600000000000001        43.200000000000003        3.4969309378744775     
   13.600000000000001        44.000000000000000        3.5089590292994890     
   13.600000000000001        44.800000000000004        3.5106503219136065     
   13.600000000000001        45.600000000000001        3.5096939307408603     
   13.600000000000001        46.400000000000006        3.5095557040284118     
   13.600000000000001        47.200000000000003        3.5139778474366619     
   13.600000000000001        48.000000000000000        3.5170395777075822     
   13.600000000000001        48.800000000000004        3.4969757991841228     
   13.600000000000001        49.600000000000001        3.5026085703474448     
   13.600000000000001        50.400000000000006        3.5053505312142157     
   13.600000000000001        51.200000000000003        3.5065557285999094     
   13.600000000000001        52.000000000000000        3.5085649879157170     
   13.600000000000001        52.800000000000004        3.5063841098116195     
   13.600000000000001        53.600000000000001        3.5049690853269539     
   13.600000000000001        54.400000000000006        3.5040541181092770     
   13.600000000000001        55.200000000000003        3.5061999741707131     
   13.600000000000001        56.000000000000000        3.5154055384214469     
   13.600000000000001        56.800000000000004        3.4952042143883255     
   13.600000000000001        57.600000000000001        3.5019751729700328     
   13.600000000000001        58.400000000000006        3.5045474353550286     
   13.600000000000001        59.200000000000003        3.4980794347411313     
   13.600000000000001        60.000000000000000        2.9550136384991412     
   13.600000000000001        60.800000000000004        2.6241852974148618     
   13.600000000000001        61.600000000000001        2.5132829582567027     
   13.600000000000001        62.400000000000006        2.5145781046206763     
   13.600000000000001        63.200000000000003        2.5043430985598487     
   13.600000000000001        64.000000000000000        2.5051874237109191     
   13.600000000000001        64.799999999999997        2.5064941710664863     
   13.600000000000001        65.600000000000009        2.5099918331374922     
   13.600000000000001        66.400000000000006        2.5082493106712693     
   13.600000000000001        67.200000000000003        2.5092310043732624     
   13.600000000000001        68.000000000000000        2.5082863737605376     
   13.600000000000001        68.799999999999997        2.5031195820521588     
   13.600000000000001        69.600000000000009        2.5145072313596404     
   13.600000000000001        70.400000000000006        2.6218081497960561     
   13.600000000000001        71.200000000000003        2.9492708005594896     
   13.600000000000001        72.000000000000000        3.5060287323250399     
   13.600000000000001        72.799999999999997        3.5078371152933290     
   13.600000000000001        73.600000000000009        3.5063850678845614     
   13.600000000000001        74.400000000000006        3.5050931182666001     
   13.600000000000001        75.200000000000003        3.5057799209841192     
   13.600000000000001        76.000000000000000        3.5077595268273272     
   13.600000000000001        76.800000000000011        3.5047205902235912     
   13.600000000000001        77.600000000000009        3.5064270770593313     
   13.600000000000001        78.400000000000006        3.5019229089947745     
   13.600000000000001        79.200000000000003        3.5178390765072693     
   13.600000000000001        80.000000000000000        3.5132185903403981     
   13.600000000000001        80.800000000000011        3.5119640327215413     
   13.600000000000001        81.600000000000009        3.5102070501732463     
   13.600000000000001        82.400000000000006        3.5121388197681922     
   13.600000000000001        83.200000000000003        3.5158497487660632     
   13.600000000000001        84.000000000000000        3.4993606763318703     
   13.600000000000001        84.800000000000011        3.5043122315566517     
   13.600000000000001        85.600000000000009        3.5051014428563136     
   13.600000000000001        86.400000000000006        2.8373756248923012     
   13.600000000000001        87.200000000000003        2.5080413318499071     
   13.600000000000001        88.000000000000000        2.5081426132775539     
   13.600000000000001        88.800000000000011        2.5258487475605484     
   13.600000000000001        89.600000000000009        2.6758108737369040     
   13.600000000000001        90.400000000000006        2.9720830195328407     
   13.600000000000001        91.200000000000003        3.5015375542858513     
   13.600000000000001        92.000000000000000        3.5122295920442328     
   13.600000000000001        92.800000000000011        3.5018391620732490     
   13.600000000000001        93.600000000000009        3.5073370936563930     
   13.600000000000001        94.400000000000006        3.5044407184806317     
   13.600000000000001        95.200000000000003        3.5056068786665850     
   13.600000000000001        96.000000000000000        3.5130990027405411     
   13.600000000000001        96.800000000000011        3.5060901102501854     
   13.600000000000001        97.600000000000009        3.5070402443180093     
   13.600000000000001        98.400000000000006        3.5065664677902180     
   13.600000000000001        99.200000000000003        3.5064387072718697     
   13.600000000000001        100.00000000000000        3.5027442436515979     
   13.600000000000001        100.80000000000001        2.9520001809926928     
   13.600000000000001        101.60000000000001        2.6247078944576478     
   13.600000000000001        102.40000000000001        2.5202007580314731     

   14.400000000000000       0.80000000000000004        2.5010707800272738     
   14.400000000000000        1.6000000000000001        2.5066665683385527     
   14.400000000000000        2.4000000000000004        2.5549618312043600     
   14.400000000000000        3.2000000000000002        2.6334795837032083     
   14.400000000000000        4.0000000000000000        2.7246575075555093     
   14.400000000000000        4.8000000000000007        2.8093366900372625     
   14.400000000000000        5.6000000000000005        2.8764393366806189     
   14.400000000000000        6.4000000000000004        2.9216289646486584     
   14.400000000000000        7.2000000000000002        2.9447863663780347     
   14.400000000000000        8.0000000000000000        2.9502564275479428     
   14.400000000000000        8.8000000000000007        2.9459359541486791     
   14.400000000000000        9.6000000000000014        2.9324030880471668     
   14.400000000000000        10.400000000000000        2.9188019917947181     
   14.400000000000000        11.200000000000001        2.9013541197132438     
   14.400000000000000        12.000000000000000        2.8851516556163146     
   14.400000000000000        12.800000000000001        2.8691878860986990     
   14.400000000000000        13.600000000000001        2.8516575103289772     
   14.400000000000000        14.400000000000000        2.8349172960505435     
   14.400000000000000        15.200000000000001        2.8163806432964287     
   14.400000000000000        16.000000000000000        2.7975583963740647     
   14.400000000000000        16.800000000000001        2.7774077315578776     
   14.400000000000000        17.600000000000001        2.7594912648683589     
   14.400000000000000        18.400000000000002        2.7442124177150378     
   14.400000000000000        19.200000000000003        2.7323794654930382     
   14.400000000000000        20.000000000000000        2.7232795325177834     
   14.400000000000000        20.800000000000001        2.7180215772300507     
   14.400000000000000        21.600000000000001        2.7211490875318760     
   14.400000000000000        22.400000000000002        2.7250788198891365     
   14.400000000000000        23.200000000000003        2.7383116248437656     
   14.400000000000000        24.000000000000000        2.7591875079680639     
   14.400000000000000        24.800000000000001        2.7857423246312218     
   14.400000000000000        25.600000000000001        2.8146987843807718     
   14.400000000000000        26.400000000000002        2.8290754176365396     
   14.400000000000000        27.200000000000003        2.8113323792878275     
   14.400000000000000        28.000000000000000        2.7500363824173473     
   14.400000000000000        28.800000000000001        2.6869125932067210     
   14.400000000000000        29.600000000000001        2.7403963552958635     
   14.400000000000000        30.400000000000002        2.9717766806443415     
   14.400000000000000        31.200000000000003        3.5123503951275574     
   14.400000000000000        32.000000000000000        3.5106857715433559     
   14.400000000000000        32.800000000000004        3.5111005814211818     
   14.400000000000000        33.600000000000001        3.5018152508270717     
   14.400000000000000        34.399999999999999        3.5050482080515906     
   14.400000000000000        35.200000000000003        2.7846634414272753     
   14.400000000000000        36.000000000000000        2.5059171058149068     
   14.400000000000000        36.800000000000004        2.5174148755384835     
   14.400000000000000        37.600000000000001        2.5088619822812470     
   14.400000000000000        38.400000000000006        2.5044473248033143     
   14.400000000000000        39.200000000000003        2.5041249549578493     
   14.400000000000000        40.000000000000000        2.5019244175871465     
   14.400000000000000        40.800000000000004        2.5192896391210797     
   14.400000000000000        41.600000000000001        2.5483437352190799     
   14.400000000000000        42.400000000000006        2.8834462036154216     
   14.400000000000000        43.200000000000003        3.5171823029734739     
   14.400000000000000        44.000000000000000        3.5044166943426038     
   14.400000000000000        44.800000000000004        3.5064203837591630     
   14.400000000000000        45.600000000000001        3.5044144124730296     
   14.400000000000000        46.400000000000006        3.5023609592102560     
   14.400000000000000        47.200000000000003        3.5018222450380092     
   14.400000000000000        48.000000000000000        3.5033967082143573     
   14.400000000000000        48.800000000000004        3.5032265266700193     
   14.400000000000000        49.600000000000001        3.5056082261122357     
   14.400000000000000        50.400000000000006        3.5079361113446543     
   14.400000000000000        51.200000000000003        3.5083462455282750     
   14.400000000000000        52.000000000000000        3.5114903086995870     
   14.400000000000000        52.800000000000004        3.5071851553007227     
   14.400000000000000        53.600000000000001        3.5062350384080334     
   14.400000000000000        54.400000000000006        3.5053516445786825     
   14.400000000000000        55.200000000000003        3.5047782222078947     
   14.400000000000000        56.000000000000000        3.5076003269427116     
   14.400000000000000        56.800000000000004        3.5154202303439481     
   14.400000000000000        57.600000000000001        3.5050761292782453     
   14.400000000000000        58.400000000000006        3.5109350200794935     
   14.400000000000000        59.200000000000003        3.5057085796593137     
   14.400000000000000        60.000000000000000        2.9564392612000043     
   14.400000000000000        60.800000000000004        2.6254173875357432     
   14.400000000000000        61.600000000000001        2.5172546451002273     
   14.400000000000000        62.400000000000006        2.5026087800857084     
   14.400000000000000        63.200000000000003        2.5033255875154579     
   14.400000000000000        64.000000000000000        2.5037925551179598     
   14.400000000000000        64.799999999999997        2.5097076690308384     
   14.400000000000000        65.600000000000009        2.5168154049825389     
   14.400000000000000        66.400000000000006        2.5168454573229457     
   14.400000000000000        67.200000000000003        2.5165460813635465     
   14.400000000000000        68.000000000000000        2.5141291377307011     
   14.400000000000000        68.799999999999997        2.5053269821617006     
   14.400000000000000        69.600000000000009        2.5033153798839933     
   14.400000000000000        70.400000000000006        2.6306638248448495     
   14.400000000000000        71.200000000000003        2.9532507622211601     
   14.400000000000000        72.000000000000000        3.5157562707182115     
   14.400000000000000        72.799999999999997        3.5053714417807083     
   14.400000000000000        73.600000000000009        3.5058096730529793     
   14.400000000000000        74.400000000000006        3.5049275359572203     
   14.400000000000000        75.200000000000003        3.5071230713609669     
   14.400000000000000        76.000000000000000        3.5058786381027702     
   14.400000000000000        76.800000000000011        3.5032347742572352     
   14.400000000000000        77.600000000000009        3.5033771982203699     
   14.400000000000000        78.400000000000006        3.5010072162828743     
   14.400000000000000        79.200000000000003        3.5098957439995488     
   14.400000000000000        80.000000000000000        3.5053549739153058     
   14.400000000000000        80.800000000000011        3.5049584036688257     
   14.400000000000000        81.600000000000009        3.5046168736986858     
   14.400000000000000        82.400000000000006        3.5040937234659899     
   14.400000000000000        83.200000000000003        3.5179173301885331     
   14.400000000000000        84.000000000000000        3.5011313126476544     
   14.400000000000000        84.800000000000011        3.5047040260991840     
   14.400000000000000        85.600000000000009        3.5075218901643113     
   14.400000000000000        86.400000000000006        2.8221466269018518     
   14.400000000000000        87.200000000000003        2.5096429705893732     
   14.400000000000000        88.000000000000000        2.5096262803454117     
   14.400000000000000        88.800000000000011        2.6542919791289883     
   14.400000000000000        89.600000000000009        2.9523793351535543     
   14.400000000000000        90.400000000000006        3.5033740220994725     
   14.400000000000000        91.200000000000003        3.5020563687761928     
   14.400000000000000        92.000000000000000        3.5204405555369052     
   14.400000000000000        92.800000000000011        3.5039187903954070     
   14.400000000000000        93.600000000000009        3.5088187692455666     
   14.400000000000000        94.400000000000006        3.5036261648178457     
   14.400000000000000        95.200000000000003        3.5038571619525469     
   14.400000000000000        96.000000000000000        3.5117923983982671     
   14.400000000000000        96.800000000000011        3.4975275418246072     
   14.400000000000000        97.600000000000009        3.4997744073411576     
   14.400000000000000        98.400000000000006        3.4995300902914530     
   14.400000000000000        99.200000000000003        3.5017867710115715     
   14.400000000000000        100.00000000000000        3.5035878755837722     
   14.400000000000000        100.80000000000001        2.9726598456623545     
   14.400000000000000        101.60000000000001        2.6436291160281509     
   14.400000000000000        102.40000000000001        2.5049745409884303     

   15.200000000000001       0.80000000000000004        2.5005064847645602     
   15.200000000000001        1.6000000000000001        2.5045503713649606     
   15.200000000000001        2.4000000000000004        2.5369985894853109     
   15.200000000000001        3.2000000000000002        2.6082649283570971     
   15.200000000000001        4.0000000000000000        2.7001663517765455     
   15.200000000000001        4.8000000000000007        2.7886655338564785     
   15.200000000000001        5.6000000000000005        2.8619457720497561     
   15.200000000000001        6.4000000000000004        2.9132710395827743     
   15.200000000000001        7.2000000000000002        2.9416095649201335     
   15.200000000000001        8.0000000000000000        2.9504674451481772     
   15.200000000000001        8.8000000000000007        2.9464432919700556     
   15.200000000000001        9.6000000000000014        2.9352211796791461     
   15.200000000000001        10.400000000000000        2.9192602925376070     
   15.200000000000001        11.200000000000001        2.9017376287152175     
   15.200000000000001        12.000000000000000        2.8842484832105080     
   15.200000000000001        12.800000000000001        2.8663293821985443     
   15.200000000000001        13.600000000000001        2.8474590814881955     
   15.200000000000001        14.400000000000000        2.8264224878451234     
   15.200000000000001        15.200000000000001        2.8065382904347165     
   15.200000000000001        16.000000000000000        2.7848807349679490     
   15.200000000000001        16.800000000000001        2.7635583498215883     
   15.200000000000001        17.600000000000001        2.7438297490807000     
   15.200000000000001        18.400000000000002        2.7266381119383367     
   15.200000000000001        19.200000000000003        2.7133756145556971     
   15.200000000000001        20.000000000000000        2.7041591202942792     
   15.200000000000001        20.800000000000001        2.6981535658892573     
   15.200000000000001        21.600000000000001        2.6984989794112137     
   15.200000000000001        22.400000000000002        2.7051865097071652     
   15.200000000000001        23.200000000000003        2.7183787533528068     
   15.200000000000001        24.000000000000000        2.7386452624277395     
   15.200000000000001        24.800000000000001        2.7675090702071485     
   15.200000000000001        25.600000000000001        2.7969671872788737     
   15.200000000000001        26.400000000000002        2.8134236697331949     
   15.200000000000001        27.200000000000003        2.7955147989286893     
   15.200000000000001        28.000000000000000        2.7306664055260437     
   15.200000000000001        28.800000000000001        2.6799617531671256     
   15.200000000000001        29.600000000000001        2.8289849925828894     
   15.200000000000001        30.400000000000002        3.5136642734916732     
   15.200000000000001        31.200000000000003        3.4974136214616709     
   15.200000000000001        32.000000000000000        3.5098212606904551     
   15.200000000000001        32.800000000000004        3.5189284573094333     
   15.200000000000001        33.600000000000001        3.5046405791180897     
   15.200000000000001        34.399999999999999        3.4994640101560899     
   15.200000000000001        35.200000000000003        2.8580726452331739     
   15.200000000000001        36.000000000000000        2.5303231659955521     
   15.200000000000001        36.800000000000004        2.5143890743778710     
   15.200000000000001        37.600000000000001        2.5174619994097140     
   15.200000000000001        38.400000000000006        2.5092102827937035     
   15.200000000000001        39.200000000000003        2.5041774814429449     
   15.200000000000001        40.000000000000000        2.5024796546951111     
   15.200000000000001        40.800000000000004        2.5150112806470548     
   15.200000000000001        41.600000000000001        2.5345374982327002     
   15.200000000000001        42.400000000000006        2.8657821638934156     
   15.200000000000001        43.200000000000003        3.4995688116408554     
   15.200000000000001        44.000000000000000        3.5044479745077997     
   15.200000000000001        44.800000000000004        3.5042970573439907     
   15.200000000000001        45.600000000000001        3.5040324900380742     
   15.200000000000001        46.400000000000006        3.5044334432848196     
   15.200000000000001        47.200000000000003        3.5067205285675653     
   15.200000000000001        48.000000000000000        3.5082551914901630     
   15.200000000000001        48.800000000000004        3.5034807285934702     
   15.200000000000001        49.600000000000001        3.5056913867655246     
   15.200000000000001        50.400000000000006        3.5085938007758375     
   15.200000000000001        51.200000000000003        3.5136179781795178     
   15.200000000000001        52.000000000000000        3.5052798915834811     
   15.200000000000001        52.800000000000004        3.5055437513031062     
   15.200000000000001        53.600000000000001        3.5020711509319691     
   15.200000000000001        54.400000000000006        3.5045372787676414     
   15.200000000000001        55.200000000000003        3.5046752212388843     
   15.200000000000001        56.000000000000000        3.5055051059922122     
   15.200000000000001        56.800000000000004        3.5097095088793577     
   15.200000000000001        57.600000000000001        3.5027440573173809     
   15.200000000000001        58.400000000000006        3.5103468068551025     
   15.200000000000001        59.200000000000003        3.5081518381362247     
   15.200000000000001        60.000000000000000        2.9552552289455196     
   15.200000000000001        60.800000000000004        2.6269726248494760     
   15.200000000000001        61.600000000000001        2.5193787545953770     
   15.200000000000001        62.400000000000006        2.5011017127504132     
   15.200000000000001        63.200000000000003        2.5138553640896713     
   15.200000000000001        64.000000000000000        2.5172333085393732     
   15.200000000000001        64.799999999999997        2.4962968692495164     
   15.200000000000001        65.600000000000009        2.5033429898884423     
   15.200000000000001        66.400000000000006        2.5069212472543243     
   15.200000000000001        67.200000000000003        2.5069199501361452     
   15.200000000000001        68.000000000000000        2.5017456985019204     
   15.200000000000001        68.799999999999997        2.5246749949209684     
   15.200000000000001        69.600000000000009        2.5099919612937445     
   15.200000000000001        70.400000000000006        2.6376388942890134     
   15.200000000000001        71.200000000000003        2.9575762467063562     
   15.200000000000001        72.000000000000000        3.5085669793314032     
   15.200000000000001        72.799999999999997        3.5071799521781228     
   15.200000000000001        73.600000000000009        3.5051088871828089     
   15.200000000000001        74.400000000000006        3.5042275492869828     
   15.200000000000001        75.200000000000003        3.5059300726280931     
   15.200000000000001        76.000000000000000        3.5085251284152563     
   15.200000000000001        76.800000000000011        3.5017197855045250     
   15.200000000000001        77.600000000000009        3.5204216428274302     
   15.200000000000001        78.400000000000006        3.5134933000177395     
   15.200000000000001        79.200000000000003        3.5044833312974899     
   15.200000000000001        80.000000000000000        3.5028498544422382     
   15.200000000000001        80.800000000000011        3.5024058913966600     
   15.200000000000001        81.600000000000009        3.5036555450343716     
   15.200000000000001        82.400000000000006        3.5042541045013036     
   15.200000000000001        83.200000000000003        3.5063807572464807     
   15.200000000000001        84.000000000000000        3.5033927705704118     
   15.200000000000001        84.800000000000011        3.5005512521324804     
   15.200000000000001        85.600000000000009        3.4988011510823629     
   15.200000000000001        86.400000000000006        2.7731864154357631     
   15.200000000000001        87.200000000000003        2.5591196742857680     
   15.200000000000001        88.000000000000000        2.6513642378770386     
   15.200000000000001        88.800000000000011        2.9355547744330046     
   15.200000000000001        89.600000000000009        3.5123755361461275     
   15.200000000000001        90.400000000000006        3.5030229782198665     
   15.200000000000001        91.200000000000003        3.5036405481046189     
   15.200000000000001        92.000000000000000        3.5002181131632661     
   15.200000000000001        92.800000000000011        3.5061575257279287     
   15.200000000000001        93.600000000000009        3.5052705840857592     
   15.200000000000001        94.400000000000006        3.5041709567679056     
   15.200000000000001        95.200000000000003        3.5062199979477628     
   15.200000000000001        96.000000000000000        3.5125355585866749     
   15.200000000000001        96.800000000000011        3.5126929223325787     
   15.200000000000001        97.600000000000009        3.5128644855499660     
   15.200000000000001        98.400000000000006        3.5133930774075783     
   15.200000000000001        99.200000000000003        3.5166439450461286     
   15.200000000000001        100.00000000000000        3.5033311252861790     
   15.200000000000001        100.80000000000001        2.9761750596612746     
   15.200000000000001        101.60000000000001        2.6481055551964028     
   15.200000000000001        102.40000000000001        2.5210485244859049     

   16.000000000000000       0.80000000000000004        2.5101601608146789     
   16.000000000000000        1.6000000000000001        2.5127103516220766     
   16.000000000000000        2.4000000000000004        2.5232421219637691     
   16.000000000000000        3.2000000000000002        2.5877667584852726     
   16.000000000000000        4.0000000000000000        2.6771292362250909     
   16.000000000000000        4.8000000000000007        2.7705619484881394     
   16.000000000000000        5.6000000000000005        2.8485706535252850     
   16.000000000000000        6.4000000000000004        2.9054759724451102     
   16.000000000000000        7.2000000000000002        2.9386774846320898     
   16.000000000000000        8.0000000000000000        2.9509545116887810     
   16.000000000000000        8.8000000000000007        2.9489824577880577     
   16.000000000000000        9.6000000000000014        2.9371259011669144     
   16.000000000000000        10.400000000000000        2.9212996038489050     
   16.000000000000000        11.200000000000001        2.9023579522455072     
   16.000000000000000        12.000000000000000        2.8831079203194965     
   16.000000000000000        12.800000000000001        2.8637627936256460     
   16.000000000000000        13.600000000000001        2.8434033551668545     
   16.000000000000000        14.400000000000000        2.8218597106576748     
   16.000000000000000        15.200000000000001        2.7991591548329091     
   16.000000000000000        16.000000000000000        2.7768959038572167     
   16.000000000000000        16.800000000000001        2.7535973855933995     
   16.000000000000000        17.600000000000001        2.7323783387364937     
   16.000000000000000        18.400000000000002        2.7137739384264159     
   16.000000000000000        19.200000000000003        2.6984233088674250     
   16.000000000000000        20.000000000000000        2.6866770066793362     
   16.000000000000000        20.800000000000001        2.6834019948679897     
   16.000000000000000        21.600000000000001        2.6842517546873497     
   16.000000000000000        22.400000000000002        2.6914954322268247     
   16.000000000000000        23.200000000000003        2.7059411198010852     
   16.000000000000000        24.000000000000000        2.7281356108857242     
   16.000000000000000        24.800000000000001        2.7570586474503069     
   16.000000000000000        25.600000000000001        2.7876095065920681     
   16.000000000000000        26.400000000000002        2.8063915902902599     
   16.000000000000000        27.200000000000003        2.7918131909787989     
   16.000000000000000        28.000000000000000        2.7310195755675037     
   16.000000000000000        28.800000000000001        2.6766741349153578     
   16.000000000000000        29.600000000000001        2.8209719007379026     
   16.000000000000000        30.400000000000002        3.5021047302866783     
   16.000000000000000        31.200000000000003        3.5150172418130867     
   16.000000000000000        32.000000000000000        3.5076069828565144     
   16.000000000000000        32.800000000000004        3.5027393165530287     
   16.000000000000000        33.600000000000001        3.5035907730078777     
   16.000000000000000        34.399999999999999        3.5004213138745355     
   16.000000000000000        35.200000000000003        2.8071435189310665     
   16.000000000000000        36.000000000000000        2.5232354642262318     
   16.000000000000000        36.800000000000004        2.5209534981915467     
   16.000000000000000        37.600000000000001        2.4971726866628279     
   16.000000000000000        38.400000000000006        2.5190065892533848     
   16.000000000000000        39.200000000000003        2.5072286966991770     
   16.000000000000000        40.000000000000000        2.5031084484238995     
   16.000000000000000        40.800000000000004        2.5098141761718895     
   16.000000000000000        41.600000000000001        2.5045442124363348     
   16.000000000000000        42.400000000000006        2.7854790628732471     
   16.000000000000000        43.200000000000003        3.4964513913236357     
   16.000000000000000        44.000000000000000        3.5105709942443339     
   16.000000000000000        44.800000000000004        3.5133258573879678     
   16.000000000000000        45.600000000000001        3.5089012649718754     
   16.000000000000000        46.400000000000006        3.5073874739576048     
   16.000000000000000        47.200000000000003        3.5064481780303214     
   16.000000000000000        48.000000000000000        3.5103575210730056     
   16.000000000000000        48.800000000000004        3.4987985537805355     
   16.000000000000000        49.600000000000001        3.5042636122921955     
   16.000000000000000        50.400000000000006        3.5095405776345361     
   16.000000000000000        51.200000000000003        3.5107227145096700     
   16.000000000000000        52.000000000000000        3.5062060991264414     
   16.000000000000000        52.800000000000004        3.5063418755341602     
   16.000000000000000        53.600000000000001        3.5061976704229902     
   16.000000000000000        54.400000000000006        3.5054153129748000     
   16.000000000000000        55.200000000000003        3.5044895204516910     
   16.000000000000000        56.000000000000000        3.5073331723557510     
   16.000000000000000        56.800000000000004        3.5175698275307301     
   16.000000000000000        57.600000000000001        3.5045236650284237     
   16.000000000000000        58.400000000000006        3.5108821719438001     
   16.000000000000000        59.200000000000003        3.5029304327889705     
   16.000000000000000        60.000000000000000        2.9565741491712694     
   16.000000000000000        60.800000000000004        2.6282666916682849     
   16.000000000000000        61.600000000000001        2.5019229146295778     
   16.000000000000000        62.400000000000006        2.5134962304028106     
   16.000000000000000        63.200000000000003        2.5070519108512066     
   16.000000000000000        64.000000000000000        2.5169285360757532     
   16.000000000000000        64.799999999999997        2.5038467691866115     
   16.000000000000000        65.600000000000009        2.5124169081339507     
   16.000000000000000        66.400000000000006        2.5140419272554415     
   16.000000000000000        67.200000000000003        2.5121029417111758     
   16.000000000000000        68.000000000000000        2.5065209244110402     
   16.000000000000000        68.799999999999997        2.4969832155336245     
   16.000000000000000        69.600000000000009        2.5120981902656201     
   16.000000000000000        70.400000000000006        2.6403828035324666     
   16.000000000000000        71.200000000000003        2.9600201603974501     
   16.000000000000000        72.000000000000000        3.5069977616205357     
   16.000000000000000        72.799999999999997        3.5095466190166684     
   16.000000000000000        73.600000000000009        3.5064303852332710     
   16.000000000000000        74.400000000000006        3.5039928706303805     
   16.000000000000000        75.200000000000003        3.5039014700639721     
   16.000000000000000        76.000000000000000        3.5073216445860584     
   16.000000000000000        76.800000000000011        3.5014995766920136     
   16.000000000000000        77.600000000000009        3.5165563136420386     
   16.000000000000000        78.400000000000006        3.5098185780671085     
   16.000000000000000        79.200000000000003        3.5044813230460430     
   16.000000000000000        80.000000000000000        3.5041737263279527     
   16.000000000000000        80.800000000000011        3.5062274913888047     
   16.000000000000000        81.600000000000009        3.5064757962947342     
   16.000000000000000        82.400000000000006        3.5049668449225972     
   16.000000000000000        83.200000000000003        3.5029966440940834     
   16.000000000000000        84.000000000000000        3.5138675559378485     
   16.000000000000000        84.800000000000011        3.5163667481693524     
   16.000000000000000        85.600000000000009        2.9353478601286676     
   16.000000000000000        86.400000000000006        2.7020687660617675     
   16.000000000000000        87.200000000000003        2.7014731576176305     
   16.000000000000000        88.000000000000000        2.9372026528411332     
   16.000000000000000        88.800000000000011        3.5051785992100268     
   16.000000000000000        89.600000000000009        3.5111281218790018     
   16.000000000000000        90.400000000000006        3.5119594819583768     
   16.000000000000000        91.200000000000003        3.5111966360242866     
   16.000000000000000        92.000000000000000        3.5085965990381527     
   16.000000000000000        92.800000000000011        3.5071402685689548     
   16.000000000000000        93.600000000000009        3.5093337239619924     
   16.000000000000000        94.400000000000006        3.5070581920390285     
   16.000000000000000        95.200000000000003        3.5106299588814363     
   16.000000000000000        96.000000000000000        3.5090743436870588     
   16.000000000000000        96.800000000000011        3.5077830894904949     
   16.000000000000000        97.600000000000009        3.5052443754118396     
   16.000000000000000        98.400000000000006        3.5048125048998187     
   16.000000000000000        99.200000000000003        3.5089274383799496     
   16.000000000000000        100.00000000000000        3.5039706062163996     
   16.000000000000000        100.80000000000001        2.9730080316579657     
   16.000000000000000        101.60000000000001        2.6465870420055739     
   16.000000000000000        102.40000000000001        2.5176088027493138     

   16.800000000000001       0.80000000000000004        2.5086312142915639     
   16.800000000000001        1.6000000000000001        2.5077602828568266     
   16.800000000000001        2.4000000000000004        2.5147468117081071     
   16.800000000000001        3.2000000000000002        2.5722281097703057     
   16.800000000000001        4.0000000000000000        2.6612006114419362     
   16.800000000000001        4.8000000000000007        2.7544981319855117     
   16.800000000000001        5.6000000000000005        2.8367384311970323     
   16.800000000000001        6.4000000000000004        2.8985311200260120     
   16.800000000000001        7.2000000000000002        2.9344258906028275     
   16.800000000000001        8.0000000000000000        2.9507847331658312     
   16.800000000000001        8.8000000000000007        2.9502545799532021     
   16.800000000000001        9.6000000000000014        2.9391392598043691     
   16.800000000000001        10.400000000000000        2.9220665209667760     
   16.800000000000001        11.200000000000001        2.9028008845305564     
   16.800000000000001        12.000000000000000        2.8836798797775276     
   16.800000000000001        12.800000000000001        2.8625572374100532     
   16.800000000000001        13.600000000000001        2.8422736240559807     
   16.800000000000001        14.400000000000000        2.8201045276737480     
   16.800000000000001        15.200000000000001        2.7939068935108198     
   16.800000000000001        16.000000000000000        2.7707034274811271     
   16.800000000000001        16.800000000000001        2.7475942142256877     
   16.800000000000001        17.600000000000001        2.7246105624900108     
   16.800000000000001        18.400000000000002        2.7055753155500755     
   16.800000000000001        19.200000000000003        2.6896933531501421     
   16.800000000000001        20.000000000000000        2.6790019126419753     
   16.800000000000001        20.800000000000001        2.6743227385846078     
   16.800000000000001        21.600000000000001        2.6758717448569453     
   16.800000000000001        22.400000000000002        2.6839333117359838     
   16.800000000000001        23.200000000000003        2.6992362501765603     
   16.800000000000001        24.000000000000000        2.7225534935261111     
   16.800000000000001        24.800000000000001        2.7525625255845858     
   16.800000000000001        25.600000000000001        2.7852310453589699     
   16.800000000000001        26.400000000000002        2.8084930174128013     
   16.800000000000001        27.200000000000003        2.8028286091722858     
   16.800000000000001        28.000000000000000        2.7543623510294091     
   16.800000000000001        28.800000000000001        2.6948720072912749     
   16.800000000000001        29.600000000000001        2.7412559691739902     
   16.800000000000001        30.400000000000002        2.9663404921520957     
   16.800000000000001        31.200000000000003        3.4988599124903095     
   16.800000000000001        32.000000000000000        3.5057156105056135     
   16.800000000000001        32.800000000000004        3.4958489147289602     
   16.800000000000001        33.600000000000001        3.5154473257795789     
   16.800000000000001        34.399999999999999        2.9713913138466079     
   16.800000000000001        35.200000000000003        2.6695827689641716     
   16.800000000000001        36.000000000000000        2.5197176387545057     
   16.800000000000001        36.800000000000004        2.4974159251823824     
   16.800000000000001        37.600000000000001        2.5008221933667221     
   16.800000000000001        38.400000000000006        2.5038317414249245     
   16.800000000000001        39.200000000000003        2.5135970705151847     
   16.800000000000001        40.000000000000000        2.5046828945694575     
   16.800000000000001        40.800000000000004        2.5071551178797278     
   16.800000000000001        41.600000000000001        2.5029348214643972     
   16.800000000000001        42.400000000000006        2.6264482482493090     
   16.800000000000001        43.200000000000003        2.9349639600903328     
   16.800000000000001        44.000000000000000        3.5095022243223228     
   16.800000000000001        44.800000000000004        3.5027581630334002     
   16.800000000000001        45.600000000000001        3.5080324643152010     
   16.800000000000001        46.400000000000006        3.5082868226046062     
   16.800000000000001        47.200000000000003        3.5059943913996574     
   16.800000000000001        48.000000000000000        3.5082836517673894     
   16.800000000000001        48.800000000000004        3.5191713473408690     
   16.800000000000001        49.600000000000001        3.5039679922985001     
   16.800000000000001        50.400000000000006        3.5106885835216914     
   16.800000000000001        51.200000000000003        3.5056226850741021     
   16.800000000000001        52.000000000000000        3.5020125118179748     
   16.800000000000001        52.800000000000004        3.5052698730558580     
   16.800000000000001        53.600000000000001        3.5048643431137050     
   16.800000000000001        54.400000000000006        3.5079502799787510     
   16.800000000000001        55.200000000000003        3.5096345168644634     
   16.800000000000001        56.000000000000000        3.5143376852446804     
   16.800000000000001        56.800000000000004        3.5001715730861855     
   16.800000000000001        57.600000000000001        3.5105848641447808     
   16.800000000000001        58.400000000000006        3.5058173518748319     
   16.800000000000001        59.200000000000003        3.4982284091184312     
   16.800000000000001        60.000000000000000        2.9478233182153741     
   16.800000000000001        60.800000000000004        2.6244914669045287     
   16.800000000000001        61.600000000000001        2.5077913295161394     
   16.800000000000001        62.400000000000006        2.5092180381243900     
   16.800000000000001        63.200000000000003        2.5160222380562449     
   16.800000000000001        64.000000000000000        2.4979429732228611     
   16.800000000000001        64.799999999999997        2.5132406693762088     
   16.800000000000001        65.600000000000009        2.5187596483939751     
   16.800000000000001        66.400000000000006        2.5176057815517643     
   16.800000000000001        67.200000000000003        2.5086938939420982     
   16.800000000000001        68.000000000000000        2.5045268332892667     
   16.800000000000001        68.799999999999997        2.5023603735546449     
   16.800000000000001        69.600000000000009        2.5149001336198835     
   16.800000000000001        70.400000000000006        2.6387767592393989     
   16.800000000000001        71.200000000000003        2.9585371120183055     
   16.800000000000001        72.000000000000000        3.5085423092483521     
   16.800000000000001        72.799999999999997        3.4993428007199192     
   16.800000000000001        73.600000000000009        3.5101024992829664     
   16.800000000000001        74.400000000000006        3.5033985015065432     
   16.800000000000001        75.200000000000003        3.5029325477942290     
   16.800000000000001        76.000000000000000        3.5026505687571334     
   16.800000000000001        76.800000000000011        3.5008619592779273     
   16.800000000000001        77.600000000000009        3.5013683477272561     
   16.800000000000001        78.400000000000006        3.5115121475496620     
   16.800000000000001        79.200000000000003        3.5018241464168054     
   16.800000000000001        80.000000000000000        3.5005391694727828     
   16.800000000000001        80.800000000000011        3.5044375731578170     
   16.800000000000001        81.600000000000009        3.5064404891983729     
   16.800000000000001        82.400000000000006        3.5005405578520010     
   16.800000000000001        83.200000000000003        3.5076261252808170     
   16.800000000000001        84.000000000000000        3.4956260138797557     
   16.800000000000001        84.800000000000011        2.9244025082807767     
   16.800000000000001        85.600000000000009        2.7296328905585048     
   16.800000000000001        86.400000000000006        2.7383466198314177     
   16.800000000000001        87.200000000000003        2.9547328501938215     
   16.800000000000001        88.000000000000000        3.4917154159926329     
   16.800000000000001        88.800000000000011        3.5204200118320821     
   16.800000000000001        89.600000000000009        3.5023861392626294     
   16.800000000000001        90.400000000000006        3.5042569573353743     
   16.800000000000001        91.200000000000003        3.5032025393871296     
   16.800000000000001        92.000000000000000        3.5005159944391253     
   16.800000000000001        92.800000000000011        3.5205829425974060     
   16.800000000000001        93.600000000000009        3.5107493787904089     
   16.800000000000001        94.400000000000006        3.5077566696091926     
   16.800000000000001        95.200000000000003        3.5048396409132381     
   16.800000000000001        96.000000000000000        3.5013927484734753     
   16.800000000000001        96.800000000000011        3.5026953022938665     
   16.800000000000001        97.600000000000009        3.5055346443607975     
   16.800000000000001        98.400000000000006        3.5070741277378503     
   16.800000000000001        99.200000000000003        3.5065708073221415     
   16.800000000000001        100.00000000000000        3.5147847729530604     
   16.800000000000001        100.80000000000001        2.9685175841850620     
   16.800000000000001        101.60000000000001        2.6439242233010773     
   16.800000000000001        102.40000000000001        2.5142406727914599     

   17.600000000000001       0.80000000000000004        2.5081030809814444     
   17.600000000000001        1.6000000000000001        2.5059805324634192     
   17.600000000000001        2.4000000000000004        2.5094697702832778     
   17.600000000000001        3.2000000000000002        2.5621794803143096     
   17.600000000000001        4.0000000000000000        2.6484482766183537     
   17.600000000000001        4.8000000000000007        2.7421586472410890     
   17.600000000000001        5.6000000000000005        2.8275993301230247     
   17.600000000000001        6.4000000000000004        2.8922593158290444     
   17.600000000000001        7.2000000000000002        2.9315623271614690     
   17.600000000000001        8.0000000000000000        2.9516895456636378     
   17.600000000000001        8.8000000000000007        2.9504611895032187     
   17.600000000000001        9.6000000000000014        2.9402027664030670     
   17.600000000000001        10.400000000000000        2.9232143969762849     
   17.600000000000001        11.200000000000001        2.9040158230552429     
   17.600000000000001        12.000000000000000        2.8831735989236935     
   17.600000000000001        12.800000000000001        2.8626157205251008     
   17.600000000000001        13.600000000000001        2.8409614786043180     
   17.600000000000001        14.400000000000000        2.8175420770738420     
   17.600000000000001        15.200000000000001        2.7936826528581369     
   17.600000000000001        16.000000000000000        2.7700408399694170     
   17.600000000000001        16.800000000000001        2.7461299767305207     
   17.600000000000001        17.600000000000001        2.7226004679163784     
   17.600000000000001        18.400000000000002        2.7026983305480488     
   17.600000000000001        19.200000000000003        2.6865640685931256     
   17.600000000000001        20.000000000000000        2.6760486441184010     
   17.600000000000001        20.800000000000001        2.6722000437075781     
   17.600000000000001        21.600000000000001        2.6740089069654975     
   17.600000000000001        22.400000000000002        2.6830870147540149     
   17.600000000000001        23.200000000000003        2.6991281929866595     
   17.600000000000001        24.000000000000000        2.7230428107470659     
   17.600000000000001        24.800000000000001        2.7550192136116891     
   17.600000000000001        25.600000000000001        2.7894309552811021     
   17.600000000000001        26.400000000000002        2.8183717203888672     
   17.600000000000001        27.200000000000003        2.8236238084902854     
   17.600000000000001        28.000000000000000        2.7959370250917450     
   17.600000000000001        28.800000000000001        2.7435924399613829     
   17.600000000000001        29.600000000000001        2.7195641978561698     
   17.600000000000001        30.400000000000002        2.7913250733107002     
   17.600000000000001        31.200000000000003        2.9220263331657659     
   17.600000000000001        32.000000000000000        2.9931983657519958     
   17.600000000000001        32.800000000000004        2.9865124096042819     
   17.600000000000001        33.600000000000001        2.8949572042911904     
   17.600000000000001        34.399999999999999        2.7156911675843527     
   17.600000000000001        35.200000000000003        2.5525217507970432     
   17.600000000000001        36.000000000000000        2.5098194263841096     
   17.600000000000001        36.800000000000004        2.5039553980047180     
   17.600000000000001        37.600000000000001        2.5063650835574443     
   17.600000000000001        38.400000000000006        2.5057011095877217     
   17.600000000000001        39.200000000000003        2.5165174625481779     
   17.600000000000001        40.000000000000000        2.5063288622159940     
   17.600000000000001        40.800000000000004        2.5070562813025785     
   17.600000000000001        41.600000000000001        2.5070001529724828     
   17.600000000000001        42.400000000000006        2.5239291097501191     
   17.600000000000001        43.200000000000003        2.6607196011814365     
   17.600000000000001        44.000000000000000        2.9489503529042276     
   17.600000000000001        44.800000000000004        3.5085369680096594     
   17.600000000000001        45.600000000000001        3.5014230947117326     
   17.600000000000001        46.400000000000006        3.5055474922658156     
   17.600000000000001        47.200000000000003        3.5055926534055004     
   17.600000000000001        48.000000000000000        3.5087375804896572     
   17.600000000000001        48.800000000000004        3.5163328486837653     
   17.600000000000001        49.600000000000001        3.5025356930818199     
   17.600000000000001        50.400000000000006        3.5019298189021972     
   17.600000000000001        51.200000000000003        3.5012714450214166     
   17.600000000000001        52.000000000000000        3.5041985143595795     
   17.600000000000001        52.800000000000004        3.5034858841038949     
   17.600000000000001        53.600000000000001        3.5032816238264255     
   17.600000000000001        54.400000000000006        3.5008996882121566     
   17.600000000000001        55.200000000000003        3.5021907378823620     
   17.600000000000001        56.000000000000000        3.5012242503526991     
   17.600000000000001        56.800000000000004        3.5047711353645727     
   17.600000000000001        57.600000000000001        3.5042947352532274     
   17.600000000000001        58.400000000000006        3.5037090760652476     
   17.600000000000001        59.200000000000003        3.5120266723645548     
   17.600000000000001        60.000000000000000        2.9216936501863082     
   17.600000000000001        60.800000000000004        2.6057349975298396     
   17.600000000000001        61.600000000000001        2.5065231204161127     
   17.600000000000001        62.400000000000006        2.5213493830555813     
   17.600000000000001        63.200000000000003        2.5022832725900979     
   17.600000000000001        64.000000000000000        2.5142302081765386     
   17.600000000000001        64.799999999999997        2.5350966343729531     
   17.600000000000001        65.600000000000009        2.5445666895688204     
   17.600000000000001        66.400000000000006        2.5381175175711088     
   17.600000000000001        67.200000000000003        2.5208043232633544     
   17.600000000000001        68.000000000000000        2.5117372067347326     
   17.600000000000001        68.799999999999997        2.5038689420286726     
   17.600000000000001        69.600000000000009        2.5135750820040927     
   17.600000000000001        70.400000000000006        2.6318723155709201     
   17.600000000000001        71.200000000000003        2.9515767580733177     
   17.600000000000001        72.000000000000000        3.5141534171483202     
   17.600000000000001        72.799999999999997        3.5015955692781482     
   17.600000000000001        73.600000000000009        3.5106076550381973     
   17.600000000000001        74.400000000000006        3.5047950788362949     
   17.600000000000001        75.200000000000003        3.5053427588832098     
   17.600000000000001        76.000000000000000        3.5010019437517501     
   17.600000000000001        76.800000000000011        3.5127206742466925     
   17.600000000000001        77.600000000000009        3.5046530437395473     
   17.600000000000001        78.400000000000006        3.5075782758001188     
   17.600000000000001        79.200000000000003        3.5171256647123790     
   17.600000000000001        80.000000000000000        3.5147748246099280     
   17.600000000000001        80.800000000000011        3.4977110684383019     
   17.600000000000001        81.600000000000009        3.5179681442216633     
   17.600000000000001        82.400000000000006        3.5013793637338000     
   17.600000000000001        83.200000000000003        2.9834418002013146     
   17.600000000000001        84.000000000000000        2.7809760478218770     
   17.600000000000001        84.800000000000011        2.6482852534584813     
   17.600000000000001        85.600000000000009        2.6900499263288773     
   17.600000000000001        86.400000000000006        2.9433897216294844     
   17.600000000000001        87.200000000000003        3.5148763532941505     
   17.600000000000001        88.000000000000000        3.5131238063233075     
   17.600000000000001        88.800000000000011        3.5084133383046825     
   17.600000000000001        89.600000000000009        3.5031187670585169     
   17.600000000000001        90.400000000000006        3.5048351930989758     
   17.600000000000001        91.200000000000003        3.5023756064928317     
   17.600000000000001        92.000000000000000        3.5003629567789285     
   17.600000000000001        92.800000000000011        3.4944408340581661     
   17.600000000000001        93.600000000000009        3.5091399593873356     
   17.600000000000001        94.400000000000006        3.5003524307727445     
   17.600000000000001        95.200000000000003        3.4961996510753717     
   17.600000000000001        96.000000000000000        3.5203026498988264     
   17.600000000000001        96.800000000000011        3.4975822712745925     
   17.600000000000001        97.600000000000009        3.5029392218285778     
   17.600000000000001        98.400000000000006        3.5065590690764217     
   17.600000000000001        99.200000000000003        3.5054415828640346     
   17.600000000000001        100.00000000000000        3.5071663615540576     
   17.600000000000001        100.80000000000001        2.9663162332732309     
   17.600000000000001        101.60000000000001        2.6411098702211238     
   17.600000000000001        102.40000000000001        2.5146259238306183     

   18.400000000000002       0.80000000000000004        2.5068655023988331     
   18.400000000000002        1.6000000000000001        2.5041915291846815     
   18.400000000000002        2.4000000000000004        2.5075678244541826     
   18.400000000000002        3.2000000000000002        2.5548704592976077     
   18.400000000000002        4.0000000000000000        2.6382485676468401     
   18.400000000000002        4.8000000000000007        2.7332506069702500     
   18.400000000000002        5.6000000000000005        2.8206469644027048     
   18.400000000000002        6.4000000000000004        2.8876049826246013     
   18.400000000000002        7.2000000000000002        2.9303321087461405     
   18.400000000000002        8.0000000000000000        2.9500396816290686     
   18.400000000000002        8.8000000000000007        2.9517073914067735     
   18.400000000000002        9.6000000000000014        2.9411965229481383     
   18.400000000000002        10.400000000000000        2.9241602136094578     
   18.400000000000002        11.200000000000001        2.9059172044184249     
   18.400000000000002        12.000000000000000        2.8847850463857880     
   18.400000000000002        12.800000000000001        2.8637563039103462     
   18.400000000000002        13.600000000000001        2.8428700051977844     
   18.400000000000002        14.400000000000000        2.8193996810908306     
   18.400000000000002        15.200000000000001        2.7954742305813025     
   18.400000000000002        16.000000000000000        2.7720191389659519     
   18.400000000000002        16.800000000000001        2.7467038766395380     
   18.400000000000002        17.600000000000001        2.7246483978416305     
   18.400000000000002        18.400000000000002        2.7054815596648467     
   18.400000000000002        19.200000000000003        2.6888365143838349     
   18.400000000000002        20.000000000000000        2.6792962799893383     
   18.400000000000002        20.800000000000001        2.6755192867415145     
   18.400000000000002        21.600000000000001        2.6790199243237627     
   18.400000000000002        22.400000000000002        2.6892510457343928     
   18.400000000000002        23.200000000000003        2.7063993632728107     
   18.400000000000002        24.000000000000000        2.7294927861194549     
   18.400000000000002        24.800000000000001        2.7622175651623677     
   18.400000000000002        25.600000000000001        2.7989907923600121     
   18.400000000000002        26.400000000000002        2.8315075068724522     
   18.400000000000002        27.200000000000003        2.8488354948071568     
   18.400000000000002        28.000000000000000        2.8402489590399420     
   18.400000000000002        28.800000000000001        2.8052936303853220     
   18.400000000000002        29.600000000000001        2.7651945359303989     
   18.400000000000002        30.400000000000002        2.7482380287169255     
   18.400000000000002        31.200000000000003        2.7522823822916771     
   18.400000000000002        32.000000000000000        2.7528235615018763     
   18.400000000000002        32.800000000000004        2.7278889253522540     
   18.400000000000002        33.600000000000001        2.6667403011811772     
   18.400000000000002        34.399999999999999        2.5782592735120362     
   18.400000000000002        35.200000000000003        2.5116378034255913     
   18.400000000000002        36.000000000000000        2.5176551820494173     
   18.400000000000002        36.800000000000004        2.5105062289207658     
   18.400000000000002        37.600000000000001        2.5054854666083126     
   18.400000000000002        38.400000000000006        2.5232960782373572     
   18.400000000000002        39.200000000000003        2.5196255320245902     
   18.400000000000002        40.000000000000000        2.5102668339977532     
   18.400000000000002        40.800000000000004        2.5074777303917530     
   18.400000000000002        41.600000000000001        2.5076477698842803     
   18.400000000000002        42.400000000000006        2.5094563438316073     
   18.400000000000002        43.200000000000003        2.5051753279149849     
   18.400000000000002        44.000000000000000        2.6626071649047809     
   18.400000000000002        44.800000000000004        2.9270792147472156     
   18.400000000000002        45.600000000000001        3.5056690367071988     
   18.400000000000002        46.400000000000006        3.5073586153452094     
   18.400000000000002        47.200000000000003        3.5171185126102054     
   18.400000000000002        48.000000000000000        3.4973399300161079     
   18.400000000000002        48.800000000000004        3.4982399560133537     
   18.400000000000002        49.600000000000001        3.5124875697584272     
   18.400000000000002        50.400000000000006        3.5082255112068088     
   18.400000000000002        51.200000000000003        3.5153846400769719     
   18.400000000000002        52.000000000000000        3.5011217980144349     
   18.400000000000002        52.800000000000004        3.5155125377654044     
   18.400000000000002        53.600000000000001        3.5078657460669316     
   18.400000000000002        54.400000000000006        3.5181064408608664     
   18.400000000000002        55.200000000000003        3.5119023254978430     
   18.400000000000002        56.000000000000000        3.4977089427176216     
   18.400000000000002        56.800000000000004        3.5182848043672257     
   18.400000000000002        57.600000000000001        3.5038878723501528     
   18.400000000000002        58.400000000000006        3.5017189518071001     
   18.400000000000002        59.200000000000003        3.5152315753285301     
   18.400000000000002        60.000000000000000        2.8186628435974441     
   18.400000000000002        60.800000000000004        2.5651757103674409     
   18.400000000000002        61.600000000000001        2.5019941818719560     
   18.400000000000002        62.400000000000006        2.5055651151756990     
   18.400000000000002        63.200000000000003        2.5213009736358409     
   18.400000000000002        64.000000000000000        2.5621392557701683     
   18.400000000000002        64.799999999999997        2.5965948498220204     
   18.400000000000002        65.600000000000009        2.6130787304596814     
   18.400000000000002        66.400000000000006        2.6016339291737114     
   18.400000000000002        67.200000000000003        2.5680615735991101     
   18.400000000000002        68.000000000000000        2.5293377252762670     
   18.400000000000002        68.799999999999997        2.5022452993456992     
   18.400000000000002        69.600000000000009        2.5091413200474673     
   18.400000000000002        70.400000000000006        2.6132000778719533     
   18.400000000000002        71.200000000000003        2.9275374983348494     
   18.400000000000002        72.000000000000000        3.5122199925094808     
   18.400000000000002        72.799999999999997        3.5008764950291571     
   18.400000000000002        73.600000000000009        3.5133064318176479     
   18.400000000000002        74.400000000000006        3.5041446450653195     
   18.400000000000002        75.200000000000003        3.4977563765724771     
   18.400000000000002        76.000000000000000        3.5155985588828398     
   18.400000000000002        76.800000000000011        3.5031758448746348     
   18.400000000000002        77.600000000000009        3.5164141327621405     
   18.400000000000002        78.400000000000006        3.4960968850827636     
   18.400000000000002        79.200000000000003        3.5183304168160281     
   18.400000000000002        80.000000000000000        3.4995313355487543     
   18.400000000000002        80.800000000000011        3.5122248106626328     
   18.400000000000002        81.600000000000009        3.4984901336268179     
   18.400000000000002        82.400000000000006        2.8880347472156842     
   18.400000000000002        83.200000000000003        2.6422759231120700     
   18.400000000000002        84.000000000000000        2.5130940153782984     
   18.400000000000002        84.800000000000011        2.5175660597673968     
   18.400000000000002        85.600000000000009        2.7694543305451500     
   18.400000000000002        86.400000000000006        3.4989506319705863     
   18.400000000000002        87.200000000000003        3.5000796903885369     
   18.400000000000002        88.000000000000000        3.5020965931874759     
   18.400000000000002        88.800000000000011        3.5114177098645207     
   18.400000000000002        89.600000000000009        3.5011768819949816     
   18.400000000000002        90.400000000000006        3.5155397512520969     
   18.400000000000002        91.200000000000003        3.5101599428225811     
   18.400000000000002        92.000000000000000        3.5061278099411379     
   18.400000000000002        92.800000000000011        3.5187406153922960     
   18.400000000000002        93.600000000000009        3.5093467912016467     
   18.400000000000002        94.400000000000006        3.5172309987141244     
   18.400000000000002        95.200000000000003        3.5126607952382241     
   18.400000000000002        96.000000000000000        3.5123902771979267     
   18.400000000000002        96.800000000000011        3.5078867465470864     
   18.400000000000002        97.600000000000009        3.5133532742619975     
   18.400000000000002        98.400000000000006        3.5064736271092216     
   18.400000000000002        99.200000000000003        3.5057689797809264     
   18.400000000000002        100.00000000000000        3.5103087066932925     
   18.400000000000002        100.80000000000001        2.9635918048878112     
   18.400000000000002        101.60000000000001        2.6387108629927014     
   18.400000000000002        102.40000000000001        2.5141346983660866     

   19.200000000000003       0.80000000000000004        2.5037825525283410     
   19.200000000000003        1.6000000000000001        2.5132219641491647     
   19.200000000000003        2.4000000000000004        2.5132973438756081     
   19.200000000000003        3.2000000000000002        2.5498977629560291     
   19.200000000000003        4.0000000000000000        2.6320526182538408     
   19.200000000000003        4.8000000000000007        2.7278416008422770     
   19.200000000000003        5.6000000000000005        2.8162901261651312     
   19.200000000000003        6.4000000000000004        2.8851384840102576     
   19.200000000000003        7.2000000000000002        2.9291387881767252     
   19.200000000000003        8.0000000000000000        2.9488652774593809     
   19.200000000000003        8.8000000000000007        2.9524001879995003     
   19.200000000000003        9.6000000000000014        2.9423485742187148     
   19.200000000000003        10.400000000000000        2.9261161043243256     
   19.200000000000003        11.200000000000001        2.9068467618663685     
   19.200000000000003        12.000000000000000        2.8864102396620210     
   19.200000000000003        12.800000000000001        2.8667999270392435     
   19.200000000000003        13.600000000000001        2.8451888668096181     
   19.200000000000003        14.400000000000000        2.8238873308009866     
   19.200000000000003        15.200000000000001        2.8006259376373435     
   19.200000000000003        16.000000000000000        2.7777835887053222     
   19.200000000000003        16.800000000000001        2.7559396598563723     
   19.200000000000003        17.600000000000001        2.7312058455954311     
   19.200000000000003        18.400000000000002        2.7139109755508724     
   19.200000000000003        19.200000000000003        2.6985053242385377     
   19.200000000000003        20.000000000000000        2.6891096777064671     
   19.200000000000003        20.800000000000001        2.6884877998619956     
   19.200000000000003        21.600000000000001        2.6899560151567701     
   19.200000000000003        22.400000000000002        2.7009985775103371     
   19.200000000000003        23.200000000000003        2.7188654507064212     
   19.200000000000003        24.000000000000000        2.7436959541479355     
   19.200000000000003        24.800000000000001        2.7749727175204888     
   19.200000000000003        25.600000000000001        2.8112519615501625     
   19.200000000000003        26.400000000000002        2.8458877915140466     
   19.200000000000003        27.200000000000003        2.8693484038806361     
   19.200000000000003        28.000000000000000        2.8749329487418618     
   19.200000000000003        28.800000000000001        2.8553754432766691     
   19.200000000000003        29.600000000000001        2.8199313882867605     
   19.200000000000003        30.400000000000002        2.7774807283787397     
   19.200000000000003        31.200000000000003        2.7377739660114946     
   19.200000000000003        32.000000000000000        2.7000362808668608     
   19.200000000000003        32.800000000000004        2.6583719524767777     
   19.200000000000003        33.600000000000001        2.6046494531779221     
   19.200000000000003        34.399999999999999        2.5439164797648304     
   19.200000000000003        35.200000000000003        2.5064834567062451     
   19.200000000000003        36.000000000000000        2.5046077039248056     
   19.200000000000003        36.800000000000004        2.5193623876364191     
   19.200000000000003        37.600000000000001        2.5067124500017237     
   19.200000000000003        38.400000000000006        2.5126245286329625     
   19.200000000000003        39.200000000000003        2.5074909598925759     
   19.200000000000003        40.000000000000000        2.5149380536540393     
   19.200000000000003        40.800000000000004        2.5097510356602921     
   19.200000000000003        41.600000000000001        2.5069949665343705     
   19.200000000000003        42.400000000000006        2.5092571396580063     
   19.200000000000003        43.200000000000003        2.5086410444655494     
   19.200000000000003        44.000000000000000        2.5009216368361287     
   19.200000000000003        44.800000000000004        2.6172939849054542     
   19.200000000000003        45.600000000000001        2.7648913019057941     
   19.200000000000003        46.400000000000006        2.8411326983443583     
   19.200000000000003        47.200000000000003        2.8589406653658340     
   19.200000000000003        48.000000000000000        2.8677016332700447     
   19.200000000000003        48.800000000000004        2.8738787927710887     
   19.200000000000003        49.600000000000001        2.8780964176272659     
   19.200000000000003        50.400000000000006        2.8846051978419709     
   19.200000000000003        51.200000000000003        2.8923589517834247     
   19.200000000000003        52.000000000000000        2.9019599506741334     
   19.200000000000003        52.800000000000004        2.9077763788275974     
   19.200000000000003        53.600000000000001        2.9162996989458123     
   19.200000000000003        54.400000000000006        2.9231425861735540     
   19.200000000000003        55.200000000000003        2.9318834867071972     
   19.200000000000003        56.000000000000000        2.9362354327091453     
   19.200000000000003        56.800000000000004        2.9372151918123706     
   19.200000000000003        57.600000000000001        2.9326428830546645     
   19.200000000000003        58.400000000000006        2.9110380133367229     
   19.200000000000003        59.200000000000003        2.8124759935511978     
   19.200000000000003        60.000000000000000        2.6403243861278187     
   19.200000000000003        60.800000000000004        2.5171208905405922     
   19.200000000000003        61.600000000000001        2.5019719533265365     
   19.200000000000003        62.400000000000006        2.5137901468780166     
   19.200000000000003        63.200000000000003        2.5627866790895699     
   19.200000000000003        64.000000000000000        2.6231658403155160     
   19.200000000000003        64.799999999999997        2.6733836441432537     
   19.200000000000003        65.600000000000009        2.6949470335445369     
   19.200000000000003        66.400000000000006        2.6808264621548306     
   19.200000000000003        67.200000000000003        2.6322816488631098     
   19.200000000000003        68.000000000000000        2.5723513176740047     
   19.200000000000003        68.799999999999997        2.5163448854006618     
   19.200000000000003        69.600000000000009        2.5031313544353848     
   19.200000000000003        70.400000000000006        2.5706220292440118     
   19.200000000000003        71.200000000000003        2.8262375636662518     
   19.200000000000003        72.000000000000000        3.4982523090097160     
   19.200000000000003        72.799999999999997        3.5040615385768459     
   19.200000000000003        73.600000000000009        3.5123810619073299     
   19.200000000000003        74.400000000000006        3.5089857422079875     
   19.200000000000003        75.200000000000003        3.5102249231094675     
   19.200000000000003        76.000000000000000        3.5096234239826765     
   19.200000000000003        76.800000000000011        3.5072877020163222     
   19.200000000000003        77.600000000000009        3.5028995019067413     
   19.200000000000003        78.400000000000006        3.5151418898152698     
   19.200000000000003        79.200000000000003        3.4987235704226478     
   19.200000000000003        80.000000000000000        2.9041097310605206     
   19.200000000000003        80.800000000000011        2.7890816266474476     
   19.200000000000003        81.600000000000009        2.7127789725123841     
   19.200000000000003        82.400000000000006        2.5776418538897072     
   19.200000000000003        83.200000000000003        2.5008965349270049     
   19.200000000000003        84.000000000000000        2.5053869829083473     
   19.200000000000003        84.800000000000011        2.5077839492065457     
   19.200000000000003        85.600000000000009        2.8314631325751476     
   19.200000000000003        86.400000000000006        3.4944442643323854     
   19.200000000000003        87.200000000000003        3.5089787707828624     
   19.200000000000003        88.000000000000000        3.5022600799638322     
   19.200000000000003        88.800000000000011        3.5101151120681129     
   19.200000000000003        89.600000000000009        3.5008633480106393     
   19.200000000000003        90.400000000000006        3.5109585746443219     
   19.200000000000003        91.200000000000003        3.5028286874004415     
   19.200000000000003        92.000000000000000        3.5000491518640584     
   19.200000000000003        92.800000000000011        3.4994895179012699     
   19.200000000000003        93.600000000000009        3.5021359823818781     
   19.200000000000003        94.400000000000006        3.5110819842846088     
   19.200000000000003        95.200000000000003        3.5035456521572308     
   19.200000000000003        96.000000000000000        3.5058604258509050     
   19.200000000000003        96.800000000000011        3.5004942170292224     
   19.200000000000003        97.600000000000009        3.5028539260019924     
   19.200000000000003        98.400000000000006        3.5109606685534160     
   19.200000000000003        99.200000000000003        3.5011406947275270     
   19.200000000000003        100.00000000000000        3.5043696100936250     
   19.200000000000003        100.80000000000001        2.9596741916864602     
   19.200000000000003        101.60000000000001        2.6351260298914041     
   19.200000000000003        102.40000000000001        2.5132353691755789     

   20.000000000000000       0.80000000000000004        2.5019335910858551     
   20.000000000000000        1.6000000000000001        2.5090185543846779     
   20.000000000000000        2.4000000000000004        2.5100685489526158     
   20.000000000000000        3.2000000000000002        2.5461084748799561     
   20.000000000000000        4.0000000000000000        2.6289770192300397     
   20.000000000000000        4.8000000000000007        2.7258395047160864     
   20.000000000000000        5.6000000000000005        2.8146503533049194     
   20.000000000000000        6.4000000000000004        2.8839689476400152     
   20.000000000000000        7.2000000000000002        2.9283389284011285     
   20.000000000000000        8.0000000000000000        2.9495206589552874     
   20.000000000000000        8.8000000000000007        2.9523404334667038     
   20.000000000000000        9.6000000000000014        2.9428195921607063     
   20.000000000000000        10.400000000000000        2.9256227164173976     
   20.000000000000000        11.200000000000001        2.9088886041356057     
   20.000000000000000        12.000000000000000        2.8914244532563114     
   20.000000000000000        12.800000000000001        2.8679167586571248     
   20.000000000000000        13.600000000000001        2.8500245355669778     
   20.000000000000000        14.400000000000000        2.8297160804719117     
   20.000000000000000        15.200000000000001        2.8087225949031369     
   20.000000000000000        16.000000000000000        2.7870786974530679     
   20.000000000000000        16.800000000000001        2.7662955612758542     
   20.000000000000000        17.600000000000001        2.7453435074655239     
   20.000000000000000        18.400000000000002        2.7272111638368837     
   20.000000000000000        19.200000000000003        2.7128029765359862     
   20.000000000000000        20.000000000000000        2.7045250444541895     
   20.000000000000000        20.800000000000001        2.7018304466820604     
   20.000000000000000        21.600000000000001        2.7060516969185451     
   20.000000000000000        22.400000000000002        2.7199858547247575     
   20.000000000000000        23.200000000000003        2.7374589792812838     
   20.000000000000000        24.000000000000000        2.7625273026533286     
   20.000000000000000        24.800000000000001        2.7923551708204588     
   20.000000000000000        25.600000000000001        2.8255037549552409     
   20.000000000000000        26.400000000000002        2.8579124416834061     
   20.000000000000000        27.200000000000003        2.8838935517745625     
   20.000000000000000        28.000000000000000        2.8946085752914077     
   20.000000000000000        28.800000000000001        2.8856872570226790     
   20.000000000000000        29.600000000000001        2.8567580056971171     
   20.000000000000000        30.400000000000002        2.8134314201953461     
   20.000000000000000        31.200000000000003        2.7625439887472525     
   20.000000000000000        32.000000000000000        2.7103932214169317     
   20.000000000000000        32.800000000000004        2.6580535288603500     
   20.000000000000000        33.600000000000001        2.6029063765988241     
   20.000000000000000        34.399999999999999        2.5453962140893882     
   20.000000000000000        35.200000000000003        2.5127345978463418     
   20.000000000000000        36.000000000000000        2.5030656547388475     
   20.000000000000000        36.800000000000004        2.5025074783058567     
   20.000000000000000        37.600000000000001        2.5109349961138192     
   20.000000000000000        38.400000000000006        2.5135184743220944     
   20.000000000000000        39.200000000000003        2.5036057547915269     
   20.000000000000000        40.000000000000000        2.5040069811166616     
   20.000000000000000        40.800000000000004        2.5113371309482750     
   20.000000000000000        41.600000000000001        2.5058434828870890     
   20.000000000000000        42.400000000000006        2.5070464513330935     
   20.000000000000000        43.200000000000003        2.5041110924009198     
   20.000000000000000        44.000000000000000        2.5209394213483960     
   20.000000000000000        44.800000000000004        2.5031354105700925     
   20.000000000000000        45.600000000000001        2.5165837831671487     
   20.000000000000000        46.400000000000006        2.5068662755464208     
   20.000000000000000        47.200000000000003        2.5215438398801817     
   20.000000000000000        48.000000000000000        2.5323590272111063     
   20.000000000000000        48.800000000000004        2.5398391324491327     
   20.000000000000000        49.600000000000001        2.5458680557312894     
   20.000000000000000        50.400000000000006        2.5527688721251036     
   20.000000000000000        51.200000000000003        2.5593589589125978     
   20.000000000000000        52.000000000000000        2.5696283432375822     
   20.000000000000000        52.800000000000004        2.5794278824476420     
   20.000000000000000        53.600000000000001        2.5856987353346792     
   20.000000000000000        54.400000000000006        2.5918426840751079     
   20.000000000000000        55.200000000000003        2.5988853141673030     
   20.000000000000000        56.000000000000000        2.6046213505032236     
   20.000000000000000        56.800000000000004        2.6077000762965046     
   20.000000000000000        57.600000000000001        2.6048154790919860     
   20.000000000000000        58.400000000000006        2.5899054967375097     
   20.000000000000000        59.200000000000003        2.5550615803215475     
   20.000000000000000        60.000000000000000        2.5131391900695408     
   20.000000000000000        60.800000000000004        2.5024659123831823     
   20.000000000000000        61.600000000000001        2.5043412351332397     
   20.000000000000000        62.400000000000006        2.5456735805815889     
   20.000000000000000        63.200000000000003        2.6151143829722439     
   20.000000000000000        64.000000000000000        2.6892657809997869     
   20.000000000000000        64.799999999999997        2.7460705957632858     
   20.000000000000000        65.600000000000009        2.7697552762580697     
   20.000000000000000        66.400000000000006        2.7558472852875635     
   20.000000000000000        67.200000000000003        2.7057601375603602     
   20.000000000000000        68.000000000000000        2.6320497031849333     
   20.000000000000000        68.799999999999997        2.5556224846588411     
   20.000000000000000        69.600000000000009        2.5071920807984278     
   20.000000000000000        70.400000000000006        2.5219540199632626     
   20.000000000000000        71.200000000000003        2.6450787264628310     
   20.000000000000000        72.000000000000000        2.8153247014241600     
   20.000000000000000        72.799999999999997        2.9041630560866616     
   20.000000000000000        73.600000000000009        2.9150623904840733     
   20.000000000000000        74.400000000000006        2.9087270177825522     
   20.000000000000000        75.200000000000003        2.8955376462889255     
   20.000000000000000        76.000000000000000        2.8745601084215253     
   20.000000000000000        76.800000000000011        2.8458902487225513     
   20.000000000000000        77.600000000000009        2.8117788303299154     
   20.000000000000000        78.400000000000006        2.7676533097553628     
   20.000000000000000        79.200000000000003        2.6743532479682526     
   20.000000000000000        80.000000000000000        2.5459092172176123     
   20.000000000000000        80.800000000000011        2.5104997148241504     
   20.000000000000000        81.600000000000009        2.5056096536309735     
   20.000000000000000        82.400000000000006        2.5002625597226649     
   20.000000000000000        83.200000000000003        2.5190112200087866     
   20.000000000000000        84.000000000000000        2.4963601293900202     
   20.000000000000000        84.800000000000011        2.5244313049393434     
   20.000000000000000        85.600000000000009        2.8552458343764751     
   20.000000000000000        86.400000000000006        3.5120203783391926     
   20.000000000000000        87.200000000000003        3.5169851763879243     
   20.000000000000000        88.000000000000000        3.5036177990936657     
   20.000000000000000        88.800000000000011        3.5119764937755904     
   20.000000000000000        89.600000000000009        3.5012465240442867     
   20.000000000000000        90.400000000000006        3.5080721827885655     
   20.000000000000000        91.200000000000003        3.5162253235707306     
   20.000000000000000        92.000000000000000        3.5046452704273863     
   20.000000000000000        92.800000000000011        3.5039392604533979     
   20.000000000000000        93.600000000000009        3.5027654287400636     
   20.000000000000000        94.400000000000006        3.5094881212902540     
   20.000000000000000        95.200000000000003        3.5014414626560488     
   20.000000000000000        96.000000000000000        3.4947525685721015     
   20.000000000000000        96.800000000000011        3.5146855811985236     
   20.000000000000000        97.600000000000009        3.5160715406713283     
   20.000000000000000        98.400000000000006        3.4978760419068733     
   20.000000000000000        99.200000000000003        3.5187366816109504     
   20.000000000000000        100.00000000000000        3.5027838937818374     
   20.000000000000000        100.80000000000001        2.9567123868279910     
   20.000000000000000        101.60000000000001        2.6301780109320307     
   20.000000000000000        102.40000000000001        2.5115870240647289     

   20.800000000000001       0.80000000000000004        2.5067139311674720     
   20.800000000000001        1.6000000000000001        2.5091709156648392     
   20.800000000000001        2.4000000000000004        2.5085714800453549     
   20.800000000000001        3.2000000000000002        2.5476197948102333     
   20.800000000000001        4.0000000000000000        2.6294026002386470     
   20.800000000000001        4.8000000000000007        2.7270702919635541     
   20.800000000000001        5.6000000000000005        2.8157746682923359     
   20.800000000000001        6.4000000000000004        2.8845372366446140     
   20.800000000000001        7.2000000000000002        2.9286265985644371     
   20.800000000000001        8.0000000000000000        2.9478475791992587     
   20.800000000000001        8.8000000000000007        2.9521477588704621     
   20.800000000000001        9.6000000000000014        2.9431811211890508     
   20.800000000000001        10.400000000000000        2.9275667622064896     
   20.800000000000001        11.200000000000001        2.9102382661313335     
   20.800000000000001        12.000000000000000        2.8919622482630967     
   20.800000000000001        12.800000000000001        2.8738154995913647     
   20.800000000000001        13.600000000000001        2.8565498798305167     
   20.800000000000001        14.400000000000000        2.8380823319891677     
   20.800000000000001        15.200000000000001        2.8189622981674112     
   20.800000000000001        16.000000000000000        2.7992115102285480     
   20.800000000000001        16.800000000000001        2.7792352010729382     
   20.800000000000001        17.600000000000001        2.7605646219269615     
   20.800000000000001        18.400000000000002        2.7442430702929892     
   20.800000000000001        19.200000000000003        2.7316337599166416     
   20.800000000000001        20.000000000000000        2.7244181647830557     
   20.800000000000001        20.800000000000001        2.7226966560402333     
   20.800000000000001        21.600000000000001        2.7291522162747532     
   20.800000000000001        22.400000000000002        2.7426705527789057     
   20.800000000000001        23.200000000000003        2.7618246587134450     
   20.800000000000001        24.000000000000000        2.7859529643004448     
   20.800000000000001        24.800000000000001        2.8132533050871489     
   20.800000000000001        25.600000000000001        2.8409261044396752     
   20.800000000000001        26.400000000000002        2.8687568337044747     
   20.800000000000001        27.200000000000003        2.8895250554428973     
   20.800000000000001        28.000000000000000        2.8985118667331924     
   20.800000000000001        28.800000000000001        2.8902123778499855     
   20.800000000000001        29.600000000000001        2.8632888305070230     
   20.800000000000001        30.400000000000002        2.8207780254983765     
   20.800000000000001        31.200000000000003        2.7678721917901505     
   20.800000000000001        32.000000000000000        2.7096102968112756     
   20.800000000000001        32.800000000000004        2.6512404747762179     
   20.800000000000001        33.600000000000001        2.5929527233416225     
   20.800000000000001        34.399999999999999        2.5405120691311125     
   20.800000000000001        35.200000000000003        2.5100520330541753     
   20.800000000000001        36.000000000000000        2.5094388692868348     
   20.800000000000001        36.800000000000004        2.5056630507053330     
   20.800000000000001        37.600000000000001        2.5138819193490827     
   20.800000000000001        38.400000000000006        2.5147155852674508     
   20.800000000000001        39.200000000000003        2.5034657249302446     
   20.800000000000001        40.000000000000000        2.5033126877934255     
   20.800000000000001        40.800000000000004        2.5123802212000714     
   20.800000000000001        41.600000000000001        2.5059711219219296     
   20.800000000000001        42.400000000000006        2.5029950413220692     
   20.800000000000001        43.200000000000003        2.4949710266048166     
   20.800000000000001        44.000000000000000        2.5163388722343023     
   20.800000000000001        44.800000000000004        2.5125448072969259     
   20.800000000000001        45.600000000000001        2.5154248855370391     
   20.800000000000001        46.400000000000006        2.5158092277334712     
   20.800000000000001        47.200000000000003        2.5245343963931930     
   20.800000000000001        48.000000000000000        2.5044587075800142     
   20.800000000000001        48.800000000000004        2.5032448186340894     
   20.800000000000001        49.600000000000001        2.5167683336235744     
   20.800000000000001        50.400000000000006        2.4967108402002012     
   20.800000000000001        51.200000000000003        2.5244029744547487     
   20.800000000000001        52.000000000000000        2.4960532658780288     
   20.800000000000001        52.800000000000004        2.5019319171455541     
   20.800000000000001        53.600000000000001        2.5120715264124573     
   20.800000000000001        54.400000000000006        2.5150866158172756     
   20.800000000000001        55.200000000000003        2.5115952793693910     
   20.800000000000001        56.000000000000000        2.5170218775699853     
   20.800000000000001        56.800000000000004        2.5032757589509176     
   20.800000000000001        57.600000000000001        2.5083248594363767     
   20.800000000000001        58.400000000000006        2.5184662459584568     
   20.800000000000001        59.200000000000003        2.5140056453406019     
   20.800000000000001        60.000000000000000        2.5129462109677152     
   20.800000000000001        60.800000000000004        2.5035804114065798     
   20.800000000000001        61.600000000000001        2.5251109033918202     
   20.800000000000001        62.400000000000006        2.5869830304528398     
   20.800000000000001        63.200000000000003        2.6690045705771510     
   20.800000000000001        64.000000000000000        2.7482603167058728     
   20.800000000000001        64.799999999999997        2.8064847180217143     
   20.800000000000001        65.600000000000009        2.8296395480624508     
   20.800000000000001        66.400000000000006        2.8204448693125546     
   20.800000000000001        67.200000000000003        2.7698943511618035     
   20.800000000000001        68.000000000000000        2.6948797831383819     
   20.800000000000001        68.799999999999997        2.6079834745715722     
   20.800000000000001        69.600000000000009        2.5367254920276765     
   20.800000000000001        70.400000000000006        2.5035390189395290     
   20.800000000000001        71.200000000000003        2.5162579989444946     
   20.800000000000001        72.000000000000000        2.5540078850138852     
   20.800000000000001        72.799999999999997        2.5843931358692247     
   20.800000000000001        73.600000000000009        2.5932139075647291     
   20.800000000000001        74.400000000000006        2.5871200720568761     
   20.800000000000001        75.200000000000003        2.5753538912633775     
   20.800000000000001        76.000000000000000        2.5514214136730562     
   20.800000000000001        76.800000000000011        2.5260754262611851     
   20.800000000000001        77.600000000000009        2.5100091284563439     
   20.800000000000001        78.400000000000006        2.5032145879029732     
   20.800000000000001        79.200000000000003        2.5027267900361561     
   20.800000000000001        80.000000000000000        2.5142030697440605     
   20.800000000000001        80.800000000000011        2.5107267677837490     
   20.800000000000001        81.600000000000009        2.4994312943724766     
   20.800000000000001        82.400000000000006        2.5217898368465885     
   20.800000000000001        83.200000000000003        2.5148290089753207     
   20.800000000000001        84.000000000000000        2.5105405581292564     
   20.800000000000001        84.800000000000011        2.5417888633136982     
   20.800000000000001        85.600000000000009        2.8750129210755433     
   20.800000000000001        86.400000000000006        3.4945125037103977     
   20.800000000000001        87.200000000000003        3.5106703278341813     
   20.800000000000001        88.000000000000000        3.5105329209065195     
   20.800000000000001        88.800000000000011        3.5144488703593195     
   20.800000000000001        89.600000000000009        3.5009780235279195     
   20.800000000000001        90.400000000000006        3.5032518047690724     
   20.800000000000001        91.200000000000003        3.5081638528656245     
   20.800000000000001        92.000000000000000        3.5041241566374879     
   20.800000000000001        92.800000000000011        3.5079865665066250     
   20.800000000000001        93.600000000000009        3.5057902948145125     
   20.800000000000001        94.400000000000006        3.5112158049806577     
   20.800000000000001        95.200000000000003        3.4972551113240269     
   20.800000000000001        96.000000000000000        3.5136157601935962     
   20.800000000000001        96.800000000000011        3.5052397606810324     
   20.800000000000001        97.600000000000009        3.5057455641217548     
   20.800000000000001        98.400000000000006        3.5119045778567974     
   20.800000000000001        99.200000000000003        3.5056678176131393     
   20.800000000000001        100.00000000000000        3.4982972724258889     
   20.800000000000001        100.80000000000001        2.9512791789537376     
   20.800000000000001        101.60000000000001        2.6251637414683029     
   20.800000000000001        102.40000000000001        2.5104443759720616     

   21.600000000000001       0.80000000000000004        2.5058412484009152     
   21.600000000000001        1.6000000000000001        2.5094838317173540     
   21.600000000000001        2.4000000000000004        2.5098247342365489     
   21.600000000000001        3.2000000000000002        2.5489421331222299     
   21.600000000000001        4.0000000000000000        2.6329101108702071     
   21.600000000000001        4.8000000000000007        2.7311809085911305     
   21.600000000000001        5.6000000000000005        2.8185784912989371     
   21.600000000000001        6.4000000000000004        2.8870538315345136     
   21.600000000000001        7.2000000000000002        2.9295871677203729     
   21.600000000000001        8.0000000000000000        2.9486961418756876     
   21.600000000000001        8.8000000000000007        2.9513975600062774     
   21.600000000000001        9.6000000000000014        2.9442034569257864     
   21.600000000000001        10.400000000000000        2.9285831044538613     
   21.600000000000001        11.200000000000001        2.9117039087059533     
   21.600000000000001        12.000000000000000        2.8946616864204864     
   21.600000000000001        12.800000000000001        2.8799843640236733     
   21.600000000000001        13.600000000000001        2.8636239410934667     
   21.600000000000001        14.400000000000000        2.8471972450473020     
   21.600000000000001        15.200000000000001        2.8305459093342633     
   21.600000000000001        16.000000000000000        2.8132284214190446     
   21.600000000000001        16.800000000000001        2.7954704441097311     
   21.600000000000001        17.600000000000001        2.7789622574658552     
   21.600000000000001        18.400000000000002        2.7654883925306901     
   21.600000000000001        19.200000000000003        2.7541732937450782     
   21.600000000000001        20.000000000000000        2.7482291135061367     
   21.600000000000001        20.800000000000001        2.7489504108451004     
   21.600000000000001        21.600000000000001        2.7560854998961251     
   21.600000000000001        22.400000000000002        2.7694103159187633     
   21.600000000000001        23.200000000000003        2.7888768158692661     
   21.600000000000001        24.000000000000000        2.8114870578285784     
   21.600000000000001        24.800000000000001        2.8365377253522688     
   21.600000000000001        25.600000000000001        2.8599649208864446     
   21.600000000000001        26.400000000000002        2.8800669566598813     
   21.600000000000001        27.200000000000003        2.8891351207832106     
   21.600000000000001        28.000000000000000        2.8867909980823900     
   21.600000000000001        28.800000000000001        2.8705804182970334     
   21.600000000000001        29.600000000000001        2.8383736338094092     
   21.600000000000001        30.400000000000002        2.7900664688365211     
   21.600000000000001        31.200000000000003        2.7332593477437648     
   21.600000000000001        32.000000000000000        2.6713546937814163     
   21.600000000000001        32.800000000000004        2.6117048637893596     
   21.600000000000001        33.600000000000001        2.5591489957609181     
   21.600000000000001        34.399999999999999        2.5196071853868842     
   21.600000000000001        35.200000000000003        2.5127778285779567     
   21.600000000000001        36.000000000000000        2.5056980402467226     
   21.600000000000001        36.800000000000004        2.5103722969714575     
   21.600000000000001        37.600000000000001        2.5061295336984504     
   21.600000000000001        38.400000000000006        2.5134684795111166     
   21.600000000000001        39.200000000000003        2.5039470577304277     
   21.600000000000001        40.000000000000000        2.5046867346951314     
   21.600000000000001        40.800000000000004        2.5126455486076154     
   21.600000000000001        41.600000000000001        2.5070901196555830     
   21.600000000000001        42.400000000000006        2.5027139069449640     
   21.600000000000001        43.200000000000003        2.5204607841503441     
   21.600000000000001        44.000000000000000        2.5057835015193723     
   21.600000000000001        44.800000000000004        2.5047095886599231     
   21.600000000000001        45.600000000000001        2.5078732594989601     
   21.600000000000001        46.400000000000006        2.5056704185883145     
   21.600000000000001        47.200000000000003        2.5060619039202323     
   21.600000000000001        48.000000000000000        2.5145278297190141     
   21.600000000000001        48.800000000000004        2.5056874246227112     
   21.600000000000001        49.600000000000001        2.5054260473988248     
   21.600000000000001        50.400000000000006        2.5043055502598146     
   21.600000000000001        51.200000000000003        2.4966399876449707     
   21.600000000000001        52.000000000000000        2.4994028663862027     
   21.600000000000001        52.800000000000004        2.5043416206971245     
   21.600000000000001        53.600000000000001        2.5120360522654792     
   21.600000000000001        54.400000000000006        2.5035812691354185     
   21.600000000000001        55.200000000000003        2.5081399248671330     
   21.600000000000001        56.000000000000000        2.5210754685556571     
   21.600000000000001        56.800000000000004        2.5165384223811715     
   21.600000000000001        57.600000000000001        2.5029670351169226     
   21.600000000000001        58.400000000000006        2.5020616683397385     
   21.600000000000001        59.200000000000003        2.5031489805414746     
   21.600000000000001        60.000000000000000        2.5079198947434214     
   21.600000000000001        60.800000000000004        2.5066472848263635     
   21.600000000000001        61.600000000000001        2.5546958614465978     
   21.600000000000001        62.400000000000006        2.6308180397795873     
   21.600000000000001        63.200000000000003        2.7169256764231391     
   21.600000000000001        64.000000000000000        2.7950262627727174     
   21.600000000000001        64.799999999999997        2.8507256421756213     
   21.600000000000001        65.600000000000009        2.8756856668502309     
   21.600000000000001        66.400000000000006        2.8662600952884385     
   21.600000000000001        67.200000000000003        2.8253353466423827     
   21.600000000000001        68.000000000000000        2.7548512759306480     
   21.600000000000001        68.799999999999997        2.6726786747343305     
   21.600000000000001        69.600000000000009        2.5885250784812159     
   21.600000000000001        70.400000000000006        2.5261832950513314     
   21.600000000000001        71.200000000000003        2.5128285871122951     
   21.600000000000001        72.000000000000000        2.5082262611947335     
   21.600000000000001        72.799999999999997        2.5080792446987341     
   21.600000000000001        73.600000000000009        2.5070039611743784     
   21.600000000000001        74.400000000000006        2.5125783466026195     
   21.600000000000001        75.200000000000003        2.4999827396929826     
   21.600000000000001        76.000000000000000        2.5134266087351547     
   21.600000000000001        76.800000000000011        2.5103926015272653     
   21.600000000000001        77.600000000000009        2.5024990982220965     
   21.600000000000001        78.400000000000006        2.5075680300402325     
   21.600000000000001        79.200000000000003        2.5034944006440241     
   21.600000000000001        80.000000000000000        2.5039238532757522     
   21.600000000000001        80.800000000000011        2.5101840971023912     
   21.600000000000001        81.600000000000009        2.5063859483616859     
   21.600000000000001        82.400000000000006        2.5074782460225693     
   21.600000000000001        83.200000000000003        2.5058394607949399     
   21.600000000000001        84.000000000000000        2.5065744743885667     
   21.600000000000001        84.800000000000011        2.5593999201093234     
   21.600000000000001        85.600000000000009        2.8912330033938045     
   21.600000000000001        86.400000000000006        3.5139715530934064     
   21.600000000000001        87.200000000000003        3.5090766701111127     
   21.600000000000001        88.000000000000000        3.5039058842408339     
   21.600000000000001        88.800000000000011        3.5061093189412103     
   21.600000000000001        89.600000000000009        3.5074912330123360     
   21.600000000000001        90.400000000000006        3.5025091451531409     
   21.600000000000001        91.200000000000003        3.5185836649957767     
   21.600000000000001        92.000000000000000        3.5129515854694104     
   21.600000000000001        92.800000000000011        3.5127787356290159     
   21.600000000000001        93.600000000000009        3.5134742903184026     
   21.600000000000001        94.400000000000006        3.5152933841628822     
   21.600000000000001        95.200000000000003        3.4991187170651452     
   21.600000000000001        96.000000000000000        3.5093927537882728     
   21.600000000000001        96.800000000000011        3.5010016887744144     
   21.600000000000001        97.600000000000009        3.5026508619468251     
   21.600000000000001        98.400000000000006        3.5037057033765104     
   21.600000000000001        99.200000000000003        3.5215516859047447     
   21.600000000000001        100.00000000000000        3.4987478671821139     
   21.600000000000001        100.80000000000001        2.9454879122000581     
   21.600000000000001        101.60000000000001        2.6198784552113557     
   21.600000000000001        102.40000000000001        2.5086101549951594     

   22.400000000000002       0.80000000000000004        2.5057008317162439     
   22.400000000000002        1.6000000000000001        2.5111186546730959     
   22.400000000000002        2.4000000000000004        2.5126055977544604     
   22.400000000000002        3.2000000000000002        2.5535623332363011     
   22.400000000000002        4.0000000000000000        2.6418949499097582     
   22.400000000000002        4.8000000000000007        2.7392010111633986     
   22.400000000000002        5.6000000000000005        2.8248224624288252     
   22.400000000000002        6.4000000000000004        2.8910256381731854     
   22.400000000000002        7.2000000000000002        2.9312109150773598     
   22.400000000000002        8.0000000000000000        2.9490793314432713     
   22.400000000000002        8.8000000000000007        2.9507475522429791     
   22.400000000000002        9.6000000000000014        2.9422269420385874     
   22.400000000000002        10.400000000000000        2.9286871684613591     
   22.400000000000002        11.200000000000001        2.9134944426713059     
   22.400000000000002        12.000000000000000        2.8987054913440806     
   22.400000000000002        12.800000000000001        2.8826661543409062     
   22.400000000000002        13.600000000000001        2.8691578171449739     
   22.400000000000002        14.400000000000000        2.8568408595025341     
   22.400000000000002        15.200000000000001        2.8429480944974324     
   22.400000000000002        16.000000000000000        2.8284688828791777     
   22.400000000000002        16.800000000000001        2.8132003214932668     
   22.400000000000002        17.600000000000001        2.7996634449905242     
   22.400000000000002        18.400000000000002        2.7872660493059818     
   22.400000000000002        19.200000000000003        2.7784448313968428     
   22.400000000000002        20.000000000000000        2.7742990555579530     
   22.400000000000002        20.800000000000001        2.7764082658283553     
   22.400000000000002        21.600000000000001        2.7841526377073387     
   22.400000000000002        22.400000000000002        2.7989639269715090     
   22.400000000000002        23.200000000000003        2.8177314437694529     
   22.400000000000002        24.000000000000000        2.8392501605683425     
   22.400000000000002        24.800000000000001        2.8606878899050772     
   22.400000000000002        25.600000000000001        2.8766147729249196     
   22.400000000000002        26.400000000000002        2.8854692425671540     
   22.400000000000002        27.200000000000003        2.8836528377098056     
   22.400000000000002        28.000000000000000        2.8685825063013368     
   22.400000000000002        28.800000000000001        2.8347876376753116     
   22.400000000000002        29.600000000000001        2.7853845426713608     
   22.400000000000002        30.400000000000002        2.7295782325035800     
   22.400000000000002        31.200000000000003        2.6661985881718322     
   22.400000000000002        32.000000000000000        2.6070102497975407     
   22.400000000000002        32.800000000000004        2.5564136033163671     
   22.400000000000002        33.600000000000001        2.5184808899221687     
   22.400000000000002        34.399999999999999        2.5003587187065728     
   22.400000000000002        35.200000000000003        2.5015570872321704     
   22.400000000000002        36.000000000000000        2.5080313121149302     
   22.400000000000002        36.800000000000004        2.5048883884292574     
   22.400000000000002        37.600000000000001        2.5060998451721441     
   22.400000000000002        38.400000000000006        2.5144416097050746     
   22.400000000000002        39.200000000000003        2.5042959479471811     
   22.400000000000002        40.000000000000000        2.5035670941154033     
   22.400000000000002        40.800000000000004        2.5147075352955497     
   22.400000000000002        41.600000000000001        2.5090786648280368     
   22.400000000000002        42.400000000000006        2.5013461230916914     
   22.400000000000002        43.200000000000003        2.5196024278170666     
   22.400000000000002        44.000000000000000        2.5088522820663499     
   22.400000000000002        44.800000000000004        2.5035841211333558     
   22.400000000000002        45.600000000000001        2.5024013272230889     
   22.400000000000002        46.400000000000006        2.5037901064644981     
   22.400000000000002        47.200000000000003        2.5003436889579840     
   22.400000000000002        48.000000000000000        2.5056860270761150     
   22.400000000000002        48.800000000000004        2.5021253465998625     
   22.400000000000002        49.600000000000001        2.5059471873024002     
   22.400000000000002        50.400000000000006        2.5206313663723234     
   22.400000000000002        51.200000000000003        2.5142637501709273     
   22.400000000000002        52.000000000000000        2.5201051100258920     
   22.400000000000002        52.800000000000004        2.5017998602091835     
   22.400000000000002        53.600000000000001        2.5199613039755189     
   22.400000000000002        54.400000000000006        2.5091068493726505     
   22.400000000000002        55.200000000000003        2.5027781693096833     
   22.400000000000002        56.000000000000000        2.5079516520781677     
   22.400000000000002        56.800000000000004        2.5015745604171618     
   22.400000000000002        57.600000000000001        2.5034634611123154     
   22.400000000000002        58.400000000000006        2.5040840891034022     
   22.400000000000002        59.200000000000003        2.5072636288900694     
   22.400000000000002        60.000000000000000        2.5162817457318960     
   22.400000000000002        60.800000000000004        2.5293275381878337     
   22.400000000000002        61.600000000000001        2.5916330032878712     
   22.400000000000002        62.400000000000006        2.6729528919032197     
   22.400000000000002        63.200000000000003        2.7567788669778497     
   22.400000000000002        64.000000000000000        2.8296621194021716     
   22.400000000000002        64.799999999999997        2.8807204326217959     
   22.400000000000002        65.600000000000009        2.9051898025289562     
   22.400000000000002        66.400000000000006        2.9004525460042054     
   22.400000000000002        67.200000000000003        2.8671881313404914     
   22.400000000000002        68.000000000000000        2.8089601403871587     
   22.400000000000002        68.799999999999997        2.7358339931732294     
   22.400000000000002        69.600000000000009        2.6573973288555841     
   22.400000000000002        70.400000000000006        2.5810262522208816     
   22.400000000000002        71.200000000000003        2.5298555532471325     
   22.400000000000002        72.000000000000000        2.5182229825805407     
   22.400000000000002        72.799999999999997        2.5075120695156583     
   22.400000000000002        73.600000000000009        2.5091103306240385     
   22.400000000000002        74.400000000000006        2.5062350495245664     
   22.400000000000002        75.200000000000003        2.5033524217928402     
   22.400000000000002        76.000000000000000        2.5155675222518328     
   22.400000000000002        76.800000000000011        2.5073472410542701     
   22.400000000000002        77.600000000000009        2.5192730463373536     
   22.400000000000002        78.400000000000006        2.5100527522902798     
   22.400000000000002        79.200000000000003        2.5192178796718716     
   22.400000000000002        80.000000000000000        2.5120627091708343     
   22.400000000000002        80.800000000000011        2.5148686052597804     
   22.400000000000002        81.600000000000009        2.5033779963352165     
   22.400000000000002        82.400000000000006        2.5081704432466729     
   22.400000000000002        83.200000000000003        2.5002592055035513     
   22.400000000000002        84.000000000000000        2.5094925558169097     
   22.400000000000002        84.800000000000011        2.5744176187046435     
   22.400000000000002        85.600000000000009        2.9044655515050581     
   22.400000000000002        86.400000000000006        3.5083942649320421     
   22.400000000000002        87.200000000000003        3.5126728896892385     
   22.400000000000002        88.000000000000000        3.5076682460703115     
   22.400000000000002        88.800000000000011        3.5051185528617359     
   22.400000000000002        89.600000000000009        3.5066219476204710     
   22.400000000000002        90.400000000000006        3.4989066475483068     
   22.400000000000002        91.200000000000003        3.5133514619124244     
   22.400000000000002        92.000000000000000        3.5045721333775299     
   22.400000000000002        92.800000000000011        3.5040206456594620     
   22.400000000000002        93.600000000000009        3.5010805009101755     
   22.400000000000002        94.400000000000006        3.4989012263905943     
   22.400000000000002        95.200000000000003        3.5049914932601065     
   22.400000000000002        96.000000000000000        3.5169754335021990     
   22.400000000000002        96.800000000000011        3.5063484211837386     
   22.400000000000002        97.600000000000009        3.5013763736121630     
   22.400000000000002        98.400000000000006        3.5028107877026997     
   22.400000000000002        99.200000000000003        3.5128057605545351     
   22.400000000000002        100.00000000000000        3.5023174054860222     
   22.400000000000002        100.80000000000001        2.9407980500294477     
   22.400000000000002        101.60000000000001        2.6153691901762390     
   22.400000000000002        102.40000000000001        2.5057575001214611     

   23.200000000000003       0.80000000000000004        2.5079046523407174     
   23.200000000000003        1.6000000000000001        2.5130695232958997     
   23.200000000000003        2.4000000000000004        2.5187367216119667     
   23.200000000000003        3.2000000000000002        2.5634666331988556     
   23.200000000000003        4.0000000000000000        2.6531243054061697     
   23.200000000000003        4.8000000000000007        2.7497190551815041     
   23.200000000000003        5.6000000000000005        2.8345092471363129     
   23.200000000000003        6.4000000000000004        2.8964381120569893     
   23.200000000000003        7.2000000000000002        2.9334688810284111     
   23.200000000000003        8.0000000000000000        2.9489027472125802     
   23.200000000000003        8.8000000000000007        2.9524849428784510     
   23.200000000000003        9.6000000000000014        2.9404274962208103     
   23.200000000000003        10.400000000000000        2.9281814195232005     
   23.200000000000003        11.200000000000001        2.9141742310380123     
   23.200000000000003        12.000000000000000        2.8999579096513912     
   23.200000000000003        12.800000000000001        2.8890553121449121     
   23.200000000000003        13.600000000000001        2.8779964309531203     
   23.200000000000003        14.400000000000000        2.8669903926117173     
   23.200000000000003        15.200000000000001        2.8556114461693660     
   23.200000000000003        16.000000000000000        2.8436050503448920     
   23.200000000000003        16.800000000000001        2.8314389333926311     
   23.200000000000003        17.600000000000001        2.8194074653467252     
   23.200000000000003        18.400000000000002        2.8099822927469171     
   23.200000000000003        19.200000000000003        2.8053892478918399     
   23.200000000000003        20.000000000000000        2.8014330612238316     
   23.200000000000003        20.800000000000001        2.8046997082076150     
   23.200000000000003        21.600000000000001        2.8140609945843780     
   23.200000000000003        22.400000000000002        2.8286330453865323     
   23.200000000000003        23.200000000000003        2.8466387794370069     
   23.200000000000003        24.000000000000000        2.8653184321552150     
   23.200000000000003        24.800000000000001        2.8817589901615164     
   23.200000000000003        25.600000000000001        2.8905411316673817     
   23.200000000000003        26.400000000000002        2.8895060010430242     
   23.200000000000003        27.200000000000003        2.8724480238521437     
   23.200000000000003        28.000000000000000        2.8392218798524644     
   23.200000000000003        28.800000000000001        2.7882788704450356     
   23.200000000000003        29.600000000000001        2.7251585910216445     
   23.200000000000003        30.400000000000002        2.6567261410871215     
   23.200000000000003        31.200000000000003        2.5922286373622341     
   23.200000000000003        32.000000000000000        2.5424320704669325     
   23.200000000000003        32.800000000000004        2.5152911383494785     
   23.200000000000003        33.600000000000001        2.5032386753163469     
   23.200000000000003        34.399999999999999        2.5030561699694256     
   23.200000000000003        35.200000000000003        2.5147957697408816     
   23.200000000000003        36.000000000000000        2.5127488981355128     
   23.200000000000003        36.800000000000004        2.5114484562494712     
   23.200000000000003        37.600000000000001        2.5057290950051212     
   23.200000000000003        38.400000000000006        2.5154248160796953     
   23.200000000000003        39.200000000000003        2.5024040349203847     
   23.200000000000003        40.000000000000000        2.5215018671230403     
   23.200000000000003        40.800000000000004        2.5113870654055090     
   23.200000000000003        41.600000000000001        2.5146394166337749     
   23.200000000000003        42.400000000000006        2.5060131552681666     
   23.200000000000003        43.200000000000003        2.5182180937860661     
   23.200000000000003        44.000000000000000        2.5115336238027615     
   23.200000000000003        44.800000000000004        2.5097444876499546     
   23.200000000000003        45.600000000000001        2.5205907820760616     
   23.200000000000003        46.400000000000006        2.5084157787529593     
   23.200000000000003        47.200000000000003        2.5121454512102561     
   23.200000000000003        48.000000000000000        2.5241112533354229     
   23.200000000000003        48.800000000000004        2.4986682561437261     
   23.200000000000003        49.600000000000001        2.5158899485472102     
   23.200000000000003        50.400000000000006        2.5078220486070739     
   23.200000000000003        51.200000000000003        2.5084336157243148     
   23.200000000000003        52.000000000000000        2.5199340856996111     
   23.200000000000003        52.800000000000004        2.5079715674255079     
   23.200000000000003        53.600000000000001        2.5082340464530444     
   23.200000000000003        54.400000000000006        2.5039710576286458     
   23.200000000000003        55.200000000000003        2.5061676741389607     
   23.200000000000003        56.000000000000000        2.5120228259598925     
   23.200000000000003        56.800000000000004        2.5067071999295716     
   23.200000000000003        57.600000000000001        2.5054219833858258     
   23.200000000000003        58.400000000000006        2.5041346726977962     
   23.200000000000003        59.200000000000003        2.5093194205987999     
   23.200000000000003        60.000000000000000        2.5123120754724986     
   23.200000000000003        60.800000000000004        2.5604086314718106     
   23.200000000000003        61.600000000000001        2.6307774481975210     
   23.200000000000003        62.400000000000006        2.7104931585364715     
   23.200000000000003        63.200000000000003        2.7870501444069129     
   23.200000000000003        64.000000000000000        2.8517285118861238     
   23.200000000000003        64.799999999999997        2.8974223908185679     
   23.200000000000003        65.600000000000009        2.9209425364555788     
   23.200000000000003        66.400000000000006        2.9216256605700917     
   23.200000000000003        67.200000000000003        2.8991467650532465     
   23.200000000000003        68.000000000000000        2.8560325350850171     
   23.200000000000003        68.799999999999997        2.7976389158889119     
   23.200000000000003        69.600000000000009        2.7288373279754832     
   23.200000000000003        70.400000000000006        2.6624046119150147     
   23.200000000000003        71.200000000000003        2.5981577904526643     
   23.200000000000003        72.000000000000000        2.5513926966545619     
   23.200000000000003        72.799999999999997        2.5188574983656236     
   23.200000000000003        73.600000000000009        2.5052219326764984     
   23.200000000000003        74.400000000000006        2.5027474949042658     
   23.200000000000003        75.200000000000003        2.5123483692212853     
   23.200000000000003        76.000000000000000        2.5013353460633234     
   23.200000000000003        76.800000000000011        2.5213914244205022     
   23.200000000000003        77.600000000000009        2.4975974752659815     
   23.200000000000003        78.400000000000006        2.5247120497179880     
   23.200000000000003        79.200000000000003        2.5037378312043850     
   23.200000000000003        80.000000000000000        2.5042401266639049     
   23.200000000000003        80.800000000000011        2.5009127837266325     
   23.200000000000003        81.600000000000009        2.5055373879794320     
   23.200000000000003        82.400000000000006        2.5041217377417175     
   23.200000000000003        83.200000000000003        2.5103924902567649     
   23.200000000000003        84.000000000000000        2.5234680883669327     
   23.200000000000003        84.800000000000011        2.5882357293878644     
   23.200000000000003        85.600000000000009        2.9181916262483441     
   23.200000000000003        86.400000000000006        3.5184837396794442     
   23.200000000000003        87.200000000000003        3.5009278196953018     
   23.200000000000003        88.000000000000000        3.5146864052144871     
   23.200000000000003        88.800000000000011        3.5086194196500067     
   23.200000000000003        89.600000000000009        3.5107034488481212     
   23.200000000000003        90.400000000000006        3.5031242822052278     
   23.200000000000003        91.200000000000003        3.5166996553163532     
   23.200000000000003        92.000000000000000        3.5059421833996134     
   23.200000000000003        92.800000000000011        3.5028738250400542     
   23.200000000000003        93.600000000000009        3.5169232503600032     
   23.200000000000003        94.400000000000006        3.5145028847687958     
   23.200000000000003        95.200000000000003        3.5099395078268500     
   23.200000000000003        96.000000000000000        3.5082209012825425     
   23.200000000000003        96.800000000000011        3.5138997214721353     
   23.200000000000003        97.600000000000009        3.5030019653352187     
   23.200000000000003        98.400000000000006        3.5045938351737318     
   23.200000000000003        99.200000000000003        3.5176805668567597     
   23.200000000000003        100.00000000000000        3.5136864231918605     
   23.200000000000003        100.80000000000001        2.9328329077556656     
   23.200000000000003        101.60000000000001        2.6152743198822419     
   23.200000000000003        102.40000000000001        2.5052431274830647     

   24.000000000000000       0.80000000000000004        2.5133705993180153     
   24.000000000000000        1.6000000000000001        2.5032103306044498     
   24.000000000000000        2.4000000000000004        2.5123137511334610     
   24.000000000000000        3.2000000000000002        2.5759582212415659     
   24.000000000000000        4.0000000000000000        2.6685474423211883     
   24.000000000000000        4.8000000000000007        2.7633074827428299     
   24.000000000000000        5.6000000000000005        2.8464246709687262     
   24.000000000000000        6.4000000000000004        2.9029753236190601     
   24.000000000000000        7.2000000000000002        2.9360439446687603     
   24.000000000000000        8.0000000000000000        2.9489237688020160     
   24.000000000000000        8.8000000000000007        2.9476076779759728     
   24.000000000000000        9.6000000000000014        2.9382714182556371     
   24.000000000000000        10.400000000000000        2.9280351256261130     
   24.000000000000000        11.200000000000001        2.9177172357250494     
   24.000000000000000        12.000000000000000        2.9035995274314006     
   24.000000000000000        12.800000000000001        2.8944031995259163     
   24.000000000000000        13.600000000000001        2.8849989486553071     
   24.000000000000000        14.400000000000000        2.8765426720866198     
   24.000000000000000        15.200000000000001        2.8677152422439156     
   24.000000000000000        16.000000000000000        2.8579742270614150     
   24.000000000000000        16.800000000000001        2.8490834194134442     
   24.000000000000000        17.600000000000001        2.8399059073870379     
   24.000000000000000        18.400000000000002        2.8300503264514218     
   24.000000000000000        19.200000000000003        2.8293534224907315     
   24.000000000000000        20.000000000000000        2.8278416045891022     
   24.000000000000000        20.800000000000001        2.8322078668584845     
   24.000000000000000        21.600000000000001        2.8424346415038455     
   24.000000000000000        22.400000000000002        2.8560863918819743     
   24.000000000000000        23.200000000000003        2.8734531871806386     
   24.000000000000000        24.000000000000000        2.8891368685552337     
   24.000000000000000        24.800000000000001        2.9004139772483577     
   24.000000000000000        25.600000000000001        2.9003818855746646     
   24.000000000000000        26.400000000000002        2.8874702140397819     
   24.000000000000000        27.200000000000003        2.8565595603396772     
   24.000000000000000        28.000000000000000        2.8054988047611853     
   24.000000000000000        28.800000000000001        2.7381437623073470     
   24.000000000000000        29.600000000000001        2.6619328138875780     
   24.000000000000000        30.400000000000002        2.5875551665543917     
   24.000000000000000        31.200000000000003        2.5280294525505345     
   24.000000000000000        32.000000000000000        2.4999608892722041     
   24.000000000000000        32.800000000000004        2.5056756037993049     
   24.000000000000000        33.600000000000001        2.5382582741516528     
   24.000000000000000        34.399999999999999        2.5902841268949399     
   24.000000000000000        35.200000000000003        2.6197593539217614     
   24.000000000000000        36.000000000000000        2.6331646240245283     
   24.000000000000000        36.800000000000004        2.6314019068653578     
   24.000000000000000        37.600000000000001        2.6241329186329798     
   24.000000000000000        38.400000000000006        2.6127144727934519     
   24.000000000000000        39.200000000000003        2.5998681319751165     
   24.000000000000000        40.000000000000000        2.5866257373185926     
   24.000000000000000        40.800000000000004        2.5752416546580958     
   24.000000000000000        41.600000000000001        2.5657952583232291     
   24.000000000000000        42.400000000000006        2.5556689578067453     
   24.000000000000000        43.200000000000003        2.5431450177757218     
   24.000000000000000        44.000000000000000        2.5300854523957814     
   24.000000000000000        44.800000000000004        2.5068062816016980     
   24.000000000000000        45.600000000000001        2.5173632017328900     
   24.000000000000000        46.400000000000006        2.5046817746450225     
   24.000000000000000        47.200000000000003        2.5190768074975360     
   24.000000000000000        48.000000000000000        2.5139957940971280     
   24.000000000000000        48.800000000000004        2.5020179195966099     
   24.000000000000000        49.600000000000001        2.5084147903860230     
   24.000000000000000        50.400000000000006        2.5058577851840562     
   24.000000000000000        51.200000000000003        2.5119693893525690     
   24.000000000000000        52.000000000000000        2.4998862277042355     
   24.000000000000000        52.800000000000004        2.5021500870450790     
   24.000000000000000        53.600000000000001        2.5018970774517100     
   24.000000000000000        54.400000000000006        2.5086514628072907     
   24.000000000000000        55.200000000000003        2.5069330343220231     
   24.000000000000000        56.000000000000000        2.5137809107202189     
   24.000000000000000        56.800000000000004        2.5063643101124007     
   24.000000000000000        57.600000000000001        2.5057733374009992     
   24.000000000000000        58.400000000000006        2.5068294552400814     
   24.000000000000000        59.200000000000003        2.5178528431766809     
   24.000000000000000        60.000000000000000        2.5348651087770024     
   24.000000000000000        60.800000000000004        2.5951139156161656     
   24.000000000000000        61.600000000000001        2.6675707406696305     
   24.000000000000000        62.400000000000006        2.7395586866681505     
   24.000000000000000        63.200000000000003        2.8066226115444382     
   24.000000000000000        64.000000000000000        2.8621406396198386     
   24.000000000000000        64.799999999999997        2.9025094672300313     
   24.000000000000000        65.600000000000009        2.9251553886451553     
   24.000000000000000        66.400000000000006        2.9311929793316449     
   24.000000000000000        67.200000000000003        2.9197971702992924     
   24.000000000000000        68.000000000000000        2.8922475069433418     
   24.000000000000000        68.799999999999997        2.8504996650206884     
   24.000000000000000        69.600000000000009        2.7982354217967806     
   24.000000000000000        70.400000000000006        2.7422113393216865     
   24.000000000000000        71.200000000000003        2.6851461690723704     
   24.000000000000000        72.000000000000000        2.6327485193908315     
   24.000000000000000        72.799999999999997        2.5882218597847784     
   24.000000000000000        73.600000000000009        2.5526747819656728     
   24.000000000000000        74.400000000000006        2.5250213054901680     
   24.000000000000000        75.200000000000003        2.5108484498178760     
   24.000000000000000        76.000000000000000        2.5140037555682291     
   24.000000000000000        76.800000000000011        2.5066425578231235     
   24.000000000000000        77.600000000000009        2.4974956004189841     
   24.000000000000000        78.400000000000006        2.5127646638225749     
   24.000000000000000        79.200000000000003        2.5156883727537487     
   24.000000000000000        80.000000000000000        2.5036900355935541     
   24.000000000000000        80.800000000000011        2.5239908428010658     
   24.000000000000000        81.600000000000009        2.5149094900969997     
   24.000000000000000        82.400000000000006        2.5134928277698374     
   24.000000000000000        83.200000000000003        2.5080501132252673     
   24.000000000000000        84.000000000000000        2.4961545935054810     
   24.000000000000000        84.800000000000011        2.6024409491643929     
   24.000000000000000        85.600000000000009        2.9311913226913484     
   24.000000000000000        86.400000000000006        3.5044296163194675     
   24.000000000000000        87.200000000000003        3.5019438892650254     
   24.000000000000000        88.000000000000000        3.5013271218902977     
   24.000000000000000        88.800000000000011        3.5129529046649854     
   24.000000000000000        89.600000000000009        3.5158614874034768     
   24.000000000000000        90.400000000000006        3.5085827003419268     
   24.000000000000000        91.200000000000003        3.4996571763701785     
   24.000000000000000        92.000000000000000        3.5119543514471192     
   24.000000000000000        92.800000000000011        3.4959625576840883     
   24.000000000000000        93.600000000000009        3.5153685446890939     
   24.000000000000000        94.400000000000006        3.5077192291180461     
   24.000000000000000        95.200000000000003        3.5083245044792672     
   24.000000000000000        96.000000000000000        3.5042207807024504     
   24.000000000000000        96.800000000000011        3.5033734115421509     
   24.000000000000000        97.600000000000009        3.5047493569749952     
   24.000000000000000        98.400000000000006        3.5054143658411312     
   24.000000000000000        99.200000000000003        3.4997859902977160     
   24.000000000000000        100.00000000000000        3.5057358580402185     
   24.000000000000000        100.80000000000001        2.9294004956444479     
   24.000000000000000        101.60000000000001        2.6128950956043320     
   24.000000000000000        102.40000000000001        2.5078618110047031     

   24.800000000000001       0.80000000000000004        2.5108578052402830     
   24.800000000000001        1.6000000000000001        2.5049525976518070     
   24.800000000000001        2.4000000000000004        2.5242014721140009     
   24.800000000000001        3.2000000000000002        2.5938864073179730     
   24.800000000000001        4.0000000000000000        2.6886494331520234     
   24.800000000000001        4.8000000000000007        2.7814127826372892     
   24.800000000000001        5.6000000000000005        2.8550797887991126     
   24.800000000000001        6.4000000000000004        2.9101969236085568     
   24.800000000000001        7.2000000000000002        2.9384294111834688     
   24.800000000000001        8.0000000000000000        2.9482184081530809     
   24.800000000000001        8.8000000000000007        2.9458392348302365     
   24.800000000000001        9.6000000000000014        2.9365433785250534     
   24.800000000000001        10.400000000000000        2.9242376531543721     
   24.800000000000001        11.200000000000001        2.9146256908858805     
   24.800000000000001        12.000000000000000        2.9060522278163474     
   24.800000000000001        12.800000000000001        2.8986570890103893     
   24.800000000000001        13.600000000000001        2.8904004638891578     
   24.800000000000001        14.400000000000000        2.8854485519273800     
   24.800000000000001        15.200000000000001        2.8791485510709469     
   24.800000000000001        16.000000000000000        2.8725778830002877     
   24.800000000000001        16.800000000000001        2.8621049656490860     
   24.800000000000001        17.600000000000001        2.8581010585880606     
   24.800000000000001        18.400000000000002        2.8534394887423047     
   24.800000000000001        19.200000000000003        2.8509579676539549     
   24.800000000000001        20.000000000000000        2.8527659915197483     
   24.800000000000001        20.800000000000001        2.8587664490408295     
   24.800000000000001        21.600000000000001        2.8694139619496011     
   24.800000000000001        22.400000000000002        2.8817499860336495     
   24.800000000000001        23.200000000000003        2.8967832810483034     
   24.800000000000001        24.000000000000000        2.9052722122882702     
   24.800000000000001        24.800000000000001        2.9122033789645232     
   24.800000000000001        25.600000000000001        2.9037078322235965     
   24.800000000000001        26.400000000000002        2.8788666947134178     
   24.800000000000001        27.200000000000003        2.8339844378540535     
   24.800000000000001        28.000000000000000        2.7664749870951582     
   24.800000000000001        28.800000000000001        2.6854656370145413     
   24.800000000000001        29.600000000000001        2.6051996877483257     
   24.800000000000001        30.400000000000002        2.5330861777782525     
   24.800000000000001        31.200000000000003        2.5211567146582836     
   24.800000000000001        32.000000000000000        2.5184310105400955     
   24.800000000000001        32.800000000000004        2.5502804532187899     
   24.800000000000001        33.600000000000001        2.6963513208691783     
   24.800000000000001        34.399999999999999        2.8587297188285725     
   24.800000000000001        35.200000000000003        2.9416331544735534     
   24.800000000000001        36.000000000000000        2.9548163999738422     
   24.800000000000001        36.800000000000004        2.9543787257341747     
   24.800000000000001        37.600000000000001        2.9482652249544707     
   24.800000000000001        38.400000000000006        2.9396631080568012     
   24.800000000000001        39.200000000000003        2.9325288477670570     
   24.800000000000001        40.000000000000000        2.9218899965818736     
   24.800000000000001        40.800000000000004        2.9107611901164465     
   24.800000000000001        41.600000000000001        2.9020424583408198     
   24.800000000000001        42.400000000000006        2.8926113693213233     
   24.800000000000001        43.200000000000003        2.8821710139478367     
   24.800000000000001        44.000000000000000        2.8663009977622016     
   24.800000000000001        44.800000000000004        2.8394479061663351     
   24.800000000000001        45.600000000000001        2.7940231246453435     
   24.800000000000001        46.400000000000006        2.7250094857778029     
   24.800000000000001        47.200000000000003        2.6092367313700073     
   24.800000000000001        48.000000000000000        2.5005436976379323     
   24.800000000000001        48.800000000000004        2.5070313957485308     
   24.800000000000001        49.600000000000001        2.5043705384298538     
   24.800000000000001        50.400000000000006        2.5132475609520286     
   24.800000000000001        51.200000000000003        2.5214017036070500     
   24.800000000000001        52.000000000000000        2.5066827667970859     
   24.800000000000001        52.800000000000004        2.5065715131194817     
   24.800000000000001        53.600000000000001        2.5040790801611776     
   24.800000000000001        54.400000000000006        2.5049092465081744     
   24.800000000000001        55.200000000000003        2.5070830738032166     
   24.800000000000001        56.000000000000000        2.5104320440666616     
   24.800000000000001        56.800000000000004        2.5076691743441408     
   24.800000000000001        57.600000000000001        2.5099519070192091     
   24.800000000000001        58.400000000000006        2.5189569210361431     
   24.800000000000001        59.200000000000003        2.5175458396179535     
   24.800000000000001        60.000000000000000        2.5681273767908674     
   24.800000000000001        60.800000000000004        2.6304539820711930     
   24.800000000000001        61.600000000000001        2.6998166148085438     
   24.800000000000001        62.400000000000006        2.7609249464317029     
   24.800000000000001        63.200000000000003        2.8176275217231597     
   24.800000000000001        64.000000000000000        2.8631688854309485     
   24.800000000000001        64.799999999999997        2.8977636091247319     
   24.800000000000001        65.600000000000009        2.9197783462052875     
   24.800000000000001        66.400000000000006        2.9311795504156284     
   24.800000000000001        67.200000000000003        2.9300681636008323     
   24.800000000000001        68.000000000000000        2.9167600825360034     
   24.800000000000001        68.799999999999997        2.8921466807364160     
   24.800000000000001        69.600000000000009        2.8578473897047689     
   24.800000000000001        70.400000000000006        2.8167716457272371     
   24.800000000000001        71.200000000000003        2.7722916730011211     
   24.800000000000001        72.000000000000000        2.7262672989950358     
   24.800000000000001        72.799999999999997        2.6814648694434968     
   24.800000000000001        73.600000000000009        2.6381628182240222     
   24.800000000000001        74.400000000000006        2.5988076886364420     
   24.800000000000001        75.200000000000003        2.5628847953576526     
   24.800000000000001        76.000000000000000        2.5349234610020601     
   24.800000000000001        76.800000000000011        2.5110040964884472     
   24.800000000000001        77.600000000000009        2.5028593913117954     
   24.800000000000001        78.400000000000006        2.5111703066225721     
   24.800000000000001        79.200000000000003        2.5061779585304973     
   24.800000000000001        80.000000000000000        2.5093160963802053     
   24.800000000000001        80.800000000000011        2.5035489671588986     
   24.800000000000001        81.600000000000009        2.5026120408469463     
   24.800000000000001        82.400000000000006        2.4954952102832171     
   24.800000000000001        83.200000000000003        2.5193956992459681     
   24.800000000000001        84.000000000000000        2.5019307774525021     
   24.800000000000001        84.800000000000011        2.6135753279360241     
   24.800000000000001        85.600000000000009        2.9415826482495011     
   24.800000000000001        86.400000000000006        3.5047487963725277     
   24.800000000000001        87.200000000000003        3.5026826053439071     
   24.800000000000001        88.000000000000000        3.5171588833928604     
   24.800000000000001        88.800000000000011        3.5025671430732164     
   24.800000000000001        89.600000000000009        3.5035659410782864     
   24.800000000000001        90.400000000000006        3.4998489081551019     
   24.800000000000001        91.200000000000003        3.4992427063301643     
   24.800000000000001        92.000000000000000        3.5144550149558333     
   24.800000000000001        92.800000000000011        3.5152757740695200     
   24.800000000000001        93.600000000000009        3.5080894178784909     
   24.800000000000001        94.400000000000006        3.5070611383276376     
   24.800000000000001        95.200000000000003        3.5046353264520023     
   24.800000000000001        96.000000000000000        3.4997192165819602     
   24.800000000000001        96.800000000000011        3.5122579357994743     
   24.800000000000001        97.600000000000009        3.5067201368973140     
   24.800000000000001        98.400000000000006        3.5012689516777540     
   24.800000000000001        99.200000000000003        3.5184752393982448     
   24.800000000000001        100.00000000000000        3.5023264395366045     
   24.800000000000001        100.80000000000001        2.9176807118027916     
   24.800000000000001        101.60000000000001        2.6083930558562320     
   24.800000000000001        102.40000000000001        2.5086790348277139     

   25.600000000000001       0.80000000000000004        2.5148236907448855     
   25.600000000000001        1.6000000000000001        2.5104997934247093     
   25.600000000000001        2.4000000000000004        2.5405573477157146     
   25.600000000000001        3.2000000000000002        2.6196325079669167     
   25.600000000000001        4.0000000000000000        2.7130935920963668     
   25.600000000000001        4.8000000000000007        2.8008088416709152     
   25.600000000000001        5.6000000000000005        2.8694036838832297     
   25.600000000000001        6.4000000000000004        2.9166384330046422     
   25.600000000000001        7.2000000000000002        2.9400427912725968     
   25.600000000000001        8.0000000000000000        2.9478713687968456     
   25.600000000000001        8.8000000000000007        2.9428529392696050     
   25.600000000000001        9.6000000000000014        2.9336854025407035     
   25.600000000000001        10.400000000000000        2.9235342170461238     
   25.600000000000001        11.200000000000001        2.9147810320875016     
   25.600000000000001        12.000000000000000        2.9074140570944018     
   25.600000000000001        12.800000000000001        2.9018005538652538     
   25.600000000000001        13.600000000000001        2.8952146995100736     
   25.600000000000001        14.400000000000000        2.8935327097578947     
   25.600000000000001        15.200000000000001        2.8882037368705187     
   25.600000000000001        16.000000000000000        2.8846692420447719     
   25.600000000000001        16.800000000000001        2.8771298604780320     
   25.600000000000001        17.600000000000001        2.8747782291069632     
   25.600000000000001        18.400000000000002        2.8714987390559599     
   25.600000000000001        19.200000000000003        2.8714940935648054     
   25.600000000000001        20.000000000000000        2.8751980180869094     
   25.600000000000001        20.800000000000001        2.8802242599090779     
   25.600000000000001        21.600000000000001        2.8915786632884961     
   25.600000000000001        22.400000000000002        2.9033974511615006     
   25.600000000000001        23.200000000000003        2.9150110165593697     
   25.600000000000001        24.000000000000000        2.9222559964759949     
   25.600000000000001        24.800000000000001        2.9198545474541446     
   25.600000000000001        25.600000000000001        2.9008604586678759     
   25.600000000000001        26.400000000000002        2.8630124638132348     
   25.600000000000001        27.200000000000003        2.8052399721309431     
   25.600000000000001        28.000000000000000        2.7278886255868402     
   25.600000000000001        28.800000000000001        2.6368711153717697     
   25.600000000000001        29.600000000000001        2.5578254018326239     
   25.600000000000001        30.400000000000002        2.5019483857379266     
   25.600000000000001        31.200000000000003        2.5171361468151874     
   25.600000000000001        32.000000000000000        2.5032204786456567     
   25.600000000000001        32.800000000000004        2.6737635464208718     
   25.600000000000001        33.600000000000001        2.9665446124372084     
   25.600000000000001        34.399999999999999        3.4967874517933994     
   25.600000000000001        35.200000000000003        3.5052387063964989     
   25.600000000000001        36.000000000000000        3.5170829835586632     
   25.600000000000001        36.800000000000004        3.5025696392033705     
   25.600000000000001        37.600000000000001        3.5135034934107989     
   25.600000000000001        38.400000000000006        3.5075321624552185     
   25.600000000000001        39.200000000000003        3.5035975494160585     
   25.600000000000001        40.000000000000000        3.4984349633794030     
   25.600000000000001        40.800000000000004        3.5179618519623856     
   25.600000000000001        41.600000000000001        3.4955779818727226     
   25.600000000000001        42.400000000000006        3.4981755000708956     
   25.600000000000001        43.200000000000003        3.4971818749065977     
   25.600000000000001        44.000000000000000        3.5020718574179068     
   25.600000000000001        44.800000000000004        3.4948992597340256     
   25.600000000000001        45.600000000000001        3.5172631732438684     
   25.600000000000001        46.400000000000006        3.4934547006211023     
   25.600000000000001        47.200000000000003        3.5093962613789156     
   25.600000000000001        48.000000000000000        2.7809103651832792     
   25.600000000000001        48.800000000000004        2.5618335488316775     
   25.600000000000001        49.600000000000001        2.5153333936680329     
   25.600000000000001        50.400000000000006        2.5071088187111648     
   25.600000000000001        51.200000000000003        2.5023062628931538     
   25.600000000000001        52.000000000000000        2.5123698006550272     
   25.600000000000001        52.800000000000004        2.5048382435782259     
   25.600000000000001        53.600000000000001        2.5095709670146991     
   25.600000000000001        54.400000000000006        2.5168514848131549     
   25.600000000000001        55.200000000000003        2.5025723230184118     
   25.600000000000001        56.000000000000000        2.5161079967256348     
   25.600000000000001        56.800000000000004        2.5130127050180042     
   25.600000000000001        57.600000000000001        2.5181544401166924     
   25.600000000000001        58.400000000000006        2.5106236549858916     
   25.600000000000001        59.200000000000003        2.5432409505566844     
   25.600000000000001        60.000000000000000        2.5991849735202437     
   25.600000000000001        60.800000000000004        2.6623518840104143     
   25.600000000000001        61.600000000000001        2.7217802160502380     
   25.600000000000001        62.400000000000006        2.7754060737098367     
   25.600000000000001        63.200000000000003        2.8198857272284057     
   25.600000000000001        64.000000000000000        2.8575256582170394     
   25.600000000000001        64.799999999999997        2.8865564450187882     
   25.600000000000001        65.600000000000009        2.9089040241147432     
   25.600000000000001        66.400000000000006        2.9243253367491051     
   25.600000000000001        67.200000000000003        2.9310146226553853     
   25.600000000000001        68.000000000000000        2.9297886557447423     
   25.600000000000001        68.799999999999997        2.9204516980923101     
   25.600000000000001        69.600000000000009        2.9025960032308018     
   25.600000000000001        70.400000000000006        2.8799232967512030     
   25.600000000000001        71.200000000000003        2.8478334504699965     
   25.600000000000001        72.000000000000000        2.8136436234540443     
   25.600000000000001        72.799999999999997        2.7765844930087984     
   25.600000000000001        73.600000000000009        2.7375166877122834     
   25.600000000000001        74.400000000000006        2.6965159612564609     
   25.600000000000001        75.200000000000003        2.6565142651504834     
   25.600000000000001        76.000000000000000        2.6130297504786677     
   25.600000000000001        76.800000000000011        2.5734851335052840     
   25.600000000000001        77.600000000000009        2.5374298985933694     
   25.600000000000001        78.400000000000006        2.5075573044544308     
   25.600000000000001        79.200000000000003        2.5116361786986565     
   25.600000000000001        80.000000000000000        2.5065793055224868     
   25.600000000000001        80.800000000000011        2.5098493679473690     
   25.600000000000001        81.600000000000009        2.5056416022893186     
   25.600000000000001        82.400000000000006        2.5002521626320209     
   25.600000000000001        83.200000000000003        2.5084628002993270     
   25.600000000000001        84.000000000000000        2.5064258761666185     
   25.600000000000001        84.800000000000011        2.6171519309981157     
   25.600000000000001        85.600000000000009        2.9468014264207363     
   25.600000000000001        86.400000000000006        3.4988941563163709     
   25.600000000000001        87.200000000000003        3.5126478950660380     
   25.600000000000001        88.000000000000000        3.5075759361185890     
   25.600000000000001        88.800000000000011        3.5131665980293789     
   25.600000000000001        89.600000000000009        3.4993085590850930     
   25.600000000000001        90.400000000000006        3.5185297340934523     
   25.600000000000001        91.200000000000003        3.5077538788014140     
   25.600000000000001        92.000000000000000        3.5137802422182633     
   25.600000000000001        92.800000000000011        3.5106386896581707     
   25.600000000000001        93.600000000000009        3.5065060220945594     
   25.600000000000001        94.400000000000006        3.5041399144517937     
   25.600000000000001        95.200000000000003        3.4972148458665453     
   25.600000000000001        96.000000000000000        3.5165591006639194     
   25.600000000000001        96.800000000000011        3.4969089876676338     
   25.600000000000001        97.600000000000009        3.5044987303809836     
   25.600000000000001        98.400000000000006        3.5054637472324810     
   25.600000000000001        99.200000000000003        3.5041189110482680     
   25.600000000000001        100.00000000000000        3.5159344753200834     
   25.600000000000001        100.80000000000001        2.8767712270404480     
   25.600000000000001        101.60000000000001        2.5868459188553543     
   25.600000000000001        102.40000000000001        2.5064774806284151     

   26.400000000000002       0.80000000000000004        2.5040239170122476     
   26.400000000000002        1.6000000000000001        2.5082368105380528     
   26.400000000000002        2.4000000000000004        2.5647003584968147     
   26.400000000000002        3.2000000000000002        2.6505054485353932     
   26.400000000000002        4.0000000000000000        2.7421201324189424     
   26.400000000000002        4.8000000000000007        2.8227096405482732     
   26.400000000000002        5.6000000000000005        2.8844577788110399     
   26.400000000000002        6.4000000000000004        2.9229380601429882     
   26.400000000000002        7.2000000000000002        2.9421173198600092     
   26.400000000000002        8.0000000000000000        2.9444423276069926     
   26.400000000000002        8.8000000000000007        2.9399240608818111     
   26.400000000000002        9.6000000000000014        2.9298876156622153     
   26.400000000000002        10.400000000000000        2.9208627606638391     
   26.400000000000002        11.200000000000001        2.9132472472384188     
   26.400000000000002        12.000000000000000        2.9079968035306001     
   26.400000000000002        12.800000000000001        2.9044470763171275     
   26.400000000000002        13.600000000000001        2.9020291882355336     
   26.400000000000002        14.400000000000000        2.8995412465829329     
   26.400000000000002        15.200000000000001        2.8976338187495738     
   26.400000000000002        16.000000000000000        2.8948722184723419     
   26.400000000000002        16.800000000000001        2.8922093730264851     
   26.400000000000002        17.600000000000001        2.8892755485837789     
   26.400000000000002        18.400000000000002        2.8874485768498657     
   26.400000000000002        19.200000000000003        2.8884212269184668     
   26.400000000000002        20.000000000000000        2.8934909011953569     
   26.400000000000002        20.800000000000001        2.9005067746212241     
   26.400000000000002        21.600000000000001        2.9097626642956183     
   26.400000000000002        22.400000000000002        2.9196902596660417     
   26.400000000000002        23.200000000000003        2.9277276869542366     
   26.400000000000002        24.000000000000000        2.9291143634257608     
   26.400000000000002        24.800000000000001        2.9162840348057548     
   26.400000000000002        25.600000000000001        2.8912307642216426     
   26.400000000000002        26.400000000000002        2.8418562835566203     
   26.400000000000002        27.200000000000003        2.7710498803743699     
   26.400000000000002        28.000000000000000        2.6823195524808239     
   26.400000000000002        28.800000000000001        2.5920442160002106     
   26.400000000000002        29.600000000000001        2.5242956474845610     
   26.400000000000002        30.400000000000002        2.5032856774017240     
   26.400000000000002        31.200000000000003        2.5178196824766399     
   26.400000000000002        32.000000000000000        2.5335979107341333     
   26.400000000000002        32.800000000000004        2.8074447160463429     
   26.400000000000002        33.600000000000001        3.5034048512165579     
   26.400000000000002        34.399999999999999        3.5130585187892853     
   26.400000000000002        35.200000000000003        3.5080408526461961     
   26.400000000000002        36.000000000000000        3.5100870727936400     
   26.400000000000002        36.800000000000004        3.5091762758343599     
   26.400000000000002        37.600000000000001        3.5094219646775584     
   26.400000000000002        38.400000000000006        3.5082720801002552     
   26.400000000000002        39.200000000000003        3.5071469132262836     
   26.400000000000002        40.000000000000000        3.5068012341198864     
   26.400000000000002        40.800000000000004        3.5041667216049603     
   26.400000000000002        41.600000000000001        3.5065419847628050     
   26.400000000000002        42.400000000000006        3.5125356657210900     
   26.400000000000002        43.200000000000003        3.5140655872711259     
   26.400000000000002        44.000000000000000        3.5097070937113988     
   26.400000000000002        44.800000000000004        3.5101492542407828     
   26.400000000000002        45.600000000000001        3.5138117888983369     
   26.400000000000002        46.400000000000006        3.5007421758525519     
   26.400000000000002        47.200000000000003        3.5164509774349408     
   26.400000000000002        48.000000000000000        3.4973238675603588     
   26.400000000000002        48.800000000000004        2.8756074678196191     
   26.400000000000002        49.600000000000001        2.6208478489554370     
   26.400000000000002        50.400000000000006        2.5225327998150151     
   26.400000000000002        51.200000000000003        2.5000610455510279     
   26.400000000000002        52.000000000000000        2.5005641102953140     
   26.400000000000002        52.800000000000004        2.5054155648656855     
   26.400000000000002        53.600000000000001        2.5094702512635991     
   26.400000000000002        54.400000000000006        2.5153290989311849     
   26.400000000000002        55.200000000000003        2.5050262026924939     
   26.400000000000002        56.000000000000000        2.5028757643284001     
   26.400000000000002        56.800000000000004        2.5027649556334635     
   26.400000000000002        57.600000000000001        2.5105297934172470     
   26.400000000000002        58.400000000000006        2.5253204495921087     
   26.400000000000002        59.200000000000003        2.5713063782284165     
   26.400000000000002        60.000000000000000        2.6315355685288186     
   26.400000000000002        60.800000000000004        2.6900131494359547     
   26.400000000000002        61.600000000000001        2.7414340902125494     
   26.400000000000002        62.400000000000006        2.7833457171485345     
   26.400000000000002        63.200000000000003        2.8173927330682402     
   26.400000000000002        64.000000000000000        2.8458684588421019     
   26.400000000000002        64.799999999999997        2.8712535917533031     
   26.400000000000002        65.600000000000009        2.8930719850701196     
   26.400000000000002        66.400000000000006        2.9106343237871002     
   26.400000000000002        67.200000000000003        2.9241147443126994     
   26.400000000000002        68.000000000000000        2.9328387048618727     
   26.400000000000002        68.799999999999997        2.9344095831103050     
   26.400000000000002        69.600000000000009        2.9319040851704856     
   26.400000000000002        70.400000000000006        2.9214824836511983     
   26.400000000000002        71.200000000000003        2.9057654313026879     
   26.400000000000002        72.000000000000000        2.8859047557317936     
   26.400000000000002        72.799999999999997        2.8581392492357809     
   26.400000000000002        73.600000000000009        2.8285664393720960     
   26.400000000000002        74.400000000000006        2.7926729406467916     
   26.400000000000002        75.200000000000003        2.7536157388213440     
   26.400000000000002        76.000000000000000        2.7092488938144488     
   26.400000000000002        76.800000000000011        2.6616251528155752     
   26.400000000000002        77.600000000000009        2.6114203094469963     
   26.400000000000002        78.400000000000006        2.5630990620934178     
   26.400000000000002        79.200000000000003        2.5229134545082643     
   26.400000000000002        80.000000000000000        2.5197093828753934     
   26.400000000000002        80.800000000000011        2.5099904724727478     
   26.400000000000002        81.600000000000009        2.5060593536115530     
   26.400000000000002        82.400000000000006        2.5048802625618309     
   26.400000000000002        83.200000000000003        2.5149511665695243     
   26.400000000000002        84.000000000000000        2.5110780793785255     
   26.400000000000002        84.800000000000011        2.6184803753353640     
   26.400000000000002        85.600000000000009        2.9462138741291688     
   26.400000000000002        86.400000000000006        3.5037275449746477     
   26.400000000000002        87.200000000000003        3.5086414992517980     
   26.400000000000002        88.000000000000000        3.5041795484738931     
   26.400000000000002        88.800000000000011        3.5041604299152382     
   26.400000000000002        89.600000000000009        3.5072455480907903     
   26.400000000000002        90.400000000000006        3.5137926913927697     
   26.400000000000002        91.200000000000003        3.5073500092896044     
   26.400000000000002        92.000000000000000        3.5028174622840669     
   26.400000000000002        92.800000000000011        3.5142075193420808     
   26.400000000000002        93.600000000000009        3.5072586218259389     
   26.400000000000002        94.400000000000006        3.5000622009652025     
   26.400000000000002        95.200000000000003        3.5139822179122153     
   26.400000000000002        96.000000000000000        3.5055126994380443     
   26.400000000000002        96.800000000000011        3.5114483205231402     
   26.400000000000002        97.600000000000009        3.5058307185954081     
   26.400000000000002        98.400000000000006        3.5134840456026231     
   26.400000000000002        99.200000000000003        3.5186559317869404     
   26.400000000000002        100.00000000000000        3.4915952670430688     
   26.400000000000002        100.80000000000001        2.7595588438871386     
   26.400000000000002        101.60000000000001        2.5338204690268089     
   26.400000000000002        102.40000000000001        2.5010807311421948     

   27.200000000000003       0.80000000000000004        2.5072205448924687     
   27.200000000000003        1.6000000000000001        2.5280400933622227     
   27.200000000000003        2.4000000000000004        2.5984125261364244     
   27.200000000000003        3.2000000000000002        2.6876264855192371     
   27.200000000000003        4.0000000000000000        2.7748778054986794     
   27.200000000000003        4.8000000000000007        2.8468588094279643     
   27.200000000000003        5.6000000000000005        2.8979790019229474     
   27.200000000000003        6.4000000000000004        2.9283435167685083     
   27.200000000000003        7.2000000000000002        2.9411447432043110     
   27.200000000000003        8.0000000000000000        2.9411807848527847     
   27.200000000000003        8.8000000000000007        2.9332699580780206     
   27.200000000000003        9.6000000000000014        2.9257020756927208     
   27.200000000000003        10.400000000000000        2.9179287011998838     
   27.200000000000003        11.200000000000001        2.9116909017765882     
   27.200000000000003        12.000000000000000        2.9078918640240028     
   27.200000000000003        12.800000000000001        2.9060050786371399     
   27.200000000000003        13.600000000000001        2.9056565744102301     
   27.200000000000003        14.400000000000000        2.9054538727812198     
   27.200000000000003        15.200000000000001        2.9045059909887923     
   27.200000000000003        16.000000000000000        2.9028767194649432     
   27.200000000000003        16.800000000000001        2.9010843391331664     
   27.200000000000003        17.600000000000001        2.9016217604333669     
   27.200000000000003        18.400000000000002        2.9000577565505714     
   27.200000000000003        19.200000000000003        2.9026149018072362     
   27.200000000000003        20.000000000000000        2.9069812773357535     
   27.200000000000003        20.800000000000001        2.9144147225924266     
   27.200000000000003        21.600000000000001        2.9224274846422027     
   27.200000000000003        22.400000000000002        2.9301129504319476     
   27.200000000000003        23.200000000000003        2.9321749935482231     
   27.200000000000003        24.000000000000000        2.9280825848650744     
   27.200000000000003        24.800000000000001        2.9083808486808986     
   27.200000000000003        25.600000000000001        2.8726128483209448     
   27.200000000000003        26.400000000000002        2.8130562814750846     
   27.200000000000003        27.200000000000003        2.7323806353838260     
   27.200000000000003        28.000000000000000        2.6395287551782651     
   27.200000000000003        28.800000000000001        2.5547998365369664     
   27.200000000000003        29.600000000000001        2.5064452928647345     
   27.200000000000003        30.400000000000002        2.5181346065525148     
   27.200000000000003        31.200000000000003        2.5060198053985316     
   27.200000000000003        32.000000000000000        2.5442995412922724     
   27.200000000000003        32.800000000000004        2.8630684139998479     
   27.200000000000003        33.600000000000001        3.5111555042468900     
   27.200000000000003        34.399999999999999        3.5055176330347217     
   27.200000000000003        35.200000000000003        3.5094323705024926     
   27.200000000000003        36.000000000000000        3.5067055193907701     
   27.200000000000003        36.800000000000004        3.5059706198042200     
   27.200000000000003        37.600000000000001        3.5117830286992069     
   27.200000000000003        38.400000000000006        3.5085086415436302     
   27.200000000000003        39.200000000000003        3.5075589669744591     
   27.200000000000003        40.000000000000000        3.5059373008327466     
   27.200000000000003        40.800000000000004        3.5114209448317832     
   27.200000000000003        41.600000000000001        3.5008698505081961     
   27.200000000000003        42.400000000000006        3.5116784473654130     
   27.200000000000003        43.200000000000003        3.5086385057941132     
   27.200000000000003        44.000000000000000        3.5104875289093340     
   27.200000000000003        44.800000000000004        3.5018220872270396     
   27.200000000000003        45.600000000000001        3.5014594092863565     
   27.200000000000003        46.400000000000006        3.5190639293255246     
   27.200000000000003        47.200000000000003        3.5079024966826569     
   27.200000000000003        48.000000000000000        3.4966567130335133     
   27.200000000000003        48.800000000000004        3.5135258233574844     
   27.200000000000003        49.600000000000001        2.9057220418070413     
   27.200000000000003        50.400000000000006        2.6129192661762723     
   27.200000000000003        51.200000000000003        2.5122571588875768     
   27.200000000000003        52.000000000000000        2.5032070905836341     
   27.200000000000003        52.800000000000004        2.5059729962395081     
   27.200000000000003        53.600000000000001        2.5073078328692464     
   27.200000000000003        54.400000000000006        2.5165319337166747     
   27.200000000000003        55.200000000000003        2.5068237458801845     
   27.200000000000003        56.000000000000000        2.5088152929880163     
   27.200000000000003        56.800000000000004        2.5048222659565704     
   27.200000000000003        57.600000000000001        2.5166559989261383     
   27.200000000000003        58.400000000000006        2.5459531965199598     
   27.200000000000003        59.200000000000003        2.6009374919763082     
   27.200000000000003        60.000000000000000        2.6607887075133156     
   27.200000000000003        60.800000000000004        2.7116654683837047     
   27.200000000000003        61.600000000000001        2.7527317568582621     
   27.200000000000003        62.400000000000006        2.7851931598575344     
   27.200000000000003        63.200000000000003        2.8104008904524500     
   27.200000000000003        64.000000000000000        2.8325877877104726     
   27.200000000000003        64.799999999999997        2.8544523303948033     
   27.200000000000003        65.600000000000009        2.8745431415350713     
   27.200000000000003        66.400000000000006        2.8944631678657284     
   27.200000000000003        67.200000000000003        2.9126795608672453     
   27.200000000000003        68.000000000000000        2.9282228920749955     
   27.200000000000003        68.799999999999997        2.9401023546017400     
   27.200000000000003        69.600000000000009        2.9474605282625297     
   27.200000000000003        70.400000000000006        2.9478972556883805     
   27.200000000000003        71.200000000000003        2.9435492539661152     
   27.200000000000003        72.000000000000000        2.9340039647293152     
   27.200000000000003        72.799999999999997        2.9181514729021845     
   27.200000000000003        73.600000000000009        2.8988554478313020     
   27.200000000000003        74.400000000000006        2.8725335733753194     
   27.200000000000003        75.200000000000003        2.8382059922677723     
   27.200000000000003        76.000000000000000        2.7981496575001041     
   27.200000000000003        76.800000000000011        2.7507334923255042     
   27.200000000000003        77.600000000000009        2.6967816760289116     
   27.200000000000003        78.400000000000006        2.6383645233602757     
   27.200000000000003        79.200000000000003        2.5810172848795205     
   27.200000000000003        80.000000000000000        2.5346496543583248     
   27.200000000000003        80.800000000000011        2.5080012725046421     
   27.200000000000003        81.600000000000009        2.5136810257714877     
   27.200000000000003        82.400000000000006        2.5167816806985943     
   27.200000000000003        83.200000000000003        2.5064010906372127     
   27.200000000000003        84.000000000000000        2.5108879173672780     
   27.200000000000003        84.800000000000011        2.6136601248094866     
   27.200000000000003        85.600000000000009        2.9409039458729405     
   27.200000000000003        86.400000000000006        3.5080518102155867     
   27.200000000000003        87.200000000000003        3.5087387681332047     
   27.200000000000003        88.000000000000000        3.5045835128858407     
   27.200000000000003        88.800000000000011        3.5027461005654983     
   27.200000000000003        89.600000000000009        3.5039847661528070     
   27.200000000000003        90.400000000000006        3.5101880905540188     
   27.200000000000003        91.200000000000003        3.5052420145471355     
   27.200000000000003        92.000000000000000        3.5065454950314621     
   27.200000000000003        92.800000000000011        3.5034120864131131     
   27.200000000000003        93.600000000000009        3.5083199570734482     
   27.200000000000003        94.400000000000006        3.4980652608222389     
   27.200000000000003        95.200000000000003        3.5143108538294903     
   27.200000000000003        96.000000000000000        3.5077241532094363     
   27.200000000000003        96.800000000000011        3.5064487575723002     
   27.200000000000003        97.600000000000009        3.5013034445484892     
   27.200000000000003        98.400000000000006        3.5126410256403706     
   27.200000000000003        99.200000000000003        3.5026236855160051     
   27.200000000000003        100.00000000000000        3.5020547407030422     
   27.200000000000003        100.80000000000001        2.5878674084579441     
   27.200000000000003        101.60000000000001        2.5058110337655042     
   27.200000000000003        102.40000000000001        2.5069694412176391     

   28.000000000000000       0.80000000000000004        2.5233993855220000     
   28.000000000000000        1.6000000000000001        2.5621179437103727     
   28.000000000000000        2.4000000000000004        2.6436740188081536     
   28.000000000000000        3.2000000000000002        2.7308498132190171     
   28.000000000000000        4.0000000000000000        2.8095054972279847     
   28.000000000000000        4.8000000000000007        2.8708552467817925     
   28.000000000000000        5.6000000000000005        2.9118407779746640     
   28.000000000000000        6.4000000000000004        2.9334242485612720     
   28.000000000000000        7.2000000000000002        2.9400578958895447     
   28.000000000000000        8.0000000000000000        2.9371840327763388     
   28.000000000000000        8.8000000000000007        2.9301052171466218     
   28.000000000000000        9.6000000000000014        2.9223151593914718     
   28.000000000000000        10.400000000000000        2.9151160449818811     
   28.000000000000000        11.200000000000001        2.9102387459365096     
   28.000000000000000        12.000000000000000        2.9088392616222247     
   28.000000000000000        12.800000000000001        2.9064410041481468     
   28.000000000000000        13.600000000000001        2.9070814547161397     
   28.000000000000000        14.400000000000000        2.9088296222032137     
   28.000000000000000        15.200000000000001        2.9091281521527996     
   28.000000000000000        16.000000000000000        2.9080817809790283     
   28.000000000000000        16.800000000000001        2.9088056487859895     
   28.000000000000000        17.600000000000001        2.9084889413929922     
   28.000000000000000        18.400000000000002        2.9091975282222484     
   28.000000000000000        19.200000000000003        2.9125720343953763     
   28.000000000000000        20.000000000000000        2.9173607289182621     
   28.000000000000000        20.800000000000001        2.9235408731786130     
   28.000000000000000        21.600000000000001        2.9292928724485940     
   28.000000000000000        22.400000000000002        2.9339913759267748     
   28.000000000000000        23.200000000000003        2.9325638748349854     
   28.000000000000000        24.000000000000000        2.9212034156328039     
   28.000000000000000        24.800000000000001        2.8958989335982408     
   28.000000000000000        25.600000000000001        2.8480264254000276     
   28.000000000000000        26.400000000000002        2.7798809171047996     
   28.000000000000000        27.200000000000003        2.6929644993848165     
   28.000000000000000        28.000000000000000        2.6008169756056811     
   28.000000000000000        28.800000000000001        2.5261906250661696     
   28.000000000000000        29.600000000000001        2.5135394643924198     
   28.000000000000000        30.400000000000002        2.5079183070252351     
   28.000000000000000        31.200000000000003        2.5021509727570996     
   28.000000000000000        32.000000000000000        2.5345533157823703     
   28.000000000000000        32.800000000000004        2.8548742495435939     
   28.000000000000000        33.600000000000001        3.5050144116708033     
   28.000000000000000        34.399999999999999        3.4995797391730852     
   28.000000000000000        35.200000000000003        3.5038427983920926     
   28.000000000000000        36.000000000000000        3.5061109819059038     
   28.000000000000000        36.800000000000004        3.5070760825830622     
   28.000000000000000        37.600000000000001        3.5088534252798382     
   28.000000000000000        38.400000000000006        3.5072951685579810     
   28.000000000000000        39.200000000000003        3.5057793987171388     
   28.000000000000000        40.000000000000000        3.5096729081564715     
   28.000000000000000        40.800000000000004        3.5072959692993502     
   28.000000000000000        41.600000000000001        3.5017640109865726     
   28.000000000000000        42.400000000000006        3.5180693802290133     
   28.000000000000000        43.200000000000003        3.4891945898361794     
   28.000000000000000        44.000000000000000        3.5153151462828442     
   28.000000000000000        44.800000000000004        3.5042077968260901     
   28.000000000000000        45.600000000000001        3.5038759741554664     
   28.000000000000000        46.400000000000006        3.4990024148220034     
   28.000000000000000        47.200000000000003        3.5154849711728358     
   28.000000000000000        48.000000000000000        3.5142973762538676     
   28.000000000000000        48.800000000000004        3.4963269320583623     
   28.000000000000000        49.600000000000001        3.5055496174577003     
   28.000000000000000        50.400000000000006        2.7702135465416906     
   28.000000000000000        51.200000000000003        2.5143718983300962     
   28.000000000000000        52.000000000000000        2.5040424105527301     
   28.000000000000000        52.800000000000004        2.5059261399570092     
   28.000000000000000        53.600000000000001        2.5120185750626565     
   28.000000000000000        54.400000000000006        2.5213084424321921     
   28.000000000000000        55.200000000000003        2.5188586158169466     
   28.000000000000000        56.000000000000000        2.5023093935145453     
   28.000000000000000        56.800000000000004        2.5045962632014085     
   28.000000000000000        57.600000000000001        2.5219158009145293     
   28.000000000000000        58.400000000000006        2.5695028570567788     
   28.000000000000000        59.200000000000003        2.6296554306189193     
   28.000000000000000        60.000000000000000        2.6849875027654111     
   28.000000000000000        60.800000000000004        2.7298750220100509     
   28.000000000000000        61.600000000000001        2.7629104747903659     
   28.000000000000000        62.400000000000006        2.7839866599717156     
   28.000000000000000        63.200000000000003        2.8014770154885977     
   28.000000000000000        64.000000000000000        2.8181931393036761     
   28.000000000000000        64.799999999999997        2.8362203875895724     
   28.000000000000000        65.600000000000009        2.8563147194418383     
   28.000000000000000        66.400000000000006        2.8763832612335474     
   28.000000000000000        67.200000000000003        2.8980341422600651     
   28.000000000000000        68.000000000000000        2.9205461743465291     
   28.000000000000000        68.799999999999997        2.9363613415588148     
   28.000000000000000        69.600000000000009        2.9495930014340854     
   28.000000000000000        70.400000000000006        2.9596085254532993     
   28.000000000000000        71.200000000000003        2.9608879543863300     
   28.000000000000000        72.000000000000000        2.9610222116849374     
   28.000000000000000        72.799999999999997        2.9553001778671146     
   28.000000000000000        73.600000000000009        2.9444972539307535     
   28.000000000000000        74.400000000000006        2.9255025481395514     
   28.000000000000000        75.200000000000003        2.9006606509644528     
   28.000000000000000        76.000000000000000        2.8676011214233550     
   28.000000000000000        76.800000000000011        2.8251378685149375     
   28.000000000000000        77.600000000000009        2.7738273295395577     
   28.000000000000000        78.400000000000006        2.7138530305532940     
   28.000000000000000        79.200000000000003        2.6493700833817369     
   28.000000000000000        80.000000000000000        2.5872303341056377     
   28.000000000000000        80.800000000000011        2.5368819450324955     
   28.000000000000000        81.600000000000009        2.5087657235119232     
   28.000000000000000        82.400000000000006        2.5016555817170985     
   28.000000000000000        83.200000000000003        2.5073784993425279     
   28.000000000000000        84.000000000000000        2.5198812129120070     
   28.000000000000000        84.800000000000011        2.5946679308999379     
   28.000000000000000        85.600000000000009        2.9198626377418657     
   28.000000000000000        86.400000000000006        3.4994250590788902     
   28.000000000000000        87.200000000000003        3.5104380415169842     
   28.000000000000000        88.000000000000000        3.5073614681286958     
   28.000000000000000        88.800000000000011        3.5047971283292307     
   28.000000000000000        89.600000000000009        3.5058402663171853     
   28.000000000000000        90.400000000000006        3.5130399388471871     
   28.000000000000000        91.200000000000003        3.5019492709125930     
   28.000000000000000        92.000000000000000        3.5072968109816891     
   28.000000000000000        92.800000000000011        3.5022490657697669     
   28.000000000000000        93.600000000000009        3.5034570987888514     
   28.000000000000000        94.400000000000006        3.5092791486044974     
   28.000000000000000        95.200000000000003        3.4961010237451786     
   28.000000000000000        96.000000000000000        3.5026743002764302     
   28.000000000000000        96.800000000000011        3.5150895057263636     
   28.000000000000000        97.600000000000009        3.5004467210032995     
   28.000000000000000        98.400000000000006        3.5080562147993537     
   28.000000000000000        99.200000000000003        3.5062089104600531     
   28.000000000000000        100.00000000000000        2.6930402682012549     
   28.000000000000000        100.80000000000001        2.5121863754552791     
   28.000000000000000        101.60000000000001        2.5100734716972086     
   28.000000000000000        102.40000000000001        2.5088214206589634     

   28.800000000000001       0.80000000000000004        2.5420167648675851     
   28.800000000000001        1.6000000000000001        2.6143420114769937     
   28.800000000000001        2.4000000000000004        2.6983462090993906     
   28.800000000000001        3.2000000000000002        2.7783549522299951     
   28.800000000000001        4.0000000000000000        2.8455451537320098     
   28.800000000000001        4.8000000000000007        2.8938364590436625     
   28.800000000000001        5.6000000000000005        2.9239728070948452     
   28.800000000000001        6.4000000000000004        2.9371469891319575     
   28.800000000000001        7.2000000000000002        2.9379298089842165     
   28.800000000000001        8.0000000000000000        2.9333824226148177     
   28.800000000000001        8.8000000000000007        2.9253956438557966     
   28.800000000000001        9.6000000000000014        2.9177273301541558     
   28.800000000000001        10.400000000000000        2.9114866304158653     
   28.800000000000001        11.200000000000001        2.9085059728021951     
   28.800000000000001        12.000000000000000        2.9074201713580043     
   28.800000000000001        12.800000000000001        2.9073777948864965     
   28.800000000000001        13.600000000000001        2.9095239749113757     
   28.800000000000001        14.400000000000000        2.9114717777116415     
   28.800000000000001        15.200000000000001        2.9123879745956311     
   28.800000000000001        16.000000000000000        2.9135109580287692     
   28.800000000000001        16.800000000000001        2.9153138141632473     
   28.800000000000001        17.600000000000001        2.9146656214843829     
   28.800000000000001        18.400000000000002        2.9161209415904548     
   28.800000000000001        19.200000000000003        2.9192981315639770     
   28.800000000000001        20.000000000000000        2.9224326945423940     
   28.800000000000001        20.800000000000001        2.9278932732387553     
   28.800000000000001        21.600000000000001        2.9317629680613329     
   28.800000000000001        22.400000000000002        2.9322668552563282     
   28.800000000000001        23.200000000000003        2.9255944389284605     
   28.800000000000001        24.000000000000000        2.9073932717343332     
   28.800000000000001        24.800000000000001        2.8717544079375261     
   28.800000000000001        25.600000000000001        2.8187649281610963     
   28.800000000000001        26.400000000000002        2.7442895149724360     
   28.800000000000001        27.200000000000003        2.6552933523737230     
   28.800000000000001        28.000000000000000        2.5688149361618158     
   28.800000000000001        28.800000000000001        2.5086958223974118     
   28.800000000000001        29.600000000000001        2.5128685217771225     
   28.800000000000001        30.400000000000002        2.5156627999234678     
   28.800000000000001        31.200000000000003        2.5101516719412831     
   28.800000000000001        32.000000000000000        2.5151808462032292     
   28.800000000000001        32.800000000000004        2.8291341799948744     
   28.800000000000001        33.600000000000001        3.5035427959103469     
   28.800000000000001        34.399999999999999        3.5161772167157723     
   28.800000000000001        35.200000000000003        3.4965480320061717     
   28.800000000000001        36.000000000000000        3.4971707472447520     
   28.800000000000001        36.800000000000004        3.5016734435329404     
   28.800000000000001        37.600000000000001        3.5084089104312910     
   28.800000000000001        38.400000000000006        3.5043622393155744     
   28.800000000000001        39.200000000000003        3.5063597544510610     
   28.800000000000001        40.000000000000000        3.5064000974601299     
   28.800000000000001        40.800000000000004        3.5062866883051735     
   28.800000000000001        41.600000000000001        3.5028070458836198     
   28.800000000000001        42.400000000000006        3.4949268613966771     
   28.800000000000001        43.200000000000003        3.5122989474975577     
   28.800000000000001        44.000000000000000        3.5080024496525386     
   28.800000000000001        44.800000000000004        3.5059797995197557     
   28.800000000000001        45.600000000000001        3.5164166622846040     
   28.800000000000001        46.400000000000006        3.4962387926927496     
   28.800000000000001        47.200000000000003        3.5131859770384941     
   28.800000000000001        48.000000000000000        3.5044172864842564     
   28.800000000000001        48.800000000000004        3.5080604047626491     
   28.800000000000001        49.600000000000001        3.5138055739363434     
   28.800000000000001        50.400000000000006        2.8570694356523321     
   28.800000000000001        51.200000000000003        2.5344992988234658     
   28.800000000000001        52.000000000000000        2.5195562068645074     
   28.800000000000001        52.800000000000004        2.5161767443781899     
   28.800000000000001        53.600000000000001        2.4963945198865947     
   28.800000000000001        54.400000000000006        2.5095222067613987     
   28.800000000000001        55.200000000000003        2.5101585200170771     
   28.800000000000001        56.000000000000000        2.5180094688008081     
   28.800000000000001        56.800000000000004        2.5072977280109878     
   28.800000000000001        57.600000000000001        2.5388720825102902     
   28.800000000000001        58.400000000000006        2.5942022948608638     
   28.800000000000001        59.200000000000003        2.6550045531217594     
   28.800000000000001        60.000000000000000        2.7063998835851053     
   28.800000000000001        60.800000000000004        2.7430231634085458     
   28.800000000000001        61.600000000000001        2.7663186371943826     
   28.800000000000001        62.400000000000006        2.7810830684434467     
   28.800000000000001        63.200000000000003        2.7924788133219831     
   28.800000000000001        64.000000000000000        2.8045119742704352     
   28.800000000000001        64.799999999999997        2.8202029573895215     
   28.800000000000001        65.600000000000009        2.8390295179925653     
   28.800000000000001        66.400000000000006        2.8597750878858639     
   28.800000000000001        67.200000000000003        2.8839685896198692     
   28.800000000000001        68.000000000000000        2.9062062282801233     
   28.800000000000001        68.799999999999997        2.9269869252172964     
   28.800000000000001        69.600000000000009        2.9440769694530493     
   28.800000000000001        70.400000000000006        2.9571854463128333     
   28.800000000000001        71.200000000000003        2.9667497742657352     
   28.800000000000001        72.000000000000000        2.9720311809855913     
   28.800000000000001        72.799999999999997        2.9715235226299015     
   28.800000000000001        73.600000000000009        2.9663691004534676     
   28.800000000000001        74.400000000000006        2.9555788147175641     
   28.800000000000001        75.200000000000003        2.9376076728498077     
   28.800000000000001        76.000000000000000        2.9135764336738856     
   28.800000000000001        76.800000000000011        2.8781562640560407     
   28.800000000000001        77.600000000000009        2.8319118970582164     
   28.800000000000001        78.400000000000006        2.7778189163148439     
   28.800000000000001        79.200000000000003        2.7134948514850947     
   28.800000000000001        80.000000000000000        2.6454665676253133     
   28.800000000000001        80.800000000000011        2.5806344120437235     
   28.800000000000001        81.600000000000009        2.5324717893160456     
   28.800000000000001        82.400000000000006        2.5078930084713722     
   28.800000000000001        83.200000000000003        2.5158995883596655     
   28.800000000000001        84.000000000000000        2.5112745706136752     
   28.800000000000001        84.800000000000011        2.5553224038513340     
   28.800000000000001        85.600000000000009        2.8204363357255162     
   28.800000000000001        86.400000000000006        3.4982638480189254     
   28.800000000000001        87.200000000000003        3.5084205462127231     
   28.800000000000001        88.000000000000000        3.5023807345884181     
   28.800000000000001        88.800000000000011        3.5034292187068137     
   28.800000000000001        89.600000000000009        3.5046236481850150     
   28.800000000000001        90.400000000000006        3.4996620953419981     
   28.800000000000001        91.200000000000003        3.5041357471361492     
   28.800000000000001        92.000000000000000        3.5148911074574900     
   28.800000000000001        92.800000000000011        3.5103854364537006     
   28.800000000000001        93.600000000000009        3.4988059537834904     
   28.800000000000001        94.400000000000006        3.5027291948726935     
   28.800000000000001        95.200000000000003        2.9816969601128287     
   28.800000000000001        96.000000000000000        2.8767089262637455     
   28.800000000000001        96.800000000000011        2.8618139300458769     
   28.800000000000001        97.600000000000009        2.8568809578298997     
   28.800000000000001        98.400000000000006        2.8252464674143414     
   28.800000000000001        99.200000000000003        2.7154315712230512     
   28.800000000000001        100.00000000000000        2.5428049449062593     
   28.800000000000001        100.80000000000001        2.5232328834047366     
   28.800000000000001        101.60000000000001        2.4999963686144766     
   28.800000000000001        102.40000000000001        2.5099270022012186     

   29.600000000000001       0.80000000000000004        2.6041664466501229     
   29.600000000000001        1.6000000000000001        2.6813293094403403     
   29.600000000000001        2.4000000000000004        2.7592831621963616     
   29.600000000000001        3.2000000000000002        2.8273605501193213     
   29.600000000000001        4.0000000000000000        2.8805278938679053     
   29.600000000000001        4.8000000000000007        2.9154287734199875     
   29.600000000000001        5.6000000000000005        2.9338465108100555     
   29.600000000000001        6.4000000000000004        2.9402127560546929     
   29.600000000000001        7.2000000000000002        2.9371821576930630     
   29.600000000000001        8.0000000000000000        2.9288563875383575     
   29.600000000000001        8.8000000000000007        2.9194298416548903     
   29.600000000000001        9.6000000000000014        2.9135363490321926     
   29.600000000000001        10.400000000000000        2.9087880351234285     
   29.600000000000001        11.200000000000001        2.9066781491681120     
   29.600000000000001        12.000000000000000        2.9076042789704455     
   29.600000000000001        12.800000000000001        2.9102826848072674     
   29.600000000000001        13.600000000000001        2.9112515581607354     
   29.600000000000001        14.400000000000000        2.9134255772309547     
   29.600000000000001        15.200000000000001        2.9154296275819465     
   29.600000000000001        16.000000000000000        2.9167234511316580     
   29.600000000000001        16.800000000000001        2.9178394960314691     
   29.600000000000001        17.600000000000001        2.9183670765156284     
   29.600000000000001        18.400000000000002        2.9184858208103246     
   29.600000000000001        19.200000000000003        2.9220146312800885     
   29.600000000000001        20.000000000000000        2.9249221571910389     
   29.600000000000001        20.800000000000001        2.9276948946148162     
   29.600000000000001        21.600000000000001        2.9289109396615665     
   29.600000000000001        22.400000000000002        2.9254359890672217     
   29.600000000000001        23.200000000000003        2.9136305965631917     
   29.600000000000001        24.000000000000000        2.8887408335999454     
   29.600000000000001        24.800000000000001        2.8472316181661794     
   29.600000000000001        25.600000000000001        2.7855278102287282     
   29.600000000000001        26.400000000000002        2.7077875699854275     
   29.600000000000001        27.200000000000003        2.6202145244423476     
   29.600000000000001        28.000000000000000        2.5411255572391416     
   29.600000000000001        28.800000000000001        2.5133803161874098     
   29.600000000000001        29.600000000000001        2.5023363730389909     
   29.600000000000001        30.400000000000002        2.5089984121414997     
   29.600000000000001        31.200000000000003        2.5019938020437422     
   29.600000000000001        32.000000000000000        2.5167182432243282     
   29.600000000000001        32.800000000000004        2.7545085320051421     
   29.600000000000001        33.600000000000001        3.4989749247725626     
   29.600000000000001        34.399999999999999        3.5140790430820985     
   29.600000000000001        35.200000000000003        3.5093193675009204     
   29.600000000000001        36.000000000000000        3.5112115709526268     
   29.600000000000001        36.800000000000004        3.5195789296925799     
   29.600000000000001        37.600000000000001        3.5102389017079303     
   29.600000000000001        38.400000000000006        3.5034465866198889     
   29.600000000000001        39.200000000000003        3.5042979393021478     
   29.600000000000001        40.000000000000000        3.5034260617089399     
   29.600000000000001        40.800000000000004        3.5063651817329093     
   29.600000000000001        41.600000000000001        3.5059268251544409     
   29.600000000000001        42.400000000000006        3.4997245565405803     
   29.600000000000001        43.200000000000003        3.5180662244816201     
   29.600000000000001        44.000000000000000        3.5104386494243869     
   29.600000000000001        44.800000000000004        3.5131131404101099     
   29.600000000000001        45.600000000000001        3.5027294980285033     
   29.600000000000001        46.400000000000006        3.4971712912097703     
   29.600000000000001        47.200000000000003        3.5158885945443270     
   29.600000000000001        48.000000000000000        3.5121905109449338     
   29.600000000000001        48.800000000000004        3.5085413438688469     
   29.600000000000001        49.600000000000001        3.4953881511988865     
   29.600000000000001        50.400000000000006        2.8832677947972059     
   29.600000000000001        51.200000000000003        2.5518555771900058     
   29.600000000000001        52.000000000000000        2.5167320621281410     
   29.600000000000001        52.800000000000004        2.5041507028888459     
   29.600000000000001        53.600000000000001        2.5201222523474938     
   29.600000000000001        54.400000000000006        2.5036519604176601     
   29.600000000000001        55.200000000000003        2.5067291114059524     
   29.600000000000001        56.000000000000000        2.5125501485768074     
   29.600000000000001        56.800000000000004        2.5094730203753080     
   29.600000000000001        57.600000000000001        2.5580082492650131     
   29.600000000000001        58.400000000000006        2.6184101031246656     
   29.600000000000001        59.200000000000003        2.6769957052738502     
   29.600000000000001        60.000000000000000        2.7233489336422099     
   29.600000000000001        60.800000000000004        2.7525869332480299     
   29.600000000000001        61.600000000000001        2.7683638277591389     
   29.600000000000001        62.400000000000006        2.7766633833577075     
   29.600000000000001        63.200000000000003        2.7841598091065829     
   29.600000000000001        64.000000000000000        2.7924936514697487     
   29.600000000000001        64.799999999999997        2.8077233586766916     
   29.600000000000001        65.600000000000009        2.8243282667273175     
   29.600000000000001        66.400000000000006        2.8459981424227414     
   29.600000000000001        67.200000000000003        2.8693550729013673     
   29.600000000000001        68.000000000000000        2.8923515489293590     
   29.600000000000001        68.799999999999997        2.9143178437589334     
   29.600000000000001        69.600000000000009        2.9343769407160698     
   29.600000000000001        70.400000000000006        2.9484922480801350     
   29.600000000000001        71.200000000000003        2.9600716769336102     
   29.600000000000001        72.000000000000000        2.9673883971744508     
   29.600000000000001        72.799999999999997        2.9706338012968843     
   29.600000000000001        73.600000000000009        2.9699511561358047     
   29.600000000000001        74.400000000000006        2.9644636536555056     
   29.600000000000001        75.200000000000003        2.9529475266620464     
   29.600000000000001        76.000000000000000        2.9342271527035049     
   29.600000000000001        76.800000000000011        2.9067611754341054     
   29.600000000000001        77.600000000000009        2.8695392738329093     
   29.600000000000001        78.400000000000006        2.8233489108273280     
   29.600000000000001        79.200000000000003        2.7659211227073479     
   29.600000000000001        80.000000000000000        2.7007625918613010     
   29.600000000000001        80.800000000000011        2.6331600668514028     
   29.600000000000001        81.600000000000009        2.5697375196494727     
   29.600000000000001        82.400000000000006        2.5231425814634525     
   29.600000000000001        83.200000000000003        2.5022331333166199     
   29.600000000000001        84.000000000000000        2.5137894398959566     
   29.600000000000001        84.800000000000011        2.5113046299940680     
   29.600000000000001        85.600000000000009        2.6423819069117394     
   29.600000000000001        86.400000000000006        2.8192088151342238     
   29.600000000000001        87.200000000000003        2.9140876171098138     
   29.600000000000001        88.000000000000000        2.9301942579172287     
   29.600000000000001        88.800000000000011        2.9262790740022968     
   29.600000000000001        89.600000000000009        2.9138813794131848     
   29.600000000000001        90.400000000000006        2.8959308824025900     
   29.600000000000001        91.200000000000003        2.8747063178613654     
   29.600000000000001        92.000000000000000        2.8497492848919475     
   29.600000000000001        92.800000000000011        2.8310067230505176     
   29.600000000000001        93.600000000000009        2.8091172936649471     
   29.600000000000001        94.400000000000006        2.7378039613237384     
   29.600000000000001        95.200000000000003        2.6218935528534968     
   29.600000000000001        96.000000000000000        2.5539222350312434     
   29.600000000000001        96.800000000000011        2.5490086292402991     
   29.600000000000001        97.600000000000009        2.5512552921491460     
   29.600000000000001        98.400000000000006        2.5357372730938268     
   29.600000000000001        99.200000000000003        2.5033660623502789     
   29.600000000000001        100.00000000000000        2.5142031053694454     
   29.600000000000001        100.80000000000001        2.5088154143172336     
   29.600000000000001        101.60000000000001        2.5052473283758951     
   29.600000000000001        102.40000000000001        2.5411111554516927     

   30.400000000000002       0.80000000000000004        2.6821021646183718     
   30.400000000000002        1.6000000000000001        2.7545637919228634     
   30.400000000000002        2.4000000000000004        2.8210575699446467     
   30.400000000000002        3.2000000000000002        2.8747034149066364     
   30.400000000000002        4.0000000000000000        2.9129353943987031     
   30.400000000000002        4.8000000000000007        2.9355868127526303     
   30.400000000000002        5.6000000000000005        2.9442309089901935     
   30.400000000000002        6.4000000000000004        2.9431525371206608     
   30.400000000000002        7.2000000000000002        2.9355014292253001     
   30.400000000000002        8.0000000000000000        2.9262482003592822     
   30.400000000000002        8.8000000000000007        2.9167762277695326     
   30.400000000000002        9.6000000000000014        2.9098021897743975     
   30.400000000000002        10.400000000000000        2.9063042527303335     
   30.400000000000002        11.200000000000001        2.9048144917855896     
   30.400000000000002        12.000000000000000        2.9056959843423007     
   30.400000000000002        12.800000000000001        2.9086258065300461     
   30.400000000000002        13.600000000000001        2.9115261442264835     
   30.400000000000002        14.400000000000000        2.9144443315444986     
   30.400000000000002        15.200000000000001        2.9171458673610235     
   30.400000000000002        16.000000000000000        2.9189892033306197     
   30.400000000000002        16.800000000000001        2.9207962549524171     
   30.400000000000002        17.600000000000001        2.9209288247352623     
   30.400000000000002        18.400000000000002        2.9202107566029234     
   30.400000000000002        19.200000000000003        2.9216647183430187     
   30.400000000000002        20.000000000000000        2.9237080388043384     
   30.400000000000002        20.800000000000001        2.9257011660143926     
   30.400000000000002        21.600000000000001        2.9221474051753447     
   30.400000000000002        22.400000000000002        2.9144846184362496     
   30.400000000000002        23.200000000000003        2.8971513404136582     
   30.400000000000002        24.000000000000000        2.8661277431802481     
   30.400000000000002        24.800000000000001        2.8193816907136848     
   30.400000000000002        25.600000000000001        2.7522714035654627     
   30.400000000000002        26.400000000000002        2.6715904149701757     
   30.400000000000002        27.200000000000003        2.5848287516019788     
   30.400000000000002        28.000000000000000        2.5162403469843784     
   30.400000000000002        28.800000000000001        2.5183250762931264     
   30.400000000000002        29.600000000000001        2.5036214552961127     
   30.400000000000002        30.400000000000002        2.5114005761186586     
   30.400000000000002        31.200000000000003        2.5033342063090234     
   30.400000000000002        32.000000000000000        2.5025910189806506     
   30.400000000000002        32.800000000000004        2.6294348706364574     
   30.400000000000002        33.600000000000001        2.9873114021897011     
   30.400000000000002        34.399999999999999        3.5094322220205405     
   30.400000000000002        35.200000000000003        3.5032606183917263     
   30.400000000000002        36.000000000000000        3.5036933519270250     
   30.400000000000002        36.800000000000004        3.5124486766498566     
   30.400000000000002        37.600000000000001        3.5040830214803043     
   30.400000000000002        38.400000000000006        3.5042777584209799     
   30.400000000000002        39.200000000000003        3.5084263784636724     
   30.400000000000002        40.000000000000000        3.5134252002638906     
   30.400000000000002        40.800000000000004        3.5026755995300385     
   30.400000000000002        41.600000000000001        3.5062348319344721     
   30.400000000000002        42.400000000000006        3.5052473932547130     
   30.400000000000002        43.200000000000003        3.5014866872798049     
   30.400000000000002        44.000000000000000        3.4993570046051334     
   30.400000000000002        44.800000000000004        3.5021210773163376     
   30.400000000000002        45.600000000000001        3.5117215491741574     
   30.400000000000002        46.400000000000006        3.5019468303402648     
   30.400000000000002        47.200000000000003        3.5007129119683955     
   30.400000000000002        48.000000000000000        3.4992264329939036     
   30.400000000000002        48.800000000000004        3.5160228649304179     
   30.400000000000002        49.600000000000001        3.5089361774234824     
   30.400000000000002        50.400000000000006        2.8965217249268771     
   30.400000000000002        51.200000000000003        2.5649061899616057     
   30.400000000000002        52.000000000000000        2.5127716568666907     
   30.400000000000002        52.800000000000004        2.4993183068732052     
   30.400000000000002        53.600000000000001        2.5134167609610607     
   30.400000000000002        54.400000000000006        2.4995401411572149     
   30.400000000000002        55.200000000000003        2.5075089473907695     
   30.400000000000002        56.000000000000000        2.5228785027339398     
   30.400000000000002        56.800000000000004        2.5237261170590495     
   30.400000000000002        57.600000000000001        2.5783547886224549     
   30.400000000000002        58.400000000000006        2.6411905038432013     
   30.400000000000002        59.200000000000003        2.6969563323996923     
   30.400000000000002        60.000000000000000        2.7374389650747468     
   30.400000000000002        60.800000000000004        2.7611720017013459     
   30.400000000000002        61.600000000000001        2.7704687508445942     
   30.400000000000002        62.400000000000006        2.7731158028739147     
   30.400000000000002        63.200000000000003        2.7768482072988654     
   30.400000000000002        64.000000000000000        2.7830246813608528     
   30.400000000000002        64.799999999999997        2.7946894544550305     
   30.400000000000002        65.600000000000009        2.8116118214076509     
   30.400000000000002        66.400000000000006        2.8326202111789169     
   30.400000000000002        67.200000000000003        2.8557284842111139     
   30.400000000000002        68.000000000000000        2.8784407327570758     
   30.400000000000002        68.799999999999997        2.8995958424419848     
   30.400000000000002        69.600000000000009        2.9194827624829625     
   30.400000000000002        70.400000000000006        2.9345921786759415     
   30.400000000000002        71.200000000000003        2.9452165659970642     
   30.400000000000002        72.000000000000000        2.9540226302947001     
   30.400000000000002        72.799999999999997        2.9582920496240392     
   30.400000000000002        73.600000000000009        2.9594429946952028     
   30.400000000000002        74.400000000000006        2.9563888998021715     
   30.400000000000002        75.200000000000003        2.9493353765258350     
   30.400000000000002        76.000000000000000        2.9350497476207225     
   30.400000000000002        76.800000000000011        2.9159625747535172     
   30.400000000000002        77.600000000000009        2.8861651974876974     
   30.400000000000002        78.400000000000006        2.8490068081768283     
   30.400000000000002        79.200000000000003        2.8019261566365170     
   30.400000000000002        80.000000000000000        2.7452965726468141     
   30.400000000000002        80.800000000000011        2.6835107645360345     
   30.400000000000002        81.600000000000009        2.6192396087750076     
   30.400000000000002        82.400000000000006        2.5617251235486647     
   30.400000000000002        83.200000000000003        2.5199927939347537     
   30.400000000000002        84.000000000000000        2.5034799174403894     
   30.400000000000002        84.800000000000011        2.5011095203579523     
   30.400000000000002        85.600000000000009        2.5154629857376878     
   30.400000000000002        86.400000000000006        2.5601275182839132     
   30.400000000000002        87.200000000000003        2.5954138037883281     
   30.400000000000002        88.000000000000000        2.6069733487255347     
   30.400000000000002        88.800000000000011        2.6047477173670104     
   30.400000000000002        89.600000000000009        2.5929659499962447     
   30.400000000000002        90.400000000000006        2.5738490245112953     
   30.400000000000002        91.200000000000003        2.5498449236166127     
   30.400000000000002        92.000000000000000        2.5271438989909183     
   30.400000000000002        92.800000000000011        2.5116169173514615     
   30.400000000000002        93.600000000000009        2.5157141570708483     
   30.400000000000002        94.400000000000006        2.5228238658547495     
   30.400000000000002        95.200000000000003        2.5062956276578094     
   30.400000000000002        96.000000000000000        2.5007480615004947     
   30.400000000000002        96.800000000000011        2.5059569652917770     
   30.400000000000002        97.600000000000009        2.5003011688101378     
   30.400000000000002        98.400000000000006        2.5038851707689243     
   30.400000000000002        99.200000000000003        2.5051189637906366     
   30.400000000000002        100.00000000000000        2.5040349039111205     
   30.400000000000002        100.80000000000001        2.5244129312076833     
   30.400000000000002        101.60000000000001        2.5444472858052811     
   30.400000000000002        102.40000000000001        2.6097372763892817     

   31.200000000000003       0.80000000000000004        2.7644143551994609     
   31.200000000000003        1.6000000000000001        2.8264841454818450     
   31.200000000000003        2.4000000000000004        2.8781410404471415     
   31.200000000000003        3.2000000000000002        2.9169667404334598     
   31.200000000000003        4.0000000000000000        2.9411914635688490     
   31.200000000000003        4.8000000000000007        2.9526229700309314     
   31.200000000000003        5.6000000000000005        2.9512446452564229     
   31.200000000000003        6.4000000000000004        2.9450856428404157     
   31.200000000000003        7.2000000000000002        2.9347686975463794     
   31.200000000000003        8.0000000000000000        2.9241266198721205     
   31.200000000000003        8.8000000000000007        2.9134272901784728     
   31.200000000000003        9.6000000000000014        2.9078133474518415     
   31.200000000000003        10.400000000000000        2.9038381465772600     
   31.200000000000003        11.200000000000001        2.9028075476181483     
   31.200000000000003        12.000000000000000        2.9044101648033087     
   31.200000000000003        12.800000000000001        2.9074618221478516     
   31.200000000000003        13.600000000000001        2.9130162042235632     
   31.200000000000003        14.400000000000000        2.9144335259054497     
   31.200000000000003        15.200000000000001        2.9176235092056695     
   31.200000000000003        16.000000000000000        2.9197782317699166     
   31.200000000000003        16.800000000000001        2.9184834790176573     
   31.200000000000003        17.600000000000001        2.9201198926571799     
   31.200000000000003        18.400000000000002        2.9201431016956567     
   31.200000000000003        19.200000000000003        2.9207819982457761     
   31.200000000000003        20.000000000000000        2.9201941815352264     
   31.200000000000003        20.800000000000001        2.9185900446528183     
   31.200000000000003        21.600000000000001        2.9130483386424619     
   31.200000000000003        22.400000000000002        2.9009805023464641     
   31.200000000000003        23.200000000000003        2.8772664331337130     
   31.200000000000003        24.000000000000000        2.8415315334773759     
   31.200000000000003        24.800000000000001        2.7882737926378560     
   31.200000000000003        25.600000000000001        2.7186011512590533     
   31.200000000000003        26.400000000000002        2.6381037461319066     
   31.200000000000003        27.200000000000003        2.5570466045644369     
   31.200000000000003        28.000000000000000        2.5214319653229929     
   31.200000000000003        28.800000000000001        2.5141052810423239     
   31.200000000000003        29.600000000000001        2.5022404954177739     
   31.200000000000003        30.400000000000002        2.5123154307019808     
   31.200000000000003        31.200000000000003        2.5054635657414113     
   31.200000000000003        32.000000000000000        2.5091150273569527     
   31.200000000000003        32.800000000000004        2.5501783203479285     
   31.200000000000003        33.600000000000001        2.8793643739307777     
   31.200000000000003        34.399999999999999        3.5026734086237026     
   31.200000000000003        35.200000000000003        3.5123676212825408     
   31.200000000000003        36.000000000000000        3.5122237058129304     
   31.200000000000003        36.800000000000004        3.5183619991947896     
   31.200000000000003        37.600000000000001        3.5054997141545527     
   31.200000000000003        38.400000000000006        3.5034192061077092     
   31.200000000000003        39.200000000000003        3.5070358229761753     
   31.200000000000003        40.000000000000000        3.5117030120463881     
   31.200000000000003        40.800000000000004        3.4988120584731432     
   31.200000000000003        41.600000000000001        3.5047305881955424     
   31.200000000000003        42.400000000000006        3.5075798131180971     
   31.200000000000003        43.200000000000003        3.5086321499966839     
   31.200000000000003        44.000000000000000        3.5067475815519442     
   31.200000000000003        44.800000000000004        3.5053486816410691     
   31.200000000000003        45.600000000000001        3.4989029161380150     
   31.200000000000003        46.400000000000006        3.4977400560072951     
   31.200000000000003        47.200000000000003        3.4981783883675912     
   31.200000000000003        48.000000000000000        3.5020511517417829     
   31.200000000000003        48.800000000000004        3.5025217568588638     
   31.200000000000003        49.600000000000001        3.5090651899790823     
   31.200000000000003        50.400000000000006        2.9059838420982635     
   31.200000000000003        51.200000000000003        2.5756593408258257     
   31.200000000000003        52.000000000000000        2.5194982790538187     
   31.200000000000003        52.800000000000004        2.5070764061451181     
   31.200000000000003        53.600000000000001        2.5225007661841032     
   31.200000000000003        54.400000000000006        2.4997417954345797     
   31.200000000000003        55.200000000000003        2.5096067142239633     
   31.200000000000003        56.000000000000000        2.5054686176498486     
   31.200000000000003        56.800000000000004        2.5419323408244723     
   31.200000000000003        57.600000000000001        2.6000028756237619     
   31.200000000000003        58.400000000000006        2.6635178024558916     
   31.200000000000003        59.200000000000003        2.7157456546322960     
   31.200000000000003        60.000000000000000        2.7515371286138346     
   31.200000000000003        60.800000000000004        2.7673317340770298     
   31.200000000000003        61.600000000000001        2.7721135705159932     
   31.200000000000003        62.400000000000006        2.7703188042387894     
   31.200000000000003        63.200000000000003        2.7702064487684392     
   31.200000000000003        64.000000000000000        2.7745531423478536     
   31.200000000000003        64.799999999999997        2.7853590975301974     
   31.200000000000003        65.600000000000009        2.8006076366409096     
   31.200000000000003        66.400000000000006        2.8191713559990363     
   31.200000000000003        67.200000000000003        2.8428480402770022     
   31.200000000000003        68.000000000000000        2.8643231741389137     
   31.200000000000003        68.799999999999997        2.8855558891704596     
   31.200000000000003        69.600000000000009        2.9041922053047058     
   31.200000000000003        70.400000000000006        2.9178629844216704     
   31.200000000000003        71.200000000000003        2.9281847588216317     
   31.200000000000003        72.000000000000000        2.9364570005843329     
   31.200000000000003        72.799999999999997        2.9389971827709722     
   31.200000000000003        73.600000000000009        2.9400653126686214     
   31.200000000000003        74.400000000000006        2.9372432084374265     
   31.200000000000003        75.200000000000003        2.9308623673528893     
   31.200000000000003        76.000000000000000        2.9197190207315127     
   31.200000000000003        76.800000000000011        2.9054889012139751     
   31.200000000000003        77.600000000000009        2.8846536426821197     
   31.200000000000003        78.400000000000006        2.8570868331098183     
   31.200000000000003        79.200000000000003        2.8213974793142191     
   31.200000000000003        80.000000000000000        2.7773336036158471     
   31.200000000000003        80.800000000000011        2.7261073348532525     
   31.200000000000003        81.600000000000009        2.6706431863094733     
   31.200000000000003        82.400000000000006        2.6135198876295833     
   31.200000000000003        83.200000000000003        2.5627433256438610     
   31.200000000000003        84.000000000000000        2.5256065190034627     
   31.200000000000003        84.800000000000011        2.5167772414525791     
   31.200000000000003        85.600000000000009        2.5064645326521866     
   31.200000000000003        86.400000000000006        2.5057768331995525     
   31.200000000000003        87.200000000000003        2.5110106874628757     
   31.200000000000003        88.000000000000000        2.5140284538594906     
   31.200000000000003        88.800000000000011        2.5022746299773453     
   31.200000000000003        89.600000000000009        2.5057163490699033     
   31.200000000000003        90.400000000000006        2.5045331271563551     
   31.200000000000003        91.200000000000003        2.5043006926689433     
   31.200000000000003        92.000000000000000        2.5106078305038122     
   31.200000000000003        92.800000000000011        2.5016446592521064     
   31.200000000000003        93.600000000000009        2.5009110349030377     
   31.200000000000003        94.400000000000006        2.5012876025126647     
   31.200000000000003        95.200000000000003        2.5170528923871056     
   31.200000000000003        96.000000000000000        2.5066167644460124     
   31.200000000000003        96.800000000000011        2.5126657654671227     
   31.200000000000003        97.600000000000009        2.5038987511534554     
   31.200000000000003        98.400000000000006        2.5086100540622098     
   31.200000000000003        99.200000000000003        2.5202008733076204     
   31.200000000000003        100.00000000000000        2.5253068344217469     
   31.200000000000003        100.80000000000001        2.5676869042667145     
   31.200000000000003        101.60000000000001        2.6278806000172064     
   31.200000000000003        102.40000000000001        2.6962130924246708     

   32.000000000000000       0.80000000000000004        2.8383646808598115     
   32.000000000000000        1.6000000000000001        2.8884556169986144     
   32.000000000000000        2.4000000000000004        2.9267376583376006     
   32.000000000000000        3.2000000000000002        2.9516412290811944     
   32.000000000000000        4.0000000000000000        2.9638332760598387     
   32.000000000000000        4.8000000000000007        2.9649939770885174     
   32.000000000000000        5.6000000000000005        2.9577378151513201     
   32.000000000000000        6.4000000000000004        2.9475691557017836     
   32.000000000000000        7.2000000000000002        2.9340408756740333     
   32.000000000000000        8.0000000000000000        2.9226734224312811     
   32.000000000000000        8.8000000000000007        2.9120080998078839     
   32.000000000000000        9.6000000000000014        2.9043425205626052     
   32.000000000000000        10.400000000000000        2.9020276327396219     
   32.000000000000000        11.200000000000001        2.9006991091033156     
   32.000000000000000        12.000000000000000        2.9019592293953975     
   32.000000000000000        12.800000000000001        2.9058330271162918     
   32.000000000000000        13.600000000000001        2.9072282422219953     
   32.000000000000000        14.400000000000000        2.9129104393908549     
   32.000000000000000        15.200000000000001        2.9159555902136343     
   32.000000000000000        16.000000000000000        2.9184858280834334     
   32.000000000000000        16.800000000000001        2.9188972874183174     
   32.000000000000000        17.600000000000001        2.9183892984586426     
   32.000000000000000        18.400000000000002        2.9183670628992537     
   32.000000000000000        19.200000000000003        2.9175472077619853     
   32.000000000000000        20.000000000000000        2.9150559457345269     
   32.000000000000000        20.800000000000001        2.9105989178698346     
   32.000000000000000        21.600000000000001        2.9028822079414569     
   32.000000000000000        22.400000000000002        2.8852598854474585     
   32.000000000000000        23.200000000000003        2.8582354625211033     
   32.000000000000000        24.000000000000000        2.8168246458272210     
   32.000000000000000        24.800000000000001        2.7590899060957015     
   32.000000000000000        25.600000000000001        2.6893750968926349     
   32.000000000000000        26.400000000000002        2.6094305925525916     
   32.000000000000000        27.200000000000003        2.5380192418901601     
   32.000000000000000        28.000000000000000        2.5125283822139108     
   32.000000000000000        28.800000000000001        2.5147286258846764     
   32.000000000000000        29.600000000000001        2.5024397019616327     
   32.000000000000000        30.400000000000002        2.5125134460072118     
   32.000000000000000        31.200000000000003        2.5103073112076792     
   32.000000000000000        32.000000000000000        2.5122725100667722     
   32.000000000000000        32.800000000000004        2.5380604644412910     
   32.000000000000000        33.600000000000001        2.8678977961701166     
   32.000000000000000        34.399999999999999        3.5066623630002689     
   32.000000000000000        35.200000000000003        3.5076180751436197     
   32.000000000000000        36.000000000000000        3.5027836787123952     
   32.000000000000000        36.800000000000004        3.5022569120963034     
   32.000000000000000        37.600000000000001        3.5092718070640139     
   32.000000000000000        38.400000000000006        3.5027079589639736     
   32.000000000000000        39.200000000000003        3.5083322171822133     
   32.000000000000000        40.000000000000000        3.5110220453698284     
   32.000000000000000        40.800000000000004        3.5203413065224267     
   32.000000000000000        41.600000000000001        3.5049448902559979     
   32.000000000000000        42.400000000000006        3.5071315277317181     
   32.000000000000000        43.200000000000003        3.5091562349921128     
   32.000000000000000        44.000000000000000        3.5071091250842708     
   32.000000000000000        44.800000000000004        3.5039159804712172     
   32.000000000000000        45.600000000000001        3.5194115734511242     
   32.000000000000000        46.400000000000006        3.5126434668042381     
   32.000000000000000        47.200000000000003        3.5197868175183147     
   32.000000000000000        48.000000000000000        3.4997122800411451     
   32.000000000000000        48.800000000000004        3.5051899033076537     
   32.000000000000000        49.600000000000001        3.5093832511932215     
   32.000000000000000        50.400000000000006        2.9164409371544822     
   32.000000000000000        51.200000000000003        2.5878690844218393     
   32.000000000000000        52.000000000000000        2.4956363470216778     
   32.000000000000000        52.800000000000004        2.5155063662510675     
   32.000000000000000        53.600000000000001        2.4952310184594588     
   32.000000000000000        54.400000000000006        2.5037048345385888     
   32.000000000000000        55.200000000000003        2.5135365667433662     
   32.000000000000000        56.000000000000000        2.5097351618497079
[truncated: 894,528 more chars]
