# Supplementary material for: A first-principles phase field method for quantitatively predicting multi-composition phase separation without thermodynamic empirical parameter
Source: Nat Commun. 2019 Aug 1;10:3451. doi: 10.1038/s41467-019-11248-z (PMC6671953; doi:10.1038/s41467-019-11248-z)
Supplement: Supplementary file 3 — Source Data [file 41467_2019_11248_MOESM3_ESM.zip › supplementary-files/data-files/Fig.S1/FigS1-b-Ni-60%/out_free_40000]

  0.80000000000000004       0.80000000000000004       -21.024999999999999     
  0.80000000000000004        1.6000000000000001       -21.024999999999999     
  0.80000000000000004        2.4000000000000004       -21.024999999999999     
  0.80000000000000004        3.2000000000000002       -21.024999999999999     
  0.80000000000000004        4.0000000000000000       -21.024999999999999     
  0.80000000000000004        4.8000000000000007       -21.024999999999999     
  0.80000000000000004        5.6000000000000005       -21.024999999999999     
  0.80000000000000004        6.4000000000000004       -21.024999999999999     
  0.80000000000000004        7.2000000000000002       -21.024999999999999     
  0.80000000000000004        8.0000000000000000       -21.024999999999999     
  0.80000000000000004        8.8000000000000007       -21.024999999999999     
  0.80000000000000004        9.6000000000000014       -21.024999999999999     
  0.80000000000000004        10.400000000000000       -21.024999999999999     
  0.80000000000000004        11.200000000000001       -21.024999999999999     
  0.80000000000000004        12.000000000000000       -21.024999999999999     
  0.80000000000000004        12.800000000000001       -21.024999999999999     
  0.80000000000000004        13.600000000000001       -21.024999999999999     
  0.80000000000000004        14.400000000000000       -21.024999999999999     
  0.80000000000000004        15.200000000000001       -21.024999999999999     
  0.80000000000000004        16.000000000000000       -21.024999999999999     
  0.80000000000000004        16.800000000000001       -21.024999999999999     
  0.80000000000000004        17.600000000000001       -21.024999999999999     
  0.80000000000000004        18.400000000000002       -21.024999999999999     
  0.80000000000000004        19.200000000000003       -21.024999999999999     
  0.80000000000000004        20.000000000000000       -21.024999999999999     
  0.80000000000000004        20.800000000000001       -21.024999999999999     
  0.80000000000000004        21.600000000000001       -21.024999999999999     
  0.80000000000000004        22.400000000000002       -21.024999999999999     
  0.80000000000000004        23.200000000000003       -21.024999999999999     
  0.80000000000000004        24.000000000000000       -21.024999999999999     
  0.80000000000000004        24.800000000000001       -21.024999999999999     
  0.80000000000000004        25.600000000000001       -21.024999999999999     
  0.80000000000000004        26.400000000000002       -21.024999999999999     
  0.80000000000000004        27.200000000000003       -21.024999999999999     
  0.80000000000000004        28.000000000000000       -21.024999999999999     
  0.80000000000000004        28.800000000000001       -21.024999999999999     
  0.80000000000000004        29.600000000000001       -21.024999999999999     
  0.80000000000000004        30.400000000000002       -21.024999999999999     
  0.80000000000000004        31.200000000000003       -21.024999999999999     
  0.80000000000000004        32.000000000000000       -21.024999999999999     
  0.80000000000000004        32.800000000000004       -21.024999999999999     
  0.80000000000000004        33.600000000000001       -21.024999999999999     
  0.80000000000000004        34.399999999999999       -21.024999999999999     
  0.80000000000000004        35.200000000000003       -21.024999999999999     
  0.80000000000000004        36.000000000000000       -21.024999999999999     
  0.80000000000000004        36.800000000000004       -21.024999999999999     
  0.80000000000000004        37.600000000000001       -21.519438409999999     
  0.80000000000000004        38.400000000000006       -21.519438409999999     
  0.80000000000000004        39.200000000000003       -21.519438409999999     
  0.80000000000000004        40.000000000000000       -21.519438409999999     
  0.80000000000000004        40.800000000000004       -21.024999999999999     
  0.80000000000000004        41.600000000000001       -21.024999999999999     
  0.80000000000000004        42.400000000000006       -21.024999999999999     
  0.80000000000000004        43.200000000000003       -21.024999999999999     
  0.80000000000000004        44.000000000000000       -21.024999999999999     
  0.80000000000000004        44.800000000000004       -21.024999999999999     
  0.80000000000000004        45.600000000000001       -21.024999999999999     
  0.80000000000000004        46.400000000000006       -21.024999999999999     
  0.80000000000000004        47.200000000000003       -21.024999999999999     
  0.80000000000000004        48.000000000000000       -21.024999999999999     
  0.80000000000000004        48.800000000000004       -21.024999999999999     
  0.80000000000000004        49.600000000000001       -21.024999999999999     
  0.80000000000000004        50.400000000000006       -21.024999999999999     
  0.80000000000000004        51.200000000000003       -21.024999999999999     
  0.80000000000000004        52.000000000000000       -21.024999999999999     
  0.80000000000000004        52.800000000000004       -21.024999999999999     
  0.80000000000000004        53.600000000000001       -21.024999999999999     
  0.80000000000000004        54.400000000000006       -21.024999999999999     
  0.80000000000000004        55.200000000000003       -21.024999999999999     
  0.80000000000000004        56.000000000000000       -21.024999999999999     
  0.80000000000000004        56.800000000000004       -21.024999999999999     
  0.80000000000000004        57.600000000000001       -21.024999999999999     
  0.80000000000000004        58.400000000000006       -21.024999999999999     
  0.80000000000000004        59.200000000000003       -21.024999999999999     
  0.80000000000000004        60.000000000000000       -21.024999999999999     
  0.80000000000000004        60.800000000000004       -21.024999999999999     
  0.80000000000000004        61.600000000000001       -21.024999999999999     
  0.80000000000000004        62.400000000000006       -21.024999999999999     
  0.80000000000000004        63.200000000000003       -21.024999999999999     
  0.80000000000000004        64.000000000000000       -21.024999999999999     
  0.80000000000000004        64.799999999999997       -21.024999999999999     
  0.80000000000000004        65.600000000000009       -21.024999999999999     
  0.80000000000000004        66.400000000000006       -21.024999999999999     
  0.80000000000000004        67.200000000000003       -21.024999999999999     
  0.80000000000000004        68.000000000000000       -21.024999999999999     
  0.80000000000000004        68.799999999999997       -21.024999999999999     
  0.80000000000000004        69.600000000000009       -21.024999999999999     
  0.80000000000000004        70.400000000000006       -21.024999999999999     
  0.80000000000000004        71.200000000000003       -21.024999999999999     
  0.80000000000000004        72.000000000000000       -21.024999999999999     
  0.80000000000000004        72.799999999999997       -21.024999999999999     
  0.80000000000000004        73.600000000000009       -21.024999999999999     
  0.80000000000000004        74.400000000000006       -21.024999999999999     
  0.80000000000000004        75.200000000000003       -21.024999999999999     
  0.80000000000000004        76.000000000000000       -21.024999999999999     
  0.80000000000000004        76.800000000000011       -21.024999999999999     
  0.80000000000000004        77.600000000000009       -21.024999999999999     
  0.80000000000000004        78.400000000000006       -21.024999999999999     
  0.80000000000000004        79.200000000000003       -21.024999999999999     
  0.80000000000000004        80.000000000000000       -21.024999999999999     
  0.80000000000000004        80.800000000000011       -21.024999999999999     
  0.80000000000000004        81.600000000000009       -21.024999999999999     
  0.80000000000000004        82.400000000000006       -21.024999999999999     
  0.80000000000000004        83.200000000000003       -21.024999999999999     
  0.80000000000000004        84.000000000000000       -21.024999999999999     
  0.80000000000000004        84.800000000000011       -21.024999999999999     
  0.80000000000000004        85.600000000000009       -21.024999999999999     
  0.80000000000000004        86.400000000000006       -21.024999999999999     
  0.80000000000000004        87.200000000000003       -21.024999999999999     
  0.80000000000000004        88.000000000000000       -21.024999999999999     
  0.80000000000000004        88.800000000000011       -21.024999999999999     
  0.80000000000000004        89.600000000000009       -21.024999999999999     
  0.80000000000000004        90.400000000000006       -21.024999999999999     
  0.80000000000000004        91.200000000000003       -21.024999999999999     
  0.80000000000000004        92.000000000000000       -21.024999999999999     
  0.80000000000000004        92.800000000000011       -21.024999999999999     
  0.80000000000000004        93.600000000000009       -21.024999999999999     
  0.80000000000000004        94.400000000000006       -21.024999999999999     
  0.80000000000000004        95.200000000000003       -21.024999999999999     
  0.80000000000000004        96.000000000000000       -21.024999999999999     
  0.80000000000000004        96.800000000000011       -21.024999999999999     
  0.80000000000000004        97.600000000000009       -21.024999999999999     
  0.80000000000000004        98.400000000000006       -21.024999999999999     
  0.80000000000000004        99.200000000000003       -21.024999999999999     
  0.80000000000000004        100.00000000000000       -21.024999999999999     
  0.80000000000000004        100.80000000000001       -21.024999999999999     
  0.80000000000000004        101.60000000000001       -21.024999999999999     
  0.80000000000000004        102.40000000000001       -21.024999999999999     

   1.6000000000000001       0.80000000000000004       -21.024999999999999     
   1.6000000000000001        1.6000000000000001       -21.024999999999999     
   1.6000000000000001        2.4000000000000004       -21.024999999999999     
   1.6000000000000001        3.2000000000000002       -21.024999999999999     
   1.6000000000000001        4.0000000000000000       -21.024999999999999     
   1.6000000000000001        4.8000000000000007       -21.024999999999999     
   1.6000000000000001        5.6000000000000005       -21.024999999999999     
   1.6000000000000001        6.4000000000000004       -21.024999999999999     
   1.6000000000000001        7.2000000000000002       -21.024999999999999     
   1.6000000000000001        8.0000000000000000       -21.024999999999999     
   1.6000000000000001        8.8000000000000007       -21.024999999999999     
   1.6000000000000001        9.6000000000000014       -21.024999999999999     
   1.6000000000000001        10.400000000000000       -21.024999999999999     
   1.6000000000000001        11.200000000000001       -21.024999999999999     
   1.6000000000000001        12.000000000000000       -21.024999999999999     
   1.6000000000000001        12.800000000000001       -21.024999999999999     
   1.6000000000000001        13.600000000000001       -21.024999999999999     
   1.6000000000000001        14.400000000000000       -21.024999999999999     
   1.6000000000000001        15.200000000000001       -21.024999999999999     
   1.6000000000000001        16.000000000000000       -21.024999999999999     
   1.6000000000000001        16.800000000000001       -21.024999999999999     
   1.6000000000000001        17.600000000000001       -21.024999999999999     
   1.6000000000000001        18.400000000000002       -21.024999999999999     
   1.6000000000000001        19.200000000000003       -21.024999999999999     
   1.6000000000000001        20.000000000000000       -21.024999999999999     
   1.6000000000000001        20.800000000000001       -21.024999999999999     
   1.6000000000000001        21.600000000000001       -21.024999999999999     
   1.6000000000000001        22.400000000000002       -21.024999999999999     
   1.6000000000000001        23.200000000000003       -21.024999999999999     
   1.6000000000000001        24.000000000000000       -21.024999999999999     
   1.6000000000000001        24.800000000000001       -21.024999999999999     
   1.6000000000000001        25.600000000000001       -21.024999999999999     
   1.6000000000000001        26.400000000000002       -21.024999999999999     
   1.6000000000000001        27.200000000000003       -21.024999999999999     
   1.6000000000000001        28.000000000000000       -21.024999999999999     
   1.6000000000000001        28.800000000000001       -21.024999999999999     
   1.6000000000000001        29.600000000000001       -21.024999999999999     
   1.6000000000000001        30.400000000000002       -21.024999999999999     
   1.6000000000000001        31.200000000000003       -21.024999999999999     
   1.6000000000000001        32.000000000000000       -21.024999999999999     
   1.6000000000000001        32.800000000000004       -21.024999999999999     
   1.6000000000000001        33.600000000000001       -21.024999999999999     
   1.6000000000000001        34.399999999999999       -21.024999999999999     
   1.6000000000000001        35.200000000000003       -21.024999999999999     
   1.6000000000000001        36.000000000000000       -21.024999999999999     
   1.6000000000000001        36.800000000000004       -21.024999999999999     
   1.6000000000000001        37.600000000000001       -21.024999999999999     
   1.6000000000000001        38.400000000000006       -21.024999999999999     
   1.6000000000000001        39.200000000000003       -21.024999999999999     
   1.6000000000000001        40.000000000000000       -21.024999999999999     
   1.6000000000000001        40.800000000000004       -21.024999999999999     
   1.6000000000000001        41.600000000000001       -21.024999999999999     
   1.6000000000000001        42.400000000000006       -21.024999999999999     
   1.6000000000000001        43.200000000000003       -21.024999999999999     
   1.6000000000000001        44.000000000000000       -21.024999999999999     
   1.6000000000000001        44.800000000000004       -21.024999999999999     
   1.6000000000000001        45.600000000000001       -21.024999999999999     
   1.6000000000000001        46.400000000000006       -21.024999999999999     
   1.6000000000000001        47.200000000000003       -21.024999999999999     
   1.6000000000000001        48.000000000000000       -21.024999999999999     
   1.6000000000000001        48.800000000000004       -21.024999999999999     
   1.6000000000000001        49.600000000000001       -21.024999999999999     
   1.6000000000000001        50.400000000000006       -21.024999999999999     
   1.6000000000000001        51.200000000000003       -21.024999999999999     
   1.6000000000000001        52.000000000000000       -21.024999999999999     
   1.6000000000000001        52.800000000000004       -21.024999999999999     
   1.6000000000000001        53.600000000000001       -21.024999999999999     
   1.6000000000000001        54.400000000000006       -21.024999999999999     
   1.6000000000000001        55.200000000000003       -21.024999999999999     
   1.6000000000000001        56.000000000000000       -21.024999999999999     
   1.6000000000000001        56.800000000000004       -21.024999999999999     
   1.6000000000000001        57.600000000000001       -21.024999999999999     
   1.6000000000000001        58.400000000000006       -21.024999999999999     
   1.6000000000000001        59.200000000000003       -21.024999999999999     
   1.6000000000000001        60.000000000000000       -21.024999999999999     
   1.6000000000000001        60.800000000000004       -21.024999999999999     
   1.6000000000000001        61.600000000000001       -21.024999999999999     
   1.6000000000000001        62.400000000000006       -21.024999999999999     
   1.6000000000000001        63.200000000000003       -21.024999999999999     
   1.6000000000000001        64.000000000000000       -21.024999999999999     
   1.6000000000000001        64.799999999999997       -21.024999999999999     
   1.6000000000000001        65.600000000000009       -21.024999999999999     
   1.6000000000000001        66.400000000000006       -21.024999999999999     
   1.6000000000000001        67.200000000000003       -21.024999999999999     
   1.6000000000000001        68.000000000000000       -21.024999999999999     
   1.6000000000000001        68.799999999999997       -21.024999999999999     
   1.6000000000000001        69.600000000000009       -21.024999999999999     
   1.6000000000000001        70.400000000000006       -21.024999999999999     
   1.6000000000000001        71.200000000000003       -21.024999999999999     
   1.6000000000000001        72.000000000000000       -21.024999999999999     
   1.6000000000000001        72.799999999999997       -21.024999999999999     
   1.6000000000000001        73.600000000000009       -21.024999999999999     
   1.6000000000000001        74.400000000000006       -21.024999999999999     
   1.6000000000000001        75.200000000000003       -21.024999999999999     
   1.6000000000000001        76.000000000000000       -21.024999999999999     
   1.6000000000000001        76.800000000000011       -21.024999999999999     
   1.6000000000000001        77.600000000000009       -21.024999999999999     
   1.6000000000000001        78.400000000000006       -21.024999999999999     
   1.6000000000000001        79.200000000000003       -21.024999999999999     
   1.6000000000000001        80.000000000000000       -21.024999999999999     
   1.6000000000000001        80.800000000000011       -21.024999999999999     
   1.6000000000000001        81.600000000000009       -21.024999999999999     
   1.6000000000000001        82.400000000000006       -21.024999999999999     
   1.6000000000000001        83.200000000000003       -21.024999999999999     
   1.6000000000000001        84.000000000000000       -21.024999999999999     
   1.6000000000000001        84.800000000000011       -21.024999999999999     
   1.6000000000000001        85.600000000000009       -21.024999999999999     
   1.6000000000000001        86.400000000000006       -21.024999999999999     
   1.6000000000000001        87.200000000000003       -21.024999999999999     
   1.6000000000000001        88.000000000000000       -21.024999999999999     
   1.6000000000000001        88.800000000000011       -21.024999999999999     
   1.6000000000000001        89.600000000000009       -21.024999999999999     
   1.6000000000000001        90.400000000000006       -21.024999999999999     
   1.6000000000000001        91.200000000000003       -21.024999999999999     
   1.6000000000000001        92.000000000000000       -21.024999999999999     
   1.6000000000000001        92.800000000000011       -21.024999999999999     
   1.6000000000000001        93.600000000000009       -21.024999999999999     
   1.6000000000000001        94.400000000000006       -21.024999999999999     
   1.6000000000000001        95.200000000000003       -21.024999999999999     
   1.6000000000000001        96.000000000000000       -21.024999999999999     
   1.6000000000000001        96.800000000000011       -21.024999999999999     
   1.6000000000000001        97.600000000000009       -21.024999999999999     
   1.6000000000000001        98.400000000000006       -21.024999999999999     
   1.6000000000000001        99.200000000000003       -21.024999999999999     
   1.6000000000000001        100.00000000000000       -21.024999999999999     
   1.6000000000000001        100.80000000000001       -21.024999999999999     
   1.6000000000000001        101.60000000000001       -21.024999999999999     
   1.6000000000000001        102.40000000000001       -21.024999999999999     

   2.4000000000000004       0.80000000000000004       -21.024999999999999     
   2.4000000000000004        1.6000000000000001       -21.024999999999999     
   2.4000000000000004        2.4000000000000004       -21.024999999999999     
   2.4000000000000004        3.2000000000000002       -21.024999999999999     
   2.4000000000000004        4.0000000000000000       -21.024999999999999     
   2.4000000000000004        4.8000000000000007       -21.024999999999999     
   2.4000000000000004        5.6000000000000005       -21.024999999999999     
   2.4000000000000004        6.4000000000000004       -21.024999999999999     
   2.4000000000000004        7.2000000000000002       -21.024999999999999     
   2.4000000000000004        8.0000000000000000       -21.024999999999999     
   2.4000000000000004        8.8000000000000007       -21.024999999999999     
   2.4000000000000004        9.6000000000000014       -21.024999999999999     
   2.4000000000000004        10.400000000000000       -21.024999999999999     
   2.4000000000000004        11.200000000000001       -21.024999999999999     
   2.4000000000000004        12.000000000000000       -21.024999999999999     
   2.4000000000000004        12.800000000000001       -21.024999999999999     
   2.4000000000000004        13.600000000000001       -21.024999999999999     
   2.4000000000000004        14.400000000000000       -21.024999999999999     
   2.4000000000000004        15.200000000000001       -21.024999999999999     
   2.4000000000000004        16.000000000000000       -21.024999999999999     
   2.4000000000000004        16.800000000000001       -21.024999999999999     
   2.4000000000000004        17.600000000000001       -21.024999999999999     
   2.4000000000000004        18.400000000000002       -21.024999999999999     
   2.4000000000000004        19.200000000000003       -21.024999999999999     
   2.4000000000000004        20.000000000000000       -21.024999999999999     
   2.4000000000000004        20.800000000000001       -21.024999999999999     
   2.4000000000000004        21.600000000000001       -21.024999999999999     
   2.4000000000000004        22.400000000000002       -21.024999999999999     
   2.4000000000000004        23.200000000000003       -21.024999999999999     
   2.4000000000000004        24.000000000000000       -21.024999999999999     
   2.4000000000000004        24.800000000000001       -21.024999999999999     
   2.4000000000000004        25.600000000000001       -21.024999999999999     
   2.4000000000000004        26.400000000000002       -21.024999999999999     
   2.4000000000000004        27.200000000000003       -21.024999999999999     
   2.4000000000000004        28.000000000000000       -21.024999999999999     
   2.4000000000000004        28.800000000000001       -21.024999999999999     
   2.4000000000000004        29.600000000000001       -21.024999999999999     
   2.4000000000000004        30.400000000000002       -21.024999999999999     
   2.4000000000000004        31.200000000000003       -21.024999999999999     
   2.4000000000000004        32.000000000000000       -21.024999999999999     
   2.4000000000000004        32.800000000000004       -21.024999999999999     
   2.4000000000000004        33.600000000000001       -21.024999999999999     
   2.4000000000000004        34.399999999999999       -21.024999999999999     
   2.4000000000000004        35.200000000000003       -21.024999999999999     
   2.4000000000000004        36.000000000000000       -21.024999999999999     
   2.4000000000000004        36.800000000000004       -21.024999999999999     
   2.4000000000000004        37.600000000000001       -21.024999999999999     
   2.4000000000000004        38.400000000000006       -21.024999999999999     
   2.4000000000000004        39.200000000000003       -21.024999999999999     
   2.4000000000000004        40.000000000000000       -21.024999999999999     
   2.4000000000000004        40.800000000000004       -21.024999999999999     
   2.4000000000000004        41.600000000000001       -21.024999999999999     
   2.4000000000000004        42.400000000000006       -21.024999999999999     
   2.4000000000000004        43.200000000000003       -21.024999999999999     
   2.4000000000000004        44.000000000000000       -21.024999999999999     
   2.4000000000000004        44.800000000000004       -21.024999999999999     
   2.4000000000000004        45.600000000000001       -21.024999999999999     
   2.4000000000000004        46.400000000000006       -21.024999999999999     
   2.4000000000000004        47.200000000000003       -21.024999999999999     
   2.4000000000000004        48.000000000000000       -21.024999999999999     
   2.4000000000000004        48.800000000000004       -21.024999999999999     
   2.4000000000000004        49.600000000000001       -21.024999999999999     
   2.4000000000000004        50.400000000000006       -21.024999999999999     
   2.4000000000000004        51.200000000000003       -21.024999999999999     
   2.4000000000000004        52.000000000000000       -21.024999999999999     
   2.4000000000000004        52.800000000000004       -21.024999999999999     
   2.4000000000000004        53.600000000000001       -21.024999999999999     
   2.4000000000000004        54.400000000000006       -21.024999999999999     
   2.4000000000000004        55.200000000000003       -21.024999999999999     
   2.4000000000000004        56.000000000000000       -21.024999999999999     
   2.4000000000000004        56.800000000000004       -21.024999999999999     
   2.4000000000000004        57.600000000000001       -21.024999999999999     
   2.4000000000000004        58.400000000000006       -21.024999999999999     
   2.4000000000000004        59.200000000000003       -21.024999999999999     
   2.4000000000000004        60.000000000000000       -21.024999999999999     
   2.4000000000000004        60.800000000000004       -21.024999999999999     
   2.4000000000000004        61.600000000000001       -21.024999999999999     
   2.4000000000000004        62.400000000000006       -21.024999999999999     
   2.4000000000000004        63.200000000000003       -21.024999999999999     
   2.4000000000000004        64.000000000000000       -21.024999999999999     
   2.4000000000000004        64.799999999999997       -21.024999999999999     
   2.4000000000000004        65.600000000000009       -21.024999999999999     
   2.4000000000000004        66.400000000000006       -21.024999999999999     
   2.4000000000000004        67.200000000000003       -21.024999999999999     
   2.4000000000000004        68.000000000000000       -21.024999999999999     
   2.4000000000000004        68.799999999999997       -21.024999999999999     
   2.4000000000000004        69.600000000000009       -21.024999999999999     
   2.4000000000000004        70.400000000000006       -21.024999999999999     
   2.4000000000000004        71.200000000000003       -21.024999999999999     
   2.4000000000000004        72.000000000000000       -21.024999999999999     
   2.4000000000000004        72.799999999999997       -21.024999999999999     
   2.4000000000000004        73.600000000000009       -21.024999999999999     
   2.4000000000000004        74.400000000000006       -21.024999999999999     
   2.4000000000000004        75.200000000000003       -21.024999999999999     
   2.4000000000000004        76.000000000000000       -21.024999999999999     
   2.4000000000000004        76.800000000000011       -21.024999999999999     
   2.4000000000000004        77.600000000000009       -21.024999999999999     
   2.4000000000000004        78.400000000000006       -21.024999999999999     
   2.4000000000000004        79.200000000000003       -21.024999999999999     
   2.4000000000000004        80.000000000000000       -21.024999999999999     
   2.4000000000000004        80.800000000000011       -21.024999999999999     
   2.4000000000000004        81.600000000000009       -21.024999999999999     
   2.4000000000000004        82.400000000000006       -21.024999999999999     
   2.4000000000000004        83.200000000000003       -21.024999999999999     
   2.4000000000000004        84.000000000000000       -21.024999999999999     
   2.4000000000000004        84.800000000000011       -21.024999999999999     
   2.4000000000000004        85.600000000000009       -21.024999999999999     
   2.4000000000000004        86.400000000000006       -21.024999999999999     
   2.4000000000000004        87.200000000000003       -21.024999999999999     
   2.4000000000000004        88.000000000000000       -21.024999999999999     
   2.4000000000000004        88.800000000000011       -21.024999999999999     
   2.4000000000000004        89.600000000000009       -21.024999999999999     
   2.4000000000000004        90.400000000000006       -21.024999999999999     
   2.4000000000000004        91.200000000000003       -21.024999999999999     
   2.4000000000000004        92.000000000000000       -21.024999999999999     
   2.4000000000000004        92.800000000000011       -21.024999999999999     
   2.4000000000000004        93.600000000000009       -21.024999999999999     
   2.4000000000000004        94.400000000000006       -21.024999999999999     
   2.4000000000000004        95.200000000000003       -21.024999999999999     
   2.4000000000000004        96.000000000000000       -21.024999999999999     
   2.4000000000000004        96.800000000000011       -21.024999999999999     
   2.4000000000000004        97.600000000000009       -21.024999999999999     
   2.4000000000000004        98.400000000000006       -21.024999999999999     
   2.4000000000000004        99.200000000000003       -21.024999999999999     
   2.4000000000000004        100.00000000000000       -21.024999999999999     
   2.4000000000000004        100.80000000000001       -21.024999999999999     
   2.4000000000000004        101.60000000000001       -21.024999999999999     
   2.4000000000000004        102.40000000000001       -21.024999999999999     

   3.2000000000000002       0.80000000000000004       -21.024999999999999     
   3.2000000000000002        1.6000000000000001       -21.024999999999999     
   3.2000000000000002        2.4000000000000004       -21.024999999999999     
   3.2000000000000002        3.2000000000000002       -21.024999999999999     
   3.2000000000000002        4.0000000000000000       -21.024999999999999     
   3.2000000000000002        4.8000000000000007       -21.024999999999999     
   3.2000000000000002        5.6000000000000005       -21.024999999999999     
   3.2000000000000002        6.4000000000000004       -21.024999999999999     
   3.2000000000000002        7.2000000000000002       -21.024999999999999     
   3.2000000000000002        8.0000000000000000       -21.024999999999999     
   3.2000000000000002        8.8000000000000007       -21.024999999999999     
   3.2000000000000002        9.6000000000000014       -21.024999999999999     
   3.2000000000000002        10.400000000000000       -21.024999999999999     
   3.2000000000000002        11.200000000000001       -21.024999999999999     
   3.2000000000000002        12.000000000000000       -21.024999999999999     
   3.2000000000000002        12.800000000000001       -21.024999999999999     
   3.2000000000000002        13.600000000000001       -21.024999999999999     
   3.2000000000000002        14.400000000000000       -21.024999999999999     
   3.2000000000000002        15.200000000000001       -21.024999999999999     
   3.2000000000000002        16.000000000000000       -21.024999999999999     
   3.2000000000000002        16.800000000000001       -21.024999999999999     
   3.2000000000000002        17.600000000000001       -21.024999999999999     
   3.2000000000000002        18.400000000000002       -21.024999999999999     
   3.2000000000000002        19.200000000000003       -21.024999999999999     
   3.2000000000000002        20.000000000000000       -21.024999999999999     
   3.2000000000000002        20.800000000000001       -21.024999999999999     
   3.2000000000000002        21.600000000000001       -21.024999999999999     
   3.2000000000000002        22.400000000000002       -21.024999999999999     
   3.2000000000000002        23.200000000000003       -21.024999999999999     
   3.2000000000000002        24.000000000000000       -21.024999999999999     
   3.2000000000000002        24.800000000000001       -21.024999999999999     
   3.2000000000000002        25.600000000000001       -21.024999999999999     
   3.2000000000000002        26.400000000000002       -21.024999999999999     
   3.2000000000000002        27.200000000000003       -21.024999999999999     
   3.2000000000000002        28.000000000000000       -21.024999999999999     
   3.2000000000000002        28.800000000000001       -21.024999999999999     
   3.2000000000000002        29.600000000000001       -21.024999999999999     
   3.2000000000000002        30.400000000000002       -21.024999999999999     
   3.2000000000000002        31.200000000000003       -21.024999999999999     
   3.2000000000000002        32.000000000000000       -21.024999999999999     
   3.2000000000000002        32.800000000000004       -21.024999999999999     
   3.2000000000000002        33.600000000000001       -21.024999999999999     
   3.2000000000000002        34.399999999999999       -21.024999999999999     
   3.2000000000000002        35.200000000000003       -21.024999999999999     
   3.2000000000000002        36.000000000000000       -21.024999999999999     
   3.2000000000000002        36.800000000000004       -21.024999999999999     
   3.2000000000000002        37.600000000000001       -21.024999999999999     
   3.2000000000000002        38.400000000000006       -21.024999999999999     
   3.2000000000000002        39.200000000000003       -21.024999999999999     
   3.2000000000000002        40.000000000000000       -21.024999999999999     
   3.2000000000000002        40.800000000000004       -21.024999999999999     
   3.2000000000000002        41.600000000000001       -21.024999999999999     
   3.2000000000000002        42.400000000000006       -21.024999999999999     
   3.2000000000000002        43.200000000000003       -21.024999999999999     
   3.2000000000000002        44.000000000000000       -21.024999999999999     
   3.2000000000000002        44.800000000000004       -21.024999999999999     
   3.2000000000000002        45.600000000000001       -21.024999999999999     
   3.2000000000000002        46.400000000000006       -21.024999999999999     
   3.2000000000000002        47.200000000000003       -21.024999999999999     
   3.2000000000000002        48.000000000000000       -21.024999999999999     
   3.2000000000000002        48.800000000000004       -21.024999999999999     
   3.2000000000000002        49.600000000000001       -21.024999999999999     
   3.2000000000000002        50.400000000000006       -21.024999999999999     
   3.2000000000000002        51.200000000000003       -21.024999999999999     
   3.2000000000000002        52.000000000000000       -21.519438409999999     
   3.2000000000000002        52.800000000000004       -21.519438409999999     
   3.2000000000000002        53.600000000000001       -21.519438409999999     
   3.2000000000000002        54.400000000000006       -21.519438409999999     
   3.2000000000000002        55.200000000000003       -21.519438409999999     
   3.2000000000000002        56.000000000000000       -21.519438409999999     
   3.2000000000000002        56.800000000000004       -21.519438409999999     
   3.2000000000000002        57.600000000000001       -21.519438409999999     
   3.2000000000000002        58.400000000000006       -21.519438409999999     
   3.2000000000000002        59.200000000000003       -21.024999999999999     
   3.2000000000000002        60.000000000000000       -21.024999999999999     
   3.2000000000000002        60.800000000000004       -21.024999999999999     
   3.2000000000000002        61.600000000000001       -21.024999999999999     
   3.2000000000000002        62.400000000000006       -21.024999999999999     
   3.2000000000000002        63.200000000000003       -21.024999999999999     
   3.2000000000000002        64.000000000000000       -21.024999999999999     
   3.2000000000000002        64.799999999999997       -21.024999999999999     
   3.2000000000000002        65.600000000000009       -21.024999999999999     
   3.2000000000000002        66.400000000000006       -21.024999999999999     
   3.2000000000000002        67.200000000000003       -21.024999999999999     
   3.2000000000000002        68.000000000000000       -21.024999999999999     
   3.2000000000000002        68.799999999999997       -21.024999999999999     
   3.2000000000000002        69.600000000000009       -21.024999999999999     
   3.2000000000000002        70.400000000000006       -21.024999999999999     
   3.2000000000000002        71.200000000000003       -21.024999999999999     
   3.2000000000000002        72.000000000000000       -21.024999999999999     
   3.2000000000000002        72.799999999999997       -21.024999999999999     
   3.2000000000000002        73.600000000000009       -21.024999999999999     
   3.2000000000000002        74.400000000000006       -21.024999999999999     
   3.2000000000000002        75.200000000000003       -21.024999999999999     
   3.2000000000000002        76.000000000000000       -21.024999999999999     
   3.2000000000000002        76.800000000000011       -21.024999999999999     
   3.2000000000000002        77.600000000000009       -21.024999999999999     
   3.2000000000000002        78.400000000000006       -21.519438409999999     
   3.2000000000000002        79.200000000000003       -21.519438409999999     
   3.2000000000000002        80.000000000000000       -21.519438409999999     
   3.2000000000000002        80.800000000000011       -21.519438409999999     
   3.2000000000000002        81.600000000000009       -21.519438409999999     
   3.2000000000000002        82.400000000000006       -21.519438409999999     
   3.2000000000000002        83.200000000000003       -21.519438409999999     
   3.2000000000000002        84.000000000000000       -21.519438409999999     
   3.2000000000000002        84.800000000000011       -21.519438409999999     
   3.2000000000000002        85.600000000000009       -21.519438409999999     
   3.2000000000000002        86.400000000000006       -21.024999999999999     
   3.2000000000000002        87.200000000000003       -21.024999999999999     
   3.2000000000000002        88.000000000000000       -21.024999999999999     
   3.2000000000000002        88.800000000000011       -21.024999999999999     
   3.2000000000000002        89.600000000000009       -21.024999999999999     
   3.2000000000000002        90.400000000000006       -21.024999999999999     
   3.2000000000000002        91.200000000000003       -21.024999999999999     
   3.2000000000000002        92.000000000000000       -21.024999999999999     
   3.2000000000000002        92.800000000000011       -21.024999999999999     
   3.2000000000000002        93.600000000000009       -21.024999999999999     
   3.2000000000000002        94.400000000000006       -21.024999999999999     
   3.2000000000000002        95.200000000000003       -21.024999999999999     
   3.2000000000000002        96.000000000000000       -21.024999999999999     
   3.2000000000000002        96.800000000000011       -21.024999999999999     
   3.2000000000000002        97.600000000000009       -21.024999999999999     
   3.2000000000000002        98.400000000000006       -21.024999999999999     
   3.2000000000000002        99.200000000000003       -21.024999999999999     
   3.2000000000000002        100.00000000000000       -21.024999999999999     
   3.2000000000000002        100.80000000000001       -21.024999999999999     
   3.2000000000000002        101.60000000000001       -21.024999999999999     
   3.2000000000000002        102.40000000000001       -21.024999999999999     

   4.0000000000000000       0.80000000000000004       -21.024999999999999     
   4.0000000000000000        1.6000000000000001       -21.024999999999999     
   4.0000000000000000        2.4000000000000004       -21.024999999999999     
   4.0000000000000000        3.2000000000000002       -21.024999999999999     
   4.0000000000000000        4.0000000000000000       -21.024999999999999     
   4.0000000000000000        4.8000000000000007       -21.024999999999999     
   4.0000000000000000        5.6000000000000005       -21.024999999999999     
   4.0000000000000000        6.4000000000000004       -21.024999999999999     
   4.0000000000000000        7.2000000000000002       -21.024999999999999     
   4.0000000000000000        8.0000000000000000       -21.024999999999999     
   4.0000000000000000        8.8000000000000007       -21.024999999999999     
   4.0000000000000000        9.6000000000000014       -21.024999999999999     
   4.0000000000000000        10.400000000000000       -21.024999999999999     
   4.0000000000000000        11.200000000000001       -21.024999999999999     
   4.0000000000000000        12.000000000000000       -21.024999999999999     
   4.0000000000000000        12.800000000000001       -21.024999999999999     
   4.0000000000000000        13.600000000000001       -21.024999999999999     
   4.0000000000000000        14.400000000000000       -21.024999999999999     
   4.0000000000000000        15.200000000000001       -21.024999999999999     
   4.0000000000000000        16.000000000000000       -21.024999999999999     
   4.0000000000000000        16.800000000000001       -21.024999999999999     
   4.0000000000000000        17.600000000000001       -21.024999999999999     
   4.0000000000000000        18.400000000000002       -21.024999999999999     
   4.0000000000000000        19.200000000000003       -21.024999999999999     
   4.0000000000000000        20.000000000000000       -21.024999999999999     
   4.0000000000000000        20.800000000000001       -21.024999999999999     
   4.0000000000000000        21.600000000000001       -21.024999999999999     
   4.0000000000000000        22.400000000000002       -21.024999999999999     
   4.0000000000000000        23.200000000000003       -21.024999999999999     
   4.0000000000000000        24.000000000000000       -21.024999999999999     
   4.0000000000000000        24.800000000000001       -21.024999999999999     
   4.0000000000000000        25.600000000000001       -21.024999999999999     
   4.0000000000000000        26.400000000000002       -21.024999999999999     
   4.0000000000000000        27.200000000000003       -21.024999999999999     
   4.0000000000000000        28.000000000000000       -21.024999999999999     
   4.0000000000000000        28.800000000000001       -21.024999999999999     
   4.0000000000000000        29.600000000000001       -21.024999999999999     
   4.0000000000000000        30.400000000000002       -21.024999999999999     
   4.0000000000000000        31.200000000000003       -21.024999999999999     
   4.0000000000000000        32.000000000000000       -21.024999999999999     
   4.0000000000000000        32.800000000000004       -21.024999999999999     
   4.0000000000000000        33.600000000000001       -21.024999999999999     
   4.0000000000000000        34.399999999999999       -21.024999999999999     
   4.0000000000000000        35.200000000000003       -21.024999999999999     
   4.0000000000000000        36.000000000000000       -21.024999999999999     
   4.0000000000000000        36.800000000000004       -21.024999999999999     
   4.0000000000000000        37.600000000000001       -21.024999999999999     
   4.0000000000000000        38.400000000000006       -21.024999999999999     
   4.0000000000000000        39.200000000000003       -21.024999999999999     
   4.0000000000000000        40.000000000000000       -21.024999999999999     
   4.0000000000000000        40.800000000000004       -21.024999999999999     
   4.0000000000000000        41.600000000000001       -21.024999999999999     
   4.0000000000000000        42.400000000000006       -21.024999999999999     
   4.0000000000000000        43.200000000000003       -21.024999999999999     
   4.0000000000000000        44.000000000000000       -21.024999999999999     
   4.0000000000000000        44.800000000000004       -21.519438409999999     
   4.0000000000000000        45.600000000000001       -21.519438409999999     
   4.0000000000000000        46.400000000000006       -21.519438409999999     
   4.0000000000000000        47.200000000000003       -21.519438409999999     
   4.0000000000000000        48.000000000000000       -21.519438409999999     
   4.0000000000000000        48.800000000000004       -21.519438409999999     
   4.0000000000000000        49.600000000000001       -21.519438409999999     
   4.0000000000000000        50.400000000000006       -21.519438409999999     
   4.0000000000000000        51.200000000000003       -21.519438409999999     
   4.0000000000000000        52.000000000000000       -21.519438409999999     
   4.0000000000000000        52.800000000000004       -21.519438409999999     
   4.0000000000000000        53.600000000000001       -21.519438409999999     
   4.0000000000000000        54.400000000000006       -21.519438409999999     
   4.0000000000000000        55.200000000000003       -21.519438409999999     
   4.0000000000000000        56.000000000000000       -21.519438409999999     
   4.0000000000000000        56.800000000000004       -21.519438409999999     
   4.0000000000000000        57.600000000000001       -21.519438409999999     
   4.0000000000000000        58.400000000000006       -21.519438409999999     
   4.0000000000000000        59.200000000000003       -21.519438409999999     
   4.0000000000000000        60.000000000000000       -21.024999999999999     
   4.0000000000000000        60.800000000000004       -21.024999999999999     
   4.0000000000000000        61.600000000000001       -21.024999999999999     
   4.0000000000000000        62.400000000000006       -21.024999999999999     
   4.0000000000000000        63.200000000000003       -21.024999999999999     
   4.0000000000000000        64.000000000000000       -21.024999999999999     
   4.0000000000000000        64.799999999999997       -21.024999999999999     
   4.0000000000000000        65.600000000000009       -21.024999999999999     
   4.0000000000000000        66.400000000000006       -21.024999999999999     
   4.0000000000000000        67.200000000000003       -21.024999999999999     
   4.0000000000000000        68.000000000000000       -21.024999999999999     
   4.0000000000000000        68.799999999999997       -21.024999999999999     
   4.0000000000000000        69.600000000000009       -21.024999999999999     
   4.0000000000000000        70.400000000000006       -21.024999999999999     
   4.0000000000000000        71.200000000000003       -21.024999999999999     
   4.0000000000000000        72.000000000000000       -21.024999999999999     
   4.0000000000000000        72.799999999999997       -21.519438409999999     
   4.0000000000000000        73.600000000000009       -21.519438409999999     
   4.0000000000000000        74.400000000000006       -21.519438409999999     
   4.0000000000000000        75.200000000000003       -21.519438409999999     
   4.0000000000000000        76.000000000000000       -21.519438409999999     
   4.0000000000000000        76.800000000000011       -21.519438409999999     
   4.0000000000000000        77.600000000000009       -21.519438409999999     
   4.0000000000000000        78.400000000000006       -21.519438409999999     
   4.0000000000000000        79.200000000000003       -21.519438409999999     
   4.0000000000000000        80.000000000000000       -21.519438409999999     
   4.0000000000000000        80.800000000000011       -21.519438409999999     
   4.0000000000000000        81.600000000000009       -21.519438409999999     
   4.0000000000000000        82.400000000000006       -21.519438409999999     
   4.0000000000000000        83.200000000000003       -21.519438409999999     
   4.0000000000000000        84.000000000000000       -21.519438409999999     
   4.0000000000000000        84.800000000000011       -21.519438409999999     
   4.0000000000000000        85.600000000000009       -21.519438409999999     
   4.0000000000000000        86.400000000000006       -21.024999999999999     
   4.0000000000000000        87.200000000000003       -21.024999999999999     
   4.0000000000000000        88.000000000000000       -21.024999999999999     
   4.0000000000000000        88.800000000000011       -21.024999999999999     
   4.0000000000000000        89.600000000000009       -21.024999999999999     
   4.0000000000000000        90.400000000000006       -21.024999999999999     
   4.0000000000000000        91.200000000000003       -21.024999999999999     
   4.0000000000000000        92.000000000000000       -21.024999999999999     
   4.0000000000000000        92.800000000000011       -21.024999999999999     
   4.0000000000000000        93.600000000000009       -21.024999999999999     
   4.0000000000000000        94.400000000000006       -21.024999999999999     
   4.0000000000000000        95.200000000000003       -21.024999999999999     
   4.0000000000000000        96.000000000000000       -21.024999999999999     
   4.0000000000000000        96.800000000000011       -21.024999999999999     
   4.0000000000000000        97.600000000000009       -21.024999999999999     
   4.0000000000000000        98.400000000000006       -21.024999999999999     
   4.0000000000000000        99.200000000000003       -21.024999999999999     
   4.0000000000000000        100.00000000000000       -21.024999999999999     
   4.0000000000000000        100.80000000000001       -21.024999999999999     
   4.0000000000000000        101.60000000000001       -21.024999999999999     
   4.0000000000000000        102.40000000000001       -21.024999999999999     

   4.8000000000000007       0.80000000000000004       -21.024999999999999     
   4.8000000000000007        1.6000000000000001       -21.024999999999999     
   4.8000000000000007        2.4000000000000004       -21.024999999999999     
   4.8000000000000007        3.2000000000000002       -21.024999999999999     
   4.8000000000000007        4.0000000000000000       -21.024999999999999     
   4.8000000000000007        4.8000000000000007       -21.024999999999999     
   4.8000000000000007        5.6000000000000005       -21.024999999999999     
   4.8000000000000007        6.4000000000000004       -21.024999999999999     
   4.8000000000000007        7.2000000000000002       -21.024999999999999     
   4.8000000000000007        8.0000000000000000       -21.024999999999999     
   4.8000000000000007        8.8000000000000007       -21.024999999999999     
   4.8000000000000007        9.6000000000000014       -21.024999999999999     
   4.8000000000000007        10.400000000000000       -21.024999999999999     
   4.8000000000000007        11.200000000000001       -21.024999999999999     
   4.8000000000000007        12.000000000000000       -21.024999999999999     
   4.8000000000000007        12.800000000000001       -21.024999999999999     
   4.8000000000000007        13.600000000000001       -21.024999999999999     
   4.8000000000000007        14.400000000000000       -21.024999999999999     
   4.8000000000000007        15.200000000000001       -21.024999999999999     
   4.8000000000000007        16.000000000000000       -21.024999999999999     
   4.8000000000000007        16.800000000000001       -21.024999999999999     
   4.8000000000000007        17.600000000000001       -21.024999999999999     
   4.8000000000000007        18.400000000000002       -21.024999999999999     
   4.8000000000000007        19.200000000000003       -21.024999999999999     
   4.8000000000000007        20.000000000000000       -21.024999999999999     
   4.8000000000000007        20.800000000000001       -21.024999999999999     
   4.8000000000000007        21.600000000000001       -21.024999999999999     
   4.8000000000000007        22.400000000000002       -21.024999999999999     
   4.8000000000000007        23.200000000000003       -21.024999999999999     
   4.8000000000000007        24.000000000000000       -21.024999999999999     
   4.8000000000000007        24.800000000000001       -21.024999999999999     
   4.8000000000000007        25.600000000000001       -21.024999999999999     
   4.8000000000000007        26.400000000000002       -21.024999999999999     
   4.8000000000000007        27.200000000000003       -21.024999999999999     
   4.8000000000000007        28.000000000000000       -21.024999999999999     
   4.8000000000000007        28.800000000000001       -21.024999999999999     
   4.8000000000000007        29.600000000000001       -21.024999999999999     
   4.8000000000000007        30.400000000000002       -21.024999999999999     
   4.8000000000000007        31.200000000000003       -21.024999999999999     
   4.8000000000000007        32.000000000000000       -21.519438409999999     
   4.8000000000000007        32.800000000000004       -21.519438409999999     
   4.8000000000000007        33.600000000000001       -21.519438409999999     
   4.8000000000000007        34.399999999999999       -21.519438409999999     
   4.8000000000000007        35.200000000000003       -21.024999999999999     
   4.8000000000000007        36.000000000000000       -21.024999999999999     
   4.8000000000000007        36.800000000000004       -21.024999999999999     
   4.8000000000000007        37.600000000000001       -21.024999999999999     
   4.8000000000000007        38.400000000000006       -21.024999999999999     
   4.8000000000000007        39.200000000000003       -21.024999999999999     
   4.8000000000000007        40.000000000000000       -21.024999999999999     
   4.8000000000000007        40.800000000000004       -21.024999999999999     
   4.8000000000000007        41.600000000000001       -21.024999999999999     
   4.8000000000000007        42.400000000000006       -21.024999999999999     
   4.8000000000000007        43.200000000000003       -21.024999999999999     
   4.8000000000000007        44.000000000000000       -21.519438409999999     
   4.8000000000000007        44.800000000000004       -21.519438409999999     
   4.8000000000000007        45.600000000000001       -21.519438409999999     
   4.8000000000000007        46.400000000000006       -21.519438409999999     
   4.8000000000000007        47.200000000000003       -21.519438409999999     
   4.8000000000000007        48.000000000000000       -21.519438409999999     
   4.8000000000000007        48.800000000000004       -21.519438409999999     
   4.8000000000000007        49.600000000000001       -21.519438409999999     
   4.8000000000000007        50.400000000000006       -21.519438409999999     
   4.8000000000000007        51.200000000000003       -21.519438409999999     
   4.8000000000000007        52.000000000000000       -21.519438409999999     
   4.8000000000000007        52.800000000000004       -21.519438409999999     
   4.8000000000000007        53.600000000000001       -21.519438409999999     
   4.8000000000000007        54.400000000000006       -21.519438409999999     
   4.8000000000000007        55.200000000000003       -21.519438409999999     
   4.8000000000000007        56.000000000000000       -21.519438409999999     
   4.8000000000000007        56.800000000000004       -21.519438409999999     
   4.8000000000000007        57.600000000000001       -21.519438409999999     
   4.8000000000000007        58.400000000000006       -21.519438409999999     
   4.8000000000000007        59.200000000000003       -21.519438409999999     
   4.8000000000000007        60.000000000000000       -21.024999999999999     
   4.8000000000000007        60.800000000000004       -21.024999999999999     
   4.8000000000000007        61.600000000000001       -21.024999999999999     
   4.8000000000000007        62.400000000000006       -21.024999999999999     
   4.8000000000000007        63.200000000000003       -21.024999999999999     
   4.8000000000000007        64.000000000000000       -21.024999999999999     
   4.8000000000000007        64.799999999999997       -21.024999999999999     
   4.8000000000000007        65.600000000000009       -21.024999999999999     
   4.8000000000000007        66.400000000000006       -21.024999999999999     
   4.8000000000000007        67.200000000000003       -21.024999999999999     
   4.8000000000000007        68.000000000000000       -21.024999999999999     
   4.8000000000000007        68.799999999999997       -21.024999999999999     
   4.8000000000000007        69.600000000000009       -21.024999999999999     
   4.8000000000000007        70.400000000000006       -21.024999999999999     
   4.8000000000000007        71.200000000000003       -21.024999999999999     
   4.8000000000000007        72.000000000000000       -21.519438409999999     
   4.8000000000000007        72.799999999999997       -21.519438409999999     
   4.8000000000000007        73.600000000000009       -21.519438409999999     
   4.8000000000000007        74.400000000000006       -21.519438409999999     
   4.8000000000000007        75.200000000000003       -21.519438409999999     
   4.8000000000000007        76.000000000000000       -21.519438409999999     
   4.8000000000000007        76.800000000000011       -21.519438409999999     
   4.8000000000000007        77.600000000000009       -21.519438409999999     
   4.8000000000000007        78.400000000000006       -21.519438409999999     
   4.8000000000000007        79.200000000000003       -21.519438409999999     
   4.8000000000000007        80.000000000000000       -21.519438409999999     
   4.8000000000000007        80.800000000000011       -21.519438409999999     
   4.8000000000000007        81.600000000000009       -21.519438409999999     
   4.8000000000000007        82.400000000000006       -21.519438409999999     
   4.8000000000000007        83.200000000000003       -21.519438409999999     
   4.8000000000000007        84.000000000000000       -21.519438409999999     
   4.8000000000000007        84.800000000000011       -21.519438409999999     
   4.8000000000000007        85.600000000000009       -21.519438409999999     
   4.8000000000000007        86.400000000000006       -21.024999999999999     
   4.8000000000000007        87.200000000000003       -21.024999999999999     
   4.8000000000000007        88.000000000000000       -21.024999999999999     
   4.8000000000000007        88.800000000000011       -21.024999999999999     
   4.8000000000000007        89.600000000000009       -21.024999999999999     
   4.8000000000000007        90.400000000000006       -21.024999999999999     
   4.8000000000000007        91.200000000000003       -21.024999999999999     
   4.8000000000000007        92.000000000000000       -21.024999999999999     
   4.8000000000000007        92.800000000000011       -21.024999999999999     
   4.8000000000000007        93.600000000000009       -21.024999999999999     
   4.8000000000000007        94.400000000000006       -21.024999999999999     
   4.8000000000000007        95.200000000000003       -21.024999999999999     
   4.8000000000000007        96.000000000000000       -21.024999999999999     
   4.8000000000000007        96.800000000000011       -21.024999999999999     
   4.8000000000000007        97.600000000000009       -21.024999999999999     
   4.8000000000000007        98.400000000000006       -21.024999999999999     
   4.8000000000000007        99.200000000000003       -21.024999999999999     
   4.8000000000000007        100.00000000000000       -21.024999999999999     
   4.8000000000000007        100.80000000000001       -21.024999999999999     
   4.8000000000000007        101.60000000000001       -21.024999999999999     
   4.8000000000000007        102.40000000000001       -21.024999999999999     

   5.6000000000000005       0.80000000000000004       -21.024999999999999     
   5.6000000000000005        1.6000000000000001       -21.024999999999999     
   5.6000000000000005        2.4000000000000004       -21.024999999999999     
   5.6000000000000005        3.2000000000000002       -21.024999999999999     
   5.6000000000000005        4.0000000000000000       -21.024999999999999     
   5.6000000000000005        4.8000000000000007       -21.024999999999999     
   5.6000000000000005        5.6000000000000005       -21.024999999999999     
   5.6000000000000005        6.4000000000000004       -21.024999999999999     
   5.6000000000000005        7.2000000000000002       -21.024999999999999     
   5.6000000000000005        8.0000000000000000       -21.024999999999999     
   5.6000000000000005        8.8000000000000007       -21.024999999999999     
   5.6000000000000005        9.6000000000000014       -21.024999999999999     
   5.6000000000000005        10.400000000000000       -21.024999999999999     
   5.6000000000000005        11.200000000000001       -21.024999999999999     
   5.6000000000000005        12.000000000000000       -21.024999999999999     
   5.6000000000000005        12.800000000000001       -21.024999999999999     
   5.6000000000000005        13.600000000000001       -21.024999999999999     
   5.6000000000000005        14.400000000000000       -21.024999999999999     
   5.6000000000000005        15.200000000000001       -21.024999999999999     
   5.6000000000000005        16.000000000000000       -21.024999999999999     
   5.6000000000000005        16.800000000000001       -21.024999999999999     
   5.6000000000000005        17.600000000000001       -21.024999999999999     
   5.6000000000000005        18.400000000000002       -21.024999999999999     
   5.6000000000000005        19.200000000000003       -21.024999999999999     
   5.6000000000000005        20.000000000000000       -21.024999999999999     
   5.6000000000000005        20.800000000000001       -21.024999999999999     
   5.6000000000000005        21.600000000000001       -21.024999999999999     
   5.6000000000000005        22.400000000000002       -21.024999999999999     
   5.6000000000000005        23.200000000000003       -21.024999999999999     
   5.6000000000000005        24.000000000000000       -21.024999999999999     
   5.6000000000000005        24.800000000000001       -21.024999999999999     
   5.6000000000000005        25.600000000000001       -21.024999999999999     
   5.6000000000000005        26.400000000000002       -21.024999999999999     
   5.6000000000000005        27.200000000000003       -21.024999999999999     
   5.6000000000000005        28.000000000000000       -21.024999999999999     
   5.6000000000000005        28.800000000000001       -21.024999999999999     
   5.6000000000000005        29.600000000000001       -21.024999999999999     
   5.6000000000000005        30.400000000000002       -21.024999999999999     
   5.6000000000000005        31.200000000000003       -21.519438409999999     
   5.6000000000000005        32.000000000000000       -21.519438409999999     
   5.6000000000000005        32.800000000000004       -21.519438409999999     
   5.6000000000000005        33.600000000000001       -21.519438409999999     
   5.6000000000000005        34.399999999999999       -21.519438409999999     
   5.6000000000000005        35.200000000000003       -21.024999999999999     
   5.6000000000000005        36.000000000000000       -21.024999999999999     
   5.6000000000000005        36.800000000000004       -21.024999999999999     
   5.6000000000000005        37.600000000000001       -21.024999999999999     
   5.6000000000000005        38.400000000000006       -21.024999999999999     
   5.6000000000000005        39.200000000000003       -21.024999999999999     
   5.6000000000000005        40.000000000000000       -21.024999999999999     
   5.6000000000000005        40.800000000000004       -21.024999999999999     
   5.6000000000000005        41.600000000000001       -21.024999999999999     
   5.6000000000000005        42.400000000000006       -21.024999999999999     
   5.6000000000000005        43.200000000000003       -21.519438409999999     
   5.6000000000000005        44.000000000000000       -21.519438409999999     
   5.6000000000000005        44.800000000000004       -21.519438409999999     
   5.6000000000000005        45.600000000000001       -21.519438409999999     
   5.6000000000000005        46.400000000000006       -21.519438409999999     
   5.6000000000000005        47.200000000000003       -21.519438409999999     
   5.6000000000000005        48.000000000000000       -21.519438409999999     
   5.6000000000000005        48.800000000000004       -21.519438409999999     
   5.6000000000000005        49.600000000000001       -21.519438409999999     
   5.6000000000000005        50.400000000000006       -21.519438409999999     
   5.6000000000000005        51.200000000000003       -21.519438409999999     
   5.6000000000000005        52.000000000000000       -21.519438409999999     
   5.6000000000000005        52.800000000000004       -21.519438409999999     
   5.6000000000000005        53.600000000000001       -21.519438409999999     
   5.6000000000000005        54.400000000000006       -21.519438409999999     
   5.6000000000000005        55.200000000000003       -21.519438409999999     
   5.6000000000000005        56.000000000000000       -21.519438409999999     
   5.6000000000000005        56.800000000000004       -21.519438409999999     
   5.6000000000000005        57.600000000000001       -21.519438409999999     
   5.6000000000000005        58.400000000000006       -21.519438409999999     
   5.6000000000000005        59.200000000000003       -21.519438409999999     
   5.6000000000000005        60.000000000000000       -21.024999999999999     
   5.6000000000000005        60.800000000000004       -21.024999999999999     
   5.6000000000000005        61.600000000000001       -21.024999999999999     
   5.6000000000000005        62.400000000000006       -21.024999999999999     
   5.6000000000000005        63.200000000000003       -21.024999999999999     
   5.6000000000000005        64.000000000000000       -21.024999999999999     
   5.6000000000000005        64.799999999999997       -21.024999999999999     
   5.6000000000000005        65.600000000000009       -21.024999999999999     
   5.6000000000000005        66.400000000000006       -21.024999999999999     
   5.6000000000000005        67.200000000000003       -21.024999999999999     
   5.6000000000000005        68.000000000000000       -21.024999999999999     
   5.6000000000000005        68.799999999999997       -21.024999999999999     
   5.6000000000000005        69.600000000000009       -21.024999999999999     
   5.6000000000000005        70.400000000000006       -21.024999999999999     
   5.6000000000000005        71.200000000000003       -21.024999999999999     
   5.6000000000000005        72.000000000000000       -21.519438409999999     
   5.6000000000000005        72.799999999999997       -21.519438409999999     
   5.6000000000000005        73.600000000000009       -21.519438409999999     
   5.6000000000000005        74.400000000000006       -21.519438409999999     
   5.6000000000000005        75.200000000000003       -21.519438409999999     
   5.6000000000000005        76.000000000000000       -21.519438409999999     
   5.6000000000000005        76.800000000000011       -21.519438409999999     
   5.6000000000000005        77.600000000000009       -21.519438409999999     
   5.6000000000000005        78.400000000000006       -21.519438409999999     
   5.6000000000000005        79.200000000000003       -21.519438409999999     
   5.6000000000000005        80.000000000000000       -21.519438409999999     
   5.6000000000000005        80.800000000000011       -21.519438409999999     
   5.6000000000000005        81.600000000000009       -21.519438409999999     
   5.6000000000000005        82.400000000000006       -21.519438409999999     
   5.6000000000000005        83.200000000000003       -21.519438409999999     
   5.6000000000000005        84.000000000000000       -21.519438409999999     
   5.6000000000000005        84.800000000000011       -21.519438409999999     
   5.6000000000000005        85.600000000000009       -21.519438409999999     
   5.6000000000000005        86.400000000000006       -21.024999999999999     
   5.6000000000000005        87.200000000000003       -21.024999999999999     
   5.6000000000000005        88.000000000000000       -21.024999999999999     
   5.6000000000000005        88.800000000000011       -21.024999999999999     
   5.6000000000000005        89.600000000000009       -21.024999999999999     
   5.6000000000000005        90.400000000000006       -21.024999999999999     
   5.6000000000000005        91.200000000000003       -21.024999999999999     
   5.6000000000000005        92.000000000000000       -21.024999999999999     
   5.6000000000000005        92.800000000000011       -21.024999999999999     
   5.6000000000000005        93.600000000000009       -21.024999999999999     
   5.6000000000000005        94.400000000000006       -21.024999999999999     
   5.6000000000000005        95.200000000000003       -21.024999999999999     
   5.6000000000000005        96.000000000000000       -21.024999999999999     
   5.6000000000000005        96.800000000000011       -21.024999999999999     
   5.6000000000000005        97.600000000000009       -21.024999999999999     
   5.6000000000000005        98.400000000000006       -21.024999999999999     
   5.6000000000000005        99.200000000000003       -21.024999999999999     
   5.6000000000000005        100.00000000000000       -21.024999999999999     
   5.6000000000000005        100.80000000000001       -21.024999999999999     
   5.6000000000000005        101.60000000000001       -21.024999999999999     
   5.6000000000000005        102.40000000000001       -21.024999999999999     

   6.4000000000000004       0.80000000000000004       -21.024999999999999     
   6.4000000000000004        1.6000000000000001       -21.024999999999999     
   6.4000000000000004        2.4000000000000004       -21.024999999999999     
   6.4000000000000004        3.2000000000000002       -21.024999999999999     
   6.4000000000000004        4.0000000000000000       -21.024999999999999     
   6.4000000000000004        4.8000000000000007       -21.024999999999999     
   6.4000000000000004        5.6000000000000005       -21.024999999999999     
   6.4000000000000004        6.4000000000000004       -21.024999999999999     
   6.4000000000000004        7.2000000000000002       -21.024999999999999     
   6.4000000000000004        8.0000000000000000       -21.024999999999999     
   6.4000000000000004        8.8000000000000007       -21.024999999999999     
   6.4000000000000004        9.6000000000000014       -21.024999999999999     
   6.4000000000000004        10.400000000000000       -21.024999999999999     
   6.4000000000000004        11.200000000000001       -21.024999999999999     
   6.4000000000000004        12.000000000000000       -21.024999999999999     
   6.4000000000000004        12.800000000000001       -21.024999999999999     
   6.4000000000000004        13.600000000000001       -21.024999999999999     
   6.4000000000000004        14.400000000000000       -21.024999999999999     
   6.4000000000000004        15.200000000000001       -21.024999999999999     
   6.4000000000000004        16.000000000000000       -21.024999999999999     
   6.4000000000000004        16.800000000000001       -21.024999999999999     
   6.4000000000000004        17.600000000000001       -21.024999999999999     
   6.4000000000000004        18.400000000000002       -21.024999999999999     
   6.4000000000000004        19.200000000000003       -21.024999999999999     
   6.4000000000000004        20.000000000000000       -21.024999999999999     
   6.4000000000000004        20.800000000000001       -21.024999999999999     
   6.4000000000000004        21.600000000000001       -21.024999999999999     
   6.4000000000000004        22.400000000000002       -21.024999999999999     
   6.4000000000000004        23.200000000000003       -21.024999999999999     
   6.4000000000000004        24.000000000000000       -21.024999999999999     
   6.4000000000000004        24.800000000000001       -21.024999999999999     
   6.4000000000000004        25.600000000000001       -21.024999999999999     
   6.4000000000000004        26.400000000000002       -21.024999999999999     
   6.4000000000000004        27.200000000000003       -21.024999999999999     
   6.4000000000000004        28.000000000000000       -21.024999999999999     
   6.4000000000000004        28.800000000000001       -21.024999999999999     
   6.4000000000000004        29.600000000000001       -21.024999999999999     
   6.4000000000000004        30.400000000000002       -21.519438409999999     
   6.4000000000000004        31.200000000000003       -21.519438409999999     
   6.4000000000000004        32.000000000000000       -21.519438409999999     
   6.4000000000000004        32.800000000000004       -21.519438409999999     
   6.4000000000000004        33.600000000000001       -21.519438409999999     
   6.4000000000000004        34.399999999999999       -21.519438409999999     
   6.4000000000000004        35.200000000000003       -21.024999999999999     
   6.4000000000000004        36.000000000000000       -21.024999999999999     
   6.4000000000000004        36.800000000000004       -21.024999999999999     
   6.4000000000000004        37.600000000000001       -21.024999999999999     
   6.4000000000000004        38.400000000000006       -21.024999999999999     
   6.4000000000000004        39.200000000000003       -21.024999999999999     
   6.4000000000000004        40.000000000000000       -21.024999999999999     
   6.4000000000000004        40.800000000000004       -21.024999999999999     
   6.4000000000000004        41.600000000000001       -21.024999999999999     
   6.4000000000000004        42.400000000000006       -21.024999999999999     
   6.4000000000000004        43.200000000000003       -21.519438409999999     
   6.4000000000000004        44.000000000000000       -21.519438409999999     
   6.4000000000000004        44.800000000000004       -21.519438409999999     
   6.4000000000000004        45.600000000000001       -21.519438409999999     
   6.4000000000000004        46.400000000000006       -21.519438409999999     
   6.4000000000000004        47.200000000000003       -21.519438409999999     
   6.4000000000000004        48.000000000000000       -21.519438409999999     
   6.4000000000000004        48.800000000000004       -21.519438409999999     
   6.4000000000000004        49.600000000000001       -21.519438409999999     
   6.4000000000000004        50.400000000000006       -21.519438409999999     
   6.4000000000000004        51.200000000000003       -21.519438409999999     
   6.4000000000000004        52.000000000000000       -21.519438409999999     
   6.4000000000000004        52.800000000000004       -21.519438409999999     
   6.4000000000000004        53.600000000000001       -21.519438409999999     
   6.4000000000000004        54.400000000000006       -21.519438409999999     
   6.4000000000000004        55.200000000000003       -21.519438409999999     
   6.4000000000000004        56.000000000000000       -21.519438409999999     
   6.4000000000000004        56.800000000000004       -21.519438409999999     
   6.4000000000000004        57.600000000000001       -21.519438409999999     
   6.4000000000000004        58.400000000000006       -21.519438409999999     
   6.4000000000000004        59.200000000000003       -21.519438409999999     
   6.4000000000000004        60.000000000000000       -21.024999999999999     
   6.4000000000000004        60.800000000000004       -21.024999999999999     
   6.4000000000000004        61.600000000000001       -21.024999999999999     
   6.4000000000000004        62.400000000000006       -21.024999999999999     
   6.4000000000000004        63.200000000000003       -21.024999999999999     
   6.4000000000000004        64.000000000000000       -21.024999999999999     
   6.4000000000000004        64.799999999999997       -21.024999999999999     
   6.4000000000000004        65.600000000000009       -21.024999999999999     
   6.4000000000000004        66.400000000000006       -21.024999999999999     
   6.4000000000000004        67.200000000000003       -21.024999999999999     
   6.4000000000000004        68.000000000000000       -21.024999999999999     
   6.4000000000000004        68.799999999999997       -21.024999999999999     
   6.4000000000000004        69.600000000000009       -21.024999999999999     
   6.4000000000000004        70.400000000000006       -21.024999999999999     
   6.4000000000000004        71.200000000000003       -21.024999999999999     
   6.4000000000000004        72.000000000000000       -21.519438409999999     
   6.4000000000000004        72.799999999999997       -21.519438409999999     
   6.4000000000000004        73.600000000000009       -21.519438409999999     
   6.4000000000000004        74.400000000000006       -21.519438409999999     
   6.4000000000000004        75.200000000000003       -21.519438409999999     
   6.4000000000000004        76.000000000000000       -21.519438409999999     
   6.4000000000000004        76.800000000000011       -21.519438409999999     
   6.4000000000000004        77.600000000000009       -21.519438409999999     
   6.4000000000000004        78.400000000000006       -21.519438409999999     
   6.4000000000000004        79.200000000000003       -21.519438409999999     
   6.4000000000000004        80.000000000000000       -21.519438409999999     
   6.4000000000000004        80.800000000000011       -21.519438409999999     
   6.4000000000000004        81.600000000000009       -21.519438409999999     
   6.4000000000000004        82.400000000000006       -21.519438409999999     
   6.4000000000000004        83.200000000000003       -21.519438409999999     
   6.4000000000000004        84.000000000000000       -21.519438409999999     
   6.4000000000000004        84.800000000000011       -21.519438409999999     
   6.4000000000000004        85.600000000000009       -21.519438409999999     
   6.4000000000000004        86.400000000000006       -21.024999999999999     
   6.4000000000000004        87.200000000000003       -21.024999999999999     
   6.4000000000000004        88.000000000000000       -21.024999999999999     
   6.4000000000000004        88.800000000000011       -21.024999999999999     
   6.4000000000000004        89.600000000000009       -21.024999999999999     
   6.4000000000000004        90.400000000000006       -21.024999999999999     
   6.4000000000000004        91.200000000000003       -21.024999999999999     
   6.4000000000000004        92.000000000000000       -21.024999999999999     
   6.4000000000000004        92.800000000000011       -21.024999999999999     
   6.4000000000000004        93.600000000000009       -21.024999999999999     
   6.4000000000000004        94.400000000000006       -21.024999999999999     
   6.4000000000000004        95.200000000000003       -21.024999999999999     
   6.4000000000000004        96.000000000000000       -21.024999999999999     
   6.4000000000000004        96.800000000000011       -21.024999999999999     
   6.4000000000000004        97.600000000000009       -21.024999999999999     
   6.4000000000000004        98.400000000000006       -21.024999999999999     
   6.4000000000000004        99.200000000000003       -21.024999999999999     
   6.4000000000000004        100.00000000000000       -21.024999999999999     
   6.4000000000000004        100.80000000000001       -21.024999999999999     
   6.4000000000000004        101.60000000000001       -21.024999999999999     
   6.4000000000000004        102.40000000000001       -21.024999999999999     

   7.2000000000000002       0.80000000000000004       -21.024999999999999     
   7.2000000000000002        1.6000000000000001       -21.024999999999999     
   7.2000000000000002        2.4000000000000004       -21.024999999999999     
   7.2000000000000002        3.2000000000000002       -21.024999999999999     
   7.2000000000000002        4.0000000000000000       -21.024999999999999     
   7.2000000000000002        4.8000000000000007       -21.024999999999999     
   7.2000000000000002        5.6000000000000005       -21.024999999999999     
   7.2000000000000002        6.4000000000000004       -21.024999999999999     
   7.2000000000000002        7.2000000000000002       -21.024999999999999     
   7.2000000000000002        8.0000000000000000       -21.024999999999999     
   7.2000000000000002        8.8000000000000007       -21.024999999999999     
   7.2000000000000002        9.6000000000000014       -21.024999999999999     
   7.2000000000000002        10.400000000000000       -21.024999999999999     
   7.2000000000000002        11.200000000000001       -21.024999999999999     
   7.2000000000000002        12.000000000000000       -21.024999999999999     
   7.2000000000000002        12.800000000000001       -21.024999999999999     
   7.2000000000000002        13.600000000000001       -21.024999999999999     
   7.2000000000000002        14.400000000000000       -21.024999999999999     
   7.2000000000000002        15.200000000000001       -21.024999999999999     
   7.2000000000000002        16.000000000000000       -21.024999999999999     
   7.2000000000000002        16.800000000000001       -21.024999999999999     
   7.2000000000000002        17.600000000000001       -21.024999999999999     
   7.2000000000000002        18.400000000000002       -21.024999999999999     
   7.2000000000000002        19.200000000000003       -21.024999999999999     
   7.2000000000000002        20.000000000000000       -21.024999999999999     
   7.2000000000000002        20.800000000000001       -21.024999999999999     
   7.2000000000000002        21.600000000000001       -21.024999999999999     
   7.2000000000000002        22.400000000000002       -21.024999999999999     
   7.2000000000000002        23.200000000000003       -21.024999999999999     
   7.2000000000000002        24.000000000000000       -21.024999999999999     
   7.2000000000000002        24.800000000000001       -21.024999999999999     
   7.2000000000000002        25.600000000000001       -21.024999999999999     
   7.2000000000000002        26.400000000000002       -21.024999999999999     
   7.2000000000000002        27.200000000000003       -21.024999999999999     
   7.2000000000000002        28.000000000000000       -21.024999999999999     
   7.2000000000000002        28.800000000000001       -21.024999999999999     
   7.2000000000000002        29.600000000000001       -21.024999999999999     
   7.2000000000000002        30.400000000000002       -21.519438409999999     
   7.2000000000000002        31.200000000000003       -21.519438409999999     
   7.2000000000000002        32.000000000000000       -21.519438409999999     
   7.2000000000000002        32.800000000000004       -21.519438409999999     
   7.2000000000000002        33.600000000000001       -21.519438409999999     
   7.2000000000000002        34.399999999999999       -21.519438409999999     
   7.2000000000000002        35.200000000000003       -21.024999999999999     
   7.2000000000000002        36.000000000000000       -21.024999999999999     
   7.2000000000000002        36.800000000000004       -21.024999999999999     
   7.2000000000000002        37.600000000000001       -21.024999999999999     
   7.2000000000000002        38.400000000000006       -21.024999999999999     
   7.2000000000000002        39.200000000000003       -21.024999999999999     
   7.2000000000000002        40.000000000000000       -21.024999999999999     
   7.2000000000000002        40.800000000000004       -21.024999999999999     
   7.2000000000000002        41.600000000000001       -21.024999999999999     
   7.2000000000000002        42.400000000000006       -21.024999999999999     
   7.2000000000000002        43.200000000000003       -21.519438409999999     
   7.2000000000000002        44.000000000000000       -21.519438409999999     
   7.2000000000000002        44.800000000000004       -21.519438409999999     
   7.2000000000000002        45.600000000000001       -21.519438409999999     
   7.2000000000000002        46.400000000000006       -21.519438409999999     
   7.2000000000000002        47.200000000000003       -21.519438409999999     
   7.2000000000000002        48.000000000000000       -21.519438409999999     
   7.2000000000000002        48.800000000000004       -21.519438409999999     
   7.2000000000000002        49.600000000000001       -21.519438409999999     
   7.2000000000000002        50.400000000000006       -21.519438409999999     
   7.2000000000000002        51.200000000000003       -21.519438409999999     
   7.2000000000000002        52.000000000000000       -21.519438409999999     
   7.2000000000000002        52.800000000000004       -21.519438409999999     
   7.2000000000000002        53.600000000000001       -21.519438409999999     
   7.2000000000000002        54.400000000000006       -21.519438409999999     
   7.2000000000000002        55.200000000000003       -21.519438409999999     
   7.2000000000000002        56.000000000000000       -21.519438409999999     
   7.2000000000000002        56.800000000000004       -21.519438409999999     
   7.2000000000000002        57.600000000000001       -21.519438409999999     
   7.2000000000000002        58.400000000000006       -21.519438409999999     
   7.2000000000000002        59.200000000000003       -21.519438409999999     
   7.2000000000000002        60.000000000000000       -21.024999999999999     
   7.2000000000000002        60.800000000000004       -21.024999999999999     
   7.2000000000000002        61.600000000000001       -21.024999999999999     
   7.2000000000000002        62.400000000000006       -21.024999999999999     
   7.2000000000000002        63.200000000000003       -21.024999999999999     
   7.2000000000000002        64.000000000000000       -21.024999999999999     
   7.2000000000000002        64.799999999999997       -21.024999999999999     
   7.2000000000000002        65.600000000000009       -21.024999999999999     
   7.2000000000000002        66.400000000000006       -21.024999999999999     
   7.2000000000000002        67.200000000000003       -21.024999999999999     
   7.2000000000000002        68.000000000000000       -21.024999999999999     
   7.2000000000000002        68.799999999999997       -21.024999999999999     
   7.2000000000000002        69.600000000000009       -21.024999999999999     
   7.2000000000000002        70.400000000000006       -21.024999999999999     
   7.2000000000000002        71.200000000000003       -21.024999999999999     
   7.2000000000000002        72.000000000000000       -21.519438409999999     
   7.2000000000000002        72.799999999999997       -21.519438409999999     
   7.2000000000000002        73.600000000000009       -21.519438409999999     
   7.2000000000000002        74.400000000000006       -21.519438409999999     
   7.2000000000000002        75.200000000000003       -21.519438409999999     
   7.2000000000000002        76.000000000000000       -21.519438409999999     
   7.2000000000000002        76.800000000000011       -21.519438409999999     
   7.2000000000000002        77.600000000000009       -21.519438409999999     
   7.2000000000000002        78.400000000000006       -21.519438409999999     
   7.2000000000000002        79.200000000000003       -21.519438409999999     
   7.2000000000000002        80.000000000000000       -21.519438409999999     
   7.2000000000000002        80.800000000000011       -21.519438409999999     
   7.2000000000000002        81.600000000000009       -21.519438409999999     
   7.2000000000000002        82.400000000000006       -21.519438409999999     
   7.2000000000000002        83.200000000000003       -21.519438409999999     
   7.2000000000000002        84.000000000000000       -21.519438409999999     
   7.2000000000000002        84.800000000000011       -21.519438409999999     
   7.2000000000000002        85.600000000000009       -21.519438409999999     
   7.2000000000000002        86.400000000000006       -21.024999999999999     
   7.2000000000000002        87.200000000000003       -21.024999999999999     
   7.2000000000000002        88.000000000000000       -21.024999999999999     
   7.2000000000000002        88.800000000000011       -21.024999999999999     
   7.2000000000000002        89.600000000000009       -21.024999999999999     
   7.2000000000000002        90.400000000000006       -21.024999999999999     
   7.2000000000000002        91.200000000000003       -21.024999999999999     
   7.2000000000000002        92.000000000000000       -21.024999999999999     
   7.2000000000000002        92.800000000000011       -21.024999999999999     
   7.2000000000000002        93.600000000000009       -21.024999999999999     
   7.2000000000000002        94.400000000000006       -21.024999999999999     
   7.2000000000000002        95.200000000000003       -21.024999999999999     
   7.2000000000000002        96.000000000000000       -21.024999999999999     
   7.2000000000000002        96.800000000000011       -21.024999999999999     
   7.2000000000000002        97.600000000000009       -21.024999999999999     
   7.2000000000000002        98.400000000000006       -21.024999999999999     
   7.2000000000000002        99.200000000000003       -21.024999999999999     
   7.2000000000000002        100.00000000000000       -21.024999999999999     
   7.2000000000000002        100.80000000000001       -21.024999999999999     
   7.2000000000000002        101.60000000000001       -21.024999999999999     
   7.2000000000000002        102.40000000000001       -21.024999999999999     

   8.0000000000000000       0.80000000000000004       -21.024999999999999     
   8.0000000000000000        1.6000000000000001       -21.024999999999999     
   8.0000000000000000        2.4000000000000004       -21.024999999999999     
   8.0000000000000000        3.2000000000000002       -21.024999999999999     
   8.0000000000000000        4.0000000000000000       -21.024999999999999     
   8.0000000000000000        4.8000000000000007       -21.024999999999999     
   8.0000000000000000        5.6000000000000005       -21.024999999999999     
   8.0000000000000000        6.4000000000000004       -21.024999999999999     
   8.0000000000000000        7.2000000000000002       -21.024999999999999     
   8.0000000000000000        8.0000000000000000       -21.024999999999999     
   8.0000000000000000        8.8000000000000007       -21.024999999999999     
   8.0000000000000000        9.6000000000000014       -21.024999999999999     
   8.0000000000000000        10.400000000000000       -21.024999999999999     
   8.0000000000000000        11.200000000000001       -21.024999999999999     
   8.0000000000000000        12.000000000000000       -21.024999999999999     
   8.0000000000000000        12.800000000000001       -21.024999999999999     
   8.0000000000000000        13.600000000000001       -21.024999999999999     
   8.0000000000000000        14.400000000000000       -21.024999999999999     
   8.0000000000000000        15.200000000000001       -21.024999999999999     
   8.0000000000000000        16.000000000000000       -21.024999999999999     
   8.0000000000000000        16.800000000000001       -21.024999999999999     
   8.0000000000000000        17.600000000000001       -21.024999999999999     
   8.0000000000000000        18.400000000000002       -21.024999999999999     
   8.0000000000000000        19.200000000000003       -21.024999999999999     
   8.0000000000000000        20.000000000000000       -21.024999999999999     
   8.0000000000000000        20.800000000000001       -21.024999999999999     
   8.0000000000000000        21.600000000000001       -21.024999999999999     
   8.0000000000000000        22.400000000000002       -21.024999999999999     
   8.0000000000000000        23.200000000000003       -21.024999999999999     
   8.0000000000000000        24.000000000000000       -21.024999999999999     
   8.0000000000000000        24.800000000000001       -21.024999999999999     
   8.0000000000000000        25.600000000000001       -21.024999999999999     
   8.0000000000000000        26.400000000000002       -21.024999999999999     
   8.0000000000000000        27.200000000000003       -21.024999999999999     
   8.0000000000000000        28.000000000000000       -21.024999999999999     
   8.0000000000000000        28.800000000000001       -21.024999999999999     
   8.0000000000000000        29.600000000000001       -21.519438409999999     
   8.0000000000000000        30.400000000000002       -21.519438409999999     
   8.0000000000000000        31.200000000000003       -21.519438409999999     
   8.0000000000000000        32.000000000000000       -21.519438409999999     
   8.0000000000000000        32.800000000000004       -21.519438409999999     
   8.0000000000000000        33.600000000000001       -21.519438409999999     
   8.0000000000000000        34.399999999999999       -21.519438409999999     
   8.0000000000000000        35.200000000000003       -21.024999999999999     
   8.0000000000000000        36.000000000000000       -21.024999999999999     
   8.0000000000000000        36.800000000000004       -21.024999999999999     
   8.0000000000000000        37.600000000000001       -21.024999999999999     
   8.0000000000000000        38.400000000000006       -21.024999999999999     
   8.0000000000000000        39.200000000000003       -21.024999999999999     
   8.0000000000000000        40.000000000000000       -21.024999999999999     
   8.0000000000000000        40.800000000000004       -21.024999999999999     
   8.0000000000000000        41.600000000000001       -21.024999999999999     
   8.0000000000000000        42.400000000000006       -21.024999999999999     
   8.0000000000000000        43.200000000000003       -21.519438409999999     
   8.0000000000000000        44.000000000000000       -21.519438409999999     
   8.0000000000000000        44.800000000000004       -21.519438409999999     
   8.0000000000000000        45.600000000000001       -21.519438409999999     
   8.0000000000000000        46.400000000000006       -21.519438409999999     
   8.0000000000000000        47.200000000000003       -21.519438409999999     
   8.0000000000000000        48.000000000000000       -21.519438409999999     
   8.0000000000000000        48.800000000000004       -21.519438409999999     
   8.0000000000000000        49.600000000000001       -21.519438409999999     
   8.0000000000000000        50.400000000000006       -21.519438409999999     
   8.0000000000000000        51.200000000000003       -21.519438409999999     
   8.0000000000000000        52.000000000000000       -21.519438409999999     
   8.0000000000000000        52.800000000000004       -21.519438409999999     
   8.0000000000000000        53.600000000000001       -21.519438409999999     
   8.0000000000000000        54.400000000000006       -21.519438409999999     
   8.0000000000000000        55.200000000000003       -21.519438409999999     
   8.0000000000000000        56.000000000000000       -21.519438409999999     
   8.0000000000000000        56.800000000000004       -21.519438409999999     
   8.0000000000000000        57.600000000000001       -21.519438409999999     
   8.0000000000000000        58.400000000000006       -21.519438409999999     
   8.0000000000000000        59.200000000000003       -21.519438409999999     
   8.0000000000000000        60.000000000000000       -21.024999999999999     
   8.0000000000000000        60.800000000000004       -21.024999999999999     
   8.0000000000000000        61.600000000000001       -21.024999999999999     
   8.0000000000000000        62.400000000000006       -21.024999999999999     
   8.0000000000000000        63.200000000000003       -21.024999999999999     
   8.0000000000000000        64.000000000000000       -21.024999999999999     
   8.0000000000000000        64.799999999999997       -21.024999999999999     
   8.0000000000000000        65.600000000000009       -21.024999999999999     
   8.0000000000000000        66.400000000000006       -21.024999999999999     
   8.0000000000000000        67.200000000000003       -21.024999999999999     
   8.0000000000000000        68.000000000000000       -21.024999999999999     
   8.0000000000000000        68.799999999999997       -21.024999999999999     
   8.0000000000000000        69.600000000000009       -21.024999999999999     
   8.0000000000000000        70.400000000000006       -21.024999999999999     
   8.0000000000000000        71.200000000000003       -21.024999999999999     
   8.0000000000000000        72.000000000000000       -21.519438409999999     
   8.0000000000000000        72.799999999999997       -21.519438409999999     
   8.0000000000000000        73.600000000000009       -21.519438409999999     
   8.0000000000000000        74.400000000000006       -21.519438409999999     
   8.0000000000000000        75.200000000000003       -21.519438409999999     
   8.0000000000000000        76.000000000000000       -21.519438409999999     
   8.0000000000000000        76.800000000000011       -21.519438409999999     
   8.0000000000000000        77.600000000000009       -21.519438409999999     
   8.0000000000000000        78.400000000000006       -21.519438409999999     
   8.0000000000000000        79.200000000000003       -21.519438409999999     
   8.0000000000000000        80.000000000000000       -21.519438409999999     
   8.0000000000000000        80.800000000000011       -21.519438409999999     
   8.0000000000000000        81.600000000000009       -21.519438409999999     
   8.0000000000000000        82.400000000000006       -21.519438409999999     
   8.0000000000000000        83.200000000000003       -21.519438409999999     
   8.0000000000000000        84.000000000000000       -21.519438409999999     
   8.0000000000000000        84.800000000000011       -21.519438409999999     
   8.0000000000000000        85.600000000000009       -21.519438409999999     
   8.0000000000000000        86.400000000000006       -21.024999999999999     
   8.0000000000000000        87.200000000000003       -21.024999999999999     
   8.0000000000000000        88.000000000000000       -21.024999999999999     
   8.0000000000000000        88.800000000000011       -21.024999999999999     
   8.0000000000000000        89.600000000000009       -21.024999999999999     
   8.0000000000000000        90.400000000000006       -21.024999999999999     
   8.0000000000000000        91.200000000000003       -21.024999999999999     
   8.0000000000000000        92.000000000000000       -21.024999999999999     
   8.0000000000000000        92.800000000000011       -21.024999999999999     
   8.0000000000000000        93.600000000000009       -21.024999999999999     
   8.0000000000000000        94.400000000000006       -21.024999999999999     
   8.0000000000000000        95.200000000000003       -21.024999999999999     
   8.0000000000000000        96.000000000000000       -21.024999999999999     
   8.0000000000000000        96.800000000000011       -21.024999999999999     
   8.0000000000000000        97.600000000000009       -21.024999999999999     
   8.0000000000000000        98.400000000000006       -21.024999999999999     
   8.0000000000000000        99.200000000000003       -21.024999999999999     
   8.0000000000000000        100.00000000000000       -21.024999999999999     
   8.0000000000000000        100.80000000000001       -21.024999999999999     
   8.0000000000000000        101.60000000000001       -21.024999999999999     
   8.0000000000000000        102.40000000000001       -21.024999999999999     

   8.8000000000000007       0.80000000000000004       -21.024999999999999     
   8.8000000000000007        1.6000000000000001       -21.024999999999999     
   8.8000000000000007        2.4000000000000004       -21.024999999999999     
   8.8000000000000007        3.2000000000000002       -21.024999999999999     
   8.8000000000000007        4.0000000000000000       -21.024999999999999     
   8.8000000000000007        4.8000000000000007       -21.024999999999999     
   8.8000000000000007        5.6000000000000005       -21.024999999999999     
   8.8000000000000007        6.4000000000000004       -21.024999999999999     
   8.8000000000000007        7.2000000000000002       -21.024999999999999     
   8.8000000000000007        8.0000000000000000       -21.024999999999999     
   8.8000000000000007        8.8000000000000007       -21.024999999999999     
   8.8000000000000007        9.6000000000000014       -21.024999999999999     
   8.8000000000000007        10.400000000000000       -21.024999999999999     
   8.8000000000000007        11.200000000000001       -21.024999999999999     
   8.8000000000000007        12.000000000000000       -21.024999999999999     
   8.8000000000000007        12.800000000000001       -21.024999999999999     
   8.8000000000000007        13.600000000000001       -21.024999999999999     
   8.8000000000000007        14.400000000000000       -21.024999999999999     
   8.8000000000000007        15.200000000000001       -21.024999999999999     
   8.8000000000000007        16.000000000000000       -21.024999999999999     
   8.8000000000000007        16.800000000000001       -21.024999999999999     
   8.8000000000000007        17.600000000000001       -21.024999999999999     
   8.8000000000000007        18.400000000000002       -21.024999999999999     
   8.8000000000000007        19.200000000000003       -21.024999999999999     
   8.8000000000000007        20.000000000000000       -21.024999999999999     
   8.8000000000000007        20.800000000000001       -21.024999999999999     
   8.8000000000000007        21.600000000000001       -21.024999999999999     
   8.8000000000000007        22.400000000000002       -21.024999999999999     
   8.8000000000000007        23.200000000000003       -21.024999999999999     
   8.8000000000000007        24.000000000000000       -21.024999999999999     
   8.8000000000000007        24.800000000000001       -21.024999999999999     
   8.8000000000000007        25.600000000000001       -21.024999999999999     
   8.8000000000000007        26.400000000000002       -21.024999999999999     
   8.8000000000000007        27.200000000000003       -21.024999999999999     
   8.8000000000000007        28.000000000000000       -21.024999999999999     
   8.8000000000000007        28.800000000000001       -21.024999999999999     
   8.8000000000000007        29.600000000000001       -21.519438409999999     
   8.8000000000000007        30.400000000000002       -21.519438409999999     
   8.8000000000000007        31.200000000000003       -21.519438409999999     
   8.8000000000000007        32.000000000000000       -21.519438409999999     
   8.8000000000000007        32.800000000000004       -21.519438409999999     
   8.8000000000000007        33.600000000000001       -21.519438409999999     
   8.8000000000000007        34.399999999999999       -21.519438409999999     
   8.8000000000000007        35.200000000000003       -21.024999999999999     
   8.8000000000000007        36.000000000000000       -21.024999999999999     
   8.8000000000000007        36.800000000000004       -21.024999999999999     
   8.8000000000000007        37.600000000000001       -21.024999999999999     
   8.8000000000000007        38.400000000000006       -21.024999999999999     
   8.8000000000000007        39.200000000000003       -21.024999999999999     
   8.8000000000000007        40.000000000000000       -21.024999999999999     
   8.8000000000000007        40.800000000000004       -21.024999999999999     
   8.8000000000000007        41.600000000000001       -21.024999999999999     
   8.8000000000000007        42.400000000000006       -21.024999999999999     
   8.8000000000000007        43.200000000000003       -21.519438409999999     
   8.8000000000000007        44.000000000000000       -21.519438409999999     
   8.8000000000000007        44.800000000000004       -21.519438409999999     
   8.8000000000000007        45.600000000000001       -21.519438409999999     
   8.8000000000000007        46.400000000000006       -21.519438409999999     
   8.8000000000000007        47.200000000000003       -21.519438409999999     
   8.8000000000000007        48.000000000000000       -21.519438409999999     
   8.8000000000000007        48.800000000000004       -21.519438409999999     
   8.8000000000000007        49.600000000000001       -21.519438409999999     
   8.8000000000000007        50.400000000000006       -21.519438409999999     
   8.8000000000000007        51.200000000000003       -21.519438409999999     
   8.8000000000000007        52.000000000000000       -21.519438409999999     
   8.8000000000000007        52.800000000000004       -21.519438409999999     
   8.8000000000000007        53.600000000000001       -21.519438409999999     
   8.8000000000000007        54.400000000000006       -21.519438409999999     
   8.8000000000000007        55.200000000000003       -21.519438409999999     
   8.8000000000000007        56.000000000000000       -21.519438409999999     
   8.8000000000000007        56.800000000000004       -21.519438409999999     
   8.8000000000000007        57.600000000000001       -21.519438409999999     
   8.8000000000000007        58.400000000000006       -21.519438409999999     
   8.8000000000000007        59.200000000000003       -21.519438409999999     
   8.8000000000000007        60.000000000000000       -21.024999999999999     
   8.8000000000000007        60.800000000000004       -21.024999999999999     
   8.8000000000000007        61.600000000000001       -21.024999999999999     
   8.8000000000000007        62.400000000000006       -21.024999999999999     
   8.8000000000000007        63.200000000000003       -21.024999999999999     
   8.8000000000000007        64.000000000000000       -21.024999999999999     
   8.8000000000000007        64.799999999999997       -21.024999999999999     
   8.8000000000000007        65.600000000000009       -21.024999999999999     
   8.8000000000000007        66.400000000000006       -21.024999999999999     
   8.8000000000000007        67.200000000000003       -21.024999999999999     
   8.8000000000000007        68.000000000000000       -21.024999999999999     
   8.8000000000000007        68.799999999999997       -21.024999999999999     
   8.8000000000000007        69.600000000000009       -21.024999999999999     
   8.8000000000000007        70.400000000000006       -21.024999999999999     
   8.8000000000000007        71.200000000000003       -21.024999999999999     
   8.8000000000000007        72.000000000000000       -21.519438409999999     
   8.8000000000000007        72.799999999999997       -21.519438409999999     
   8.8000000000000007        73.600000000000009       -21.519438409999999     
   8.8000000000000007        74.400000000000006       -21.519438409999999     
   8.8000000000000007        75.200000000000003       -21.519438409999999     
   8.8000000000000007        76.000000000000000       -21.519438409999999     
   8.8000000000000007        76.800000000000011       -21.519438409999999     
   8.8000000000000007        77.600000000000009       -21.519438409999999     
   8.8000000000000007        78.400000000000006       -21.519438409999999     
   8.8000000000000007        79.200000000000003       -21.519438409999999     
   8.8000000000000007        80.000000000000000       -21.519438409999999     
   8.8000000000000007        80.800000000000011       -21.519438409999999     
   8.8000000000000007        81.600000000000009       -21.519438409999999     
   8.8000000000000007        82.400000000000006       -21.519438409999999     
   8.8000000000000007        83.200000000000003       -21.519438409999999     
   8.8000000000000007        84.000000000000000       -21.519438409999999     
   8.8000000000000007        84.800000000000011       -21.519438409999999     
   8.8000000000000007        85.600000000000009       -21.519438409999999     
   8.8000000000000007        86.400000000000006       -21.024999999999999     
   8.8000000000000007        87.200000000000003       -21.024999999999999     
   8.8000000000000007        88.000000000000000       -21.024999999999999     
   8.8000000000000007        88.800000000000011       -21.024999999999999     
   8.8000000000000007        89.600000000000009       -21.024999999999999     
   8.8000000000000007        90.400000000000006       -21.024999999999999     
   8.8000000000000007        91.200000000000003       -21.024999999999999     
   8.8000000000000007        92.000000000000000       -21.024999999999999     
   8.8000000000000007        92.800000000000011       -21.024999999999999     
   8.8000000000000007        93.600000000000009       -21.024999999999999     
   8.8000000000000007        94.400000000000006       -21.024999999999999     
   8.8000000000000007        95.200000000000003       -21.024999999999999     
   8.8000000000000007        96.000000000000000       -21.024999999999999     
   8.8000000000000007        96.800000000000011       -21.024999999999999     
   8.8000000000000007        97.600000000000009       -21.024999999999999     
   8.8000000000000007        98.400000000000006       -21.024999999999999     
   8.8000000000000007        99.200000000000003       -21.024999999999999     
   8.8000000000000007        100.00000000000000       -21.024999999999999     
   8.8000000000000007        100.80000000000001       -21.024999999999999     
   8.8000000000000007        101.60000000000001       -21.024999999999999     
   8.8000000000000007        102.40000000000001       -21.024999999999999     

   9.6000000000000014       0.80000000000000004       -21.024999999999999     
   9.6000000000000014        1.6000000000000001       -21.024999999999999     
   9.6000000000000014        2.4000000000000004       -21.024999999999999     
   9.6000000000000014        3.2000000000000002       -21.024999999999999     
   9.6000000000000014        4.0000000000000000       -21.024999999999999     
   9.6000000000000014        4.8000000000000007       -21.024999999999999     
   9.6000000000000014        5.6000000000000005       -21.024999999999999     
   9.6000000000000014        6.4000000000000004       -21.024999999999999     
   9.6000000000000014        7.2000000000000002       -21.024999999999999     
   9.6000000000000014        8.0000000000000000       -21.024999999999999     
   9.6000000000000014        8.8000000000000007       -21.024999999999999     
   9.6000000000000014        9.6000000000000014       -21.024999999999999     
   9.6000000000000014        10.400000000000000       -21.024999999999999     
   9.6000000000000014        11.200000000000001       -21.024999999999999     
   9.6000000000000014        12.000000000000000       -21.024999999999999     
   9.6000000000000014        12.800000000000001       -21.024999999999999     
   9.6000000000000014        13.600000000000001       -21.024999999999999     
   9.6000000000000014        14.400000000000000       -21.024999999999999     
   9.6000000000000014        15.200000000000001       -21.024999999999999     
   9.6000000000000014        16.000000000000000       -21.024999999999999     
   9.6000000000000014        16.800000000000001       -21.024999999999999     
   9.6000000000000014        17.600000000000001       -21.024999999999999     
   9.6000000000000014        18.400000000000002       -21.024999999999999     
   9.6000000000000014        19.200000000000003       -21.024999999999999     
   9.6000000000000014        20.000000000000000       -21.024999999999999     
   9.6000000000000014        20.800000000000001       -21.024999999999999     
   9.6000000000000014        21.600000000000001       -21.024999999999999     
   9.6000000000000014        22.400000000000002       -21.024999999999999     
   9.6000000000000014        23.200000000000003       -21.024999999999999     
   9.6000000000000014        24.000000000000000       -21.024999999999999     
   9.6000000000000014        24.800000000000001       -21.024999999999999     
   9.6000000000000014        25.600000000000001       -21.024999999999999     
   9.6000000000000014        26.400000000000002       -21.024999999999999     
   9.6000000000000014        27.200000000000003       -21.024999999999999     
   9.6000000000000014        28.000000000000000       -21.024999999999999     
   9.6000000000000014        28.800000000000001       -21.024999999999999     
   9.6000000000000014        29.600000000000001       -21.024999999999999     
   9.6000000000000014        30.400000000000002       -21.519438409999999     
   9.6000000000000014        31.200000000000003       -21.519438409999999     
   9.6000000000000014        32.000000000000000       -21.519438409999999     
   9.6000000000000014        32.800000000000004       -21.519438409999999     
   9.6000000000000014        33.600000000000001       -21.519438409999999     
   9.6000000000000014        34.399999999999999       -21.519438409999999     
   9.6000000000000014        35.200000000000003       -21.024999999999999     
   9.6000000000000014        36.000000000000000       -21.024999999999999     
   9.6000000000000014        36.800000000000004       -21.024999999999999     
   9.6000000000000014        37.600000000000001       -21.024999999999999     
   9.6000000000000014        38.400000000000006       -21.024999999999999     
   9.6000000000000014        39.200000000000003       -21.024999999999999     
   9.6000000000000014        40.000000000000000       -21.024999999999999     
   9.6000000000000014        40.800000000000004       -21.024999999999999     
   9.6000000000000014        41.600000000000001       -21.024999999999999     
   9.6000000000000014        42.400000000000006       -21.024999999999999     
   9.6000000000000014        43.200000000000003       -21.519438409999999     
   9.6000000000000014        44.000000000000000       -21.519438409999999     
   9.6000000000000014        44.800000000000004       -21.519438409999999     
   9.6000000000000014        45.600000000000001       -21.519438409999999     
   9.6000000000000014        46.400000000000006       -21.519438409999999     
   9.6000000000000014        47.200000000000003       -21.519438409999999     
   9.6000000000000014        48.000000000000000       -21.519438409999999     
   9.6000000000000014        48.800000000000004       -21.519438409999999     
   9.6000000000000014        49.600000000000001       -21.519438409999999     
   9.6000000000000014        50.400000000000006       -21.519438409999999     
   9.6000000000000014        51.200000000000003       -21.519438409999999     
   9.6000000000000014        52.000000000000000       -21.519438409999999     
   9.6000000000000014        52.800000000000004       -21.519438409999999     
   9.6000000000000014        53.600000000000001       -21.519438409999999     
   9.6000000000000014        54.400000000000006       -21.519438409999999     
   9.6000000000000014        55.200000000000003       -21.519438409999999     
   9.6000000000000014        56.000000000000000       -21.519438409999999     
   9.6000000000000014        56.800000000000004       -21.519438409999999     
   9.6000000000000014        57.600000000000001       -21.519438409999999     
   9.6000000000000014        58.400000000000006       -21.519438409999999     
   9.6000000000000014        59.200000000000003       -21.519438409999999     
   9.6000000000000014        60.000000000000000       -21.024999999999999     
   9.6000000000000014        60.800000000000004       -21.024999999999999     
   9.6000000000000014        61.600000000000001       -21.024999999999999     
   9.6000000000000014        62.400000000000006       -21.024999999999999     
   9.6000000000000014        63.200000000000003       -21.024999999999999     
   9.6000000000000014        64.000000000000000       -21.024999999999999     
   9.6000000000000014        64.799999999999997       -21.024999999999999     
   9.6000000000000014        65.600000000000009       -21.024999999999999     
   9.6000000000000014        66.400000000000006       -21.024999999999999     
   9.6000000000000014        67.200000000000003       -21.024999999999999     
   9.6000000000000014        68.000000000000000       -21.024999999999999     
   9.6000000000000014        68.799999999999997       -21.024999999999999     
   9.6000000000000014        69.600000000000009       -21.024999999999999     
   9.6000000000000014        70.400000000000006       -21.024999999999999     
   9.6000000000000014        71.200000000000003       -21.024999999999999     
   9.6000000000000014        72.000000000000000       -21.519438409999999     
   9.6000000000000014        72.799999999999997       -21.519438409999999     
   9.6000000000000014        73.600000000000009       -21.519438409999999     
   9.6000000000000014        74.400000000000006       -21.519438409999999     
   9.6000000000000014        75.200000000000003       -21.519438409999999     
   9.6000000000000014        76.000000000000000       -21.519438409999999     
   9.6000000000000014        76.800000000000011       -21.519438409999999     
   9.6000000000000014        77.600000000000009       -21.519438409999999     
   9.6000000000000014        78.400000000000006       -21.519438409999999     
   9.6000000000000014        79.200000000000003       -21.519438409999999     
   9.6000000000000014        80.000000000000000       -21.519438409999999     
   9.6000000000000014        80.800000000000011       -21.519438409999999     
   9.6000000000000014        81.600000000000009       -21.519438409999999     
   9.6000000000000014        82.400000000000006       -21.519438409999999     
   9.6000000000000014        83.200000000000003       -21.519438409999999     
   9.6000000000000014        84.000000000000000       -21.519438409999999     
   9.6000000000000014        84.800000000000011       -21.519438409999999     
   9.6000000000000014        85.600000000000009       -21.519438409999999     
   9.6000000000000014        86.400000000000006       -21.024999999999999     
   9.6000000000000014        87.200000000000003       -21.024999999999999     
   9.6000000000000014        88.000000000000000       -21.024999999999999     
   9.6000000000000014        88.800000000000011       -21.024999999999999     
   9.6000000000000014        89.600000000000009       -21.024999999999999     
   9.6000000000000014        90.400000000000006       -21.024999999999999     
   9.6000000000000014        91.200000000000003       -21.024999999999999     
   9.6000000000000014        92.000000000000000       -21.024999999999999     
   9.6000000000000014        92.800000000000011       -21.024999999999999     
   9.6000000000000014        93.600000000000009       -21.024999999999999     
   9.6000000000000014        94.400000000000006       -21.024999999999999     
   9.6000000000000014        95.200000000000003       -21.024999999999999     
   9.6000000000000014        96.000000000000000       -21.024999999999999     
   9.6000000000000014        96.800000000000011       -21.024999999999999     
   9.6000000000000014        97.600000000000009       -21.024999999999999     
   9.6000000000000014        98.400000000000006       -21.024999999999999     
   9.6000000000000014        99.200000000000003       -21.024999999999999     
   9.6000000000000014        100.00000000000000       -21.024999999999999     
   9.6000000000000014        100.80000000000001       -21.024999999999999     
   9.6000000000000014        101.60000000000001       -21.024999999999999     
   9.6000000000000014        102.40000000000001       -21.024999999999999     

   10.400000000000000       0.80000000000000004       -21.024999999999999     
   10.400000000000000        1.6000000000000001       -21.024999999999999     
   10.400000000000000        2.4000000000000004       -21.024999999999999     
   10.400000000000000        3.2000000000000002       -21.024999999999999     
   10.400000000000000        4.0000000000000000       -21.024999999999999     
   10.400000000000000        4.8000000000000007       -21.024999999999999     
   10.400000000000000        5.6000000000000005       -21.024999999999999     
   10.400000000000000        6.4000000000000004       -21.024999999999999     
   10.400000000000000        7.2000000000000002       -21.024999999999999     
   10.400000000000000        8.0000000000000000       -21.024999999999999     
   10.400000000000000        8.8000000000000007       -21.024999999999999     
   10.400000000000000        9.6000000000000014       -21.024999999999999     
   10.400000000000000        10.400000000000000       -21.024999999999999     
   10.400000000000000        11.200000000000001       -21.024999999999999     
   10.400000000000000        12.000000000000000       -21.024999999999999     
   10.400000000000000        12.800000000000001       -21.024999999999999     
   10.400000000000000        13.600000000000001       -21.024999999999999     
   10.400000000000000        14.400000000000000       -21.024999999999999     
   10.400000000000000        15.200000000000001       -21.024999999999999     
   10.400000000000000        16.000000000000000       -21.024999999999999     
   10.400000000000000        16.800000000000001       -21.024999999999999     
   10.400000000000000        17.600000000000001       -21.024999999999999     
   10.400000000000000        18.400000000000002       -21.024999999999999     
   10.400000000000000        19.200000000000003       -21.024999999999999     
   10.400000000000000        20.000000000000000       -21.024999999999999     
   10.400000000000000        20.800000000000001       -21.024999999999999     
   10.400000000000000        21.600000000000001       -21.024999999999999     
   10.400000000000000        22.400000000000002       -21.024999999999999     
   10.400000000000000        23.200000000000003       -21.024999999999999     
   10.400000000000000        24.000000000000000       -21.024999999999999     
   10.400000000000000        24.800000000000001       -21.024999999999999     
   10.400000000000000        25.600000000000001       -21.024999999999999     
   10.400000000000000        26.400000000000002       -21.024999999999999     
   10.400000000000000        27.200000000000003       -21.024999999999999     
   10.400000000000000        28.000000000000000       -21.024999999999999     
   10.400000000000000        28.800000000000001       -21.024999999999999     
   10.400000000000000        29.600000000000001       -21.024999999999999     
   10.400000000000000        30.400000000000002       -21.024999999999999     
   10.400000000000000        31.200000000000003       -21.024999999999999     
   10.400000000000000        32.000000000000000       -21.024999999999999     
   10.400000000000000        32.800000000000004       -21.024999999999999     
   10.400000000000000        33.600000000000001       -21.024999999999999     
   10.400000000000000        34.399999999999999       -21.024999999999999     
   10.400000000000000        35.200000000000003       -21.024999999999999     
   10.400000000000000        36.000000000000000       -21.024999999999999     
   10.400000000000000        36.800000000000004       -21.024999999999999     
   10.400000000000000        37.600000000000001       -21.024999999999999     
   10.400000000000000        38.400000000000006       -21.024999999999999     
   10.400000000000000        39.200000000000003       -21.024999999999999     
   10.400000000000000        40.000000000000000       -21.024999999999999     
   10.400000000000000        40.800000000000004       -21.024999999999999     
   10.400000000000000        41.600000000000001       -21.024999999999999     
   10.400000000000000        42.400000000000006       -21.024999999999999     
   10.400000000000000        43.200000000000003       -21.519438409999999     
   10.400000000000000        44.000000000000000       -21.519438409999999     
   10.400000000000000        44.800000000000004       -21.519438409999999     
   10.400000000000000        45.600000000000001       -21.519438409999999     
   10.400000000000000        46.400000000000006       -21.519438409999999     
   10.400000000000000        47.200000000000003       -21.519438409999999     
   10.400000000000000        48.000000000000000       -21.519438409999999     
   10.400000000000000        48.800000000000004       -21.519438409999999     
   10.400000000000000        49.600000000000001       -21.519438409999999     
   10.400000000000000        50.400000000000006       -21.519438409999999     
   10.400000000000000        51.200000000000003       -21.519438409999999     
   10.400000000000000        52.000000000000000       -21.519438409999999     
   10.400000000000000        52.800000000000004       -21.519438409999999     
   10.400000000000000        53.600000000000001       -21.519438409999999     
   10.400000000000000        54.400000000000006       -21.519438409999999     
   10.400000000000000        55.200000000000003       -21.519438409999999     
   10.400000000000000        56.000000000000000       -21.519438409999999     
   10.400000000000000        56.800000000000004       -21.519438409999999     
   10.400000000000000        57.600000000000001       -21.519438409999999     
   10.400000000000000        58.400000000000006       -21.519438409999999     
   10.400000000000000        59.200000000000003       -21.519438409999999     
   10.400000000000000        60.000000000000000       -21.024999999999999     
   10.400000000000000        60.800000000000004       -21.024999999999999     
   10.400000000000000        61.600000000000001       -21.024999999999999     
   10.400000000000000        62.400000000000006       -21.024999999999999     
   10.400000000000000        63.200000000000003       -21.024999999999999     
   10.400000000000000        64.000000000000000       -21.024999999999999     
   10.400000000000000        64.799999999999997       -21.024999999999999     
   10.400000000000000        65.600000000000009       -21.024999999999999     
   10.400000000000000        66.400000000000006       -21.024999999999999     
   10.400000000000000        67.200000000000003       -21.024999999999999     
   10.400000000000000        68.000000000000000       -21.024999999999999     
   10.400000000000000        68.799999999999997       -21.024999999999999     
   10.400000000000000        69.600000000000009       -21.024999999999999     
   10.400000000000000        70.400000000000006       -21.024999999999999     
   10.400000000000000        71.200000000000003       -21.024999999999999     
   10.400000000000000        72.000000000000000       -21.519438409999999     
   10.400000000000000        72.799999999999997       -21.519438409999999     
   10.400000000000000        73.600000000000009       -21.519438409999999     
   10.400000000000000        74.400000000000006       -21.519438409999999     
   10.400000000000000        75.200000000000003       -21.519438409999999     
   10.400000000000000        76.000000000000000       -21.519438409999999     
   10.400000000000000        76.800000000000011       -21.519438409999999     
   10.400000000000000        77.600000000000009       -21.519438409999999     
   10.400000000000000        78.400000000000006       -21.519438409999999     
   10.400000000000000        79.200000000000003       -21.519438409999999     
   10.400000000000000        80.000000000000000       -21.519438409999999     
   10.400000000000000        80.800000000000011       -21.519438409999999     
   10.400000000000000        81.600000000000009       -21.519438409999999     
   10.400000000000000        82.400000000000006       -21.519438409999999     
   10.400000000000000        83.200000000000003       -21.519438409999999     
   10.400000000000000        84.000000000000000       -21.519438409999999     
   10.400000000000000        84.800000000000011       -21.519438409999999     
   10.400000000000000        85.600000000000009       -21.519438409999999     
   10.400000000000000        86.400000000000006       -21.024999999999999     
   10.400000000000000        87.200000000000003       -21.024999999999999     
   10.400000000000000        88.000000000000000       -21.024999999999999     
   10.400000000000000        88.800000000000011       -21.024999999999999     
   10.400000000000000        89.600000000000009       -21.024999999999999     
   10.400000000000000        90.400000000000006       -21.024999999999999     
   10.400000000000000        91.200000000000003       -21.024999999999999     
   10.400000000000000        92.000000000000000       -21.024999999999999     
   10.400000000000000        92.800000000000011       -21.024999999999999     
   10.400000000000000        93.600000000000009       -21.024999999999999     
   10.400000000000000        94.400000000000006       -21.024999999999999     
   10.400000000000000        95.200000000000003       -21.024999999999999     
   10.400000000000000        96.000000000000000       -21.024999999999999     
   10.400000000000000        96.800000000000011       -21.024999999999999     
   10.400000000000000        97.600000000000009       -21.024999999999999     
   10.400000000000000        98.400000000000006       -21.024999999999999     
   10.400000000000000        99.200000000000003       -21.024999999999999     
   10.400000000000000        100.00000000000000       -21.024999999999999     
   10.400000000000000        100.80000000000001       -21.024999999999999     
   10.400000000000000        101.60000000000001       -21.024999999999999     
   10.400000000000000        102.40000000000001       -21.024999999999999     

   11.200000000000001       0.80000000000000004       -21.024999999999999     
   11.200000000000001        1.6000000000000001       -21.024999999999999     
   11.200000000000001        2.4000000000000004       -21.024999999999999     
   11.200000000000001        3.2000000000000002       -21.024999999999999     
   11.200000000000001        4.0000000000000000       -21.024999999999999     
   11.200000000000001        4.8000000000000007       -21.024999999999999     
   11.200000000000001        5.6000000000000005       -21.024999999999999     
   11.200000000000001        6.4000000000000004       -21.024999999999999     
   11.200000000000001        7.2000000000000002       -21.024999999999999     
   11.200000000000001        8.0000000000000000       -21.024999999999999     
   11.200000000000001        8.8000000000000007       -21.024999999999999     
   11.200000000000001        9.6000000000000014       -21.024999999999999     
   11.200000000000001        10.400000000000000       -21.024999999999999     
   11.200000000000001        11.200000000000001       -21.024999999999999     
   11.200000000000001        12.000000000000000       -21.024999999999999     
   11.200000000000001        12.800000000000001       -21.024999999999999     
   11.200000000000001        13.600000000000001       -21.024999999999999     
   11.200000000000001        14.400000000000000       -21.024999999999999     
   11.200000000000001        15.200000000000001       -21.024999999999999     
   11.200000000000001        16.000000000000000       -21.024999999999999     
   11.200000000000001        16.800000000000001       -21.024999999999999     
   11.200000000000001        17.600000000000001       -21.024999999999999     
   11.200000000000001        18.400000000000002       -21.024999999999999     
   11.200000000000001        19.200000000000003       -21.024999999999999     
   11.200000000000001        20.000000000000000       -21.024999999999999     
   11.200000000000001        20.800000000000001       -21.024999999999999     
   11.200000000000001        21.600000000000001       -21.024999999999999     
   11.200000000000001        22.400000000000002       -21.024999999999999     
   11.200000000000001        23.200000000000003       -21.024999999999999     
   11.200000000000001        24.000000000000000       -21.024999999999999     
   11.200000000000001        24.800000000000001       -21.024999999999999     
   11.200000000000001        25.600000000000001       -21.024999999999999     
   11.200000000000001        26.400000000000002       -21.024999999999999     
   11.200000000000001        27.200000000000003       -21.024999999999999     
   11.200000000000001        28.000000000000000       -21.024999999999999     
   11.200000000000001        28.800000000000001       -21.024999999999999     
   11.200000000000001        29.600000000000001       -21.024999999999999     
   11.200000000000001        30.400000000000002       -21.024999999999999     
   11.200000000000001        31.200000000000003       -21.024999999999999     
   11.200000000000001        32.000000000000000       -21.024999999999999     
   11.200000000000001        32.800000000000004       -21.024999999999999     
   11.200000000000001        33.600000000000001       -21.024999999999999     
   11.200000000000001        34.399999999999999       -21.024999999999999     
   11.200000000000001        35.200000000000003       -21.024999999999999     
   11.200000000000001        36.000000000000000       -21.024999999999999     
   11.200000000000001        36.800000000000004       -21.024999999999999     
   11.200000000000001        37.600000000000001       -21.024999999999999     
   11.200000000000001        38.400000000000006       -21.024999999999999     
   11.200000000000001        39.200000000000003       -21.024999999999999     
   11.200000000000001        40.000000000000000       -21.024999999999999     
   11.200000000000001        40.800000000000004       -21.024999999999999     
   11.200000000000001        41.600000000000001       -21.024999999999999     
   11.200000000000001        42.400000000000006       -21.024999999999999     
   11.200000000000001        43.200000000000003       -21.519438409999999     
   11.200000000000001        44.000000000000000       -21.519438409999999     
   11.200000000000001        44.800000000000004       -21.519438409999999     
   11.200000000000001        45.600000000000001       -21.519438409999999     
   11.200000000000001        46.400000000000006       -21.519438409999999     
   11.200000000000001        47.200000000000003       -21.519438409999999     
   11.200000000000001        48.000000000000000       -21.519438409999999     
   11.200000000000001        48.800000000000004       -21.519438409999999     
   11.200000000000001        49.600000000000001       -21.519438409999999     
   11.200000000000001        50.400000000000006       -21.519438409999999     
   11.200000000000001        51.200000000000003       -21.519438409999999     
   11.200000000000001        52.000000000000000       -21.519438409999999     
   11.200000000000001        52.800000000000004       -21.519438409999999     
   11.200000000000001        53.600000000000001       -21.519438409999999     
   11.200000000000001        54.400000000000006       -21.519438409999999     
   11.200000000000001        55.200000000000003       -21.519438409999999     
   11.200000000000001        56.000000000000000       -21.519438409999999     
   11.200000000000001        56.800000000000004       -21.519438409999999     
   11.200000000000001        57.600000000000001       -21.519438409999999     
   11.200000000000001        58.400000000000006       -21.519438409999999     
   11.200000000000001        59.200000000000003       -21.519438409999999     
   11.200000000000001        60.000000000000000       -21.024999999999999     
   11.200000000000001        60.800000000000004       -21.024999999999999     
   11.200000000000001        61.600000000000001       -21.024999999999999     
   11.200000000000001        62.400000000000006       -21.024999999999999     
   11.200000000000001        63.200000000000003       -21.024999999999999     
   11.200000000000001        64.000000000000000       -21.024999999999999     
   11.200000000000001        64.799999999999997       -21.024999999999999     
   11.200000000000001        65.600000000000009       -21.024999999999999     
   11.200000000000001        66.400000000000006       -21.024999999999999     
   11.200000000000001        67.200000000000003       -21.024999999999999     
   11.200000000000001        68.000000000000000       -21.024999999999999     
   11.200000000000001        68.799999999999997       -21.024999999999999     
   11.200000000000001        69.600000000000009       -21.024999999999999     
   11.200000000000001        70.400000000000006       -21.024999999999999     
   11.200000000000001        71.200000000000003       -21.024999999999999     
   11.200000000000001        72.000000000000000       -21.519438409999999     
   11.200000000000001        72.799999999999997       -21.519438409999999     
   11.200000000000001        73.600000000000009       -21.519438409999999     
   11.200000000000001        74.400000000000006       -21.519438409999999     
   11.200000000000001        75.200000000000003       -21.519438409999999     
   11.200000000000001        76.000000000000000       -21.519438409999999     
   11.200000000000001        76.800000000000011       -21.519438409999999     
   11.200000000000001        77.600000000000009       -21.519438409999999     
   11.200000000000001        78.400000000000006       -21.519438409999999     
   11.200000000000001        79.200000000000003       -21.519438409999999     
   11.200000000000001        80.000000000000000       -21.519438409999999     
   11.200000000000001        80.800000000000011       -21.519438409999999     
   11.200000000000001        81.600000000000009       -21.519438409999999     
   11.200000000000001        82.400000000000006       -21.519438409999999     
   11.200000000000001        83.200000000000003       -21.519438409999999     
   11.200000000000001        84.000000000000000       -21.519438409999999     
   11.200000000000001        84.800000000000011       -21.519438409999999     
   11.200000000000001        85.600000000000009       -21.519438409999999     
   11.200000000000001        86.400000000000006       -21.024999999999999     
   11.200000000000001        87.200000000000003       -21.024999999999999     
   11.200000000000001        88.000000000000000       -21.024999999999999     
   11.200000000000001        88.800000000000011       -21.024999999999999     
   11.200000000000001        89.600000000000009       -21.024999999999999     
   11.200000000000001        90.400000000000006       -21.024999999999999     
   11.200000000000001        91.200000000000003       -21.024999999999999     
   11.200000000000001        92.000000000000000       -21.024999999999999     
   11.200000000000001        92.800000000000011       -21.024999999999999     
   11.200000000000001        93.600000000000009       -21.024999999999999     
   11.200000000000001        94.400000000000006       -21.024999999999999     
   11.200000000000001        95.200000000000003       -21.024999999999999     
   11.200000000000001        96.000000000000000       -21.024999999999999     
   11.200000000000001        96.800000000000011       -21.024999999999999     
   11.200000000000001        97.600000000000009       -21.024999999999999     
   11.200000000000001        98.400000000000006       -21.024999999999999     
   11.200000000000001        99.200000000000003       -21.024999999999999     
   11.200000000000001        100.00000000000000       -21.024999999999999     
   11.200000000000001        100.80000000000001       -21.024999999999999     
   11.200000000000001        101.60000000000001       -21.024999999999999     
   11.200000000000001        102.40000000000001       -21.024999999999999     

   12.000000000000000       0.80000000000000004       -21.024999999999999     
   12.000000000000000        1.6000000000000001       -21.024999999999999     
   12.000000000000000        2.4000000000000004       -21.024999999999999     
   12.000000000000000        3.2000000000000002       -21.024999999999999     
   12.000000000000000        4.0000000000000000       -21.024999999999999     
   12.000000000000000        4.8000000000000007       -21.024999999999999     
   12.000000000000000        5.6000000000000005       -21.024999999999999     
   12.000000000000000        6.4000000000000004       -21.024999999999999     
   12.000000000000000        7.2000000000000002       -21.024999999999999     
   12.000000000000000        8.0000000000000000       -21.024999999999999     
   12.000000000000000        8.8000000000000007       -21.024999999999999     
   12.000000000000000        9.6000000000000014       -21.024999999999999     
   12.000000000000000        10.400000000000000       -21.024999999999999     
   12.000000000000000        11.200000000000001       -21.024999999999999     
   12.000000000000000        12.000000000000000       -21.024999999999999     
   12.000000000000000        12.800000000000001       -21.024999999999999     
   12.000000000000000        13.600000000000001       -21.024999999999999     
   12.000000000000000        14.400000000000000       -21.024999999999999     
   12.000000000000000        15.200000000000001       -21.024999999999999     
   12.000000000000000        16.000000000000000       -21.024999999999999     
   12.000000000000000        16.800000000000001       -21.024999999999999     
   12.000000000000000        17.600000000000001       -21.024999999999999     
   12.000000000000000        18.400000000000002       -21.024999999999999     
   12.000000000000000        19.200000000000003       -21.024999999999999     
   12.000000000000000        20.000000000000000       -21.024999999999999     
   12.000000000000000        20.800000000000001       -21.024999999999999     
   12.000000000000000        21.600000000000001       -21.024999999999999     
   12.000000000000000        22.400000000000002       -21.024999999999999     
   12.000000000000000        23.200000000000003       -21.024999999999999     
   12.000000000000000        24.000000000000000       -21.024999999999999     
   12.000000000000000        24.800000000000001       -21.024999999999999     
   12.000000000000000        25.600000000000001       -21.024999999999999     
   12.000000000000000        26.400000000000002       -21.024999999999999     
   12.000000000000000        27.200000000000003       -21.024999999999999     
   12.000000000000000        28.000000000000000       -21.024999999999999     
   12.000000000000000        28.800000000000001       -21.024999999999999     
   12.000000000000000        29.600000000000001       -21.024999999999999     
   12.000000000000000        30.400000000000002       -21.024999999999999     
   12.000000000000000        31.200000000000003       -21.024999999999999     
   12.000000000000000        32.000000000000000       -21.024999999999999     
   12.000000000000000        32.800000000000004       -21.024999999999999     
   12.000000000000000        33.600000000000001       -21.024999999999999     
   12.000000000000000        34.399999999999999       -21.024999999999999     
   12.000000000000000        35.200000000000003       -21.024999999999999     
   12.000000000000000        36.000000000000000       -21.024999999999999     
   12.000000000000000        36.800000000000004       -21.024999999999999     
   12.000000000000000        37.600000000000001       -21.024999999999999     
   12.000000000000000        38.400000000000006       -21.024999999999999     
   12.000000000000000        39.200000000000003       -21.024999999999999     
   12.000000000000000        40.000000000000000       -21.024999999999999     
   12.000000000000000        40.800000000000004       -21.024999999999999     
   12.000000000000000        41.600000000000001       -21.024999999999999     
   12.000000000000000        42.400000000000006       -21.024999999999999     
   12.000000000000000        43.200000000000003       -21.519438409999999     
   12.000000000000000        44.000000000000000       -21.519438409999999     
   12.000000000000000        44.800000000000004       -21.519438409999999     
   12.000000000000000        45.600000000000001       -21.519438409999999     
   12.000000000000000        46.400000000000006       -21.519438409999999     
   12.000000000000000        47.200000000000003       -21.519438409999999     
   12.000000000000000        48.000000000000000       -21.519438409999999     
   12.000000000000000        48.800000000000004       -21.519438409999999     
   12.000000000000000        49.600000000000001       -21.519438409999999     
   12.000000000000000        50.400000000000006       -21.519438409999999     
   12.000000000000000        51.200000000000003       -21.519438409999999     
   12.000000000000000        52.000000000000000       -21.519438409999999     
   12.000000000000000        52.800000000000004       -21.519438409999999     
   12.000000000000000        53.600000000000001       -21.519438409999999     
   12.000000000000000        54.400000000000006       -21.519438409999999     
   12.000000000000000        55.200000000000003       -21.519438409999999     
   12.000000000000000        56.000000000000000       -21.519438409999999     
   12.000000000000000        56.800000000000004       -21.519438409999999     
   12.000000000000000        57.600000000000001       -21.519438409999999     
   12.000000000000000        58.400000000000006       -21.519438409999999     
   12.000000000000000        59.200000000000003       -21.519438409999999     
   12.000000000000000        60.000000000000000       -21.024999999999999     
   12.000000000000000        60.800000000000004       -21.024999999999999     
   12.000000000000000        61.600000000000001       -21.024999999999999     
   12.000000000000000        62.400000000000006       -21.024999999999999     
   12.000000000000000        63.200000000000003       -21.024999999999999     
   12.000000000000000        64.000000000000000       -21.024999999999999     
   12.000000000000000        64.799999999999997       -21.024999999999999     
   12.000000000000000        65.600000000000009       -21.024999999999999     
   12.000000000000000        66.400000000000006       -21.024999999999999     
   12.000000000000000        67.200000000000003       -21.024999999999999     
   12.000000000000000        68.000000000000000       -21.024999999999999     
   12.000000000000000        68.799999999999997       -21.024999999999999     
   12.000000000000000        69.600000000000009       -21.024999999999999     
   12.000000000000000        70.400000000000006       -21.024999999999999     
   12.000000000000000        71.200000000000003       -21.024999999999999     
   12.000000000000000        72.000000000000000       -21.519438409999999     
   12.000000000000000        72.799999999999997       -21.519438409999999     
   12.000000000000000        73.600000000000009       -21.519438409999999     
   12.000000000000000        74.400000000000006       -21.519438409999999     
   12.000000000000000        75.200000000000003       -21.519438409999999     
   12.000000000000000        76.000000000000000       -21.519438409999999     
   12.000000000000000        76.800000000000011       -21.519438409999999     
   12.000000000000000        77.600000000000009       -21.519438409999999     
   12.000000000000000        78.400000000000006       -21.519438409999999     
   12.000000000000000        79.200000000000003       -21.519438409999999     
   12.000000000000000        80.000000000000000       -21.519438409999999     
   12.000000000000000        80.800000000000011       -21.519438409999999     
   12.000000000000000        81.600000000000009       -21.519438409999999     
   12.000000000000000        82.400000000000006       -21.519438409999999     
   12.000000000000000        83.200000000000003       -21.519438409999999     
   12.000000000000000        84.000000000000000       -21.519438409999999     
   12.000000000000000        84.800000000000011       -21.519438409999999     
   12.000000000000000        85.600000000000009       -21.519438409999999     
   12.000000000000000        86.400000000000006       -21.024999999999999     
   12.000000000000000        87.200000000000003       -21.024999999999999     
   12.000000000000000        88.000000000000000       -21.024999999999999     
   12.000000000000000        88.800000000000011       -21.024999999999999     
   12.000000000000000        89.600000000000009       -21.024999999999999     
   12.000000000000000        90.400000000000006       -21.024999999999999     
   12.000000000000000        91.200000000000003       -21.024999999999999     
   12.000000000000000        92.000000000000000       -21.024999999999999     
   12.000000000000000        92.800000000000011       -21.024999999999999     
   12.000000000000000        93.600000000000009       -21.024999999999999     
   12.000000000000000        94.400000000000006       -21.024999999999999     
   12.000000000000000        95.200000000000003       -21.024999999999999     
   12.000000000000000        96.000000000000000       -21.024999999999999     
   12.000000000000000        96.800000000000011       -21.024999999999999     
   12.000000000000000        97.600000000000009       -21.024999999999999     
   12.000000000000000        98.400000000000006       -21.024999999999999     
   12.000000000000000        99.200000000000003       -21.024999999999999     
   12.000000000000000        100.00000000000000       -21.024999999999999     
   12.000000000000000        100.80000000000001       -21.024999999999999     
   12.000000000000000        101.60000000000001       -21.024999999999999     
   12.000000000000000        102.40000000000001       -21.024999999999999     

   12.800000000000001       0.80000000000000004       -21.024999999999999     
   12.800000000000001        1.6000000000000001       -21.024999999999999     
   12.800000000000001        2.4000000000000004       -21.024999999999999     
   12.800000000000001        3.2000000000000002       -21.024999999999999     
   12.800000000000001        4.0000000000000000       -21.024999999999999     
   12.800000000000001        4.8000000000000007       -21.024999999999999     
   12.800000000000001        5.6000000000000005       -21.024999999999999     
   12.800000000000001        6.4000000000000004       -21.024999999999999     
   12.800000000000001        7.2000000000000002       -21.024999999999999     
   12.800000000000001        8.0000000000000000       -21.024999999999999     
   12.800000000000001        8.8000000000000007       -21.024999999999999     
   12.800000000000001        9.6000000000000014       -21.024999999999999     
   12.800000000000001        10.400000000000000       -21.024999999999999     
   12.800000000000001        11.200000000000001       -21.024999999999999     
   12.800000000000001        12.000000000000000       -21.024999999999999     
   12.800000000000001        12.800000000000001       -21.024999999999999     
   12.800000000000001        13.600000000000001       -21.024999999999999     
   12.800000000000001        14.400000000000000       -21.024999999999999     
   12.800000000000001        15.200000000000001       -21.024999999999999     
   12.800000000000001        16.000000000000000       -21.024999999999999     
   12.800000000000001        16.800000000000001       -21.024999999999999     
   12.800000000000001        17.600000000000001       -21.024999999999999     
   12.800000000000001        18.400000000000002       -21.024999999999999     
   12.800000000000001        19.200000000000003       -21.024999999999999     
   12.800000000000001        20.000000000000000       -21.024999999999999     
   12.800000000000001        20.800000000000001       -21.024999999999999     
   12.800000000000001        21.600000000000001       -21.024999999999999     
   12.800000000000001        22.400000000000002       -21.024999999999999     
   12.800000000000001        23.200000000000003       -21.024999999999999     
   12.800000000000001        24.000000000000000       -21.024999999999999     
   12.800000000000001        24.800000000000001       -21.024999999999999     
   12.800000000000001        25.600000000000001       -21.024999999999999     
   12.800000000000001        26.400000000000002       -21.024999999999999     
   12.800000000000001        27.200000000000003       -21.024999999999999     
   12.800000000000001        28.000000000000000       -21.024999999999999     
   12.800000000000001        28.800000000000001       -21.024999999999999     
   12.800000000000001        29.600000000000001       -21.024999999999999     
   12.800000000000001        30.400000000000002       -21.024999999999999     
   12.800000000000001        31.200000000000003       -21.024999999999999     
   12.800000000000001        32.000000000000000       -21.024999999999999     
   12.800000000000001        32.800000000000004       -21.024999999999999     
   12.800000000000001        33.600000000000001       -21.024999999999999     
   12.800000000000001        34.399999999999999       -21.024999999999999     
   12.800000000000001        35.200000000000003       -21.024999999999999     
   12.800000000000001        36.000000000000000       -21.024999999999999     
   12.800000000000001        36.800000000000004       -21.024999999999999     
   12.800000000000001        37.600000000000001       -21.024999999999999     
   12.800000000000001        38.400000000000006       -21.024999999999999     
   12.800000000000001        39.200000000000003       -21.024999999999999     
   12.800000000000001        40.000000000000000       -21.024999999999999     
   12.800000000000001        40.800000000000004       -21.024999999999999     
   12.800000000000001        41.600000000000001       -21.024999999999999     
   12.800000000000001        42.400000000000006       -21.024999999999999     
   12.800000000000001        43.200000000000003       -21.519438409999999     
   12.800000000000001        44.000000000000000       -21.519438409999999     
   12.800000000000001        44.800000000000004       -21.519438409999999     
   12.800000000000001        45.600000000000001       -21.519438409999999     
   12.800000000000001        46.400000000000006       -21.519438409999999     
   12.800000000000001        47.200000000000003       -21.519438409999999     
   12.800000000000001        48.000000000000000       -21.519438409999999     
   12.800000000000001        48.800000000000004       -21.519438409999999     
   12.800000000000001        49.600000000000001       -21.519438409999999     
   12.800000000000001        50.400000000000006       -21.519438409999999     
   12.800000000000001        51.200000000000003       -21.519438409999999     
   12.800000000000001        52.000000000000000       -21.519438409999999     
   12.800000000000001        52.800000000000004       -21.519438409999999     
   12.800000000000001        53.600000000000001       -21.519438409999999     
   12.800000000000001        54.400000000000006       -21.519438409999999     
   12.800000000000001        55.200000000000003       -21.519438409999999     
   12.800000000000001        56.000000000000000       -21.519438409999999     
   12.800000000000001        56.800000000000004       -21.519438409999999     
   12.800000000000001        57.600000000000001       -21.519438409999999     
   12.800000000000001        58.400000000000006       -21.519438409999999     
   12.800000000000001        59.200000000000003       -21.519438409999999     
   12.800000000000001        60.000000000000000       -21.024999999999999     
   12.800000000000001        60.800000000000004       -21.024999999999999     
   12.800000000000001        61.600000000000001       -21.024999999999999     
   12.800000000000001        62.400000000000006       -21.024999999999999     
   12.800000000000001        63.200000000000003       -21.024999999999999     
   12.800000000000001        64.000000000000000       -21.024999999999999     
   12.800000000000001        64.799999999999997       -21.024999999999999     
   12.800000000000001        65.600000000000009       -21.024999999999999     
   12.800000000000001        66.400000000000006       -21.024999999999999     
   12.800000000000001        67.200000000000003       -21.024999999999999     
   12.800000000000001        68.000000000000000       -21.024999999999999     
   12.800000000000001        68.799999999999997       -21.024999999999999     
   12.800000000000001        69.600000000000009       -21.024999999999999     
   12.800000000000001        70.400000000000006       -21.024999999999999     
   12.800000000000001        71.200000000000003       -21.024999999999999     
   12.800000000000001        72.000000000000000       -21.519438409999999     
   12.800000000000001        72.799999999999997       -21.519438409999999     
   12.800000000000001        73.600000000000009       -21.519438409999999     
   12.800000000000001        74.400000000000006       -21.519438409999999     
   12.800000000000001        75.200000000000003       -21.519438409999999     
   12.800000000000001        76.000000000000000       -21.519438409999999     
   12.800000000000001        76.800000000000011       -21.519438409999999     
   12.800000000000001        77.600000000000009       -21.519438409999999     
   12.800000000000001        78.400000000000006       -21.519438409999999     
   12.800000000000001        79.200000000000003       -21.519438409999999     
   12.800000000000001        80.000000000000000       -21.519438409999999     
   12.800000000000001        80.800000000000011       -21.519438409999999     
   12.800000000000001        81.600000000000009       -21.519438409999999     
   12.800000000000001        82.400000000000006       -21.519438409999999     
   12.800000000000001        83.200000000000003       -21.519438409999999     
   12.800000000000001        84.000000000000000       -21.519438409999999     
   12.800000000000001        84.800000000000011       -21.519438409999999     
   12.800000000000001        85.600000000000009       -21.519438409999999     
   12.800000000000001        86.400000000000006       -21.024999999999999     
   12.800000000000001        87.200000000000003       -21.024999999999999     
   12.800000000000001        88.000000000000000       -21.024999999999999     
   12.800000000000001        88.800000000000011       -21.024999999999999     
   12.800000000000001        89.600000000000009       -21.024999999999999     
   12.800000000000001        90.400000000000006       -21.024999999999999     
   12.800000000000001        91.200000000000003       -21.024999999999999     
   12.800000000000001        92.000000000000000       -21.519438409999999     
   12.800000000000001        92.800000000000011       -21.519438409999999     
   12.800000000000001        93.600000000000009       -21.519438409999999     
   12.800000000000001        94.400000000000006       -21.519438409999999     
   12.800000000000001        95.200000000000003       -21.519438409999999     
   12.800000000000001        96.000000000000000       -21.519438409999999     
   12.800000000000001        96.800000000000011       -21.519438409999999     
   12.800000000000001        97.600000000000009       -21.519438409999999     
   12.800000000000001        98.400000000000006       -21.519438409999999     
   12.800000000000001        99.200000000000003       -21.519438409999999     
   12.800000000000001        100.00000000000000       -21.519438409999999     
   12.800000000000001        100.80000000000001       -21.024999999999999     
   12.800000000000001        101.60000000000001       -21.024999999999999     
   12.800000000000001        102.40000000000001       -21.024999999999999     

   13.600000000000001       0.80000000000000004       -21.024999999999999     
   13.600000000000001        1.6000000000000001       -21.024999999999999     
   13.600000000000001        2.4000000000000004       -21.024999999999999     
   13.600000000000001        3.2000000000000002       -21.024999999999999     
   13.600000000000001        4.0000000000000000       -21.024999999999999     
   13.600000000000001        4.8000000000000007       -21.024999999999999     
   13.600000000000001        5.6000000000000005       -21.024999999999999     
   13.600000000000001        6.4000000000000004       -21.024999999999999     
   13.600000000000001        7.2000000000000002       -21.024999999999999     
   13.600000000000001        8.0000000000000000       -21.024999999999999     
   13.600000000000001        8.8000000000000007       -21.024999999999999     
   13.600000000000001        9.6000000000000014       -21.024999999999999     
   13.600000000000001        10.400000000000000       -21.024999999999999     
   13.600000000000001        11.200000000000001       -21.024999999999999     
   13.600000000000001        12.000000000000000       -21.024999999999999     
   13.600000000000001        12.800000000000001       -21.024999999999999     
   13.600000000000001        13.600000000000001       -21.024999999999999     
   13.600000000000001        14.400000000000000       -21.024999999999999     
   13.600000000000001        15.200000000000001       -21.024999999999999     
   13.600000000000001        16.000000000000000       -21.024999999999999     
   13.600000000000001        16.800000000000001       -21.024999999999999     
   13.600000000000001        17.600000000000001       -21.024999999999999     
   13.600000000000001        18.400000000000002       -21.024999999999999     
   13.600000000000001        19.200000000000003       -21.024999999999999     
   13.600000000000001        20.000000000000000       -21.024999999999999     
   13.600000000000001        20.800000000000001       -21.024999999999999     
   13.600000000000001        21.600000000000001       -21.024999999999999     
   13.600000000000001        22.400000000000002       -21.024999999999999     
   13.600000000000001        23.200000000000003       -21.024999999999999     
   13.600000000000001        24.000000000000000       -21.024999999999999     
   13.600000000000001        24.800000000000001       -21.024999999999999     
   13.600000000000001        25.600000000000001       -21.024999999999999     
   13.600000000000001        26.400000000000002       -21.024999999999999     
   13.600000000000001        27.200000000000003       -21.024999999999999     
   13.600000000000001        28.000000000000000       -21.024999999999999     
   13.600000000000001        28.800000000000001       -21.024999999999999     
   13.600000000000001        29.600000000000001       -21.024999999999999     
   13.600000000000001        30.400000000000002       -21.024999999999999     
   13.600000000000001        31.200000000000003       -21.024999999999999     
   13.600000000000001        32.000000000000000       -21.519438409999999     
   13.600000000000001        32.800000000000004       -21.519438409999999     
   13.600000000000001        33.600000000000001       -21.519438409999999     
   13.600000000000001        34.399999999999999       -21.024999999999999     
   13.600000000000001        35.200000000000003       -21.024999999999999     
   13.600000000000001        36.000000000000000       -21.024999999999999     
   13.600000000000001        36.800000000000004       -21.024999999999999     
   13.600000000000001        37.600000000000001       -21.024999999999999     
   13.600000000000001        38.400000000000006       -21.024999999999999     
   13.600000000000001        39.200000000000003       -21.024999999999999     
   13.600000000000001        40.000000000000000       -21.024999999999999     
   13.600000000000001        40.800000000000004       -21.024999999999999     
   13.600000000000001        41.600000000000001       -21.024999999999999     
   13.600000000000001        42.400000000000006       -21.024999999999999     
   13.600000000000001        43.200000000000003       -21.519438409999999     
   13.600000000000001        44.000000000000000       -21.519438409999999     
   13.600000000000001        44.800000000000004       -21.519438409999999     
   13.600000000000001        45.600000000000001       -21.519438409999999     
   13.600000000000001        46.400000000000006       -21.519438409999999     
   13.600000000000001        47.200000000000003       -21.519438409999999     
   13.600000000000001        48.000000000000000       -21.519438409999999     
   13.600000000000001        48.800000000000004       -21.519438409999999     
   13.600000000000001        49.600000000000001       -21.519438409999999     
   13.600000000000001        50.400000000000006       -21.519438409999999     
   13.600000000000001        51.200000000000003       -21.519438409999999     
   13.600000000000001        52.000000000000000       -21.519438409999999     
   13.600000000000001        52.800000000000004       -21.519438409999999     
   13.600000000000001        53.600000000000001       -21.519438409999999     
   13.600000000000001        54.400000000000006       -21.519438409999999     
   13.600000000000001        55.200000000000003       -21.519438409999999     
   13.600000000000001        56.000000000000000       -21.519438409999999     
   13.600000000000001        56.800000000000004       -21.519438409999999     
   13.600000000000001        57.600000000000001       -21.519438409999999     
   13.600000000000001        58.400000000000006       -21.519438409999999     
   13.600000000000001        59.200000000000003       -21.519438409999999     
   13.600000000000001        60.000000000000000       -21.024999999999999     
   13.600000000000001        60.800000000000004       -21.024999999999999     
   13.600000000000001        61.600000000000001       -21.024999999999999     
   13.600000000000001        62.400000000000006       -21.024999999999999     
   13.600000000000001        63.200000000000003       -21.024999999999999     
   13.600000000000001        64.000000000000000       -21.024999999999999     
   13.600000000000001        64.799999999999997       -21.024999999999999     
   13.600000000000001        65.600000000000009       -21.024999999999999     
   13.600000000000001        66.400000000000006       -21.024999999999999     
   13.600000000000001        67.200000000000003       -21.024999999999999     
   13.600000000000001        68.000000000000000       -21.024999999999999     
   13.600000000000001        68.799999999999997       -21.024999999999999     
   13.600000000000001        69.600000000000009       -21.024999999999999     
   13.600000000000001        70.400000000000006       -21.024999999999999     
   13.600000000000001        71.200000000000003       -21.024999999999999     
   13.600000000000001        72.000000000000000       -21.519438409999999     
   13.600000000000001        72.799999999999997       -21.519438409999999     
   13.600000000000001        73.600000000000009       -21.519438409999999     
   13.600000000000001        74.400000000000006       -21.519438409999999     
   13.600000000000001        75.200000000000003       -21.519438409999999     
   13.600000000000001        76.000000000000000       -21.519438409999999     
   13.600000000000001        76.800000000000011       -21.519438409999999     
   13.600000000000001        77.600000000000009       -21.519438409999999     
   13.600000000000001        78.400000000000006       -21.519438409999999     
   13.600000000000001        79.200000000000003       -21.519438409999999     
   13.600000000000001        80.000000000000000       -21.519438409999999     
   13.600000000000001        80.800000000000011       -21.519438409999999     
   13.600000000000001        81.600000000000009       -21.519438409999999     
   13.600000000000001        82.400000000000006       -21.519438409999999     
   13.600000000000001        83.200000000000003       -21.519438409999999     
   13.600000000000001        84.000000000000000       -21.519438409999999     
   13.600000000000001        84.800000000000011       -21.519438409999999     
   13.600000000000001        85.600000000000009       -21.519438409999999     
   13.600000000000001        86.400000000000006       -21.024999999999999     
   13.600000000000001        87.200000000000003       -21.024999999999999     
   13.600000000000001        88.000000000000000       -21.024999999999999     
   13.600000000000001        88.800000000000011       -21.024999999999999     
   13.600000000000001        89.600000000000009       -21.024999999999999     
   13.600000000000001        90.400000000000006       -21.024999999999999     
   13.600000000000001        91.200000000000003       -21.519438409999999     
   13.600000000000001        92.000000000000000       -21.519438409999999     
   13.600000000000001        92.800000000000011       -21.519438409999999     
   13.600000000000001        93.600000000000009       -21.519438409999999     
   13.600000000000001        94.400000000000006       -21.519438409999999     
   13.600000000000001        95.200000000000003       -21.519438409999999     
   13.600000000000001        96.000000000000000       -21.519438409999999     
   13.600000000000001        96.800000000000011       -21.519438409999999     
   13.600000000000001        97.600000000000009       -21.519438409999999     
   13.600000000000001        98.400000000000006       -21.519438409999999     
   13.600000000000001        99.200000000000003       -21.519438409999999     
   13.600000000000001        100.00000000000000       -21.519438409999999     
   13.600000000000001        100.80000000000001       -21.024999999999999     
   13.600000000000001        101.60000000000001       -21.024999999999999     
   13.600000000000001        102.40000000000001       -21.024999999999999     

   14.400000000000000       0.80000000000000004       -21.024999999999999     
   14.400000000000000        1.6000000000000001       -21.024999999999999     
   14.400000000000000        2.4000000000000004       -21.024999999999999     
   14.400000000000000        3.2000000000000002       -21.024999999999999     
   14.400000000000000        4.0000000000000000       -21.024999999999999     
   14.400000000000000        4.8000000000000007       -21.024999999999999     
   14.400000000000000        5.6000000000000005       -21.024999999999999     
   14.400000000000000        6.4000000000000004       -21.024999999999999     
   14.400000000000000        7.2000000000000002       -21.024999999999999     
   14.400000000000000        8.0000000000000000       -21.024999999999999     
   14.400000000000000        8.8000000000000007       -21.024999999999999     
   14.400000000000000        9.6000000000000014       -21.024999999999999     
   14.400000000000000        10.400000000000000       -21.024999999999999     
   14.400000000000000        11.200000000000001       -21.024999999999999     
   14.400000000000000        12.000000000000000       -21.024999999999999     
   14.400000000000000        12.800000000000001       -21.024999999999999     
   14.400000000000000        13.600000000000001       -21.024999999999999     
   14.400000000000000        14.400000000000000       -21.024999999999999     
   14.400000000000000        15.200000000000001       -21.024999999999999     
   14.400000000000000        16.000000000000000       -21.024999999999999     
   14.400000000000000        16.800000000000001       -21.024999999999999     
   14.400000000000000        17.600000000000001       -21.024999999999999     
   14.400000000000000        18.400000000000002       -21.024999999999999     
   14.400000000000000        19.200000000000003       -21.024999999999999     
   14.400000000000000        20.000000000000000       -21.024999999999999     
   14.400000000000000        20.800000000000001       -21.024999999999999     
   14.400000000000000        21.600000000000001       -21.024999999999999     
   14.400000000000000        22.400000000000002       -21.024999999999999     
   14.400000000000000        23.200000000000003       -21.024999999999999     
   14.400000000000000        24.000000000000000       -21.024999999999999     
   14.400000000000000        24.800000000000001       -21.024999999999999     
   14.400000000000000        25.600000000000001       -21.024999999999999     
   14.400000000000000        26.400000000000002       -21.024999999999999     
   14.400000000000000        27.200000000000003       -21.024999999999999     
   14.400000000000000        28.000000000000000       -21.024999999999999     
   14.400000000000000        28.800000000000001       -21.024999999999999     
   14.400000000000000        29.600000000000001       -21.024999999999999     
   14.400000000000000        30.400000000000002       -21.024999999999999     
   14.400000000000000        31.200000000000003       -21.519438409999999     
   14.400000000000000        32.000000000000000       -21.519438409999999     
   14.400000000000000        32.800000000000004       -21.519438409999999     
   14.400000000000000        33.600000000000001       -21.519438409999999     
   14.400000000000000        34.399999999999999       -21.519438409999999     
   14.400000000000000        35.200000000000003       -21.024999999999999     
   14.400000000000000        36.000000000000000       -21.024999999999999     
   14.400000000000000        36.800000000000004       -21.024999999999999     
   14.400000000000000        37.600000000000001       -21.024999999999999     
   14.400000000000000        38.400000000000006       -21.024999999999999     
   14.400000000000000        39.200000000000003       -21.024999999999999     
   14.400000000000000        40.000000000000000       -21.024999999999999     
   14.400000000000000        40.800000000000004       -21.024999999999999     
   14.400000000000000        41.600000000000001       -21.024999999999999     
   14.400000000000000        42.400000000000006       -21.024999999999999     
   14.400000000000000        43.200000000000003       -21.519438409999999     
   14.400000000000000        44.000000000000000       -21.519438409999999     
   14.400000000000000        44.800000000000004       -21.519438409999999     
   14.400000000000000        45.600000000000001       -21.519438409999999     
   14.400000000000000        46.400000000000006       -21.519438409999999     
   14.400000000000000        47.200000000000003       -21.519438409999999     
   14.400000000000000        48.000000000000000       -21.519438409999999     
   14.400000000000000        48.800000000000004       -21.519438409999999     
   14.400000000000000        49.600000000000001       -21.519438409999999     
   14.400000000000000        50.400000000000006       -21.519438409999999     
   14.400000000000000        51.200000000000003       -21.519438409999999     
   14.400000000000000        52.000000000000000       -21.519438409999999     
   14.400000000000000        52.800000000000004       -21.519438409999999     
   14.400000000000000        53.600000000000001       -21.519438409999999     
   14.400000000000000        54.400000000000006       -21.519438409999999     
   14.400000000000000        55.200000000000003       -21.519438409999999     
   14.400000000000000        56.000000000000000       -21.519438409999999     
   14.400000000000000        56.800000000000004       -21.519438409999999     
   14.400000000000000        57.600000000000001       -21.519438409999999     
   14.400000000000000        58.400000000000006       -21.519438409999999     
   14.400000000000000        59.200000000000003       -21.519438409999999     
   14.400000000000000        60.000000000000000       -21.024999999999999     
   14.400000000000000        60.800000000000004       -21.024999999999999     
   14.400000000000000        61.600000000000001       -21.024999999999999     
   14.400000000000000        62.400000000000006       -21.024999999999999     
   14.400000000000000        63.200000000000003       -21.024999999999999     
   14.400000000000000        64.000000000000000       -21.024999999999999     
   14.400000000000000        64.799999999999997       -21.024999999999999     
   14.400000000000000        65.600000000000009       -21.024999999999999     
   14.400000000000000        66.400000000000006       -21.024999999999999     
   14.400000000000000        67.200000000000003       -21.024999999999999     
   14.400000000000000        68.000000000000000       -21.024999999999999     
   14.400000000000000        68.799999999999997       -21.024999999999999     
   14.400000000000000        69.600000000000009       -21.024999999999999     
   14.400000000000000        70.400000000000006       -21.024999999999999     
   14.400000000000000        71.200000000000003       -21.024999999999999     
   14.400000000000000        72.000000000000000       -21.519438409999999     
   14.400000000000000        72.799999999999997       -21.519438409999999     
   14.400000000000000        73.600000000000009       -21.519438409999999     
   14.400000000000000        74.400000000000006       -21.519438409999999     
   14.400000000000000        75.200000000000003       -21.519438409999999     
   14.400000000000000        76.000000000000000       -21.519438409999999     
   14.400000000000000        76.800000000000011       -21.519438409999999     
   14.400000000000000        77.600000000000009       -21.519438409999999     
   14.400000000000000        78.400000000000006       -21.519438409999999     
   14.400000000000000        79.200000000000003       -21.519438409999999     
   14.400000000000000        80.000000000000000       -21.519438409999999     
   14.400000000000000        80.800000000000011       -21.519438409999999     
   14.400000000000000        81.600000000000009       -21.519438409999999     
   14.400000000000000        82.400000000000006       -21.519438409999999     
   14.400000000000000        83.200000000000003       -21.519438409999999     
   14.400000000000000        84.000000000000000       -21.519438409999999     
   14.400000000000000        84.800000000000011       -21.519438409999999     
   14.400000000000000        85.600000000000009       -21.519438409999999     
   14.400000000000000        86.400000000000006       -21.024999999999999     
   14.400000000000000        87.200000000000003       -21.024999999999999     
   14.400000000000000        88.000000000000000       -21.024999999999999     
   14.400000000000000        88.800000000000011       -21.024999999999999     
   14.400000000000000        89.600000000000009       -21.024999999999999     
   14.400000000000000        90.400000000000006       -21.519438409999999     
   14.400000000000000        91.200000000000003       -21.519438409999999     
   14.400000000000000        92.000000000000000       -21.519438409999999     
   14.400000000000000        92.800000000000011       -21.519438409999999     
   14.400000000000000        93.600000000000009       -21.519438409999999     
   14.400000000000000        94.400000000000006       -21.519438409999999     
   14.400000000000000        95.200000000000003       -21.519438409999999     
   14.400000000000000        96.000000000000000       -21.519438409999999     
   14.400000000000000        96.800000000000011       -21.519438409999999     
   14.400000000000000        97.600000000000009       -21.519438409999999     
   14.400000000000000        98.400000000000006       -21.519438409999999     
   14.400000000000000        99.200000000000003       -21.519438409999999     
   14.400000000000000        100.00000000000000       -21.519438409999999     
   14.400000000000000        100.80000000000001       -21.024999999999999     
   14.400000000000000        101.60000000000001       -21.024999999999999     
   14.400000000000000        102.40000000000001       -21.024999999999999     

   15.200000000000001       0.80000000000000004       -21.024999999999999     
   15.200000000000001        1.6000000000000001       -21.024999999999999     
   15.200000000000001        2.4000000000000004       -21.024999999999999     
   15.200000000000001        3.2000000000000002       -21.024999999999999     
   15.200000000000001        4.0000000000000000       -21.024999999999999     
   15.200000000000001        4.8000000000000007       -21.024999999999999     
   15.200000000000001        5.6000000000000005       -21.024999999999999     
   15.200000000000001        6.4000000000000004       -21.024999999999999     
   15.200000000000001        7.2000000000000002       -21.024999999999999     
   15.200000000000001        8.0000000000000000       -21.024999999999999     
   15.200000000000001        8.8000000000000007       -21.024999999999999     
   15.200000000000001        9.6000000000000014       -21.024999999999999     
   15.200000000000001        10.400000000000000       -21.024999999999999     
   15.200000000000001        11.200000000000001       -21.024999999999999     
   15.200000000000001        12.000000000000000       -21.024999999999999     
   15.200000000000001        12.800000000000001       -21.024999999999999     
   15.200000000000001        13.600000000000001       -21.024999999999999     
   15.200000000000001        14.400000000000000       -21.024999999999999     
   15.200000000000001        15.200000000000001       -21.024999999999999     
   15.200000000000001        16.000000000000000       -21.024999999999999     
   15.200000000000001        16.800000000000001       -21.024999999999999     
   15.200000000000001        17.600000000000001       -21.024999999999999     
   15.200000000000001        18.400000000000002       -21.024999999999999     
   15.200000000000001        19.200000000000003       -21.024999999999999     
   15.200000000000001        20.000000000000000       -21.024999999999999     
   15.200000000000001        20.800000000000001       -21.024999999999999     
   15.200000000000001        21.600000000000001       -21.024999999999999     
   15.200000000000001        22.400000000000002       -21.024999999999999     
   15.200000000000001        23.200000000000003       -21.024999999999999     
   15.200000000000001        24.000000000000000       -21.024999999999999     
   15.200000000000001        24.800000000000001       -21.024999999999999     
   15.200000000000001        25.600000000000001       -21.024999999999999     
   15.200000000000001        26.400000000000002       -21.024999999999999     
   15.200000000000001        27.200000000000003       -21.024999999999999     
   15.200000000000001        28.000000000000000       -21.024999999999999     
   15.200000000000001        28.800000000000001       -21.024999999999999     
   15.200000000000001        29.600000000000001       -21.024999999999999     
   15.200000000000001        30.400000000000002       -21.519438409999999     
   15.200000000000001        31.200000000000003       -21.519438409999999     
   15.200000000000001        32.000000000000000       -21.519438409999999     
   15.200000000000001        32.800000000000004       -21.519438409999999     
   15.200000000000001        33.600000000000001       -21.519438409999999     
   15.200000000000001        34.399999999999999       -21.519438409999999     
   15.200000000000001        35.200000000000003       -21.024999999999999     
   15.200000000000001        36.000000000000000       -21.024999999999999     
   15.200000000000001        36.800000000000004       -21.024999999999999     
   15.200000000000001        37.600000000000001       -21.024999999999999     
   15.200000000000001        38.400000000000006       -21.024999999999999     
   15.200000000000001        39.200000000000003       -21.024999999999999     
   15.200000000000001        40.000000000000000       -21.024999999999999     
   15.200000000000001        40.800000000000004       -21.024999999999999     
   15.200000000000001        41.600000000000001       -21.024999999999999     
   15.200000000000001        42.400000000000006       -21.024999999999999     
   15.200000000000001        43.200000000000003       -21.519438409999999     
   15.200000000000001        44.000000000000000       -21.519438409999999     
   15.200000000000001        44.800000000000004       -21.519438409999999     
   15.200000000000001        45.600000000000001       -21.519438409999999     
   15.200000000000001        46.400000000000006       -21.519438409999999     
   15.200000000000001        47.200000000000003       -21.519438409999999     
   15.200000000000001        48.000000000000000       -21.519438409999999     
   15.200000000000001        48.800000000000004       -21.519438409999999     
   15.200000000000001        49.600000000000001       -21.519438409999999     
   15.200000000000001        50.400000000000006       -21.519438409999999     
   15.200000000000001        51.200000000000003       -21.519438409999999     
   15.200000000000001        52.000000000000000       -21.519438409999999     
   15.200000000000001        52.800000000000004       -21.519438409999999     
   15.200000000000001        53.600000000000001       -21.519438409999999     
   15.200000000000001        54.400000000000006       -21.519438409999999     
   15.200000000000001        55.200000000000003       -21.519438409999999     
   15.200000000000001        56.000000000000000       -21.519438409999999     
   15.200000000000001        56.800000000000004       -21.519438409999999     
   15.200000000000001        57.600000000000001       -21.519438409999999     
   15.200000000000001        58.400000000000006       -21.519438409999999     
   15.200000000000001        59.200000000000003       -21.519438409999999     
   15.200000000000001        60.000000000000000       -21.024999999999999     
   15.200000000000001        60.800000000000004       -21.024999999999999     
   15.200000000000001        61.600000000000001       -21.024999999999999     
   15.200000000000001        62.400000000000006       -21.024999999999999     
   15.200000000000001        63.200000000000003       -21.024999999999999     
   15.200000000000001        64.000000000000000       -21.024999999999999     
   15.200000000000001        64.799999999999997       -21.024999999999999     
   15.200000000000001        65.600000000000009       -21.024999999999999     
   15.200000000000001        66.400000000000006       -21.024999999999999     
   15.200000000000001        67.200000000000003       -21.024999999999999     
   15.200000000000001        68.000000000000000       -21.024999999999999     
   15.200000000000001        68.799999999999997       -21.024999999999999     
   15.200000000000001        69.600000000000009       -21.024999999999999     
   15.200000000000001        70.400000000000006       -21.024999999999999     
   15.200000000000001        71.200000000000003       -21.024999999999999     
   15.200000000000001        72.000000000000000       -21.519438409999999     
   15.200000000000001        72.799999999999997       -21.519438409999999     
   15.200000000000001        73.600000000000009       -21.519438409999999     
   15.200000000000001        74.400000000000006       -21.519438409999999     
   15.200000000000001        75.200000000000003       -21.519438409999999     
   15.200000000000001        76.000000000000000       -21.519438409999999     
   15.200000000000001        76.800000000000011       -21.519438409999999     
   15.200000000000001        77.600000000000009       -21.519438409999999     
   15.200000000000001        78.400000000000006       -21.519438409999999     
   15.200000000000001        79.200000000000003       -21.519438409999999     
   15.200000000000001        80.000000000000000       -21.519438409999999     
   15.200000000000001        80.800000000000011       -21.519438409999999     
   15.200000000000001        81.600000000000009       -21.519438409999999     
   15.200000000000001        82.400000000000006       -21.519438409999999     
   15.200000000000001        83.200000000000003       -21.519438409999999     
   15.200000000000001        84.000000000000000       -21.519438409999999     
   15.200000000000001        84.800000000000011       -21.519438409999999     
   15.200000000000001        85.600000000000009       -21.519438409999999     
   15.200000000000001        86.400000000000006       -21.024999999999999     
   15.200000000000001        87.200000000000003       -21.024999999999999     
   15.200000000000001        88.000000000000000       -21.024999999999999     
   15.200000000000001        88.800000000000011       -21.024999999999999     
   15.200000000000001        89.600000000000009       -21.519438409999999     
   15.200000000000001        90.400000000000006       -21.519438409999999     
   15.200000000000001        91.200000000000003       -21.519438409999999     
   15.200000000000001        92.000000000000000       -21.519438409999999     
   15.200000000000001        92.800000000000011       -21.519438409999999     
   15.200000000000001        93.600000000000009       -21.519438409999999     
   15.200000000000001        94.400000000000006       -21.519438409999999     
   15.200000000000001        95.200000000000003       -21.519438409999999     
   15.200000000000001        96.000000000000000       -21.519438409999999     
   15.200000000000001        96.800000000000011       -21.519438409999999     
   15.200000000000001        97.600000000000009       -21.519438409999999     
   15.200000000000001        98.400000000000006       -21.519438409999999     
   15.200000000000001        99.200000000000003       -21.519438409999999     
   15.200000000000001        100.00000000000000       -21.519438409999999     
   15.200000000000001        100.80000000000001       -21.024999999999999     
   15.200000000000001        101.60000000000001       -21.024999999999999     
   15.200000000000001        102.40000000000001       -21.024999999999999     

   16.000000000000000       0.80000000000000004       -21.024999999999999     
   16.000000000000000        1.6000000000000001       -21.024999999999999     
   16.000000000000000        2.4000000000000004       -21.024999999999999     
   16.000000000000000        3.2000000000000002       -21.024999999999999     
   16.000000000000000        4.0000000000000000       -21.024999999999999     
   16.000000000000000        4.8000000000000007       -21.024999999999999     
   16.000000000000000        5.6000000000000005       -21.024999999999999     
   16.000000000000000        6.4000000000000004       -21.024999999999999     
   16.000000000000000        7.2000000000000002       -21.024999999999999     
   16.000000000000000        8.0000000000000000       -21.024999999999999     
   16.000000000000000        8.8000000000000007       -21.024999999999999     
   16.000000000000000        9.6000000000000014       -21.024999999999999     
   16.000000000000000        10.400000000000000       -21.024999999999999     
   16.000000000000000        11.200000000000001       -21.024999999999999     
   16.000000000000000        12.000000000000000       -21.024999999999999     
   16.000000000000000        12.800000000000001       -21.024999999999999     
   16.000000000000000        13.600000000000001       -21.024999999999999     
   16.000000000000000        14.400000000000000       -21.024999999999999     
   16.000000000000000        15.200000000000001       -21.024999999999999     
   16.000000000000000        16.000000000000000       -21.024999999999999     
   16.000000000000000        16.800000000000001       -21.024999999999999     
   16.000000000000000        17.600000000000001       -21.024999999999999     
   16.000000000000000        18.400000000000002       -21.024999999999999     
   16.000000000000000        19.200000000000003       -21.024999999999999     
   16.000000000000000        20.000000000000000       -21.024999999999999     
   16.000000000000000        20.800000000000001       -21.024999999999999     
   16.000000000000000        21.600000000000001       -21.024999999999999     
   16.000000000000000        22.400000000000002       -21.024999999999999     
   16.000000000000000        23.200000000000003       -21.024999999999999     
   16.000000000000000        24.000000000000000       -21.024999999999999     
   16.000000000000000        24.800000000000001       -21.024999999999999     
   16.000000000000000        25.600000000000001       -21.024999999999999     
   16.000000000000000        26.400000000000002       -21.024999999999999     
   16.000000000000000        27.200000000000003       -21.024999999999999     
   16.000000000000000        28.000000000000000       -21.024999999999999     
   16.000000000000000        28.800000000000001       -21.024999999999999     
   16.000000000000000        29.600000000000001       -21.024999999999999     
   16.000000000000000        30.400000000000002       -21.519438409999999     
   16.000000000000000        31.200000000000003       -21.519438409999999     
   16.000000000000000        32.000000000000000       -21.519438409999999     
   16.000000000000000        32.800000000000004       -21.519438409999999     
   16.000000000000000        33.600000000000001       -21.519438409999999     
   16.000000000000000        34.399999999999999       -21.519438409999999     
   16.000000000000000        35.200000000000003       -21.024999999999999     
   16.000000000000000        36.000000000000000       -21.024999999999999     
   16.000000000000000        36.800000000000004       -21.024999999999999     
   16.000000000000000        37.600000000000001       -21.024999999999999     
   16.000000000000000        38.400000000000006       -21.024999999999999     
   16.000000000000000        39.200000000000003       -21.024999999999999     
   16.000000000000000        40.000000000000000       -21.024999999999999     
   16.000000000000000        40.800000000000004       -21.024999999999999     
   16.000000000000000        41.600000000000001       -21.024999999999999     
   16.000000000000000        42.400000000000006       -21.024999999999999     
   16.000000000000000        43.200000000000003       -21.519438409999999     
   16.000000000000000        44.000000000000000       -21.519438409999999     
   16.000000000000000        44.800000000000004       -21.519438409999999     
   16.000000000000000        45.600000000000001       -21.519438409999999     
   16.000000000000000        46.400000000000006       -21.519438409999999     
   16.000000000000000        47.200000000000003       -21.519438409999999     
   16.000000000000000        48.000000000000000       -21.519438409999999     
   16.000000000000000        48.800000000000004       -21.519438409999999     
   16.000000000000000        49.600000000000001       -21.519438409999999     
   16.000000000000000        50.400000000000006       -21.519438409999999     
   16.000000000000000        51.200000000000003       -21.519438409999999     
   16.000000000000000        52.000000000000000       -21.519438409999999     
   16.000000000000000        52.800000000000004       -21.519438409999999     
   16.000000000000000        53.600000000000001       -21.519438409999999     
   16.000000000000000        54.400000000000006       -21.519438409999999     
   16.000000000000000        55.200000000000003       -21.519438409999999     
   16.000000000000000        56.000000000000000       -21.519438409999999     
   16.000000000000000        56.800000000000004       -21.519438409999999     
   16.000000000000000        57.600000000000001       -21.519438409999999     
   16.000000000000000        58.400000000000006       -21.519438409999999     
   16.000000000000000        59.200000000000003       -21.519438409999999     
   16.000000000000000        60.000000000000000       -21.024999999999999     
   16.000000000000000        60.800000000000004       -21.024999999999999     
   16.000000000000000        61.600000000000001       -21.024999999999999     
   16.000000000000000        62.400000000000006       -21.024999999999999     
   16.000000000000000        63.200000000000003       -21.024999999999999     
   16.000000000000000        64.000000000000000       -21.024999999999999     
   16.000000000000000        64.799999999999997       -21.024999999999999     
   16.000000000000000        65.600000000000009       -21.024999999999999     
   16.000000000000000        66.400000000000006       -21.024999999999999     
   16.000000000000000        67.200000000000003       -21.024999999999999     
   16.000000000000000        68.000000000000000       -21.024999999999999     
   16.000000000000000        68.799999999999997       -21.024999999999999     
   16.000000000000000        69.600000000000009       -21.024999999999999     
   16.000000000000000        70.400000000000006       -21.024999999999999     
   16.000000000000000        71.200000000000003       -21.024999999999999     
   16.000000000000000        72.000000000000000       -21.519438409999999     
   16.000000000000000        72.799999999999997       -21.519438409999999     
   16.000000000000000        73.600000000000009       -21.519438409999999     
   16.000000000000000        74.400000000000006       -21.519438409999999     
   16.000000000000000        75.200000000000003       -21.519438409999999     
   16.000000000000000        76.000000000000000       -21.519438409999999     
   16.000000000000000        76.800000000000011       -21.519438409999999     
   16.000000000000000        77.600000000000009       -21.519438409999999     
   16.000000000000000        78.400000000000006       -21.519438409999999     
   16.000000000000000        79.200000000000003       -21.519438409999999     
   16.000000000000000        80.000000000000000       -21.519438409999999     
   16.000000000000000        80.800000000000011       -21.519438409999999     
   16.000000000000000        81.600000000000009       -21.519438409999999     
   16.000000000000000        82.400000000000006       -21.519438409999999     
   16.000000000000000        83.200000000000003       -21.519438409999999     
   16.000000000000000        84.000000000000000       -21.519438409999999     
   16.000000000000000        84.800000000000011       -21.519438409999999     
   16.000000000000000        85.600000000000009       -21.024999999999999     
   16.000000000000000        86.400000000000006       -21.024999999999999     
   16.000000000000000        87.200000000000003       -21.024999999999999     
   16.000000000000000        88.000000000000000       -21.024999999999999     
   16.000000000000000        88.800000000000011       -21.519438409999999     
   16.000000000000000        89.600000000000009       -21.519438409999999     
   16.000000000000000        90.400000000000006       -21.519438409999999     
   16.000000000000000        91.200000000000003       -21.519438409999999     
   16.000000000000000        92.000000000000000       -21.519438409999999     
   16.000000000000000        92.800000000000011       -21.519438409999999     
   16.000000000000000        93.600000000000009       -21.519438409999999     
   16.000000000000000        94.400000000000006       -21.519438409999999     
   16.000000000000000        95.200000000000003       -21.519438409999999     
   16.000000000000000        96.000000000000000       -21.519438409999999     
   16.000000000000000        96.800000000000011       -21.519438409999999     
   16.000000000000000        97.600000000000009       -21.519438409999999     
   16.000000000000000        98.400000000000006       -21.519438409999999     
   16.000000000000000        99.200000000000003       -21.519438409999999     
   16.000000000000000        100.00000000000000       -21.519438409999999     
   16.000000000000000        100.80000000000001       -21.024999999999999     
   16.000000000000000        101.60000000000001       -21.024999999999999     
   16.000000000000000        102.40000000000001       -21.024999999999999     

   16.800000000000001       0.80000000000000004       -21.024999999999999     
   16.800000000000001        1.6000000000000001       -21.024999999999999     
   16.800000000000001        2.4000000000000004       -21.024999999999999     
   16.800000000000001        3.2000000000000002       -21.024999999999999     
   16.800000000000001        4.0000000000000000       -21.024999999999999     
   16.800000000000001        4.8000000000000007       -21.024999999999999     
   16.800000000000001        5.6000000000000005       -21.024999999999999     
   16.800000000000001        6.4000000000000004       -21.024999999999999     
   16.800000000000001        7.2000000000000002       -21.024999999999999     
   16.800000000000001        8.0000000000000000       -21.024999999999999     
   16.800000000000001        8.8000000000000007       -21.024999999999999     
   16.800000000000001        9.6000000000000014       -21.024999999999999     
   16.800000000000001        10.400000000000000       -21.024999999999999     
   16.800000000000001        11.200000000000001       -21.024999999999999     
   16.800000000000001        12.000000000000000       -21.024999999999999     
   16.800000000000001        12.800000000000001       -21.024999999999999     
   16.800000000000001        13.600000000000001       -21.024999999999999     
   16.800000000000001        14.400000000000000       -21.024999999999999     
   16.800000000000001        15.200000000000001       -21.024999999999999     
   16.800000000000001        16.000000000000000       -21.024999999999999     
   16.800000000000001        16.800000000000001       -21.024999999999999     
   16.800000000000001        17.600000000000001       -21.024999999999999     
   16.800000000000001        18.400000000000002       -21.024999999999999     
   16.800000000000001        19.200000000000003       -21.024999999999999     
   16.800000000000001        20.000000000000000       -21.024999999999999     
   16.800000000000001        20.800000000000001       -21.024999999999999     
   16.800000000000001        21.600000000000001       -21.024999999999999     
   16.800000000000001        22.400000000000002       -21.024999999999999     
   16.800000000000001        23.200000000000003       -21.024999999999999     
   16.800000000000001        24.000000000000000       -21.024999999999999     
   16.800000000000001        24.800000000000001       -21.024999999999999     
   16.800000000000001        25.600000000000001       -21.024999999999999     
   16.800000000000001        26.400000000000002       -21.024999999999999     
   16.800000000000001        27.200000000000003       -21.024999999999999     
   16.800000000000001        28.000000000000000       -21.024999999999999     
   16.800000000000001        28.800000000000001       -21.024999999999999     
   16.800000000000001        29.600000000000001       -21.024999999999999     
   16.800000000000001        30.400000000000002       -21.024999999999999     
   16.800000000000001        31.200000000000003       -21.519438409999999     
   16.800000000000001        32.000000000000000       -21.519438409999999     
   16.800000000000001        32.800000000000004       -21.519438409999999     
   16.800000000000001        33.600000000000001       -21.519438409999999     
   16.800000000000001        34.399999999999999       -21.024999999999999     
   16.800000000000001        35.200000000000003       -21.024999999999999     
   16.800000000000001        36.000000000000000       -21.024999999999999     
   16.800000000000001        36.800000000000004       -21.024999999999999     
   16.800000000000001        37.600000000000001       -21.024999999999999     
   16.800000000000001        38.400000000000006       -21.024999999999999     
   16.800000000000001        39.200000000000003       -21.024999999999999     
   16.800000000000001        40.000000000000000       -21.024999999999999     
   16.800000000000001        40.800000000000004       -21.024999999999999     
   16.800000000000001        41.600000000000001       -21.024999999999999     
   16.800000000000001        42.400000000000006       -21.024999999999999     
   16.800000000000001        43.200000000000003       -21.024999999999999     
   16.800000000000001        44.000000000000000       -21.519438409999999     
   16.800000000000001        44.800000000000004       -21.519438409999999     
   16.800000000000001        45.600000000000001       -21.519438409999999     
   16.800000000000001        46.400000000000006       -21.519438409999999     
   16.800000000000001        47.200000000000003       -21.519438409999999     
   16.800000000000001        48.000000000000000       -21.519438409999999     
   16.800000000000001        48.800000000000004       -21.519438409999999     
   16.800000000000001        49.600000000000001       -21.519438409999999     
   16.800000000000001        50.400000000000006       -21.519438409999999     
   16.800000000000001        51.200000000000003       -21.519438409999999     
   16.800000000000001        52.000000000000000       -21.519438409999999     
   16.800000000000001        52.800000000000004       -21.519438409999999     
   16.800000000000001        53.600000000000001       -21.519438409999999     
   16.800000000000001        54.400000000000006       -21.519438409999999     
   16.800000000000001        55.200000000000003       -21.519438409999999     
   16.800000000000001        56.000000000000000       -21.519438409999999     
   16.800000000000001        56.800000000000004       -21.519438409999999     
   16.800000000000001        57.600000000000001       -21.519438409999999     
   16.800000000000001        58.400000000000006       -21.519438409999999     
   16.800000000000001        59.200000000000003       -21.519438409999999     
   16.800000000000001        60.000000000000000       -21.024999999999999     
   16.800000000000001        60.800000000000004       -21.024999999999999     
   16.800000000000001        61.600000000000001       -21.024999999999999     
   16.800000000000001        62.400000000000006       -21.024999999999999     
   16.800000000000001        63.200000000000003       -21.024999999999999     
   16.800000000000001        64.000000000000000       -21.024999999999999     
   16.800000000000001        64.799999999999997       -21.024999999999999     
   16.800000000000001        65.600000000000009       -21.024999999999999     
   16.800000000000001        66.400000000000006       -21.024999999999999     
   16.800000000000001        67.200000000000003       -21.024999999999999     
   16.800000000000001        68.000000000000000       -21.024999999999999     
   16.800000000000001        68.799999999999997       -21.024999999999999     
   16.800000000000001        69.600000000000009       -21.024999999999999     
   16.800000000000001        70.400000000000006       -21.024999999999999     
   16.800000000000001        71.200000000000003       -21.024999999999999     
   16.800000000000001        72.000000000000000       -21.519438409999999     
   16.800000000000001        72.799999999999997       -21.519438409999999     
   16.800000000000001        73.600000000000009       -21.519438409999999     
   16.800000000000001        74.400000000000006       -21.519438409999999     
   16.800000000000001        75.200000000000003       -21.519438409999999     
   16.800000000000001        76.000000000000000       -21.519438409999999     
   16.800000000000001        76.800000000000011       -21.519438409999999     
   16.800000000000001        77.600000000000009       -21.519438409999999     
   16.800000000000001        78.400000000000006       -21.519438409999999     
   16.800000000000001        79.200000000000003       -21.519438409999999     
   16.800000000000001        80.000000000000000       -21.519438409999999     
   16.800000000000001        80.800000000000011       -21.519438409999999     
   16.800000000000001        81.600000000000009       -21.519438409999999     
   16.800000000000001        82.400000000000006       -21.519438409999999     
   16.800000000000001        83.200000000000003       -21.519438409999999     
   16.800000000000001        84.000000000000000       -21.519438409999999     
   16.800000000000001        84.800000000000011       -21.024999999999999     
   16.800000000000001        85.600000000000009       -21.024999999999999     
   16.800000000000001        86.400000000000006       -21.024999999999999     
   16.800000000000001        87.200000000000003       -21.024999999999999     
   16.800000000000001        88.000000000000000       -21.519438409999999     
   16.800000000000001        88.800000000000011       -21.519438409999999     
   16.800000000000001        89.600000000000009       -21.519438409999999     
   16.800000000000001        90.400000000000006       -21.519438409999999     
   16.800000000000001        91.200000000000003       -21.519438409999999     
   16.800000000000001        92.000000000000000       -21.519438409999999     
   16.800000000000001        92.800000000000011       -21.519438409999999     
   16.800000000000001        93.600000000000009       -21.519438409999999     
   16.800000000000001        94.400000000000006       -21.519438409999999     
   16.800000000000001        95.200000000000003       -21.519438409999999     
   16.800000000000001        96.000000000000000       -21.519438409999999     
   16.800000000000001        96.800000000000011       -21.519438409999999     
   16.800000000000001        97.600000000000009       -21.519438409999999     
   16.800000000000001        98.400000000000006       -21.519438409999999     
   16.800000000000001        99.200000000000003       -21.519438409999999     
   16.800000000000001        100.00000000000000       -21.519438409999999     
   16.800000000000001        100.80000000000001       -21.024999999999999     
   16.800000000000001        101.60000000000001       -21.024999999999999     
   16.800000000000001        102.40000000000001       -21.024999999999999     

   17.600000000000001       0.80000000000000004       -21.024999999999999     
   17.600000000000001        1.6000000000000001       -21.024999999999999     
   17.600000000000001        2.4000000000000004       -21.024999999999999     
   17.600000000000001        3.2000000000000002       -21.024999999999999     
   17.600000000000001        4.0000000000000000       -21.024999999999999     
   17.600000000000001        4.8000000000000007       -21.024999999999999     
   17.600000000000001        5.6000000000000005       -21.024999999999999     
   17.600000000000001        6.4000000000000004       -21.024999999999999     
   17.600000000000001        7.2000000000000002       -21.024999999999999     
   17.600000000000001        8.0000000000000000       -21.024999999999999     
   17.600000000000001        8.8000000000000007       -21.024999999999999     
   17.600000000000001        9.6000000000000014       -21.024999999999999     
   17.600000000000001        10.400000000000000       -21.024999999999999     
   17.600000000000001        11.200000000000001       -21.024999999999999     
   17.600000000000001        12.000000000000000       -21.024999999999999     
   17.600000000000001        12.800000000000001       -21.024999999999999     
   17.600000000000001        13.600000000000001       -21.024999999999999     
   17.600000000000001        14.400000000000000       -21.024999999999999     
   17.600000000000001        15.200000000000001       -21.024999999999999     
   17.600000000000001        16.000000000000000       -21.024999999999999     
   17.600000000000001        16.800000000000001       -21.024999999999999     
   17.600000000000001        17.600000000000001       -21.024999999999999     
   17.600000000000001        18.400000000000002       -21.024999999999999     
   17.600000000000001        19.200000000000003       -21.024999999999999     
   17.600000000000001        20.000000000000000       -21.024999999999999     
   17.600000000000001        20.800000000000001       -21.024999999999999     
   17.600000000000001        21.600000000000001       -21.024999999999999     
   17.600000000000001        22.400000000000002       -21.024999999999999     
   17.600000000000001        23.200000000000003       -21.024999999999999     
   17.600000000000001        24.000000000000000       -21.024999999999999     
   17.600000000000001        24.800000000000001       -21.024999999999999     
   17.600000000000001        25.600000000000001       -21.024999999999999     
   17.600000000000001        26.400000000000002       -21.024999999999999     
   17.600000000000001        27.200000000000003       -21.024999999999999     
   17.600000000000001        28.000000000000000       -21.024999999999999     
   17.600000000000001        28.800000000000001       -21.024999999999999     
   17.600000000000001        29.600000000000001       -21.024999999999999     
   17.600000000000001        30.400000000000002       -21.024999999999999     
   17.600000000000001        31.200000000000003       -21.024999999999999     
   17.600000000000001        32.000000000000000       -21.024999999999999     
   17.600000000000001        32.800000000000004       -21.024999999999999     
   17.600000000000001        33.600000000000001       -21.024999999999999     
   17.600000000000001        34.399999999999999       -21.024999999999999     
   17.600000000000001        35.200000000000003       -21.024999999999999     
   17.600000000000001        36.000000000000000       -21.024999999999999     
   17.600000000000001        36.800000000000004       -21.024999999999999     
   17.600000000000001        37.600000000000001       -21.024999999999999     
   17.600000000000001        38.400000000000006       -21.024999999999999     
   17.600000000000001        39.200000000000003       -21.024999999999999     
   17.600000000000001        40.000000000000000       -21.024999999999999     
   17.600000000000001        40.800000000000004       -21.024999999999999     
   17.600000000000001        41.600000000000001       -21.024999999999999     
   17.600000000000001        42.400000000000006       -21.024999999999999     
   17.600000000000001        43.200000000000003       -21.024999999999999     
   17.600000000000001        44.000000000000000       -21.024999999999999     
   17.600000000000001        44.800000000000004       -21.519438409999999     
   17.600000000000001        45.600000000000001       -21.519438409999999     
   17.600000000000001        46.400000000000006       -21.519438409999999     
   17.600000000000001        47.200000000000003       -21.519438409999999     
   17.600000000000001        48.000000000000000       -21.519438409999999     
   17.600000000000001        48.800000000000004       -21.519438409999999     
   17.600000000000001        49.600000000000001       -21.519438409999999     
   17.600000000000001        50.400000000000006       -21.519438409999999     
   17.600000000000001        51.200000000000003       -21.519438409999999     
   17.600000000000001        52.000000000000000       -21.519438409999999     
   17.600000000000001        52.800000000000004       -21.519438409999999     
   17.600000000000001        53.600000000000001       -21.519438409999999     
   17.600000000000001        54.400000000000006       -21.519438409999999     
   17.600000000000001        55.200000000000003       -21.519438409999999     
   17.600000000000001        56.000000000000000       -21.519438409999999     
   17.600000000000001        56.800000000000004       -21.519438409999999     
   17.600000000000001        57.600000000000001       -21.519438409999999     
   17.600000000000001        58.400000000000006       -21.519438409999999     
   17.600000000000001        59.200000000000003       -21.519438409999999     
   17.600000000000001        60.000000000000000       -21.024999999999999     
   17.600000000000001        60.800000000000004       -21.024999999999999     
   17.600000000000001        61.600000000000001       -21.024999999999999     
   17.600000000000001        62.400000000000006       -21.024999999999999     
   17.600000000000001        63.200000000000003       -21.024999999999999     
   17.600000000000001        64.000000000000000       -21.024999999999999     
   17.600000000000001        64.799999999999997       -21.024999999999999     
   17.600000000000001        65.600000000000009       -21.024999999999999     
   17.600000000000001        66.400000000000006       -21.024999999999999     
   17.600000000000001        67.200000000000003       -21.024999999999999     
   17.600000000000001        68.000000000000000       -21.024999999999999     
   17.600000000000001        68.799999999999997       -21.024999999999999     
   17.600000000000001        69.600000000000009       -21.024999999999999     
   17.600000000000001        70.400000000000006       -21.024999999999999     
   17.600000000000001        71.200000000000003       -21.024999999999999     
   17.600000000000001        72.000000000000000       -21.519438409999999     
   17.600000000000001        72.799999999999997       -21.519438409999999     
   17.600000000000001        73.600000000000009       -21.519438409999999     
   17.600000000000001        74.400000000000006       -21.519438409999999     
   17.600000000000001        75.200000000000003       -21.519438409999999     
   17.600000000000001        76.000000000000000       -21.519438409999999     
   17.600000000000001        76.800000000000011       -21.519438409999999     
   17.600000000000001        77.600000000000009       -21.519438409999999     
   17.600000000000001        78.400000000000006       -21.519438409999999     
   17.600000000000001        79.200000000000003       -21.519438409999999     
   17.600000000000001        80.000000000000000       -21.519438409999999     
   17.600000000000001        80.800000000000011       -21.519438409999999     
   17.600000000000001        81.600000000000009       -21.519438409999999     
   17.600000000000001        82.400000000000006       -21.519438409999999     
   17.600000000000001        83.200000000000003       -21.024999999999999     
   17.600000000000001        84.000000000000000       -21.024999999999999     
   17.600000000000001        84.800000000000011       -21.024999999999999     
   17.600000000000001        85.600000000000009       -21.024999999999999     
   17.600000000000001        86.400000000000006       -21.024999999999999     
   17.600000000000001        87.200000000000003       -21.519438409999999     
   17.600000000000001        88.000000000000000       -21.519438409999999     
   17.600000000000001        88.800000000000011       -21.519438409999999     
   17.600000000000001        89.600000000000009       -21.519438409999999     
   17.600000000000001        90.400000000000006       -21.519438409999999     
   17.600000000000001        91.200000000000003       -21.519438409999999     
   17.600000000000001        92.000000000000000       -21.519438409999999     
   17.600000000000001        92.800000000000011       -21.519438409999999     
   17.600000000000001        93.600000000000009       -21.519438409999999     
   17.600000000000001        94.400000000000006       -21.519438409999999     
   17.600000000000001        95.200000000000003       -21.519438409999999     
   17.600000000000001        96.000000000000000       -21.519438409999999     
   17.600000000000001        96.800000000000011       -21.519438409999999     
   17.600000000000001        97.600000000000009       -21.519438409999999     
   17.600000000000001        98.400000000000006       -21.519438409999999     
   17.600000000000001        99.200000000000003       -21.519438409999999     
   17.600000000000001        100.00000000000000       -21.519438409999999     
   17.600000000000001        100.80000000000001       -21.024999999999999     
   17.600000000000001        101.60000000000001       -21.024999999999999     
   17.600000000000001        102.40000000000001       -21.024999999999999     

   18.400000000000002       0.80000000000000004       -21.024999999999999     
   18.400000000000002        1.6000000000000001       -21.024999999999999     
   18.400000000000002        2.4000000000000004       -21.024999999999999     
   18.400000000000002        3.2000000000000002       -21.024999999999999     
   18.400000000000002        4.0000000000000000       -21.024999999999999     
   18.400000000000002        4.8000000000000007       -21.024999999999999     
   18.400000000000002        5.6000000000000005       -21.024999999999999     
   18.400000000000002        6.4000000000000004       -21.024999999999999     
   18.400000000000002        7.2000000000000002       -21.024999999999999     
   18.400000000000002        8.0000000000000000       -21.024999999999999     
   18.400000000000002        8.8000000000000007       -21.024999999999999     
   18.400000000000002        9.6000000000000014       -21.024999999999999     
   18.400000000000002        10.400000000000000       -21.024999999999999     
   18.400000000000002        11.200000000000001       -21.024999999999999     
   18.400000000000002        12.000000000000000       -21.024999999999999     
   18.400000000000002        12.800000000000001       -21.024999999999999     
   18.400000000000002        13.600000000000001       -21.024999999999999     
   18.400000000000002        14.400000000000000       -21.024999999999999     
   18.400000000000002        15.200000000000001       -21.024999999999999     
   18.400000000000002        16.000000000000000       -21.024999999999999     
   18.400000000000002        16.800000000000001       -21.024999999999999     
   18.400000000000002        17.600000000000001       -21.024999999999999     
   18.400000000000002        18.400000000000002       -21.024999999999999     
   18.400000000000002        19.200000000000003       -21.024999999999999     
   18.400000000000002        20.000000000000000       -21.024999999999999     
   18.400000000000002        20.800000000000001       -21.024999999999999     
   18.400000000000002        21.600000000000001       -21.024999999999999     
   18.400000000000002        22.400000000000002       -21.024999999999999     
   18.400000000000002        23.200000000000003       -21.024999999999999     
   18.400000000000002        24.000000000000000       -21.024999999999999     
   18.400000000000002        24.800000000000001       -21.024999999999999     
   18.400000000000002        25.600000000000001       -21.024999999999999     
   18.400000000000002        26.400000000000002       -21.024999999999999     
   18.400000000000002        27.200000000000003       -21.024999999999999     
   18.400000000000002        28.000000000000000       -21.024999999999999     
   18.400000000000002        28.800000000000001       -21.024999999999999     
   18.400000000000002        29.600000000000001       -21.024999999999999     
   18.400000000000002        30.400000000000002       -21.024999999999999     
   18.400000000000002        31.200000000000003       -21.024999999999999     
   18.400000000000002        32.000000000000000       -21.024999999999999     
   18.400000000000002        32.800000000000004       -21.024999999999999     
   18.400000000000002        33.600000000000001       -21.024999999999999     
   18.400000000000002        34.399999999999999       -21.024999999999999     
   18.400000000000002        35.200000000000003       -21.024999999999999     
   18.400000000000002        36.000000000000000       -21.024999999999999     
   18.400000000000002        36.800000000000004       -21.024999999999999     
   18.400000000000002        37.600000000000001       -21.024999999999999     
   18.400000000000002        38.400000000000006       -21.024999999999999     
   18.400000000000002        39.200000000000003       -21.024999999999999     
   18.400000000000002        40.000000000000000       -21.024999999999999     
   18.400000000000002        40.800000000000004       -21.024999999999999     
   18.400000000000002        41.600000000000001       -21.024999999999999     
   18.400000000000002        42.400000000000006       -21.024999999999999     
   18.400000000000002        43.200000000000003       -21.024999999999999     
   18.400000000000002        44.000000000000000       -21.024999999999999     
   18.400000000000002        44.800000000000004       -21.024999999999999     
   18.400000000000002        45.600000000000001       -21.519438409999999     
   18.400000000000002        46.400000000000006       -21.519438409999999     
   18.400000000000002        47.200000000000003       -21.519438409999999     
   18.400000000000002        48.000000000000000       -21.519438409999999     
   18.400000000000002        48.800000000000004       -21.519438409999999     
   18.400000000000002        49.600000000000001       -21.519438409999999     
   18.400000000000002        50.400000000000006       -21.519438409999999     
   18.400000000000002        51.200000000000003       -21.519438409999999     
   18.400000000000002        52.000000000000000       -21.519438409999999     
   18.400000000000002        52.800000000000004       -21.519438409999999     
   18.400000000000002        53.600000000000001       -21.519438409999999     
   18.400000000000002        54.400000000000006       -21.519438409999999     
   18.400000000000002        55.200000000000003       -21.519438409999999     
   18.400000000000002        56.000000000000000       -21.519438409999999     
   18.400000000000002        56.800000000000004       -21.519438409999999     
   18.400000000000002        57.600000000000001       -21.519438409999999     
   18.400000000000002        58.400000000000006       -21.519438409999999     
   18.400000000000002        59.200000000000003       -21.519438409999999     
   18.400000000000002        60.000000000000000       -21.024999999999999     
   18.400000000000002        60.800000000000004       -21.024999999999999     
   18.400000000000002        61.600000000000001       -21.024999999999999     
   18.400000000000002        62.400000000000006       -21.024999999999999     
   18.400000000000002        63.200000000000003       -21.024999999999999     
   18.400000000000002        64.000000000000000       -21.024999999999999     
   18.400000000000002        64.799999999999997       -21.024999999999999     
   18.400000000000002        65.600000000000009       -21.024999999999999     
   18.400000000000002        66.400000000000006       -21.024999999999999     
   18.400000000000002        67.200000000000003       -21.024999999999999     
   18.400000000000002        68.000000000000000       -21.024999999999999     
   18.400000000000002        68.799999999999997       -21.024999999999999     
   18.400000000000002        69.600000000000009       -21.024999999999999     
   18.400000000000002        70.400000000000006       -21.024999999999999     
   18.400000000000002        71.200000000000003       -21.024999999999999     
   18.400000000000002        72.000000000000000       -21.519438409999999     
   18.400000000000002        72.799999999999997       -21.519438409999999     
   18.400000000000002        73.600000000000009       -21.519438409999999     
   18.400000000000002        74.400000000000006       -21.519438409999999     
   18.400000000000002        75.200000000000003       -21.519438409999999     
   18.400000000000002        76.000000000000000       -21.519438409999999     
   18.400000000000002        76.800000000000011       -21.519438409999999     
   18.400000000000002        77.600000000000009       -21.519438409999999     
   18.400000000000002        78.400000000000006       -21.519438409999999     
   18.400000000000002        79.200000000000003       -21.519438409999999     
   18.400000000000002        80.000000000000000       -21.519438409999999     
   18.400000000000002        80.800000000000011       -21.519438409999999     
   18.400000000000002        81.600000000000009       -21.519438409999999     
   18.400000000000002        82.400000000000006       -21.024999999999999     
   18.400000000000002        83.200000000000003       -21.024999999999999     
   18.400000000000002        84.000000000000000       -21.024999999999999     
   18.400000000000002        84.800000000000011       -21.024999999999999     
   18.400000000000002        85.600000000000009       -21.024999999999999     
   18.400000000000002        86.400000000000006       -21.519438409999999     
   18.400000000000002        87.200000000000003       -21.519438409999999     
   18.400000000000002        88.000000000000000       -21.519438409999999     
   18.400000000000002        88.800000000000011       -21.519438409999999     
   18.400000000000002        89.600000000000009       -21.519438409999999     
   18.400000000000002        90.400000000000006       -21.519438409999999     
   18.400000000000002        91.200000000000003       -21.519438409999999     
   18.400000000000002        92.000000000000000       -21.519438409999999     
   18.400000000000002        92.800000000000011       -21.519438409999999     
   18.400000000000002        93.600000000000009       -21.519438409999999     
   18.400000000000002        94.400000000000006       -21.519438409999999     
   18.400000000000002        95.200000000000003       -21.519438409999999     
   18.400000000000002        96.000000000000000       -21.519438409999999     
   18.400000000000002        96.800000000000011       -21.519438409999999     
   18.400000000000002        97.600000000000009       -21.519438409999999     
   18.400000000000002        98.400000000000006       -21.519438409999999     
   18.400000000000002        99.200000000000003       -21.519438409999999     
   18.400000000000002        100.00000000000000       -21.519438409999999     
   18.400000000000002        100.80000000000001       -21.024999999999999     
   18.400000000000002        101.60000000000001       -21.024999999999999     
   18.400000000000002        102.40000000000001       -21.024999999999999     

   19.200000000000003       0.80000000000000004       -21.024999999999999     
   19.200000000000003        1.6000000000000001       -21.024999999999999     
   19.200000000000003        2.4000000000000004       -21.024999999999999     
   19.200000000000003        3.2000000000000002       -21.024999999999999     
   19.200000000000003        4.0000000000000000       -21.024999999999999     
   19.200000000000003        4.8000000000000007       -21.024999999999999     
   19.200000000000003        5.6000000000000005       -21.024999999999999     
   19.200000000000003        6.4000000000000004       -21.024999999999999     
   19.200000000000003        7.2000000000000002       -21.024999999999999     
   19.200000000000003        8.0000000000000000       -21.024999999999999     
   19.200000000000003        8.8000000000000007       -21.024999999999999     
   19.200000000000003        9.6000000000000014       -21.024999999999999     
   19.200000000000003        10.400000000000000       -21.024999999999999     
   19.200000000000003        11.200000000000001       -21.024999999999999     
   19.200000000000003        12.000000000000000       -21.024999999999999     
   19.200000000000003        12.800000000000001       -21.024999999999999     
   19.200000000000003        13.600000000000001       -21.024999999999999     
   19.200000000000003        14.400000000000000       -21.024999999999999     
   19.200000000000003        15.200000000000001       -21.024999999999999     
   19.200000000000003        16.000000000000000       -21.024999999999999     
   19.200000000000003        16.800000000000001       -21.024999999999999     
   19.200000000000003        17.600000000000001       -21.024999999999999     
   19.200000000000003        18.400000000000002       -21.024999999999999     
   19.200000000000003        19.200000000000003       -21.024999999999999     
   19.200000000000003        20.000000000000000       -21.024999999999999     
   19.200000000000003        20.800000000000001       -21.024999999999999     
   19.200000000000003        21.600000000000001       -21.024999999999999     
   19.200000000000003        22.400000000000002       -21.024999999999999     
   19.200000000000003        23.200000000000003       -21.024999999999999     
   19.200000000000003        24.000000000000000       -21.024999999999999     
   19.200000000000003        24.800000000000001       -21.024999999999999     
   19.200000000000003        25.600000000000001       -21.024999999999999     
   19.200000000000003        26.400000000000002       -21.024999999999999     
   19.200000000000003        27.200000000000003       -21.024999999999999     
   19.200000000000003        28.000000000000000       -21.024999999999999     
   19.200000000000003        28.800000000000001       -21.024999999999999     
   19.200000000000003        29.600000000000001       -21.024999999999999     
   19.200000000000003        30.400000000000002       -21.024999999999999     
   19.200000000000003        31.200000000000003       -21.024999999999999     
   19.200000000000003        32.000000000000000       -21.024999999999999     
   19.200000000000003        32.800000000000004       -21.024999999999999     
   19.200000000000003        33.600000000000001       -21.024999999999999     
   19.200000000000003        34.399999999999999       -21.024999999999999     
   19.200000000000003        35.200000000000003       -21.024999999999999     
   19.200000000000003        36.000000000000000       -21.024999999999999     
   19.200000000000003        36.800000000000004       -21.024999999999999     
   19.200000000000003        37.600000000000001       -21.024999999999999     
   19.200000000000003        38.400000000000006       -21.024999999999999     
   19.200000000000003        39.200000000000003       -21.024999999999999     
   19.200000000000003        40.000000000000000       -21.024999999999999     
   19.200000000000003        40.800000000000004       -21.024999999999999     
   19.200000000000003        41.600000000000001       -21.024999999999999     
   19.200000000000003        42.400000000000006       -21.024999999999999     
   19.200000000000003        43.200000000000003       -21.024999999999999     
   19.200000000000003        44.000000000000000       -21.024999999999999     
   19.200000000000003        44.800000000000004       -21.024999999999999     
   19.200000000000003        45.600000000000001       -21.024999999999999     
   19.200000000000003        46.400000000000006       -21.024999999999999     
   19.200000000000003        47.200000000000003       -21.024999999999999     
   19.200000000000003        48.000000000000000       -21.024999999999999     
   19.200000000000003        48.800000000000004       -21.024999999999999     
   19.200000000000003        49.600000000000001       -21.024999999999999     
   19.200000000000003        50.400000000000006       -21.024999999999999     
   19.200000000000003        51.200000000000003       -21.024999999999999     
   19.200000000000003        52.000000000000000       -21.024999999999999     
   19.200000000000003        52.800000000000004       -21.024999999999999     
   19.200000000000003        53.600000000000001       -21.024999999999999     
   19.200000000000003        54.400000000000006       -21.024999999999999     
   19.200000000000003        55.200000000000003       -21.024999999999999     
   19.200000000000003        56.000000000000000       -21.024999999999999     
   19.200000000000003        56.800000000000004       -21.024999999999999     
   19.200000000000003        57.600000000000001       -21.024999999999999     
   19.200000000000003        58.400000000000006       -21.024999999999999     
   19.200000000000003        59.200000000000003       -21.024999999999999     
   19.200000000000003        60.000000000000000       -21.024999999999999     
   19.200000000000003        60.800000000000004       -21.024999999999999     
   19.200000000000003        61.600000000000001       -21.024999999999999     
   19.200000000000003        62.400000000000006       -21.024999999999999     
   19.200000000000003        63.200000000000003       -21.024999999999999     
   19.200000000000003        64.000000000000000       -21.024999999999999     
   19.200000000000003        64.799999999999997       -21.024999999999999     
   19.200000000000003        65.600000000000009       -21.024999999999999     
   19.200000000000003        66.400000000000006       -21.024999999999999     
   19.200000000000003        67.200000000000003       -21.024999999999999     
   19.200000000000003        68.000000000000000       -21.024999999999999     
   19.200000000000003        68.799999999999997       -21.024999999999999     
   19.200000000000003        69.600000000000009       -21.024999999999999     
   19.200000000000003        70.400000000000006       -21.024999999999999     
   19.200000000000003        71.200000000000003       -21.024999999999999     
   19.200000000000003        72.000000000000000       -21.519438409999999     
   19.200000000000003        72.799999999999997       -21.519438409999999     
   19.200000000000003        73.600000000000009       -21.519438409999999     
   19.200000000000003        74.400000000000006       -21.519438409999999     
   19.200000000000003        75.200000000000003       -21.519438409999999     
   19.200000000000003        76.000000000000000       -21.519438409999999     
   19.200000000000003        76.800000000000011       -21.519438409999999     
   19.200000000000003        77.600000000000009       -21.519438409999999     
   19.200000000000003        78.400000000000006       -21.519438409999999     
   19.200000000000003        79.200000000000003       -21.519438409999999     
   19.200000000000003        80.000000000000000       -21.024999999999999     
   19.200000000000003        80.800000000000011       -21.024999999999999     
   19.200000000000003        81.600000000000009       -21.024999999999999     
   19.200000000000003        82.400000000000006       -21.024999999999999     
   19.200000000000003        83.200000000000003       -21.024999999999999     
   19.200000000000003        84.000000000000000       -21.024999999999999     
   19.200000000000003        84.800000000000011       -21.024999999999999     
   19.200000000000003        85.600000000000009       -21.024999999999999     
   19.200000000000003        86.400000000000006       -21.519438409999999     
   19.200000000000003        87.200000000000003       -21.519438409999999     
   19.200000000000003        88.000000000000000       -21.519438409999999     
   19.200000000000003        88.800000000000011       -21.519438409999999     
   19.200000000000003        89.600000000000009       -21.519438409999999     
   19.200000000000003        90.400000000000006       -21.519438409999999     
   19.200000000000003        91.200000000000003       -21.519438409999999     
   19.200000000000003        92.000000000000000       -21.519438409999999     
   19.200000000000003        92.800000000000011       -21.519438409999999     
   19.200000000000003        93.600000000000009       -21.519438409999999     
   19.200000000000003        94.400000000000006       -21.519438409999999     
   19.200000000000003        95.200000000000003       -21.519438409999999     
   19.200000000000003        96.000000000000000       -21.519438409999999     
   19.200000000000003        96.800000000000011       -21.519438409999999     
   19.200000000000003        97.600000000000009       -21.519438409999999     
   19.200000000000003        98.400000000000006       -21.519438409999999     
   19.200000000000003        99.200000000000003       -21.519438409999999     
   19.200000000000003        100.00000000000000       -21.519438409999999     
   19.200000000000003        100.80000000000001       -21.024999999999999     
   19.200000000000003        101.60000000000001       -21.024999999999999     
   19.200000000000003        102.40000000000001       -21.024999999999999     

   20.000000000000000       0.80000000000000004       -21.024999999999999     
   20.000000000000000        1.6000000000000001       -21.024999999999999     
   20.000000000000000        2.4000000000000004       -21.024999999999999     
   20.000000000000000        3.2000000000000002       -21.024999999999999     
   20.000000000000000        4.0000000000000000       -21.024999999999999     
   20.000000000000000        4.8000000000000007       -21.024999999999999     
   20.000000000000000        5.6000000000000005       -21.024999999999999     
   20.000000000000000        6.4000000000000004       -21.024999999999999     
   20.000000000000000        7.2000000000000002       -21.024999999999999     
   20.000000000000000        8.0000000000000000       -21.024999999999999     
   20.000000000000000        8.8000000000000007       -21.024999999999999     
   20.000000000000000        9.6000000000000014       -21.024999999999999     
   20.000000000000000        10.400000000000000       -21.024999999999999     
   20.000000000000000        11.200000000000001       -21.024999999999999     
   20.000000000000000        12.000000000000000       -21.024999999999999     
   20.000000000000000        12.800000000000001       -21.024999999999999     
   20.000000000000000        13.600000000000001       -21.024999999999999     
   20.000000000000000        14.400000000000000       -21.024999999999999     
   20.000000000000000        15.200000000000001       -21.024999999999999     
   20.000000000000000        16.000000000000000       -21.024999999999999     
   20.000000000000000        16.800000000000001       -21.024999999999999     
   20.000000000000000        17.600000000000001       -21.024999999999999     
   20.000000000000000        18.400000000000002       -21.024999999999999     
   20.000000000000000        19.200000000000003       -21.024999999999999     
   20.000000000000000        20.000000000000000       -21.024999999999999     
   20.000000000000000        20.800000000000001       -21.024999999999999     
   20.000000000000000        21.600000000000001       -21.024999999999999     
   20.000000000000000        22.400000000000002       -21.024999999999999     
   20.000000000000000        23.200000000000003       -21.024999999999999     
   20.000000000000000        24.000000000000000       -21.024999999999999     
   20.000000000000000        24.800000000000001       -21.024999999999999     
   20.000000000000000        25.600000000000001       -21.024999999999999     
   20.000000000000000        26.400000000000002       -21.024999999999999     
   20.000000000000000        27.200000000000003       -21.024999999999999     
   20.000000000000000        28.000000000000000       -21.024999999999999     
   20.000000000000000        28.800000000000001       -21.024999999999999     
   20.000000000000000        29.600000000000001       -21.024999999999999     
   20.000000000000000        30.400000000000002       -21.024999999999999     
   20.000000000000000        31.200000000000003       -21.024999999999999     
   20.000000000000000        32.000000000000000       -21.024999999999999     
   20.000000000000000        32.800000000000004       -21.024999999999999     
   20.000000000000000        33.600000000000001       -21.024999999999999     
   20.000000000000000        34.399999999999999       -21.024999999999999     
   20.000000000000000        35.200000000000003       -21.024999999999999     
   20.000000000000000        36.000000000000000       -21.024999999999999     
   20.000000000000000        36.800000000000004       -21.024999999999999     
   20.000000000000000        37.600000000000001       -21.024999999999999     
   20.000000000000000        38.400000000000006       -21.024999999999999     
   20.000000000000000        39.200000000000003       -21.024999999999999     
   20.000000000000000        40.000000000000000       -21.024999999999999     
   20.000000000000000        40.800000000000004       -21.024999999999999     
   20.000000000000000        41.600000000000001       -21.024999999999999     
   20.000000000000000        42.400000000000006       -21.024999999999999     
   20.000000000000000        43.200000000000003       -21.024999999999999     
   20.000000000000000        44.000000000000000       -21.024999999999999     
   20.000000000000000        44.800000000000004       -21.024999999999999     
   20.000000000000000        45.600000000000001       -21.024999999999999     
   20.000000000000000        46.400000000000006       -21.024999999999999     
   20.000000000000000        47.200000000000003       -21.024999999999999     
   20.000000000000000        48.000000000000000       -21.024999999999999     
   20.000000000000000        48.800000000000004       -21.024999999999999     
   20.000000000000000        49.600000000000001       -21.024999999999999     
   20.000000000000000        50.400000000000006       -21.024999999999999     
   20.000000000000000        51.200000000000003       -21.024999999999999     
   20.000000000000000        52.000000000000000       -21.024999999999999     
   20.000000000000000        52.800000000000004       -21.024999999999999     
   20.000000000000000        53.600000000000001       -21.024999999999999     
   20.000000000000000        54.400000000000006       -21.024999999999999     
   20.000000000000000        55.200000000000003       -21.024999999999999     
   20.000000000000000        56.000000000000000       -21.024999999999999     
   20.000000000000000        56.800000000000004       -21.024999999999999     
   20.000000000000000        57.600000000000001       -21.024999999999999     
   20.000000000000000        58.400000000000006       -21.024999999999999     
   20.000000000000000        59.200000000000003       -21.024999999999999     
   20.000000000000000        60.000000000000000       -21.024999999999999     
   20.000000000000000        60.800000000000004       -21.024999999999999     
   20.000000000000000        61.600000000000001       -21.024999999999999     
   20.000000000000000        62.400000000000006       -21.024999999999999     
   20.000000000000000        63.200000000000003       -21.024999999999999     
   20.000000000000000        64.000000000000000       -21.024999999999999     
   20.000000000000000        64.799999999999997       -21.024999999999999     
   20.000000000000000        65.600000000000009       -21.024999999999999     
   20.000000000000000        66.400000000000006       -21.024999999999999     
   20.000000000000000        67.200000000000003       -21.024999999999999     
   20.000000000000000        68.000000000000000       -21.024999999999999     
   20.000000000000000        68.799999999999997       -21.024999999999999     
   20.000000000000000        69.600000000000009       -21.024999999999999     
   20.000000000000000        70.400000000000006       -21.024999999999999     
   20.000000000000000        71.200000000000003       -21.024999999999999     
   20.000000000000000        72.000000000000000       -21.024999999999999     
   20.000000000000000        72.799999999999997       -21.024999999999999     
   20.000000000000000        73.600000000000009       -21.024999999999999     
   20.000000000000000        74.400000000000006       -21.024999999999999     
   20.000000000000000        75.200000000000003       -21.024999999999999     
   20.000000000000000        76.000000000000000       -21.024999999999999     
   20.000000000000000        76.800000000000011       -21.024999999999999     
   20.000000000000000        77.600000000000009       -21.024999999999999     
   20.000000000000000        78.400000000000006       -21.024999999999999     
   20.000000000000000        79.200000000000003       -21.024999999999999     
   20.000000000000000        80.000000000000000       -21.024999999999999     
   20.000000000000000        80.800000000000011       -21.024999999999999     
   20.000000000000000        81.600000000000009       -21.024999999999999     
   20.000000000000000        82.400000000000006       -21.024999999999999     
   20.000000000000000        83.200000000000003       -21.024999999999999     
   20.000000000000000        84.000000000000000       -21.024999999999999     
   20.000000000000000        84.800000000000011       -21.024999999999999     
   20.000000000000000        85.600000000000009       -21.024999999999999     
   20.000000000000000        86.400000000000006       -21.519438409999999     
   20.000000000000000        87.200000000000003       -21.519438409999999     
   20.000000000000000        88.000000000000000       -21.519438409999999     
   20.000000000000000        88.800000000000011       -21.519438409999999     
   20.000000000000000        89.600000000000009       -21.519438409999999     
   20.000000000000000        90.400000000000006       -21.519438409999999     
   20.000000000000000        91.200000000000003       -21.519438409999999     
   20.000000000000000        92.000000000000000       -21.519438409999999     
   20.000000000000000        92.800000000000011       -21.519438409999999     
   20.000000000000000        93.600000000000009       -21.519438409999999     
   20.000000000000000        94.400000000000006       -21.519438409999999     
   20.000000000000000        95.200000000000003       -21.519438409999999     
   20.000000000000000        96.000000000000000       -21.519438409999999     
   20.000000000000000        96.800000000000011       -21.519438409999999     
   20.000000000000000        97.600000000000009       -21.519438409999999     
   20.000000000000000        98.400000000000006       -21.519438409999999     
   20.000000000000000        99.200000000000003       -21.519438409999999     
   20.000000000000000        100.00000000000000       -21.519438409999999     
   20.000000000000000        100.80000000000001       -21.024999999999999     
   20.000000000000000        101.60000000000001       -21.024999999999999     
   20.000000000000000        102.40000000000001       -21.024999999999999     

   20.800000000000001       0.80000000000000004       -21.024999999999999     
   20.800000000000001        1.6000000000000001       -21.024999999999999     
   20.800000000000001        2.4000000000000004       -21.024999999999999     
   20.800000000000001        3.2000000000000002       -21.024999999999999     
   20.800000000000001        4.0000000000000000       -21.024999999999999     
   20.800000000000001        4.8000000000000007       -21.024999999999999     
   20.800000000000001        5.6000000000000005       -21.024999999999999     
   20.800000000000001        6.4000000000000004       -21.024999999999999     
   20.800000000000001        7.2000000000000002       -21.024999999999999     
   20.800000000000001        8.0000000000000000       -21.024999999999999     
   20.800000000000001        8.8000000000000007       -21.024999999999999     
   20.800000000000001        9.6000000000000014       -21.024999999999999     
   20.800000000000001        10.400000000000000       -21.024999999999999     
   20.800000000000001        11.200000000000001       -21.024999999999999     
   20.800000000000001        12.000000000000000       -21.024999999999999     
   20.800000000000001        12.800000000000001       -21.024999999999999     
   20.800000000000001        13.600000000000001       -21.024999999999999     
   20.800000000000001        14.400000000000000       -21.024999999999999     
   20.800000000000001        15.200000000000001       -21.024999999999999     
   20.800000000000001        16.000000000000000       -21.024999999999999     
   20.800000000000001        16.800000000000001       -21.024999999999999     
   20.800000000000001        17.600000000000001       -21.024999999999999     
   20.800000000000001        18.400000000000002       -21.024999999999999     
   20.800000000000001        19.200000000000003       -21.024999999999999     
   20.800000000000001        20.000000000000000       -21.024999999999999     
   20.800000000000001        20.800000000000001       -21.024999999999999     
   20.800000000000001        21.600000000000001       -21.024999999999999     
   20.800000000000001        22.400000000000002       -21.024999999999999     
   20.800000000000001        23.200000000000003       -21.024999999999999     
   20.800000000000001        24.000000000000000       -21.024999999999999     
   20.800000000000001        24.800000000000001       -21.024999999999999     
   20.800000000000001        25.600000000000001       -21.024999999999999     
   20.800000000000001        26.400000000000002       -21.024999999999999     
   20.800000000000001        27.200000000000003       -21.024999999999999     
   20.800000000000001        28.000000000000000       -21.024999999999999     
   20.800000000000001        28.800000000000001       -21.024999999999999     
   20.800000000000001        29.600000000000001       -21.024999999999999     
   20.800000000000001        30.400000000000002       -21.024999999999999     
   20.800000000000001        31.200000000000003       -21.024999999999999     
   20.800000000000001        32.000000000000000       -21.024999999999999     
   20.800000000000001        32.800000000000004       -21.024999999999999     
   20.800000000000001        33.600000000000001       -21.024999999999999     
   20.800000000000001        34.399999999999999       -21.024999999999999     
   20.800000000000001        35.200000000000003       -21.024999999999999     
   20.800000000000001        36.000000000000000       -21.024999999999999     
   20.800000000000001        36.800000000000004       -21.024999999999999     
   20.800000000000001        37.600000000000001       -21.024999999999999     
   20.800000000000001        38.400000000000006       -21.024999999999999     
   20.800000000000001        39.200000000000003       -21.024999999999999     
   20.800000000000001        40.000000000000000       -21.024999999999999     
   20.800000000000001        40.800000000000004       -21.024999999999999     
   20.800000000000001        41.600000000000001       -21.024999999999999     
   20.800000000000001        42.400000000000006       -21.024999999999999     
   20.800000000000001        43.200000000000003       -21.024999999999999     
   20.800000000000001        44.000000000000000       -21.024999999999999     
   20.800000000000001        44.800000000000004       -21.024999999999999     
   20.800000000000001        45.600000000000001       -21.024999999999999     
   20.800000000000001        46.400000000000006       -21.024999999999999     
   20.800000000000001        47.200000000000003       -21.024999999999999     
   20.800000000000001        48.000000000000000       -21.024999999999999     
   20.800000000000001        48.800000000000004       -21.024999999999999     
   20.800000000000001        49.600000000000001       -21.024999999999999     
   20.800000000000001        50.400000000000006       -21.024999999999999     
   20.800000000000001        51.200000000000003       -21.024999999999999     
   20.800000000000001        52.000000000000000       -21.024999999999999     
   20.800000000000001        52.800000000000004       -21.024999999999999     
   20.800000000000001        53.600000000000001       -21.024999999999999     
   20.800000000000001        54.400000000000006       -21.024999999999999     
   20.800000000000001        55.200000000000003       -21.024999999999999     
   20.800000000000001        56.000000000000000       -21.024999999999999     
   20.800000000000001        56.800000000000004       -21.024999999999999     
   20.800000000000001        57.600000000000001       -21.024999999999999     
   20.800000000000001        58.400000000000006       -21.024999999999999     
   20.800000000000001        59.200000000000003       -21.024999999999999     
   20.800000000000001        60.000000000000000       -21.024999999999999     
   20.800000000000001        60.800000000000004       -21.024999999999999     
   20.800000000000001        61.600000000000001       -21.024999999999999     
   20.800000000000001        62.400000000000006       -21.024999999999999     
   20.800000000000001        63.200000000000003       -21.024999999999999     
   20.800000000000001        64.000000000000000       -21.024999999999999     
   20.800000000000001        64.799999999999997       -21.024999999999999     
   20.800000000000001        65.600000000000009       -21.024999999999999     
   20.800000000000001        66.400000000000006       -21.024999999999999     
   20.800000000000001        67.200000000000003       -21.024999999999999     
   20.800000000000001        68.000000000000000       -21.024999999999999     
   20.800000000000001        68.799999999999997       -21.024999999999999     
   20.800000000000001        69.600000000000009       -21.024999999999999     
   20.800000000000001        70.400000000000006       -21.024999999999999     
   20.800000000000001        71.200000000000003       -21.024999999999999     
   20.800000000000001        72.000000000000000       -21.024999999999999     
   20.800000000000001        72.799999999999997       -21.024999999999999     
   20.800000000000001        73.600000000000009       -21.024999999999999     
   20.800000000000001        74.400000000000006       -21.024999999999999     
   20.800000000000001        75.200000000000003       -21.024999999999999     
   20.800000000000001        76.000000000000000       -21.024999999999999     
   20.800000000000001        76.800000000000011       -21.024999999999999     
   20.800000000000001        77.600000000000009       -21.024999999999999     
   20.800000000000001        78.400000000000006       -21.024999999999999     
   20.800000000000001        79.200000000000003       -21.024999999999999     
   20.800000000000001        80.000000000000000       -21.024999999999999     
   20.800000000000001        80.800000000000011       -21.024999999999999     
   20.800000000000001        81.600000000000009       -21.024999999999999     
   20.800000000000001        82.400000000000006       -21.024999999999999     
   20.800000000000001        83.200000000000003       -21.024999999999999     
   20.800000000000001        84.000000000000000       -21.024999999999999     
   20.800000000000001        84.800000000000011       -21.024999999999999     
   20.800000000000001        85.600000000000009       -21.024999999999999     
   20.800000000000001        86.400000000000006       -21.519438409999999     
   20.800000000000001        87.200000000000003       -21.519438409999999     
   20.800000000000001        88.000000000000000       -21.519438409999999     
   20.800000000000001        88.800000000000011       -21.519438409999999     
   20.800000000000001        89.600000000000009       -21.519438409999999     
   20.800000000000001        90.400000000000006       -21.519438409999999     
   20.800000000000001        91.200000000000003       -21.519438409999999     
   20.800000000000001        92.000000000000000       -21.519438409999999     
   20.800000000000001        92.800000000000011       -21.519438409999999     
   20.800000000000001        93.600000000000009       -21.519438409999999     
   20.800000000000001        94.400000000000006       -21.519438409999999     
   20.800000000000001        95.200000000000003       -21.519438409999999     
   20.800000000000001        96.000000000000000       -21.519438409999999     
   20.800000000000001        96.800000000000011       -21.519438409999999     
   20.800000000000001        97.600000000000009       -21.519438409999999     
   20.800000000000001        98.400000000000006       -21.519438409999999     
   20.800000000000001        99.200000000000003       -21.519438409999999     
   20.800000000000001        100.00000000000000       -21.519438409999999     
   20.800000000000001        100.80000000000001       -21.024999999999999     
   20.800000000000001        101.60000000000001       -21.024999999999999     
   20.800000000000001        102.40000000000001       -21.024999999999999     

   21.600000000000001       0.80000000000000004       -21.024999999999999     
   21.600000000000001        1.6000000000000001       -21.024999999999999     
   21.600000000000001        2.4000000000000004       -21.024999999999999     
   21.600000000000001        3.2000000000000002       -21.024999999999999     
   21.600000000000001        4.0000000000000000       -21.024999999999999     
   21.600000000000001        4.8000000000000007       -21.024999999999999     
   21.600000000000001        5.6000000000000005       -21.024999999999999     
   21.600000000000001        6.4000000000000004       -21.024999999999999     
   21.600000000000001        7.2000000000000002       -21.024999999999999     
   21.600000000000001        8.0000000000000000       -21.024999999999999     
   21.600000000000001        8.8000000000000007       -21.024999999999999     
   21.600000000000001        9.6000000000000014       -21.024999999999999     
   21.600000000000001        10.400000000000000       -21.024999999999999     
   21.600000000000001        11.200000000000001       -21.024999999999999     
   21.600000000000001        12.000000000000000       -21.024999999999999     
   21.600000000000001        12.800000000000001       -21.024999999999999     
   21.600000000000001        13.600000000000001       -21.024999999999999     
   21.600000000000001        14.400000000000000       -21.024999999999999     
   21.600000000000001        15.200000000000001       -21.024999999999999     
   21.600000000000001        16.000000000000000       -21.024999999999999     
   21.600000000000001        16.800000000000001       -21.024999999999999     
   21.600000000000001        17.600000000000001       -21.024999999999999     
   21.600000000000001        18.400000000000002       -21.024999999999999     
   21.600000000000001        19.200000000000003       -21.024999999999999     
   21.600000000000001        20.000000000000000       -21.024999999999999     
   21.600000000000001        20.800000000000001       -21.024999999999999     
   21.600000000000001        21.600000000000001       -21.024999999999999     
   21.600000000000001        22.400000000000002       -21.024999999999999     
   21.600000000000001        23.200000000000003       -21.024999999999999     
   21.600000000000001        24.000000000000000       -21.024999999999999     
   21.600000000000001        24.800000000000001       -21.024999999999999     
   21.600000000000001        25.600000000000001       -21.024999999999999     
   21.600000000000001        26.400000000000002       -21.024999999999999     
   21.600000000000001        27.200000000000003       -21.024999999999999     
   21.600000000000001        28.000000000000000       -21.024999999999999     
   21.600000000000001        28.800000000000001       -21.024999999999999     
   21.600000000000001        29.600000000000001       -21.024999999999999     
   21.600000000000001        30.400000000000002       -21.024999999999999     
   21.600000000000001        31.200000000000003       -21.024999999999999     
   21.600000000000001        32.000000000000000       -21.024999999999999     
   21.600000000000001        32.800000000000004       -21.024999999999999     
   21.600000000000001        33.600000000000001       -21.024999999999999     
   21.600000000000001        34.399999999999999       -21.024999999999999     
   21.600000000000001        35.200000000000003       -21.024999999999999     
   21.600000000000001        36.000000000000000       -21.024999999999999     
   21.600000000000001        36.800000000000004       -21.024999999999999     
   21.600000000000001        37.600000000000001       -21.024999999999999     
   21.600000000000001        38.400000000000006       -21.024999999999999     
   21.600000000000001        39.200000000000003       -21.024999999999999     
   21.600000000000001        40.000000000000000       -21.024999999999999     
   21.600000000000001        40.800000000000004       -21.024999999999999     
   21.600000000000001        41.600000000000001       -21.024999999999999     
   21.600000000000001        42.400000000000006       -21.024999999999999     
   21.600000000000001        43.200000000000003       -21.024999999999999     
   21.600000000000001        44.000000000000000       -21.024999999999999     
   21.600000000000001        44.800000000000004       -21.024999999999999     
   21.600000000000001        45.600000000000001       -21.024999999999999     
   21.600000000000001        46.400000000000006       -21.024999999999999     
   21.600000000000001        47.200000000000003       -21.024999999999999     
   21.600000000000001        48.000000000000000       -21.024999999999999     
   21.600000000000001        48.800000000000004       -21.024999999999999     
   21.600000000000001        49.600000000000001       -21.024999999999999     
   21.600000000000001        50.400000000000006       -21.024999999999999     
   21.600000000000001        51.200000000000003       -21.024999999999999     
   21.600000000000001        52.000000000000000       -21.024999999999999     
   21.600000000000001        52.800000000000004       -21.024999999999999     
   21.600000000000001        53.600000000000001       -21.024999999999999     
   21.600000000000001        54.400000000000006       -21.024999999999999     
   21.600000000000001        55.200000000000003       -21.024999999999999     
   21.600000000000001        56.000000000000000       -21.024999999999999     
   21.600000000000001        56.800000000000004       -21.024999999999999     
   21.600000000000001        57.600000000000001       -21.024999999999999     
   21.600000000000001        58.400000000000006       -21.024999999999999     
   21.600000000000001        59.200000000000003       -21.024999999999999     
   21.600000000000001        60.000000000000000       -21.024999999999999     
   21.600000000000001        60.800000000000004       -21.024999999999999     
   21.600000000000001        61.600000000000001       -21.024999999999999     
   21.600000000000001        62.400000000000006       -21.024999999999999     
   21.600000000000001        63.200000000000003       -21.024999999999999     
   21.600000000000001        64.000000000000000       -21.024999999999999     
   21.600000000000001        64.799999999999997       -21.024999999999999     
   21.600000000000001        65.600000000000009       -21.024999999999999     
   21.600000000000001        66.400000000000006       -21.024999999999999     
   21.600000000000001        67.200000000000003       -21.024999999999999     
   21.600000000000001        68.000000000000000       -21.024999999999999     
   21.600000000000001        68.799999999999997       -21.024999999999999     
   21.600000000000001        69.600000000000009       -21.024999999999999     
   21.600000000000001        70.400000000000006       -21.024999999999999     
   21.600000000000001        71.200000000000003       -21.024999999999999     
   21.600000000000001        72.000000000000000       -21.024999999999999     
   21.600000000000001        72.799999999999997       -21.024999999999999     
   21.600000000000001        73.600000000000009       -21.024999999999999     
   21.600000000000001        74.400000000000006       -21.024999999999999     
   21.600000000000001        75.200000000000003       -21.024999999999999     
   21.600000000000001        76.000000000000000       -21.024999999999999     
   21.600000000000001        76.800000000000011       -21.024999999999999     
   21.600000000000001        77.600000000000009       -21.024999999999999     
   21.600000000000001        78.400000000000006       -21.024999999999999     
   21.600000000000001        79.200000000000003       -21.024999999999999     
   21.600000000000001        80.000000000000000       -21.024999999999999     
   21.600000000000001        80.800000000000011       -21.024999999999999     
   21.600000000000001        81.600000000000009       -21.024999999999999     
   21.600000000000001        82.400000000000006       -21.024999999999999     
   21.600000000000001        83.200000000000003       -21.024999999999999     
   21.600000000000001        84.000000000000000       -21.024999999999999     
   21.600000000000001        84.800000000000011       -21.024999999999999     
   21.600000000000001        85.600000000000009       -21.024999999999999     
   21.600000000000001        86.400000000000006       -21.519438409999999     
   21.600000000000001        87.200000000000003       -21.519438409999999     
   21.600000000000001        88.000000000000000       -21.519438409999999     
   21.600000000000001        88.800000000000011       -21.519438409999999     
   21.600000000000001        89.600000000000009       -21.519438409999999     
   21.600000000000001        90.400000000000006       -21.519438409999999     
   21.600000000000001        91.200000000000003       -21.519438409999999     
   21.600000000000001        92.000000000000000       -21.519438409999999     
   21.600000000000001        92.800000000000011       -21.519438409999999     
   21.600000000000001        93.600000000000009       -21.519438409999999     
   21.600000000000001        94.400000000000006       -21.519438409999999     
   21.600000000000001        95.200000000000003       -21.519438409999999     
   21.600000000000001        96.000000000000000       -21.519438409999999     
   21.600000000000001        96.800000000000011       -21.519438409999999     
   21.600000000000001        97.600000000000009       -21.519438409999999     
   21.600000000000001        98.400000000000006       -21.519438409999999     
   21.600000000000001        99.200000000000003       -21.519438409999999     
   21.600000000000001        100.00000000000000       -21.519438409999999     
   21.600000000000001        100.80000000000001       -21.024999999999999     
   21.600000000000001        101.60000000000001       -21.024999999999999     
   21.600000000000001        102.40000000000001       -21.024999999999999     

   22.400000000000002       0.80000000000000004       -21.024999999999999     
   22.400000000000002        1.6000000000000001       -21.024999999999999     
   22.400000000000002        2.4000000000000004       -21.024999999999999     
   22.400000000000002        3.2000000000000002       -21.024999999999999     
   22.400000000000002        4.0000000000000000       -21.024999999999999     
   22.400000000000002        4.8000000000000007       -21.024999999999999     
   22.400000000000002        5.6000000000000005       -21.024999999999999     
   22.400000000000002        6.4000000000000004       -21.024999999999999     
   22.400000000000002        7.2000000000000002       -21.024999999999999     
   22.400000000000002        8.0000000000000000       -21.024999999999999     
   22.400000000000002        8.8000000000000007       -21.024999999999999     
   22.400000000000002        9.6000000000000014       -21.024999999999999     
   22.400000000000002        10.400000000000000       -21.024999999999999     
   22.400000000000002        11.200000000000001       -21.024999999999999     
   22.400000000000002        12.000000000000000       -21.024999999999999     
   22.400000000000002        12.800000000000001       -21.024999999999999     
   22.400000000000002        13.600000000000001       -21.024999999999999     
   22.400000000000002        14.400000000000000       -21.024999999999999     
   22.400000000000002        15.200000000000001       -21.024999999999999     
   22.400000000000002        16.000000000000000       -21.024999999999999     
   22.400000000000002        16.800000000000001       -21.024999999999999     
   22.400000000000002        17.600000000000001       -21.024999999999999     
   22.400000000000002        18.400000000000002       -21.024999999999999     
   22.400000000000002        19.200000000000003       -21.024999999999999     
   22.400000000000002        20.000000000000000       -21.024999999999999     
   22.400000000000002        20.800000000000001       -21.024999999999999     
   22.400000000000002        21.600000000000001       -21.024999999999999     
   22.400000000000002        22.400000000000002       -21.024999999999999     
   22.400000000000002        23.200000000000003       -21.024999999999999     
   22.400000000000002        24.000000000000000       -21.024999999999999     
   22.400000000000002        24.800000000000001       -21.024999999999999     
   22.400000000000002        25.600000000000001       -21.024999999999999     
   22.400000000000002        26.400000000000002       -21.024999999999999     
   22.400000000000002        27.200000000000003       -21.024999999999999     
   22.400000000000002        28.000000000000000       -21.024999999999999     
   22.400000000000002        28.800000000000001       -21.024999999999999     
   22.400000000000002        29.600000000000001       -21.024999999999999     
   22.400000000000002        30.400000000000002       -21.024999999999999     
   22.400000000000002        31.200000000000003       -21.024999999999999     
   22.400000000000002        32.000000000000000       -21.024999999999999     
   22.400000000000002        32.800000000000004       -21.024999999999999     
   22.400000000000002        33.600000000000001       -21.024999999999999     
   22.400000000000002        34.399999999999999       -21.024999999999999     
   22.400000000000002        35.200000000000003       -21.024999999999999     
   22.400000000000002        36.000000000000000       -21.024999999999999     
   22.400000000000002        36.800000000000004       -21.024999999999999     
   22.400000000000002        37.600000000000001       -21.024999999999999     
   22.400000000000002        38.400000000000006       -21.024999999999999     
   22.400000000000002        39.200000000000003       -21.024999999999999     
   22.400000000000002        40.000000000000000       -21.024999999999999     
   22.400000000000002        40.800000000000004       -21.024999999999999     
   22.400000000000002        41.600000000000001       -21.024999999999999     
   22.400000000000002        42.400000000000006       -21.024999999999999     
   22.400000000000002        43.200000000000003       -21.024999999999999     
   22.400000000000002        44.000000000000000       -21.024999999999999     
   22.400000000000002        44.800000000000004       -21.024999999999999     
   22.400000000000002        45.600000000000001       -21.024999999999999     
   22.400000000000002        46.400000000000006       -21.024999999999999     
   22.400000000000002        47.200000000000003       -21.024999999999999     
   22.400000000000002        48.000000000000000       -21.024999999999999     
   22.400000000000002        48.800000000000004       -21.024999999999999     
   22.400000000000002        49.600000000000001       -21.024999999999999     
   22.400000000000002        50.400000000000006       -21.024999999999999     
   22.400000000000002        51.200000000000003       -21.024999999999999     
   22.400000000000002        52.000000000000000       -21.024999999999999     
   22.400000000000002        52.800000000000004       -21.024999999999999     
   22.400000000000002        53.600000000000001       -21.024999999999999     
   22.400000000000002        54.400000000000006       -21.024999999999999     
   22.400000000000002        55.200000000000003       -21.024999999999999     
   22.400000000000002        56.000000000000000       -21.024999999999999     
   22.400000000000002        56.800000000000004       -21.024999999999999     
   22.400000000000002        57.600000000000001       -21.024999999999999     
   22.400000000000002        58.400000000000006       -21.024999999999999     
   22.400000000000002        59.200000000000003       -21.024999999999999     
   22.400000000000002        60.000000000000000       -21.024999999999999     
   22.400000000000002        60.800000000000004       -21.024999999999999     
   22.400000000000002        61.600000000000001       -21.024999999999999     
   22.400000000000002        62.400000000000006       -21.024999999999999     
   22.400000000000002        63.200000000000003       -21.024999999999999     
   22.400000000000002        64.000000000000000       -21.024999999999999     
   22.400000000000002        64.799999999999997       -21.024999999999999     
   22.400000000000002        65.600000000000009       -21.024999999999999     
   22.400000000000002        66.400000000000006       -21.024999999999999     
   22.400000000000002        67.200000000000003       -21.024999999999999     
   22.400000000000002        68.000000000000000       -21.024999999999999     
   22.400000000000002        68.799999999999997       -21.024999999999999     
   22.400000000000002        69.600000000000009       -21.024999999999999     
   22.400000000000002        70.400000000000006       -21.024999999999999     
   22.400000000000002        71.200000000000003       -21.024999999999999     
   22.400000000000002        72.000000000000000       -21.024999999999999     
   22.400000000000002        72.799999999999997       -21.024999999999999     
   22.400000000000002        73.600000000000009       -21.024999999999999     
   22.400000000000002        74.400000000000006       -21.024999999999999     
   22.400000000000002        75.200000000000003       -21.024999999999999     
   22.400000000000002        76.000000000000000       -21.024999999999999     
   22.400000000000002        76.800000000000011       -21.024999999999999     
   22.400000000000002        77.600000000000009       -21.024999999999999     
   22.400000000000002        78.400000000000006       -21.024999999999999     
   22.400000000000002        79.200000000000003       -21.024999999999999     
   22.400000000000002        80.000000000000000       -21.024999999999999     
   22.400000000000002        80.800000000000011       -21.024999999999999     
   22.400000000000002        81.600000000000009       -21.024999999999999     
   22.400000000000002        82.400000000000006       -21.024999999999999     
   22.400000000000002        83.200000000000003       -21.024999999999999     
   22.400000000000002        84.000000000000000       -21.024999999999999     
   22.400000000000002        84.800000000000011       -21.024999999999999     
   22.400000000000002        85.600000000000009       -21.024999999999999     
   22.400000000000002        86.400000000000006       -21.519438409999999     
   22.400000000000002        87.200000000000003       -21.519438409999999     
   22.400000000000002        88.000000000000000       -21.519438409999999     
   22.400000000000002        88.800000000000011       -21.519438409999999     
   22.400000000000002        89.600000000000009       -21.519438409999999     
   22.400000000000002        90.400000000000006       -21.519438409999999     
   22.400000000000002        91.200000000000003       -21.519438409999999     
   22.400000000000002        92.000000000000000       -21.519438409999999     
   22.400000000000002        92.800000000000011       -21.519438409999999     
   22.400000000000002        93.600000000000009       -21.519438409999999     
   22.400000000000002        94.400000000000006       -21.519438409999999     
   22.400000000000002        95.200000000000003       -21.519438409999999     
   22.400000000000002        96.000000000000000       -21.519438409999999     
   22.400000000000002        96.800000000000011       -21.519438409999999     
   22.400000000000002        97.600000000000009       -21.519438409999999     
   22.400000000000002        98.400000000000006       -21.519438409999999     
   22.400000000000002        99.200000000000003       -21.519438409999999     
   22.400000000000002        100.00000000000000       -21.519438409999999     
   22.400000000000002        100.80000000000001       -21.024999999999999     
   22.400000000000002        101.60000000000001       -21.024999999999999     
   22.400000000000002        102.40000000000001       -21.024999999999999     

   23.200000000000003       0.80000000000000004       -21.024999999999999     
   23.200000000000003        1.6000000000000001       -21.024999999999999     
   23.200000000000003        2.4000000000000004       -21.024999999999999     
   23.200000000000003        3.2000000000000002       -21.024999999999999     
   23.200000000000003        4.0000000000000000       -21.024999999999999     
   23.200000000000003        4.8000000000000007       -21.024999999999999     
   23.200000000000003        5.6000000000000005       -21.024999999999999     
   23.200000000000003        6.4000000000000004       -21.024999999999999     
   23.200000000000003        7.2000000000000002       -21.024999999999999     
   23.200000000000003        8.0000000000000000       -21.024999999999999     
   23.200000000000003        8.8000000000000007       -21.024999999999999     
   23.200000000000003        9.6000000000000014       -21.024999999999999     
   23.200000000000003        10.400000000000000       -21.024999999999999     
   23.200000000000003        11.200000000000001       -21.024999999999999     
   23.200000000000003        12.000000000000000       -21.024999999999999     
   23.200000000000003        12.800000000000001       -21.024999999999999     
   23.200000000000003        13.600000000000001       -21.024999999999999     
   23.200000000000003        14.400000000000000       -21.024999999999999     
   23.200000000000003        15.200000000000001       -21.024999999999999     
   23.200000000000003        16.000000000000000       -21.024999999999999     
   23.200000000000003        16.800000000000001       -21.024999999999999     
   23.200000000000003        17.600000000000001       -21.024999999999999     
   23.200000000000003        18.400000000000002       -21.024999999999999     
   23.200000000000003        19.200000000000003       -21.024999999999999     
   23.200000000000003        20.000000000000000       -21.024999999999999     
   23.200000000000003        20.800000000000001       -21.024999999999999     
   23.200000000000003        21.600000000000001       -21.024999999999999     
   23.200000000000003        22.400000000000002       -21.024999999999999     
   23.200000000000003        23.200000000000003       -21.024999999999999     
   23.200000000000003        24.000000000000000       -21.024999999999999     
   23.200000000000003        24.800000000000001       -21.024999999999999     
   23.200000000000003        25.600000000000001       -21.024999999999999     
   23.200000000000003        26.400000000000002       -21.024999999999999     
   23.200000000000003        27.200000000000003       -21.024999999999999     
   23.200000000000003        28.000000000000000       -21.024999999999999     
   23.200000000000003        28.800000000000001       -21.024999999999999     
   23.200000000000003        29.600000000000001       -21.024999999999999     
   23.200000000000003        30.400000000000002       -21.024999999999999     
   23.200000000000003        31.200000000000003       -21.024999999999999     
   23.200000000000003        32.000000000000000       -21.024999999999999     
   23.200000000000003        32.800000000000004       -21.024999999999999     
   23.200000000000003        33.600000000000001       -21.024999999999999     
   23.200000000000003        34.399999999999999       -21.024999999999999     
   23.200000000000003        35.200000000000003       -21.024999999999999     
   23.200000000000003        36.000000000000000       -21.024999999999999     
   23.200000000000003        36.800000000000004       -21.024999999999999     
   23.200000000000003        37.600000000000001       -21.024999999999999     
   23.200000000000003        38.400000000000006       -21.024999999999999     
   23.200000000000003        39.200000000000003       -21.024999999999999     
   23.200000000000003        40.000000000000000       -21.024999999999999     
   23.200000000000003        40.800000000000004       -21.024999999999999     
   23.200000000000003        41.600000000000001       -21.024999999999999     
   23.200000000000003        42.400000000000006       -21.024999999999999     
   23.200000000000003        43.200000000000003       -21.024999999999999     
   23.200000000000003        44.000000000000000       -21.024999999999999     
   23.200000000000003        44.800000000000004       -21.024999999999999     
   23.200000000000003        45.600000000000001       -21.024999999999999     
   23.200000000000003        46.400000000000006       -21.024999999999999     
   23.200000000000003        47.200000000000003       -21.024999999999999     
   23.200000000000003        48.000000000000000       -21.024999999999999     
   23.200000000000003        48.800000000000004       -21.024999999999999     
   23.200000000000003        49.600000000000001       -21.024999999999999     
   23.200000000000003        50.400000000000006       -21.024999999999999     
   23.200000000000003        51.200000000000003       -21.024999999999999     
   23.200000000000003        52.000000000000000       -21.024999999999999     
   23.200000000000003        52.800000000000004       -21.024999999999999     
   23.200000000000003        53.600000000000001       -21.024999999999999     
   23.200000000000003        54.400000000000006       -21.024999999999999     
   23.200000000000003        55.200000000000003       -21.024999999999999     
   23.200000000000003        56.000000000000000       -21.024999999999999     
   23.200000000000003        56.800000000000004       -21.024999999999999     
   23.200000000000003        57.600000000000001       -21.024999999999999     
   23.200000000000003        58.400000000000006       -21.024999999999999     
   23.200000000000003        59.200000000000003       -21.024999999999999     
   23.200000000000003        60.000000000000000       -21.024999999999999     
   23.200000000000003        60.800000000000004       -21.024999999999999     
   23.200000000000003        61.600000000000001       -21.024999999999999     
   23.200000000000003        62.400000000000006       -21.024999999999999     
   23.200000000000003        63.200000000000003       -21.024999999999999     
   23.200000000000003        64.000000000000000       -21.024999999999999     
   23.200000000000003        64.799999999999997       -21.024999999999999     
   23.200000000000003        65.600000000000009       -21.024999999999999     
   23.200000000000003        66.400000000000006       -21.024999999999999     
   23.200000000000003        67.200000000000003       -21.024999999999999     
   23.200000000000003        68.000000000000000       -21.024999999999999     
   23.200000000000003        68.799999999999997       -21.024999999999999     
   23.200000000000003        69.600000000000009       -21.024999999999999     
   23.200000000000003        70.400000000000006       -21.024999999999999     
   23.200000000000003        71.200000000000003       -21.024999999999999     
   23.200000000000003        72.000000000000000       -21.024999999999999     
   23.200000000000003        72.799999999999997       -21.024999999999999     
   23.200000000000003        73.600000000000009       -21.024999999999999     
   23.200000000000003        74.400000000000006       -21.024999999999999     
   23.200000000000003        75.200000000000003       -21.024999999999999     
   23.200000000000003        76.000000000000000       -21.024999999999999     
   23.200000000000003        76.800000000000011       -21.024999999999999     
   23.200000000000003        77.600000000000009       -21.024999999999999     
   23.200000000000003        78.400000000000006       -21.024999999999999     
   23.200000000000003        79.200000000000003       -21.024999999999999     
   23.200000000000003        80.000000000000000       -21.024999999999999     
   23.200000000000003        80.800000000000011       -21.024999999999999     
   23.200000000000003        81.600000000000009       -21.024999999999999     
   23.200000000000003        82.400000000000006       -21.024999999999999     
   23.200000000000003        83.200000000000003       -21.024999999999999     
   23.200000000000003        84.000000000000000       -21.024999999999999     
   23.200000000000003        84.800000000000011       -21.024999999999999     
   23.200000000000003        85.600000000000009       -21.024999999999999     
   23.200000000000003        86.400000000000006       -21.519438409999999     
   23.200000000000003        87.200000000000003       -21.519438409999999     
   23.200000000000003        88.000000000000000       -21.519438409999999     
   23.200000000000003        88.800000000000011       -21.519438409999999     
   23.200000000000003        89.600000000000009       -21.519438409999999     
   23.200000000000003        90.400000000000006       -21.519438409999999     
   23.200000000000003        91.200000000000003       -21.519438409999999     
   23.200000000000003        92.000000000000000       -21.519438409999999     
   23.200000000000003        92.800000000000011       -21.519438409999999     
   23.200000000000003        93.600000000000009       -21.519438409999999     
   23.200000000000003        94.400000000000006       -21.519438409999999     
   23.200000000000003        95.200000000000003       -21.519438409999999     
   23.200000000000003        96.000000000000000       -21.519438409999999     
   23.200000000000003        96.800000000000011       -21.519438409999999     
   23.200000000000003        97.600000000000009       -21.519438409999999     
   23.200000000000003        98.400000000000006       -21.519438409999999     
   23.200000000000003        99.200000000000003       -21.519438409999999     
   23.200000000000003        100.00000000000000       -21.519438409999999     
   23.200000000000003        100.80000000000001       -21.024999999999999     
   23.200000000000003        101.60000000000001       -21.024999999999999     
   23.200000000000003        102.40000000000001       -21.024999999999999     

   24.000000000000000       0.80000000000000004       -21.024999999999999     
   24.000000000000000        1.6000000000000001       -21.024999999999999     
   24.000000000000000        2.4000000000000004       -21.024999999999999     
   24.000000000000000        3.2000000000000002       -21.024999999999999     
   24.000000000000000        4.0000000000000000       -21.024999999999999     
   24.000000000000000        4.8000000000000007       -21.024999999999999     
   24.000000000000000        5.6000000000000005       -21.024999999999999     
   24.000000000000000        6.4000000000000004       -21.024999999999999     
   24.000000000000000        7.2000000000000002       -21.024999999999999     
   24.000000000000000        8.0000000000000000       -21.024999999999999     
   24.000000000000000        8.8000000000000007       -21.024999999999999     
   24.000000000000000        9.6000000000000014       -21.024999999999999     
   24.000000000000000        10.400000000000000       -21.024999999999999     
   24.000000000000000        11.200000000000001       -21.024999999999999     
   24.000000000000000        12.000000000000000       -21.024999999999999     
   24.000000000000000        12.800000000000001       -21.024999999999999     
   24.000000000000000        13.600000000000001       -21.024999999999999     
   24.000000000000000        14.400000000000000       -21.024999999999999     
   24.000000000000000        15.200000000000001       -21.024999999999999     
   24.000000000000000        16.000000000000000       -21.024999999999999     
   24.000000000000000        16.800000000000001       -21.024999999999999     
   24.000000000000000        17.600000000000001       -21.024999999999999     
   24.000000000000000        18.400000000000002       -21.024999999999999     
   24.000000000000000        19.200000000000003       -21.024999999999999     
   24.000000000000000        20.000000000000000       -21.024999999999999     
   24.000000000000000        20.800000000000001       -21.024999999999999     
   24.000000000000000        21.600000000000001       -21.024999999999999     
   24.000000000000000        22.400000000000002       -21.024999999999999     
   24.000000000000000        23.200000000000003       -21.024999999999999     
   24.000000000000000        24.000000000000000       -21.024999999999999     
   24.000000000000000        24.800000000000001       -21.024999999999999     
   24.000000000000000        25.600000000000001       -21.024999999999999     
   24.000000000000000        26.400000000000002       -21.024999999999999     
   24.000000000000000        27.200000000000003       -21.024999999999999     
   24.000000000000000        28.000000000000000       -21.024999999999999     
   24.000000000000000        28.800000000000001       -21.024999999999999     
   24.000000000000000        29.600000000000001       -21.024999999999999     
   24.000000000000000        30.400000000000002       -21.024999999999999     
   24.000000000000000        31.200000000000003       -21.024999999999999     
   24.000000000000000        32.000000000000000       -21.024999999999999     
   24.000000000000000        32.800000000000004       -21.024999999999999     
   24.000000000000000        33.600000000000001       -21.024999999999999     
   24.000000000000000        34.399999999999999       -21.024999999999999     
   24.000000000000000        35.200000000000003       -21.024999999999999     
   24.000000000000000        36.000000000000000       -21.024999999999999     
   24.000000000000000        36.800000000000004       -21.024999999999999     
   24.000000000000000        37.600000000000001       -21.024999999999999     
   24.000000000000000        38.400000000000006       -21.024999999999999     
   24.000000000000000        39.200000000000003       -21.024999999999999     
   24.000000000000000        40.000000000000000       -21.024999999999999     
   24.000000000000000        40.800000000000004       -21.024999999999999     
   24.000000000000000        41.600000000000001       -21.024999999999999     
   24.000000000000000        42.400000000000006       -21.024999999999999     
   24.000000000000000        43.200000000000003       -21.024999999999999     
   24.000000000000000        44.000000000000000       -21.024999999999999     
   24.000000000000000        44.800000000000004       -21.024999999999999     
   24.000000000000000        45.600000000000001       -21.024999999999999     
   24.000000000000000        46.400000000000006       -21.024999999999999     
   24.000000000000000        47.200000000000003       -21.024999999999999     
   24.000000000000000        48.000000000000000       -21.024999999999999     
   24.000000000000000        48.800000000000004       -21.024999999999999     
   24.000000000000000        49.600000000000001       -21.024999999999999     
   24.000000000000000        50.400000000000006       -21.024999999999999     
   24.000000000000000        51.200000000000003       -21.024999999999999     
   24.000000000000000        52.000000000000000       -21.024999999999999     
   24.000000000000000        52.800000000000004       -21.024999999999999     
   24.000000000000000        53.600000000000001       -21.024999999999999     
   24.000000000000000        54.400000000000006       -21.024999999999999     
   24.000000000000000        55.200000000000003       -21.024999999999999     
   24.000000000000000        56.000000000000000       -21.024999999999999     
   24.000000000000000        56.800000000000004       -21.024999999999999     
   24.000000000000000        57.600000000000001       -21.024999999999999     
   24.000000000000000        58.400000000000006       -21.024999999999999     
   24.000000000000000        59.200000000000003       -21.024999999999999     
   24.000000000000000        60.000000000000000       -21.024999999999999     
   24.000000000000000        60.800000000000004       -21.024999999999999     
   24.000000000000000        61.600000000000001       -21.024999999999999     
   24.000000000000000        62.400000000000006       -21.024999999999999     
   24.000000000000000        63.200000000000003       -21.024999999999999     
   24.000000000000000        64.000000000000000       -21.024999999999999     
   24.000000000000000        64.799999999999997       -21.024999999999999     
   24.000000000000000        65.600000000000009       -21.024999999999999     
   24.000000000000000        66.400000000000006       -21.024999999999999     
   24.000000000000000        67.200000000000003       -21.024999999999999     
   24.000000000000000        68.000000000000000       -21.024999999999999     
   24.000000000000000        68.799999999999997       -21.024999999999999     
   24.000000000000000        69.600000000000009       -21.024999999999999     
   24.000000000000000        70.400000000000006       -21.024999999999999     
   24.000000000000000        71.200000000000003       -21.024999999999999     
   24.000000000000000        72.000000000000000       -21.024999999999999     
   24.000000000000000        72.799999999999997       -21.024999999999999     
   24.000000000000000        73.600000000000009       -21.024999999999999     
   24.000000000000000        74.400000000000006       -21.024999999999999     
   24.000000000000000        75.200000000000003       -21.024999999999999     
   24.000000000000000        76.000000000000000       -21.024999999999999     
   24.000000000000000        76.800000000000011       -21.024999999999999     
   24.000000000000000        77.600000000000009       -21.024999999999999     
   24.000000000000000        78.400000000000006       -21.024999999999999     
   24.000000000000000        79.200000000000003       -21.024999999999999     
   24.000000000000000        80.000000000000000       -21.024999999999999     
   24.000000000000000        80.800000000000011       -21.024999999999999     
   24.000000000000000        81.600000000000009       -21.024999999999999     
   24.000000000000000        82.400000000000006       -21.024999999999999     
   24.000000000000000        83.200000000000003       -21.024999999999999     
   24.000000000000000        84.000000000000000       -21.024999999999999     
   24.000000000000000        84.800000000000011       -21.024999999999999     
   24.000000000000000        85.600000000000009       -21.024999999999999     
   24.000000000000000        86.400000000000006       -21.519438409999999     
   24.000000000000000        87.200000000000003       -21.519438409999999     
   24.000000000000000        88.000000000000000       -21.519438409999999     
   24.000000000000000        88.800000000000011       -21.519438409999999     
   24.000000000000000        89.600000000000009       -21.519438409999999     
   24.000000000000000        90.400000000000006       -21.519438409999999     
   24.000000000000000        91.200000000000003       -21.519438409999999     
   24.000000000000000        92.000000000000000       -21.519438409999999     
   24.000000000000000        92.800000000000011       -21.519438409999999     
   24.000000000000000        93.600000000000009       -21.519438409999999     
   24.000000000000000        94.400000000000006       -21.519438409999999     
   24.000000000000000        95.200000000000003       -21.519438409999999     
   24.000000000000000        96.000000000000000       -21.519438409999999     
   24.000000000000000        96.800000000000011       -21.519438409999999     
   24.000000000000000        97.600000000000009       -21.519438409999999     
   24.000000000000000        98.400000000000006       -21.519438409999999     
   24.000000000000000        99.200000000000003       -21.519438409999999     
   24.000000000000000        100.00000000000000       -21.519438409999999     
   24.000000000000000        100.80000000000001       -21.024999999999999     
   24.000000000000000        101.60000000000001       -21.024999999999999     
   24.000000000000000        102.40000000000001       -21.024999999999999     

   24.800000000000001       0.80000000000000004       -21.024999999999999     
   24.800000000000001        1.6000000000000001       -21.024999999999999     
   24.800000000000001        2.4000000000000004       -21.024999999999999     
   24.800000000000001        3.2000000000000002       -21.024999999999999     
   24.800000000000001        4.0000000000000000       -21.024999999999999     
   24.800000000000001        4.8000000000000007       -21.024999999999999     
   24.800000000000001        5.6000000000000005       -21.024999999999999     
   24.800000000000001        6.4000000000000004       -21.024999999999999     
   24.800000000000001        7.2000000000000002       -21.024999999999999     
   24.800000000000001        8.0000000000000000       -21.024999999999999     
   24.800000000000001        8.8000000000000007       -21.024999999999999     
   24.800000000000001        9.6000000000000014       -21.024999999999999     
   24.800000000000001        10.400000000000000       -21.024999999999999     
   24.800000000000001        11.200000000000001       -21.024999999999999     
   24.800000000000001        12.000000000000000       -21.024999999999999     
   24.800000000000001        12.800000000000001       -21.024999999999999     
   24.800000000000001        13.600000000000001       -21.024999999999999     
   24.800000000000001        14.400000000000000       -21.024999999999999     
   24.800000000000001        15.200000000000001       -21.024999999999999     
   24.800000000000001        16.000000000000000       -21.024999999999999     
   24.800000000000001        16.800000000000001       -21.024999999999999     
   24.800000000000001        17.600000000000001       -21.024999999999999     
   24.800000000000001        18.400000000000002       -21.024999999999999     
   24.800000000000001        19.200000000000003       -21.024999999999999     
   24.800000000000001        20.000000000000000       -21.024999999999999     
   24.800000000000001        20.800000000000001       -21.024999999999999     
   24.800000000000001        21.600000000000001       -21.024999999999999     
   24.800000000000001        22.400000000000002       -21.024999999999999     
   24.800000000000001        23.200000000000003       -21.024999999999999     
   24.800000000000001        24.000000000000000       -21.024999999999999     
   24.800000000000001        24.800000000000001       -21.024999999999999     
   24.800000000000001        25.600000000000001       -21.024999999999999     
   24.800000000000001        26.400000000000002       -21.024999999999999     
   24.800000000000001        27.200000000000003       -21.024999999999999     
   24.800000000000001        28.000000000000000       -21.024999999999999     
   24.800000000000001        28.800000000000001       -21.024999999999999     
   24.800000000000001        29.600000000000001       -21.024999999999999     
   24.800000000000001        30.400000000000002       -21.024999999999999     
   24.800000000000001        31.200000000000003       -21.024999999999999     
   24.800000000000001        32.000000000000000       -21.024999999999999     
   24.800000000000001        32.800000000000004       -21.024999999999999     
   24.800000000000001        33.600000000000001       -21.024999999999999     
   24.800000000000001        34.399999999999999       -21.024999999999999     
   24.800000000000001        35.200000000000003       -21.024999999999999     
   24.800000000000001        36.000000000000000       -21.024999999999999     
   24.800000000000001        36.800000000000004       -21.024999999999999     
   24.800000000000001        37.600000000000001       -21.024999999999999     
   24.800000000000001        38.400000000000006       -21.024999999999999     
   24.800000000000001        39.200000000000003       -21.024999999999999     
   24.800000000000001        40.000000000000000       -21.024999999999999     
   24.800000000000001        40.800000000000004       -21.024999999999999     
   24.800000000000001        41.600000000000001       -21.024999999999999     
   24.800000000000001        42.400000000000006       -21.024999999999999     
   24.800000000000001        43.200000000000003       -21.024999999999999     
   24.800000000000001        44.000000000000000       -21.024999999999999     
   24.800000000000001        44.800000000000004       -21.024999999999999     
   24.800000000000001        45.600000000000001       -21.024999999999999     
   24.800000000000001        46.400000000000006       -21.024999999999999     
   24.800000000000001        47.200000000000003       -21.024999999999999     
   24.800000000000001        48.000000000000000       -21.024999999999999     
   24.800000000000001        48.800000000000004       -21.024999999999999     
   24.800000000000001        49.600000000000001       -21.024999999999999     
   24.800000000000001        50.400000000000006       -21.024999999999999     
   24.800000000000001        51.200000000000003       -21.024999999999999     
   24.800000000000001        52.000000000000000       -21.024999999999999     
   24.800000000000001        52.800000000000004       -21.024999999999999     
   24.800000000000001        53.600000000000001       -21.024999999999999     
   24.800000000000001        54.400000000000006       -21.024999999999999     
   24.800000000000001        55.200000000000003       -21.024999999999999     
   24.800000000000001        56.000000000000000       -21.024999999999999     
   24.800000000000001        56.800000000000004       -21.024999999999999     
   24.800000000000001        57.600000000000001       -21.024999999999999     
   24.800000000000001        58.400000000000006       -21.024999999999999     
   24.800000000000001        59.200000000000003       -21.024999999999999     
   24.800000000000001        60.000000000000000       -21.024999999999999     
   24.800000000000001        60.800000000000004       -21.024999999999999     
   24.800000000000001        61.600000000000001       -21.024999999999999     
   24.800000000000001        62.400000000000006       -21.024999999999999     
   24.800000000000001        63.200000000000003       -21.024999999999999     
   24.800000000000001        64.000000000000000       -21.024999999999999     
   24.800000000000001        64.799999999999997       -21.024999999999999     
   24.800000000000001        65.600000000000009       -21.024999999999999     
   24.800000000000001        66.400000000000006       -21.024999999999999     
   24.800000000000001        67.200000000000003       -21.024999999999999     
   24.800000000000001        68.000000000000000       -21.024999999999999     
   24.800000000000001        68.799999999999997       -21.024999999999999     
   24.800000000000001        69.600000000000009       -21.024999999999999     
   24.800000000000001        70.400000000000006       -21.024999999999999     
   24.800000000000001        71.200000000000003       -21.024999999999999     
   24.800000000000001        72.000000000000000       -21.024999999999999     
   24.800000000000001        72.799999999999997       -21.024999999999999     
   24.800000000000001        73.600000000000009       -21.024999999999999     
   24.800000000000001        74.400000000000006       -21.024999999999999     
   24.800000000000001        75.200000000000003       -21.024999999999999     
   24.800000000000001        76.000000000000000       -21.024999999999999     
   24.800000000000001        76.800000000000011       -21.024999999999999     
   24.800000000000001        77.600000000000009       -21.024999999999999     
   24.800000000000001        78.400000000000006       -21.024999999999999     
   24.800000000000001        79.200000000000003       -21.024999999999999     
   24.800000000000001        80.000000000000000       -21.024999999999999     
   24.800000000000001        80.800000000000011       -21.024999999999999     
   24.800000000000001        81.600000000000009       -21.024999999999999     
   24.800000000000001        82.400000000000006       -21.024999999999999     
   24.800000000000001        83.200000000000003       -21.024999999999999     
   24.800000000000001        84.000000000000000       -21.024999999999999     
   24.800000000000001        84.800000000000011       -21.024999999999999     
   24.800000000000001        85.600000000000009       -21.024999999999999     
   24.800000000000001        86.400000000000006       -21.519438409999999     
   24.800000000000001        87.200000000000003       -21.519438409999999     
   24.800000000000001        88.000000000000000       -21.519438409999999     
   24.800000000000001        88.800000000000011       -21.519438409999999     
   24.800000000000001        89.600000000000009       -21.519438409999999     
   24.800000000000001        90.400000000000006       -21.519438409999999     
   24.800000000000001        91.200000000000003       -21.519438409999999     
   24.800000000000001        92.000000000000000       -21.519438409999999     
   24.800000000000001        92.800000000000011       -21.519438409999999     
   24.800000000000001        93.600000000000009       -21.519438409999999     
   24.800000000000001        94.400000000000006       -21.519438409999999     
   24.800000000000001        95.200000000000003       -21.519438409999999     
   24.800000000000001        96.000000000000000       -21.519438409999999     
   24.800000000000001        96.800000000000011       -21.519438409999999     
   24.800000000000001        97.600000000000009       -21.519438409999999     
   24.800000000000001        98.400000000000006       -21.519438409999999     
   24.800000000000001        99.200000000000003       -21.519438409999999     
   24.800000000000001        100.00000000000000       -21.519438409999999     
   24.800000000000001        100.80000000000001       -21.024999999999999     
   24.800000000000001        101.60000000000001       -21.024999999999999     
   24.800000000000001        102.40000000000001       -21.024999999999999     

   25.600000000000001       0.80000000000000004       -21.024999999999999     
   25.600000000000001        1.6000000000000001       -21.024999999999999     
   25.600000000000001        2.4000000000000004       -21.024999999999999     
   25.600000000000001        3.2000000000000002       -21.024999999999999     
   25.600000000000001        4.0000000000000000       -21.024999999999999     
   25.600000000000001        4.8000000000000007       -21.024999999999999     
   25.600000000000001        5.6000000000000005       -21.024999999999999     
   25.600000000000001        6.4000000000000004       -21.024999999999999     
   25.600000000000001        7.2000000000000002       -21.024999999999999     
   25.600000000000001        8.0000000000000000       -21.024999999999999     
   25.600000000000001        8.8000000000000007       -21.024999999999999     
   25.600000000000001        9.6000000000000014       -21.024999999999999     
   25.600000000000001        10.400000000000000       -21.024999999999999     
   25.600000000000001        11.200000000000001       -21.024999999999999     
   25.600000000000001        12.000000000000000       -21.024999999999999     
   25.600000000000001        12.800000000000001       -21.024999999999999     
   25.600000000000001        13.600000000000001       -21.024999999999999     
   25.600000000000001        14.400000000000000       -21.024999999999999     
   25.600000000000001        15.200000000000001       -21.024999999999999     
   25.600000000000001        16.000000000000000       -21.024999999999999     
   25.600000000000001        16.800000000000001       -21.024999999999999     
   25.600000000000001        17.600000000000001       -21.024999999999999     
   25.600000000000001        18.400000000000002       -21.024999999999999     
   25.600000000000001        19.200000000000003       -21.024999999999999     
   25.600000000000001        20.000000000000000       -21.024999999999999     
   25.600000000000001        20.800000000000001       -21.024999999999999     
   25.600000000000001        21.600000000000001       -21.024999999999999     
   25.600000000000001        22.400000000000002       -21.024999999999999     
   25.600000000000001        23.200000000000003       -21.024999999999999     
   25.600000000000001        24.000000000000000       -21.024999999999999     
   25.600000000000001        24.800000000000001       -21.024999999999999     
   25.600000000000001        25.600000000000001       -21.024999999999999     
   25.600000000000001        26.400000000000002       -21.024999999999999     
   25.600000000000001        27.200000000000003       -21.024999999999999     
   25.600000000000001        28.000000000000000       -21.024999999999999     
   25.600000000000001        28.800000000000001       -21.024999999999999     
   25.600000000000001        29.600000000000001       -21.024999999999999     
   25.600000000000001        30.400000000000002       -21.024999999999999     
   25.600000000000001        31.200000000000003       -21.024999999999999     
   25.600000000000001        32.000000000000000       -21.024999999999999     
   25.600000000000001        32.800000000000004       -21.024999999999999     
   25.600000000000001        33.600000000000001       -21.024999999999999     
   25.600000000000001        34.399999999999999       -21.519438409999999     
   25.600000000000001        35.200000000000003       -21.519438409999999     
   25.600000000000001        36.000000000000000       -21.519438409999999     
   25.600000000000001        36.800000000000004       -21.519438409999999     
   25.600000000000001        37.600000000000001       -21.519438409999999     
   25.600000000000001        38.400000000000006       -21.519438409999999     
   25.600000000000001        39.200000000000003       -21.519438409999999     
   25.600000000000001        40.000000000000000       -21.519438409999999     
   25.600000000000001        40.800000000000004       -21.519438409999999     
   25.600000000000001        41.600000000000001       -21.519438409999999     
   25.600000000000001        42.400000000000006       -21.519438409999999     
   25.600000000000001        43.200000000000003       -21.519438409999999     
   25.600000000000001        44.000000000000000       -21.519438409999999     
   25.600000000000001        44.800000000000004       -21.519438409999999     
   25.600000000000001        45.600000000000001       -21.519438409999999     
   25.600000000000001        46.400000000000006       -21.519438409999999     
   25.600000000000001        47.200000000000003       -21.519438409999999     
   25.600000000000001        48.000000000000000       -21.024999999999999     
   25.600000000000001        48.800000000000004       -21.024999999999999     
   25.600000000000001        49.600000000000001       -21.024999999999999     
   25.600000000000001        50.400000000000006       -21.024999999999999     
   25.600000000000001        51.200000000000003       -21.024999999999999     
   25.600000000000001        52.000000000000000       -21.024999999999999     
   25.600000000000001        52.800000000000004       -21.024999999999999     
   25.600000000000001        53.600000000000001       -21.024999999999999     
   25.600000000000001        54.400000000000006       -21.024999999999999     
   25.600000000000001        55.200000000000003       -21.024999999999999     
   25.600000000000001        56.000000000000000       -21.024999999999999     
   25.600000000000001        56.800000000000004       -21.024999999999999     
   25.600000000000001        57.600000000000001       -21.024999999999999     
   25.600000000000001        58.400000000000006       -21.024999999999999     
   25.600000000000001        59.200000000000003       -21.024999999999999     
   25.600000000000001        60.000000000000000       -21.024999999999999     
   25.600000000000001        60.800000000000004       -21.024999999999999     
   25.600000000000001        61.600000000000001       -21.024999999999999     
   25.600000000000001        62.400000000000006       -21.024999999999999     
   25.600000000000001        63.200000000000003       -21.024999999999999     
   25.600000000000001        64.000000000000000       -21.024999999999999     
   25.600000000000001        64.799999999999997       -21.024999999999999     
   25.600000000000001        65.600000000000009       -21.024999999999999     
   25.600000000000001        66.400000000000006       -21.024999999999999     
   25.600000000000001        67.200000000000003       -21.024999999999999     
   25.600000000000001        68.000000000000000       -21.024999999999999     
   25.600000000000001        68.799999999999997       -21.024999999999999     
   25.600000000000001        69.600000000000009       -21.024999999999999     
   25.600000000000001        70.400000000000006       -21.024999999999999     
   25.600000000000001        71.200000000000003       -21.024999999999999     
   25.600000000000001        72.000000000000000       -21.024999999999999     
   25.600000000000001        72.799999999999997       -21.024999999999999     
   25.600000000000001        73.600000000000009       -21.024999999999999     
   25.600000000000001        74.400000000000006       -21.024999999999999     
   25.600000000000001        75.200000000000003       -21.024999999999999     
   25.600000000000001        76.000000000000000       -21.024999999999999     
   25.600000000000001        76.800000000000011       -21.024999999999999     
   25.600000000000001        77.600000000000009       -21.024999999999999     
   25.600000000000001        78.400000000000006       -21.024999999999999     
   25.600000000000001        79.200000000000003       -21.024999999999999     
   25.600000000000001        80.000000000000000       -21.024999999999999     
   25.600000000000001        80.800000000000011       -21.024999999999999     
   25.600000000000001        81.600000000000009       -21.024999999999999     
   25.600000000000001        82.400000000000006       -21.024999999999999     
   25.600000000000001        83.200000000000003       -21.024999999999999     
   25.600000000000001        84.000000000000000       -21.024999999999999     
   25.600000000000001        84.800000000000011       -21.024999999999999     
   25.600000000000001        85.600000000000009       -21.024999999999999     
   25.600000000000001        86.400000000000006       -21.519438409999999     
   25.600000000000001        87.200000000000003       -21.519438409999999     
   25.600000000000001        88.000000000000000       -21.519438409999999     
   25.600000000000001        88.800000000000011       -21.519438409999999     
   25.600000000000001        89.600000000000009       -21.519438409999999     
   25.600000000000001        90.400000000000006       -21.519438409999999     
   25.600000000000001        91.200000000000003       -21.519438409999999     
   25.600000000000001        92.000000000000000       -21.519438409999999     
   25.600000000000001        92.800000000000011       -21.519438409999999     
   25.600000000000001        93.600000000000009       -21.519438409999999     
   25.600000000000001        94.400000000000006       -21.519438409999999     
   25.600000000000001        95.200000000000003       -21.519438409999999     
   25.600000000000001        96.000000000000000       -21.519438409999999     
   25.600000000000001        96.800000000000011       -21.519438409999999     
   25.600000000000001        97.600000000000009       -21.519438409999999     
   25.600000000000001        98.400000000000006       -21.519438409999999     
   25.600000000000001        99.200000000000003       -21.519438409999999     
   25.600000000000001        100.00000000000000       -21.519438409999999     
   25.600000000000001        100.80000000000001       -21.024999999999999     
   25.600000000000001        101.60000000000001       -21.024999999999999     
   25.600000000000001        102.40000000000001       -21.024999999999999     

   26.400000000000002       0.80000000000000004       -21.024999999999999     
   26.400000000000002        1.6000000000000001       -21.024999999999999     
   26.400000000000002        2.4000000000000004       -21.024999999999999     
   26.400000000000002        3.2000000000000002       -21.024999999999999     
   26.400000000000002        4.0000000000000000       -21.024999999999999     
   26.400000000000002        4.8000000000000007       -21.024999999999999     
   26.400000000000002        5.6000000000000005       -21.024999999999999     
   26.400000000000002        6.4000000000000004       -21.024999999999999     
   26.400000000000002        7.2000000000000002       -21.024999999999999     
   26.400000000000002        8.0000000000000000       -21.024999999999999     
   26.400000000000002        8.8000000000000007       -21.024999999999999     
   26.400000000000002        9.6000000000000014       -21.024999999999999     
   26.400000000000002        10.400000000000000       -21.024999999999999     
   26.400000000000002        11.200000000000001       -21.024999999999999     
   26.400000000000002        12.000000000000000       -21.024999999999999     
   26.400000000000002        12.800000000000001       -21.024999999999999     
   26.400000000000002        13.600000000000001       -21.024999999999999     
   26.400000000000002        14.400000000000000       -21.024999999999999     
   26.400000000000002        15.200000000000001       -21.024999999999999     
   26.400000000000002        16.000000000000000       -21.024999999999999     
   26.400000000000002        16.800000000000001       -21.024999999999999     
   26.400000000000002        17.600000000000001       -21.024999999999999     
   26.400000000000002        18.400000000000002       -21.024999999999999     
   26.400000000000002        19.200000000000003       -21.024999999999999     
   26.400000000000002        20.000000000000000       -21.024999999999999     
   26.400000000000002        20.800000000000001       -21.024999999999999     
   26.400000000000002        21.600000000000001       -21.024999999999999     
   26.400000000000002        22.400000000000002       -21.024999999999999     
   26.400000000000002        23.200000000000003       -21.024999999999999     
   26.400000000000002        24.000000000000000       -21.024999999999999     
   26.400000000000002        24.800000000000001       -21.024999999999999     
   26.400000000000002        25.600000000000001       -21.024999999999999     
   26.400000000000002        26.400000000000002       -21.024999999999999     
   26.400000000000002        27.200000000000003       -21.024999999999999     
   26.400000000000002        28.000000000000000       -21.024999999999999     
   26.400000000000002        28.800000000000001       -21.024999999999999     
   26.400000000000002        29.600000000000001       -21.024999999999999     
   26.400000000000002        30.400000000000002       -21.024999999999999     
   26.400000000000002        31.200000000000003       -21.024999999999999     
   26.400000000000002        32.000000000000000       -21.024999999999999     
   26.400000000000002        32.800000000000004       -21.024999999999999     
   26.400000000000002        33.600000000000001       -21.519438409999999     
   26.400000000000002        34.399999999999999       -21.519438409999999     
   26.400000000000002        35.200000000000003       -21.519438409999999     
   26.400000000000002        36.000000000000000       -21.519438409999999     
   26.400000000000002        36.800000000000004       -21.519438409999999     
   26.400000000000002        37.600000000000001       -21.519438409999999     
   26.400000000000002        38.400000000000006       -21.519438409999999     
   26.400000000000002        39.200000000000003       -21.519438409999999     
   26.400000000000002        40.000000000000000       -21.519438409999999     
   26.400000000000002        40.800000000000004       -21.519438409999999     
   26.400000000000002        41.600000000000001       -21.519438409999999     
   26.400000000000002        42.400000000000006       -21.519438409999999     
   26.400000000000002        43.200000000000003       -21.519438409999999     
   26.400000000000002        44.000000000000000       -21.519438409999999     
   26.400000000000002        44.800000000000004       -21.519438409999999     
   26.400000000000002        45.600000000000001       -21.519438409999999     
   26.400000000000002        46.400000000000006       -21.519438409999999     
   26.400000000000002        47.200000000000003       -21.519438409999999     
   26.400000000000002        48.000000000000000       -21.519438409999999     
   26.400000000000002        48.800000000000004       -21.024999999999999     
   26.400000000000002        49.600000000000001       -21.024999999999999     
   26.400000000000002        50.400000000000006       -21.024999999999999     
   26.400000000000002        51.200000000000003       -21.024999999999999     
   26.400000000000002        52.000000000000000       -21.024999999999999     
   26.400000000000002        52.800000000000004       -21.024999999999999     
   26.400000000000002        53.600000000000001       -21.024999999999999     
   26.400000000000002        54.400000000000006       -21.024999999999999     
   26.400000000000002        55.200000000000003       -21.024999999999999     
   26.400000000000002        56.000000000000000       -21.024999999999999     
   26.400000000000002        56.800000000000004       -21.024999999999999     
   26.400000000000002        57.600000000000001       -21.024999999999999     
   26.400000000000002        58.400000000000006       -21.024999999999999     
   26.400000000000002        59.200000000000003       -21.024999999999999     
   26.400000000000002        60.000000000000000       -21.024999999999999     
   26.400000000000002        60.800000000000004       -21.024999999999999     
   26.400000000000002        61.600000000000001       -21.024999999999999     
   26.400000000000002        62.400000000000006       -21.024999999999999     
   26.400000000000002        63.200000000000003       -21.024999999999999     
   26.400000000000002        64.000000000000000       -21.024999999999999     
   26.400000000000002        64.799999999999997       -21.024999999999999     
   26.400000000000002        65.600000000000009       -21.024999999999999     
   26.400000000000002        66.400000000000006       -21.024999999999999     
   26.400000000000002        67.200000000000003       -21.024999999999999     
   26.400000000000002        68.000000000000000       -21.024999999999999     
   26.400000000000002        68.799999999999997       -21.024999999999999     
   26.400000000000002        69.600000000000009       -21.024999999999999     
   26.400000000000002        70.400000000000006       -21.024999999999999     
   26.400000000000002        71.200000000000003       -21.024999999999999     
   26.400000000000002        72.000000000000000       -21.024999999999999     
   26.400000000000002        72.799999999999997       -21.024999999999999     
   26.400000000000002        73.600000000000009       -21.024999999999999     
   26.400000000000002        74.400000000000006       -21.024999999999999     
   26.400000000000002        75.200000000000003       -21.024999999999999     
   26.400000000000002        76.000000000000000       -21.024999999999999     
   26.400000000000002        76.800000000000011       -21.024999999999999     
   26.400000000000002        77.600000000000009       -21.024999999999999     
   26.400000000000002        78.400000000000006       -21.024999999999999     
   26.400000000000002        79.200000000000003       -21.024999999999999     
   26.400000000000002        80.000000000000000       -21.024999999999999     
   26.400000000000002        80.800000000000011       -21.024999999999999     
   26.400000000000002        81.600000000000009       -21.024999999999999     
   26.400000000000002        82.400000000000006       -21.024999999999999     
   26.400000000000002        83.200000000000003       -21.024999999999999     
   26.400000000000002        84.000000000000000       -21.024999999999999     
   26.400000000000002        84.800000000000011       -21.024999999999999     
   26.400000000000002        85.600000000000009       -21.024999999999999     
   26.400000000000002        86.400000000000006       -21.519438409999999     
   26.400000000000002        87.200000000000003       -21.519438409999999     
   26.400000000000002        88.000000000000000       -21.519438409999999     
   26.400000000000002        88.800000000000011       -21.519438409999999     
   26.400000000000002        89.600000000000009       -21.519438409999999     
   26.400000000000002        90.400000000000006       -21.519438409999999     
   26.400000000000002        91.200000000000003       -21.519438409999999     
   26.400000000000002        92.000000000000000       -21.519438409999999     
   26.400000000000002        92.800000000000011       -21.519438409999999     
   26.400000000000002        93.600000000000009       -21.519438409999999     
   26.400000000000002        94.400000000000006       -21.519438409999999     
   26.400000000000002        95.200000000000003       -21.519438409999999     
   26.400000000000002        96.000000000000000       -21.519438409999999     
   26.400000000000002        96.800000000000011       -21.519438409999999     
   26.400000000000002        97.600000000000009       -21.519438409999999     
   26.400000000000002        98.400000000000006       -21.519438409999999     
   26.400000000000002        99.200000000000003       -21.519438409999999     
   26.400000000000002        100.00000000000000       -21.519438409999999     
   26.400000000000002        100.80000000000001       -21.024999999999999     
   26.400000000000002        101.60000000000001       -21.024999999999999     
   26.400000000000002        102.40000000000001       -21.024999999999999     

   27.200000000000003       0.80000000000000004       -21.024999999999999     
   27.200000000000003        1.6000000000000001       -21.024999999999999     
   27.200000000000003        2.4000000000000004       -21.024999999999999     
   27.200000000000003        3.2000000000000002       -21.024999999999999     
   27.200000000000003        4.0000000000000000       -21.024999999999999     
   27.200000000000003        4.8000000000000007       -21.024999999999999     
   27.200000000000003        5.6000000000000005       -21.024999999999999     
   27.200000000000003        6.4000000000000004       -21.024999999999999     
   27.200000000000003        7.2000000000000002       -21.024999999999999     
   27.200000000000003        8.0000000000000000       -21.024999999999999     
   27.200000000000003        8.8000000000000007       -21.024999999999999     
   27.200000000000003        9.6000000000000014       -21.024999999999999     
   27.200000000000003        10.400000000000000       -21.024999999999999     
   27.200000000000003        11.200000000000001       -21.024999999999999     
   27.200000000000003        12.000000000000000       -21.024999999999999     
   27.200000000000003        12.800000000000001       -21.024999999999999     
   27.200000000000003        13.600000000000001       -21.024999999999999     
   27.200000000000003        14.400000000000000       -21.024999999999999     
   27.200000000000003        15.200000000000001       -21.024999999999999     
   27.200000000000003        16.000000000000000       -21.024999999999999     
   27.200000000000003        16.800000000000001       -21.024999999999999     
   27.200000000000003        17.600000000000001       -21.024999999999999     
   27.200000000000003        18.400000000000002       -21.024999999999999     
   27.200000000000003        19.200000000000003       -21.024999999999999     
   27.200000000000003        20.000000000000000       -21.024999999999999     
   27.200000000000003        20.800000000000001       -21.024999999999999     
   27.200000000000003        21.600000000000001       -21.024999999999999     
   27.200000000000003        22.400000000000002       -21.024999999999999     
   27.200000000000003        23.200000000000003       -21.024999999999999     
   27.200000000000003        24.000000000000000       -21.024999999999999     
   27.200000000000003        24.800000000000001       -21.024999999999999     
   27.200000000000003        25.600000000000001       -21.024999999999999     
   27.200000000000003        26.400000000000002       -21.024999999999999     
   27.200000000000003        27.200000000000003       -21.024999999999999     
   27.200000000000003        28.000000000000000       -21.024999999999999     
   27.200000000000003        28.800000000000001       -21.024999999999999     
   27.200000000000003        29.600000000000001       -21.024999999999999     
   27.200000000000003        30.400000000000002       -21.024999999999999     
   27.200000000000003        31.200000000000003       -21.024999999999999     
   27.200000000000003        32.000000000000000       -21.024999999999999     
   27.200000000000003        32.800000000000004       -21.024999999999999     
   27.200000000000003        33.600000000000001       -21.519438409999999     
   27.200000000000003        34.399999999999999       -21.519438409999999     
   27.200000000000003        35.200000000000003       -21.519438409999999     
   27.200000000000003        36.000000000000000       -21.519438409999999     
   27.200000000000003        36.800000000000004       -21.519438409999999     
   27.200000000000003        37.600000000000001       -21.519438409999999     
   27.200000000000003        38.400000000000006       -21.519438409999999     
   27.200000000000003        39.200000000000003       -21.519438409999999     
   27.200000000000003        40.000000000000000       -21.519438409999999     
   27.200000000000003        40.800000000000004       -21.519438409999999     
   27.200000000000003        41.600000000000001       -21.519438409999999     
   27.200000000000003        42.400000000000006       -21.519438409999999     
   27.200000000000003        43.200000000000003       -21.519438409999999     
   27.200000000000003        44.000000000000000       -21.519438409999999     
   27.200000000000003        44.800000000000004       -21.519438409999999     
   27.200000000000003        45.600000000000001       -21.519438409999999     
   27.200000000000003        46.400000000000006       -21.519438409999999     
   27.200000000000003        47.200000000000003       -21.519438409999999     
   27.200000000000003        48.000000000000000       -21.519438409999999     
   27.200000000000003        48.800000000000004       -21.519438409999999     
   27.200000000000003        49.600000000000001       -21.024999999999999     
   27.200000000000003        50.400000000000006       -21.024999999999999     
   27.200000000000003        51.200000000000003       -21.024999999999999     
   27.200000000000003        52.000000000000000       -21.024999999999999     
   27.200000000000003        52.800000000000004       -21.024999999999999     
   27.200000000000003        53.600000000000001       -21.024999999999999     
   27.200000000000003        54.400000000000006       -21.024999999999999     
   27.200000000000003        55.200000000000003       -21.024999999999999     
   27.200000000000003        56.000000000000000       -21.024999999999999     
   27.200000000000003        56.800000000000004       -21.024999999999999     
   27.200000000000003        57.600000000000001       -21.024999999999999     
   27.200000000000003        58.400000000000006       -21.024999999999999     
   27.200000000000003        59.200000000000003       -21.024999999999999     
   27.200000000000003        60.000000000000000       -21.024999999999999     
   27.200000000000003        60.800000000000004       -21.024999999999999     
   27.200000000000003        61.600000000000001       -21.024999999999999     
   27.200000000000003        62.400000000000006       -21.024999999999999     
   27.200000000000003        63.200000000000003       -21.024999999999999     
   27.200000000000003        64.000000000000000       -21.024999999999999     
   27.200000000000003        64.799999999999997       -21.024999999999999     
   27.200000000000003        65.600000000000009       -21.024999999999999     
   27.200000000000003        66.400000000000006       -21.024999999999999     
   27.200000000000003        67.200000000000003       -21.024999999999999     
   27.200000000000003        68.000000000000000       -21.024999999999999     
   27.200000000000003        68.799999999999997       -21.024999999999999     
   27.200000000000003        69.600000000000009       -21.024999999999999     
   27.200000000000003        70.400000000000006       -21.024999999999999     
   27.200000000000003        71.200000000000003       -21.024999999999999     
   27.200000000000003        72.000000000000000       -21.024999999999999     
   27.200000000000003        72.799999999999997       -21.024999999999999     
   27.200000000000003        73.600000000000009       -21.024999999999999     
   27.200000000000003        74.400000000000006       -21.024999999999999     
   27.200000000000003        75.200000000000003       -21.024999999999999     
   27.200000000000003        76.000000000000000       -21.024999999999999     
   27.200000000000003        76.800000000000011       -21.024999999999999     
   27.200000000000003        77.600000000000009       -21.024999999999999     
   27.200000000000003        78.400000000000006       -21.024999999999999     
   27.200000000000003        79.200000000000003       -21.024999999999999     
   27.200000000000003        80.000000000000000       -21.024999999999999     
   27.200000000000003        80.800000000000011       -21.024999999999999     
   27.200000000000003        81.600000000000009       -21.024999999999999     
   27.200000000000003        82.400000000000006       -21.024999999999999     
   27.200000000000003        83.200000000000003       -21.024999999999999     
   27.200000000000003        84.000000000000000       -21.024999999999999     
   27.200000000000003        84.800000000000011       -21.024999999999999     
   27.200000000000003        85.600000000000009       -21.024999999999999     
   27.200000000000003        86.400000000000006       -21.519438409999999     
   27.200000000000003        87.200000000000003       -21.519438409999999     
   27.200000000000003        88.000000000000000       -21.519438409999999     
   27.200000000000003        88.800000000000011       -21.519438409999999     
   27.200000000000003        89.600000000000009       -21.519438409999999     
   27.200000000000003        90.400000000000006       -21.519438409999999     
   27.200000000000003        91.200000000000003       -21.519438409999999     
   27.200000000000003        92.000000000000000       -21.519438409999999     
   27.200000000000003        92.800000000000011       -21.519438409999999     
   27.200000000000003        93.600000000000009       -21.519438409999999     
   27.200000000000003        94.400000000000006       -21.519438409999999     
   27.200000000000003        95.200000000000003       -21.519438409999999     
   27.200000000000003        96.000000000000000       -21.519438409999999     
   27.200000000000003        96.800000000000011       -21.519438409999999     
   27.200000000000003        97.600000000000009       -21.519438409999999     
   27.200000000000003        98.400000000000006       -21.519438409999999     
   27.200000000000003        99.200000000000003       -21.519438409999999     
   27.200000000000003        100.00000000000000       -21.519438409999999     
   27.200000000000003        100.80000000000001       -21.024999999999999     
   27.200000000000003        101.60000000000001       -21.024999999999999     
   27.200000000000003        102.40000000000001       -21.024999999999999     

   28.000000000000000       0.80000000000000004       -21.024999999999999     
   28.000000000000000        1.6000000000000001       -21.024999999999999     
   28.000000000000000        2.4000000000000004       -21.024999999999999     
   28.000000000000000        3.2000000000000002       -21.024999999999999     
   28.000000000000000        4.0000000000000000       -21.024999999999999     
   28.000000000000000        4.8000000000000007       -21.024999999999999     
   28.000000000000000        5.6000000000000005       -21.024999999999999     
   28.000000000000000        6.4000000000000004       -21.024999999999999     
   28.000000000000000        7.2000000000000002       -21.024999999999999     
   28.000000000000000        8.0000000000000000       -21.024999999999999     
   28.000000000000000        8.8000000000000007       -21.024999999999999     
   28.000000000000000        9.6000000000000014       -21.024999999999999     
   28.000000000000000        10.400000000000000       -21.024999999999999     
   28.000000000000000        11.200000000000001       -21.024999999999999     
   28.000000000000000        12.000000000000000       -21.024999999999999     
   28.000000000000000        12.800000000000001       -21.024999999999999     
   28.000000000000000        13.600000000000001       -21.024999999999999     
   28.000000000000000        14.400000000000000       -21.024999999999999     
   28.000000000000000        15.200000000000001       -21.024999999999999     
   28.000000000000000        16.000000000000000       -21.024999999999999     
   28.000000000000000        16.800000000000001       -21.024999999999999     
   28.000000000000000        17.600000000000001       -21.024999999999999     
   28.000000000000000        18.400000000000002       -21.024999999999999     
   28.000000000000000        19.200000000000003       -21.024999999999999     
   28.000000000000000        20.000000000000000       -21.024999999999999     
   28.000000000000000        20.800000000000001       -21.024999999999999     
   28.000000000000000        21.600000000000001       -21.024999999999999     
   28.000000000000000        22.400000000000002       -21.024999999999999     
   28.000000000000000        23.200000000000003       -21.024999999999999     
   28.000000000000000        24.000000000000000       -21.024999999999999     
   28.000000000000000        24.800000000000001       -21.024999999999999     
   28.000000000000000        25.600000000000001       -21.024999999999999     
   28.000000000000000        26.400000000000002       -21.024999999999999     
   28.000000000000000        27.200000000000003       -21.024999999999999     
   28.000000000000000        28.000000000000000       -21.024999999999999     
   28.000000000000000        28.800000000000001       -21.024999999999999     
   28.000000000000000        29.600000000000001       -21.024999999999999     
   28.000000000000000        30.400000000000002       -21.024999999999999     
   28.000000000000000        31.200000000000003       -21.024999999999999     
   28.000000000000000        32.000000000000000       -21.024999999999999     
   28.000000000000000        32.800000000000004       -21.024999999999999     
   28.000000000000000        33.600000000000001       -21.519438409999999     
   28.000000000000000        34.399999999999999       -21.519438409999999     
   28.000000000000000        35.200000000000003       -21.519438409999999     
   28.000000000000000        36.000000000000000       -21.519438409999999     
   28.000000000000000        36.800000000000004       -21.519438409999999     
   28.000000000000000        37.600000000000001       -21.519438409999999     
   28.000000000000000        38.400000000000006       -21.519438409999999     
   28.000000000000000        39.200000000000003       -21.519438409999999     
   28.000000000000000        40.000000000000000       -21.519438409999999     
   28.000000000000000        40.800000000000004       -21.519438409999999     
   28.000000000000000        41.600000000000001       -21.519438409999999     
   28.000000000000000        42.400000000000006       -21.519438409999999     
   28.000000000000000        43.200000000000003       -21.519438409999999     
   28.000000000000000        44.000000000000000       -21.519438409999999     
   28.000000000000000        44.800000000000004       -21.519438409999999     
   28.000000000000000        45.600000000000001       -21.519438409999999     
   28.000000000000000        46.400000000000006       -21.519438409999999     
   28.000000000000000        47.200000000000003       -21.519438409999999     
   28.000000000000000        48.000000000000000       -21.519438409999999     
   28.000000000000000        48.800000000000004       -21.519438409999999     
   28.000000000000000        49.600000000000001       -21.519438409999999     
   28.000000000000000        50.400000000000006       -21.024999999999999     
   28.000000000000000        51.200000000000003       -21.024999999999999     
   28.000000000000000        52.000000000000000       -21.024999999999999     
   28.000000000000000        52.800000000000004       -21.024999999999999     
   28.000000000000000        53.600000000000001       -21.024999999999999     
   28.000000000000000        54.400000000000006       -21.024999999999999     
   28.000000000000000        55.200000000000003       -21.024999999999999     
   28.000000000000000        56.000000000000000       -21.024999999999999     
   28.000000000000000        56.800000000000004       -21.024999999999999     
   28.000000000000000        57.600000000000001       -21.024999999999999     
   28.000000000000000        58.400000000000006       -21.024999999999999     
   28.000000000000000        59.200000000000003       -21.024999999999999     
   28.000000000000000        60.000000000000000       -21.024999999999999     
   28.000000000000000        60.800000000000004       -21.024999999999999     
   28.000000000000000        61.600000000000001       -21.024999999999999     
   28.000000000000000        62.400000000000006       -21.024999999999999     
   28.000000000000000        63.200000000000003       -21.024999999999999     
   28.000000000000000        64.000000000000000       -21.024999999999999     
   28.000000000000000        64.799999999999997       -21.024999999999999     
   28.000000000000000        65.600000000000009       -21.024999999999999     
   28.000000000000000        66.400000000000006       -21.024999999999999     
   28.000000000000000        67.200000000000003       -21.024999999999999     
   28.000000000000000        68.000000000000000       -21.024999999999999     
   28.000000000000000        68.799999999999997       -21.024999999999999     
   28.000000000000000        69.600000000000009       -21.024999999999999     
   28.000000000000000        70.400000000000006       -21.024999999999999     
   28.000000000000000        71.200000000000003       -21.024999999999999     
   28.000000000000000        72.000000000000000       -21.024999999999999     
   28.000000000000000        72.799999999999997       -21.024999999999999     
   28.000000000000000        73.600000000000009       -21.024999999999999     
   28.000000000000000        74.400000000000006       -21.024999999999999     
   28.000000000000000        75.200000000000003       -21.024999999999999     
   28.000000000000000        76.000000000000000       -21.024999999999999     
   28.000000000000000        76.800000000000011       -21.024999999999999     
   28.000000000000000        77.600000000000009       -21.024999999999999     
   28.000000000000000        78.400000000000006       -21.024999999999999     
   28.000000000000000        79.200000000000003       -21.024999999999999     
   28.000000000000000        80.000000000000000       -21.024999999999999     
   28.000000000000000        80.800000000000011       -21.024999999999999     
   28.000000000000000        81.600000000000009       -21.024999999999999     
   28.000000000000000        82.400000000000006       -21.024999999999999     
   28.000000000000000        83.200000000000003       -21.024999999999999     
   28.000000000000000        84.000000000000000       -21.024999999999999     
   28.000000000000000        84.800000000000011       -21.024999999999999     
   28.000000000000000        85.600000000000009       -21.024999999999999     
   28.000000000000000        86.400000000000006       -21.519438409999999     
   28.000000000000000        87.200000000000003       -21.519438409999999     
   28.000000000000000        88.000000000000000       -21.519438409999999     
   28.000000000000000        88.800000000000011       -21.519438409999999     
   28.000000000000000        89.600000000000009       -21.519438409999999     
   28.000000000000000        90.400000000000006       -21.519438409999999     
   28.000000000000000        91.200000000000003       -21.519438409999999     
   28.000000000000000        92.000000000000000       -21.519438409999999     
   28.000000000000000        92.800000000000011       -21.519438409999999     
   28.000000000000000        93.600000000000009       -21.519438409999999     
   28.000000000000000        94.400000000000006       -21.519438409999999     
   28.000000000000000        95.200000000000003       -21.519438409999999     
   28.000000000000000        96.000000000000000       -21.519438409999999     
   28.000000000000000        96.800000000000011       -21.519438409999999     
   28.000000000000000        97.600000000000009       -21.519438409999999     
   28.000000000000000        98.400000000000006       -21.519438409999999     
   28.000000000000000        99.200000000000003       -21.519438409999999     
   28.000000000000000        100.00000000000000       -21.024999999999999     
   28.000000000000000        100.80000000000001       -21.024999999999999     
   28.000000000000000        101.60000000000001       -21.024999999999999     
   28.000000000000000        102.40000000000001       -21.024999999999999     

   28.800000000000001       0.80000000000000004       -21.024999999999999     
   28.800000000000001        1.6000000000000001       -21.024999999999999     
   28.800000000000001        2.4000000000000004       -21.024999999999999     
   28.800000000000001        3.2000000000000002       -21.024999999999999     
   28.800000000000001        4.0000000000000000       -21.024999999999999     
   28.800000000000001        4.8000000000000007       -21.024999999999999     
   28.800000000000001        5.6000000000000005       -21.024999999999999     
   28.800000000000001        6.4000000000000004       -21.024999999999999     
   28.800000000000001        7.2000000000000002       -21.024999999999999     
   28.800000000000001        8.0000000000000000       -21.024999999999999     
   28.800000000000001        8.8000000000000007       -21.024999999999999     
   28.800000000000001        9.6000000000000014       -21.024999999999999     
   28.800000000000001        10.400000000000000       -21.024999999999999     
   28.800000000000001        11.200000000000001       -21.024999999999999     
   28.800000000000001        12.000000000000000       -21.024999999999999     
   28.800000000000001        12.800000000000001       -21.024999999999999     
   28.800000000000001        13.600000000000001       -21.024999999999999     
   28.800000000000001        14.400000000000000       -21.024999999999999     
   28.800000000000001        15.200000000000001       -21.024999999999999     
   28.800000000000001        16.000000000000000       -21.024999999999999     
   28.800000000000001        16.800000000000001       -21.024999999999999     
   28.800000000000001        17.600000000000001       -21.024999999999999     
   28.800000000000001        18.400000000000002       -21.024999999999999     
   28.800000000000001        19.200000000000003       -21.024999999999999     
   28.800000000000001        20.000000000000000       -21.024999999999999     
   28.800000000000001        20.800000000000001       -21.024999999999999     
   28.800000000000001        21.600000000000001       -21.024999999999999     
   28.800000000000001        22.400000000000002       -21.024999999999999     
   28.800000000000001        23.200000000000003       -21.024999999999999     
   28.800000000000001        24.000000000000000       -21.024999999999999     
   28.800000000000001        24.800000000000001       -21.024999999999999     
   28.800000000000001        25.600000000000001       -21.024999999999999     
   28.800000000000001        26.400000000000002       -21.024999999999999     
   28.800000000000001        27.200000000000003       -21.024999999999999     
   28.800000000000001        28.000000000000000       -21.024999999999999     
   28.800000000000001        28.800000000000001       -21.024999999999999     
   28.800000000000001        29.600000000000001       -21.024999999999999     
   28.800000000000001        30.400000000000002       -21.024999999999999     
   28.800000000000001        31.200000000000003       -21.024999999999999     
   28.800000000000001        32.000000000000000       -21.024999999999999     
   28.800000000000001        32.800000000000004       -21.024999999999999     
   28.800000000000001        33.600000000000001       -21.519438409999999     
   28.800000000000001        34.399999999999999       -21.519438409999999     
   28.800000000000001        35.200000000000003       -21.519438409999999     
   28.800000000000001        36.000000000000000       -21.519438409999999     
   28.800000000000001        36.800000000000004       -21.519438409999999     
   28.800000000000001        37.600000000000001       -21.519438409999999     
   28.800000000000001        38.400000000000006       -21.519438409999999     
   28.800000000000001        39.200000000000003       -21.519438409999999     
   28.800000000000001        40.000000000000000       -21.519438409999999     
   28.800000000000001        40.800000000000004       -21.519438409999999     
   28.800000000000001        41.600000000000001       -21.519438409999999     
   28.800000000000001        42.400000000000006       -21.519438409999999     
   28.800000000000001        43.200000000000003       -21.519438409999999     
   28.800000000000001        44.000000000000000       -21.519438409999999     
   28.800000000000001        44.800000000000004       -21.519438409999999     
   28.800000000000001        45.600000000000001       -21.519438409999999     
   28.800000000000001        46.400000000000006       -21.519438409999999     
   28.800000000000001        47.200000000000003       -21.519438409999999     
   28.800000000000001        48.000000000000000       -21.519438409999999     
   28.800000000000001        48.800000000000004       -21.519438409999999     
   28.800000000000001        49.600000000000001       -21.519438409999999     
   28.800000000000001        50.400000000000006       -21.024999999999999     
   28.800000000000001        51.200000000000003       -21.024999999999999     
   28.800000000000001        52.000000000000000       -21.024999999999999     
   28.800000000000001        52.800000000000004       -21.024999999999999     
   28.800000000000001        53.600000000000001       -21.024999999999999     
   28.800000000000001        54.400000000000006       -21.024999999999999     
   28.800000000000001        55.200000000000003       -21.024999999999999     
   28.800000000000001        56.000000000000000       -21.024999999999999     
   28.800000000000001        56.800000000000004       -21.024999999999999     
   28.800000000000001        57.600000000000001       -21.024999999999999     
   28.800000000000001        58.400000000000006       -21.024999999999999     
   28.800000000000001        59.200000000000003       -21.024999999999999     
   28.800000000000001        60.000000000000000       -21.024999999999999     
   28.800000000000001        60.800000000000004       -21.024999999999999     
   28.800000000000001        61.600000000000001       -21.024999999999999     
   28.800000000000001        62.400000000000006       -21.024999999999999     
   28.800000000000001        63.200000000000003       -21.024999999999999     
   28.800000000000001        64.000000000000000       -21.024999999999999     
   28.800000000000001        64.799999999999997       -21.024999999999999     
   28.800000000000001        65.600000000000009       -21.024999999999999     
   28.800000000000001        66.400000000000006       -21.024999999999999     
   28.800000000000001        67.200000000000003       -21.024999999999999     
   28.800000000000001        68.000000000000000       -21.024999999999999     
   28.800000000000001        68.799999999999997       -21.024999999999999     
   28.800000000000001        69.600000000000009       -21.024999999999999     
   28.800000000000001        70.400000000000006       -21.024999999999999     
   28.800000000000001        71.200000000000003       -21.024999999999999     
   28.800000000000001        72.000000000000000       -21.024999999999999     
   28.800000000000001        72.799999999999997       -21.024999999999999     
   28.800000000000001        73.600000000000009       -21.024999999999999     
   28.800000000000001        74.400000000000006       -21.024999999999999     
   28.800000000000001        75.200000000000003       -21.024999999999999     
   28.800000000000001        76.000000000000000       -21.024999999999999     
   28.800000000000001        76.800000000000011       -21.024999999999999     
   28.800000000000001        77.600000000000009       -21.024999999999999     
   28.800000000000001        78.400000000000006       -21.024999999999999     
   28.800000000000001        79.200000000000003       -21.024999999999999     
   28.800000000000001        80.000000000000000       -21.024999999999999     
   28.800000000000001        80.800000000000011       -21.024999999999999     
   28.800000000000001        81.600000000000009       -21.024999999999999     
   28.800000000000001        82.400000000000006       -21.024999999999999     
   28.800000000000001        83.200000000000003       -21.024999999999999     
   28.800000000000001        84.000000000000000       -21.024999999999999     
   28.800000000000001        84.800000000000011       -21.024999999999999     
   28.800000000000001        85.600000000000009       -21.024999999999999     
   28.800000000000001        86.400000000000006       -21.519438409999999     
   28.800000000000001        87.200000000000003       -21.519438409999999     
   28.800000000000001        88.000000000000000       -21.519438409999999     
   28.800000000000001        88.800000000000011       -21.519438409999999     
   28.800000000000001        89.600000000000009       -21.519438409999999     
   28.800000000000001        90.400000000000006       -21.519438409999999     
   28.800000000000001        91.200000000000003       -21.519438409999999     
   28.800000000000001        92.000000000000000       -21.519438409999999     
   28.800000000000001        92.800000000000011       -21.519438409999999     
   28.800000000000001        93.600000000000009       -21.519438409999999     
   28.800000000000001        94.400000000000006       -21.519438409999999     
   28.800000000000001        95.200000000000003       -21.024999999999999     
   28.800000000000001        96.000000000000000       -21.024999999999999     
   28.800000000000001        96.800000000000011       -21.024999999999999     
   28.800000000000001        97.600000000000009       -21.024999999999999     
   28.800000000000001        98.400000000000006       -21.024999999999999     
   28.800000000000001        99.200000000000003       -21.024999999999999     
   28.800000000000001        100.00000000000000       -21.024999999999999     
   28.800000000000001        100.80000000000001       -21.024999999999999     
   28.800000000000001        101.60000000000001       -21.024999999999999     
   28.800000000000001        102.40000000000001       -21.024999999999999     

   29.600000000000001       0.80000000000000004       -21.024999999999999     
   29.600000000000001        1.6000000000000001       -21.024999999999999     
   29.600000000000001        2.4000000000000004       -21.024999999999999     
   29.600000000000001        3.2000000000000002       -21.024999999999999     
   29.600000000000001        4.0000000000000000       -21.024999999999999     
   29.600000000000001        4.8000000000000007       -21.024999999999999     
   29.600000000000001        5.6000000000000005       -21.024999999999999     
   29.600000000000001        6.4000000000000004       -21.024999999999999     
   29.600000000000001        7.2000000000000002       -21.024999999999999     
   29.600000000000001        8.0000000000000000       -21.024999999999999     
   29.600000000000001        8.8000000000000007       -21.024999999999999     
   29.600000000000001        9.6000000000000014       -21.024999999999999     
   29.600000000000001        10.400000000000000       -21.024999999999999     
   29.600000000000001        11.200000000000001       -21.024999999999999     
   29.600000000000001        12.000000000000000       -21.024999999999999     
   29.600000000000001        12.800000000000001       -21.024999999999999     
   29.600000000000001        13.600000000000001       -21.024999999999999     
   29.600000000000001        14.400000000000000       -21.024999999999999     
   29.600000000000001        15.200000000000001       -21.024999999999999     
   29.600000000000001        16.000000000000000       -21.024999999999999     
   29.600000000000001        16.800000000000001       -21.024999999999999     
   29.600000000000001        17.600000000000001       -21.024999999999999     
   29.600000000000001        18.400000000000002       -21.024999999999999     
   29.600000000000001        19.200000000000003       -21.024999999999999     
   29.600000000000001        20.000000000000000       -21.024999999999999     
   29.600000000000001        20.800000000000001       -21.024999999999999     
   29.600000000000001        21.600000000000001       -21.024999999999999     
   29.600000000000001        22.400000000000002       -21.024999999999999     
   29.600000000000001        23.200000000000003       -21.024999999999999     
   29.600000000000001        24.000000000000000       -21.024999999999999     
   29.600000000000001        24.800000000000001       -21.024999999999999     
   29.600000000000001        25.600000000000001       -21.024999999999999     
   29.600000000000001        26.400000000000002       -21.024999999999999     
   29.600000000000001        27.200000000000003       -21.024999999999999     
   29.600000000000001        28.000000000000000       -21.024999999999999     
   29.600000000000001        28.800000000000001       -21.024999999999999     
   29.600000000000001        29.600000000000001       -21.024999999999999     
   29.600000000000001        30.400000000000002       -21.024999999999999     
   29.600000000000001        31.200000000000003       -21.024999999999999     
   29.600000000000001        32.000000000000000       -21.024999999999999     
   29.600000000000001        32.800000000000004       -21.024999999999999     
   29.600000000000001        33.600000000000001       -21.519438409999999     
   29.600000000000001        34.399999999999999       -21.519438409999999     
   29.600000000000001        35.200000000000003       -21.519438409999999     
   29.600000000000001        36.000000000000000       -21.519438409999999     
   29.600000000000001        36.800000000000004       -21.519438409999999     
   29.600000000000001        37.600000000000001       -21.519438409999999     
   29.600000000000001        38.400000000000006       -21.519438409999999     
   29.600000000000001        39.200000000000003       -21.519438409999999     
   29.600000000000001        40.000000000000000       -21.519438409999999     
   29.600000000000001        40.800000000000004       -21.519438409999999     
   29.600000000000001        41.600000000000001       -21.519438409999999     
   29.600000000000001        42.400000000000006       -21.519438409999999     
   29.600000000000001        43.200000000000003       -21.519438409999999     
   29.600000000000001        44.000000000000000       -21.519438409999999     
   29.600000000000001        44.800000000000004       -21.519438409999999     
   29.600000000000001        45.600000000000001       -21.519438409999999     
   29.600000000000001        46.400000000000006       -21.519438409999999     
   29.600000000000001        47.200000000000003       -21.519438409999999     
   29.600000000000001        48.000000000000000       -21.519438409999999     
   29.600000000000001        48.800000000000004       -21.519438409999999     
   29.600000000000001        49.600000000000001       -21.519438409999999     
   29.600000000000001        50.400000000000006       -21.024999999999999     
   29.600000000000001        51.200000000000003       -21.024999999999999     
   29.600000000000001        52.000000000000000       -21.024999999999999     
   29.600000000000001        52.800000000000004       -21.024999999999999     
   29.600000000000001        53.600000000000001       -21.024999999999999     
   29.600000000000001        54.400000000000006       -21.024999999999999     
   29.600000000000001        55.200000000000003       -21.024999999999999     
   29.600000000000001        56.000000000000000       -21.024999999999999     
   29.600000000000001        56.800000000000004       -21.024999999999999     
   29.600000000000001        57.600000000000001       -21.024999999999999     
   29.600000000000001        58.400000000000006       -21.024999999999999     
   29.600000000000001        59.200000000000003       -21.024999999999999     
   29.600000000000001        60.000000000000000       -21.024999999999999     
   29.600000000000001        60.800000000000004       -21.024999999999999     
   29.600000000000001        61.600000000000001       -21.024999999999999     
   29.600000000000001        62.400000000000006       -21.024999999999999     
   29.600000000000001        63.200000000000003       -21.024999999999999     
   29.600000000000001        64.000000000000000       -21.024999999999999     
   29.600000000000001        64.799999999999997       -21.024999999999999     
   29.600000000000001        65.600000000000009       -21.024999999999999     
   29.600000000000001        66.400000000000006       -21.024999999999999     
   29.600000000000001        67.200000000000003       -21.024999999999999     
   29.600000000000001        68.000000000000000       -21.024999999999999     
   29.600000000000001        68.799999999999997       -21.024999999999999     
   29.600000000000001        69.600000000000009       -21.024999999999999     
   29.600000000000001        70.400000000000006       -21.024999999999999     
   29.600000000000001        71.200000000000003       -21.024999999999999     
   29.600000000000001        72.000000000000000       -21.024999999999999     
   29.600000000000001        72.799999999999997       -21.024999999999999     
   29.600000000000001        73.600000000000009       -21.024999999999999     
   29.600000000000001        74.400000000000006       -21.024999999999999     
   29.600000000000001        75.200000000000003       -21.024999999999999     
   29.600000000000001        76.000000000000000       -21.024999999999999     
   29.600000000000001        76.800000000000011       -21.024999999999999     
   29.600000000000001        77.600000000000009       -21.024999999999999     
   29.600000000000001        78.400000000000006       -21.024999999999999     
   29.600000000000001        79.200000000000003       -21.024999999999999     
   29.600000000000001        80.000000000000000       -21.024999999999999     
   29.600000000000001        80.800000000000011       -21.024999999999999     
   29.600000000000001        81.600000000000009       -21.024999999999999     
   29.600000000000001        82.400000000000006       -21.024999999999999     
   29.600000000000001        83.200000000000003       -21.024999999999999     
   29.600000000000001        84.000000000000000       -21.024999999999999     
   29.600000000000001        84.800000000000011       -21.024999999999999     
   29.600000000000001        85.600000000000009       -21.024999999999999     
   29.600000000000001        86.400000000000006       -21.024999999999999     
   29.600000000000001        87.200000000000003       -21.024999999999999     
   29.600000000000001        88.000000000000000       -21.024999999999999     
   29.600000000000001        88.800000000000011       -21.024999999999999     
   29.600000000000001        89.600000000000009       -21.024999999999999     
   29.600000000000001        90.400000000000006       -21.024999999999999     
   29.600000000000001        91.200000000000003       -21.024999999999999     
   29.600000000000001        92.000000000000000       -21.024999999999999     
   29.600000000000001        92.800000000000011       -21.024999999999999     
   29.600000000000001        93.600000000000009       -21.024999999999999     
   29.600000000000001        94.400000000000006       -21.024999999999999     
   29.600000000000001        95.200000000000003       -21.024999999999999     
   29.600000000000001        96.000000000000000       -21.024999999999999     
   29.600000000000001        96.800000000000011       -21.024999999999999     
   29.600000000000001        97.600000000000009       -21.024999999999999     
   29.600000000000001        98.400000000000006       -21.024999999999999     
   29.600000000000001        99.200000000000003       -21.024999999999999     
   29.600000000000001        100.00000000000000       -21.024999999999999     
   29.600000000000001        100.80000000000001       -21.024999999999999     
   29.600000000000001        101.60000000000001       -21.024999999999999     
   29.600000000000001        102.40000000000001       -21.024999999999999     

   30.400000000000002       0.80000000000000004       -21.024999999999999     
   30.400000000000002        1.6000000000000001       -21.024999999999999     
   30.400000000000002        2.4000000000000004       -21.024999999999999     
   30.400000000000002        3.2000000000000002       -21.024999999999999     
   30.400000000000002        4.0000000000000000       -21.024999999999999     
   30.400000000000002        4.8000000000000007       -21.024999999999999     
   30.400000000000002        5.6000000000000005       -21.024999999999999     
   30.400000000000002        6.4000000000000004       -21.024999999999999     
   30.400000000000002        7.2000000000000002       -21.024999999999999     
   30.400000000000002        8.0000000000000000       -21.024999999999999     
   30.400000000000002        8.8000000000000007       -21.024999999999999     
   30.400000000000002        9.6000000000000014       -21.024999999999999     
   30.400000000000002        10.400000000000000       -21.024999999999999     
   30.400000000000002        11.200000000000001       -21.024999999999999     
   30.400000000000002        12.000000000000000       -21.024999999999999     
   30.400000000000002        12.800000000000001       -21.024999999999999     
   30.400000000000002        13.600000000000001       -21.024999999999999     
   30.400000000000002        14.400000000000000       -21.024999999999999     
   30.400000000000002        15.200000000000001       -21.024999999999999     
   30.400000000000002        16.000000000000000       -21.024999999999999     
   30.400000000000002        16.800000000000001       -21.024999999999999     
   30.400000000000002        17.600000000000001       -21.024999999999999     
   30.400000000000002        18.400000000000002       -21.024999999999999     
   30.400000000000002        19.200000000000003       -21.024999999999999     
   30.400000000000002        20.000000000000000       -21.024999999999999     
   30.400000000000002        20.800000000000001       -21.024999999999999     
   30.400000000000002        21.600000000000001       -21.024999999999999     
   30.400000000000002        22.400000000000002       -21.024999999999999     
   30.400000000000002        23.200000000000003       -21.024999999999999     
   30.400000000000002        24.000000000000000       -21.024999999999999     
   30.400000000000002        24.800000000000001       -21.024999999999999     
   30.400000000000002        25.600000000000001       -21.024999999999999     
   30.400000000000002        26.400000000000002       -21.024999999999999     
   30.400000000000002        27.200000000000003       -21.024999999999999     
   30.400000000000002        28.000000000000000       -21.024999999999999     
   30.400000000000002        28.800000000000001       -21.024999999999999     
   30.400000000000002        29.600000000000001       -21.024999999999999     
   30.400000000000002        30.400000000000002       -21.024999999999999     
   30.400000000000002        31.200000000000003       -21.024999999999999     
   30.400000000000002        32.000000000000000       -21.024999999999999     
   30.400000000000002        32.800000000000004       -21.024999999999999     
   30.400000000000002        33.600000000000001       -21.024999999999999     
   30.400000000000002        34.399999999999999       -21.519438409999999     
   30.400000000000002        35.200000000000003       -21.519438409999999     
   30.400000000000002        36.000000000000000       -21.519438409999999     
   30.400000000000002        36.800000000000004       -21.519438409999999     
   30.400000000000002        37.600000000000001       -21.519438409999999     
   30.400000000000002        38.400000000000006       -21.519438409999999     
   30.400000000000002        39.200000000000003       -21.519438409999999     
   30.400000000000002        40.000000000000000       -21.519438409999999     
   30.400000000000002        40.800000000000004       -21.519438409999999     
   30.400000000000002        41.600000000000001       -21.519438409999999     
   30.400000000000002        42.400000000000006       -21.519438409999999     
   30.400000000000002        43.200000000000003       -21.519438409999999     
   30.400000000000002        44.000000000000000       -21.519438409999999     
   30.400000000000002        44.800000000000004       -21.519438409999999     
   30.400000000000002        45.600000000000001       -21.519438409999999     
   30.400000000000002        46.400000000000006       -21.519438409999999     
   30.400000000000002        47.200000000000003       -21.519438409999999     
   30.400000000000002        48.000000000000000       -21.519438409999999     
   30.400000000000002        48.800000000000004       -21.519438409999999     
   30.400000000000002        49.600000000000001       -21.519438409999999     
   30.400000000000002        50.400000000000006       -21.024999999999999     
   30.400000000000002        51.200000000000003       -21.024999999999999     
   30.400000000000002        52.000000000000000       -21.024999999999999     
   30.400000000000002        52.800000000000004       -21.024999999999999     
   30.400000000000002        53.600000000000001       -21.024999999999999     
   30.400000000000002        54.400000000000006       -21.024999999999999     
   30.400000000000002        55.200000000000003       -21.024999999999999     
   30.400000000000002        56.000000000000000       -21.024999999999999     
   30.400000000000002        56.800000000000004       -21.024999999999999     
   30.400000000000002        57.600000000000001       -21.024999999999999     
   30.400000000000002        58.400000000000006       -21.024999999999999     
   30.400000000000002        59.200000000000003       -21.024999999999999     
   30.400000000000002        60.000000000000000       -21.024999999999999     
   30.400000000000002        60.800000000000004       -21.024999999999999     
   30.400000000000002        61.600000000000001       -21.024999999999999     
   30.400000000000002        62.400000000000006       -21.024999999999999     
   30.400000000000002        63.200000000000003       -21.024999999999999     
   30.400000000000002        64.000000000000000       -21.024999999999999     
   30.400000000000002        64.799999999999997       -21.024999999999999     
   30.400000000000002        65.600000000000009       -21.024999999999999     
   30.400000000000002        66.400000000000006       -21.024999999999999     
   30.400000000000002        67.200000000000003       -21.024999999999999     
   30.400000000000002        68.000000000000000       -21.024999999999999     
   30.400000000000002        68.799999999999997       -21.024999999999999     
   30.400000000000002        69.600000000000009       -21.024999999999999     
   30.400000000000002        70.400000000000006       -21.024999999999999     
   30.400000000000002        71.200000000000003       -21.024999999999999     
   30.400000000000002        72.000000000000000       -21.024999999999999     
   30.400000000000002        72.799999999999997       -21.024999999999999     
   30.400000000000002        73.600000000000009       -21.024999999999999     
   30.400000000000002        74.400000000000006       -21.024999999999999     
   30.400000000000002        75.200000000000003       -21.024999999999999     
   30.400000000000002        76.000000000000000       -21.024999999999999     
   30.400000000000002        76.800000000000011       -21.024999999999999     
   30.400000000000002        77.600000000000009       -21.024999999999999     
   30.400000000000002        78.400000000000006       -21.024999999999999     
   30.400000000000002        79.200000000000003       -21.024999999999999     
   30.400000000000002        80.000000000000000       -21.024999999999999     
   30.400000000000002        80.800000000000011       -21.024999999999999     
   30.400000000000002        81.600000000000009       -21.024999999999999     
   30.400000000000002        82.400000000000006       -21.024999999999999     
   30.400000000000002        83.200000000000003       -21.024999999999999     
   30.400000000000002        84.000000000000000       -21.024999999999999     
   30.400000000000002        84.800000000000011       -21.024999999999999     
   30.400000000000002        85.600000000000009       -21.024999999999999     
   30.400000000000002        86.400000000000006       -21.024999999999999     
   30.400000000000002        87.200000000000003       -21.024999999999999     
   30.400000000000002        88.000000000000000       -21.024999999999999     
   30.400000000000002        88.800000000000011       -21.024999999999999     
   30.400000000000002        89.600000000000009       -21.024999999999999     
   30.400000000000002        90.400000000000006       -21.024999999999999     
   30.400000000000002        91.200000000000003       -21.024999999999999     
   30.400000000000002        92.000000000000000       -21.024999999999999     
   30.400000000000002        92.800000000000011       -21.024999999999999     
   30.400000000000002        93.600000000000009       -21.024999999999999     
   30.400000000000002        94.400000000000006       -21.024999999999999     
   30.400000000000002        95.200000000000003       -21.024999999999999     
   30.400000000000002        96.000000000000000       -21.024999999999999     
   30.400000000000002        96.800000000000011       -21.024999999999999     
   30.400000000000002        97.600000000000009       -21.024999999999999     
   30.400000000000002        98.400000000000006       -21.024999999999999     
   30.400000000000002        99.200000000000003       -21.024999999999999     
   30.400000000000002        100.00000000000000       -21.024999999999999     
   30.400000000000002        100.80000000000001       -21.024999999999999     
   30.400000000000002        101.60000000000001       -21.024999999999999     
   30.400000000000002        102.40000000000001       -21.024999999999999     

   31.200000000000003       0.80000000000000004       -21.024999999999999     
   31.200000000000003        1.6000000000000001       -21.024999999999999     
   31.200000000000003        2.4000000000000004       -21.024999999999999     
   31.200000000000003        3.2000000000000002       -21.024999999999999     
   31.200000000000003        4.0000000000000000       -21.024999999999999     
   31.200000000000003        4.8000000000000007       -21.024999999999999     
   31.200000000000003        5.6000000000000005       -21.024999999999999     
   31.200000000000003        6.4000000000000004       -21.024999999999999     
   31.200000000000003        7.2000000000000002       -21.024999999999999     
   31.200000000000003        8.0000000000000000       -21.024999999999999     
   31.200000000000003        8.8000000000000007       -21.024999999999999     
   31.200000000000003        9.6000000000000014       -21.024999999999999     
   31.200000000000003        10.400000000000000       -21.024999999999999     
   31.200000000000003        11.200000000000001       -21.024999999999999     
   31.200000000000003        12.000000000000000       -21.024999999999999     
   31.200000000000003        12.800000000000001       -21.024999999999999     
   31.200000000000003        13.600000000000001       -21.024999999999999     
   31.200000000000003        14.400000000000000       -21.024999999999999     
   31.200000000000003        15.200000000000001       -21.024999999999999     
   31.200000000000003        16.000000000000000       -21.024999999999999     
   31.200000000000003        16.800000000000001       -21.024999999999999     
   31.200000000000003        17.600000000000001       -21.024999999999999     
   31.200000000000003        18.400000000000002       -21.024999999999999     
   31.200000000000003        19.200000000000003       -21.024999999999999     
   31.200000000000003        20.000000000000000       -21.024999999999999     
   31.200000000000003        20.800000000000001       -21.024999999999999     
   31.200000000000003        21.600000000000001       -21.024999999999999     
   31.200000000000003        22.400000000000002       -21.024999999999999     
   31.200000000000003        23.200000000000003       -21.024999999999999     
   31.200000000000003        24.000000000000000       -21.024999999999999     
   31.200000000000003        24.800000000000001       -21.024999999999999     
   31.200000000000003        25.600000000000001       -21.024999999999999     
   31.200000000000003        26.400000000000002       -21.024999999999999     
   31.200000000000003        27.200000000000003       -21.024999999999999     
   31.200000000000003        28.000000000000000       -21.024999999999999     
   31.200000000000003        28.800000000000001       -21.024999999999999     
   31.200000000000003        29.600000000000001       -21.024999999999999     
   31.200000000000003        30.400000000000002       -21.024999999999999     
   31.200000000000003        31.200000000000003       -21.024999999999999     
   31.200000000000003        32.000000000000000       -21.024999999999999     
   31.200000000000003        32.800000000000004       -21.024999999999999     
   31.200000000000003        33.600000000000001       -21.024999999999999     
   31.200000000000003        34.399999999999999       -21.519438409999999     
   31.200000000000003        35.200000000000003       -21.519438409999999     
   31.200000000000003        36.000000000000000       -21.519438409999999     
   31.200000000000003        36.800000000000004       -21.519438409999999     
   31.200000000000003        37.600000000000001       -21.519438409999999     
   31.200000000000003        38.400000000000006       -21.519438409999999     
   31.200000000000003        39.200000000000003       -21.519438409999999     
   31.200000000000003        40.000000000000000       -21.519438409999999     
   31.200000000000003        40.800000000000004       -21.519438409999999     
   31.200000000000003        41.600000000000001       -21.519438409999999     
   31.200000000000003        42.400000000000006       -21.519438409999999     
   31.200000000000003        43.200000000000003       -21.519438409999999     
   31.200000000000003        44.000000000000000       -21.519438409999999     
   31.200000000000003        44.800000000000004       -21.519438409999999     
   31.200000000000003        45.600000000000001       -21.519438409999999     
   31.200000000000003        46.400000000000006       -21.519438409999999     
   31.200000000000003        47.200000000000003       -21.519438409999999     
   31.200000000000003        48.000000000000000       -21.519438409999999     
   31.200000000000003        48.800000000000004       -21.519438409999999     
   31.200000000000003        49.600000000000001       -21.519438409999999     
   31.200000000000003        50.400000000000006       -21.024999999999999     
   31.200000000000003        51.200000000000003       -21.024999999999999     
   31.200000000000003        52.000000000000000       -21.024999999999999     
   31.200000000000003        52.800000000000004       -21.024999999999999     
   31.200000000000003        53.600000000000001       -21.024999999999999     
   31.200000000000003        54.400000000000006       -21.024999999999999     
   31.200000000000003        55.200000000000003       -21.024999999999999     
   31.200000000000003        56.000000000000000       -21.024999999999999     
   31.200000000000003        56.800000000000004       -21.024999999999999     
   31.200000000000003        57.600000000000001       -21.024999999999999     
   31.200000000000003        58.400000000000006       -21.024999999999999     
   31.200000000000003        59.200000000000003       -21.024999999999999     
   31.200000000000003        60.000000000000000       -21.024999999999999     
   31.200000000000003        60.800000000000004       -21.024999999999999     
   31.200000000000003        61.600000000000001       -21.024999999999999     
   31.200000000000003        62.400000000000006       -21.024999999999999     
   31.200000000000003        63.200000000000003       -21.024999999999999     
   31.200000000000003        64.000000000000000       -21.024999999999999     
   31.200000000000003        64.799999999999997       -21.024999999999999     
   31.200000000000003        65.600000000000009       -21.024999999999999     
   31.200000000000003        66.400000000000006       -21.024999999999999     
   31.200000000000003        67.200000000000003       -21.024999999999999     
   31.200000000000003        68.000000000000000       -21.024999999999999     
   31.200000000000003        68.799999999999997       -21.024999999999999     
   31.200000000000003        69.600000000000009       -21.024999999999999     
   31.200000000000003        70.400000000000006       -21.024999999999999     
   31.200000000000003        71.200000000000003       -21.024999999999999     
   31.200000000000003        72.000000000000000       -21.024999999999999     
   31.200000000000003        72.799999999999997       -21.024999999999999     
   31.200000000000003        73.600000000000009       -21.024999999999999     
   31.200000000000003        74.400000000000006       -21.024999999999999     
   31.200000000000003        75.200000000000003       -21.024999999999999     
   31.200000000000003        76.000000000000000       -21.024999999999999     
   31.200000000000003        76.800000000000011       -21.024999999999999     
   31.200000000000003        77.600000000000009       -21.024999999999999     
   31.200000000000003        78.400000000000006       -21.024999999999999     
   31.200000000000003        79.200000000000003       -21.024999999999999     
   31.200000000000003        80.000000000000000       -21.024999999999999     
   31.200000000000003        80.800000000000011       -21.024999999999999     
   31.200000000000003        81.600000000000009       -21.024999999999999     
   31.200000000000003        82.400000000000006       -21.024999999999999     
   31.200000000000003        83.200000000000003       -21.024999999999999     
   31.200000000000003        84.000000000000000       -21.024999999999999     
   31.200000000000003        84.800000000000011       -21.024999999999999     
   31.200000000000003        85.600000000000009       -21.024999999999999     
   31.200000000000003        86.400000000000006       -21.024999999999999     
   31.200000000000003        87.200000000000003       -21.024999999999999     
   31.200000000000003        88.000000000000000       -21.024999999999999     
   31.200000000000003        88.800000000000011       -21.024999999999999     
   31.200000000000003        89.600000000000009       -21.024999999999999     
   31.200000000000003        90.400000000000006       -21.024999999999999     
   31.200000000000003        91.200000000000003       -21.024999999999999     
   31.200000000000003        92.000000000000000       -21.024999999999999     
   31.200000000000003        92.800000000000011       -21.024999999999999     
   31.200000000000003        93.600000000000009       -21.024999999999999     
   31.200000000000003        94.400000000000006       -21.024999999999999     
   31.200000000000003        95.200000000000003       -21.024999999999999     
   31.200000000000003        96.000000000000000       -21.024999999999999     
   31.200000000000003        96.800000000000011       -21.024999999999999     
   31.200000000000003        97.600000000000009       -21.024999999999999     
   31.200000000000003        98.400000000000006       -21.024999999999999     
   31.200000000000003        99.200000000000003       -21.024999999999999     
   31.200000000000003        100.00000000000000       -21.024999999999999     
   31.200000000000003        100.80000000000001       -21.024999999999999     
   31.200000000000003        101.60000000000001       -21.024999999999999     
   31.200000000000003        102.40000000000001       -21.024999999999999     

   32.000000000000000       0.80000000000000004       -21.024999999999999     
   32.000000000000000        1.6000000000000001       -21.024999999999999     
   32.000000000000000        2.4000000000000004       -21.024999999999999     
   32.000000000000000        3.2000000000000002       -21.024999999999999     
   32.000000000000000        4.0000000000000000       -21.024999999999999     
   32.000000000000000        4.8000000000000007       -21.024999999999999     
   32.000000000000000        5.6000000000000005       -21.024999999999999     
   32.000000000000000        6.4000000000000004       -21.024999999999999     
   32.000000000000000        7.2000000000000002       -21.024999999999999     
   32.000000000000000        8.0000000000000000       -21.024999999999999     
   32.000000000000000        8.8000000000000007       -21.024999999999999     
   32.000000000000000        9.6000000000000014       -21.024999999999999     
   32.000000000000000        10.400000000000000       -21.024999999999999     
   32.000000000000000        11.200000000000001       -21.024999999999999     
   32.000000000000000        12.000000000000000       -21.024999999999999     
   32.000000000000000        12.800000000000001       -21.024999999999999     
   32.000000000000000        13.600000000000001       -21.024999999999999     
   32.000000000000000        14.400000000000000       -21.024999999999999     
   32.000000000000000        15.200000000000001       -21.024999999999999     
   32.000000000000000        16.000000000000000       -21.024999999999999     
   32.000000000000000        16.800000000000001       -21.024999999999999     
   32.000000000000000        17.600000000000001       -21.024999999999999     
   32.000000000000000        18.400000000000002       -21.024999999999999     
   32.000000000000000        19.200000000000003       -21.024999999999999     
   32.000000000000000        20.000000000000000       -21.024999999999999     
   32.000000000000000        20.800000000000001       -21.024999999999999     
   32.000000000000000        21.600000000000001       -21.024999999999999     
   32.000000000000000        22.400000000000002       -21.024999999999999     
   32.000000000000000        23.200000000000003       -21.024999999999999     
   32.000000000000000        24.000000000000000       -21.024999999999999     
   32.000000000000000        24.800000000000001       -21.024999999999999     
   32.000000000000000        25.600000000000001       -21.024999999999999     
   32.000000000000000        26.400000000000002       -21.024999999999999     
   32.000000000000000        27.200000000000003       -21.024999999999999     
   32.000000000000000        28.000000000000000       -21.024999999999999     
   32.000000000000000        28.800000000000001       -21.024999999999999     
   32.000000000000000        29.600000000000001       -21.024999999999999     
   32.000000000000000        30.400000000000002       -21.024999999999999     
   32.000000000000000        31.200000000000003       -21.024999999999999     
   32.000000000000000        32.000000000000000       -21.024999999999999     
   32.000000000000000        32.800000000000004       -21.024999999999999     
   32.000000000000000        33.600000000000001       -21.024999999999999     
   32.000000000000000        34.399999999999999       -21.519438409999999     
   32.000000000000000        35.200000000000003       -21.519438409999999     
   32.000000000000000        36.000000000000000       -21.519438409999999     
   32.000000000000000        36.800000000000004       -21.519438409999999     
   32.000000000000000        37.600000000000001       -21.519438409999999     
   32.000000000000000        38.400000000000006       -21.519438409999999     
   32.000000000000000        39.200000000000003       -21.519438409999999     
   32.000000000000000        40.000000000000000       -21.519438409999999     
   32.000000000000000        40.800000000000004       -21.519438409999999     
   32.000000000000000        41.600000000000001       -21.519438409999999     
   32.000000000000000        42.400000000000006       -21.519438409999999     
   32.000000000000000        43.200000000000003       -21.519438409999999     
   32.000000000000000        44.000000000000000       -21.519438409999999     
   32.000000000000000        44.800000000000004       -21.519438409999999     
   32.000000000000000        45.600000000000001       -21.519438409999999     
   32.000000000000000        46.400000000000006       -21.519438409999999     
   32.000000000000000        47.200000000000003       -21.519438409999999     
   32.000000000000000        48.000000000000000       -21.519438409999999     
   32.000000000000000        48.800000000000004       -21.519438409999999     
   32.000000000000000        49.600000000000001       -21.519438409999999     
   32.000000000000000        50.400000000000006       -21.024999999999999     
   32.000000000000000        51.200000000000003       -21.024999999999999     
   32.000000000000000        52.000000000000000       -21.024999999999999     
   32.000000000000000        52.800000000000004       -21.024999999999999     
   32.000000000000000        53.600000000000001       -21.024999999999999     
   32.000000000000000        54.400000000000006       -21.024999999999999     
   32.000000000000000        55.200000000000003       -21.024999999999999     
   32.000000000000000        56.000000000000000       -21.024999999999999
[truncated: 894,528 more chars]
