# Supplementary material for: A first-principles phase field method for quantitatively predicting multi-composition phase separation without thermodynamic empirical parameter
Source: Nat Commun. 2019 Aug 1;10:3451. doi: 10.1038/s41467-019-11248-z (PMC6671953; doi:10.1038/s41467-019-11248-z)
Supplement: Supplementary file 3 — Source Data [file 41467_2019_11248_MOESM3_ESM.zip › supplementary-files/data-files/Fig.S1/FigS1-d.dat]

        5000   1.9058253832286435E-002  -21.062511410136203     
       10000   2.1735452028862606E-002  -21.062511410136203     
       15000   2.4311966659845415E-002  -21.062511410136203     
       20000   2.6899204757594816E-002  -21.062511410136203     
       25000   2.9103204064495295E-002  -21.062511410136203     
       30000   3.2028835624018454E-002  -21.062511410136203     
       35000   3.5357710982185236E-002  -21.062511410136203     
       40000   3.7931225733535426E-002  -21.062511410136203     
       45000   3.9467591168305623E-002  -21.062511410136203     
       50000   4.1211986442318216E-002  -21.062511410136203     
       55000   4.3194551576517692E-002  -21.062511410136203     
       60000   4.4209271997832658E-002  -21.062511410136203     
       65000   4.4680249984823076E-002  -21.062511410136203     
       70000   4.5450328361225256E-002  -21.062511410136203     
       75000   4.7181779265786046E-002  -21.062511410136203     
       80000   4.7665701622228274E-002  -21.062511410136203     
       85000   4.7898509749031863E-002  -21.062511410136203     
       90000   4.8058553428501197E-002  -21.062511410136203     
       95000   4.8271945001126963E-002  -21.062511410136203     
      100000   4.8369487736022281E-002  -21.062511410136203     
      105000   4.8467030470917591E-002  -21.062511410136203     
      110000   4.8498280943204596E-002  -21.062511410136203     
      115000   4.8300514606722342E-002  -21.062511410136203     
      120000   4.8209444056552968E-002  -21.062511410136203     
      125000   4.8124845691109509E-002  -21.062511410136203     
      130000   4.8005205535344771E-002  -21.062511410136203     
      135000   4.7983108114475335E-002  -21.062511410136203     
      140000   4.7929760221318903E-002  -21.062511410136203     
      145000   4.7907662800449467E-002  -21.062511410136203     
      150000   4.7907662800449467E-002  -21.062511410136203     
      155000   4.7863467958710611E-002  -21.062511410136203     
      160000   4.7841370537841182E-002  -21.062511410136203     
      165000   4.7841370537841182E-002  -21.062511410136203     
      170000   4.7841370537841182E-002  -21.062511410136203     
      175000   4.7819273116971747E-002  -21.062511410136203     
      180000   4.7819273116971747E-002  -21.062511410136203     
      185000   4.7797175696102312E-002  -21.062511410136203     
      190000   4.7797175696102312E-002  -21.062511410136203     
      195000   4.7775078275232884E-002  -21.062511410136203     
      200000   4.7775078275232884E-002  -21.062511410136203     
