# Supplementary material for: A first-principles phase field method for quantitatively predicting multi-composition phase separation without thermodynamic empirical parameter
Source: Nat Commun. 2019 Aug 1;10:3451. doi: 10.1038/s41467-019-11248-z (PMC6671953; doi:10.1038/s41467-019-11248-z)
Supplement: Supplementary file 3 — Source Data [file 41467_2019_11248_MOESM3_ESM.zip › supplementary-files/data-files/Fig.S2/FigS2-a-1300K/out_Ni_160000]

  0.80000000000000004       0.80000000000000004        3.5062036373064513     
  0.80000000000000004        1.6000000000000001        3.5004910588908760     
  0.80000000000000004        2.4000000000000004        3.5044504240951264     
  0.80000000000000004        3.2000000000000002        3.5068203595033940     
  0.80000000000000004        4.0000000000000000        2.8178612059698853     
  0.80000000000000004        4.8000000000000007        2.5195561532803707     
  0.80000000000000004        5.6000000000000005        2.5139877529458436     
  0.80000000000000004        6.4000000000000004        2.5016453724270158     
  0.80000000000000004        7.2000000000000002        2.5083131808147057     
  0.80000000000000004        8.0000000000000000        2.4993226721822723     
  0.80000000000000004        8.8000000000000007        2.4988085154127595     
  0.80000000000000004        9.6000000000000014        2.4966102892586446     
  0.80000000000000004        10.400000000000000        2.5094635912223344     
  0.80000000000000004        11.200000000000001        2.5064173540996668     
  0.80000000000000004        12.000000000000000        2.5057900815582967     
  0.80000000000000004        12.800000000000001        2.7381344114505120     
  0.80000000000000004        13.600000000000001        3.5050776214712922     
  0.80000000000000004        14.400000000000000        3.4980915993347921     
  0.80000000000000004        15.200000000000001        3.4984078487663046     
  0.80000000000000004        16.000000000000000        3.5138612020903688     
  0.80000000000000004        16.800000000000001        3.4988452059043480     
  0.80000000000000004        17.600000000000001        3.5100711353127294     
  0.80000000000000004        18.400000000000002        3.5015019135438359     
  0.80000000000000004        19.200000000000003        3.5100148623259355     
  0.80000000000000004        20.000000000000000        3.4969286450774937     
  0.80000000000000004        20.800000000000001        3.5142390763459779     
  0.80000000000000004        21.600000000000001        3.5066430072705890     
  0.80000000000000004        22.400000000000002        3.5107637218263847     
  0.80000000000000004        23.200000000000003        3.5084220996137141     
  0.80000000000000004        24.000000000000000        3.5141042545983270     
  0.80000000000000004        24.800000000000001        3.4950210415095180     
  0.80000000000000004        25.600000000000001        3.4993968503292523     
  0.80000000000000004        26.400000000000002        3.5107966228671383     
  0.80000000000000004        27.200000000000003        3.5000055830392078     
  0.80000000000000004        28.000000000000000        3.5109924977988523     
  0.80000000000000004        28.800000000000001        3.5059266519551091     
  0.80000000000000004        29.600000000000001        2.9309682958876415     
  0.80000000000000004        30.400000000000002        2.6593238788937925     
  0.80000000000000004        31.200000000000003        2.5160563867496935     
  0.80000000000000004        32.000000000000000        2.5157231690221558     
  0.80000000000000004        32.800000000000004        2.5052949268312648     
  0.80000000000000004        33.600000000000001        2.5043669276858318     
  0.80000000000000004        34.399999999999999        2.5051492080368645     
  0.80000000000000004        35.200000000000003        2.5054900959218402     
  0.80000000000000004        36.000000000000000        2.5092570500795177     
  0.80000000000000004        36.800000000000004        2.5769059452968364     
  0.80000000000000004        37.600000000000001        2.7510394846902426     
  0.80000000000000004        38.400000000000006        2.8493749849003818     
  0.80000000000000004        39.200000000000003        2.8700182478727982     
  0.80000000000000004        40.000000000000000        2.8715915061955197     
  0.80000000000000004        40.800000000000004        2.8554884245928398     
  0.80000000000000004        41.600000000000001        2.7756327474146572     
  0.80000000000000004        42.400000000000006        2.6242767709404071     
  0.80000000000000004        43.200000000000003        2.5072285581038338     
  0.80000000000000004        44.000000000000000        2.5019931014300556     
  0.80000000000000004        44.800000000000004        2.5186165834656253     
  0.80000000000000004        45.600000000000001        2.5160358172043180     
  0.80000000000000004        46.400000000000006        2.5210069894588618     
  0.80000000000000004        47.200000000000003        2.4990086571812808     
  0.80000000000000004        48.000000000000000        2.5094610412431959     
  0.80000000000000004        48.800000000000004        2.5035894493407436     
  0.80000000000000004        49.600000000000001        2.5227497840044197     
  0.80000000000000004        50.400000000000006        2.5138676915196934     
  0.80000000000000004        51.200000000000003        2.5135337721596507     
  0.80000000000000004        52.000000000000000        2.5024611345680041     
  0.80000000000000004        52.800000000000004        2.5033116795712966     
  0.80000000000000004        53.600000000000001        2.5034170822842809     
  0.80000000000000004        54.400000000000006        2.5023836646300990     
  0.80000000000000004        55.200000000000003        2.5011698400008102     
  0.80000000000000004        56.000000000000000        2.5004540097908197     
  0.80000000000000004        56.800000000000004        2.4971595992661535     
  0.80000000000000004        57.600000000000001        2.4992466564668416     
  0.80000000000000004        58.400000000000006        2.5212394326778154     
  0.80000000000000004        59.200000000000003        2.5150718899033166     
  0.80000000000000004        60.000000000000000        2.5146531624060273     
  0.80000000000000004        60.800000000000004        2.5180965255459795     
  0.80000000000000004        61.600000000000001        2.4963226355136650     
  0.80000000000000004        62.400000000000006        2.5009798764126159     
  0.80000000000000004        63.200000000000003        2.5154288422690199     
  0.80000000000000004        64.000000000000000        2.5075461154498129     
  0.80000000000000004        64.799999999999997        2.5060280489001268     
  0.80000000000000004        65.600000000000009        2.5071843203451718     
  0.80000000000000004        66.400000000000006        2.5048615100504081     
  0.80000000000000004        67.200000000000003        2.5058899253620064     
  0.80000000000000004        68.000000000000000        2.5043071054251080     
  0.80000000000000004        68.799999999999997        2.5012452927253030     
  0.80000000000000004        69.600000000000009        2.5145720493581156     
  0.80000000000000004        70.400000000000006        2.5074752230689414     
  0.80000000000000004        71.200000000000003        2.5132844210435339     
  0.80000000000000004        72.000000000000000        2.5168422147781446     
  0.80000000000000004        72.799999999999997        2.5779672369800299     
  0.80000000000000004        73.600000000000009        2.7276009891705622     
  0.80000000000000004        74.400000000000006        2.8051216288597947     
  0.80000000000000004        75.200000000000003        2.8160318752873539     
  0.80000000000000004        76.000000000000000        2.8166346445675057     
  0.80000000000000004        76.800000000000011        2.8172469938938414     
  0.80000000000000004        77.600000000000009        2.8188808047988374     
  0.80000000000000004        78.400000000000006        2.8159033943433180     
  0.80000000000000004        79.200000000000003        2.8138778279915488     
  0.80000000000000004        80.000000000000000        2.8119927027981091     
  0.80000000000000004        80.800000000000011        2.8095336975278853     
  0.80000000000000004        81.600000000000009        2.8059481443148657     
  0.80000000000000004        82.400000000000006        2.8056978259754666     
  0.80000000000000004        83.200000000000003        2.8067408915984542     
  0.80000000000000004        84.000000000000000        2.8069465285772424     
  0.80000000000000004        84.800000000000011        2.8044486268602027     
  0.80000000000000004        85.600000000000009        2.7860332347791563     
  0.80000000000000004        86.400000000000006        2.6858857366813944     
  0.80000000000000004        87.200000000000003        2.5155525435547981     
  0.80000000000000004        88.000000000000000        2.5036506436778700     
  0.80000000000000004        88.800000000000011        2.5158465242552599     
  0.80000000000000004        89.600000000000009        2.5128163126585341     
  0.80000000000000004        90.400000000000006        2.5155905339940925     
  0.80000000000000004        91.200000000000003        2.5102014580035474     
  0.80000000000000004        92.000000000000000        2.5060709886898809     
  0.80000000000000004        92.800000000000011        2.5046900239243293     
  0.80000000000000004        93.600000000000009        2.5066558616122014     
  0.80000000000000004        94.400000000000006        2.5077552057710482     
  0.80000000000000004        95.200000000000003        2.5129534815309937     
  0.80000000000000004        96.000000000000000        2.5047406605682885     
  0.80000000000000004        96.800000000000011        2.5224506818265575     
  0.80000000000000004        97.600000000000009        2.5183966757370162     
  0.80000000000000004        98.400000000000006        2.6412693722655347     
  0.80000000000000004        99.200000000000003        2.8973418503823920     
  0.80000000000000004        100.00000000000000        3.5118926731159634     
  0.80000000000000004        100.80000000000001        3.5059030641872990     
  0.80000000000000004        101.60000000000001        3.5046363831741654     
  0.80000000000000004        102.40000000000001        3.5011438173895546     

   1.6000000000000001       0.80000000000000004        3.5146920858146413     
   1.6000000000000001        1.6000000000000001        3.5017842645457300     
   1.6000000000000001        2.4000000000000004        3.4995390313188706     
   1.6000000000000001        3.2000000000000002        3.5012305940846584     
   1.6000000000000001        4.0000000000000000        2.7195121765800883     
   1.6000000000000001        4.8000000000000007        2.5023119481782876     
   1.6000000000000001        5.6000000000000005        2.5153908879424876     
   1.6000000000000001        6.4000000000000004        2.5008367979850408     
   1.6000000000000001        7.2000000000000002        2.5090363763643402     
   1.6000000000000001        8.0000000000000000        2.5057091371788220     
   1.6000000000000001        8.8000000000000007        2.5050220320069716     
   1.6000000000000001        9.6000000000000014        2.5025624975890048     
   1.6000000000000001        10.400000000000000        2.5117198266502951     
   1.6000000000000001        11.200000000000001        2.5102153538833729     
   1.6000000000000001        12.000000000000000        2.5033203201062433     
   1.6000000000000001        12.800000000000001        2.5734477493020647     
   1.6000000000000001        13.600000000000001        2.7393412918506765     
   1.6000000000000001        14.400000000000000        2.8369210483562557     
   1.6000000000000001        15.200000000000001        2.8575956627073884     
   1.6000000000000001        16.000000000000000        2.8640142563889883     
   1.6000000000000001        16.800000000000001        2.8678792159153299     
   1.6000000000000001        17.600000000000001        2.8695425432108421     
   1.6000000000000001        18.400000000000002        2.8722127827793384     
   1.6000000000000001        19.200000000000003        2.8748577650412912     
   1.6000000000000001        20.000000000000000        2.8773892960244609     
   1.6000000000000001        20.800000000000001        2.8783163466818009     
   1.6000000000000001        21.600000000000001        2.8790142326087218     
   1.6000000000000001        22.400000000000002        2.8806731909398460     
   1.6000000000000001        23.200000000000003        2.8827631531429625     
   1.6000000000000001        24.000000000000000        2.8838839804887986     
   1.6000000000000001        24.800000000000001        2.8852500951811444     
   1.6000000000000001        25.600000000000001        2.8864575906426135     
   1.6000000000000001        26.400000000000002        2.8835977762625671     
   1.6000000000000001        27.200000000000003        2.8786893600817067     
   1.6000000000000001        28.000000000000000        2.8577735868438947     
   1.6000000000000001        28.800000000000001        2.7770544212392139     
   1.6000000000000001        29.600000000000001        2.6234714842142250     
   1.6000000000000001        30.400000000000002        2.5124055875238493     
   1.6000000000000001        31.200000000000003        2.5185156985960697     
   1.6000000000000001        32.000000000000000        2.5079302230109537     
   1.6000000000000001        32.800000000000004        2.5070085426316111     
   1.6000000000000001        33.600000000000001        2.5062505032434030     
   1.6000000000000001        34.399999999999999        2.5087215653258950     
   1.6000000000000001        35.200000000000003        2.5072432976026104     
   1.6000000000000001        36.000000000000000        2.5091548777698285     
   1.6000000000000001        36.800000000000004        2.5035583702380788     
   1.6000000000000001        37.600000000000001        2.5161006556155394     
   1.6000000000000001        38.400000000000006        2.5263094977547396     
   1.6000000000000001        39.200000000000003        2.5404020420560478     
   1.6000000000000001        40.000000000000000        2.5395278268849779     
   1.6000000000000001        40.800000000000004        2.5291644533249036     
   1.6000000000000001        41.600000000000001        2.5046298418689008     
   1.6000000000000001        42.400000000000006        2.5063592199082909     
   1.6000000000000001        43.200000000000003        2.5067443319102343     
   1.6000000000000001        44.000000000000000        2.5165691230206435     
   1.6000000000000001        44.800000000000004        2.5019678584461125     
   1.6000000000000001        45.600000000000001        2.5216653487893810     
   1.6000000000000001        46.400000000000006        2.5348145514330200     
   1.6000000000000001        47.200000000000003        2.5419555801560039     
   1.6000000000000001        48.000000000000000        2.5430153856145026     
   1.6000000000000001        48.800000000000004        2.5396160386091595     
   1.6000000000000001        49.600000000000001        2.5342761229816491     
   1.6000000000000001        50.400000000000006        2.5315227433227769     
   1.6000000000000001        51.200000000000003        2.5309535525416766     
   1.6000000000000001        52.000000000000000        2.5339879969359775     
   1.6000000000000001        52.800000000000004        2.5332948143186109     
   1.6000000000000001        53.600000000000001        2.5318199572732145     
   1.6000000000000001        54.400000000000006        2.5301336403200998     
   1.6000000000000001        55.200000000000003        2.5286646758227085     
   1.6000000000000001        56.000000000000000        2.5273115931657602     
   1.6000000000000001        56.800000000000004        2.5254244246963702     
   1.6000000000000001        57.600000000000001        2.5193885711890918     
   1.6000000000000001        58.400000000000006        2.5062850051671925     
   1.6000000000000001        59.200000000000003        2.5116354883914536     
   1.6000000000000001        60.000000000000000        2.4942060431711588     
   1.6000000000000001        60.800000000000004        2.5193800356289371     
   1.6000000000000001        61.600000000000001        2.5038815361769529     
   1.6000000000000001        62.400000000000006        2.5021521870381647     
   1.6000000000000001        63.200000000000003        2.5132772851993268     
   1.6000000000000001        64.000000000000000        2.5075034711721615     
   1.6000000000000001        64.799999999999997        2.5058259532853122     
   1.6000000000000001        65.600000000000009        2.5063846181126097     
   1.6000000000000001        66.400000000000006        2.5065576691198945     
   1.6000000000000001        67.200000000000003        2.5066184423069875     
   1.6000000000000001        68.000000000000000        2.5023718526046039     
   1.6000000000000001        68.799999999999997        2.4968249445858497     
   1.6000000000000001        69.600000000000009        2.5137504253680003     
   1.6000000000000001        70.400000000000006        2.5047232415616150     
   1.6000000000000001        71.200000000000003        2.5208512641391025     
   1.6000000000000001        72.000000000000000        2.6140384712091076     
   1.6000000000000001        72.799999999999997        2.8870643007744805     
   1.6000000000000001        73.600000000000009        3.4921572179300044     
   1.6000000000000001        74.400000000000006        3.5175413689843023     
   1.6000000000000001        75.200000000000003        3.4974370286271430     
   1.6000000000000001        76.000000000000000        3.5152901849724745     
   1.6000000000000001        76.800000000000011        3.4956936602852324     
   1.6000000000000001        77.600000000000009        3.5007314340390741     
   1.6000000000000001        78.400000000000006        3.5022530501985170     
   1.6000000000000001        79.200000000000003        3.5048582934270165     
   1.6000000000000001        80.000000000000000        3.5060820275152920     
   1.6000000000000001        80.800000000000011        3.5105680105226611     
   1.6000000000000001        81.600000000000009        3.5061629319456378     
   1.6000000000000001        82.400000000000006        3.5121090383670479     
   1.6000000000000001        83.200000000000003        3.4966900829281724     
   1.6000000000000001        84.000000000000000        3.5064301965296663     
   1.6000000000000001        84.800000000000011        3.5093368978430126     
   1.6000000000000001        85.600000000000009        3.5163118254932981     
   1.6000000000000001        86.400000000000006        3.4880022851692440     
   1.6000000000000001        87.200000000000003        2.6857810973462906     
   1.6000000000000001        88.000000000000000        2.5103813528702021     
   1.6000000000000001        88.800000000000011        2.5003354865188054     
   1.6000000000000001        89.600000000000009        2.4970783063771704     
   1.6000000000000001        90.400000000000006        2.4994666318766265     
   1.6000000000000001        91.200000000000003        2.5053190384810127     
   1.6000000000000001        92.000000000000000        2.5046779689339806     
   1.6000000000000001        92.800000000000011        2.5057468771207110     
   1.6000000000000001        93.600000000000009        2.5070408142719995     
   1.6000000000000001        94.400000000000006        2.5051923958798401     
   1.6000000000000001        95.200000000000003        2.5094219511522526     
   1.6000000000000001        96.000000000000000        2.5073638340239195     
   1.6000000000000001        96.800000000000011        2.5148059733392709     
   1.6000000000000001        97.600000000000009        2.4956200774026023     
   1.6000000000000001        98.400000000000006        2.5063776825057094     
   1.6000000000000001        99.200000000000003        2.5880388155011280     
   1.6000000000000001        100.00000000000000        2.7663792680726065     
   1.6000000000000001        100.80000000000001        2.9648181011766366     
   1.6000000000000001        101.60000000000001        3.5064734245142533     
   1.6000000000000001        102.40000000000001        3.5067421629247506     

   2.4000000000000004       0.80000000000000004        2.8264328637307679     
   2.4000000000000004        1.6000000000000001        2.8274276939852889     
   2.4000000000000004        2.4000000000000004        2.8113489532268772     
   2.4000000000000004        3.2000000000000002        2.7132957943000173     
   2.4000000000000004        4.0000000000000000        2.5442431394573539     
   2.4000000000000004        4.8000000000000007        2.5119927199884740     
   2.4000000000000004        5.6000000000000005        2.5152653730426500     
   2.4000000000000004        6.4000000000000004        2.5025969350261774     
   2.4000000000000004        7.2000000000000002        2.5046870850145018     
   2.4000000000000004        8.0000000000000000        2.5058076785792500     
   2.4000000000000004        8.8000000000000007        2.5052145733785927     
   2.4000000000000004        9.6000000000000014        2.5030039127654571     
   2.4000000000000004        10.400000000000000        2.5175537984404608     
   2.4000000000000004        11.200000000000001        2.5163716863000918     
   2.4000000000000004        12.000000000000000        2.5009956326350857     
   2.4000000000000004        12.800000000000001        2.5024147274814710     
   2.4000000000000004        13.600000000000001        2.5070338456274603     
   2.4000000000000004        14.400000000000000        2.5160445157055058     
   2.4000000000000004        15.200000000000001        2.5281575311664297     
   2.4000000000000004        16.000000000000000        2.5352875196996818     
   2.4000000000000004        16.800000000000001        2.5398159761258743     
   2.4000000000000004        17.600000000000001        2.5418439100278047     
   2.4000000000000004        18.400000000000002        2.5456244450572227     
   2.4000000000000004        19.200000000000003        2.5497586865883446     
   2.4000000000000004        20.000000000000000        2.5489083609819634     
   2.4000000000000004        20.800000000000001        2.5484052140682967     
   2.4000000000000004        21.600000000000001        2.5460185279178176     
   2.4000000000000004        22.400000000000002        2.5457635443928033     
   2.4000000000000004        23.200000000000003        2.5476705457251074     
   2.4000000000000004        24.000000000000000        2.5498528176899193     
   2.4000000000000004        24.800000000000001        2.5501404446946161     
   2.4000000000000004        25.600000000000001        2.5508436921099573     
   2.4000000000000004        26.400000000000002        2.5496138840039162     
   2.4000000000000004        27.200000000000003        2.5445128151366947     
   2.4000000000000004        28.000000000000000        2.5321321886064636     
   2.4000000000000004        28.800000000000001        2.5148244904420327     
   2.4000000000000004        29.600000000000001        2.5059230849545164     
   2.4000000000000004        30.400000000000002        2.5192217869367926     
   2.4000000000000004        31.200000000000003        2.5054015054840661     
   2.4000000000000004        32.000000000000000        2.5127020472124406     
   2.4000000000000004        32.800000000000004        2.5171108347733524     
   2.4000000000000004        33.600000000000001        2.5156958281143176     
   2.4000000000000004        34.399999999999999        2.4980096539828085     
   2.4000000000000004        35.200000000000003        2.5241336457895103     
   2.4000000000000004        36.000000000000000        2.4980249612160743     
   2.4000000000000004        36.800000000000004        2.5018251252743706     
   2.4000000000000004        37.600000000000001        2.5001404996309802     
   2.4000000000000004        38.400000000000006        2.5048058486044900     
   2.4000000000000004        39.200000000000003        2.5101239954595118     
   2.4000000000000004        40.000000000000000        2.5092033489945007     
   2.4000000000000004        40.800000000000004        2.5077335718402032     
   2.4000000000000004        41.600000000000001        2.5023381739625452     
   2.4000000000000004        42.400000000000006        2.5187949930910150     
   2.4000000000000004        43.200000000000003        2.5180975426673116     
   2.4000000000000004        44.000000000000000        2.6177231016545166     
   2.4000000000000004        44.800000000000004        2.7697360612079414     
   2.4000000000000004        45.600000000000001        2.8491165162513261     
   2.4000000000000004        46.400000000000006        2.8665749806258409     
   2.4000000000000004        47.200000000000003        2.8734383014978415     
   2.4000000000000004        48.000000000000000        2.8751016943544383     
   2.4000000000000004        48.800000000000004        2.8738446179725146     
   2.4000000000000004        49.600000000000001        2.8712683322160450     
   2.4000000000000004        50.400000000000006        2.8681969800243925     
   2.4000000000000004        51.200000000000003        2.8651098708812821     
   2.4000000000000004        52.000000000000000        2.8623695165875009     
   2.4000000000000004        52.800000000000004        2.8625695838320744     
   2.4000000000000004        53.600000000000001        2.8608472134806786     
   2.4000000000000004        54.400000000000006        2.8573161853640192     
   2.4000000000000004        55.200000000000003        2.8552120107194647     
   2.4000000000000004        56.000000000000000        2.8542414530318090     
   2.4000000000000004        56.800000000000004        2.8512362471328179     
   2.4000000000000004        57.600000000000001        2.8463319872408568     
   2.4000000000000004        58.400000000000006        2.8307450369378371     
   2.4000000000000004        59.200000000000003        2.7511889479472504     
   2.4000000000000004        60.000000000000000        2.5982469707887037     
   2.4000000000000004        60.800000000000004        2.5010198215423358     
   2.4000000000000004        61.600000000000001        2.4997389434186545     
   2.4000000000000004        62.400000000000006        2.5035179941335408     
   2.4000000000000004        63.200000000000003        2.5158371531473889     
   2.4000000000000004        64.000000000000000        2.5062893769289758     
   2.4000000000000004        64.799999999999997        2.5053038884186249     
   2.4000000000000004        65.600000000000009        2.5045624993138640     
   2.4000000000000004        66.400000000000006        2.5007088860086362     
   2.4000000000000004        67.200000000000003        2.4984743502938844     
   2.4000000000000004        68.000000000000000        2.4926923924683058     
   2.4000000000000004        68.799999999999997        2.5203641124712468     
   2.4000000000000004        69.600000000000009        2.4986667776971321     
   2.4000000000000004        70.400000000000006        2.5167222779376299     
   2.4000000000000004        71.200000000000003        2.6169495415150208     
   2.4000000000000004        72.000000000000000        2.9056861843847659     
   2.4000000000000004        72.799999999999997        3.5047728774921212     
   2.4000000000000004        73.600000000000009        3.5034893540301555     
   2.4000000000000004        74.400000000000006        3.5041490279544769     
   2.4000000000000004        75.200000000000003        3.5139984795681829     
   2.4000000000000004        76.000000000000000        3.5058189319664588     
   2.4000000000000004        76.800000000000011        3.5022592064157636     
   2.4000000000000004        77.600000000000009        3.5038247913282143     
   2.4000000000000004        78.400000000000006        3.5071221379945787     
   2.4000000000000004        79.200000000000003        3.5098219790593084     
   2.4000000000000004        80.000000000000000        3.5135586791177738     
   2.4000000000000004        80.800000000000011        3.5070932748959653     
   2.4000000000000004        81.600000000000009        3.5043361372825665     
   2.4000000000000004        82.400000000000006        3.5057079167129674     
   2.4000000000000004        83.200000000000003        3.5141076860296310     
   2.4000000000000004        84.000000000000000        3.5075963141871580     
   2.4000000000000004        84.800000000000011        3.5055154477052781     
   2.4000000000000004        85.600000000000009        3.4962512152173870     
   2.4000000000000004        86.400000000000006        3.5166468928177945     
   2.4000000000000004        87.200000000000003        2.7851475071297318     
   2.4000000000000004        88.000000000000000        2.5116793372470623     
   2.4000000000000004        88.800000000000011        2.4974860417263329     
   2.4000000000000004        89.600000000000009        2.5210993507186128     
   2.4000000000000004        90.400000000000006        2.5160512264054140     
   2.4000000000000004        91.200000000000003        2.5213935252497834     
   2.4000000000000004        92.000000000000000        2.4969779050887850     
   2.4000000000000004        92.800000000000011        2.5043416160333223     
   2.4000000000000004        93.600000000000009        2.5083863908142661     
   2.4000000000000004        94.400000000000006        2.5078301680234598     
   2.4000000000000004        95.200000000000003        2.5094887709446376     
   2.4000000000000004        96.000000000000000        2.5081010478654266     
   2.4000000000000004        96.800000000000011        2.5120401159366983     
   2.4000000000000004        97.600000000000009        2.5242404849696900     
   2.4000000000000004        98.400000000000006        2.5192109804483764     
   2.4000000000000004        99.200000000000003        2.5031463626532915     
   2.4000000000000004        100.00000000000000        2.5060301920020152     
   2.4000000000000004        100.80000000000001        2.6043917553639022     
   2.4000000000000004        101.60000000000001        2.7405788029071774     
   2.4000000000000004        102.40000000000001        2.8137735067444698     

   3.2000000000000002       0.80000000000000004        2.5092756033603392     
   3.2000000000000002        1.6000000000000001        2.5030135874256598     
   3.2000000000000002        2.4000000000000004        2.5080532026986178     
   3.2000000000000002        3.2000000000000002        2.5248309053993125     
   3.2000000000000002        4.0000000000000000        2.5057352203411107     
   3.2000000000000002        4.8000000000000007        2.5021539797091656     
   3.2000000000000002        5.6000000000000005        2.5110832685436852     
   3.2000000000000002        6.4000000000000004        2.5008659239137270     
   3.2000000000000002        7.2000000000000002        2.5073654501645781     
   3.2000000000000002        8.0000000000000000        2.5081731418486819     
   3.2000000000000002        8.8000000000000007        2.5074493514886598     
   3.2000000000000002        9.6000000000000014        2.5044310506368768     
   3.2000000000000002        10.400000000000000        2.5022595036798032     
   3.2000000000000002        11.200000000000001        2.5016726468389252     
   3.2000000000000002        12.000000000000000        2.5018426074774052     
   3.2000000000000002        12.800000000000001        2.5113078093038053     
   3.2000000000000002        13.600000000000001        2.5042287605630751     
   3.2000000000000002        14.400000000000000        2.5003515007757779     
   3.2000000000000002        15.200000000000001        2.5024501858854791     
   3.2000000000000002        16.000000000000000        2.5083223081791162     
   3.2000000000000002        16.800000000000001        2.5122479594514822     
   3.2000000000000002        17.600000000000001        2.5037218447961505     
   3.2000000000000002        18.400000000000002        2.5003768229934571     
   3.2000000000000002        19.200000000000003        2.5031889781736210     
   3.2000000000000002        20.000000000000000        2.5024117316724097     
   3.2000000000000002        20.800000000000001        2.4952338520613315     
   3.2000000000000002        21.600000000000001        2.5157060430202525     
   3.2000000000000002        22.400000000000002        2.5102053300035605     
   3.2000000000000002        23.200000000000003        2.5106426795245569     
   3.2000000000000002        24.000000000000000        2.5108408864250960     
   3.2000000000000002        24.800000000000001        2.5110095661263645     
   3.2000000000000002        25.600000000000001        2.5111438699852515     
   3.2000000000000002        26.400000000000002        2.5101533304848491     
   3.2000000000000002        27.200000000000003        2.5082053234204782     
   3.2000000000000002        28.000000000000000        2.5088656547344859     
   3.2000000000000002        28.800000000000001        2.5035806996173484     
   3.2000000000000002        29.600000000000001        2.5005611698551014     
   3.2000000000000002        30.400000000000002        2.5066621566690888     
   3.2000000000000002        31.200000000000003        2.5033100816994258     
   3.2000000000000002        32.000000000000000        2.5305784388957560     
   3.2000000000000002        32.800000000000004        2.5441030580244948     
   3.2000000000000002        33.600000000000001        2.5442481119319140     
   3.2000000000000002        34.399999999999999        2.5282390116000837     
   3.2000000000000002        35.200000000000003        2.5150932828619554     
   3.2000000000000002        36.000000000000000        2.5051234518260141     
   3.2000000000000002        36.800000000000004        2.5086171107778199     
   3.2000000000000002        37.600000000000001        2.5133096999502915     
   3.2000000000000002        38.400000000000006        2.5050517937326164     
   3.2000000000000002        39.200000000000003        2.5030208779335315     
   3.2000000000000002        40.000000000000000        2.5036472094882685     
   3.2000000000000002        40.800000000000004        2.5116207367182950     
   3.2000000000000002        41.600000000000001        2.5098647129863667     
   3.2000000000000002        42.400000000000006        2.5178846862947220     
   3.2000000000000002        43.200000000000003        2.6476185167181474     
   3.2000000000000002        44.000000000000000        2.9216191425667080     
   3.2000000000000002        44.800000000000004        3.5128137807993474     
   3.2000000000000002        45.600000000000001        3.5082377248326329     
   3.2000000000000002        46.400000000000006        3.5161026886881608     
   3.2000000000000002        47.200000000000003        3.4987779145630116     
   3.2000000000000002        48.000000000000000        3.4977264207153964     
   3.2000000000000002        48.800000000000004        3.5041984223913336     
   3.2000000000000002        49.600000000000001        3.4988234912424834     
   3.2000000000000002        50.400000000000006        3.5092731767150220     
   3.2000000000000002        51.200000000000003        3.4986193594325390     
   3.2000000000000002        52.000000000000000        3.5179359067277978     
   3.2000000000000002        52.800000000000004        3.4976674918889148     
   3.2000000000000002        53.600000000000001        3.5047122889743205     
   3.2000000000000002        54.400000000000006        3.5075780706116468     
   3.2000000000000002        55.200000000000003        3.5171013154012765     
   3.2000000000000002        56.000000000000000        3.4981837011890855     
   3.2000000000000002        56.800000000000004        3.5180893413853758     
   3.2000000000000002        57.600000000000001        3.5012038958656277     
   3.2000000000000002        58.400000000000006        3.5103822561381151     
   3.2000000000000002        59.200000000000003        3.4939219337695633     
   3.2000000000000002        60.000000000000000        2.8855218157541422     
   3.2000000000000002        60.800000000000004        2.5999380219972310     
   3.2000000000000002        61.600000000000001        2.5076310437279763     
   3.2000000000000002        62.400000000000006        2.5026586013192489     
   3.2000000000000002        63.200000000000003        2.5148719652494789     
   3.2000000000000002        64.000000000000000        2.5071255953992098     
   3.2000000000000002        64.799999999999997        2.5026478470282307     
   3.2000000000000002        65.600000000000009        2.4967658664937149     
   3.2000000000000002        66.400000000000006        2.5177685067053810     
   3.2000000000000002        67.200000000000003        2.5149925707644050     
   3.2000000000000002        68.000000000000000        2.5117998974796301     
   3.2000000000000002        68.799999999999997        2.5114887317120442     
   3.2000000000000002        69.600000000000009        2.5092841507621459     
   3.2000000000000002        70.400000000000006        2.5825755412513027     
   3.2000000000000002        71.200000000000003        2.8893655819067874     
   3.2000000000000002        72.000000000000000        3.4974652530966828     
   3.2000000000000002        72.799999999999997        3.5067434605768559     
   3.2000000000000002        73.600000000000009        3.5038902871855924     
   3.2000000000000002        74.400000000000006        3.5025317199162909     
   3.2000000000000002        75.200000000000003        3.5079727349247842     
   3.2000000000000002        76.000000000000000        3.5191944392235435     
   3.2000000000000002        76.800000000000011        3.5122278774241686     
   3.2000000000000002        77.600000000000009        3.5195864813219733     
   3.2000000000000002        78.400000000000006        3.4981839324730410     
   3.2000000000000002        79.200000000000003        3.5002481606315374     
   3.2000000000000002        80.000000000000000        3.5141931062855924     
   3.2000000000000002        80.800000000000011        3.5130742346249551     
   3.2000000000000002        81.600000000000009        3.4978784250471397     
   3.2000000000000002        82.400000000000006        3.5165211855108636     
   3.2000000000000002        83.200000000000003        3.5066513341391770     
   3.2000000000000002        84.000000000000000        3.5027018737079429     
   3.2000000000000002        84.800000000000011        3.5028138419682930     
   3.2000000000000002        85.600000000000009        3.5068775580774569     
   3.2000000000000002        86.400000000000006        3.5031591794617962     
   3.2000000000000002        87.200000000000003        2.8266944261335394     
   3.2000000000000002        88.000000000000000        2.5133537416501444     
   3.2000000000000002        88.800000000000011        2.4977545431143997     
   3.2000000000000002        89.600000000000009        2.5091112084404736     
   3.2000000000000002        90.400000000000006        2.5055006619822255     
   3.2000000000000002        91.200000000000003        2.5097953032504430     
   3.2000000000000002        92.000000000000000        2.5188056185961241     
   3.2000000000000002        92.800000000000011        2.4964254367903376     
   3.2000000000000002        93.600000000000009        2.5031104679753033     
   3.2000000000000002        94.400000000000006        2.5128868439575629     
   3.2000000000000002        95.200000000000003        2.5162047910165382     
   3.2000000000000002        96.000000000000000        2.5152920831436485     
   3.2000000000000002        96.800000000000011        2.5203555513459190     
   3.2000000000000002        97.600000000000009        2.4966897139782080     
   3.2000000000000002        98.400000000000006        2.5046170518075721     
   3.2000000000000002        99.200000000000003        2.5102810535671738     
   3.2000000000000002        100.00000000000000        2.5081241461439800     
   3.2000000000000002        100.80000000000001        2.5178940273583117     
   3.2000000000000002        101.60000000000001        2.5188883616083273     
   3.2000000000000002        102.40000000000001        2.5064642532044492     

   4.0000000000000000       0.80000000000000004        2.5052349025006500     
   4.0000000000000000        1.6000000000000001        2.5108465287544122     
   4.0000000000000000        2.4000000000000004        2.5139375945659275     
   4.0000000000000000        3.2000000000000002        2.5157431264825387     
   4.0000000000000000        4.0000000000000000        2.5009616432917485     
   4.0000000000000000        4.8000000000000007        2.5154359585918713     
   4.0000000000000000        5.6000000000000005        2.5099990459409232     
   4.0000000000000000        6.4000000000000004        2.4972169670143862     
   4.0000000000000000        7.2000000000000002        2.5049403855487067     
   4.0000000000000000        8.0000000000000000        2.5081518016311368     
   4.0000000000000000        8.8000000000000007        2.5067120178915570     
   4.0000000000000000        9.6000000000000014        2.5068137695151851     
   4.0000000000000000        10.400000000000000        2.5057379954164527     
   4.0000000000000000        11.200000000000001        2.5060227798079246     
   4.0000000000000000        12.000000000000000        2.5120485841329114     
   4.0000000000000000        12.800000000000001        2.5135639267133070     
   4.0000000000000000        13.600000000000001        2.5087696164432485     
   4.0000000000000000        14.400000000000000        2.5049376881388499     
   4.0000000000000000        15.200000000000001        2.5027676027115420     
   4.0000000000000000        16.000000000000000        2.5032505213047478     
   4.0000000000000000        16.800000000000001        2.5032001642119415     
   4.0000000000000000        17.600000000000001        2.5066802446782526     
   4.0000000000000000        18.400000000000002        2.5069125073467182     
   4.0000000000000000        19.200000000000003        2.5069957170455170     
   4.0000000000000000        20.000000000000000        2.5071827175318639     
   4.0000000000000000        20.800000000000001        2.4987218066960453     
   4.0000000000000000        21.600000000000001        2.5163047743122449     
   4.0000000000000000        22.400000000000002        2.5063621459960568     
   4.0000000000000000        23.200000000000003        2.5034231999283172     
   4.0000000000000000        24.000000000000000        2.5031173685996890     
   4.0000000000000000        24.800000000000001        2.5038954904480959     
   4.0000000000000000        25.600000000000001        2.5050715867980093     
   4.0000000000000000        26.400000000000002        2.5035213594421717     
   4.0000000000000000        27.200000000000003        2.5071771601911705     
   4.0000000000000000        28.000000000000000        2.5095225431901551     
   4.0000000000000000        28.800000000000001        2.5133624030119370     
   4.0000000000000000        29.600000000000001        2.5068174859125345     
   4.0000000000000000        30.400000000000002        2.6304508159547249     
   4.0000000000000000        31.200000000000003        2.7821877187047583     
   4.0000000000000000        32.000000000000000        2.8643632216586612     
   4.0000000000000000        32.800000000000004        2.8815773127288815     
   4.0000000000000000        33.600000000000001        2.8767746361232183     
   4.0000000000000000        34.399999999999999        2.8543381652420559     
   4.0000000000000000        35.200000000000003        2.7548928451517569     
   4.0000000000000000        36.000000000000000        2.5824384083627194     
   4.0000000000000000        36.800000000000004        2.5038294400232020     
   4.0000000000000000        37.600000000000001        2.5078173681488267     
   4.0000000000000000        38.400000000000006        2.5159835314651797     
   4.0000000000000000        39.200000000000003        2.5115508201056045     
   4.0000000000000000        40.000000000000000        2.5116584584226351     
   4.0000000000000000        40.800000000000004        2.5082609673505254     
   4.0000000000000000        41.600000000000001        2.5019728436269242     
   4.0000000000000000        42.400000000000006        2.6209027985064899     
   4.0000000000000000        43.200000000000003        2.9242204163951628     
   4.0000000000000000        44.000000000000000        3.5087685436156391     
   4.0000000000000000        44.800000000000004        3.5085802443955090     
   4.0000000000000000        45.600000000000001        3.5045981510359039     
   4.0000000000000000        46.400000000000006        3.5045333810023762     
   4.0000000000000000        47.200000000000003        3.5066416948024655     
   4.0000000000000000        48.000000000000000        3.5079604185906210     
   4.0000000000000000        48.800000000000004        3.5054559183591052     
   4.0000000000000000        49.600000000000001        3.5025845210296565     
   4.0000000000000000        50.400000000000006        3.5207779158177961     
   4.0000000000000000        51.200000000000003        3.5115036679244902     
   4.0000000000000000        52.000000000000000        3.5105849987595112     
   4.0000000000000000        52.800000000000004        3.5087852818666825     
   4.0000000000000000        53.600000000000001        3.5046193176780864     
   4.0000000000000000        54.400000000000006        3.4991863825679297     
   4.0000000000000000        55.200000000000003        3.5138569561379800     
   4.0000000000000000        56.000000000000000        3.5068953910924776     
   4.0000000000000000        56.800000000000004        3.5071408721853827     
   4.0000000000000000        57.600000000000001        3.5044746038159666     
   4.0000000000000000        58.400000000000006        3.5030437325080799     
   4.0000000000000000        59.200000000000003        3.5015857136403730     
   4.0000000000000000        60.000000000000000        3.5097550312637411     
   4.0000000000000000        60.800000000000004        2.7489402891400916     
   4.0000000000000000        61.600000000000001        2.5072907036017700     
   4.0000000000000000        62.400000000000006        2.5034660835722344     
   4.0000000000000000        63.200000000000003        2.5154441254358777     
   4.0000000000000000        64.000000000000000        2.5049566871609095     
   4.0000000000000000        64.799999999999997        2.4945925503303799     
   4.0000000000000000        65.600000000000009        2.5165566875917831     
   4.0000000000000000        66.400000000000006        2.5094286642270056     
   4.0000000000000000        67.200000000000003        2.5059616933615740     
   4.0000000000000000        68.000000000000000        2.5072250307113211     
   4.0000000000000000        68.799999999999997        2.5101086903326824     
   4.0000000000000000        69.600000000000009        2.5195759076655371     
   4.0000000000000000        70.400000000000006        2.7345786016601257     
   4.0000000000000000        71.200000000000003        3.5029063956389761     
   4.0000000000000000        72.000000000000000        3.5111783599077646     
   4.0000000000000000        72.799999999999997        3.5026115439861396     
   4.0000000000000000        73.600000000000009        3.5027089012276158     
   4.0000000000000000        74.400000000000006        3.5109548266623496     
   4.0000000000000000        75.200000000000003        3.4998629302076507     
   4.0000000000000000        76.000000000000000        3.5109172257854944     
   4.0000000000000000        76.800000000000011        3.5058779507575051     
   4.0000000000000000        77.600000000000009        3.5062273789883491     
   4.0000000000000000        78.400000000000006        3.5104167198843563     
   4.0000000000000000        79.200000000000003        3.5162778194126600     
   4.0000000000000000        80.000000000000000        3.5060935081956393     
   4.0000000000000000        80.800000000000011        3.5095054813486035     
   4.0000000000000000        81.600000000000009        3.4955940259172968     
   4.0000000000000000        82.400000000000006        3.5124856778091442     
   4.0000000000000000        83.200000000000003        3.5066633760098891     
   4.0000000000000000        84.000000000000000        3.5134850765030854     
   4.0000000000000000        84.800000000000011        3.5070658278809477     
   4.0000000000000000        85.600000000000009        3.5175648186290887     
   4.0000000000000000        86.400000000000006        3.5036343716973928     
   4.0000000000000000        87.200000000000003        2.9498869458905834     
   4.0000000000000000        88.000000000000000        2.5893526455051692     
   4.0000000000000000        88.800000000000011        2.5034715173184909     
   4.0000000000000000        89.600000000000009        2.5094668039083237     
   4.0000000000000000        90.400000000000006        2.5037624420875160     
   4.0000000000000000        91.200000000000003        2.5085824367733571     
   4.0000000000000000        92.000000000000000        2.5129342461035602     
   4.0000000000000000        92.800000000000011        2.5178243109741554     
   4.0000000000000000        93.600000000000009        2.5170477957510062     
   4.0000000000000000        94.400000000000006        2.4946862357424506     
   4.0000000000000000        95.200000000000003        2.5010710137015404     
   4.0000000000000000        96.000000000000000        2.5032314899094006     
   4.0000000000000000        96.800000000000011        2.5055447270271793     
   4.0000000000000000        97.600000000000009        2.5085055268908154     
   4.0000000000000000        98.400000000000006        2.5101366176678517     
   4.0000000000000000        99.200000000000003        2.5105830089187942     
   4.0000000000000000        100.00000000000000        2.5110035631509953     
   4.0000000000000000        100.80000000000001        2.5121369680134564     
   4.0000000000000000        101.60000000000001        2.5161348721105989     
   4.0000000000000000        102.40000000000001        2.5017715916799670     

   4.8000000000000007       0.80000000000000004        2.5149893143930506     
   4.8000000000000007        1.6000000000000001        2.5121698181156629     
   4.8000000000000007        2.4000000000000004        2.5121587182700926     
   4.8000000000000007        3.2000000000000002        2.5174265104510516     
   4.8000000000000007        4.0000000000000000        2.5012843253117691     
   4.8000000000000007        4.8000000000000007        2.5177753756318837     
   4.8000000000000007        5.6000000000000005        2.5132275912924689     
   4.8000000000000007        6.4000000000000004        2.5233474893541969     
   4.8000000000000007        7.2000000000000002        2.5035115177910527     
   4.8000000000000007        8.0000000000000000        2.5088641842311814     
   4.8000000000000007        8.8000000000000007        2.5095062666721044     
   4.8000000000000007        9.6000000000000014        2.5095982343423056     
   4.8000000000000007        10.400000000000000        2.5113736844152887     
   4.8000000000000007        11.200000000000001        2.5137328186929540     
   4.8000000000000007        12.000000000000000        2.5058995199626315     
   4.8000000000000007        12.800000000000001        2.5053173215172797     
   4.8000000000000007        13.600000000000001        2.5144149916181151     
   4.8000000000000007        14.400000000000000        2.5094957959566466     
   4.8000000000000007        15.200000000000001        2.5044622285173084     
   4.8000000000000007        16.000000000000000        2.5045333784774919     
   4.8000000000000007        16.800000000000001        2.5052444401452330     
   4.8000000000000007        17.600000000000001        2.5072045257275986     
   4.8000000000000007        18.400000000000002        2.5079154344773982     
   4.8000000000000007        19.200000000000003        2.5072756457777996     
   4.8000000000000007        20.000000000000000        2.5087417378494634     
   4.8000000000000007        20.800000000000001        2.5037609215030168     
   4.8000000000000007        21.600000000000001        2.4961811210266602     
   4.8000000000000007        22.400000000000002        2.5158963331558146     
   4.8000000000000007        23.200000000000003        2.5049831376073168     
   4.8000000000000007        24.000000000000000        2.5041734468453889     
   4.8000000000000007        24.800000000000001        2.5038339688358335     
   4.8000000000000007        25.600000000000001        2.5038554161900701     
   4.8000000000000007        26.400000000000002        2.5050942736611437     
   4.8000000000000007        27.200000000000003        2.5084332620901901     
   4.8000000000000007        28.000000000000000        2.5034963787637978     
   4.8000000000000007        28.800000000000001        2.5068864216411928     
   4.8000000000000007        29.600000000000001        2.6607666418622680     
   4.8000000000000007        30.400000000000002        2.9325748675732566     
   4.8000000000000007        31.200000000000003        3.4991175590721699     
   4.8000000000000007        32.000000000000000        3.4989701371648234     
   4.8000000000000007        32.800000000000004        3.4981696153426576     
   4.8000000000000007        33.600000000000001        3.5146341731723827     
   4.8000000000000007        34.399999999999999        3.5136651578957823     
   4.8000000000000007        35.200000000000003        3.4985722734902613     
   4.8000000000000007        36.000000000000000        2.7561394369820187     
   4.8000000000000007        36.800000000000004        2.5052211687494039     
   4.8000000000000007        37.600000000000001        2.5145875861794829     
   4.8000000000000007        38.400000000000006        2.5171451693686837     
   4.8000000000000007        39.200000000000003        2.5136533129843519     
   4.8000000000000007        40.000000000000000        2.5168885651518971     
   4.8000000000000007        40.800000000000004        2.5127618457872702     
   4.8000000000000007        41.600000000000001        2.5059895672137165     
   4.8000000000000007        42.400000000000006        2.7783358423499802     
   4.8000000000000007        43.200000000000003        3.4974638106762077     
   4.8000000000000007        44.000000000000000        3.5104781853842897     
   4.8000000000000007        44.800000000000004        3.5119208661224826     
   4.8000000000000007        45.600000000000001        3.5083456356648774     
   4.8000000000000007        46.400000000000006        3.5055798371111622     
   4.8000000000000007        47.200000000000003        3.5056094177486861     
   4.8000000000000007        48.000000000000000        3.5059607223997524     
   4.8000000000000007        48.800000000000004        3.4993192291263560     
   4.8000000000000007        49.600000000000001        3.5025784330352385     
   4.8000000000000007        50.400000000000006        3.5026985256160854     
   4.8000000000000007        51.200000000000003        3.4955020505513206     
   4.8000000000000007        52.000000000000000        3.5159424613481440     
   4.8000000000000007        52.800000000000004        3.5088083569627031     
   4.8000000000000007        53.600000000000001        3.5065008019553106     
   4.8000000000000007        54.400000000000006        3.5017354392305409     
   4.8000000000000007        55.200000000000003        3.5183617858186347     
   4.8000000000000007        56.000000000000000        3.5062929206020250     
   4.8000000000000007        56.800000000000004        3.5070357915371284     
   4.8000000000000007        57.600000000000001        3.5040678107844716     
   4.8000000000000007        58.400000000000006        3.5065973222643740     
   4.8000000000000007        59.200000000000003        3.5058122959690325     
   4.8000000000000007        60.000000000000000        3.5113113722632110     
   4.8000000000000007        60.800000000000004        2.8256251176726326     
   4.8000000000000007        61.600000000000001        2.5115691763648869     
   4.8000000000000007        62.400000000000006        2.5029072311702376     
   4.8000000000000007        63.200000000000003        2.5136443253430873     
   4.8000000000000007        64.000000000000000        2.5026227711385203     
   4.8000000000000007        64.799999999999997        2.5181889736082264     
   4.8000000000000007        65.600000000000009        2.5083905106656248     
   4.8000000000000007        66.400000000000006        2.5067088336603520     
   4.8000000000000007        67.200000000000003        2.5066518958046760     
   4.8000000000000007        68.000000000000000        2.5071768223673119     
   4.8000000000000007        68.799999999999997        2.5086508057221484     
   4.8000000000000007        69.600000000000009        2.4996022425729221     
   4.8000000000000007        70.400000000000006        2.8169242067126672     
   4.8000000000000007        71.200000000000003        3.4977679567426403     
   4.8000000000000007        72.000000000000000        3.5154829174726174     
   4.8000000000000007        72.799999999999997        3.5021876125940996     
   4.8000000000000007        73.600000000000009        3.5002186504885411     
   4.8000000000000007        74.400000000000006        3.5025971309430397     
   4.8000000000000007        75.200000000000003        3.5164918499795141     
   4.8000000000000007        76.000000000000000        3.5082118462221739     
   4.8000000000000007        76.800000000000011        3.5037545959166891     
   4.8000000000000007        77.600000000000009        3.5055973730066614     
   4.8000000000000007        78.400000000000006        3.5070222594176634     
   4.8000000000000007        79.200000000000003        3.5106369008191582     
   4.8000000000000007        80.000000000000000        3.5055533923397353     
   4.8000000000000007        80.800000000000011        3.5056361882075473     
   4.8000000000000007        81.600000000000009        3.5130151402508027     
   4.8000000000000007        82.400000000000006        3.4964748499494256     
   4.8000000000000007        83.200000000000003        3.5143032943115857     
   4.8000000000000007        84.000000000000000        3.4967112703160614     
   4.8000000000000007        84.800000000000011        3.5152002330308312     
   4.8000000000000007        85.600000000000009        3.5091151163477998     
   4.8000000000000007        86.400000000000006        3.5014900613865021     
   4.8000000000000007        87.200000000000003        3.4974658366865965     
   4.8000000000000007        88.000000000000000        2.7374154639023769     
   4.8000000000000007        88.800000000000011        2.5158057974808861     
   4.8000000000000007        89.600000000000009        2.5063538742154265     
   4.8000000000000007        90.400000000000006        2.5019771882139761     
   4.8000000000000007        91.200000000000003        2.5047048327904422     
   4.8000000000000007        92.000000000000000        2.5105996827837496     
   4.8000000000000007        92.800000000000011        2.5062720197053081     
   4.8000000000000007        93.600000000000009        2.5101503441358304     
   4.8000000000000007        94.400000000000006        2.5181502552158097     
   4.8000000000000007        95.200000000000003        2.4991452269187242     
   4.8000000000000007        96.000000000000000        2.5065203754371641     
   4.8000000000000007        96.800000000000011        2.5078776473011648     
   4.8000000000000007        97.600000000000009        2.5078372801728190     
   4.8000000000000007        98.400000000000006        2.5082534697655685     
   4.8000000000000007        99.200000000000003        2.5077920777518519     
   4.8000000000000007        100.00000000000000        2.5074911380105354     
   4.8000000000000007        100.80000000000001        2.5077534505118737     
   4.8000000000000007        101.60000000000001        2.5098320721140843     
   4.8000000000000007        102.40000000000001        2.5131213785356654     

   5.6000000000000005       0.80000000000000004        2.5062265974769753     
   5.6000000000000005        1.6000000000000001        2.5058714842985457     
   5.6000000000000005        2.4000000000000004        2.5054629166940443     
   5.6000000000000005        3.2000000000000002        2.5084179184164901     
   5.6000000000000005        4.0000000000000000        2.5176634999849821     
   5.6000000000000005        4.8000000000000007        2.5040647342179088     
   5.6000000000000005        5.6000000000000005        2.4951191366946670     
   5.6000000000000005        6.4000000000000004        2.4983466525743778     
   5.6000000000000005        7.2000000000000002        2.5081150222923010     
   5.6000000000000005        8.0000000000000000        2.5035473712617708     
   5.6000000000000005        8.8000000000000007        2.5079117061226937     
   5.6000000000000005        9.6000000000000014        2.5079721094688820     
   5.6000000000000005        10.400000000000000        2.5110547040016140     
   5.6000000000000005        11.200000000000001        2.5059111307867497     
   5.6000000000000005        12.000000000000000        2.5085678157156543     
   5.6000000000000005        12.800000000000001        2.5058638084187885     
   5.6000000000000005        13.600000000000001        2.5063379835782578     
   5.6000000000000005        14.400000000000000        2.5149581282761253     
   5.6000000000000005        15.200000000000001        2.5094204799154443     
   5.6000000000000005        16.000000000000000        2.5050142116886462     
   5.6000000000000005        16.800000000000001        2.5079555451104425     
   5.6000000000000005        17.600000000000001        2.5094079545441179     
   5.6000000000000005        18.400000000000002        2.5086824261712857     
   5.6000000000000005        19.200000000000003        2.5086547085020410     
   5.6000000000000005        20.000000000000000        2.5092833192636737     
   5.6000000000000005        20.800000000000001        2.5078858069605126     
   5.6000000000000005        21.600000000000001        2.5056683736656469     
   5.6000000000000005        22.400000000000002        2.4964292627555347     
   5.6000000000000005        23.200000000000003        2.5165255855682638     
   5.6000000000000005        24.000000000000000        2.5075140509530289     
   5.6000000000000005        24.800000000000001        2.5045884309569755     
   5.6000000000000005        25.600000000000001        2.5054964939313424     
   5.6000000000000005        26.400000000000002        2.5081241457702625     
   5.6000000000000005        27.200000000000003        2.5125080500969101     
   5.6000000000000005        28.000000000000000        2.5144921521431014     
   5.6000000000000005        28.800000000000001        2.6288406983849488     
   5.6000000000000005        29.600000000000001        2.9336800900053692     
   5.6000000000000005        30.400000000000002        3.5101222874402005     
   5.6000000000000005        31.200000000000003        3.5195956489707942     
   5.6000000000000005        32.000000000000000        3.5031335033291313     
   5.6000000000000005        32.800000000000004        3.5035393996078796     
   5.6000000000000005        33.600000000000001        3.5019046814995809     
   5.6000000000000005        34.399999999999999        3.4999012856141904     
   5.6000000000000005        35.200000000000003        3.5078727706655828     
   5.6000000000000005        36.000000000000000        2.8539643747913961     
   5.6000000000000005        36.800000000000004        2.5287970245828557     
   5.6000000000000005        37.600000000000001        2.5075878207419313     
   5.6000000000000005        38.400000000000006        2.5083512206399523     
   5.6000000000000005        39.200000000000003        2.5033668949255721     
   5.6000000000000005        40.000000000000000        2.5074499126662277     
   5.6000000000000005        40.800000000000004        2.5061373910611504     
   5.6000000000000005        41.600000000000001        2.5311058528131314     
   5.6000000000000005        42.400000000000006        2.8593486893867563     
   5.6000000000000005        43.200000000000003        3.4994808302732143     
   5.6000000000000005        44.000000000000000        3.5214899468269607     
   5.6000000000000005        44.800000000000004        3.4945804349335785     
   5.6000000000000005        45.600000000000001        3.5169195190158655     
   5.6000000000000005        46.400000000000006        3.5128398032892454     
   5.6000000000000005        47.200000000000003        3.5080025841047644     
   5.6000000000000005        48.000000000000000        3.5083092084386687     
   5.6000000000000005        48.800000000000004        3.5161872342461513     
   5.6000000000000005        49.600000000000001        3.4953055136769207     
   5.6000000000000005        50.400000000000006        3.5006126817139549     
   5.6000000000000005        51.200000000000003        3.5017180799617647     
   5.6000000000000005        52.000000000000000        3.5149855594708801     
   5.6000000000000005        52.800000000000004        3.5066129927230612     
   5.6000000000000005        53.600000000000001        3.5058147937823825     
   5.6000000000000005        54.400000000000006        3.5049708386782212     
   5.6000000000000005        55.200000000000003        3.4982958116051517     
   5.6000000000000005        56.000000000000000        3.5121558185887713     
   5.6000000000000005        56.800000000000004        3.5068346323801731     
   5.6000000000000005        57.600000000000001        3.5078079684863774     
   5.6000000000000005        58.400000000000006        3.5076261677191107     
   5.6000000000000005        59.200000000000003        3.5057600039458050     
   5.6000000000000005        60.000000000000000        3.5141854466468927     
   5.6000000000000005        60.800000000000004        2.8391872292497800     
   5.6000000000000005        61.600000000000001        2.5142328714073621     
   5.6000000000000005        62.400000000000006        2.5021579648106864     
   5.6000000000000005        63.200000000000003        2.5103343638132136     
   5.6000000000000005        64.000000000000000        2.4955241969305093     
   5.6000000000000005        64.799999999999997        2.5119196146401439     
   5.6000000000000005        65.600000000000009        2.5059431771915004     
   5.6000000000000005        66.400000000000006        2.5067289240313313     
   5.6000000000000005        67.200000000000003        2.5069233355846836     
   5.6000000000000005        68.000000000000000        2.5058303234686656     
   5.6000000000000005        68.799999999999997        2.5096626525782142     
   5.6000000000000005        69.600000000000009        2.5095176594575732     
   5.6000000000000005        70.400000000000006        2.8289217891510088     
   5.6000000000000005        71.200000000000003        3.5000751706080817     
   5.6000000000000005        72.000000000000000        3.5186157983979105     
   5.6000000000000005        72.799999999999997        3.5161510776562195     
   5.6000000000000005        73.600000000000009        3.5012196795597390     
   5.6000000000000005        74.400000000000006        3.5165607033409003     
   5.6000000000000005        75.200000000000003        3.5085363618588006     
   5.6000000000000005        76.000000000000000        3.5058336134152293     
   5.6000000000000005        76.800000000000011        3.5045931804223449     
   5.6000000000000005        77.600000000000009        3.5052087937887899     
   5.6000000000000005        78.400000000000006        3.5052037846744066     
   5.6000000000000005        79.200000000000003        3.5102733678246278     
   5.6000000000000005        80.000000000000000        3.5049837103858748     
   5.6000000000000005        80.800000000000011        3.5032285514859631     
   5.6000000000000005        81.600000000000009        3.5066349014406653     
   5.6000000000000005        82.400000000000006        3.5140812807776429     
   5.6000000000000005        83.200000000000003        3.5034302754219908     
   5.6000000000000005        84.000000000000000        3.5160677190532050     
   5.6000000000000005        84.800000000000011        3.5059879239379246     
   5.6000000000000005        85.600000000000009        3.5048279715114328     
   5.6000000000000005        86.400000000000006        3.4983921724749218     
   5.6000000000000005        87.200000000000003        3.5174426658254423     
   5.6000000000000005        88.000000000000000        2.9371642244560960     
   5.6000000000000005        88.800000000000011        2.5924276943261333     
   5.6000000000000005        89.600000000000009        2.5210314854985456     
   5.6000000000000005        90.400000000000006        2.5041149465772343     
   5.6000000000000005        91.200000000000003        2.5017012339515414     
   5.6000000000000005        92.000000000000000        2.5037914390483595     
   5.6000000000000005        92.800000000000011        2.5053735453951633     
   5.6000000000000005        93.600000000000009        2.5053762217288686     
   5.6000000000000005        94.400000000000006        2.5069711053870680     
   5.6000000000000005        95.200000000000003        2.5173846928264494     
   5.6000000000000005        96.000000000000000        2.4956877332238143     
   5.6000000000000005        96.800000000000011        2.5033861833455910     
   5.6000000000000005        97.600000000000009        2.5053302588320121     
   5.6000000000000005        98.400000000000006        2.5057257569846891     
   5.6000000000000005        99.200000000000003        2.5054311362496220     
   5.6000000000000005        100.00000000000000        2.5048856122587058     
   5.6000000000000005        100.80000000000001        2.5039375027512976     
   5.6000000000000005        101.60000000000001        2.5050418697507548     
   5.6000000000000005        102.40000000000001        2.5050872751899029     

   6.4000000000000004       0.80000000000000004        2.5040242946591440     
   6.4000000000000004        1.6000000000000001        2.5038437430932383     
   6.4000000000000004        2.4000000000000004        2.5033424413127259     
   6.4000000000000004        3.2000000000000002        2.5071600108753027     
   6.4000000000000004        4.0000000000000000        2.5073136982303987     
   6.4000000000000004        4.8000000000000007        2.5225128923181486     
   6.4000000000000004        5.6000000000000005        2.5120896774799881     
   6.4000000000000004        6.4000000000000004        2.5063908326458160     
   6.4000000000000004        7.2000000000000002        2.5010958411823507     
   6.4000000000000004        8.0000000000000000        2.5068597028458930     
   6.4000000000000004        8.8000000000000007        2.5132493247554839     
   6.4000000000000004        9.6000000000000014        2.5082137387507086     
   6.4000000000000004        10.400000000000000        2.5034677506628582     
   6.4000000000000004        11.200000000000001        2.5045351465111239     
   6.4000000000000004        12.000000000000000        2.5069747448999520     
   6.4000000000000004        12.800000000000001        2.5054443067658165     
   6.4000000000000004        13.600000000000001        2.5033077025586605     
   6.4000000000000004        14.400000000000000        2.5080087954309729     
   6.4000000000000004        15.200000000000001        2.5155869087847522     
   6.4000000000000004        16.000000000000000        2.5110223915297394     
   6.4000000000000004        16.800000000000001        2.5077383912416593     
   6.4000000000000004        17.600000000000001        2.5102494468914482     
   6.4000000000000004        18.400000000000002        2.5105441264324413     
   6.4000000000000004        19.200000000000003        2.5093605906190404     
   6.4000000000000004        20.000000000000000        2.5093841222263120     
   6.4000000000000004        20.800000000000001        2.5084725500381704     
   6.4000000000000004        21.600000000000001        2.5083097874946083     
   6.4000000000000004        22.400000000000002        2.5033599010015601     
   6.4000000000000004        23.200000000000003        2.4972338389953288     
   6.4000000000000004        24.000000000000000        2.5179571956983708     
   6.4000000000000004        24.800000000000001        2.5140571209019829     
   6.4000000000000004        25.600000000000001        2.5148107924142504     
   6.4000000000000004        26.400000000000002        2.5163692322013502     
   6.4000000000000004        27.200000000000003        2.5003579158894023     
   6.4000000000000004        28.000000000000000        2.5086676230317786     
   6.4000000000000004        28.800000000000001        2.7821087042633152     
   6.4000000000000004        29.600000000000001        3.4969200713969881     
   6.4000000000000004        30.400000000000002        3.5124857550538975     
   6.4000000000000004        31.200000000000003        3.5016697778457111     
   6.4000000000000004        32.000000000000000        3.5037374586295043     
   6.4000000000000004        32.800000000000004        3.5040778565030219     
   6.4000000000000004        33.600000000000001        3.5044280470379516     
   6.4000000000000004        34.399999999999999        3.5036778502605959     
   6.4000000000000004        35.200000000000003        3.5104014379370700     
   6.4000000000000004        36.000000000000000        2.8725275892647772     
   6.4000000000000004        36.800000000000004        2.5424167926908492     
   6.4000000000000004        37.600000000000001        2.5046217704731073     
   6.4000000000000004        38.400000000000006        2.5032155421762381     
   6.4000000000000004        39.200000000000003        2.5131100886481690     
   6.4000000000000004        40.000000000000000        2.5023099342749813     
   6.4000000000000004        40.800000000000004        2.5037620417360187     
   6.4000000000000004        41.600000000000001        2.5470391112141231     
   6.4000000000000004        42.400000000000006        2.8765713637705081     
   6.4000000000000004        43.200000000000003        3.5086153315301094     
   6.4000000000000004        44.000000000000000        3.5005393150500468     
   6.4000000000000004        44.800000000000004        3.5033965882731795     
   6.4000000000000004        45.600000000000001        3.5005133196966010     
   6.4000000000000004        46.400000000000006        3.4946823083332168     
   6.4000000000000004        47.200000000000003        3.5141940224868287     
   6.4000000000000004        48.000000000000000        3.5080238127783061     
   6.4000000000000004        48.800000000000004        3.5073477663925163     
   6.4000000000000004        49.600000000000001        3.5132387424285785     
   6.4000000000000004        50.400000000000006        3.5185997925375987     
   6.4000000000000004        51.200000000000003        3.4977187826169409     
   6.4000000000000004        52.000000000000000        3.5116955677115120     
   6.4000000000000004        52.800000000000004        3.5058331132526717     
   6.4000000000000004        53.600000000000001        3.5055762746999051     
   6.4000000000000004        54.400000000000006        3.5054779319414635     
   6.4000000000000004        55.200000000000003        3.5002889109801814     
   6.4000000000000004        56.000000000000000        3.5122102739469989     
   6.4000000000000004        56.800000000000004        3.5069410307573827     
   6.4000000000000004        57.600000000000001        3.5066642889999131     
   6.4000000000000004        58.400000000000006        3.5065309954747712     
   6.4000000000000004        59.200000000000003        3.5064306465202506     
   6.4000000000000004        60.000000000000000        3.4984666609885871     
   6.4000000000000004        60.800000000000004        2.8434335341743693     
   6.4000000000000004        61.600000000000001        2.5136263222291775     
   6.4000000000000004        62.400000000000006        2.5040688023970468     
   6.4000000000000004        63.200000000000003        2.5069011260292422     
   6.4000000000000004        64.000000000000000        2.5210308578289284     
   6.4000000000000004        64.799999999999997        2.5077235704889076     
   6.4000000000000004        65.600000000000009        2.5058106030066920     
   6.4000000000000004        66.400000000000006        2.5064755972474129     
   6.4000000000000004        67.200000000000003        2.5081769454762202     
   6.4000000000000004        68.000000000000000        2.5067737783677093     
   6.4000000000000004        68.799999999999997        2.5061429893434211     
   6.4000000000000004        69.600000000000009        2.5094065185131451     
   6.4000000000000004        70.400000000000006        2.8278228630790370     
   6.4000000000000004        71.200000000000003        3.5054927905244222     
   6.4000000000000004        72.000000000000000        3.5107486879872289     
   6.4000000000000004        72.799999999999997        3.5059618500093546     
   6.4000000000000004        73.600000000000009        3.5155482550047266     
   6.4000000000000004        74.400000000000006        3.5086864649975591     
   6.4000000000000004        75.200000000000003        3.5059850804674966     
   6.4000000000000004        76.000000000000000        3.5057162486252378     
   6.4000000000000004        76.800000000000011        3.5053845772135941     
   6.4000000000000004        77.600000000000009        3.5049109624469836     
   6.4000000000000004        78.400000000000006        3.5052055331674645     
   6.4000000000000004        79.200000000000003        3.5086946527994365     
   6.4000000000000004        80.000000000000000        3.5016938307779819     
   6.4000000000000004        80.800000000000011        3.5033854920274807     
   6.4000000000000004        81.600000000000009        3.5064550589621195     
   6.4000000000000004        82.400000000000006        3.5118706503775772     
   6.4000000000000004        83.200000000000003        3.4994839561939690     
   6.4000000000000004        84.000000000000000        3.5122617468989836     
   6.4000000000000004        84.800000000000011        3.5054183571507616     
   6.4000000000000004        85.600000000000009        3.5015244472789617     
   6.4000000000000004        86.400000000000006        3.5161983543369839     
   6.4000000000000004        87.200000000000003        3.5032687796216475     
   6.4000000000000004        88.000000000000000        3.4997846446677974     
   6.4000000000000004        88.800000000000011        2.8563543641137374     
   6.4000000000000004        89.600000000000009        2.5650544799029413     
   6.4000000000000004        90.400000000000006        2.5037932966256720     
   6.4000000000000004        91.200000000000003        2.5027166061235011     
   6.4000000000000004        92.000000000000000        2.5009129330682063     
   6.4000000000000004        92.800000000000011        2.5040420632479981     
   6.4000000000000004        93.600000000000009        2.5038722315956869     
   6.4000000000000004        94.400000000000006        2.5034900987775504     
   6.4000000000000004        95.200000000000003        2.5069330558066967     
   6.4000000000000004        96.000000000000000        2.5177103694776903     
   6.4000000000000004        96.800000000000011        2.5011137226467812     
   6.4000000000000004        97.600000000000009        2.5068626255713680     
   6.4000000000000004        98.400000000000006        2.5044487737220473     
   6.4000000000000004        99.200000000000003        2.5058530150282619     
   6.4000000000000004        100.00000000000000        2.5050256673091194     
   6.4000000000000004        100.80000000000001        2.5053315812049086     
   6.4000000000000004        101.60000000000001        2.5050725060633594     
   6.4000000000000004        102.40000000000001        2.5048504864356933     

   7.2000000000000002       0.80000000000000004        2.5058251590343299     
   7.2000000000000002        1.6000000000000001        2.5053959861633679     
   7.2000000000000002        2.4000000000000004        2.5071176315471067     
   7.2000000000000002        3.2000000000000002        2.5034446784189988     
   7.2000000000000002        4.0000000000000000        2.5051510944414743     
   7.2000000000000002        4.8000000000000007        2.5126933957759707     
   7.2000000000000002        5.6000000000000005        2.5010600039035027     
   7.2000000000000002        6.4000000000000004        2.5189069283545180     
   7.2000000000000002        7.2000000000000002        2.5018534916873638     
   7.2000000000000002        8.0000000000000000        2.5204996019596755     
   7.2000000000000002        8.8000000000000007        2.5082062510556487     
   7.2000000000000002        9.6000000000000014        2.5091524332732305     
   7.2000000000000002        10.400000000000000        2.5028358713941161     
   7.2000000000000002        11.200000000000001        2.5054608877375415     
   7.2000000000000002        12.000000000000000        2.5047222361110180     
   7.2000000000000002        12.800000000000001        2.5047428498083639     
   7.2000000000000002        13.600000000000001        2.5039856100624776     
   7.2000000000000002        14.400000000000000        2.5075655115216335     
   7.2000000000000002        15.200000000000001        2.5162494592102571     
   7.2000000000000002        16.000000000000000        2.5100458006700466     
   7.2000000000000002        16.800000000000001        2.5083681799369213     
   7.2000000000000002        17.600000000000001        2.5088998934675382     
   7.2000000000000002        18.400000000000002        2.5086439464405248     
   7.2000000000000002        19.200000000000003        2.5084647329068419     
   7.2000000000000002        20.000000000000000        2.5088507267236428     
   7.2000000000000002        20.800000000000001        2.5085819889244831     
   7.2000000000000002        21.600000000000001        2.5093155713492457     
   7.2000000000000002        22.400000000000002        2.5083267850013651     
   7.2000000000000002        23.200000000000003        2.5057137623114349     
   7.2000000000000002        24.000000000000000        2.4997145061320141     
   7.2000000000000002        24.800000000000001        2.4990327050723988     
   7.2000000000000002        25.600000000000001        2.5031998260403072     
   7.2000000000000002        26.400000000000002        2.5028883777844761     
   7.2000000000000002        27.200000000000003        2.5028923815146795     
   7.2000000000000002        28.000000000000000        2.5390980419058171     
   7.2000000000000002        28.800000000000001        2.8622082999243674     
   7.2000000000000002        29.600000000000001        3.5113794163424603     
   7.2000000000000002        30.400000000000002        3.5026439656825255     
   7.2000000000000002        31.200000000000003        3.5046041620838029     
   7.2000000000000002        32.000000000000000        3.5050497168341876     
   7.2000000000000002        32.800000000000004        3.5054201545741095     
   7.2000000000000002        33.600000000000001        3.5066763518793214     
   7.2000000000000002        34.399999999999999        3.5046500748921878     
   7.2000000000000002        35.200000000000003        3.5088318038691950     
   7.2000000000000002        36.000000000000000        2.8609987808988127     
   7.2000000000000002        36.800000000000004        2.5345809581316647     
   7.2000000000000002        37.600000000000001        2.5055394136980818     
   7.2000000000000002        38.400000000000006        2.5071841024560375     
   7.2000000000000002        39.200000000000003        2.5034804943269382     
   7.2000000000000002        40.000000000000000        2.5046401723629907     
   7.2000000000000002        40.800000000000004        2.5052106976044977     
   7.2000000000000002        41.600000000000001        2.5526959230316173     
   7.2000000000000002        42.400000000000006        2.8823598908269523     
   7.2000000000000002        43.200000000000003        3.5081070511566854     
   7.2000000000000002        44.000000000000000        3.5041192811171440     
   7.2000000000000002        44.800000000000004        3.5054476154143073     
   7.2000000000000002        45.600000000000001        3.5059895479576144     
   7.2000000000000002        46.400000000000006        3.5065987741625619     
   7.2000000000000002        47.200000000000003        3.5022266488744478     
   7.2000000000000002        48.000000000000000        3.5032121149270536     
   7.2000000000000002        48.800000000000004        3.5081514427434537     
   7.2000000000000002        49.600000000000001        3.5094211798321884     
   7.2000000000000002        50.400000000000006        3.5052237408702518     
   7.2000000000000002        51.200000000000003        3.4990323919358652     
   7.2000000000000002        52.000000000000000        3.5125703830068851     
   7.2000000000000002        52.800000000000004        3.5046128173460591     
   7.2000000000000002        53.600000000000001        3.5044266188186119     
   7.2000000000000002        54.400000000000006        3.5072744187048386     
   7.2000000000000002        55.200000000000003        3.5068019125203755     
   7.2000000000000002        56.000000000000000        3.5052519153779924     
   7.2000000000000002        56.800000000000004        3.5055430175505053     
   7.2000000000000002        57.600000000000001        3.5062297154448494     
   7.2000000000000002        58.400000000000006        3.5069629815392380     
   7.2000000000000002        59.200000000000003        3.5031036158016873     
   7.2000000000000002        60.000000000000000        3.5060913302318961     
   7.2000000000000002        60.800000000000004        2.8440514604696974     
   7.2000000000000002        61.600000000000001        2.5130569920060419     
   7.2000000000000002        62.400000000000006        2.5050156312543592     
   7.2000000000000002        63.200000000000003        2.5041467738664447     
   7.2000000000000002        64.000000000000000        2.5156201187414728     
   7.2000000000000002        64.799999999999997        2.5077514554848404     
   7.2000000000000002        65.600000000000009        2.5081619794236549     
   7.2000000000000002        66.400000000000006        2.5067704718009050     
   7.2000000000000002        67.200000000000003        2.5069624803897335     
   7.2000000000000002        68.000000000000000        2.5068897614095191     
   7.2000000000000002        68.799999999999997        2.5059622434864957     
   7.2000000000000002        69.600000000000009        2.5106145360487386     
   7.2000000000000002        70.400000000000006        2.8276950000663610     
   7.2000000000000002        71.200000000000003        3.5136859508753568     
   7.2000000000000002        72.000000000000000        3.5074200895261840     
   7.2000000000000002        72.799999999999997        3.5035491786488580     
   7.2000000000000002        73.600000000000009        3.5106861121131194     
   7.2000000000000002        74.400000000000006        3.5038435176045599     
   7.2000000000000002        75.200000000000003        3.5031990366822954     
   7.2000000000000002        76.000000000000000        3.5009144370492025     
   7.2000000000000002        76.800000000000011        3.4987123308776109     
   7.2000000000000002        77.600000000000009        3.5065187327646981     
   7.2000000000000002        78.400000000000006        3.5062047454558449     
   7.2000000000000002        79.200000000000003        3.5071843018056446     
   7.2000000000000002        80.000000000000000        3.5162264227774407     
   7.2000000000000002        80.800000000000011        3.5013860564248138     
   7.2000000000000002        81.600000000000009        3.5122082712772595     
   7.2000000000000002        82.400000000000006        3.5059606830549170     
   7.2000000000000002        83.200000000000003        3.4995217888030532     
   7.2000000000000002        84.000000000000000        3.5145377754034608     
   7.2000000000000002        84.800000000000011        3.5037903916393014     
   7.2000000000000002        85.600000000000009        3.5025786726601869     
   7.2000000000000002        86.400000000000006        3.4978107835385934     
   7.2000000000000002        87.200000000000003        3.5158590334099116     
   7.2000000000000002        88.000000000000000        3.5173561138057674     
   7.2000000000000002        88.800000000000011        3.5050798273416786     
   7.2000000000000002        89.600000000000009        2.8475285470361609     
   7.2000000000000002        90.400000000000006        2.5671554352057662     
   7.2000000000000002        91.200000000000003        2.5114549884796276     
   7.2000000000000002        92.000000000000000        2.5062643193781349     
   7.2000000000000002        92.800000000000011        2.5096493783952831     
   7.2000000000000002        93.600000000000009        2.5022220298645799     
   7.2000000000000002        94.400000000000006        2.5039365508878211     
   7.2000000000000002        95.200000000000003        2.5060230688889895     
   7.2000000000000002        96.000000000000000        2.5200097231319147     
   7.2000000000000002        96.800000000000011        2.5010931563765477     
   7.2000000000000002        97.600000000000009        2.5088240934690869     
   7.2000000000000002        98.400000000000006        2.5085458126030877     
   7.2000000000000002        99.200000000000003        2.5073405518437859     
   7.2000000000000002        100.00000000000000        2.5068212365246323     
   7.2000000000000002        100.80000000000001        2.5070853110070934     
   7.2000000000000002        101.60000000000001        2.5065455077386538     
   7.2000000000000002        102.40000000000001        2.5064195390024788     

   8.0000000000000000       0.80000000000000004        2.5172963500604082     
   8.0000000000000000        1.6000000000000001        2.5137239963094853     
   8.0000000000000000        2.4000000000000004        2.5120733876121646     
   8.0000000000000000        3.2000000000000002        2.5107483743522407     
   8.0000000000000000        4.0000000000000000        2.5126195955856123     
   8.0000000000000000        4.8000000000000007        2.5202986326394039     
   8.0000000000000000        5.6000000000000005        2.5020860001081253     
   8.0000000000000000        6.4000000000000004        2.5093300998047785     
   8.0000000000000000        7.2000000000000002        2.5170649830017271     
   8.0000000000000000        8.0000000000000000        2.5030000447247547     
   8.0000000000000000        8.8000000000000007        2.5172222215316582     
   8.0000000000000000        9.6000000000000014        2.5177125125689002     
   8.0000000000000000        10.400000000000000        2.5138587439937048     
   8.0000000000000000        11.200000000000001        2.5183011091905390     
   8.0000000000000000        12.000000000000000        2.5056634303186516     
   8.0000000000000000        12.800000000000001        2.5088175894422564     
   8.0000000000000000        13.600000000000001        2.5027945319179152     
   8.0000000000000000        14.400000000000000        2.5065811049903592     
   8.0000000000000000        15.200000000000001        2.5168155898856739     
   8.0000000000000000        16.000000000000000        2.5095179710075404     
   8.0000000000000000        16.800000000000001        2.5077051594129505     
   8.0000000000000000        17.600000000000001        2.5074940613266037     
   8.0000000000000000        18.400000000000002        2.5081631512928966     
   8.0000000000000000        19.200000000000003        2.5085664814458966     
   8.0000000000000000        20.000000000000000        2.5087813558429710     
   8.0000000000000000        20.800000000000001        2.5085803748389468     
   8.0000000000000000        21.600000000000001        2.5082842697834331     
   8.0000000000000000        22.400000000000002        2.5082982068672228     
   8.0000000000000000        23.200000000000003        2.5074668808817813     
   8.0000000000000000        24.000000000000000        2.5063933273452164     
   8.0000000000000000        24.800000000000001        2.5063516497845764     
   8.0000000000000000        25.600000000000001        2.5068774955957562     
   8.0000000000000000        26.400000000000002        2.5076267599593285     
   8.0000000000000000        27.200000000000003        2.5042984156750498     
   8.0000000000000000        28.000000000000000        2.5498865511960682     
   8.0000000000000000        28.800000000000001        2.8758915002293826     
   8.0000000000000000        29.600000000000001        3.5046303728325165     
   8.0000000000000000        30.400000000000002        3.5082965805872801     
   8.0000000000000000        31.200000000000003        3.5066703988444146     
   8.0000000000000000        32.000000000000000        3.5059827996561315     
   8.0000000000000000        32.800000000000004        3.5061261685998790     
   8.0000000000000000        33.600000000000001        3.5094562466693335     
   8.0000000000000000        34.399999999999999        3.5014709466895324     
   8.0000000000000000        35.200000000000003        3.5089068122451619     
   8.0000000000000000        36.000000000000000        2.7804603731107611     
   8.0000000000000000        36.800000000000004        2.5071820926039314     
   8.0000000000000000        37.600000000000001        2.5144110936917001     
   8.0000000000000000        38.400000000000006        2.5058197772733299     
   8.0000000000000000        39.200000000000003        2.5036290838312318     
   8.0000000000000000        40.000000000000000        2.5055974004791337     
   8.0000000000000000        40.800000000000004        2.5053318384399068     
   8.0000000000000000        41.600000000000001        2.5540335688772897     
   8.0000000000000000        42.400000000000006        2.8849400811827710     
   8.0000000000000000        43.200000000000003        3.5150269430023697     
   8.0000000000000000        44.000000000000000        3.5042514059768504     
   8.0000000000000000        44.800000000000004        3.5073562684118049     
   8.0000000000000000        45.600000000000001        3.5043774605217068     
   8.0000000000000000        46.400000000000006        3.5083797298509696     
   8.0000000000000000        47.200000000000003        3.5078727057923280     
   8.0000000000000000        48.000000000000000        3.5075465554905572     
   8.0000000000000000        48.800000000000004        3.5076781850548606     
   8.0000000000000000        49.600000000000001        3.5118865894837810     
   8.0000000000000000        50.400000000000006        3.5057209675549958     
   8.0000000000000000        51.200000000000003        3.4987935049983938     
   8.0000000000000000        52.000000000000000        3.5121683664369661     
   8.0000000000000000        52.800000000000004        3.5057993992216216     
   8.0000000000000000        53.600000000000001        3.5064974326816039     
   8.0000000000000000        54.400000000000006        3.5114371822651940     
   8.0000000000000000        55.200000000000003        3.5119248528684417     
   8.0000000000000000        56.000000000000000        3.5077341023687199     
   8.0000000000000000        56.800000000000004        3.5054902988436720     
   8.0000000000000000        57.600000000000001        3.5044776766480679     
   8.0000000000000000        58.400000000000006        3.5035615931697945     
   8.0000000000000000        59.200000000000003        3.5200199113151633     
   8.0000000000000000        60.000000000000000        3.4988671245498875     
   8.0000000000000000        60.800000000000004        2.8433272495281692     
   8.0000000000000000        61.600000000000001        2.5128858427988074     
   8.0000000000000000        62.400000000000006        2.5060050263419296     
   8.0000000000000000        63.200000000000003        2.5041343538011493     
   8.0000000000000000        64.000000000000000        2.5172484548108547     
   8.0000000000000000        64.799999999999997        2.5078831967053743     
   8.0000000000000000        65.600000000000009        2.5074083302543380     
   8.0000000000000000        66.400000000000006        2.5072697736361573     
   8.0000000000000000        67.200000000000003        2.5069122467670928     
   8.0000000000000000        68.000000000000000        2.5063255695302824     
   8.0000000000000000        68.799999999999997        2.5055807683675613     
   8.0000000000000000        69.600000000000009        2.5117782487401472     
   8.0000000000000000        70.400000000000006        2.8304803700205796     
   8.0000000000000000        71.200000000000003        3.4960796745437555     
   8.0000000000000000        72.000000000000000        3.5088159397228402     
   8.0000000000000000        72.799999999999997        3.5041156675192684     
   8.0000000000000000        73.600000000000009        3.5089735660956896     
   8.0000000000000000        74.400000000000006        3.5028446497220207     
   8.0000000000000000        75.200000000000003        3.4972113904215747     
   8.0000000000000000        76.000000000000000        3.5184750287356814     
   8.0000000000000000        76.800000000000011        3.5142714243294564     
   8.0000000000000000        77.600000000000009        3.5089235795102502     
   8.0000000000000000        78.400000000000006        3.5061321480802992     
   8.0000000000000000        79.200000000000003        3.5057273344329221     
   8.0000000000000000        80.000000000000000        3.5134268359742484     
   8.0000000000000000        80.800000000000011        3.4989993723943158     
   8.0000000000000000        81.600000000000009        3.5082030537971245     
   8.0000000000000000        82.400000000000006        3.5058567245792722     
   8.0000000000000000        83.200000000000003        3.4974876488177791     
   8.0000000000000000        84.000000000000000        3.5102705302214239     
   8.0000000000000000        84.800000000000011        3.5039876178697691     
   8.0000000000000000        85.600000000000009        3.5045573115617152     
   8.0000000000000000        86.400000000000006        3.5021780172696948     
   8.0000000000000000        87.200000000000003        3.5001329558861927     
   8.0000000000000000        88.000000000000000        3.4963687038294591     
   8.0000000000000000        88.800000000000011        3.5166015610890913     
   8.0000000000000000        89.600000000000009        3.4973833070823321     
   8.0000000000000000        90.400000000000006        2.8596727833540236     
   8.0000000000000000        91.200000000000003        2.5964609529970044     
   8.0000000000000000        92.000000000000000        2.5011219534052103     
   8.0000000000000000        92.800000000000011        2.5210038061877698     
   8.0000000000000000        93.600000000000009        2.5098831602395371     
   8.0000000000000000        94.400000000000006        2.5130161354502754     
   8.0000000000000000        95.200000000000003        2.5128326166297508     
   8.0000000000000000        96.000000000000000        2.4957623117725491     
   8.0000000000000000        96.800000000000011        2.5056347684278575     
   8.0000000000000000        97.600000000000009        2.5106713989212635     
   8.0000000000000000        98.400000000000006        2.5116201532257634     
   8.0000000000000000        99.200000000000003        2.5136215209801973     
   8.0000000000000000        100.00000000000000        2.5127251108990358     
   8.0000000000000000        100.80000000000001        2.5154078023762656     
   8.0000000000000000        101.60000000000001        2.5174088205494747     
   8.0000000000000000        102.40000000000001        2.5177780158703933     

   8.8000000000000007       0.80000000000000004        2.5023381784264074     
   8.8000000000000007        1.6000000000000001        2.5023653506556607     
   8.8000000000000007        2.4000000000000004        2.4971734710943476     
   8.8000000000000007        3.2000000000000002        2.5230365229850364     
   8.8000000000000007        4.0000000000000000        2.4944594240832281     
   8.8000000000000007        4.8000000000000007        2.5010255467121998     
   8.8000000000000007        5.6000000000000005        2.5058406123382611     
   8.8000000000000007        6.4000000000000004        2.5069327208070922     
   8.8000000000000007        7.2000000000000002        2.5086805673408983     
   8.8000000000000007        8.0000000000000000        2.5217747823182637     
   8.8000000000000007        8.8000000000000007        2.5086274980738317     
   8.8000000000000007        9.6000000000000014        2.5096656871446843     
   8.8000000000000007        10.400000000000000        2.5060383824182737     
   8.8000000000000007        11.200000000000001        2.5098337715215902     
   8.8000000000000007        12.000000000000000        2.5158983183067081     
   8.8000000000000007        12.800000000000001        2.5089173866237271     
   8.8000000000000007        13.600000000000001        2.5049977554314853     
   8.8000000000000007        14.400000000000000        2.5052903043282733     
   8.8000000000000007        15.200000000000001        2.5165017827267984     
   8.8000000000000007        16.000000000000000        2.5102996035638272     
   8.8000000000000007        16.800000000000001        2.5077225429222070     
   8.8000000000000007        17.600000000000001        2.5082957530268959     
   8.8000000000000007        18.400000000000002        2.5101156069972945     
   8.8000000000000007        19.200000000000003        2.5096490383424901     
   8.8000000000000007        20.000000000000000        2.5087379427869032     
   8.8000000000000007        20.800000000000001        2.5090954485436447     
   8.8000000000000007        21.600000000000001        2.5095267242033139     
   8.8000000000000007        22.400000000000002        2.5086828170927791     
   8.8000000000000007        23.200000000000003        2.5082910157624463     
   8.8000000000000007        24.000000000000000        2.5069443981808939     
   8.8000000000000007        24.800000000000001        2.5053643491085147     
   8.8000000000000007        25.600000000000001        2.5059400593064129     
   8.8000000000000007        26.400000000000002        2.5071276697545279     
   8.8000000000000007        27.200000000000003        2.5131776946806683     
   8.8000000000000007        28.000000000000000        2.5380868377380867     
   8.8000000000000007        28.800000000000001        2.8611921044407236     
   8.8000000000000007        29.600000000000001        3.4996967433112376     
   8.8000000000000007        30.400000000000002        3.5109209040397418     
   8.8000000000000007        31.200000000000003        3.5087995742599949     
   8.8000000000000007        32.000000000000000        3.5069626715260154     
   8.8000000000000007        32.800000000000004        3.5081763684907825     
   8.8000000000000007        33.600000000000001        3.5066874204536869     
   8.8000000000000007        34.399999999999999        3.4977283299587629     
   8.8000000000000007        35.200000000000003        2.9367957760797228     
   8.8000000000000007        36.000000000000000        2.6275459209269725     
   8.8000000000000007        36.800000000000004        2.5184244427330031     
   8.8000000000000007        37.600000000000001        2.5092767465835863     
   8.8000000000000007        38.400000000000006        2.5076308488508579     
   8.8000000000000007        39.200000000000003        2.5061442690623430     
   8.8000000000000007        40.000000000000000        2.5058338205223731     
   8.8000000000000007        40.800000000000004        2.5063373690181252     
   8.8000000000000007        41.600000000000001        2.5550070860973726     
   8.8000000000000007        42.400000000000006        2.8877189621675732     
   8.8000000000000007        43.200000000000003        3.5040227287077910     
   8.8000000000000007        44.000000000000000        3.5064352043160629     
   8.8000000000000007        44.800000000000004        3.5052247360974818     
   8.8000000000000007        45.600000000000001        3.5049428741348385     
   8.8000000000000007        46.400000000000006        3.5061590762503183     
   8.8000000000000007        47.200000000000003        3.5086171347063999     
   8.8000000000000007        48.000000000000000        3.5063384781982299     
   8.8000000000000007        48.800000000000004        3.5135800007287012     
   8.8000000000000007        49.600000000000001        3.5068587181295707     
   8.8000000000000007        50.400000000000006        3.5043541860830438     
   8.8000000000000007        51.200000000000003        3.4958179297083367     
   8.8000000000000007        52.000000000000000        3.5099227954845764     
   8.8000000000000007        52.800000000000004        3.5053505320486327     
   8.8000000000000007        53.600000000000001        3.5106577004904582     
   8.8000000000000007        54.400000000000006        3.4947166704351367     
   8.8000000000000007        55.200000000000003        3.4944832886970110     
   8.8000000000000007        56.000000000000000        3.5131112363482506     
   8.8000000000000007        56.800000000000004        3.5053269251594941     
   8.8000000000000007        57.600000000000001        3.5041771438758120     
   8.8000000000000007        58.400000000000006        3.5038000821963147     
   8.8000000000000007        59.200000000000003        3.5114314506983249     
   8.8000000000000007        60.000000000000000        3.5049604038967823     
   8.8000000000000007        60.800000000000004        2.8418334231451352     
   8.8000000000000007        61.600000000000001        2.5128545675980059     
   8.8000000000000007        62.400000000000006        2.5062318102054193     
   8.8000000000000007        63.200000000000003        2.5045731294628233     
   8.8000000000000007        64.000000000000000        2.5185285371886463     
   8.8000000000000007        64.799999999999997        2.5067987971199539     
   8.8000000000000007        65.600000000000009        2.5073661307600963     
   8.8000000000000007        66.400000000000006        2.5079921442013760     
   8.8000000000000007        67.200000000000003        2.5072964040553165     
   8.8000000000000007        68.000000000000000        2.5059181551034238     
   8.8000000000000007        68.799999999999997        2.5080043916178369     
   8.8000000000000007        69.600000000000009        2.5115048860996709     
   8.8000000000000007        70.400000000000006        2.8306206916935159     
   8.8000000000000007        71.200000000000003        3.5023616991347071     
   8.8000000000000007        72.000000000000000        3.5086073486839182     
   8.8000000000000007        72.799999999999997        3.5040813789667049     
   8.8000000000000007        73.600000000000009        3.5066444102585974     
   8.8000000000000007        74.400000000000006        3.5185239989700166     
   8.8000000000000007        75.200000000000003        3.5121708149003195     
   8.8000000000000007        76.000000000000000        3.5079808258740659     
   8.8000000000000007        76.800000000000011        3.5061120246031279     
   8.8000000000000007        77.600000000000009        3.5063209280267613     
   8.8000000000000007        78.400000000000006        3.5055208244142952     
   8.8000000000000007        79.200000000000003        3.5079676074706048     
   8.8000000000000007        80.000000000000000        3.5094297326592372     
   8.8000000000000007        80.800000000000011        3.5134137719358431     
   8.8000000000000007        81.600000000000009        3.5054648081924515     
   8.8000000000000007        82.400000000000006        3.5057429165932512     
   8.8000000000000007        83.200000000000003        3.4993551015842925     
   8.8000000000000007        84.000000000000000        3.5167875493239911     
   8.8000000000000007        84.800000000000011        3.5098295516691480     
   8.8000000000000007        85.600000000000009        3.5080571767668758     
   8.8000000000000007        86.400000000000006        3.5059190099316537     
   8.8000000000000007        87.200000000000003        3.5093944914338917     
   8.8000000000000007        88.000000000000000        3.5057723022174669     
   8.8000000000000007        88.800000000000011        3.5012955676235946     
   8.8000000000000007        89.600000000000009        3.5058185183589901     
   8.8000000000000007        90.400000000000006        3.5032363205713590     
   8.8000000000000007        91.200000000000003        2.9377716726481862     
   8.8000000000000007        92.000000000000000        2.7374323326343228     
   8.8000000000000007        92.800000000000011        2.5859729812438537     
   8.8000000000000007        93.600000000000009        2.5104118810314779     
   8.8000000000000007        94.400000000000006        2.5036616027409644     
   8.8000000000000007        95.200000000000003        2.5042436051520807     
   8.8000000000000007        96.000000000000000        2.5147161257063027     
   8.8000000000000007        96.800000000000011        2.5210806058964748     
   8.8000000000000007        97.600000000000009        2.5063156777361977     
   8.8000000000000007        98.400000000000006        2.5036101431008322     
   8.8000000000000007        99.200000000000003        2.5226761418777155     
   8.8000000000000007        100.00000000000000        2.5126196518676980     
   8.8000000000000007        100.80000000000001        2.5105524630916172     
   8.8000000000000007        101.60000000000001        2.5017206355698067     
   8.8000000000000007        102.40000000000001        2.5009227155204092     

   9.6000000000000014       0.80000000000000004        2.5131074538852665     
   9.6000000000000014        1.6000000000000001        2.5134720178589740     
   9.6000000000000014        2.4000000000000004        2.5074469123267398     
   9.6000000000000014        3.2000000000000002        2.5036806024926896     
   9.6000000000000014        4.0000000000000000        2.5036287152470984     
   9.6000000000000014        4.8000000000000007        2.5073261228849142     
   9.6000000000000014        5.6000000000000005        2.5044421043864666     
   9.6000000000000014        6.4000000000000004        2.5067398443399544     
   9.6000000000000014        7.2000000000000002        2.5069140147760987     
   9.6000000000000014        8.0000000000000000        2.5162521846705515     
   9.6000000000000014        8.8000000000000007        2.5048470145246751     
   9.6000000000000014        9.6000000000000014        2.5073248180558383     
   9.6000000000000014        10.400000000000000        2.5060886210661182     
   9.6000000000000014        11.200000000000001        2.5069385553304091     
   9.6000000000000014        12.000000000000000        2.5126825553422543     
   9.6000000000000014        12.800000000000001        2.5069478896511090     
   9.6000000000000014        13.600000000000001        2.5028044332292123     
   9.6000000000000014        14.400000000000000        2.5007849367068444     
   9.6000000000000014        15.200000000000001        2.5143787941514870     
   9.6000000000000014        16.000000000000000        2.5087353432420501     
   9.6000000000000014        16.800000000000001        2.5075520414663175     
   9.6000000000000014        17.600000000000001        2.5081205150236832     
   9.6000000000000014        18.400000000000002        2.5093231563427252     
   9.6000000000000014        19.200000000000003        2.5058516341881418     
   9.6000000000000014        20.000000000000000        2.5090572399265252     
   9.6000000000000014        20.800000000000001        2.5078750104770964     
   9.6000000000000014        21.600000000000001        2.5074332965653632     
   9.6000000000000014        22.400000000000002        2.5071827189490485     
   9.6000000000000014        23.200000000000003        2.5069423447263093     
   9.6000000000000014        24.000000000000000        2.5055754499972438     
   9.6000000000000014        24.800000000000001        2.5045750303591459     
   9.6000000000000014        25.600000000000001        2.5038959512553949     
   9.6000000000000014        26.400000000000002        2.5045366715841468     
   9.6000000000000014        27.200000000000003        2.5051731250338594     
   9.6000000000000014        28.000000000000000        2.5101075593056077     
   9.6000000000000014        28.800000000000001        2.7639908357066041     
   9.6000000000000014        29.600000000000001        3.4982549629350972     
   9.6000000000000014        30.400000000000002        3.5050248813062028     
   9.6000000000000014        31.200000000000003        3.5027686776575111     
   9.6000000000000014        32.000000000000000        3.5007924084868596     
   9.6000000000000014        32.800000000000004        3.5100654762149865     
   9.6000000000000014        33.600000000000001        3.5043375071784464     
   9.6000000000000014        34.399999999999999        2.9394846716225378     
   9.6000000000000014        35.200000000000003        2.6645723275524418     
   9.6000000000000014        36.000000000000000        2.5067898842822820     
   9.6000000000000014        36.800000000000004        2.5017948807620423     
   9.6000000000000014        37.600000000000001        2.5081054720341278     
   9.6000000000000014        38.400000000000006        2.5049637864367709     
   9.6000000000000014        39.200000000000003        2.5040368347122284     
   9.6000000000000014        40.000000000000000        2.5071077296278181     
   9.6000000000000014        40.800000000000004        2.5072232056677666     
   9.6000000000000014        41.600000000000001        2.5554112765330914     
   9.6000000000000014        42.400000000000006        2.8888717552322274     
   9.6000000000000014        43.200000000000003        3.5009405522185926     
   9.6000000000000014        44.000000000000000        3.5073678824152328     
   9.6000000000000014        44.800000000000004        3.5050672035659312     
   9.6000000000000014        45.600000000000001        3.5044840859927593     
   9.6000000000000014        46.400000000000006        3.5068641600373289     
   9.6000000000000014        47.200000000000003        3.5076224374328739     
   9.6000000000000014        48.000000000000000        3.5073192243860523     
   9.6000000000000014        48.800000000000004        3.5119717000812916     
   9.6000000000000014        49.600000000000001        3.5026522459117722     
   9.6000000000000014        50.400000000000006        3.5000243303235812     
   9.6000000000000014        51.200000000000003        3.5146276793919542     
   9.6000000000000014        52.000000000000000        3.5078432630223708     
   9.6000000000000014        52.800000000000004        3.5092375038126513     
   9.6000000000000014        53.600000000000001        3.5145824726230530     
   9.6000000000000014        54.400000000000006        3.5013571792746689     
   9.6000000000000014        55.200000000000003        3.4990409721285389     
   9.6000000000000014        56.000000000000000        3.5123645182974208     
   9.6000000000000014        56.800000000000004        3.5055390934739199     
   9.6000000000000014        57.600000000000001        3.5066525179523915     
   9.6000000000000014        58.400000000000006        3.5048442679571754     
   9.6000000000000014        59.200000000000003        3.5019017555616783     
   9.6000000000000014        60.000000000000000        3.5114159754759573     
   9.6000000000000014        60.800000000000004        2.8405479092663652     
   9.6000000000000014        61.600000000000001        2.5120098441021423     
   9.6000000000000014        62.400000000000006        2.5087132285291274     
   9.6000000000000014        63.200000000000003        2.5083080667242892     
   9.6000000000000014        64.000000000000000        2.5185308638692310     
   9.6000000000000014        64.799999999999997        2.5096188390297551     
   9.6000000000000014        65.600000000000009        2.5107265204094480     
   9.6000000000000014        66.400000000000006        2.5080405461672655     
   9.6000000000000014        67.200000000000003        2.5071262031191894     
   9.6000000000000014        68.000000000000000        2.5052158986366386     
   9.6000000000000014        68.799999999999997        2.5020011100512365     
   9.6000000000000014        69.600000000000009        2.5113085432867823     
   9.6000000000000014        70.400000000000006        2.8291343643881501     
   9.6000000000000014        71.200000000000003        3.5054256223639944     
   9.6000000000000014        72.000000000000000        3.5014156805807755     
   9.6000000000000014        72.799999999999997        3.4994722085672154     
   9.6000000000000014        73.600000000000009        3.5030136445758435     
   9.6000000000000014        74.400000000000006        3.5130187554745262     
   9.6000000000000014        75.200000000000003        3.5064635231061438     
   9.6000000000000014        76.000000000000000        3.5049220676184594     
   9.6000000000000014        76.800000000000011        3.5060966227141654     
   9.6000000000000014        77.600000000000009        3.5052010187202076     
   9.6000000000000014        78.400000000000006        3.5044666760672754     
   9.6000000000000014        79.200000000000003        3.5024160914664422     
   9.6000000000000014        80.000000000000000        3.4988985130611105     
   9.6000000000000014        80.800000000000011        3.5109769680142637     
   9.6000000000000014        81.600000000000009        3.5046057587077590     
   9.6000000000000014        82.400000000000006        3.5059969141684011     
   9.6000000000000014        83.200000000000003        3.5025438406855294     
   9.6000000000000014        84.000000000000000        3.4997346874508604     
   9.6000000000000014        84.800000000000011        3.4951347068256178     
   9.6000000000000014        85.600000000000009        3.5164720665448552     
   9.6000000000000014        86.400000000000006        3.5135850643015343     
   9.6000000000000014        87.200000000000003        3.5118676827101751     
   9.6000000000000014        88.000000000000000        3.5003917138177343     
   9.6000000000000014        88.800000000000011        3.5152330680349539     
   9.6000000000000014        89.600000000000009        3.5087917932963570     
   9.6000000000000014        90.400000000000006        3.5040799415024946     
   9.6000000000000014        91.200000000000003        3.5058561475135304     
   9.6000000000000014        92.000000000000000        3.5145880863312913     
   9.6000000000000014        92.800000000000011        2.9471763102456090     
   9.6000000000000014        93.600000000000009        2.8299400245654494     
   9.6000000000000014        94.400000000000006        2.8082802431076392     
   9.6000000000000014        95.200000000000003        2.8075426701540858     
   9.6000000000000014        96.000000000000000        2.8091428771295841     
   9.6000000000000014        96.800000000000011        2.8100441721327232     
   9.6000000000000014        97.600000000000009        2.8143039047866809     
   9.6000000000000014        98.400000000000006        2.8155150749167568     
   9.6000000000000014        99.200000000000003        2.8029576470911541     
   9.6000000000000014        100.00000000000000        2.7371826913843189     
   9.6000000000000014        100.80000000000001        2.6153006243839698     
   9.6000000000000014        101.60000000000001        2.5180556003379797     
   9.6000000000000014        102.40000000000001        2.5163002760541997     

   10.400000000000000       0.80000000000000004        2.5331291372878031     
   10.400000000000000        1.6000000000000001        2.5124520639961161     
   10.400000000000000        2.4000000000000004        2.5135754621072968     
   10.400000000000000        3.2000000000000002        2.5104184128762173     
   10.400000000000000        4.0000000000000000        2.5076058929112266     
   10.400000000000000        4.8000000000000007        2.5063169128770793     
   10.400000000000000        5.6000000000000005        2.5077169627443188     
   10.400000000000000        6.4000000000000004        2.5072943349891186     
   10.400000000000000        7.2000000000000002        2.5071458287473312     
   10.400000000000000        8.0000000000000000        2.5154042678650215     
   10.400000000000000        8.8000000000000007        2.5046008639833994     
   10.400000000000000        9.6000000000000014        2.5073862497861601     
   10.400000000000000        10.400000000000000        2.5071672193701837     
   10.400000000000000        11.200000000000001        2.5059886962617335     
   10.400000000000000        12.000000000000000        2.5064420544359587     
   10.400000000000000        12.800000000000001        2.5077180135070871     
   10.400000000000000        13.600000000000001        2.4971695921204464     
   10.400000000000000        14.400000000000000        2.5164193772365198     
   10.400000000000000        15.200000000000001        2.5080045550343746     
   10.400000000000000        16.000000000000000        2.5073535582025031     
   10.400000000000000        16.800000000000001        2.5082188519226598     
   10.400000000000000        17.600000000000001        2.5073123536386905     
   10.400000000000000        18.400000000000002        2.5076729693171842     
   10.400000000000000        19.200000000000003        2.5053980153545821     
   10.400000000000000        20.000000000000000        2.5075685635379545     
   10.400000000000000        20.800000000000001        2.5058182292798525     
   10.400000000000000        21.600000000000001        2.5057660478702521     
   10.400000000000000        22.400000000000002        2.5058105909496105     
   10.400000000000000        23.200000000000003        2.5058995449736123     
   10.400000000000000        24.000000000000000        2.5049285316409557     
   10.400000000000000        24.800000000000001        2.5057323998282741     
   10.400000000000000        25.600000000000001        2.5040561482138823     
   10.400000000000000        26.400000000000002        2.5030954617115846     
   10.400000000000000        27.200000000000003        2.5009404116347591     
   10.400000000000000        28.000000000000000        2.5005756468929916     
   10.400000000000000        28.800000000000001        2.5917842601420329     
   10.400000000000000        29.600000000000001        2.7766974876270769     
   10.400000000000000        30.400000000000002        2.8874448344855943     
   10.400000000000000        31.200000000000003        2.9133722135644020     
   10.400000000000000        32.000000000000000        2.9116568145351511     
   10.400000000000000        32.800000000000004        2.8851770324842199     
   10.400000000000000        33.600000000000001        2.7919202738832620     
   10.400000000000000        34.399999999999999        2.6298616575906255     
   10.400000000000000        35.200000000000003        2.5066499889864700     
   10.400000000000000        36.000000000000000        2.5083455497733409     
   10.400000000000000        36.800000000000004        2.5117945253123968     
   10.400000000000000        37.600000000000001        2.5085419190305949     
   10.400000000000000        38.400000000000006        2.5043704124221602     
   10.400000000000000        39.200000000000003        2.5038358413054906     
   10.400000000000000        40.000000000000000        2.5076700948213158     
   10.400000000000000        40.800000000000004        2.5071028437911611     
   10.400000000000000        41.600000000000001        2.5553460178384819     
   10.400000000000000        42.400000000000006        2.8884886745132210     
   10.400000000000000        43.200000000000003        3.5043525204851771     
   10.400000000000000        44.000000000000000        3.5065177056564871     
   10.400000000000000        44.800000000000004        3.5058557872419742     
   10.400000000000000        45.600000000000001        3.5041867173565246     
   10.400000000000000        46.400000000000006        3.5053457975544027     
   10.400000000000000        47.200000000000003        3.5061267100288553     
   10.400000000000000        48.000000000000000        3.5065820663591198     
   10.400000000000000        48.800000000000004        3.5071110328035022     
   10.400000000000000        49.600000000000001        3.5189254546374071     
   10.400000000000000        50.400000000000006        3.5113563287103302     
   10.400000000000000        51.200000000000003        3.5075481546418188     
   10.400000000000000        52.000000000000000        3.5060794609107595     
   10.400000000000000        52.800000000000004        3.5047724193548522     
   10.400000000000000        53.600000000000001        3.5031573908314133     
   10.400000000000000        54.400000000000006        3.5023765639428786     
   10.400000000000000        55.200000000000003        3.5009958924038052     
   10.400000000000000        56.000000000000000        3.5178619193597669     
   10.400000000000000        56.800000000000004        3.5124307553017204     
   10.400000000000000        57.600000000000001        3.5101923058836046     
   10.400000000000000        58.400000000000006        3.5108025929413542     
   10.400000000000000        59.200000000000003        3.5014968117552012     
   10.400000000000000        60.000000000000000        3.5174377517995516     
   10.400000000000000        60.800000000000004        2.8404413955498407     
   10.400000000000000        61.600000000000001        2.5111441245643134     
   10.400000000000000        62.400000000000006        2.5068101442254327     
   10.400000000000000        63.200000000000003        2.5102924048313544     
   10.400000000000000        64.000000000000000        2.5039144749454847     
   10.400000000000000        64.799999999999997        2.5153363995921656     
   10.400000000000000        65.600000000000009        2.5152336430106037     
   10.400000000000000        66.400000000000006        2.5061473606726898     
   10.400000000000000        67.200000000000003        2.5059757448962348     
   10.400000000000000        68.000000000000000        2.5051365681738682     
   10.400000000000000        68.799999999999997        2.5031098197769821     
   10.400000000000000        69.600000000000009        2.5105844869686673     
   10.400000000000000        70.400000000000006        2.8277774805831482     
   10.400000000000000        71.200000000000003        3.5069833823101018     
   10.400000000000000        72.000000000000000        3.5154346534933492     
   10.400000000000000        72.799999999999997        3.5137078253706249     
   10.400000000000000        73.600000000000009        3.5017521898260604     
   10.400000000000000        74.400000000000006        3.5115645916413913     
   10.400000000000000        75.200000000000003        3.5072249866390011     
   10.400000000000000        76.000000000000000        3.5049377294889767     
   10.400000000000000        76.800000000000011        3.5007806327420457     
   10.400000000000000        77.600000000000009        3.5055785293399087     
   10.400000000000000        78.400000000000006        3.5049368037667188     
   10.400000000000000        79.200000000000003        3.4975116349379096     
   10.400000000000000        80.000000000000000        3.5198451280088956     
   10.400000000000000        80.800000000000011        3.5062239707684610     
   10.400000000000000        81.600000000000009        3.5080636632770861     
   10.400000000000000        82.400000000000006        3.5040917941151335     
   10.400000000000000        83.200000000000003        3.5048864291347579     
   10.400000000000000        84.000000000000000        3.5065051735670267     
   10.400000000000000        84.800000000000011        3.5037340424328534     
   10.400000000000000        85.600000000000009        3.5015497215947833     
   10.400000000000000        86.400000000000006        3.5003451838201824     
   10.400000000000000        87.200000000000003        3.5077268124200809     
   10.400000000000000        88.000000000000000        3.4982062532432945     
   10.400000000000000        88.800000000000011        3.5153689097764920     
   10.400000000000000        89.600000000000009        3.5052077983390983     
   10.400000000000000        90.400000000000006        3.5062999393468646     
   10.400000000000000        91.200000000000003        3.5062021887401640     
   10.400000000000000        92.000000000000000        3.5070568042497139     
   10.400000000000000        92.800000000000011        3.5084115650908680     
   10.400000000000000        93.600000000000009        3.4963751284370224     
   10.400000000000000        94.400000000000006        3.5139592625079010     
   10.400000000000000        95.200000000000003        3.4984678452163274     
   10.400000000000000        96.000000000000000        3.4980841040375386     
   10.400000000000000        96.800000000000011        3.5146806536564936     
   10.400000000000000        97.600000000000009        3.5110669383578581     
   10.400000000000000        98.400000000000006        3.4950722410372310     
   10.400000000000000        99.200000000000003        3.5110513625904538     
   10.400000000000000        100.00000000000000        3.5040952069122331     
   10.400000000000000        100.80000000000001        2.9796817743725108     
   10.400000000000000        101.60000000000001        2.8415993017636301     
   10.400000000000000        102.40000000000001        2.7102543308425071     

   11.200000000000001       0.80000000000000004        2.7052922738836593     
   11.200000000000001        1.6000000000000001        2.5186003590896249     
   11.200000000000001        2.4000000000000004        2.5045217445593813     
   11.200000000000001        3.2000000000000002        2.5149678430462399     
   11.200000000000001        4.0000000000000000        2.5111213323376620     
   11.200000000000001        4.8000000000000007        2.5106559523822085     
   11.200000000000001        5.6000000000000005        2.5089065795910082     
   11.200000000000001        6.4000000000000004        2.5066493851435072     
   11.200000000000001        7.2000000000000002        2.5076659821869001     
   11.200000000000001        8.0000000000000000        2.5197800340700094     
   11.200000000000001        8.8000000000000007        2.5083451160435097     
   11.200000000000001        9.6000000000000014        2.5077524720731588     
   11.200000000000001        10.400000000000000        2.5089895495234678     
   11.200000000000001        11.200000000000001        2.5077560666946512     
   11.200000000000001        12.000000000000000        2.5075475542492169     
   11.200000000000001        12.800000000000001        2.5037149475504319     
   11.200000000000001        13.600000000000001        2.5199524025409699     
   11.200000000000001        14.400000000000000        2.5098626917996949     
   11.200000000000001        15.200000000000001        2.5080993600326997     
   11.200000000000001        16.000000000000000        2.5079522474289511     
   11.200000000000001        16.800000000000001        2.5073891858323814     
   11.200000000000001        17.600000000000001        2.5076248410914670     
   11.200000000000001        18.400000000000002        2.5064094349633081     
   11.200000000000001        19.200000000000003        2.5085912424672911     
   11.200000000000001        20.000000000000000        2.5054226743233863     
   11.200000000000001        20.800000000000001        2.5046598351186482     
   11.200000000000001        21.600000000000001        2.5040403249719079     
   11.200000000000001        22.400000000000002        2.5043189433042943     
   11.200000000000001        23.200000000000003        2.5055243519566064     
   11.200000000000001        24.000000000000000        2.5066498660108825     
   11.200000000000001        24.800000000000001        2.5077467114832261     
   11.200000000000001        25.600000000000001        2.5120380224908194     
   11.200000000000001        26.400000000000002        2.5078994077658470     
   11.200000000000001        27.200000000000003        2.5067781902807798     
   11.200000000000001        28.000000000000000        2.5201205266226547     
   11.200000000000001        28.800000000000001        2.5071563710466025     
   11.200000000000001        29.600000000000001        2.5412095799401362     
   11.200000000000001        30.400000000000002        2.5919487294508818     
   11.200000000000001        31.200000000000003        2.6169679902515717     
   11.200000000000001        32.000000000000000        2.6110741285243297     
   11.200000000000001        32.800000000000004        2.5780502129983014     
   11.200000000000001        33.600000000000001        2.5243628521663966     
   11.200000000000001        34.399999999999999        2.5146195327779624     
   11.200000000000001        35.200000000000003        2.5135519696830140     
   11.200000000000001        36.000000000000000        2.5147954222573881     
   11.200000000000001        36.800000000000004        2.5081552632786606     
   11.200000000000001        37.600000000000001        2.5063709389739777     
   11.200000000000001        38.400000000000006        2.5050948779167466     
   11.200000000000001        39.200000000000003        2.5045617244675431     
   11.200000000000001        40.000000000000000        2.5089024315120385     
   11.200000000000001        40.800000000000004        2.5072457654121534     
   11.200000000000001        41.600000000000001        2.5561889758205005     
   11.200000000000001        42.400000000000006        2.8866654915572778     
   11.200000000000001        43.200000000000003        3.5082283218291970     
   11.200000000000001        44.000000000000000        3.5070214769340633     
   11.200000000000001        44.800000000000004        3.5068586676820357     
   11.200000000000001        45.600000000000001        3.5079319520514507     
   11.200000000000001        46.400000000000006        3.5056280720282080     
   11.200000000000001        47.200000000000003        3.5056330300253093     
   11.200000000000001        48.000000000000000        3.5062716422889149     
   11.200000000000001        48.800000000000004        3.5045979924170090     
   11.200000000000001        49.600000000000001        3.5122944894087289     
   11.200000000000001        50.400000000000006        3.5074023160369081     
   11.200000000000001        51.200000000000003        3.5065039960810593     
   11.200000000000001        52.000000000000000        3.5064230430884504     
   11.200000000000001        52.800000000000004        3.5067820268807717     
   11.200000000000001        53.600000000000001        3.5062904475421530     
   11.200000000000001        54.400000000000006        3.5067926036595138     
   11.200000000000001        55.200000000000003        3.5019582138382845     
   11.200000000000001        56.000000000000000        3.5006684871852607     
   11.200000000000001        56.800000000000004        3.4994340905147880     
   11.200000000000001        57.600000000000001        3.5015397449496968     
   11.200000000000001        58.400000000000006        3.5037286086895572     
   11.200000000000001        59.200000000000003        3.5041850210912555     
   11.200000000000001        60.000000000000000        3.5049158416617812     
   11.200000000000001        60.800000000000004        2.8405233445214395     
   11.200000000000001        61.600000000000001        2.5111152309904181     
   11.200000000000001        62.400000000000006        2.5060702527517180     
   11.200000000000001        63.200000000000003        2.5117894186425511     
   11.200000000000001        64.000000000000000        2.5060884709308202     
   11.200000000000001        64.799999999999997        2.5030285267842260     
   11.200000000000001        65.600000000000009        2.5033500708492413     
   11.200000000000001        66.400000000000006        2.5056450053982986     
   11.200000000000001        67.200000000000003        2.5076427343055534     
   11.200000000000001        68.000000000000000        2.5062968529479352     
   11.200000000000001        68.799999999999997        2.5011503221895266     
   11.200000000000001        69.600000000000009        2.5095343503441283     
   11.200000000000001        70.400000000000006        2.8258402016405331     
   11.200000000000001        71.200000000000003        3.4982414766843406     
   11.200000000000001        72.000000000000000        3.5093344556400408     
   11.200000000000001        72.799999999999997        3.5083532305954335     
   11.200000000000001        73.600000000000009        3.5051742861014907     
   11.200000000000001        74.400000000000006        3.5107151006954447     
   11.200000000000001        75.200000000000003        3.5063166581188749     
   11.200000000000001        76.000000000000000        3.4998594443299895     
   11.200000000000001        76.800000000000011        3.5180553412558138     
   11.200000000000001        77.600000000000009        3.5075042193171369     
   11.200000000000001        78.400000000000006        3.5044077256539263     
   11.200000000000001        79.200000000000003        3.5109494833017312     
   11.200000000000001        80.000000000000000        3.5109975765706460     
   11.200000000000001        80.800000000000011        3.5060139228523011     
   11.200000000000001        81.600000000000009        3.5064125284023371     
   11.200000000000001        82.400000000000006        3.5056990124959659     
   11.200000000000001        83.200000000000003        3.5059582985887188     
   11.200000000000001        84.000000000000000        3.5048329785937344     
   11.200000000000001        84.800000000000011        3.5065530351858252     
   11.200000000000001        85.600000000000009        3.5063952976895116     
   11.200000000000001        86.400000000000006        3.5117251264317852     
   11.200000000000001        87.200000000000003        3.5124492340879248     
   11.200000000000001        88.000000000000000        3.5034913353541421     
   11.200000000000001        88.800000000000011        3.4965008653938949     
   11.200000000000001        89.600000000000009        3.5118260480639600     
   11.200000000000001        90.400000000000006        3.5043689137921126     
   11.200000000000001        91.200000000000003        3.5035916486994032     
   11.200000000000001        92.000000000000000        3.5055183339007034     
   11.200000000000001        92.800000000000011        3.5068964462470933     
   11.200000000000001        93.600000000000009        3.5095978115955146     
   11.200000000000001        94.400000000000006        3.5157052727872160     
   11.200000000000001        95.200000000000003        3.5032155645878551     
   11.200000000000001        96.000000000000000        3.5128855597211062     
   11.200000000000001        96.800000000000011        3.5075765808888564     
   11.200000000000001        97.600000000000009        3.5061868054453624     
   11.200000000000001        98.400000000000006        3.5062802172065735     
   11.200000000000001        99.200000000000003        3.5173025361124304     
   11.200000000000001        100.00000000000000        3.5076328158325287     
   11.200000000000001        100.80000000000001        3.5007897147954612     
   11.200000000000001        101.60000000000001        3.5087765314039761     
   11.200000000000001        102.40000000000001        3.5123192949602324     

   12.000000000000000       0.80000000000000004        2.8079845992783903     
   12.000000000000000        1.6000000000000001        2.5090202091559579     
   12.000000000000000        2.4000000000000004        2.5134465116587505     
   12.000000000000000        3.2000000000000002        2.5073844060644062     
   12.000000000000000        4.0000000000000000        2.5212411565751935     
   12.000000000000000        4.8000000000000007        2.4940508579733445     
   12.000000000000000        5.6000000000000005        2.5217170317033286     
   12.000000000000000        6.4000000000000004        2.5155708682832767     
   12.000000000000000        7.2000000000000002        2.5210043386177645     
   12.000000000000000        8.0000000000000000        2.4986879738434760     
   12.000000000000000        8.8000000000000007        2.5153442975668763     
   12.000000000000000        9.6000000000000014        2.5105885236341470     
   12.000000000000000        10.400000000000000        2.5086056979320341     
   12.000000000000000        11.200000000000001        2.5076023430759462     
   12.000000000000000        12.000000000000000        2.5073636575866360     
   12.000000000000000        12.800000000000001        2.5003353156192518     
   12.000000000000000        13.600000000000001        2.5165823057018502     
   12.000000000000000        14.400000000000000        2.5104428513704575     
   12.000000000000000        15.200000000000001        2.5112134728748030     
   12.000000000000000        16.000000000000000        2.5104877271360952     
   12.000000000000000        16.800000000000001        2.5079009271537451     
   12.000000000000000        17.600000000000001        2.5103236314458739     
   12.000000000000000        18.400000000000002        2.5079957494328968     
   12.000000000000000        19.200000000000003        2.5065514578009549     
   12.000000000000000        20.000000000000000        2.5052659707848748     
   12.000000000000000        20.800000000000001        2.5040536676256768     
   12.000000000000000        21.600000000000001        2.5042102122169068     
   12.000000000000000        22.400000000000002        2.5045895718646158     
   12.000000000000000        23.200000000000003        2.5140441471337742     
   12.000000000000000        24.000000000000000        2.5037468401209306     
   12.000000000000000        24.800000000000001        2.5168449522358975     
   12.000000000000000        25.600000000000001        2.5378453524730991     
   12.000000000000000        26.400000000000002        2.5535874167548926     
   12.000000000000000        27.200000000000003        2.5605395129941382     
   12.000000000000000        28.000000000000000        2.5641632336302678     
   12.000000000000000        28.800000000000001        2.5732364201287750     
   12.000000000000000        29.600000000000001        2.5906432507323358     
   12.000000000000000        30.400000000000002        2.6109933943774197     
   12.000000000000000        31.200000000000003        2.6217452253238687     
   12.000000000000000        32.000000000000000        2.6126052131942616     
   12.000000000000000        32.800000000000004        2.5781429708875581     
   12.000000000000000        33.600000000000001        2.5232535283482895     
   12.000000000000000        34.399999999999999        2.5085569962677559     
   12.000000000000000        35.200000000000003        2.5080100881410767     
   12.000000000000000        36.000000000000000        2.5129113325330361     
   12.000000000000000        36.800000000000004        2.5073818363316680     
   12.000000000000000        37.600000000000001        2.5059789900182725     
   12.000000000000000        38.400000000000006        2.5049181742596867     
   12.000000000000000        39.200000000000003        2.5042212169177738     
   12.000000000000000        40.000000000000000        2.5097153657000213     
   12.000000000000000        40.800000000000004        2.5066454222070633     
   12.000000000000000        41.600000000000001        2.5557654987844378     
   12.000000000000000        42.400000000000006        2.8850648465006454     
   12.000000000000000        43.200000000000003        3.5115782861734113     
   12.000000000000000        44.000000000000000        3.5036720083503421     
   12.000000000000000        44.800000000000004        3.5036368202721979     
   12.000000000000000        45.600000000000001        3.5043405197905462     
   12.000000000000000        46.400000000000006        3.5046183224886511     
   12.000000000000000        47.200000000000003        3.5054277937950356     
   12.000000000000000        48.000000000000000        3.5051404658236800     
   12.000000000000000        48.800000000000004        3.5051958564973744     
   12.000000000000000        49.600000000000001        3.5112308257011020     
   12.000000000000000        50.400000000000006        3.5056945646017104     
   12.000000000000000        51.200000000000003        3.5037422328459344     
   12.000000000000000        52.000000000000000        3.5041481808820980     
   12.000000000000000        52.800000000000004        3.5055226521201859     
   12.000000000000000        53.600000000000001        3.5063884046821796     
   12.000000000000000        54.400000000000006        3.5061404947235717     
   12.000000000000000        55.200000000000003        3.5046658883786370     
   12.000000000000000        56.000000000000000        3.5074774190655296     
   12.000000000000000        56.800000000000004        3.5058985224772714     
   12.000000000000000        57.600000000000001        3.5057552187795578     
   12.000000000000000        58.400000000000006        3.5073708406486475     
   12.000000000000000        59.200000000000003        3.5043430872818506     
   12.000000000000000        60.000000000000000        3.5104461215943674     
   12.000000000000000        60.800000000000004        2.8409546236150236     
   12.000000000000000        61.600000000000001        2.5117934229167584     
   12.000000000000000        62.400000000000006        2.5037741351104708     
   12.000000000000000        63.200000000000003        2.5145476315742088     
   12.000000000000000        64.000000000000000        2.5073215411221921     
   12.000000000000000        64.799999999999997        2.5050902006744171     
   12.000000000000000        65.600000000000009        2.5058644742617768     
   12.000000000000000        66.400000000000006        2.5070069745302170     
   12.000000000000000        67.200000000000003        2.5065577274627722     
   12.000000000000000        68.000000000000000        2.5068010303532868     
   12.000000000000000        68.799999999999997        2.5033675887011269     
   12.000000000000000        69.600000000000009        2.5092241476820671     
   12.000000000000000        70.400000000000006        2.8251690433688892     
   12.000000000000000        71.200000000000003        3.5178102227061383     
   12.000000000000000        72.000000000000000        3.5077248837955919     
   12.000000000000000        72.799999999999997        3.5079861494808289     
   12.000000000000000        73.600000000000009        3.5043745927941772     
   12.000000000000000        74.400000000000006        3.5093983395129329     
   12.000000000000000        75.200000000000003        3.5036447872103098     
   12.000000000000000        76.000000000000000        3.4978568013433380     
   12.000000000000000        76.800000000000011        3.5124133700678679     
   12.000000000000000        77.600000000000009        3.5074984736887789     
   12.000000000000000        78.400000000000006        3.5049800540426688     
   12.000000000000000        79.200000000000003        3.5088034068419995     
   12.000000000000000        80.000000000000000        3.5099344744704162     
   12.000000000000000        80.800000000000011        3.5055859746324423     
   12.000000000000000        81.600000000000009        3.5046897576490244     
   12.000000000000000        82.400000000000006        3.5072093196278455     
   12.000000000000000        83.200000000000003        3.5064332095588644     
   12.000000000000000        84.000000000000000        3.5057548519528368     
   12.000000000000000        84.800000000000011        3.5064374231574233     
   12.000000000000000        85.600000000000009        3.5062181461000677     
   12.000000000000000        86.400000000000006        3.5082610085996433     
   12.000000000000000        87.200000000000003        3.5102509927703061     
   12.000000000000000        88.000000000000000        3.5072445097664033     
   12.000000000000000        88.800000000000011        3.5022053821499144     
   12.000000000000000        89.600000000000009        3.5107198659422445     
   12.000000000000000        90.400000000000006        3.5046874203908702     
   12.000000000000000        91.200000000000003        3.5033751792255536     
   12.000000000000000        92.000000000000000        3.5042738056307359     
   12.000000000000000        92.800000000000011        3.5038919038730412     
   12.000000000000000        93.600000000000009        3.5060620234081030     
   12.000000000000000        94.400000000000006        3.5113011329282542     
   12.000000000000000        95.200000000000003        3.4975560608620579     
   12.000000000000000        96.000000000000000        3.5068681380298909     
   12.000000000000000        96.800000000000011        3.5080920650253256     
   12.000000000000000        97.600000000000009        3.5093942209846287     
   12.000000000000000        98.400000000000006        3.5170390789374704     
   12.000000000000000        99.200000000000003        3.4993774462063234     
   12.000000000000000        100.00000000000000        3.5141536224394145     
   12.000000000000000        100.80000000000001        3.5026981489323235     
   12.000000000000000        101.60000000000001        3.5108343560011392     
   12.000000000000000        102.40000000000001        3.4926728453998503     

   12.800000000000001       0.80000000000000004        2.8254231796682947     
   12.800000000000001        1.6000000000000001        2.5052111231928063     
   12.800000000000001        2.4000000000000004        2.5085443847160231     
   12.800000000000001        3.2000000000000002        2.5179753713715978     
   12.800000000000001        4.0000000000000000        2.4930510835902284     
   12.800000000000001        4.8000000000000007        2.5050815872920404     
   12.800000000000001        5.6000000000000005        2.5015079881053754     
   12.800000000000001        6.4000000000000004        2.4995445970158316     
   12.800000000000001        7.2000000000000002        2.5031377275361248     
   12.800000000000001        8.0000000000000000        2.5117264435163267     
   12.800000000000001        8.8000000000000007        2.5079645244164013     
   12.800000000000001        9.6000000000000014        2.5156001375430255     
   12.800000000000001        10.400000000000000        2.5129883862756377     
   12.800000000000001        11.200000000000001        2.5123028780492880     
   12.800000000000001        12.000000000000000        2.5110034670935582     
   12.800000000000001        12.800000000000001        2.5087407924685370     
   12.800000000000001        13.600000000000001        2.5066265282704023     
   12.800000000000001        14.400000000000000        2.5054145215521406     
   12.800000000000001        15.200000000000001        2.5069944573226230     
   12.800000000000001        16.000000000000000        2.5083310396894891     
   12.800000000000001        16.800000000000001        2.5084112021466152     
   12.800000000000001        17.600000000000001        2.5086910836654752     
   12.800000000000001        18.400000000000002        2.5082752635115799     
   12.800000000000001        19.200000000000003        2.5075925168874518     
   12.800000000000001        20.000000000000000        2.5065075770480783     
   12.800000000000001        20.800000000000001        2.5047199362513100     
   12.800000000000001        21.600000000000001        2.5053499577985048     
   12.800000000000001        22.400000000000002        2.5059570080884104     
   12.800000000000001        23.200000000000003        2.5034928825699718     
   12.800000000000001        24.000000000000000        2.5883831618381667     
   12.800000000000001        24.800000000000001        2.7617580683237697     
   12.800000000000001        25.600000000000001        2.8587983484557888     
   12.800000000000001        26.400000000000002        2.8824541130993784     
   12.800000000000001        27.200000000000003        2.8921491762038545     
   12.800000000000001        28.000000000000000        2.8971682684051387     
   12.800000000000001        28.800000000000001        2.9029680308635104     
   12.800000000000001        29.600000000000001        2.9097611420182972     
   12.800000000000001        30.400000000000002        2.9171836050848854     
   12.800000000000001        31.200000000000003        2.9215580376332038     
   12.800000000000001        32.000000000000000        2.9144242245675813     
   12.800000000000001        32.800000000000004        2.8857024932500543     
   12.800000000000001        33.600000000000001        2.7899193665518300     
   12.800000000000001        34.399999999999999        2.6245534372013264     
   12.800000000000001        35.200000000000003        2.5129663437951462     
   12.800000000000001        36.000000000000000        2.5172830691118913     
   12.800000000000001        36.800000000000004        2.5111911773738109     
   12.800000000000001        37.600000000000001        2.5052493353222176     
   12.800000000000001        38.400000000000006        2.5043020139264525     
   12.800000000000001        39.200000000000003        2.5043199166570540     
   12.800000000000001        40.000000000000000        2.5086438561141700     
   12.800000000000001        40.800000000000004        2.5050975635992030     
   12.800000000000001        41.600000000000001        2.5564622359107183     
   12.800000000000001        42.400000000000006        2.8844640138681892     
   12.800000000000001        43.200000000000003        3.5133954512230088     
   12.800000000000001        44.000000000000000        3.5037785530774892     
   12.800000000000001        44.800000000000004        3.5068085314328519     
   12.800000000000001        45.600000000000001        3.5060972128516914     
   12.800000000000001        46.400000000000006        3.5074917076533780     
   12.800000000000001        47.200000000000003        3.5051352214668552     
   12.800000000000001        48.000000000000000        3.5067313389891401     
   12.800000000000001        48.800000000000004        3.5052865365994306     
   12.800000000000001        49.600000000000001        3.5155927543688055     
   12.800000000000001        50.400000000000006        3.5053481189383193     
   12.800000000000001        51.200000000000003        3.5052151852109539     
   12.800000000000001        52.000000000000000        3.5054793537925577     
   12.800000000000001        52.800000000000004        3.5071348382565701     
   12.800000000000001        53.600000000000001        3.5049717685556110     
   12.800000000000001        54.400000000000006        3.5068384635364245     
   12.800000000000001        55.200000000000003        3.5035441227719435     
   12.800000000000001        56.000000000000000        3.4984811058499390     
   12.800000000000001        56.800000000000004        3.4978374930794867     
   12.800000000000001        57.600000000000001        3.4971504496760750     
   12.800000000000001        58.400000000000006        3.5028838086963519     
   12.800000000000001        59.200000000000003        3.5002372416341041     
   12.800000000000001        60.000000000000000        3.5139874130981799     
   12.800000000000001        60.800000000000004        2.8402052426483793     
   12.800000000000001        61.600000000000001        2.5112888892883944     
   12.800000000000001        62.400000000000006        2.5018561133033028     
   12.800000000000001        63.200000000000003        2.5147805881519361     
   12.800000000000001        64.000000000000000        2.5070492546297349     
   12.800000000000001        64.799999999999997        2.5061538432917541     
   12.800000000000001        65.600000000000009        2.5071254076889113     
   12.800000000000001        66.400000000000006        2.5076208780131299     
   12.800000000000001        67.200000000000003        2.5088473434984282     
   12.800000000000001        68.000000000000000        2.5079538335024600     
   12.800000000000001        68.799999999999997        2.5049099880413932     
   12.800000000000001        69.600000000000009        2.5068463305089859     
   12.800000000000001        70.400000000000006        2.8261020397980667     
   12.800000000000001        71.200000000000003        3.4954892230939949     
   12.800000000000001        72.000000000000000        3.5055151953539316     
   12.800000000000001        72.799999999999997        3.5099987178057916     
   12.800000000000001        73.600000000000009        3.5048574040450760     
   12.800000000000001        74.400000000000006        3.5144742139288043     
   12.800000000000001        75.200000000000003        3.5046389440015342     
   12.800000000000001        76.000000000000000        3.5162297468985031     
   12.800000000000001        76.800000000000011        3.5088567565213760     
   12.800000000000001        77.600000000000009        3.5065543764081779     
   12.800000000000001        78.400000000000006        3.5055743619094093     
   12.800000000000001        79.200000000000003        3.5057909567542969     
   12.800000000000001        80.000000000000000        3.5131908570652222     
   12.800000000000001        80.800000000000011        3.5069231927311004     
   12.800000000000001        81.600000000000009        3.5064362215071383     
   12.800000000000001        82.400000000000006        3.5053112918971809     
   12.800000000000001        83.200000000000003        3.5073375112242062     
   12.800000000000001        84.000000000000000        3.5078378077014585     
   12.800000000000001        84.800000000000011        3.5046686857633804     
   12.800000000000001        85.600000000000009        3.5026006894881818     
   12.800000000000001        86.400000000000006        3.5070312243231219     
   12.800000000000001        87.200000000000003        3.5096979673038033     
   12.800000000000001        88.000000000000000        3.5109784797682133     
   12.800000000000001        88.800000000000011        3.5079071807381821     
   12.800000000000001        89.600000000000009        3.5157864495397138     
   12.800000000000001        90.400000000000006        3.5067600319444749     
   12.800000000000001        91.200000000000003        3.5032906452833639     
   12.800000000000001        92.000000000000000        3.5026433562998678     
   12.800000000000001        92.800000000000011        3.5042433494002716     
   12.800000000000001        93.600000000000009        3.5048417501253240     
   12.800000000000001        94.400000000000006        3.5064243806791073     
   12.800000000000001        95.200000000000003        3.5169838131823639     
   12.800000000000001        96.000000000000000        3.5012630180668896     
   12.800000000000001        96.800000000000011        3.5061546073618386     
   12.800000000000001        97.600000000000009        3.5070937290236981     
   12.800000000000001        98.400000000000006        3.5131102786667641     
   12.800000000000001        99.200000000000003        3.5008315194366566     
   12.800000000000001        100.00000000000000        3.5081421480723995     
   12.800000000000001        100.80000000000001        3.5023254310584706     
   12.800000000000001        101.60000000000001        3.5105670282273342     
   12.800000000000001        102.40000000000001        3.5179443239703341     

   13.600000000000001       0.80000000000000004        2.8303979659938219     
   13.600000000000001        1.6000000000000001        2.5029326252003008     
   13.600000000000001        2.4000000000000004        2.5209161823765625     
   13.600000000000001        3.2000000000000002        2.5097672294243285     
   13.600000000000001        4.0000000000000000        2.4988345179041240     
   13.600000000000001        4.8000000000000007        2.5207622920228530     
   13.600000000000001        5.6000000000000005        2.5167188309577311     
   13.600000000000001        6.4000000000000004        2.5151883646930773     
   13.600000000000001        7.2000000000000002        2.5166787993829054     
   13.600000000000001        8.0000000000000000        2.5060968230386074     
   13.600000000000001        8.8000000000000007        2.5147822466020058     
   13.600000000000001        9.6000000000000014        2.5072614100063606     
   13.600000000000001        10.400000000000000        2.5053720404727806     
   13.600000000000001        11.200000000000001        2.5180805947881386     
   13.600000000000001        12.000000000000000        2.5161704134772229     
   13.600000000000001        12.800000000000001        2.5140731330723036     
   13.600000000000001        13.600000000000001        2.5160406057880205     
   13.600000000000001        14.400000000000000        2.5136697547026068     
   13.600000000000001        15.200000000000001        2.5070863458304355     
   13.600000000000001        16.000000000000000        2.5079963638032741     
   13.600000000000001        16.800000000000001        2.5071627135710970     
   13.600000000000001        17.600000000000001        2.5090966055604311     
   13.600000000000001        18.400000000000002        2.5089603280825310     
   13.600000000000001        19.200000000000003        2.5087288648377712     
   13.600000000000001        20.000000000000000        2.5078998838829376     
   13.600000000000001        20.800000000000001        2.5083863370695143     
   13.600000000000001        21.600000000000001        2.5055060882581643     
   13.600000000000001        22.400000000000002        2.5070285814101192     
   13.600000000000001        23.200000000000003        2.5070606447348074     
   13.600000000000001        24.000000000000000        2.7606187719625854     
   13.600000000000001        24.800000000000001        3.4901108232888998     
   13.600000000000001        25.600000000000001        3.5124608464479481     
   13.600000000000001        26.400000000000002        3.5114656931872825     
   13.600000000000001        27.200000000000003        3.5044268250753152     
   13.600000000000001        28.000000000000000        3.5141716027963130     
   13.600000000000001        28.800000000000001        3.4993174379154697     
   13.600000000000001        29.600000000000001        3.5125311215751611     
   13.600000000000001        30.400000000000002        3.5058436611952057     
   13.600000000000001        31.200000000000003        3.5141058137806036     
   13.600000000000001        32.000000000000000        3.4932850097689756     
   13.600000000000001        32.800000000000004        3.5172006078165565     
   13.600000000000001        33.600000000000001        3.5010020471156640     
   13.600000000000001        34.399999999999999        2.9183971948000682     
   13.600000000000001        35.200000000000003        2.6225847758650258     
   13.600000000000001        36.000000000000000        2.4945022837291280     
   13.600000000000001        36.800000000000004        2.5189046760061293     
   13.600000000000001        37.600000000000001        2.5076847770287127     
   13.600000000000001        38.400000000000006        2.5045634303014173     
   13.600000000000001        39.200000000000003        2.5045799688887938     
   13.600000000000001        40.000000000000000        2.5096820941138915     
   13.600000000000001        40.800000000000004        2.5044484444428736     
   13.600000000000001        41.600000000000001        2.5532875613513735     
   13.600000000000001        42.400000000000006        2.8844099739175997     
   13.600000000000001        43.200000000000003        3.5070187249426072     
   13.600000000000001        44.000000000000000        3.5026741006021700     
   13.600000000000001        44.800000000000004        3.5054797112111862     
   13.600000000000001        45.600000000000001        3.5052779772617151     
   13.600000000000001        46.400000000000006        3.5058116052712558     
   13.600000000000001        47.200000000000003        3.5035020424605032     
   13.600000000000001        48.000000000000000        3.5064233999722974     
   13.600000000000001        48.800000000000004        3.5058673426986533     
   13.600000000000001        49.600000000000001        3.5151202683202660     
   13.600000000000001        50.400000000000006        3.5069221302036091     
   13.600000000000001        51.200000000000003        3.5082539866826616     
   13.600000000000001        52.000000000000000        3.5074631828706342     
   13.600000000000001        52.800000000000004        3.5080089160369559     
   13.600000000000001        53.600000000000001        3.5075155439638181     
   13.600000000000001        54.400000000000006        3.5043112501175857     
   13.600000000000001        55.200000000000003        3.4974832486271135     
   13.600000000000001        56.000000000000000        3.5156273059795713     
   13.600000000000001        56.800000000000004        3.5127467943049711     
   13.600000000000001        57.600000000000001        3.5124414040805507     
   13.600000000000001        58.400000000000006        3.5181236402400353     
   13.600000000000001        59.200000000000003        3.4939053827644813     
   13.600000000000001        60.000000000000000        3.5095637449165626     
   13.600000000000001        60.800000000000004        2.8402351139182076     
   13.600000000000001        61.600000000000001        2.5109443083124972     
   13.600000000000001        62.400000000000006        2.5017095880541400     
   13.600000000000001        63.200000000000003        2.5160004404679026     
   13.600000000000001        64.000000000000000        2.5085800019020592     
   13.600000000000001        64.799999999999997        2.5081154506993446     
   13.600000000000001        65.600000000000009        2.5084310559084488     
   13.600000000000001        66.400000000000006        2.5085689407129728     
   13.600000000000001        67.200000000000003        2.5097687950076488     
   13.600000000000001        68.000000000000000        2.5048024957247321     
   13.600000000000001        68.799999999999997        2.5086168671084090     
   13.600000000000001        69.600000000000009        2.5087436209864906     
   13.600000000000001        70.400000000000006        2.8268778472515903     
   13.600000000000001        71.200000000000003        3.5149695085135932     
   13.600000000000001        72.000000000000000        3.5058538073624139     
   13.600000000000001        72.799999999999997        3.5063246031939208     
   13.600000000000001        73.600000000000009        3.5065913999563909     
   13.600000000000001        74.400000000000006        3.5030980347000096     
   13.600000000000001        75.200000000000003        3.5084208212540235     
   13.600000000000001        76.000000000000000        3.5130497988222209     
   13.600000000000001        76.800000000000011        3.5061428046754091     
   13.600000000000001        77.600000000000009        3.5031293224633959     
   13.600000000000001        78.400000000000006        3.5031449767422300     
   13.600000000000001        79.200000000000003        3.4974029785528153     
   13.600000000000001        80.000000000000000        3.5196610173323379     
   13.600000000000001        80.800000000000011        3.5097943529996236     
   13.600000000000001        81.600000000000009        3.5062497083406705     
   13.600000000000001        82.400000000000006        3.5037043990344916     
   13.600000000000001        83.200000000000003        3.5067556782782532     
   13.600000000000001        84.000000000000000        3.5051427727605549     
   13.600000000000001        84.800000000000011        3.5057797910378570     
   13.600000000000001        85.600000000000009        3.5052637808427667     
   13.600000000000001        86.400000000000006        3.5081178122589445     
   13.600000000000001        87.200000000000003        3.5164088019634416     
   13.600000000000001        88.000000000000000        3.4970375915929015     
   13.600000000000001        88.800000000000011        3.4997035394407603     
   13.600000000000001        89.600000000000009        3.4960938652136710     
   13.600000000000001        90.400000000000006        3.5128702300381569     
   13.600000000000001        91.200000000000003        3.5112941829029705     
   13.600000000000001        92.000000000000000        3.5033513067729354     
   13.600000000000001        92.800000000000011        3.5036671345495667     
   13.600000000000001        93.600000000000009        3.5038393185072882     
   13.600000000000001        94.400000000000006        3.5062542943116908     
   13.600000000000001        95.200000000000003        3.5136090907586994     
   13.600000000000001        96.000000000000000        3.4990858167826819     
   13.600000000000001        96.800000000000011        3.5046737837931023     
   13.600000000000001        97.600000000000009        3.5085416736178394     
   13.600000000000001        98.400000000000006        3.5113709985946784     
   13.600000000000001        99.200000000000003        3.4967151963844856     
   13.600000000000001        100.00000000000000        3.5202311716764898     
   13.600000000000001        100.80000000000001        3.5018180659589340     
   13.600000000000001        101.60000000000001        3.5135289399439773     
   13.600000000000001        102.40000000000001        3.4993381281910567     

   14.400000000000000       0.80000000000000004        2.8332439411938366     
   14.400000000000000        1.6000000000000001        2.5070062231055603     
   14.400000000000000        2.4000000000000004        2.5062273710596261     
   14.400000000000000        3.2000000000000002        2.5064371490375783     
   14.400000000000000        4.0000000000000000        2.5131919731188184     
   14.400000000000000        4.8000000000000007        2.5113451961040503     
   14.400000000000000        5.6000000000000005        2.5077454873718619     
   14.400000000000000        6.4000000000000004        2.5066140844479428     
   14.400000000000000        7.2000000000000002        2.5095454920813434     
   14.400000000000000        8.0000000000000000        2.5143057011811463     
   14.400000000000000        8.8000000000000007        2.5057451880832358     
   14.400000000000000        9.6000000000000014        2.5044288476704426     
   14.400000000000000        10.400000000000000        2.5038364369129313     
   14.400000000000000        11.200000000000001        2.5089063338289388     
   14.400000000000000        12.000000000000000        2.5071151458320626     
   14.400000000000000        12.800000000000001        2.5026232725463453     
   14.400000000000000        13.600000000000001        2.5033878135973584     
   14.400000000000000        14.400000000000000        2.4968781230058532     
   14.400000000000000        15.200000000000001        2.5123115573170853     
   14.400000000000000        16.000000000000000        2.5047790978886013     
   14.400000000000000        16.800000000000001        2.5071832641396501     
   14.400000000000000        17.600000000000001        2.5083466422591076     
   14.400000000000000        18.400000000000002        2.5060407896418524     
   14.400000000000000        19.200000000000003        2.5098945578543814     
   14.400000000000000        20.000000000000000        2.5086016720637603     
   14.400000000000000        20.800000000000001        2.5069700455364194     
   14.400000000000000        21.600000000000001        2.5050873036057921     
   14.400000000000000        22.400000000000002        2.5085768155201675     
   14.400000000000000        23.200000000000003        2.5334125859785486     
   14.400000000000000        24.000000000000000        2.8568456881851625     
   14.400000000000000        24.800000000000001        3.5161502536193425     
   14.400000000000000        25.600000000000001        3.5100185149686030     
   14.400000000000000        26.400000000000002        3.4995270171350916     
   14.400000000000000        27.200000000000003        3.5032135998962022     
   14.400000000000000        28.000000000000000        3.5059116705286693     
   14.400000000000000        28.800000000000001        3.5058380048484952     
   14.400000000000000        29.600000000000001        3.5059163884196654     
   14.400000000000000        30.400000000000002        3.5053044224687508     
   14.400000000000000        31.200000000000003        3.5066981018755565     
   14.400000000000000        32.000000000000000        3.5120951406441145     
   14.400000000000000        32.800000000000004        3.4927267243245717     
   14.400000000000000        33.600000000000001        3.4952417676700138     
   14.400000000000000        34.399999999999999        3.5013625183700166     
   14.400000000000000        35.200000000000003        2.7751713242841611     
   14.400000000000000        36.000000000000000        2.5197828205470643     
   14.400000000000000        36.800000000000004        2.4969433266561603     
   14.400000000000000        37.600000000000001        2.5174941092032919     
   14.400000000000000        38.400000000000006        2.5076296084968854     
   14.400000000000000        39.200000000000003        2.5046953903785800     
   14.400000000000000        40.000000000000000        2.5124147237090715     
   14.400000000000000        40.800000000000004        2.5029943984821821     
   14.400000000000000        41.600000000000001        2.5486201560571708     
   14.400000000000000        42.400000000000006        2.8809517447842903     
   14.400000000000000        43.200000000000003        3.5031491707182840     
   14.400000000000000        44.000000000000000        3.5049556074374704     
   14.400000000000000        44.800000000000004        3.5062862288124901     
   14.400000000000000        45.600000000000001        3.5046926016869842     
   14.400000000000000        46.400000000000006        3.5071038142645521     
   14.400000000000000        47.200000000000003        3.5058624023959011     
   14.400000000000000        48.000000000000000        3.5037828546199257     
   14.400000000000000        48.800000000000004        3.5003687617125054     
   14.400000000000000        49.600000000000001        3.5132948012588257     
   14.400000000000000        50.400000000000006        3.5063898584073994     
   14.400000000000000        51.200000000000003        3.5046772127791224     
   14.400000000000000        52.000000000000000        3.5079425130294277     
   14.400000000000000        52.800000000000004        3.5101000908150901     
   14.400000000000000        53.600000000000001        3.5082928035918592     
   14.400000000000000        54.400000000000006        3.5028087637703069     
   14.400000000000000        55.200000000000003        3.5143323193105918     
   14.400000000000000        56.000000000000000        3.5079361769897797     
   14.400000000000000        56.800000000000004        3.5059894202331976     
   14.400000000000000        57.600000000000001        3.5050805529804565     
   14.400000000000000        58.400000000000006        3.5097932446446971     
   14.400000000000000        59.200000000000003        3.5118127865254030     
   14.400000000000000        60.000000000000000        3.5140042586470708     
   14.400000000000000        60.800000000000004        2.8414448256879603     
   14.400000000000000        61.600000000000001        2.5128335121718091     
   14.400000000000000        62.400000000000006        2.5029491605729199     
   14.400000000000000        63.200000000000003        2.5192111386404146     
   14.400000000000000        64.000000000000000        2.5139532267091846     
   14.400000000000000        64.799999999999997        2.5127560082265807     
   14.400000000000000        65.600000000000009        2.5162260312298388     
   14.400000000000000        66.400000000000006        2.5156434686607847     
   14.400000000000000        67.200000000000003        2.5182159132822264     
   14.400000000000000        68.000000000000000        2.5112771326202403     
   14.400000000000000        68.799999999999997        2.5080995028966271     
   14.400000000000000        69.600000000000009        2.5095245654125842     
   14.400000000000000        70.400000000000006        2.8267013940274790     
   14.400000000000000        71.200000000000003        3.4967462869916073     
   14.400000000000000        72.000000000000000        3.4990508760393952     
   14.400000000000000        72.799999999999997        3.4983269000781170     
   14.400000000000000        73.600000000000009        3.5003965381064823     
   14.400000000000000        74.400000000000006        3.5038946902281785     
   14.400000000000000        75.200000000000003        3.4996953858768185     
   14.400000000000000        76.000000000000000        3.5199516707182887     
   14.400000000000000        76.800000000000011        3.5091614074140622     
   14.400000000000000        77.600000000000009        3.5040054725932341     
   14.400000000000000        78.400000000000006        3.5043503601738273     
   14.400000000000000        79.200000000000003        3.5025657536005088     
   14.400000000000000        80.000000000000000        3.5084310624792288     
   14.400000000000000        80.800000000000011        3.5120287610681249     
   14.400000000000000        81.600000000000009        3.5070030446537666     
   14.400000000000000        82.400000000000006        3.5066622788541828     
   14.400000000000000        83.200000000000003        3.5051994578920813     
   14.400000000000000        84.000000000000000        3.5062163575426895     
   14.400000000000000        84.800000000000011        3.5054159080748333     
   14.400000000000000        85.600000000000009        3.5078142421889318     
   14.400000000000000        86.400000000000006        3.5104569423365719     
   14.400000000000000        87.200000000000003        3.4961641443627349     
   14.400000000000000        88.000000000000000        3.5111196550924895     
   14.400000000000000        88.800000000000011        3.5078073367154525     
   14.400000000000000        89.600000000000009        3.5054875399456193     
   14.400000000000000        90.400000000000006        3.5203700487368215     
   14.400000000000000        91.200000000000003        3.4986478607553626     
   14.400000000000000        92.000000000000000        3.5027883658704821     
   14.400000000000000        92.800000000000011        3.5043548147192687     
   14.400000000000000        93.600000000000009        3.5045139002605437     
   14.400000000000000        94.400000000000006        3.5035559647899830     
   14.400000000000000        95.200000000000003        3.5127435343999429     
   14.400000000000000        96.000000000000000        3.4990608605585676     
   14.400000000000000        96.800000000000011        3.5063376051237163     
   14.400000000000000        97.600000000000009        3.5053005744705286     
   14.400000000000000        98.400000000000006        3.5062039262278226     
   14.400000000000000        99.200000000000003        3.5080758267574592     
   14.400000000000000        100.00000000000000        3.5142428828247803     
   14.400000000000000        100.80000000000001        3.4981403659262829     
   14.400000000000000        101.60000000000001        3.5150517870727627     
   14.400000000000000        102.40000000000001        3.5021553291343466     

   15.200000000000001       0.80000000000000004        2.8353779643573560     
   15.200000000000001        1.6000000000000001        2.5083297793546429     
   15.200000000000001        2.4000000000000004        2.5059502222242513     
   15.200000000000001        3.2000000000000002        2.5068112428802052     
   15.200000000000001        4.0000000000000000        2.5075859009605441     
   15.200000000000001        4.8000000000000007        2.5069998205670787     
   15.200000000000001        5.6000000000000005        2.5060693792607394     
   15.200000000000001        6.4000000000000004        2.5071680914188130     
   15.200000000000001        7.2000000000000002        2.5070166882789868     
   15.200000000000001        8.0000000000000000        2.5100663744692153     
   15.200000000000001        8.8000000000000007        2.5149035778404745     
   15.200000000000001        9.6000000000000014        2.5057775035424785     
   15.200000000000001        10.400000000000000        2.5054373303027568     
   15.200000000000001        11.200000000000001        2.5086055753934420     
   15.200000000000001        12.000000000000000        2.5046832327330750     
   15.200000000000001        12.800000000000001        2.5082014857618864     
   15.200000000000001        13.600000000000001        2.5072279103602741     
   15.200000000000001        14.400000000000000        2.4986312803300130     
   15.200000000000001        15.200000000000001        2.5190177464740051     
   15.200000000000001        16.000000000000000        2.5095167609924545     
   15.200000000000001        16.800000000000001        2.5064590768646657     
   15.200000000000001        17.600000000000001        2.5069528199610276     
   15.200000000000001        18.400000000000002        2.5071863237014433     
   15.200000000000001        19.200000000000003        2.5071347468371927     
   15.200000000000001        20.000000000000000        2.5053390520604912     
   15.200000000000001        20.800000000000001        2.5055147345546955     
   15.200000000000001        21.600000000000001        2.5047227760852082     
   15.200000000000001        22.400000000000002        2.5105161525795343     
   15.200000000000001        23.200000000000003        2.5458446673674966     
   15.200000000000001        24.000000000000000        2.8757115241227047     
   15.200000000000001        24.800000000000001        3.5076909734359036     
   15.200000000000001        25.600000000000001        3.5086993042070462     
   15.200000000000001        26.400000000000002        3.5030387003618455     
   15.200000000000001        27.200000000000003        3.5060858840795550     
   15.200000000000001        28.000000000000000        3.5074655454931554     
   15.200000000000001        28.800000000000001        3.5060796467855946     
   15.200000000000001        29.600000000000001        3.5060137649963354     
   15.200000000000001        30.400000000000002        3.5057684839928833     
   15.200000000000001        31.200000000000003        3.5052051098992862     
   15.200000000000001        32.000000000000000        3.5061925341805691     
   15.200000000000001        32.800000000000004        3.5112881688444255     
   15.200000000000001        33.600000000000001        3.5149973623868398     
   15.200000000000001        34.399999999999999        3.5053183640685286     
   15.200000000000001        35.200000000000003        2.8387500994464920     
   15.200000000000001        36.000000000000000        2.5185321766833617     
   15.200000000000001        36.800000000000004        2.5046083899593432     
   15.200000000000001        37.600000000000001        2.4972197054592433     
   15.200000000000001        38.400000000000006        2.5165859286779582     
   15.200000000000001        39.200000000000003        2.5069167613580623     
   15.200000000000001        40.000000000000000        2.5123306682463737     
   15.200000000000001        40.800000000000004        2.5021281299107838     
   15.200000000000001        41.600000000000001        2.5336574430871339     
   15.200000000000001        42.400000000000006        2.8582809056866045     
   15.200000000000001        43.200000000000003        3.5039312530840907     
   15.200000000000001        44.000000000000000        3.5019737238577138     
   15.200000000000001        44.800000000000004        3.5061295437394819     
   15.200000000000001        45.600000000000001        3.5043246252413551     
   15.200000000000001        46.400000000000006        3.5087809979522091     
   15.200000000000001        47.200000000000003        3.5039526642394923     
   15.200000000000001        48.000000000000000        3.4972769720920116     
   15.200000000000001        48.800000000000004        3.5177610740220095     
   15.200000000000001        49.600000000000001        3.5099260827213290     
   15.200000000000001        50.400000000000006        3.5069787706635149     
   15.200000000000001        51.200000000000003        3.5076458307633960     
   15.200000000000001        52.000000000000000        3.5043163276690223     
   15.200000000000001        52.800000000000004        3.5145281040119074     
   15.200000000000001        53.600000000000001        3.5072641142518131     
   15.200000000000001        54.400000000000006        3.5034874918255867     
   15.200000000000001        55.200000000000003        3.5097447725425543     
   15.200000000000001        56.000000000000000        3.5059230049947621     
   15.200000000000001        56.800000000000004        3.5047352853968960     
   15.200000000000001        57.600000000000001        3.5047366447156145     
   15.200000000000001        58.400000000000006        3.5064193090519189     
   15.200000000000001        59.200000000000003        3.5083062478486320     
   15.200000000000001        60.000000000000000        3.4954890798082965     
   15.200000000000001        60.800000000000004        2.8415809467703554     
   15.200000000000001        61.600000000000001        2.5115956757728011     
   15.200000000000001        62.400000000000006        2.5081295433558761     
   15.200000000000001        63.200000000000003        2.5055078100514585     
   15.200000000000001        64.000000000000000        2.5043139698077246     
   15.200000000000001        64.799999999999997        2.5053886623416486     
   15.200000000000001        65.600000000000009        2.5050607457511118     
   15.200000000000001        66.400000000000006        2.5068537915982660     
   15.200000000000001        67.200000000000003        2.5207133120001908     
   15.200000000000001        68.000000000000000        2.4976345781150044     
   15.200000000000001        68.799999999999997        2.5064153637613904     
   15.200000000000001        69.600000000000009        2.5087063049545684     
   15.200000000000001        70.400000000000006        2.8252511399020053     
   15.200000000000001        71.200000000000003        3.5111222689714570     
   15.200000000000001        72.000000000000000        3.5155527307185563     
   15.200000000000001        72.799999999999997        3.5125325958249305     
   15.200000000000001        73.600000000000009        3.5165530144908446     
   15.200000000000001        74.400000000000006        3.4973151718689808     
   15.200000000000001        75.200000000000003        3.5022952817672470     
   15.200000000000001        76.000000000000000        3.5019373505879745     
   15.200000000000001        76.800000000000011        3.5115939563138991     
   15.200000000000001        77.600000000000009        3.5062868728103198     
   15.200000000000001        78.400000000000006        3.5032914703724445     
   15.200000000000001        79.200000000000003        3.5030738177215128     
   15.200000000000001        80.000000000000000        3.5085527339206348     
   15.200000000000001        80.800000000000011        3.5178180133815204     
   15.200000000000001        81.600000000000009        3.5129891866197207     
   15.200000000000001        82.400000000000006        3.5094623811387811     
   15.200000000000001        83.200000000000003        3.5072572324509208     
   15.200000000000001        84.000000000000000        3.5044008147266168     
   15.200000000000001        84.800000000000011        3.5089376457650059     
   15.200000000000001        85.600000000000009        3.5129178131468963     
   15.200000000000001        86.400000000000006        3.5193008808967146     
   15.200000000000001        87.200000000000003        3.5059502737598223     
   15.200000000000001        88.000000000000000        3.5130502575894660     
   15.200000000000001        88.800000000000011        3.5142622240451042     
   15.200000000000001        89.600000000000009        3.5126081057138414     
   15.200000000000001        90.400000000000006        3.5054119673948891     
   15.200000000000001        91.200000000000003        3.5033880105554149     
   15.200000000000001        92.000000000000000        3.5044538403862728     
   15.200000000000001        92.800000000000011        3.5054970423651786     
   15.200000000000001        93.600000000000009        3.5058776469961996     
   15.200000000000001        94.400000000000006        3.5045241115056949     
   15.200000000000001        95.200000000000003        3.5135682522545477     
   15.200000000000001        96.000000000000000        3.4988742536355764     
   15.200000000000001        96.800000000000011        3.5052134570940137     
   15.200000000000001        97.600000000000009        3.5031753894614091     
   15.200000000000001        98.400000000000006        3.5052002140880245     
   15.200000000000001        99.200000000000003        3.5077756877096768     
   15.200000000000001        100.00000000000000        3.5078367415185792     
   15.200000000000001        100.80000000000001        3.5174670126344454     
   15.200000000000001        101.60000000000001        3.5052105677608840     
   15.200000000000001        102.40000000000001        3.5087982081998108     

   16.000000000000000       0.80000000000000004        2.8366974917940415     
   16.000000000000000        1.6000000000000001        2.5086483367045891     
   16.000000000000000        2.4000000000000004        2.5112019162488068     
   16.000000000000000        3.2000000000000002        2.5042159967741235     
   16.000000000000000        4.0000000000000000        2.5049606900845958     
   16.000000000000000        4.8000000000000007        2.5031927993346965     
   16.000000000000000        5.6000000000000005        2.5021172945736834     
   16.000000000000000        6.4000000000000004        2.5016144947943086     
   16.000000000000000        7.2000000000000002        2.5069171706706430     
   16.000000000000000        8.0000000000000000        2.5082268778566794     
   16.000000000000000        8.8000000000000007        2.5115027566965544     
   16.000000000000000        9.6000000000000014        2.5148585831217196     
   16.000000000000000        10.400000000000000        2.5076921261848333     
   16.000000000000000        11.200000000000001        2.5050146283181922     
   16.000000000000000        12.000000000000000        2.5042501109939082     
   16.000000000000000        12.800000000000001        2.5074179150997153     
   16.000000000000000        13.600000000000001        2.5090811667686093     
   16.000000000000000        14.400000000000000        2.5053822654920888     
   16.000000000000000        15.200000000000001        2.4986692115579219     
   16.000000000000000        16.000000000000000        2.5196307341785320     
   16.000000000000000        16.800000000000001        2.5086543740704355     
   16.000000000000000        17.600000000000001        2.5077172806093810     
   16.000000000000000        18.400000000000002        2.5060000034263665     
   16.000000000000000        19.200000000000003        2.5069324149645111     
   16.000000000000000        20.000000000000000        2.5058914543606847     
   16.000000000000000        20.800000000000001        2.5050283289152238     
   16.000000000000000        21.600000000000001        2.5039816881810122     
   16.000000000000000        22.400000000000002        2.5090780655383282     
   16.000000000000000        23.200000000000003        2.5461133593435479     
   16.000000000000000        24.000000000000000        2.8763262952651441     
   16.000000000000000        24.800000000000001        3.5148514401259630     
   16.000000000000000        25.600000000000001        3.5077214425734176     
   16.000000000000000        26.400000000000002        3.5032628279279217     
   16.000000000000000        27.200000000000003        3.5067145212169684     
   16.000000000000000        28.000000000000000        3.5063701143134969     
   16.000000000000000        28.800000000000001        3.5072001493310947     
   16.000000000000000        29.600000000000001        3.5071305232875698     
   16.000000000000000        30.400000000000002        3.5062408676291223     
   16.000000000000000        31.200000000000003        3.5034433727687029     
   16.000000000000000        32.000000000000000        3.5030086872037689     
   16.000000000000000        32.800000000000004        3.5047785220907972     
   16.000000000000000        33.600000000000001        3.5034437655020905     
   16.000000000000000        34.399999999999999        3.5010713469588706     
   16.000000000000000        35.200000000000003        2.7752490323838810     
   16.000000000000000        36.000000000000000        2.5218306764650609     
   16.000000000000000        36.800000000000004        2.5076362135373218     
   16.000000000000000        37.600000000000001        2.5055120117184333     
   16.000000000000000        38.400000000000006        2.4957753548019532     
   16.000000000000000        39.200000000000003        2.5169362123489161     
   16.000000000000000        40.000000000000000        2.5189396091247760     
   16.000000000000000        40.800000000000004        2.4972039212781918     
   16.000000000000000        41.600000000000001        2.5252727885997444     
   16.000000000000000        42.400000000000006        2.7742738944202125     
   16.000000000000000        43.200000000000003        3.5156956598490825     
   16.000000000000000        44.000000000000000        3.4990696893856872     
   16.000000000000000        44.800000000000004        3.5020149879716991     
   16.000000000000000        45.600000000000001        3.5015541545434563     
   16.000000000000000        46.400000000000006        3.5075132100313557     
   16.000000000000000        47.200000000000003        3.4975713700801920     
   16.000000000000000        48.000000000000000        3.5151158828720575     
   16.000000000000000        48.800000000000004        3.5116969534319500     
   16.000000000000000        49.600000000000001        3.5081260731935915     
   16.000000000000000        50.400000000000006        3.5058018601866485     
   16.000000000000000        51.200000000000003        3.5055105117363192     
   16.000000000000000        52.000000000000000        3.5053227180465427     
   16.000000000000000        52.800000000000004        3.5040808523309988     
   16.000000000000000        53.600000000000001        3.4976165672767277     
   16.000000000000000        54.400000000000006        3.5129645616988703     
   16.000000000000000        55.200000000000003        3.5083157318433513     
   16.000000000000000        56.000000000000000        3.5069226526302963     
   16.000000000000000        56.800000000000004        3.5057905835016809     
   16.000000000000000        57.600000000000001        3.5044448150076954     
   16.000000000000000        58.400000000000006        3.5050647504461603     
   16.000000000000000        59.200000000000003        3.5023411092891403     
   16.000000000000000        60.000000000000000        3.5136505922034806     
   16.000000000000000        60.800000000000004        2.8395222896568826     
   16.000000000000000        61.600000000000001        2.5099173822101801     
   16.000000000000000        62.400000000000006        2.5079752262639730     
   16.000000000000000        63.200000000000003        2.5075167133572758     
   16.000000000000000        64.000000000000000        2.5072144165662942     
   16.000000000000000        64.799999999999997        2.5055246471208763     
   16.000000000000000        65.600000000000009        2.5067947372993968     
   16.000000000000000        66.400000000000006        2.5066471993453741     
   16.000000000000000        67.200000000000003        2.5178820126463322     
   16.000000000000000        68.000000000000000        2.5070000204301586     
   16.000000000000000        68.799999999999997        2.5074619152364357     
   16.000000000000000        69.600000000000009        2.5110312853242540     
   16.000000000000000        70.400000000000006        2.8244712662971310     
   16.000000000000000        71.200000000000003        3.5015647456399046     
   16.000000000000000        72.000000000000000        3.5073866820086490     
   16.000000000000000        72.799999999999997        3.5059831826878511     
   16.000000000000000        73.600000000000009        3.5073603768378194     
   16.000000000000000        74.400000000000006        3.5159377765796402     
   16.000000000000000        75.200000000000003        3.5013544743497880     
   16.000000000000000        76.000000000000000        3.5059451961248294     
   16.000000000000000        76.800000000000011        3.5032688691569613     
   16.000000000000000        77.600000000000009        3.5031654767822071     
   16.000000000000000        78.400000000000006        3.5205177849478755     
   16.000000000000000        79.200000000000003        3.4985328435213976     
   16.000000000000000        80.000000000000000        3.5067414674687449     
   16.000000000000000        80.800000000000011        3.5012744527146098     
   16.000000000000000        81.600000000000009        3.4998475224327201     
   16.000000000000000        82.400000000000006        3.4974836727452394     
   16.000000000000000        83.200000000000003        3.5184175519466563     
   16.000000000000000        84.000000000000000        3.5125980636611804     
   16.000000000000000        84.800000000000011        3.5165894498321109     
   16.000000000000000        85.600000000000009        3.4963226425702256     
   16.000000000000000        86.400000000000006        3.5016075949310115     
   16.000000000000000        87.200000000000003        3.5119580479460599     
   16.000000000000000        88.000000000000000        3.5005834025425218     
   16.000000000000000        88.800000000000011        3.5009594593935267     
   16.000000000000000        89.600000000000009        3.4969674485768145     
   16.000000000000000        90.400000000000006        3.5103293137293350     
   16.000000000000000        91.200000000000003        3.5056348790419452     
   16.000000000000000        92.000000000000000        3.5063981044773760     
   16.000000000000000        92.800000000000011        3.5042978682132002     
   16.000000000000000        93.600000000000009        3.5046236397002275     
   16.000000000000000        94.400000000000006        3.5061995101440098     
   16.000000000000000        95.200000000000003        3.5144596874130998     
   16.000000000000000        96.000000000000000        3.4988716305081207     
   16.000000000000000        96.800000000000011        3.5056658932708622     
   16.000000000000000        97.600000000000009        3.5053311412648225     
   16.000000000000000        98.400000000000006        3.5068456721438768     
   16.000000000000000        99.200000000000003        3.5053416989883530     
   16.000000000000000        100.00000000000000        3.5062057786006915     
   16.000000000000000        100.80000000000001        3.5121922945980684     
   16.000000000000000        101.60000000000001        3.5032754813601463     
   16.000000000000000        102.40000000000001        3.4985416178600426     

   16.800000000000001       0.80000000000000004        2.8380177502567872     
   16.800000000000001        1.6000000000000001        2.5073088268639574     
   16.800000000000001        2.4000000000000004        2.5115788588924581     
   16.800000000000001        3.2000000000000002        2.5129568099041184     
   16.800000000000001        4.0000000000000000        2.5141684641893023     
   16.800000000000001        4.8000000000000007        2.5139120956681280     
   16.800000000000001        5.6000000000000005        2.5142588091945659     
   16.800000000000001        6.4000000000000004        2.5182375863418671     
   16.800000000000001        7.2000000000000002        2.4957857017207932     
   16.800000000000001        8.0000000000000000        2.5046376405480313     
   16.800000000000001        8.8000000000000007        2.5079428715022480     
   16.800000000000001        9.6000000000000014        2.5106769162368803     
   16.800000000000001        10.400000000000000        2.5165049078554280     
   16.800000000000001        11.200000000000001        2.5104982797112538     
   16.800000000000001        12.000000000000000        2.5068325540560048     
   16.800000000000001        12.800000000000001        2.5058219924062861     
   16.800000000000001        13.600000000000001        2.5070683051311273     
   16.800000000000001        14.400000000000000        2.5109475027320096     
   16.800000000000001        15.200000000000001        2.5092847681369888     
   16.800000000000001        16.000000000000000        2.4976367608376555     
   16.800000000000001        16.800000000000001        2.5122532504232393     
   16.800000000000001        17.600000000000001        2.5052449769362317     
   16.800000000000001        18.400000000000002        2.5059195460541432     
   16.800000000000001        19.200000000000003        2.5044339389774666     
   16.800000000000001        20.000000000000000        2.5050697857289830     
   16.800000000000001        20.800000000000001        2.5046794355150395     
   16.800000000000001        21.600000000000001        2.5030136140168255     
   16.800000000000001        22.400000000000002        2.5079860202720448     
   16.800000000000001        23.200000000000003        2.5310502055519377     
   16.800000000000001        24.000000000000000        2.8557255767356433     
   16.800000000000001        24.800000000000001        3.5151099612592147     
   16.800000000000001        25.600000000000001        3.5025842076364540     
   16.800000000000001        26.400000000000002        3.5037149623454691     
   16.800000000000001        27.200000000000003        3.5064464413112661     
   16.800000000000001        28.000000000000000        3.5059959140368555     
   16.800000000000001        28.800000000000001        3.5053017917033746     
   16.800000000000001        29.600000000000001        3.5071501320052931     
   16.800000000000001        30.400000000000002        3.5015134497718026     
   16.800000000000001        31.200000000000003        3.5178064149925188     
   16.800000000000001        32.000000000000000        3.5130908974241546     
   16.800000000000001        32.800000000000004        3.5085035816475609     
   16.800000000000001        33.600000000000001        3.5144223639756804     
   16.800000000000001        34.399999999999999        2.9335818651136520     
   16.800000000000001        35.200000000000003        2.6310526873977684     
   16.800000000000001        36.000000000000000        2.5042876560766265     
   16.800000000000001        36.800000000000004        2.5096841040925963     
   16.800000000000001        37.600000000000001        2.5084572069803701     
   16.800000000000001        38.400000000000006        2.5052307052184379     
   16.800000000000001        39.200000000000003        2.5002972354944468     
   16.800000000000001        40.000000000000000        2.4967610234673332     
   16.800000000000001        40.800000000000004        2.4938480063327173     
   16.800000000000001        41.600000000000001        2.5082656466933431     
   16.800000000000001        42.400000000000006        2.6224493638254702     
   16.800000000000001        43.200000000000003        2.9325523374368294     
   16.800000000000001        44.000000000000000        3.5115871502665090     
   16.800000000000001        44.800000000000004        3.5015818882370064     
   16.800000000000001        45.600000000000001        3.5122750482069094     
   16.800000000000001        46.400000000000006        3.5020101998367363     
   16.800000000000001        47.200000000000003        3.5153968157438698     
   16.800000000000001        48.000000000000000        3.5071124464253662     
   16.800000000000001        48.800000000000004        3.5084879839760603     
   16.800000000000001        49.600000000000001        3.5081121640237489     
   16.800000000000001        50.400000000000006        3.5048239702659703     
   16.800000000000001        51.200000000000003        3.5056668671887192     
   16.800000000000001        52.000000000000000        3.5062085042389235     
   16.800000000000001        52.800000000000004        3.5009066153535144     
   16.800000000000001        53.600000000000001        3.5184102006070752     
   16.800000000000001        54.400000000000006        3.5083978068706076     
   16.800000000000001        55.200000000000003        3.5047067955157551     
   16.800000000000001        56.000000000000000        3.5059817180928379     
   16.800000000000001        56.800000000000004        3.5041621837076029     
   16.800000000000001        57.600000000000001        3.4991416706438412     
   16.800000000000001        58.400000000000006        3.4990942445145521     
   16.800000000000001        59.200000000000003        3.5153014339916133     
   16.800000000000001        60.000000000000000        3.5146294651263732     
   16.800000000000001        60.800000000000004        2.8352107662791246     
   16.800000000000001        61.600000000000001        2.5093324279014659     
   16.800000000000001        62.400000000000006        2.5080272583294776     
   16.800000000000001        63.200000000000003        2.5082691139348321     
   16.800000000000001        64.000000000000000        2.5076557544346558     
   16.800000000000001        64.799999999999997        2.5067047165349146     
   16.800000000000001        65.600000000000009        2.5047516501583398     
   16.800000000000001        66.400000000000006        2.5063318250063187     
   16.800000000000001        67.200000000000003        2.5154179308555831     
   16.800000000000001        68.000000000000000        2.5070326555287021     
   16.800000000000001        68.799999999999997        2.5070905066879283     
   16.800000000000001        69.600000000000009        2.5090239070247886     
   16.800000000000001        70.400000000000006        2.8251746822425292     
   16.800000000000001        71.200000000000003        3.5124524490950120     
   16.800000000000001        72.000000000000000        3.5073915467048509     
   16.800000000000001        72.799999999999997        3.5075524658236423     
   16.800000000000001        73.600000000000009        3.5062131155215948     
   16.800000000000001        74.400000000000006        3.5090240099165477     
   16.800000000000001        75.200000000000003        3.5030792476830483     
   16.800000000000001        76.000000000000000        3.5076116352701536     
   16.800000000000001        76.800000000000011        3.5050623147620419     
   16.800000000000001        77.600000000000009        3.5049067615510805     
   16.800000000000001        78.400000000000006        3.5157345216132567     
   16.800000000000001        79.200000000000003        3.5049521617579269     
   16.800000000000001        80.000000000000000        3.5065575239153457     
   16.800000000000001        80.800000000000011        3.5062537935670761     
   16.800000000000001        81.600000000000009        3.5024469776699041     
   16.800000000000001        82.400000000000006        3.4987165417836730     
   16.800000000000001        83.200000000000003        3.4950311595637755     
   16.800000000000001        84.000000000000000        3.4937882610536817     
   16.800000000000001        84.800000000000011        3.4978329001122601     
   16.800000000000001        85.600000000000009        3.5026958530906294     
   16.800000000000001        86.400000000000006        3.5050800873486838     
   16.800000000000001        87.200000000000003        3.5083234882685344     
   16.800000000000001        88.000000000000000        3.4938846105153423     
   16.800000000000001        88.800000000000011        3.5152793362056678     
   16.800000000000001        89.600000000000009        3.5117669780869307     
   16.800000000000001        90.400000000000006        3.5153675114047593     
   16.800000000000001        91.200000000000003        3.5149804025013185     
   16.800000000000001        92.000000000000000        3.5108789472536004     
   16.800000000000001        92.800000000000011        3.5070862332804502     
   16.800000000000001        93.600000000000009        3.5063948756165209     
   16.800000000000001        94.400000000000006        3.5136016532951850     
   16.800000000000001        95.200000000000003        3.4956696936865650     
   16.800000000000001        96.000000000000000        3.5023183195420988     
   16.800000000000001        96.800000000000011        3.5040940893742061     
   16.800000000000001        97.600000000000009        3.5058682697264341     
   16.800000000000001        98.400000000000006        3.5048482391715656     
   16.800000000000001        99.200000000000003        3.5052633800630222     
   16.800000000000001        100.00000000000000        3.5060954112402913     
   16.800000000000001        100.80000000000001        3.5165811854712197     
   16.800000000000001        101.60000000000001        3.5039764759489649     
   16.800000000000001        102.40000000000001        3.5029549362730461     

   17.600000000000001       0.80000000000000004        2.8356806680202102     
   17.600000000000001        1.6000000000000001        2.5074173444515249     
   17.600000000000001        2.4000000000000004        2.5100760547856868     
   17.600000000000001        3.2000000000000002        2.5076427292476819     
   17.600000000000001        4.0000000000000000        2.5080388126037905     
   17.600000000000001        4.8000000000000007        2.5075136576872556     
   17.600000000000001        5.6000000000000005        2.5066304608739931     
   17.600000000000001        6.4000000000000004        2.5071753033565178     
   17.600000000000001        7.2000000000000002        2.5176299007982497     
   17.600000000000001        8.0000000000000000        2.4986253067381075     
   17.600000000000001        8.8000000000000007        2.5049018090918924     
   17.600000000000001        9.6000000000000014        2.5068779052983206     
   17.600000000000001        10.400000000000000        2.5132481115158076     
   17.600000000000001        11.200000000000001        2.5065743194313304     
   17.600000000000001        12.000000000000000        2.5131229887878086     
   17.600000000000001        12.800000000000001        2.5108400142971035     
   17.600000000000001        13.600000000000001        2.5063492479523863     
   17.600000000000001        14.400000000000000        2.5078420054907644     
   17.600000000000001        15.200000000000001        2.5080905506533067     
   17.600000000000001        16.000000000000000        2.5010873705279555     
   17.600000000000001        16.800000000000001        2.5185314846736260     
   17.600000000000001        17.600000000000001        2.5082498053329547     
   17.600000000000001        18.400000000000002        2.5078895807425088     
   17.600000000000001        19.200000000000003        2.5055988051766378     
   17.600000000000001        20.000000000000000        2.5046309975198611     
   17.600000000000001        20.800000000000001        2.5033333576982972     
   17.600000000000001        21.600000000000001        2.5027820957415874     
   17.600000000000001        22.400000000000002        2.5053497799059143     
   17.600000000000001        23.200000000000003        2.5194561111979294     
   17.600000000000001        24.000000000000000        2.7597745785506329     
   17.600000000000001        24.800000000000001        3.4947355742393862     
   17.600000000000001        25.600000000000001        3.5078266465769627     
   17.600000000000001        26.400000000000002        3.5052629870765095     
   17.600000000000001        27.200000000000003        3.5050191775066182     
   17.600000000000001        28.000000000000000        3.4981209053637170     
   17.600000000000001        28.800000000000001        3.5183044237809344     
   17.600000000000001        29.600000000000001        3.4984878983985732     
   17.600000000000001        30.400000000000002        3.4986419064128431     
   17.600000000000001        31.200000000000003        3.5044850103583576     
   17.600000000000001        32.000000000000000        3.5027412243954594     
   17.600000000000001        32.800000000000004        3.4941040458339794     
   17.600000000000001        33.600000000000001        2.9343470609828324     
   17.600000000000001        34.399999999999999        2.6616006857079650     
   17.600000000000001        35.200000000000003        2.5099247965777458     
   17.600000000000001        36.000000000000000        2.5008005856962132     
   17.600000000000001        36.800000000000004        2.5102529858081541     
   17.600000000000001        37.600000000000001        2.5085533312787267     
   17.600000000000001        38.400000000000006        2.5085043172351060     
   17.600000000000001        39.200000000000003        2.5059415737373780     
   17.600000000000001        40.000000000000000        2.4960362163423695     
   17.600000000000001        40.800000000000004        2.5175473315134496     
   17.600000000000001        41.600000000000001        2.5176730971720485     
   17.600000000000001        42.400000000000006        2.5078128230260233     
   17.600000000000001        43.200000000000003        2.6624313837412390     
   17.600000000000001        44.000000000000000        2.9502879414491261     
   17.600000000000001        44.800000000000004        3.5014697316682186     
   17.600000000000001        45.600000000000001        3.5198730533817031     
   17.600000000000001        46.400000000000006        3.5011997499674981     
   17.600000000000001        47.200000000000003        3.5172146481066791     
   17.600000000000001        48.000000000000000        3.5118807192354962     
   17.600000000000001        48.800000000000004        3.5093576939427238     
   17.600000000000001        49.600000000000001        3.5090194140541096     
   17.600000000000001        50.400000000000006        3.5070267720672410     
   17.600000000000001        51.200000000000003        3.5027376540046884     
   17.600000000000001        52.000000000000000        3.5021054766085409     
   17.600000000000001        52.800000000000004        3.4959526135601608     
   17.600000000000001        53.600000000000001        3.5117676395463318     
   17.600000000000001        54.400000000000006        3.5058600216539797     
   17.600000000000001        55.200000000000003        3.5065642814858284     
   17.600000000000001        56.000000000000000        3.5026888549521686     
   17.600000000000001        56.800000000000004        3.4998617959560474     
   17.600000000000001        57.600000000000001        3.5197359071755150     
   17.600000000000001        58.400000000000006        3.5149602439309451     
   17.600000000000001        59.200000000000003        3.5064780408149363     
   17.600000000000001        60.000000000000000        3.4996496414970681     
   17.600000000000001        60.800000000000004        2.8204493984644881     
   17.600000000000001        61.600000000000001        2.5210144130187642     
   17.600000000000001        62.400000000000006        2.5055446513091155     
   17.600000000000001        63.200000000000003        2.5074802489465471     
   17.600000000000001        64.000000000000000        2.5083831151266698     
   17.600000000000001        64.799999999999997        2.5071804337983505     
   17.600000000000001        65.600000000000009        2.5057236339077980     
   17.600000000000001        66.400000000000006        2.5074541496910325     
   17.600000000000001        67.200000000000003        2.5150023269146833     
   17.600000000000001        68.000000000000000        2.5069646948710633     
   17.600000000000001        68.799999999999997        2.5053590390993463     
   17.600000000000001        69.600000000000009        2.5080597131286764     
   17.600000000000001        70.400000000000006        2.8264395489688341     
   17.600000000000001        71.200000000000003        3.4944273639252352     
   17.600000000000001        72.000000000000000        3.5095693141182909     
   17.600000000000001        72.799999999999997        3.5032606814994791     
   17.600000000000001        73.600000000000009        3.5068644986306139     
   17.600000000000001        74.400000000000006        3.5094003082817538     
   17.600000000000001        75.200000000000003        3.5097655028107866     
   17.600000000000001        76.000000000000000        3.5063410041820453     
   17.600000000000001        76.800000000000011        3.4978923696238193     
   17.600000000000001        77.600000000000009        3.5014332617081729     
   17.600000000000001        78.400000000000006        3.5111685782981898     
   17.600000000000001        79.200000000000003        3.5042432392814047     
   17.600000000000001        80.000000000000000        3.5066206470675350     
   17.600000000000001        80.800000000000011        3.5056315736093611     
   17.600000000000001        81.600000000000009        3.5083042761945746     
   17.600000000000001        82.400000000000006        3.5115860949187807     
   17.600000000000001        83.200000000000003        3.5131553897664318     
   17.600000000000001        84.000000000000000        3.5147611559843726     
   17.600000000000001        84.800000000000011        3.5040512799182442     
   17.600000000000001        85.600000000000009        3.5062035643888794     
   17.600000000000001        86.400000000000006        3.5064953597142563     
   17.600000000000001        87.200000000000003        3.5096566515714631     
   17.600000000000001        88.000000000000000        3.5181759381601605     
   17.600000000000001        88.800000000000011        3.5063722255934198     
   17.600000000000001        89.600000000000009        3.5046753114584579     
   17.600000000000001        90.400000000000006        3.5075119984291883     
   17.600000000000001        91.200000000000003        3.4986034133351334     
   17.600000000000001        92.000000000000000        3.4968105144373998     
   17.600000000000001        92.800000000000011        3.5146830096145103     
   17.600000000000001        93.600000000000009        3.5149553562689198     
   17.600000000000001        94.400000000000006        3.4960475393470105     
   17.600000000000001        95.200000000000003        3.5022680668409900     
   17.600000000000001        96.000000000000000        3.5035590039625419     
   17.600000000000001        96.800000000000011        3.5038319910153759     
   17.600000000000001        97.600000000000009        3.5025343529478876     
   17.600000000000001        98.400000000000006        3.5037118384616850     
   17.600000000000001        99.200000000000003        3.5041587380755392     
   17.600000000000001        100.00000000000000        3.5112141299937334     
   17.600000000000001        100.80000000000001        3.4968831059744310     
   17.600000000000001        101.60000000000001        3.5071980342505245     
   17.600000000000001        102.40000000000001        3.4955610825054841     

   18.400000000000002       0.80000000000000004        2.8350543634632235     
   18.400000000000002        1.6000000000000001        2.5119464485137573     
   18.400000000000002        2.4000000000000004        2.5029585751378134     
   18.400000000000002        3.2000000000000002        2.5050359060480036     
   18.400000000000002        4.0000000000000000        2.5055079347543918     
   18.400000000000002        4.8000000000000007        2.5050153329667202     
   18.400000000000002        5.6000000000000005        2.5045429395953214     
   18.400000000000002        6.4000000000000004        2.5065740599238788     
   18.400000000000002        7.2000000000000002        2.5140261104493757     
   18.400000000000002        8.0000000000000000        2.4958081943723815     
   18.400000000000002        8.8000000000000007        2.5040776991768161     
   18.400000000000002        9.6000000000000014        2.5056248400004657     
   18.400000000000002        10.400000000000000        2.5124484372363947     
   18.400000000000002        11.200000000000001        2.5030799975082103     
   18.400000000000002        12.000000000000000        2.5079325802342622     
   18.400000000000002        12.800000000000001        2.5094101226681422     
   18.400000000000002        13.600000000000001        2.5115233093086196     
   18.400000000000002        14.400000000000000        2.5081234341367660     
   18.400000000000002        15.200000000000001        2.5077980690666730     
   18.400000000000002        16.000000000000000        2.5047370036404395     
   18.400000000000002        16.800000000000001        2.4949339354970834     
   18.400000000000002        17.600000000000001        2.5169124010226787     
   18.400000000000002        18.400000000000002        2.5085686296275131     
   18.400000000000002        19.200000000000003        2.5061574717214414     
   18.400000000000002        20.000000000000000        2.5047342047648247     
   18.400000000000002        20.800000000000001        2.5021128997097031     
   18.400000000000002        21.600000000000001        2.5028602321113853     
   18.400000000000002        22.400000000000002        2.5045342994131250     
   18.400000000000002        23.200000000000003        2.5019245331270628     
   18.400000000000002        24.000000000000000        2.5846389035813049     
   18.400000000000002        24.800000000000001        2.7587246954746716     
   18.400000000000002        25.600000000000001        2.8594730495587113     
   18.400000000000002        26.400000000000002        2.8834837670474518     
   18.400000000000002        27.200000000000003        2.8926718779731946     
   18.400000000000002        28.000000000000000        2.8948383669216691     
   18.400000000000002        28.800000000000001        2.8931654733278944     
   18.400000000000002        29.600000000000001        2.8942303431506997     
   18.400000000000002        30.400000000000002        2.8926809113649492     
   18.400000000000002        31.200000000000003        2.8852402994868092     
   18.400000000000002        32.000000000000000        2.8666704480393932     
   18.400000000000002        32.800000000000004        2.7851533026922741     
   18.400000000000002        33.600000000000001        2.6333395684526493     
   18.400000000000002        34.399999999999999        2.5077468197448134     
   18.400000000000002        35.200000000000003        2.5170983508026570     
   18.400000000000002        36.000000000000000        2.5136839412372138     
   18.400000000000002        36.800000000000004        2.5109047652833767     
   18.400000000000002        37.600000000000001        2.5086173737231112     
   18.400000000000002        38.400000000000006        2.5066671599111015     
   18.400000000000002        39.200000000000003        2.4987588905550746     
   18.400000000000002        40.000000000000000        2.5178178997406482     
   18.400000000000002        40.800000000000004        2.5089332074674271     
   18.400000000000002        41.600000000000001        2.5065295616131626     
   18.400000000000002        42.400000000000006        2.5191247381898991     
   18.400000000000002        43.200000000000003        2.5061449162846263     
   18.400000000000002        44.000000000000000        2.6623289845411495     
   18.400000000000002        44.800000000000004        2.9292201062694883     
   18.400000000000002        45.600000000000001        3.5028782364146025     
   18.400000000000002        46.400000000000006        3.4971649440661250     
   18.400000000000002        47.200000000000003        3.5048580425903304     
   18.400000000000002        48.000000000000000        3.4965728454735783     
   18.400000000000002        48.800000000000004        3.5138226028834021     
   18.400000000000002        49.600000000000001        3.5054726263986713     
   18.400000000000002        50.400000000000006        3.4991424816228065     
   18.400000000000002        51.200000000000003        3.5150962813945044     
   18.400000000000002        52.000000000000000        3.5074241450391717     
   18.400000000000002        52.800000000000004        3.5093383131752152     
   18.400000000000002        53.600000000000001        3.5070841290557073     
   18.400000000000002        54.400000000000006        3.5027675232511593     
   18.400000000000002        55.200000000000003        3.5090670145077083     
   18.400000000000002        56.000000000000000        3.5154182728196903     
   18.400000000000002        56.800000000000004        3.5080468789683188     
   18.400000000000002        57.600000000000001        3.4989191015580827     
   18.400000000000002        58.400000000000006        3.5152260081790558     
   18.400000000000002        59.200000000000003        3.5015903628760277     
   18.400000000000002        60.000000000000000        3.5055942033629388     
   18.400000000000002        60.800000000000004        2.7273304984758164     
   18.400000000000002        61.600000000000001        2.5114154938810636     
   18.400000000000002        62.400000000000006        2.5076763891286538     
   18.400000000000002        63.200000000000003        2.5093071394032811     
   18.400000000000002        64.000000000000000        2.5094944272131561     
   18.400000000000002        64.799999999999997        2.5075933467129472     
   18.400000000000002        65.600000000000009        2.5056410239023443     
   18.400000000000002        66.400000000000006        2.5063099893592367     
   18.400000000000002        67.200000000000003        2.5157181057663109     
   18.400000000000002        68.000000000000000        2.5070324755154383     
   18.400000000000002        68.799999999999997        2.5042796907390770     
   18.400000000000002        69.600000000000009        2.5071144460502190     
   18.400000000000002        70.400000000000006        2.8236990757663598     
   18.400000000000002        71.200000000000003        3.5048533886200310     
   18.400000000000002        72.000000000000000        3.5091463587911393     
   18.400000000000002        72.799999999999997        3.5053638487366978     
   18.400000000000002        73.600000000000009        3.5110590877492429     
   18.400000000000002        74.400000000000006        3.5051136410402632     
   18.400000000000002        75.200000000000003        3.5011553446768349     
   18.400000000000002        76.000000000000000        3.4964552754965501     
   18.400000000000002        76.800000000000011        3.5172040705441585     
   18.400000000000002        77.600000000000009        3.5015434398439815     
   18.400000000000002        78.400000000000006        3.5184183675386005     
   18.400000000000002        79.200000000000003        3.5110126473679553     
   18.400000000000002        80.000000000000000        3.5086218872843400     
   18.400000000000002        80.800000000000011        3.5113877256923920     
   18.400000000000002        81.600000000000009        3.5115607957833648     
   18.400000000000002        82.400000000000006        3.5107979598306112     
   18.400000000000002        83.200000000000003        3.5130298650005702     
   18.400000000000002        84.000000000000000        3.5092197164275483     
   18.400000000000002        84.800000000000011        3.5075548116266049     
   18.400000000000002        85.600000000000009        3.5045466294571352     
   18.400000000000002        86.400000000000006        3.5048253554098578     
   18.400000000000002        87.200000000000003        3.5148759848364253     
   18.400000000000002        88.000000000000000        3.4973906865171283     
   18.400000000000002        88.800000000000011        3.5094584366983086     
   18.400000000000002        89.600000000000009        3.5066306008583843     
   18.400000000000002        90.400000000000006        3.5049805484613237     
   18.400000000000002        91.200000000000003        3.5093686154415575     
   18.400000000000002        92.000000000000000        3.5054661251992800     
   18.400000000000002        92.800000000000011        3.5005665221461877     
   18.400000000000002        93.600000000000009        3.5009863472760299     
   18.400000000000002        94.400000000000006        3.5024420589002969     
   18.400000000000002        95.200000000000003        3.5042624254079784     
   18.400000000000002        96.000000000000000        3.5056480103554333     
   18.400000000000002        96.800000000000011        3.5042273145060703     
   18.400000000000002        97.600000000000009        3.5047464153627628     
   18.400000000000002        98.400000000000006        3.5049593503146266     
   18.400000000000002        99.200000000000003        3.5052865616730253     
   18.400000000000002        100.00000000000000        3.5115808896679326     
   18.400000000000002        100.80000000000001        3.5012039925971248     
   18.400000000000002        101.60000000000001        3.5080285437122982     
   18.400000000000002        102.40000000000001        3.5157937843840408     

   19.200000000000003       0.80000000000000004        2.8350853631855113     
   19.200000000000003        1.6000000000000001        2.5109625440067815     
   19.200000000000003        2.4000000000000004        2.5045846437618033     
   19.200000000000003        3.2000000000000002        2.5057639591598084     
   19.200000000000003        4.0000000000000000        2.5069838657258816     
   19.200000000000003        4.8000000000000007        2.5054391694052764     
   19.200000000000003        5.6000000000000005        2.5079586749827545     
   19.200000000000003        6.4000000000000004        2.5077071420275128     
   19.200000000000003        7.2000000000000002        2.5193229816208889     
   19.200000000000003        8.0000000000000000        2.4998087677187431     
   19.200000000000003        8.8000000000000007        2.5069684181843730     
   19.200000000000003        9.6000000000000014        2.5098196101391737     
   19.200000000000003        10.400000000000000        2.5189824505400642     
   19.200000000000003        11.200000000000001        2.5072019468596269     
   19.200000000000003        12.000000000000000        2.5083835527454164     
   19.200000000000003        12.800000000000001        2.5083147384753159     
   19.200000000000003        13.600000000000001        2.5097474372753794     
   19.200000000000003        14.400000000000000        2.5123542171181912     
   19.200000000000003        15.200000000000001        2.5087615918582222     
   19.200000000000003        16.000000000000000        2.5080218800151153     
   19.200000000000003        16.800000000000001        2.5049877065735919     
   19.200000000000003        17.600000000000001        2.4972734649113923     
   19.200000000000003        18.400000000000002        2.5173214550156797     
   19.200000000000003        19.200000000000003        2.5111907976288603     
   19.200000000000003        20.000000000000000        2.5062036779627177     
   19.200000000000003        20.800000000000001        2.5048119341801440     
   19.200000000000003        21.600000000000001        2.5034596378635467     
   19.200000000000003        22.400000000000002        2.5047212104999379     
   19.200000000000003        23.200000000000003        2.5164269675620967     
   19.200000000000003        24.000000000000000        2.5010085271515012     
   19.200000000000003        24.800000000000001        2.5184348893778310     
   19.200000000000003        25.600000000000001        2.5314854815869072     
   19.200000000000003        26.400000000000002        2.5543232181251487     
   19.200000000000003        27.200000000000003        2.5623898665266260     
   19.200000000000003        28.000000000000000        2.5634360473250335     
   19.200000000000003        28.800000000000001        2.5645767725677748     
   19.200000000000003        29.600000000000001        2.5646391737709036     
   19.200000000000003        30.400000000000002        2.5605288077199857     
   19.200000000000003        31.200000000000003        2.5544333917506385     
   19.200000000000003        32.000000000000000        2.5390820558404412     
   19.200000000000003        32.800000000000004        2.5120447780458064     
   19.200000000000003        33.600000000000001        2.5053853536015831     
   19.200000000000003        34.399999999999999        2.5082698279062203     
   19.200000000000003        35.200000000000003        2.5132732836133731     
   19.200000000000003        36.000000000000000        2.5118361843328207     
   19.200000000000003        36.800000000000004        2.5099231653950680     
   19.200000000000003        37.600000000000001        2.5100405853069923     
   19.200000000000003        38.400000000000006        2.5016860466510029     
   19.200000000000003        39.200000000000003        2.5194973850412126     
   19.200000000000003        40.000000000000000        2.5083635100354993     
   19.200000000000003        40.800000000000004        2.5042257430262058     
   19.200000000000003        41.600000000000001        2.5050405063600656     
   19.200000000000003        42.400000000000006        2.5051193621932111     
   19.200000000000003        43.200000000000003        2.5172997823728331     
   19.200000000000003        44.000000000000000        2.5097587710695208     
   19.200000000000003        44.800000000000004        2.6209112370970229     
   19.200000000000003        45.600000000000001        2.7711708465095719     
   19.200000000000003        46.400000000000006        2.8522210860264159     
   19.200000000000003        47.200000000000003        2.8695856313182024     
   19.200000000000003        48.000000000000000        2.8718300019349829     
   19.200000000000003        48.800000000000004        2.8725819213550179     
   19.200000000000003        49.600000000000001        2.8723842752349853     
   19.200000000000003        50.400000000000006        2.8709630720329287     
   19.200000000000003        51.200000000000003        2.8674573172868043     
   19.200000000000003        52.000000000000000        2.8657727093110434     
   19.200000000000003        52.800000000000004        2.8636197502194971     
   19.200000000000003        53.600000000000001        2.8620826285723617     
   19.200000000000003        54.400000000000006        2.8593362354048124     
   19.200000000000003        55.200000000000003        2.8564237874296960     
   19.200000000000003        56.000000000000000        2.8530411007146181     
   19.200000000000003        56.800000000000004        2.8509495673187009     
   19.200000000000003        57.600000000000001        2.8485294043164786     
   19.200000000000003        58.400000000000006        2.8429579468707855     
   19.200000000000003        59.200000000000003        2.8253856831807473     
   19.200000000000003        60.000000000000000        2.7299902031566194     
   19.200000000000003        60.800000000000004        2.5614535773220166     
   19.200000000000003        61.600000000000001        2.5011884046487860     
   19.200000000000003        62.400000000000006        2.5055910731741049     
   19.200000000000003        63.200000000000003        2.5061984532045942     
   19.200000000000003        64.000000000000000        2.5060365536102536     
   19.200000000000003        64.799999999999997        2.5056060006971168     
   19.200000000000003        65.600000000000009        2.5049959400504136     
   19.200000000000003        66.400000000000006        2.5059180123942917     
   19.200000000000003        67.200000000000003        2.5146666398924142     
   19.200000000000003        68.000000000000000        2.5079638905687984     
   19.200000000000003        68.799999999999997        2.5039531941563649     
   19.200000000000003        69.600000000000009        2.5105859892350941     
   19.200000000000003        70.400000000000006        2.8081747780841058     
   19.200000000000003        71.200000000000003        3.4994181054987403     
   19.200000000000003        72.000000000000000        3.5003594058695762     
   19.200000000000003        72.799999999999997        3.5047152331487252     
   19.200000000000003        73.600000000000009        3.5079847020335979     
   19.200000000000003        74.400000000000006        3.4978510897966495     
   19.200000000000003        75.200000000000003        3.5146497985666172     
   19.200000000000003        76.000000000000000        3.5105253263342835     
   19.200000000000003        76.800000000000011        3.5081635377695295     
   19.200000000000003        77.600000000000009        3.5043092679719057     
   19.200000000000003        78.400000000000006        3.5023838242434815     
   19.200000000000003        79.200000000000003        3.4974014415294987     
   19.200000000000003        80.000000000000000        3.5194117079897635     
   19.200000000000003        80.800000000000011        3.4970283908812556     
   19.200000000000003        81.600000000000009        3.5010678298468334     
   19.200000000000003        82.400000000000006        3.5012716762691856     
   19.200000000000003        83.200000000000003        3.5049940503663919     
   19.200000000000003        84.000000000000000        3.5054685933926386     
   19.200000000000003        84.800000000000011        3.5075179528282345     
   19.200000000000003        85.600000000000009        3.5056500384509426     
   19.200000000000003        86.400000000000006        3.5057675848943433     
   19.200000000000003        87.200000000000003        3.5130763555620304     
   19.200000000000003        88.000000000000000        3.4985691971306863     
   19.200000000000003        88.800000000000011        3.5046193856358405     
   19.200000000000003        89.600000000000009        3.5066784077984612     
   19.200000000000003        90.400000000000006        3.5067599238336746     
   19.200000000000003        91.200000000000003        3.5129616393104475     
   19.200000000000003        92.000000000000000        3.5065557777633716     
   19.200000000000003        92.800000000000011        3.5053778572818657     
   19.200000000000003        93.600000000000009        3.5074399375201684     
   19.200000000000003        94.400000000000006        3.5030408169295582     
   19.200000000000003        95.200000000000003        3.5044014045174641     
   19.200000000000003        96.000000000000000        3.5036164080302163     
   19.200000000000003        96.800000000000011        3.5042438309236768     
   19.200000000000003        97.600000000000009        3.5058950052491848     
   19.200000000000003        98.400000000000006        3.5067447136462522     
   19.200000000000003        99.200000000000003        3.5127685179030173     
   19.200000000000003        100.00000000000000        3.5182586689550406     
   19.200000000000003        100.80000000000001        3.4995233297308954     
   19.200000000000003        101.60000000000001        3.5057707648180170     
   19.200000000000003        102.40000000000001        3.5072555238448717     

   20.000000000000000       0.80000000000000004        2.8362362357261741     
   20.000000000000000        1.6000000000000001        2.5113820236242157     
   20.000000000000000        2.4000000000000004        2.5075171834821930     
   20.000000000000000        3.2000000000000002        2.5075071826599689     
   20.000000000000000        4.0000000000000000        2.5064572494279500     
   20.000000000000000        4.8000000000000007        2.5065592794909080     
   20.000000000000000        5.6000000000000005        2.5081181533355297     
   20.000000000000000        6.4000000000000004        2.5143484353148122     
   20.000000000000000        7.2000000000000002        2.4960437035758569     
   20.000000000000000        8.0000000000000000        2.5064750896217385     
   20.000000000000000        8.8000000000000007        2.5107238425809331     
   20.000000000000000        9.6000000000000014        2.5194742846204798     
   20.000000000000000        10.400000000000000        2.5048943494668623     
   20.000000000000000        11.200000000000001        2.5059439322336927     
   20.000000000000000        12.000000000000000        2.5081300481320690     
   20.000000000000000        12.800000000000001        2.5086716635241664     
   20.000000000000000        13.600000000000001        2.5071266106274912     
   20.000000000000000        14.400000000000000        2.5079295052814961     
   20.000000000000000        15.200000000000001        2.5120126545982271     
   20.000000000000000        16.000000000000000        2.5085914466751875     
   20.000000000000000        16.800000000000001        2.5074103933999226     
   20.000000000000000        17.600000000000001        2.5052019008571116     
   20.000000000000000        18.400000000000002        2.4957119902744243     
   20.000000000000000        19.200000000000003        2.5140728918912267     
   20.000000000000000        20.000000000000000        2.5061125067857550     
   20.000000000000000        20.800000000000001        2.5057579570517428     
   20.000000000000000        21.600000000000001        2.5040739334754458     
   20.000000000000000        22.400000000000002        2.5039872485134915     
   20.000000000000000        23.200000000000003        2.5058590500318902     
   20.000000000000000        24.000000000000000        2.5076797345377653     
   20.000000000000000        24.800000000000001        2.5078042079844023     
   20.000000000000000        25.600000000000001        2.5168635752010386     
   20.000000000000000        26.400000000000002        2.4994705347381485     
   20.000000000000000        27.200000000000003        2.5051836940257317     
   20.000000000000000        28.000000000000000        2.5075094880957578     
   20.000000000000000        28.800000000000001        2.5068620178975829     
   20.000000000000000        29.600000000000001        2.5083516043864695     
   20.000000000000000        30.400000000000002        2.5020641184534256     
   20.000000000000000        31.200000000000003        2.5196534695435941     
   20.000000000000000        32.000000000000000        2.5135422877342926     
   20.000000000000000        32.800000000000004        2.5091817247975907     
   20.000000000000000        33.600000000000001        2.5063157620210688     
   20.000000000000000        34.399999999999999        2.5061282327089298     
   20.000000000000000        35.200000000000003        2.5076597676801700     
   20.000000000000000        36.000000000000000        2.5110338410113724     
   20.000000000000000        36.800000000000004        2.5097498959672215     
   20.000000000000000        37.600000000000001        2.5066693895426151     
   20.000000000000000        38.400000000000006        2.4953926476101689     
   20.000000000000000        39.200000000000003        2.5126286086083280     
   20.000000000000000        40.000000000000000        2.5054706154255575     
   20.000000000000000        40.800000000000004        2.5044457300434266     
   20.000000000000000        41.600000000000001        2.5035077137920179     
   20.000000000000000        42.400000000000006        2.5040673735625951     
   20.000000000000000        43.200000000000003        2.5049590610508363     
   20.000000000000000        44.000000000000000        2.5142317921150412     
   20.000000000000000        44.800000000000004        2.5138842695093255     
   20.000000000000000        45.600000000000001        2.5163862672228015     
   20.000000000000000        46.400000000000006        2.5257775325267198     
   20.000000000000000        47.200000000000003        2.5393034167172841     
   20.000000000000000        48.000000000000000        2.5416006639652058     
   20.000000000000000        48.800000000000004        2.5380701395616012     
   20.000000000000000        49.600000000000001        2.5362203047764158     
   20.000000000000000        50.400000000000006        2.5341473171153504     
   20.000000000000000        51.200000000000003        2.5339514022579341     
   20.000000000000000        52.000000000000000        2.5341397808920987     
   20.000000000000000        52.800000000000004        2.5332565342226760     
   20.000000000000000        53.600000000000001        2.5320253233952505     
   20.000000000000000        54.400000000000006        2.5304217860615577     
   20.000000000000000        55.200000000000003        2.5282294781275994     
   20.000000000000000        56.000000000000000        2.5256537438516355     
   20.000000000000000        56.800000000000004        2.5241276719975017     
   20.000000000000000        57.600000000000001        2.5211798732860671     
   20.000000000000000        58.400000000000006        2.5181082528264516     
   20.000000000000000        59.200000000000003        2.5094097244370865     
   20.000000000000000        60.000000000000000        2.5154068627483555     
   20.000000000000000        60.800000000000004        2.5032906622619020     
   20.000000000000000        61.600000000000001        2.5082899210576572     
   20.000000000000000        62.400000000000006        2.5050175247709014     
   20.000000000000000        63.200000000000003        2.5054437341097748     
   20.000000000000000        64.000000000000000        2.5057650216923824     
   20.000000000000000        64.799999999999997        2.5059623128490043     
   20.000000000000000        65.600000000000009        2.5058107013966766     
   20.000000000000000        66.400000000000006        2.5076463413963541     
   20.000000000000000        67.200000000000003        2.5140938856749981     
   20.000000000000000        68.000000000000000        2.5067247598890074     
   20.000000000000000        68.799999999999997        2.5024028901571724     
   20.000000000000000        69.600000000000009        2.5049151871328110     
   20.000000000000000        70.400000000000006        2.7224682912599643     
   20.000000000000000        71.200000000000003        3.5091005604891214     
   20.000000000000000        72.000000000000000        3.5144197735247773     
   20.000000000000000        72.799999999999997        3.5020213997291920     
   20.000000000000000        73.600000000000009        3.5016930368425885     
   20.000000000000000        74.400000000000006        3.5160829786303167     
   20.000000000000000        75.200000000000003        3.5063305388147290     
   20.000000000000000        76.000000000000000        3.5050485000458562     
   20.000000000000000        76.800000000000011        3.5074949639046475     
   20.000000000000000        77.600000000000009        3.5077292593764753     
   20.000000000000000        78.400000000000006        3.5073516162573894     
   20.000000000000000        79.200000000000003        3.5064244749026430     
   20.000000000000000        80.000000000000000        3.5022658799853641     
   20.000000000000000        80.800000000000011        3.5039377853314830     
   20.000000000000000        81.600000000000009        3.5061327727183951     
   20.000000000000000        82.400000000000006        3.5065709009531552     
   20.000000000000000        83.200000000000003        3.5062928701979952     
   20.000000000000000        84.000000000000000        3.5054482792790709     
   20.000000000000000        84.800000000000011        3.5073244848205758     
   20.000000000000000        85.600000000000009        3.5061488938582723     
   20.000000000000000        86.400000000000006        3.5061518535762204     
   20.000000000000000        87.200000000000003        3.5151709404787894     
   20.000000000000000        88.000000000000000        3.4992856355570532     
   20.000000000000000        88.800000000000011        3.5074374066101370     
   20.000000000000000        89.600000000000009        3.5075285432222851     
   20.000000000000000        90.400000000000006        3.5080641223810303     
   20.000000000000000        91.200000000000003        3.5146530718860034     
   20.000000000000000        92.000000000000000        3.5090730045258547     
   20.000000000000000        92.800000000000011        3.5081020941083048     
   20.000000000000000        93.600000000000009        3.5070087099373652     
   20.000000000000000        94.400000000000006        3.5052820264975439     
   20.000000000000000        95.200000000000003        3.5058831995993600     
   20.000000000000000        96.000000000000000        3.5057492289080674     
   20.000000000000000        96.800000000000011        3.5085389560029761     
   20.000000000000000        97.600000000000009        3.5110931247948698     
   20.000000000000000        98.400000000000006        3.5169386277039507     
   20.000000000000000        99.200000000000003        3.4974073522676714     
   20.000000000000000        100.00000000000000        3.5035543800184032     
   20.000000000000000        100.80000000000001        3.5049208457590537     
   20.000000000000000        101.60000000000001        3.5079109589691568     
   20.000000000000000        102.40000000000001        3.5153923567126464     

   20.800000000000001       0.80000000000000004        2.8391283253869442     
   20.800000000000001        1.6000000000000001        2.5108461796189072     
   20.800000000000001        2.4000000000000004        2.5094720939807895     
   20.800000000000001        3.2000000000000002        2.5061425391260550     
   20.800000000000001        4.0000000000000000        2.5069008269049626     
   20.800000000000001        4.8000000000000007        2.5070411545745208     
   20.800000000000001        5.6000000000000005        2.5109074814377554     
   20.800000000000001        6.4000000000000004        2.5212236400346466     
   20.800000000000001        7.2000000000000002        2.5025765501065762     
   20.800000000000001        8.0000000000000000        2.5085666889563711     
   20.800000000000001        8.8000000000000007        2.5142887028117822     
   20.800000000000001        9.6000000000000014        2.5033740921518932     
   20.800000000000001        10.400000000000000        2.5114216494678385     
   20.800000000000001        11.200000000000001        2.5054684033160100     
   20.800000000000001        12.000000000000000        2.5059917164801320     
   20.800000000000001        12.800000000000001        2.5057599731891131     
   20.800000000000001        13.600000000000001        2.5081791393757547     
   20.800000000000001        14.400000000000000        2.5073114913355297     
   20.800000000000001        15.200000000000001        2.5123616922038270     
   20.800000000000001        16.000000000000000        2.5082557848571061     
   20.800000000000001        16.800000000000001        2.5062447778072401     
   20.800000000000001        17.600000000000001        2.5080895121163871     
   20.800000000000001        18.400000000000002        2.5021849558383522     
   20.800000000000001        19.200000000000003        2.5228591050992741     
   20.800000000000001        20.000000000000000        2.5151217559982739     
   20.800000000000001        20.800000000000001        2.5089890826713379     
   20.800000000000001        21.600000000000001        2.5063697242035361     
   20.800000000000001        22.400000000000002        2.5059778653267086     
   20.800000000000001        23.200000000000003        2.5017958662901587     
   20.800000000000001        24.000000000000000        2.5053304739280726     
   20.800000000000001        24.800000000000001        2.5035097795436290     
   20.800000000000001        25.600000000000001        2.5072306815057845     
   20.800000000000001        26.400000000000002        2.5194375758865388     
   20.800000000000001        27.200000000000003        2.4977422241695026     
   20.800000000000001        28.000000000000000        2.5025748086945958     
   20.800000000000001        28.800000000000001        2.5042570096936698     
   20.800000000000001        29.600000000000001        2.5049056104345468     
   20.800000000000001        30.400000000000002        2.5053836801257638     
   20.800000000000001        31.200000000000003        2.5043707000799094     
   20.800000000000001        32.000000000000000        2.5054804436241991     
   20.800000000000001        32.800000000000004        2.5037255178239102     
   20.800000000000001        33.600000000000001        2.5043460513541436     
   20.800000000000001        34.399999999999999        2.5052852970020569     
   20.800000000000001        35.200000000000003        2.5068358002725701     
   20.800000000000001        36.000000000000000        2.5069535848422695     
   20.800000000000001        36.800000000000004        2.5051093705282343     
   20.800000000000001        37.600000000000001        2.4966143503171838     
   20.800000000000001        38.400000000000006        2.5173955696885066     
   20.800000000000001        39.200000000000003        2.5074511325502087     
   20.800000000000001        40.000000000000000        2.5046594158896647     
   20.800000000000001        40.800000000000004        2.5040859130245199     
   20.800000000000001        41.600000000000001        2.5046091971128281     
   20.800000000000001        42.400000000000006        2.5038036594176489     
   20.800000000000001        43.200000000000003        2.5054964897691829     
   20.800000000000001        44.000000000000000        2.5035376814728827     
   20.800000000000001        44.800000000000004        2.5027089414746695     
   20.800000000000001        45.600000000000001        2.5047092454216897     
   20.800000000000001        46.400000000000006        2.5128228415526652     
   20.800000000000001        47.200000000000003        2.5018019996934990     
   20.800000000000001        48.000000000000000        2.4939780859675342     
   20.800000000000001        48.800000000000004        2.5158218319899075     
   20.800000000000001        49.600000000000001        2.5098722015185717     
   20.800000000000001        50.400000000000006        2.5122825832631630     
   20.800000000000001        51.200000000000003        2.5129122921754536     
   20.800000000000001        52.000000000000000        2.5123595572983191     
   20.800000000000001        52.800000000000004        2.5116110215510257     
   20.800000000000001        53.600000000000001        2.5140127273117692     
   20.800000000000001        54.400000000000006        2.5127471903479708     
   20.800000000000001        55.200000000000003        2.5103115696058795     
   20.800000000000001        56.000000000000000        2.5074285787996908     
   20.800000000000001        56.800000000000004        2.5040919764756895     
   20.800000000000001        57.600000000000001        2.5031914407903049     
   20.800000000000001        58.400000000000006        2.5024436685612566     
   20.800000000000001        59.200000000000003        2.5014713615561366     
   20.800000000000001        60.000000000000000        2.5015967841683642     
   20.800000000000001        60.800000000000004        2.5034600614951596     
   20.800000000000001        61.600000000000001        2.5057983543273772     
   20.800000000000001        62.400000000000006        2.5074804837385942     
   20.800000000000001        63.200000000000003        2.5067526200748351     
   20.800000000000001        64.000000000000000        2.5082482371306876     
   20.800000000000001        64.799999999999997        2.5095203728634812     
   20.800000000000001        65.600000000000009        2.5092450512402733     
   20.800000000000001        66.400000000000006        2.5113806774239968     
   20.800000000000001        67.200000000000003        2.5070407818651561     
   20.800000000000001        68.000000000000000        2.5146612796838661     
   20.800000000000001        68.799999999999997        2.5012110593612991     
   20.800000000000001        69.600000000000009        2.5031581413217565     
   20.800000000000001        70.400000000000006        2.5623310789354079     
   20.800000000000001        71.200000000000003        2.8478390721857347     
   20.800000000000001        72.000000000000000        3.4949899032164473     
   20.800000000000001        72.799999999999997        3.5163152556346140     
   20.800000000000001        73.600000000000009        3.4988432336049478     
   20.800000000000001        74.400000000000006        3.5130626541691363     
   20.800000000000001        75.200000000000003        3.5023723679397172     
   20.800000000000001        76.000000000000000        3.5039045497460322     
   20.800000000000001        76.800000000000011        3.5047564423979711     
   20.800000000000001        77.600000000000009        3.5074862748867091     
   20.800000000000001        78.400000000000006        3.5077101724876423     
   20.800000000000001        79.200000000000003        3.5076559663314981     
   20.800000000000001        80.000000000000000        3.5059836581989052     
   20.800000000000001        80.800000000000011        3.5047314696760310     
   20.800000000000001        81.600000000000009        3.5064100938626033     
   20.800000000000001        82.400000000000006        3.5065150594643875     
   20.800000000000001        83.200000000000003        3.5050965079302192     
   20.800000000000001        84.000000000000000        3.5044185248550788     
   20.800000000000001        84.800000000000011        3.5093281163005670     
   20.800000000000001        85.600000000000009        3.5114493795301587     
   20.800000000000001        86.400000000000006        3.5147153567931695     
   20.800000000000001        87.200000000000003        3.4967453080990443     
   20.800000000000001        88.000000000000000        3.5008181295037266     
   20.800000000000001        88.800000000000011        3.5033339524543283     
   20.800000000000001        89.600000000000009        3.5048910461766494     
   20.800000000000001        90.400000000000006        3.5023370014676747     
   20.800000000000001        91.200000000000003        3.4989297573599263     
   20.800000000000001        92.000000000000000        3.5096288671935421     
   20.800000000000001        92.800000000000011        3.5062415808494092     
   20.800000000000001        93.600000000000009        3.5054434088166313     
   20.800000000000001        94.400000000000006        3.5060079661324912     
   20.800000000000001        95.200000000000003        3.5079381430023013     
   20.800000000000001        96.000000000000000        3.5117109238597872     
   20.800000000000001        96.800000000000011        3.5165155163785089     
   20.800000000000001        97.600000000000009        3.4964702252495714     
   20.800000000000001        98.400000000000006        3.4994524617553400     
   20.800000000000001        99.200000000000003        3.5008728197730563     
   20.800000000000001        100.00000000000000        3.5025644492311376     
   20.800000000000001        100.80000000000001        3.5057456808340848     
   20.800000000000001        101.60000000000001        3.5100584071687813     
   20.800000000000001        102.40000000000001        3.4974079509606706     

   21.600000000000001       0.80000000000000004        2.8395022549605407     
   21.600000000000001        1.6000000000000001        2.5103493869600326     
   21.600000000000001        2.4000000000000004        2.5098653050286290     
   21.600000000000001        3.2000000000000002        2.5055707094847004     
   21.600000000000001        4.0000000000000000        2.5062909331319285     
   21.600000000000001        4.8000000000000007        2.5070012991178037     
   21.600000000000001        5.6000000000000005        2.5166612205466050     
   21.600000000000001        6.4000000000000004        2.4971647188091599     
   21.600000000000001        7.2000000000000002        2.5068406279592117     
   21.600000000000001        8.0000000000000000        2.5090462002539864     
   21.600000000000001        8.8000000000000007        2.5165460729740086     
   21.600000000000001        9.6000000000000014        2.5049444372459426     
   21.600000000000001        10.400000000000000        2.4997410647330791     
   21.600000000000001        11.200000000000001        2.4995268200827554     
   21.600000000000001        12.000000000000000        2.5023959472402879     
   21.600000000000001        12.800000000000001        2.5055694504771635     
   21.600000000000001        13.600000000000001        2.5069995339932496     
   21.600000000000001        14.400000000000000        2.5075910385519968     
   21.600000000000001        15.200000000000001        2.5115222836712356     
   21.600000000000001        16.000000000000000        2.5081375042569922     
   21.600000000000001        16.800000000000001        2.5068178657926423     
   21.600000000000001        17.600000000000001        2.5080767681805516     
   21.600000000000001        18.400000000000002        2.5058352834289206     
   21.600000000000001        19.200000000000003        2.5018146933885199     
   21.600000000000001        20.000000000000000        2.4973101451715323     
   21.600000000000001        20.800000000000001        2.5206462364839299     
   21.600000000000001        21.600000000000001        2.5171102395381233     
   21.600000000000001        22.400000000000002        2.5155214517811553     
   21.600000000000001        23.200000000000003        2.5156021856221811     
   21.600000000000001        24.000000000000000        2.5119121998739606     
   21.600000000000001        24.800000000000001        2.5102198950569337     
   21.600000000000001        25.600000000000001        2.5150414779144366     
   21.600000000000001        26.400000000000002        2.4925411818361831     
   21.600000000000001        27.200000000000003        2.5014832866496577     
   21.600000000000001        28.000000000000000        2.5042786061012094     
   21.600000000000001        28.800000000000001        2.5055530987578192     
   21.600000000000001        29.600000000000001        2.5059628763904453     
   21.600000000000001        30.400000000000002        2.5065136905873571     
   21.600000000000001        31.200000000000003        2.5053880677975160     
   21.600000000000001        32.000000000000000        2.5049769718095787     
   21.600000000000001        32.800000000000004        2.5049411648391313     
   21.600000000000001        33.600000000000001        2.5048876730749132     
   21.600000000000001        34.399999999999999        2.5050012120756802     
   21.600000000000001        35.200000000000003        2.5038597672634815     
   21.600000000000001        36.000000000000000        2.5040463456204973     
   21.600000000000001        36.800000000000004        2.5006100912259721     
   21.600000000000001        37.600000000000001        2.5226022249605839     
   21.600000000000001        38.400000000000006        2.5131478299324246     
   21.600000000000001        39.200000000000003        2.5064270282892389     
   21.600000000000001        40.000000000000000        2.5037720546469604     
   21.600000000000001        40.800000000000004        2.5040268996950679     
   21.600000000000001        41.600000000000001        2.5028451794003814     
   21.600000000000001        42.400000000000006        2.5029521838488198     
   21.600000000000001        43.200000000000003        2.5027586331073479     
   21.600000000000001        44.000000000000000        2.5042516755140367     
   21.600000000000001        44.800000000000004        2.5036949321940791     
   21.600000000000001        45.600000000000001        2.5041593365133519     
   21.600000000000001        46.400000000000006        2.5024904735473341     
   21.600000000000001        47.200000000000003        2.5016517240731848     
   21.600000000000001        48.000000000000000        2.5197758571194324     
   21.600000000000001        48.800000000000004        2.5065280159290340     
   21.600000000000001        49.600000000000001        2.5040388134597320     
   21.600000000000001        50.400000000000006        2.5032394636951745     
   21.600000000000001        51.200000000000003        2.5054545130395875     
   21.600000000000001        52.000000000000000        2.5037698487387665     
   21.600000000000001        52.800000000000004        2.5069068366328611     
   21.600000000000001        53.600000000000001        2.5044607137615689     
   21.600000000000001        54.400000000000006        2.5053260536604500     
   21.600000000000001        55.200000000000003        2.5045579064880781     
   21.600000000000001        56.000000000000000        2.5040871203377257     
   21.600000000000001        56.800000000000004        2.5031580796615049     
   21.600000000000001        57.600000000000001        2.5037068673696066     
   21.600000000000001        58.400000000000006        2.5044804772077085     
   21.600000000000001        59.200000000000003        2.5043343010205801     
   21.600000000000001        60.000000000000000        2.5028857037879124     
   21.600000000000001        60.800000000000004        2.5052433474705778     
   21.600000000000001        61.600000000000001        2.5100743670824563     
   21.600000000000001        62.400000000000006        2.5072518458295865     
   21.600000000000001        63.200000000000003        2.5079289383606498     
   21.600000000000001        64.000000000000000        2.5079941423321288     
   21.600000000000001        64.799999999999997        2.5077588668120594     
   21.600000000000001        65.600000000000009        2.5092243535450449     
   21.600000000000001        66.400000000000006        2.5114396598259670     
   21.600000000000001        67.200000000000003        2.5060081765512909     
   21.600000000000001        68.000000000000000        2.5093148289321698     
   21.600000000000001        68.799999999999997        2.5113509745781495     
   21.600000000000001        69.600000000000009        2.5136792285404326     
   21.600000000000001        70.400000000000006        2.5098195513911068     
   21.600000000000001        71.200000000000003        2.5584230440296070     
   21.600000000000001        72.000000000000000        2.7118020465340620     
   21.600000000000001        72.799999999999997        2.7981026606783144     
   21.600000000000001        73.600000000000009        2.8385418875748196     
   21.600000000000001        74.400000000000006        2.9570674913742283     
   21.600000000000001        75.200000000000003        3.5066782077624721     
   21.600000000000001        76.000000000000000        3.5130108680983971     
   21.600000000000001        76.800000000000011        3.4930300308577378     
   21.600000000000001        77.600000000000009        3.5194806198579820     
   21.600000000000001        78.400000000000006        3.5045897730259292     
   21.600000000000001        79.200000000000003        3.5057505189345948     
   21.600000000000001        80.000000000000000        3.5083498226010250     
   21.600000000000001        80.800000000000011        3.5159787720237756     
   21.600000000000001        81.600000000000009        3.5003928449007984     
   21.600000000000001        82.400000000000006        3.5028618079111200     
   21.600000000000001        83.200000000000003        3.5058046863871355     
   21.600000000000001        84.000000000000000        3.5096257368666413     
   21.600000000000001        84.800000000000011        3.5143582339987010     
   21.600000000000001        85.600000000000009        3.4965168174992938     
   21.600000000000001        86.400000000000006        3.5003570129398169     
   21.600000000000001        87.200000000000003        3.5042905691880017     
   21.600000000000001        88.000000000000000        3.5056581614849853     
   21.600000000000001        88.800000000000011        3.5041092814872599     
   21.600000000000001        89.600000000000009        3.5038338387538741     
   21.600000000000001        90.400000000000006        3.5059945109089576     
   21.600000000000001        91.200000000000003        3.5036148810183487     
   21.600000000000001        92.000000000000000        3.5191381055746622     
   21.600000000000001        92.800000000000011        3.5137034219604382     
   21.600000000000001        93.600000000000009        3.5107069938714117     
   21.600000000000001        94.400000000000006        3.5129237667439126     
   21.600000000000001        95.200000000000003        3.5166396681696437     
   21.600000000000001        96.000000000000000        3.4964376737197100     
   21.600000000000001        96.800000000000011        3.4996932666618457     
   21.600000000000001        97.600000000000009        3.5062213489736358     
   21.600000000000001        98.400000000000006        3.5041128436232785     
   21.600000000000001        99.200000000000003        3.5143041300526003     
   21.600000000000001        100.00000000000000        3.5167891008615588     
   21.600000000000001        100.80000000000001        3.5022503234908275     
   21.600000000000001        101.60000000000001        3.5107742227433865     
   21.600000000000001        102.40000000000001        3.5031678828750592     

   22.400000000000002       0.80000000000000004        2.8390690709459916     
   22.400000000000002        1.6000000000000001        2.5110911493592512     
   22.400000000000002        2.4000000000000004        2.5135926136150899     
   22.400000000000002        3.2000000000000002        2.5104077530671129     
   22.400000000000002        4.0000000000000000        2.5100501200635223     
   22.400000000000002        4.8000000000000007        2.5104829756782325     
   22.400000000000002        5.6000000000000005        2.5185852913831597     
   22.400000000000002        6.4000000000000004        2.4991453072450343     
   22.400000000000002        7.2000000000000002        2.5078993500300255     
   22.400000000000002        8.0000000000000000        2.5086731746453417     
   22.400000000000002        8.8000000000000007        2.5153863734903741     
   22.400000000000002        9.6000000000000014        2.4973880229284302     
   22.400000000000002        10.400000000000000        2.5184383760596418     
   22.400000000000002        11.200000000000001        2.5163075742704302     
   22.400000000000002        12.000000000000000        2.4916313811289204     
   22.400000000000002        12.800000000000001        2.5009427958578447     
   22.400000000000002        13.600000000000001        2.5041001231449735     
   22.400000000000002        14.400000000000000        2.5135201018006610     
   22.400000000000002        15.200000000000001        2.5097695065375047     
   22.400000000000002        16.000000000000000        2.5077759339434325     
   22.400000000000002        16.800000000000001        2.5081961622104796     
   22.400000000000002        17.600000000000001        2.5080871230387412     
   22.400000000000002        18.400000000000002        2.5054404124279812     
   22.400000000000002        19.200000000000003        2.5075858696389766     
   22.400000000000002        20.000000000000000        2.5056592391598960     
   22.400000000000002        20.800000000000001        2.5031581260254239     
   22.400000000000002        21.600000000000001        2.5028685496759793     
   22.400000000000002        22.400000000000002        2.5030520389861839     
   22.400000000000002        23.200000000000003        2.5015098929253337     
   22.400000000000002        24.000000000000000        2.4971165334210399     
   22.400000000000002        24.800000000000001        2.5216393206962184     
   22.400000000000002        25.600000000000001        2.4949539588068990     
   22.400000000000002        26.400000000000002        2.5039053270967195     
   22.400000000000002        27.200000000000003        2.5046025419485236     
   22.400000000000002        28.000000000000000        2.5049085553899184     
   22.400000000000002        28.800000000000001        2.5064207208815401     
   22.400000000000002        29.600000000000001        2.5071847273357419     
   22.400000000000002        30.400000000000002        2.5065833228340679     
   22.400000000000002        31.200000000000003        2.5055232966310594     
   22.400000000000002        32.000000000000000        2.5061636349530381     
   22.400000000000002        32.800000000000004        2.5065192461741592     
   22.400000000000002        33.600000000000001        2.5062735831197100     
   22.400000000000002        34.399999999999999        2.5177132215626976     
   22.400000000000002        35.200000000000003        2.5189280575724444     
   22.400000000000002        36.000000000000000        2.5126410416918499     
   22.400000000000002        36.800000000000004        2.5127856530745789     
   22.400000000000002        37.600000000000001        2.5064244586261832     
   22.400000000000002        38.400000000000006        2.4990351919833342     
   22.400000000000002        39.200000000000003        2.5227286682690888     
   22.400000000000002        40.000000000000000        2.5164862976978837     
   22.400000000000002        40.800000000000004        2.5150706542599810     
   22.400000000000002        41.600000000000001        2.5127778112266803     
   22.400000000000002        42.400000000000006        2.5124563178127595     
   22.400000000000002        43.200000000000003        2.5123957686009324     
   22.400000000000002        44.000000000000000        2.5068649759948158     
   22.400000000000002        44.800000000000004        2.5062143822517688     
   22.400000000000002        45.600000000000001        2.5156233133683261     
   22.400000000000002        46.400000000000006        2.5146603561103280     
   22.400000000000002        47.200000000000003        2.5081791866001888     
   22.400000000000002        48.000000000000000        2.4988623695914853     
   22.400000000000002        48.800000000000004        2.5171061280660565     
   22.400000000000002        49.600000000000001        2.5093898220938158     
   22.400000000000002        50.400000000000006        2.5080801006431237     
   22.400000000000002        51.200000000000003        2.5087150382994694     
   22.400000000000002        52.000000000000000        2.5079904065307090     
   22.400000000000002        52.800000000000004        2.5054145730472945     
   22.400000000000002        53.600000000000001        2.5052606766124459     
   22.400000000000002        54.400000000000006        2.5056138466630005     
   22.400000000000002        55.200000000000003        2.5060702826899606     
   22.400000000000002        56.000000000000000        2.5060835171446469     
   22.400000000000002        56.800000000000004        2.5051137495641531     
   22.400000000000002        57.600000000000001        2.5055600188015124     
   22.400000000000002        58.400000000000006        2.5059777257787941     
   22.400000000000002        59.200000000000003        2.5061054417377533     
   22.400000000000002        60.000000000000000        2.5077149519348980     
   22.400000000000002        60.800000000000004        2.5096945865037199     
   22.400000000000002        61.600000000000001        2.5114913739720772     
   22.400000000000002        62.400000000000006        2.5096908683850816     
   22.400000000000002        63.200000000000003        2.5079500311353979     
   22.400000000000002        64.000000000000000        2.5077181814324105     
   22.400000000000002        64.799999999999997        2.5075974358606223     
   22.400000000000002        65.600000000000009        2.5087794325647050     
   22.400000000000002        66.400000000000006        2.5095566536357494     
   22.400000000000002        67.200000000000003        2.5103997358311405     
   22.400000000000002        68.000000000000000        2.5160887855381677     
   22.400000000000002        68.799999999999997        2.5184667381678882     
   22.400000000000002        69.600000000000009        2.5071126778141082     
   22.400000000000002        70.400000000000006        2.5139005135663655     
   22.400000000000002        71.200000000000003        2.5016132515029827     
   22.400000000000002        72.000000000000000        2.5056070673823818     
   22.400000000000002        72.799999999999997        2.5139817117766459     
   22.400000000000002        73.600000000000009        2.5149738505121251     
   22.400000000000002        74.400000000000006        2.5949177186660082     
   22.400000000000002        75.200000000000003        2.7213651760771325     
   22.400000000000002        76.000000000000000        2.8151196936629019     
   22.400000000000002        76.800000000000011        2.9437308430177693     
   22.400000000000002        77.600000000000009        3.5036013487155810     
   22.400000000000002        78.400000000000006        3.4979611542990523     
   22.400000000000002        79.200000000000003        3.5156332704111897     
   22.400000000000002        80.000000000000000        3.5006277548141909     
   22.400000000000002        80.800000000000011        3.5102148252184993     
   22.400000000000002        81.600000000000009        3.5159606755367583     
   22.400000000000002        82.400000000000006        3.4970654719218812     
   22.400000000000002        83.200000000000003        3.5050976286836004     
   22.400000000000002        84.000000000000000        3.5161556486815515     
   22.400000000000002        84.800000000000011        3.5030181626262999     
   22.400000000000002        85.600000000000009        3.5081649859064923     
   22.400000000000002        86.400000000000006        3.5093484167291882     
   22.400000000000002        87.200000000000003        3.5086438251106356     
   22.400000000000002        88.000000000000000        3.5074199060315370     
   22.400000000000002        88.800000000000011        3.5056062863366839     
   22.400000000000002        89.600000000000009        3.5046096644009679     
   22.400000000000002        90.400000000000006        3.5075295787015572     
   22.400000000000002        91.200000000000003        3.5079898848153337     
   22.400000000000002        92.000000000000000        3.5041903196279449     
   22.400000000000002        92.800000000000011        3.5014093750187709     
   22.400000000000002        93.600000000000009        3.5022267947093892     
   22.400000000000002        94.400000000000006        3.5019920806732490     
   22.400000000000002        95.200000000000003        3.4999490499465407     
   22.400000000000002        96.000000000000000        3.5036447751699167     
   22.400000000000002        96.800000000000011        3.5053693147337199     
   22.400000000000002        97.600000000000009        3.5062409111183070     
   22.400000000000002        98.400000000000006        3.5057612206097879     
   22.400000000000002        99.200000000000003        3.5074370482359427     
   22.400000000000002        100.00000000000000        3.5117892144691001     
   22.400000000000002        100.80000000000001        3.4995349960202247     
   22.400000000000002        101.60000000000001        3.5096513411390200     
   22.400000000000002        102.40000000000001        3.5077112745730292     

   23.200000000000003       0.80000000000000004        2.8386644267773686     
   23.200000000000003        1.6000000000000001        2.5131931730974912     
   23.200000000000003        2.4000000000000004        2.5084877059072692     
   23.200000000000003        3.2000000000000002        2.5037036130962966     
   23.200000000000003        4.0000000000000000        2.5036112037978167     
   23.200000000000003        4.8000000000000007        2.5205741000609336     
   23.200000000000003        5.6000000000000005        2.4926105565588372     
   23.200000000000003        6.4000000000000004        2.5141782795070124     
   23.200000000000003        7.2000000000000002        2.5127781679640133     
   23.200000000000003        8.0000000000000000        2.5062176744482292     
   23.200000000000003        8.8000000000000007        2.5101836497122085     
   23.200000000000003        9.6000000000000014        2.5179194875790549     
   23.200000000000003        10.400000000000000        2.5030422110843693     
   23.200000000000003        11.200000000000001        2.5043039441181767     
   23.200000000000003        12.000000000000000        2.5093909626764037     
   23.200000000000003        12.800000000000001        2.5162674248497732     
   23.200000000000003        13.600000000000001        2.5073339034281656     
   23.200000000000003        14.400000000000000        2.5085558228952594     
   23.200000000000003        15.200000000000001        2.5080412869371478     
   23.200000000000003        16.000000000000000        2.5083441280399845     
   23.200000000000003        16.800000000000001        2.5098070220460524     
   23.200000000000003        17.600000000000001        2.5073220864420653     
   23.200000000000003        18.400000000000002        2.5068927643181800     
   23.200000000000003        19.200000000000003        2.5068597226741183     
   23.200000000000003        20.000000000000000        2.5089697670307620     
   23.200000000000003        20.800000000000001        2.5079587355111981     
   23.200000000000003        21.600000000000001        2.5090469910104747     
   23.200000000000003        22.400000000000002        2.5098289780912904     
   23.200000000000003        23.200000000000003        2.5097535292679898     
   23.200000000000003        24.000000000000000        2.5069988993904024     
   23.200000000000003        24.800000000000001        2.5049358866127571     
   23.200000000000003        25.600000000000001        2.5059218722759198     
   23.200000000000003        26.400000000000002        2.5065089700710841     
   23.200000000000003        27.200000000000003        2.5059341101578516     
   23.200000000000003        28.000000000000000        2.5073208856713203     
   23.200000000000003        28.800000000000001        2.5062944030283916     
   23.200000000000003        29.600000000000001        2.5069109353714087     
   23.200000000000003        30.400000000000002        2.5071062154433177     
   23.200000000000003        31.200000000000003        2.5061933024888652     
   23.200000000000003        32.000000000000000        2.5148089599398697     
   23.200000000000003        32.800000000000004        2.5020014369305987     
   23.200000000000003        33.600000000000001        2.5101806876660122     
   23.200000000000003        34.399999999999999        2.5354982168879907     
   23.200000000000003        35.200000000000003        2.5495009516663583     
   23.200000000000003        36.000000000000000        2.5558204687659045     
   23.200000000000003        36.800000000000004        2.5579281533891653     
   23.200000000000003        37.600000000000001        2.5576713005072422     
   23.200000000000003        38.400000000000006        2.5558498117686370     
   23.200000000000003        39.200000000000003        2.5521230526622176     
   23.200000000000003        40.000000000000000        2.5501030855445701     
   23.200000000000003        40.800000000000004        2.5499416055680824     
   23.200000000000003        41.600000000000001        2.5511174348845627     
   23.200000000000003        42.400000000000006        2.5494259920269400     
   23.200000000000003        43.200000000000003        2.5487860150203923     
   23.200000000000003        44.000000000000000        2.5483334044436581     
   23.200000000000003        44.800000000000004        2.5477782831606408     
   23.200000000000003        45.600000000000001        2.5458775377569203     
   23.200000000000003        46.400000000000006        2.5428519860007230     
   23.200000000000003        47.200000000000003        2.5379066757738147     
   23.200000000000003        48.000000000000000        2.5245893995530704     
   23.200000000000003        48.800000000000004        2.5007740649637542     
   23.200000000000003        49.600000000000001        2.4996618035922782     
   23.200000000000003        50.400000000000006        2.5128189154463114     
   23.200000000000003        51.200000000000003        2.5069883152566921     
   23.200000000000003        52.000000000000000        2.5053856401990444     
   23.200000000000003        52.800000000000004        2.5065041321169552     
   23.200000000000003        53.600000000000001        2.5057553500364427     
   23.200000000000003        54.400000000000006        2.5071479802737273     
   23.200000000000003        55.200000000000003        2.5079836702201161     
   23.200000000000003        56.000000000000000        2.5079511055258683     
   23.200000000000003        56.800000000000004        2.5080934609376997     
   23.200000000000003        57.600000000000001        2.5076920950703858     
   23.200000000000003        58.400000000000006        2.5094908196045114     
   23.200000000000003        59.200000000000003        2.5107175004116979     
   23.200000000000003        60.000000000000000        2.5110630508802414     
   23.200000000000003        60.800000000000004        2.5140688648994756     
   23.200000000000003        61.600000000000001        2.5128789683732307     
   23.200000000000003        62.400000000000006        2.5100366087789476     
   23.200000000000003        63.200000000000003        2.5079886013992008     
   23.200000000000003        64.000000000000000        2.5102258822086836     
   23.200000000000003        64.799999999999997        2.5081853547296213     
   23.200000000000003        65.600000000000009        2.5049323132988839     
   23.200000000000003        66.400000000000006        2.5054298266010240     
   23.200000000000003        67.200000000000003        2.5066835647768499     
   23.200000000000003        68.000000000000000        2.5065828894841093     
   23.200000000000003        68.799999999999997        2.5061418347622522     
   23.200000000000003        69.600000000000009        2.5198859850449558     
   23.200000000000003        70.400000000000006        2.5141463445238532     
   23.200000000000003        71.200000000000003        2.5188875868704632     
   23.200000000000003        72.000000000000000        2.5154825492946808     
   23.200000000000003        72.799999999999997        2.5100449995283731     
   23.200000000000003        73.600000000000009        2.5122866895918707     
   23.200000000000003        74.400000000000006        2.4998210643498715     
   23.200000000000003        75.200000000000003        2.5054206021383321     
   23.200000000000003        76.000000000000000        2.5086716487887948     
   23.200000000000003        76.800000000000011        2.5810498064228566     
   23.200000000000003        77.600000000000009        2.7304438861511295     
   23.200000000000003        78.400000000000006        2.9203792559313091     
   23.200000000000003        79.200000000000003        3.5080839059612616     
   23.200000000000003        80.000000000000000        3.4972047394466541     
   23.200000000000003        80.800000000000011        3.5038845189389867     
   23.200000000000003        81.600000000000009        3.5094234315320625     
   23.200000000000003        82.400000000000006        3.5179246880116364     
   23.200000000000003        83.200000000000003        3.5042013999794679     
   23.200000000000003        84.000000000000000        3.5017364445900174     
   23.200000000000003        84.800000000000011        3.5041289016177251     
   23.200000000000003        85.600000000000009        3.5064111548509174     
   23.200000000000003        86.400000000000006        3.5044615577738849     
   23.200000000000003        87.200000000000003        3.5123008155191737     
   23.200000000000003        88.000000000000000        3.5123657713962206     
   23.200000000000003        88.800000000000011        3.5117491632143820     
   23.200000000000003        89.600000000000009        3.5097100448561322     
   23.200000000000003        90.400000000000006        3.5103802385508103     
   23.200000000000003        91.200000000000003        3.5176128757745762     
   23.200000000000003        92.000000000000000        3.4986035400773279     
   23.200000000000003        92.800000000000011        3.5125581762154510     
   23.200000000000003        93.600000000000009        3.5110392115338565     
   23.200000000000003        94.400000000000006        3.5081480247847963     
   23.200000000000003        95.200000000000003        3.5109523477416618     
   23.200000000000003        96.000000000000000        3.5090897748855996     
   23.200000000000003        96.800000000000011        3.5078557547955209     
   23.200000000000003        97.600000000000009        3.5048115109450837     
   23.200000000000003        98.400000000000006        3.5069005366246242     
   23.200000000000003        99.200000000000003        3.5040419112632049     
   23.200000000000003        100.00000000000000        3.5148785905376712     
   23.200000000000003        100.80000000000001        3.4988961919769208     
   23.200000000000003        101.60000000000001        3.5119672779607245     
   23.200000000000003        102.40000000000001        3.4976302873050598     

   24.000000000000000       0.80000000000000004        2.8387202359564419     
   24.000000000000000        1.6000000000000001        2.5150578379069253     
   24.000000000000000        2.4000000000000004        2.5054835746803530     
   24.000000000000000        3.2000000000000002        2.5078725994176483     
   24.000000000000000        4.0000000000000000        2.5061543237579413     
   24.000000000000000        4.8000000000000007        2.5055218265677377     
   24.000000000000000        5.6000000000000005        2.5087978339471997     
   24.000000000000000        6.4000000000000004        2.5123421983441219     
   24.000000000000000        7.2000000000000002        2.5130575510578650     
   24.000000000000000        8.0000000000000000        2.5066881383382444     
   24.000000000000000        8.8000000000000007        2.5114867244251715     
   24.000000000000000        9.6000000000000014        2.5179660293268551     
   24.000000000000000        10.400000000000000        2.5063911481226455     
   24.000000000000000        11.200000000000001        2.5095348294980400     
   24.000000000000000        12.000000000000000        2.5112699451657141     
   24.000000000000000        12.800000000000001        2.5144388397496118     
   24.000000000000000        13.600000000000001        2.5022533479135500     
   24.000000000000000        14.400000000000000        2.5036927794710153     
   24.000000000000000        15.200000000000001        2.5035264879386192     
   24.000000000000000        16.000000000000000        2.5075024208567962     
   24.000000000000000        16.800000000000001        2.5081498968178360     
   24.000000000000000        17.600000000000001        2.5096701276889473     
   24.000000000000000        18.400000000000002        2.5067359074365356     
   24.000000000000000        19.200000000000003        2.5067749877688708     
   24.000000000000000        20.000000000000000        2.5088890436714379     
   24.000000000000000        20.800000000000001        2.5075768867936268     
   24.000000000000000        21.600000000000001        2.5078588350699711     
   24.000000000000000        22.400000000000002        2.5078204371198374     
   24.000000000000000        23.200000000000003        2.5099419734344144     
   24.000000000000000        24.000000000000000        2.5091178983436193     
   24.000000000000000        24.800000000000001        2.5106472443357797     
   24.000000000000000        25.600000000000001        2.5076988277752275     
   24.000000000000000        26.400000000000002        2.5088823076865747     
   24.000000000000000        27.200000000000003        2.5088245294942166     
   24.000000000000000        28.000000000000000        2.5087884470762076     
   24.000000000000000        28.800000000000001        2.5083770861505190     
   24.000000000000000        29.600000000000001        2.5072562609331857     
   24.000000000000000        30.400000000000002        2.5051216734214905     
   24.000000000000000        31.200000000000003        2.5173129568335297     
   24.000000000000000        32.000000000000000        2.5058435810698150     
   24.000000000000000        32.800000000000004        2.6303712847503480     
   24.000000000000000        33.600000000000001        2.7809836616740915     
   24.000000000000000        34.399999999999999        2.8605096525197369     
   24.000000000000000        35.200000000000003        2.8788040916267059     
   24.000000000000000        36.000000000000000        2.8830335373932225     
   24.000000000000000        36.800000000000004        2.8867262021473161     
   24.000000000000000        37.600000000000001        2.8886167051023879     
   24.000000000000000        38.400000000000006        2.8896279487486440     
   24.000000000000000        39.200000000000003        2.8885782682974734     
   24.000000000000000        40.000000000000000        2.8850906993901275     
   24.000000000000000        40.800000000000004        2.8833933516873351     
   24.000000000000000        41.600000000000001        2.8830317138879664     
   24.000000000000000        42.400000000000006        2.8830975680020563     
   24.000000000000000        43.200000000000003        2.8807901939894744     
   24.000000000000000        44.000000000000000        2.8777655824921382     
   24.000000000000000        44.800000000000004        2.8773606589190441     
   24.000000000000000        45.600000000000001        2.8756243892237823     
   24.000000000000000        46.400000000000006        2.8735163972624700     
   24.000000000000000        47.200000000000003        2.8680383272781658     
   24.000000000000000        48.000000000000000        2.8487342863195586     
   24.000000000000000        48.800000000000004        2.7694227783398540     
   24.000000000000000        49.600000000000001        2.6135742493825362     
   24.000000000000000        50.400000000000006        2.5210538495508215     
   24.000000000000000        51.200000000000003        2.5196978204252614     
   24.000000000000000        52.000000000000000        2.5095089136590847     
   24.000000000000000        52.800000000000004        2.5067146464155190     
   24.000000000000000        53.600000000000001        2.5050827385084395     
   24.000000000000000        54.400000000000006        2.5057939361529242     
   24.000000000000000        55.200000000000003        2.5074299537947478     
   24.000000000000000        56.000000000000000        2.5084647052731492     
   24.000000000000000        56.800000000000004        2.5081233894038535     
   24.000000000000000        57.600000000000001        2.5068481567141072     
   24.000000000000000        58.400000000000006        2.5100548083130407     
   24.000000000000000        59.200000000000003        2.5135550299351204     
   24.000000000000000        60.000000000000000        2.4989404623604621     
   24.000000000000000        60.800000000000004        2.5033579979719631     
   24.000000000000000        61.600000000000001        2.5119676720186654     
   24.000000000000000        62.400000000000006        2.5097286668093237     
   24.000000000000000        63.200000000000003        2.5058388322800296     
   24.000000000000000        64.000000000000000        2.5014441059384040     
   24.000000000000000        64.799999999999997        2.5072091560615228     
   24.000000000000000        65.600000000000009        2.5059592799813259     
   24.000000000000000        66.400000000000006        2.5052174683177193     
   24.000000000000000        67.200000000000003        2.5051543788499688     
   24.000000000000000        68.000000000000000        2.5043336907634615     
   24.000000000000000        68.799999999999997        2.5038523579465872     
   24.000000000000000        69.600000000000009        2.5100205044417834     
   24.000000000000000        70.400000000000006        2.5050084155375139     
   24.000000000000000        71.200000000000003        2.5039731722539562     
   24.000000000000000        72.000000000000000        2.5055892530731705     
   24.000000000000000        72.799999999999997        2.5014285016071178     
   24.000000000000000        73.600000000000009        2.5193502852937235     
   24.000000000000000        74.400000000000006        2.5150857064712646     
   24.000000000000000        75.200000000000003        2.5103282444567112     
   24.000000000000000        76.000000000000000        2.5208620406661666     
   24.000000000000000        76.800000000000011        2.5109635893543394     
   24.000000000000000        77.600000000000009        2.5216137538099628     
   24.000000000000000        78.400000000000006        2.5653618460683534     
   24.000000000000000        79.200000000000003        2.7302039564963301     
   24.000000000000000        80.000000000000000        2.9388601560920811     
   24.000000000000000        80.800000000000011        3.5135254931426059     
   24.000000000000000        81.600000000000009        3.4961875577078070     
   24.000000000000000        82.400000000000006        3.5098056911411746     
   24.000000000000000        83.200000000000003        3.5048209931220096     
   24.000000000000000        84.000000000000000        3.4989407544285123     
   24.000000000000000        84.800000000000011        3.4983907374533403     
   24.000000000000000        85.600000000000009        3.5045771881315062     
   24.000000000000000        86.400000000000006        3.5051121755735246     
   24.000000000000000        87.200000000000003        3.5036574340938667     
   24.000000000000000        88.000000000000000        3.5040114535233431     
   24.000000000000000        88.800000000000011        3.5039444550442047     
   24.000000000000000        89.600000000000009        3.5045901866793066     
   24.000000000000000        90.400000000000006        3.5048957329651884     
   24.000000000000000        91.200000000000003        3.5099659352860630     
   24.000000000000000        92.000000000000000        3.5036435477736863     
   24.000000000000000        92.800000000000011        3.5039316803747869     
   24.000000000000000        93.600000000000009        3.5061686599340058     
   24.000000000000000        94.400000000000006        3.5043101573313686     
   24.000000000000000        95.200000000000003        3.5118327151011148     
   24.000000000000000        96.000000000000000        3.5116954328051770     
   24.000000000000000        96.800000000000011        3.5081981557256090     
   24.000000000000000        97.600000000000009        3.5056593782885206     
   24.000000000000000        98.400000000000006        3.5073250228767474     
   24.000000000000000        99.200000000000003        3.5061508208686973     
   24.000000000000000        100.00000000000000        3.5165450368558226     
   24.000000000000000        100.80000000000001        3.5014621969323065     
   24.000000000000000        101.60000000000001        3.5115599652246572     
   24.000000000000000        102.40000000000001        3.5165580289340683     

   24.800000000000001       0.80000000000000004        2.8392258471192178     
   24.800000000000001        1.6000000000000001        2.5130233331407714     
   24.800000000000001        2.4000000000000004        2.5047188237942613     
   24.800000000000001        3.2000000000000002        2.5060821489535661     
   24.800000000000001        4.0000000000000000        2.5075478385028478     
   24.800000000000001        4.8000000000000007        2.5087751936926224     
   24.800000000000001        5.6000000000000005        2.5180788008466237     
   24.800000000000001        6.4000000000000004        2.5006053628701901     
   24.800000000000001        7.2000000000000002        2.5098957457241258     
   24.800000000000001        8.0000000000000000        2.5134073002220974     
   24.800000000000001        8.8000000000000007        2.5248803277561693     
   24.800000000000001        9.6000000000000014        2.5313650179050997     
   24.800000000000001        10.400000000000000        2.5329919348217107     
   24.800000000000001        11.200000000000001        2.5371826004246838     
   24.800000000000001        12.000000000000000        2.5360343493172990     
   24.800000000000001        12.800000000000001        2.5329685796367545     
   24.800000000000001        13.600000000000001        2.5244866130531438     
   24.800000000000001        14.400000000000000        2.5121594871058606     
   24.800000000000001        15.200000000000001        2.5121692761912389     
   24.800000000000001        16.000000000000000        2.5102035260809563     
   24.800000000000001        16.800000000000001        2.5043842826772749     
   24.800000000000001        17.600000000000001        2.5055461234812362     
   24.800000000000001        18.400000000000002        2.5053709430908357     
   24.800000000000001        19.200000000000003        2.5068126505006902     
   24.800000000000001        20.000000000000000        2.5080111161188730     
   24.800000000000001        20.800000000000001        2.5079919249451752     
   24.800000000000001        21.600000000000001        2.5071281551519009     
   24.800000000000001        22.400000000000002        2.5076512138548970     
   24.800000000000001        23.200000000000003        2.5074072410917259     
   24.800000000000001        24.000000000000000        2.5098021952493639     
   24.800000000000001        24.800000000000001        2.5112278745475796     
   24.800000000000001        25.600000000000001        2.5112101802402069     
   24.800000000000001        26.400000000000002        2.5107926875199742     
   24.800000000000001        27.200000000000003        2.5099602229305975     
   24.800000000000001        28.000000000000000        2.5088141060967915     
   24.800000000000001        28.800000000000001        2.5051428813031431     
   24.800000000000001        29.600000000000001        2.5065652373430369     
   24.800000000000001        30.400000000000002        2.5144848964792659     
   24.800000000000001        31.200000000000003        2.5054500953512369     
   24.800000000000001        32.000000000000000        2.6616780778523625     
   24.800000000000001        32.800000000000004        2.9341977462878179     
   24.800000000000001        33.600000000000001        3.5030369256666596     
   24.800000000000001        34.399999999999999        3.5118795327346510     
   24.800000000000001        35.200000000000003        3.5121211519995783     
   24.800000000000001        36.000000000000000        3.5093391953340718     
   24.800000000000001        36.800000000000004        3.5040831888462565     
   24.800000000000001        37.600000000000001        3.5103580805838526     
   24.800000000000001        38.400000000000006        3.4979221720616493     
   24.800000000000001        39.200000000000003        3.4996562737375174     
   24.800000000000001        40.000000000000000        3.5139662191679122     
   24.800000000000001        40.800000000000004        3.5037647873674986     
   24.800000000000001        41.600000000000001        3.5062284477118575     
   24.800000000000001        42.400000000000006        3.5005570039789462     
   24.800000000000001        43.200000000000003        3.5136105705745977     
   24.800000000000001        44.000000000000000        3.5147038032116025     
   24.800000000000001        44.800000000000004        3.5076119943719433     
   24.800000000000001        45.600000000000001        3.5151105418243023     
   24.800000000000001        46.400000000000006        3.4922895866595400     
   24.800000000000001        47.200000000000003        3.5126969991387971     
   24.800000000000001        48.000000000000000        3.4973267466367686     
   24.800000000000001        48.800000000000004        3.5050838623569187     
   24.800000000000001        49.600000000000001        2.9168372230307607     
   24.800000000000001        50.400000000000006        2.6486850465384117     
   24.800000000000001        51.200000000000003        2.5082923171724767     
   24.800000000000001        52.000000000000000        2.4986388459176063     
   24.800000000000001        52.800000000000004        2.5095216468989561     
   24.800000000000001        53.600000000000001        2.5036959275772648     
   24.800000000000001        54.400000000000006        2.5096882050330076     
   24.800000000000001        55.200000000000003        2.5063800217475598     
   24.800000000000001        56.000000000000000        2.5083097970939603     
   24.800000000000001        56.800000000000004        2.5096793875758876     
   24.800000000000001        57.600000000000001        2.5071601895698477     
   24.800000000000001        58.400000000000006        2.5086161012851598     
   24.800000000000001        59.200000000000003        2.5112893766737927     
   24.800000000000001        60.000000000000000        2.5202583144437742     
   24.800000000000001        60.800000000000004        2.4957375981556882     
   24.800000000000001        61.600000000000001        2.5081048852616097     
   24.800000000000001        62.400000000000006        2.5031258501197260     
   24.800000000000001        63.200000000000003        2.4954864129053234     
   24.800000000000001        64.000000000000000        2.5243974543619956     
   24.800000000000001        64.799999999999997        2.4968207491429606     
   24.800000000000001        65.600000000000009        2.5017853204917757     
   24.800000000000001        66.400000000000006        2.5011586026384274     
   24.800000000000001        67.200000000000003        2.5058942067349581     
   24.800000000000001        68.000000000000000        2.5098185882744040     
   24.800000000000001        68.799999999999997        2.5186945678415378     
   24.800000000000001        69.600000000000009        2.5087295446588835     
   24.800000000000001        70.400000000000006        2.5065816367238773     
   24.800000000000001        71.200000000000003        2.5069649227648583     
   24.800000000000001        72.000000000000000        2.5064914708300816     
   24.800000000000001        72.799999999999997        2.4978486678883143     
   24.800000000000001        73.600000000000009        2.5130648888005171     
   24.800000000000001        74.400000000000006        2.5072334014991431     
   24.800000000000001        75.200000000000003        2.5037434021256741     
   24.800000000000001        76.000000000000000        2.5033420491950742     
   24.800000000000001        76.800000000000011        2.5019352828811852     
   24.800000000000001        77.600000000000009        2.5041703086200870     
   24.800000000000001        78.400000000000006        2.5182741527160877     
   24.800000000000001        79.200000000000003        2.5112810347626953     
   24.800000000000001        80.000000000000000        2.5995316283905963     
   24.800000000000001        80.800000000000011        2.8688652193188950     
   24.800000000000001        81.600000000000009        3.5102899716461948     
   24.800000000000001        82.400000000000006        3.5105106662000094     
   24.800000000000001        83.200000000000003        3.5072386614417614     
   24.800000000000001        84.000000000000000        3.5159951164360592     
   24.800000000000001        84.800000000000011        3.5152243778052590     
   24.800000000000001        85.600000000000009        3.4996888725985205     
   24.800000000000001        86.400000000000006        3.5049182869145552     
   24.800000000000001        87.200000000000003        3.5061653118300229     
   24.800000000000001        88.000000000000000        3.5062937516207140     
   24.800000000000001        88.800000000000011        3.5095302185784578     
   24.800000000000001        89.600000000000009        3.5121910795170765     
   24.800000000000001        90.400000000000006        3.5138267981295006     
   24.800000000000001        91.200000000000003        3.5181822941362850     
   24.800000000000001        92.000000000000000        3.4989232794620815     
   24.800000000000001        92.800000000000011        3.5113763064004693     
   24.800000000000001        93.600000000000009        3.5109147720884293     
   24.800000000000001        94.400000000000006        3.5102868257945161     
   24.800000000000001        95.200000000000003        3.5099225314156617     
   24.800000000000001        96.000000000000000        3.4989674258896062     
   24.800000000000001        96.800000000000011        3.5179521753259522     
   24.800000000000001        97.600000000000009        3.5106155080576573     
   24.800000000000001        98.400000000000006        3.5091471755895749     
   24.800000000000001        99.200000000000003        3.5128062332487264     
   24.800000000000001        100.00000000000000        3.4977963646880332     
   24.800000000000001        100.80000000000001        3.5067905042898335     
   24.800000000000001        101.60000000000001        3.5176378634013057     
   24.800000000000001        102.40000000000001        3.5008905866447004     

   25.600000000000001       0.80000000000000004        2.8391301534257711     
   25.600000000000001        1.6000000000000001        2.5115846833976390     
   25.600000000000001        2.4000000000000004        2.4960471844724932     
   25.600000000000001        3.2000000000000002        2.4979105692416144     
   25.600000000000001        4.0000000000000000        2.5066164601853327     
   25.600000000000001        4.8000000000000007        2.5006744480783869     
   25.600000000000001        5.6000000000000005        2.5033713362233025     
   25.600000000000001        6.4000000000000004        2.6107113701222882     
   25.600000000000001        7.2000000000000002        2.7599780555574256     
   25.600000000000001        8.0000000000000000        2.8367881581655903     
   25.600000000000001        8.8000000000000007        2.8550786047962897     
   25.600000000000001        9.6000000000000014        2.8647321816522373     
   25.600000000000001        10.400000000000000        2.8660787190609578     
   25.600000000000001        11.200000000000001        2.8661078688414787     
   25.600000000000001        12.000000000000000        2.8644322078122508     
   25.600000000000001        12.800000000000001        2.8621024289053003     
   25.600000000000001        13.600000000000001        2.8474845522166392     
   25.600000000000001        14.400000000000000        2.7690418477275331     
   25.600000000000001        15.200000000000001        2.6120928849167009     
   25.600000000000001        16.000000000000000        2.5202535471414449     
   25.600000000000001        16.800000000000001        2.5081596851390491     
   25.600000000000001        17.600000000000001        2.5046906416370005     
   25.600000000000001        18.400000000000002        2.5065076494855361     
   25.600000000000001        19.200000000000003        2.5090109674970500     
   25.600000000000001        20.000000000000000        2.5072651701727797     
   25.600000000000001        20.800000000000001        2.5089627374068879     
   25.600000000000001        21.600000000000001        2.5072094925349697     
   25.600000000000001        22.400000000000002        2.5064383329575888     
   25.600000000000001        23.200000000000003        2.5071031753456561     
   25.600000000000001        24.000000000000000        2.5093177916026472     
   25.600000000000001        24.800000000000001        2.5100517903653743     
   25.600000000000001        25.600000000000001        2.5103200060805890     
   25.600000000000001        26.400000000000002        2.5110022394173424     
   25.600000000000001        27.200000000000003        2.5092494658735252     
   25.600000000000001        28.000000000000000        2.5075575813178141     
   25.600000000000001        28.800000000000001        2.5054543824141366     
   25.600000000000001        29.600000000000001        2.5066795785559282     
   25.600000000000001        30.400000000000002        2.5056477404543469     
   25.600000000000001        31.200000000000003        2.6306623811855117     
   25.600000000000001        32.000000000000000        2.9342146572673253     
   25.600000000000001        32.800000000000004        3.5052222002613589     
   25.600000000000001        33.600000000000001        3.5069060291526597     
   25.600000000000001        34.399999999999999        3.5017497751186135     
   25.600000000000001        35.200000000000003        3.4964670032375187     
   25.600000000000001        36.000000000000000        3.5115862500782429     
   25.600000000000001        36.800000000000004        3.5092928932365477     
   25.600000000000001        37.600000000000001        3.5051865010654470     
   25.600000000000001        38.400000000000006        3.5065404924487886     
   25.600000000000001        39.200000000000003        3.5043393185916725     
   25.600000000000001        40.000000000000000        3.4953170706341758     
   25.600000000000001        40.800000000000004        3.5130762657461752     
   25.600000000000001        41.600000000000001        3.5102345677080442     
   25.600000000000001        42.400000000000006        3.5070561324967757     
   25.600000000000001        43.200000000000003        3.5032706532698055     
   25.600000000000001        44.000000000000000        3.5096793660387315     
   25.600000000000001        44.800000000000004        3.5074574280191260     
   25.600000000000001        45.600000000000001        3.5082087086227953     
   25.600000000000001        46.400000000000006        3.4986424947711856     
   25.600000000000001        47.200000000000003        3.5157130525532105     
   25.600000000000001        48.000000000000000        3.5091355964980879     
   25.600000000000001        48.800000000000004        3.5154855850162940     
   25.600000000000001        49.600000000000001        3.5150515986330304     
   25.600000000000001        50.400000000000006        2.9381090646629016     
   25.600000000000001        51.200000000000003        2.6549703787245544     
   25.600000000000001        52.000000000000000        2.5062450561134328     
   25.600000000000001        52.800000000000004        2.5206427582882824     
   25.600000000000001        53.600000000000001        2.5035278089725232     
   25.600000000000001        54.400000000000006        2.5049152083377075     
   25.600000000000001        55.200000000000003        2.5051950379974577     
   25.600000000000001        56.000000000000000        2.5079378555297258     
   25.600000000000001        56.800000000000004        2.5079509410912038     
   25.600000000000001        57.600000000000001        2.5074821094633206     
   25.600000000000001        58.400000000000006        2.5088695658017897     
   25.600000000000001        59.200000000000003        2.5068615921972213     
   25.600000000000001        60.000000000000000        2.5092264501190376     
   25.600000000000001        60.800000000000004        2.5178481199254650     
   25.600000000000001        61.600000000000001        2.4974366022726708     
   25.600000000000001        62.400000000000006        2.5225492612663758     
   25.600000000000001        63.200000000000003        2.5137298126109604     
   25.600000000000001        64.000000000000000        2.5110340314221280     
   25.600000000000001        64.799999999999997        2.5129461774969917     
   25.600000000000001        65.600000000000009        2.5159728736411870     
   25.600000000000001        66.400000000000006        2.5176283413693947     
   25.600000000000001        67.200000000000003        2.5206525317958772     
   25.600000000000001        68.000000000000000        2.4952244750882486     
   25.600000000000001        68.799999999999997        2.5144834279331674     
   25.600000000000001        69.600000000000009        2.5058914189871668     
   25.600000000000001        70.400000000000006        2.5051519265290483     
   25.600000000000001        71.200000000000003        2.5056352729117304     
   25.600000000000001        72.000000000000000        2.5066582275204072     
   25.600000000000001        72.799999999999997        2.5007076918873872     
   25.600000000000001        73.600000000000009        2.5204838909431531     
   25.600000000000001        74.400000000000006        2.5086823320202001     
   25.600000000000001        75.200000000000003        2.5064935480139376     
   25.600000000000001        76.000000000000000        2.5046108380795062     
   25.600000000000001        76.800000000000011        2.5037359135364676     
   25.600000000000001        77.600000000000009        2.5018551910721087     
   25.600000000000001        78.400000000000006        2.5008166882972636     
   25.600000000000001        79.200000000000003        2.5077822693461491     
   25.600000000000001        80.000000000000000        2.5167428544827577     
   25.600000000000001        80.800000000000011        2.5832288327417383     
   25.600000000000001        81.600000000000009        2.8691153581849003     
   25.600000000000001        82.400000000000006        3.4986402102999548     
   25.600000000000001        83.200000000000003        3.5070589468474718     
   25.600000000000001        84.000000000000000        3.5053736026601672     
   25.600000000000001        84.800000000000011        3.5099739710164175     
   25.600000000000001        85.600000000000009        3.4973843607282022     
   25.600000000000001        86.400000000000006        3.5053015451647833     
   25.600000000000001        87.200000000000003        3.5048867900010632     
   25.600000000000001        88.000000000000000        3.5049249251046701     
   25.600000000000001        88.800000000000011        3.5058628709307809     
   25.600000000000001        89.600000000000009        3.5017769429454191     
   25.600000000000001        90.400000000000006        3.4991834571855107     
   25.600000000000001        91.200000000000003        3.5009524861996311     
   25.600000000000001        92.000000000000000        3.5038801911448325     
   25.600000000000001        92.800000000000011        3.5047169024659137     
   25.600000000000001        93.600000000000009        3.5063997262858364     
   25.600000000000001        94.400000000000006        3.5133103732938369     
   25.600000000000001        95.200000000000003        3.4978153208724776     
   25.600000000000001        96.000000000000000        3.5125406784200455     
   25.600000000000001        96.800000000000011        3.5032920908694734     
   25.600000000000001        97.600000000000009        3.4956629770423295     
   25.600000000000001        98.400000000000006        3.5188886043549434     
   25.600000000000001        99.200000000000003        3.4978581708004541     
   25.600000000000001        100.00000000000000        3.5050205705071784     
   25.600000000000001        100.80000000000001        3.5112117566995469     
   25.600000000000001        101.60000000000001        3.5013262753496117     
   25.600000000000001        102.40000000000001        3.5043771997016373     

   26.400000000000002       0.80000000000000004        2.8265842810048070     
   26.400000000000002        1.6000000000000001        2.5092125379433221     
   26.400000000000002        2.4000000000000004        2.5165198448732133     
   26.400000000000002        3.2000000000000002        2.5172511958210797     
   26.400000000000002        4.0000000000000000        2.5063711375030588     
   26.400000000000002        4.8000000000000007        2.5046654107732476     
   26.400000000000002        5.6000000000000005        2.6421443487248815     
   26.400000000000002        6.4000000000000004        2.9116766210985765     
   26.400000000000002        7.2000000000000002        3.4996807647677106     
   26.400000000000002        8.0000000000000000        3.5135807899642817     
   26.400000000000002        8.8000000000000007        3.5075782433012379     
   26.400000000000002        9.6000000000000014        3.5046782987788836     
   26.400000000000002        10.400000000000000        3.4991795571744109     
   26.400000000000002        11.200000000000001        3.5175922259352328     
   26.400000000000002        12.000000000000000        3.5084331008922489     
   26.400000000000002        12.800000000000001        3.5113718062625248     
   26.400000000000002        13.600000000000001        3.5053067407720091     
   26.400000000000002        14.400000000000000        3.4965746184650266     
   26.400000000000002        15.200000000000001        2.9043644265728386     
   26.400000000000002        16.000000000000000        2.6133498085165239     
   26.400000000000002        16.800000000000001        2.5144244455366751     
   26.400000000000002        17.600000000000001        2.5050936437317315     
   26.400000000000002        18.400000000000002        2.5064401243090759     
   26.400000000000002        19.200000000000003        2.5070151912240290     
   26.400000000000002        20.000000000000000        2.5076024153903043     
   26.400000000000002        20.800000000000001        2.5090285938055956     
   26.400000000000002        21.600000000000001        2.5071384177651095     
   26.400000000000002        22.400000000000002        2.5060901568102842     
   26.400000000000002        23.200000000000003        2.5066113486624513     
   26.400000000000002        24.000000000000000        2.5079291324037514     
   26.400000000000002        24.800000000000001        2.5084241749137210     
   26.400000000000002        25.600000000000001        2.5096698675580758     
   26.400000000000002        26.400000000000002        2.5103625243273204     
   26.400000000000002        27.200000000000003        2.5084345053929797     
   26.400000000000002        28.000000000000000        2.5076823686729108     
   26.400000000000002        28.800000000000001        2.5044922458435193     
   26.400000000000002        29.600000000000001        2.5080789226774027     
   26.400000000000002        30.400000000000002        2.5105135527291349     
   26.400000000000002        31.200000000000003        2.7825707696055582     
   26.400000000000002        32.000000000000000        3.5029090428902179     
   26.400000000000002        32.800000000000004        3.5120160345829672     
   26.400000000000002        33.600000000000001        3.5056138438326774     
   26.400000000000002        34.399999999999999        3.5066824001392329     
   26.400000000000002        35.200000000000003        3.5011614885781879     
   26.400000000000002        36.000000000000000        3.5127987413730057     
   26.400000000000002        36.800000000000004        3.5056272747592980     
   26.400000000000002        37.600000000000001        3.5057238507221049     
   26.400000000000002        38.400000000000006        3.5054744566985856     
   26.400000000000002        39.200000000000003        3.5020814592941547     
   26.400000000000002        40.000000000000000        3.5200207386056688     
   26.400000000000002        40.800000000000004        3.5116966251152300     
   26.400000000000002        41.600000000000001        3.5079493515541946     
   26.400000000000002        42.400000000000006        3.5072543771604856     
   26.400000000000002        43.200000000000003        3.5043188689461662     
   26.400000000000002        44.000000000000000        3.5108470880749416     
   26.400000000000002        44.800000000000004        3.5059513169846688     
   26.400000000000002        45.600000000000001        3.4992383129187656     
   26.400000000000002        46.400000000000006        3.5160516313695793     
   26.400000000000002        47.200000000000003        3.5085776522290706     
   26.400000000000002        48.000000000000000        3.5047978242584299     
   26.400000000000002        48.800000000000004        3.5050749041854607     
   26.400000000000002        49.600000000000001        3.5053143687321437     
   26.400000000000002        50.400000000000006        3.4973270048084641     
   26.400000000000002        51.200000000000003        2.9220640934534434     
   26.400000000000002        52.000000000000000        2.6179979822940798     
   26.400000000000002        52.800000000000004        2.5012598478351791     
   26.400000000000002        53.600000000000001        2.5067349783818345     
   26.400000000000002        54.400000000000006        2.5051586583243299     
   26.400000000000002        55.200000000000003        2.5067675862804513     
   26.400000000000002        56.000000000000000        2.5085020700955254     
   26.400000000000002        56.800000000000004        2.5071204662089319     
   26.400000000000002        57.600000000000001        2.5079543080476436     
   26.400000000000002        58.400000000000006        2.5129205353230493     
   26.400000000000002        59.200000000000003        2.5094980680677086     
   26.400000000000002        60.000000000000000        2.5070247781897139     
   26.400000000000002        60.800000000000004        2.5102089284834452     
   26.400000000000002        61.600000000000001        2.5155397048829440     
   26.400000000000002        62.400000000000006        2.5117422261113904     
   26.400000000000002        63.200000000000003        2.5075068564662923     
   26.400000000000002        64.000000000000000        2.5064005244597003     
   26.400000000000002        64.799999999999997        2.5071135477265249     
   26.400000000000002        65.600000000000009        2.5058686945006490     
   26.400000000000002        66.400000000000006        2.5075541569758246     
   26.400000000000002        67.200000000000003        2.5093340552514984     
   26.400000000000002        68.000000000000000        2.5181843851701200     
   26.400000000000002        68.799999999999997        2.5085143817545497     
   26.400000000000002        69.600000000000009        2.5059426852117994     
   26.400000000000002        70.400000000000006        2.5067412535661964     
   26.400000000000002        71.200000000000003        2.5077740199169170     
   26.400000000000002        72.000000000000000        2.5083082292879961     
   26.400000000000002        72.799999999999997        2.5059658900198225     
   26.400000000000002        73.600000000000009        2.4959655046227072     
   26.400000000000002        74.400000000000006        2.5152079026894407     
   26.400000000000002        75.200000000000003        2.5080289940658163     
   26.400000000000002        76.000000000000000        2.5079159325494822     
   26.400000000000002        76.800000000000011        2.5033332517411448     
   26.400000000000002        77.600000000000009        2.5034620127206275     
   26.400000000000002        78.400000000000006        2.5042698189819803     
   26.400000000000002        79.200000000000003        2.5013748061633745     
   26.400000000000002        80.000000000000000        2.5194873899212236     
   26.400000000000002        80.800000000000011        2.5009705192156746     
   26.400000000000002        81.600000000000009        2.5910531289522414     
   26.400000000000002        82.400000000000006        2.8776594591129179     
   26.400000000000002        83.200000000000003        3.5083187144848669     
   26.400000000000002        84.000000000000000        3.5100594022072555     
   26.400000000000002        84.800000000000011        3.5142530334946160     
   26.400000000000002        85.600000000000009        3.4997824098007340     
   26.400000000000002        86.400000000000006        3.5039667756966852     
   26.400000000000002        87.200000000000003        3.5091330117124788     
   26.400000000000002        88.000000000000000        3.5093486249514410     
   26.400000000000002        88.800000000000011        3.5107611192428747     
   26.400000000000002        89.600000000000009        3.5094731266786918     
   26.400000000000002        90.400000000000006        3.5080856402947003     
   26.400000000000002        91.200000000000003        3.5066721215377608     
   26.400000000000002        92.000000000000000        3.5057418461803316     
   26.400000000000002        92.800000000000011        3.5066202761263261     
   26.400000000000002        93.600000000000009        3.5121528337056600     
   26.400000000000002        94.400000000000006        3.4971291461810994     
   26.400000000000002        95.200000000000003        3.5035296726340630     
   26.400000000000002        96.000000000000000        3.5025897992322119     
   26.400000000000002        96.800000000000011        3.5146186900949044     
   26.400000000000002        97.600000000000009        3.5073751947229233     
   26.400000000000002        98.400000000000006        3.5041833011653987     
   26.400000000000002        99.200000000000003        3.5045459760469200     
   26.400000000000002        100.00000000000000        3.5105242028976176     
   26.400000000000002        100.80000000000001        3.5172966960945780     
   26.400000000000002        101.60000000000001        3.5072497630803250     
   26.400000000000002        102.40000000000001        3.4956980427580011     

   27.200000000000003       0.80000000000000004        2.7489048754151972     
   27.200000000000003        1.6000000000000001        2.5059451640499542     
   27.200000000000003        2.4000000000000004        2.5093299041680863     
   27.200000000000003        3.2000000000000002        2.5094576480697599     
   27.200000000000003        4.0000000000000000        2.5107732825975373     
   27.200000000000003        4.8000000000000007        2.6097260833892340     
   27.200000000000003        5.6000000000000005        2.9112464215191398     
   27.200000000000003        6.4000000000000004        3.5115474440967600     
   27.200000000000003        7.2000000000000002        3.4994109023858746     
   27.200000000000003        8.0000000000000000        3.5126534778121972     
   27.200000000000003        8.8000000000000007        3.4990322075182192     
   27.200000000000003        9.6000000000000014        3.5066272830046583     
   27.200000000000003        10.400000000000000        3.5060497154325341     
   27.200000000000003        11.200000000000001        3.5064624245477649     
   27.200000000000003        12.000000000000000        3.5059445527654547     
   27.200000000000003        12.800000000000001        3.5097879271586367     
   27.200000000000003        13.600000000000001        3.4981952259724385     
   27.200000000000003        14.400000000000000        3.5099668413955656     
   27.200000000000003        15.200000000000001        3.5046672490045450     
   27.200000000000003        16.000000000000000        2.7704119752299090     
   27.200000000000003        16.800000000000001        2.5040731019090452     
   27.200000000000003        17.600000000000001        2.5095064634534037     
   27.200000000000003        18.400000000000002        2.5059284649819196     
   27.200000000000003        19.200000000000003        2.5063804763467736     
   27.200000000000003        20.000000000000000        2.5078751074092658     
   27.200000000000003        20.800000000000001        2.5093785773821233     
   27.200000000000003        21.600000000000001        2.5087409986140554     
   27.200000000000003        22.400000000000002        2.5069544400343506     
   27.200000000000003        23.200000000000003        2.5083866072883607     
   27.200000000000003        24.000000000000000        2.5077823890011386     
   27.200000000000003        24.800000000000001        2.5091282395371688     
   27.200000000000003        25.600000000000001        2.5091268887019464     
   27.200000000000003        26.400000000000002        2.5114181239103321     
   27.200000000000003        27.200000000000003        2.5080319506609232     
   27.200000000000003        28.000000000000000        2.5057327326928904     
   27.200000000000003        28.800000000000001        2.5034775132410267     
   27.200000000000003        29.600000000000001        2.5157515787022371     
   27.200000000000003        30.400000000000002        2.5355164546676292     
   27.200000000000003        31.200000000000003        2.8614096467117447     
   27.200000000000003        32.000000000000000        3.5002800634587818     
   27.200000000000003        32.800000000000004        3.5049851899879174     
   27.200000000000003        33.600000000000001        3.5069629194511416     
   27.200000000000003        34.399999999999999        3.5076639857123255     
   27.200000000000003        35.200000000000003        3.4994154572991758     
   27.200000000000003        36.000000000000000        3.5132793918950505     
   27.200000000000003        36.800000000000004        3.5058349376124416     
   27.200000000000003        37.600000000000001        3.5057569005885263     
   27.200000000000003        38.400000000000006        3.5049432981591235     
   27.200000000000003        39.200000000000003        3.5045088881459714     
   27.200000000000003        40.000000000000000        3.5031035972742939     
   27.200000000000003        40.800000000000004        3.5018325971036037     
   27.200000000000003        41.600000000000001        3.5049803154620531     
   27.200000000000003        42.400000000000006        3.5055277062765895     
   27.200000000000003        43.200000000000003        3.5062422985039419     
   27.200000000000003        44.000000000000000        3.5063314820378602     
   27.200000000000003        44.800000000000004        3.5011691329078540     
   27.200000000000003        45.600000000000001        3.5182229349729202     
   27.200000000000003        46.400000000000006        3.5042721875157952     
   27.200000000000003        47.200000000000003        3.5029515978527024     
   27.200000000000003        48.000000000000000        3.5047873796893318     
   27.200000000000003        48.800000000000004        3.5030783324931796     
   27.200000000000003        49.600000000000001        3.5080866287357568     
   27.200000000000003        50.400000000000006        3.5088358298891738     
   27.200000000000003        51.200000000000003        3.5037284751757927     
   27.200000000000003        52.000000000000000        2.7652697628633249     
   27.200000000000003        52.800000000000004        2.5068529238115373     
   27.200000000000003        53.600000000000001        2.5058956828101437     
   27.200000000000003        54.400000000000006        2.5035074446438448     
   27.200000000000003        55.200000000000003        2.5041490498625087     
   27.200000000000003        56.000000000000000        2.5077384215351741     
   27.200000000000003        56.800000000000004        2.5070737082827383     
   27.200000000000003        57.600000000000001        2.5114117960380722     
   27.200000000000003        58.400000000000006        2.4972221707657343     
   27.200000000000003        59.200000000000003        2.5178355930709784     
   27.200000000000003        60.000000000000000        2.5103158641806389     
   27.200000000000003        60.800000000000004        2.5114176655742315     
   27.200000000000003        61.600000000000001        2.5112119440437422     
   27.200000000000003        62.400000000000006        2.5109805972334778     
   27.200000000000003        63.200000000000003        2.5085477274629331     
   27.200000000000003        64.000000000000000        2.5062047121834006     
   27.200000000000003        64.799999999999997        2.5073990755043196     
   27.200000000000003        65.600000000000009        2.5061362671775633     
   27.200000000000003        66.400000000000006        2.5061765188145069     
   27.200000000000003        67.200000000000003        2.5074352976020924     
   27.200000000000003        68.000000000000000        2.5142843657800773     
   27.200000000000003        68.799999999999997        2.5077821639916515     
   27.200000000000003        69.600000000000009        2.5072617187371917     
   27.200000000000003        70.400000000000006        2.5083041098874657     
   27.200000000000003        71.200000000000003        2.5083397350193688     
   27.200000000000003        72.000000000000000        2.5093159463054948     
   27.200000000000003        72.799999999999997        2.5094702764662631     
   27.200000000000003        73.600000000000009        2.5029448089847262     
   27.200000000000003        74.400000000000006        2.5226865045925062     
   27.200000000000003        75.200000000000003        2.5110600333687514     
   27.200000000000003        76.000000000000000        2.5069722296969399     
   27.200000000000003        76.800000000000011        2.5054925547817684     
   27.200000000000003        77.600000000000009        2.5057108586403407     
   27.200000000000003        78.400000000000006        2.5060161606054936     
   27.200000000000003        79.200000000000003        2.5008065826682824     
   27.200000000000003        80.000000000000000        2.5040577325219120     
   27.200000000000003        80.800000000000011        2.5130745092001954     
   27.200000000000003        81.600000000000009        2.5079074127958676     
   27.200000000000003        82.400000000000006        2.5990259960693938     
   27.200000000000003        83.200000000000003        2.8831038547916727     
   27.200000000000003        84.000000000000000        3.5070731976356613     
   27.200000000000003        84.800000000000011        3.5002201801407677     
   27.200000000000003        85.600000000000009        3.5020874613616360     
   27.200000000000003        86.400000000000006        3.5070226036477843     
   27.200000000000003        87.200000000000003        3.5090951130900936     
   27.200000000000003        88.000000000000000        3.5097584567071882     
   27.200000000000003        88.800000000000011        3.5019173060140005     
   27.200000000000003        89.600000000000009        3.5123273262826369     
   27.200000000000003        90.400000000000006        3.5093213988673013     
   27.200000000000003        91.200000000000003        3.5047921243920794     
   27.200000000000003        92.000000000000000        3.5043246082149153     
   27.200000000000003        92.800000000000011        3.5058698845827125     
   27.200000000000003        93.600000000000009        3.5130534836732776     
   27.200000000000003        94.400000000000006        3.4950465896611584     
   27.200000000000003        95.200000000000003        3.5070127721055138     
   27.200000000000003        96.000000000000000        3.5105288286229488     
   27.200000000000003        96.800000000000011        3.4995191775040628     
   27.200000000000003        97.600000000000009        3.5163581544846969     
   27.200000000000003        98.400000000000006        3.5117848096329509     
   27.200000000000003        99.200000000000003        3.5190997084806623     
   27.200000000000003        100.00000000000000        3.4992703919007040     
   27.200000000000003        100.80000000000001        3.5076453125036573     
   27.200000000000003        101.60000000000001        3.5172055644470990     
   27.200000000000003        102.40000000000001        3.5116811660595957     

   28.000000000000000       0.80000000000000004        2.5985684227254686     
   28.000000000000000        1.6000000000000001        2.5011531586167193     
   28.000000000000000        2.4000000000000004        2.5095309274418742     
   28.000000000000000        3.2000000000000002        2.5112510851498238     
   28.000000000000000        4.0000000000000000        2.5069132350136694     
   28.000000000000000        4.8000000000000007        2.7601757438090337     
   28.000000000000000        5.6000000000000005        3.4942097442387610     
   28.000000000000000        6.4000000000000004        3.5133081912830080     
   28.000000000000000        7.2000000000000002        3.5090021229368049     
   28.000000000000000        8.0000000000000000        3.5133729730957342     
   28.000000000000000        8.8000000000000007        3.4988118111889310     
   28.000000000000000        9.6000000000000014        3.5059746716303026     
   28.000000000000000        10.400000000000000        3.5062856704009189     
   28.000000000000000        11.200000000000001        3.5066665748693628     
   28.000000000000000        12.000000000000000        3.5073766226088878     
   28.000000000000000        12.800000000000001        3.5102199226499318     
   28.000000000000000        13.600000000000001        3.5180163452573128     
   28.000000000000000        14.400000000000000        3.5001411875140720     
   28.000000000000000        15.200000000000001        3.5172860914753175     
   28.000000000000000        16.000000000000000        2.8521389663313497     
   28.000000000000000        16.800000000000001        2.5291602887183950     
   28.000000000000000        17.600000000000001        2.5103499645128067     
   28.000000000000000        18.400000000000002        2.5044935639090262     
   28.000000000000000        19.200000000000003        2.5069014545249741     
   28.000000000000000        20.000000000000000        2.5079122807521297     
   28.000000000000000        20.800000000000001        2.5106720113141954     
   28.000000000000000        21.600000000000001        2.5075832685796251     
   28.000000000000000        22.400000000000002        2.5091321151926600     
   28.000000000000000        23.200000000000003        2.5074620688257467     
   28.000000000000000        24.000000000000000        2.5078043361725202     
   28.000000000000000        24.800000000000001        2.5086128935736300     
   28.000000000000000        25.600000000000001        2.5093303962882811     
   28.000000000000000        26.400000000000002        2.5097356627278296     
   28.000000000000000        27.200000000000003        2.5072360850030466     
   28.000000000000000        28.000000000000000        2.5047433463959723     
   28.000000000000000        28.800000000000001        2.5022331464876229     
   28.000000000000000        29.600000000000001        2.5132682068238115     
   28.000000000000000        30.400000000000002        2.5487315428145783     
   28.000000000000000        31.200000000000003        2.8803708783663318     
   28.000000000000000        32.000000000000000        3.5173882020420852     
   28.000000000000000        32.800000000000004        3.5073615349029943     
   28.000000000000000        33.600000000000001        3.5071941197160093     
   28.000000000000000        34.399999999999999        3.5076436236642583     
   28.000000000000000        35.200000000000003        3.5015958219845800     
   28.000000000000000        36.000000000000000        3.5172618388067369     
   28.000000000000000        36.800000000000004        3.5074437244777603     
   28.000000000000000        37.600000000000001        3.5060864445851774     
   28.000000000000000        38.400000000000006        3.5053250236159426     
   28.000000000000000        39.200000000000003        3.5058810071415274     
   28.000000000000000        40.000000000000000        3.5062303073540217     
   28.000000000000000        40.800000000000004        3.5075015291227265     
   28.000000000000000        41.600000000000001        3.5063278079557683     
   28.000000000000000        42.400000000000006        3.5076985431131722     
   28.000000000000000        43.200000000000003        3.5042108466269388     
   28.000000000000000        44.000000000000000        3.5049563962844381     
   28.000000000000000        44.800000000000004        3.4999710406688558     
   28.000000000000000        45.600000000000001        3.5139183163449843     
   28.000000000000000        46.400000000000006        3.5074232725741123     
   28.000000000000000        47.200000000000003        3.5061734321341387     
   28.000000000000000        48.000000000000000        3.5043656507029848     
   28.000000000000000        48.800000000000004        3.5049131871665358     
   28.000000000000000        49.600000000000001        3.5071889412986614     
   28.000000000000000        50.400000000000006        3.5055543929002719     
   28.000000000000000        51.200000000000003        3.5160715336852641     
   28.000000000000000        52.000000000000000        2.8406627335609800     
   28.000000000000000        52.800000000000004        2.5168085316714386     
   28.000000000000000        53.600000000000001        2.5066927659236615     
   28.000000000000000        54.400000000000006        2.5030517433379194     
   28.000000000000000        55.200000000000003        2.5065809008414881     
   28.000000000000000        56.000000000000000        2.5058581330797756     
   28.000000000000000        56.800000000000004        2.5072574122573936     
   28.000000000000000        57.600000000000001        2.5107205135045381     
   28.000000000000000        58.400000000000006        2.5011677583759790     
   28.000000000000000        59.200000000000003        2.4971659074194639     
   28.000000000000000        60.000000000000000        2.5125285240576405     
   28.000000000000000        60.800000000000004        2.5094885073152446     
   28.000000000000000        61.600000000000001        2.5069721377498446     
   28.000000000000000        62.400000000000006        2.5080495974107806     
   28.000000000000000        63.200000000000003        2.5073336583905519     
   28.000000000000000        64.000000000000000        2.5074440226727694     
   28.000000000000000        64.799999999999997        2.5040551678802716     
   28.000000000000000        65.600000000000009        2.5055690052990878     
   28.000000000000000        66.400000000000006        2.5058017504809262     
   28.000000000000000        67.200000000000003        2.5071005379463651     
   28.000000000000000        68.000000000000000        2.5143389532469982     
   28.000000000000000        68.799999999999997        2.5070115937150907     
   28.000000000000000        69.600000000000009        2.5085136042087668     
   28.000000000000000        70.400000000000006        2.5090443182704112     
   28.000000000000000        71.200000000000003        2.5085898779061782     
   28.000000000000000        72.000000000000000        2.5086722801493506     
   28.000000000000000        72.799999999999997        2.5085798016457059     
   28.000000000000000        73.600000000000009        2.5050978853779835     
   28.000000000000000        74.400000000000006        2.4972908284630893     
   28.000000000000000        75.200000000000003        2.5148062998266405     
   28.000000000000000        76.000000000000000        2.5070991177783202     
   28.000000000000000        76.800000000000011        2.5056601853150866     
   28.000000000000000        77.600000000000009        2.5061508602676432     
   28.000000000000000        78.400000000000006        2.5045659474924435     
   28.000000000000000        79.200000000000003        2.5205998945302821     
   28.000000000000000        80.000000000000000        2.5052850973107299     
   28.000000000000000        80.800000000000011        2.5163691497803984     
   28.000000000000000        81.600000000000009        2.5102271307987913     
   28.000000000000000        82.400000000000006        2.5023233760158359     
   28.000000000000000        83.200000000000003        2.6055002702173953     
   28.000000000000000        84.000000000000000        2.8892331439639833     
   28.000000000000000        84.800000000000011        3.5004540843923344     
   28.000000000000000        85.600000000000009        3.5217184141092410     
   28.000000000000000        86.400000000000006        3.5042048423119017     
   28.000000000000000        87.200000000000003        3.5017102642560189     
   28.000000000000000        88.000000000000000        3.5201200078193602     
   28.000000000000000        88.800000000000011        3.4976898159116678     
   28.000000000000000        89.600000000000009        3.5016164121819093     
   28.000000000000000        90.400000000000006        3.5024543542633153     
   28.000000000000000        91.200000000000003        3.5050164771234011     
   28.000000000000000        92.000000000000000        3.5033013208941450     
   28.000000000000000        92.800000000000011        3.5055996939627252     
   28.000000000000000        93.600000000000009        3.5077736729564131     
   28.000000000000000        94.400000000000006        3.5158671564110171     
   28.000000000000000        95.200000000000003        3.5033211862558300     
   28.000000000000000        96.000000000000000        3.4981926880794809     
   28.000000000000000        96.800000000000011        3.5170600910024472     
   28.000000000000000        97.600000000000009        3.5083752305027356     
   28.000000000000000        98.400000000000006        3.5053325765003738     
   28.000000000000000        99.200000000000003        3.5065446627863066     
   28.000000000000000        100.00000000000000        3.5050260373445297     
   28.000000000000000        100.80000000000001        3.5025362773554862     
   28.000000000000000        101.60000000000001        3.4954691274844931     
   28.000000000000000        102.40000000000001        2.8990218876868195     

   28.800000000000001       0.80000000000000004        2.5068708043020469     
   28.800000000000001        1.6000000000000001        2.5169105234577529     
   28.800000000000001        2.4000000000000004        2.5057506780770340     
   28.800000000000001        3.2000000000000002        2.5120940823348237     
   28.800000000000001        4.0000000000000000        2.5075168224704090     
   28.800000000000001        4.8000000000000007        2.8345452737942276     
   28.800000000000001        5.6000000000000005        3.5099470356782327     
   28.800000000000001        6.4000000000000004        3.5052867354799782     
   28.800000000000001        7.2000000000000002        3.5040664950426148     
   28.800000000000001        8.0000000000000000        3.5110443992225986     
   28.800000000000001        8.8000000000000007        3.4977549529339278     
   28.800000000000001        9.6000000000000014        3.5039517013758044     
   28.800000000000001        10.400000000000000        3.5061669900397714     
   28.800000000000001        11.200000000000001        3.5066097052990357     
   28.800000000000001        12.000000000000000        3.5056025011246028     
   28.800000000000001        12.800000000000001        3.5086872155423841     
   28.800000000000001        13.600000000000001        3.5128827089835726     
   28.800000000000001        14.400000000000000        3.4962085285978781     
   28.800000000000001        15.200000000000001        3.5052889988655385     
   28.800000000000001        16.000000000000000        2.8692524025400550     
   28.800000000000001        16.800000000000001        2.5390331123417722     
   28.800000000000001        17.600000000000001        2.5109461951482053     
   28.800000000000001        18.400000000000002        2.5027536115811753     
   28.800000000000001        19.200000000000003        2.5052544666057104     
   28.800000000000001        20.000000000000000        2.5070947288310355     
   28.800000000000001        20.800000000000001        2.5089781252940475     
   28.800000000000001        21.600000000000001        2.5074523880699493     
   28.800000000000001        22.400000000000002        2.5111571689664252     
   28.800000000000001        23.200000000000003        2.5150709849865014     
   28.800000000000001        24.000000000000000        2.5177393522230553     
   28.800000000000001        24.800000000000001        2.5158848413395689     
   28.800000000000001        25.600000000000001        2.5107335986153450     
   28.800000000000001        26.400000000000002        2.5101421800697468     
   28.800000000000001        27.200000000000003        2.5076066103338577     
   28.800000000000001        28.000000000000000        2.5036807923109063     
   28.800000000000001        28.800000000000001        2.5012734582732650     
   28.800000000000001        29.600000000000001        2.5149093832605476     
   28.800000000000001        30.400000000000002        2.5524728305205739     
   28.800000000000001        31.200000000000003        2.8868542452528745     
   28.800000000000001        32.000000000000000        3.4995185256606676     
   28.800000000000001        32.800000000000004        3.5059733455991426     
   28.800000000000001        33.600000000000001        3.5078647953490374     
   28.800000000000001        34.399999999999999        3.5078740281545229     
   28.800000000000001        35.200000000000003        3.5059081470299325     
   28.800000000000001        36.000000000000000        3.4966956719494195     
   28.800000000000001        36.800000000000004        3.5124284948501034     
   28.800000000000001        37.600000000000001        3.5071160304322704     
   28.800000000000001        38.400000000000006        3.5061470308539593     
   28.800000000000001        39.200000000000003        3.5064090646244299     
   28.800000000000001        40.000000000000000        3.5070973918399240     
   28.800000000000001        40.800000000000004        3.5081045521591556     
   28.800000000000001        41.600000000000001        3.5073428441792145     
   28.800000000000001        42.400000000000006        3.5084273286881813     
   28.800000000000001        43.200000000000003        3.5095111284599434     
   28.800000000000001        44.000000000000000        3.5094645902044417     
   28.800000000000001        44.800000000000004        3.5076527379986131     
   28.800000000000001        45.600000000000001        3.5040298031704258     
   28.800000000000001        46.400000000000006        3.5096137197717541     
   28.800000000000001        47.200000000000003        3.5069714625956210     
   28.800000000000001        48.000000000000000        3.5070634715416613     
   28.800000000000001        48.800000000000004        3.5065787892685503     
   28.800000000000001        49.600000000000001        3.5055703133559706     
   28.800000000000001        50.400000000000006        3.5015522736586009     
   28.800000000000001        51.200000000000003        3.4984328080405058     
   28.800000000000001        52.000000000000000        2.8560514383857680     
   28.800000000000001        52.800000000000004        2.5251201796366991     
   28.800000000000001        53.600000000000001        2.5049242179988007     
   28.800000000000001        54.400000000000006        2.5027822953623704     
   28.800000000000001        55.200000000000003        2.5035023521979172     
   28.800000000000001        56.000000000000000        2.5054269630280914     
   28.800000000000001        56.800000000000004        2.5077671070424485     
   28.800000000000001        57.600000000000001        2.5099621964322845     
   28.800000000000001        58.400000000000006        2.5142891910474257     
   28.800000000000001        59.200000000000003        2.5122027407297742     
   28.800000000000001        60.000000000000000        2.5062769983147768     
   28.800000000000001        60.800000000000004        2.5049777763915539     
   28.800000000000001        61.600000000000001        2.5066404241565823     
   28.800000000000001        62.400000000000006        2.5074561284331653     
   28.800000000000001        63.200000000000003        2.5065429865654734     
   28.800000000000001        64.000000000000000        2.5061254280249057     
   28.800000000000001        64.799999999999997        2.5059156489912424     
   28.800000000000001        65.600000000000009        2.5061657629698137     
   28.800000000000001        66.400000000000006        2.5077397200103886     
   28.800000000000001        67.200000000000003        2.5095432135070981     
   28.800000000000001        68.000000000000000        2.5159506598814261     
   28.800000000000001        68.799999999999997        2.5040063005410085     
   28.800000000000001        69.600000000000009        2.5106244230923669     
   28.800000000000001        70.400000000000006        2.5088814611535688     
   28.800000000000001        71.200000000000003        2.5077754194135107     
   28.800000000000001        72.000000000000000        2.5081043790842927     
   28.800000000000001        72.799999999999997        2.5069236763360179     
   28.800000000000001        73.600000000000009        2.5105201370906518     
   28.800000000000001        74.400000000000006        2.5027612125981316     
   28.800000000000001        75.200000000000003        2.5213616153428120     
   28.800000000000001        76.000000000000000        2.5092082813817616     
   28.800000000000001        76.800000000000011        2.5031795962932923     
   28.800000000000001        77.600000000000009        2.5055058835533726     
   28.800000000000001        78.400000000000006        2.5055144218054681     
   28.800000000000001        79.200000000000003        2.5129468720072299     
   28.800000000000001        80.000000000000000        2.4972409023286248     
   28.800000000000001        80.800000000000011        2.5123383140594342     
   28.800000000000001        81.600000000000009        2.5039759925192402     
   28.800000000000001        82.400000000000006        2.5066049069832061     
   28.800000000000001        83.200000000000003        2.5031907439192511     
   28.800000000000001        84.000000000000000        2.6012816147785727     
   28.800000000000001        84.800000000000011        2.8713965749664352     
   28.800000000000001        85.600000000000009        3.4981845363354469     
   28.800000000000001        86.400000000000006        3.4977298025132528     
   28.800000000000001        87.200000000000003        3.5067384788294169     
   28.800000000000001        88.000000000000000        3.5082920224485941     
   28.800000000000001        88.800000000000011        3.5057680592017539     
   28.800000000000001        89.600000000000009        3.5162142785118173     
   28.800000000000001        90.400000000000006        3.4992598186278543     
   28.800000000000001        91.200000000000003        3.5056383207096884     
   28.800000000000001        92.000000000000000        3.5073432150373938     
   28.800000000000001        92.800000000000011        3.5139852327169900     
   28.800000000000001        93.600000000000009        3.4983444982497121     
   28.800000000000001        94.400000000000006        3.5055099110551344     
   28.800000000000001        95.200000000000003        3.5101949035740110     
   28.800000000000001        96.000000000000000        3.5096038745257623     
   28.800000000000001        96.800000000000011        3.5019410067236660     
   28.800000000000001        97.600000000000009        3.4979411446746340     
   28.800000000000001        98.400000000000006        3.5178962592554814     
   28.800000000000001        99.200000000000003        3.4992857843257732     
   28.800000000000001        100.00000000000000        3.5164316296912057     
   28.800000000000001        100.80000000000001        3.4978004093740700     
   28.800000000000001        101.60000000000001        2.9022010926612123     
   28.800000000000001        102.40000000000001        2.6296897146347500     

   29.600000000000001       0.80000000000000004        2.5196569533742883     
   29.600000000000001        1.6000000000000001        2.5033924477517484     
   29.600000000000001        2.4000000000000004        2.5030967645720437     
   29.600000000000001        3.2000000000000002        2.5104544489395937     
   29.600000000000001        4.0000000000000000        2.5173590369262859     
   29.600000000000001        4.8000000000000007        2.8507482368000487     
   29.600000000000001        5.6000000000000005        3.5132534005164109     
   29.600000000000001        6.4000000000000004        3.5054236460272854     
   29.600000000000001        7.2000000000000002        3.5048820029927610     
   29.600000000000001        8.0000000000000000        3.5105062030949572     
   29.600000000000001        8.8000000000000007        3.4977602800808154     
   29.600000000000001        9.6000000000000014        3.5049801400136209     
   29.600000000000001        10.400000000000000        3.5035057462146888     
   29.600000000000001        11.200000000000001        3.5055371034384839     
   29.600000000000001        12.000000000000000        3.5032816802241786     
   29.600000000000001        12.800000000000001        3.5077726651109309     
   29.600000000000001        13.600000000000001        3.5083858403750541     
   29.600000000000001        14.400000000000000        3.5174494080272924     
   29.600000000000001        15.200000000000001        3.4989375790553345     
   29.600000000000001        16.000000000000000        2.8773605096480082     
   29.600000000000001        16.800000000000001        2.5448441857656219     
   29.600000000000001        17.600000000000001        2.5133762717597059     
   29.600000000000001        18.400000000000002        2.5022083642715365     
   29.600000000000001        19.200000000000003        2.5042702612225094     
   29.600000000000001        20.000000000000000        2.5067406598186603     
   29.600000000000001        20.800000000000001        2.5075271780443487     
   29.600000000000001        21.600000000000001        2.5098113306483256     
   29.600000000000001        22.400000000000002        2.5189297185957127     
   29.600000000000001        23.200000000000003        2.4965218129958462     
   29.600000000000001        24.000000000000000        2.5005930352135080     
   29.600000000000001        24.800000000000001        2.4969902699893711     
   29.600000000000001        25.600000000000001        2.5206178349239585     
   29.600000000000001        26.400000000000002        2.5115555540894103     
   29.600000000000001        27.200000000000003        2.5058234164563387     
   29.600000000000001        28.000000000000000        2.5026516390715119     
   29.600000000000001        28.800000000000001        2.5018148486667475     
   29.600000000000001        29.600000000000001        2.5170120156406224     
   29.600000000000001        30.400000000000002        2.5545277300304892     
   29.600000000000001        31.200000000000003        2.8882526307105549     
   29.600000000000001        32.000000000000000        3.5012882716244809     
   29.600000000000001        32.800000000000004        3.5048762208473843     
   29.600000000000001        33.600000000000001        3.5050821983647511     
   29.600000000000001        34.399999999999999        3.5023729464033364     
   29.600000000000001        35.200000000000003        3.5010306655598020     
   29.600000000000001        36.000000000000000        3.4956794433587186     
   29.600000000000001        36.800000000000004        3.5132903097083146     
   29.600000000000001        37.600000000000001        3.5073349653931092     
   29.600000000000001        38.400000000000006        3.5081637188532229     
   29.600000000000001        39.200000000000003        3.5074475900505355     
   29.600000000000001        40.000000000000000        3.5090302408634431     
   29.600000000000001        40.800000000000004        3.5085096091639500     
   29.600000000000001        41.600000000000001        3.5087984257555145     
   29.600000000000001        42.400000000000006        3.5080683346412638     
   29.600000000000001        43.200000000000003        3.5081875407578513     
   29.600000000000001        44.000000000000000        3.5073158414886589     
   29.600000000000001        44.800000000000004        3.5075404452211232     
   29.600000000000001        45.600000000000001        3.5074271840819944     
   29.600000000000001        46.400000000000006        3.5026575725131388     
   29.600000000000001        47.200000000000003        3.5114237116402243     
   29.600000000000001        48.000000000000000        3.5096617885180446     
   29.600000000000001        48.800000000000004        3.5049005211104491     
   29.600000000000001        49.600000000000001        3.4982323525471983     
   29.600000000000001        50.400000000000006        3.5187598752009190     
   29.600000000000001        51.200000000000003        3.5087843570115753     
   29.600000000000001        52.000000000000000        2.8599153160984181     
   29.600000000000001        52.800000000000004        2.5271599144127519     
   29.600000000000001        53.600000000000001        2.5118800942920094     
   29.600000000000001        54.400000000000006        2.5056069959737166     
   29.600000000000001        55.200000000000003        2.5055041811792242     
   29.600000000000001        56.000000000000000        2.5070877074408475     
   29.600000000000001        56.800000000000004        2.5080533500004374     
   29.600000000000001        57.600000000000001        2.5115568802260273     
   29.600000000000001        58.400000000000006        2.5099366188085277     
   29.600000000000001        59.200000000000003        2.5086559337353540     
   29.600000000000001        60.000000000000000        2.5069570219933572     
   29.600000000000001        60.800000000000004        2.5052319672452761     
   29.600000000000001        61.600000000000001        2.5062879939413460     
   29.600000000000001        62.400000000000006        2.5070178503996949     
   29.600000000000001        63.200000000000003        2.5074110265628642     
   29.600000000000001        64.000000000000000        2.5070678296373936     
   29.600000000000001        64.799999999999997        2.5059849941860777     
   29.600000000000001        65.600000000000009        2.5050153390207353     
   29.600000000000001        66.400000000000006        2.5027995944213393     
   29.600000000000001        67.200000000000003        2.5101769041723103     
   29.600000000000001        68.000000000000000        2.5182017659077558     
   29.600000000000001        68.799999999999997        2.5045331824173167     
   29.600000000000001        69.600000000000009        2.5135419062532582     
   29.600000000000001        70.400000000000006        2.5084649368760275     
   29.600000000000001        71.200000000000003        2.5077602414114835     
   29.600000000000001        72.000000000000000        2.5093202400890853     
   29.600000000000001        72.799999999999997        2.5071249132403972     
   29.600000000000001        73.600000000000009        2.5086066175928101     
   29.600000000000001        74.400000000000006        2.5071648798266439     
   29.600000000000001        75.200000000000003        2.4964725021787948     
   29.600000000000001        76.000000000000000        2.5121401839005331     
   29.600000000000001        76.800000000000011        2.5061659378941323     
   29.600000000000001        77.600000000000009        2.5053759490024912     
   29.600000000000001        78.400000000000006        2.5056328509218879     
   29.600000000000001        79.200000000000003        2.5099855422371724     
   29.600000000000001        80.000000000000000        2.5200510999947561     
   29.600000000000001        80.800000000000011        2.5026263984016373     
   29.600000000000001        81.600000000000009        2.5167024203956601     
   29.600000000000001        82.400000000000006        2.5039058399107077     
   29.600000000000001        83.200000000000003        2.5040750330612322     
   29.600000000000001        84.000000000000000        2.5046248016292969     
   29.600000000000001        84.800000000000011        2.5677304503460738     
   29.600000000000001        85.600000000000009        2.7204864520667087     
   29.600000000000001        86.400000000000006        2.8039459603361241     
   29.600000000000001        87.200000000000003        2.8192077837570424     
   29.600000000000001        88.000000000000000        2.8222828481889275     
   29.600000000000001        88.800000000000011        2.8205035271823711     
   29.600000000000001        89.600000000000009        2.8216610239143511     
   29.600000000000001        90.400000000000006        2.8252783349201924     
   29.600000000000001        91.200000000000003        2.8250644027409502     
   29.600000000000001        92.000000000000000        2.8250356497255225     
   29.600000000000001        92.800000000000011        2.8268602362007544     
   29.600000000000001        93.600000000000009        2.8307371039481977     
   29.600000000000001        94.400000000000006        2.8318803584814525     
   29.600000000000001        95.200000000000003        2.8309486930537475     
   29.600000000000001        96.000000000000000        2.8317566705070614     
   29.600000000000001        96.800000000000011        2.8328312569459024     
   29.600000000000001        97.600000000000009        2.8328988052818382     
   29.600000000000001        98.400000000000006        2.8325194574879604     
   29.600000000000001        99.200000000000003        2.8333938560937972     
   29.600000000000001        100.00000000000000        2.8228876980182198     
   29.600000000000001        100.80000000000001        2.7467009924764092     
   29.600000000000001        101.60000000000001        2.5958369611741663     
   29.600000000000001        102.40000000000001        2.5049977274980968     

   30.400000000000002       0.80000000000000004        2.5055473597702140     
   30.400000000000002        1.6000000000000001        2.5035764506405793     
   30.400000000000002        2.4000000000000004        2.5058533068085720     
   30.400000000000002        3.2000000000000002        2.5178889165037477     
   30.400000000000002        4.0000000000000000        2.5240922502610594     
   30.400000000000002        4.8000000000000007        2.8601097704842595     
   30.400000000000002        5.6000000000000005        3.4995268710332348     
   30.400000000000002        6.4000000000000004        3.5056739554092990     
   30.400000000000002        7.2000000000000002        3.5064587175078619     
   30.400000000000002        8.0000000000000000        3.5123618009980713     
   30.400000000000002        8.8000000000000007        3.4982530597455619     
   30.400000000000002        9.6000000000000014        3.5049254361542665     
   30.400000000000002        10.400000000000000        3.5055543287110122     
   30.400000000000002        11.200000000000001        3.5035868497652101     
   30.400000000000002        12.000000000000000        3.5060400245418797     
   30.400000000000002        12.800000000000001        3.5061507940969689     
   30.400000000000002        13.600000000000001        3.5076937833084818     
   30.400000000000002        14.400000000000000        3.5157626758870721     
   30.400000000000002        15.200000000000001        3.5056018153014055     
   30.400000000000002        16.000000000000000        2.8778097906925377     
   30.400000000000002        16.800000000000001        2.5452017982545754     
   30.400000000000002        17.600000000000001        2.5144951432185594     
   30.400000000000002        18.400000000000002        2.5021163797640513     
   30.400000000000002        19.200000000000003        2.5039648107422501     
   30.400000000000002        20.000000000000000        2.5058072297623433     
   30.400000000000002        20.800000000000001        2.5105228938868569     
   30.400000000000002        21.600000000000001        2.5183400566460561     
   30.400000000000002        22.400000000000002        2.4977591558217020     
   30.400000000000002        23.200000000000003        2.5067088819820009     
   30.400000000000002        24.000000000000000        2.5087412595493248     
   30.400000000000002        24.800000000000001        2.5068818187786648     
   30.400000000000002        25.600000000000001        2.4992548148738316     
   30.400000000000002        26.400000000000002        2.5211451142961572     
   30.400000000000002        27.200000000000003        2.5070190539628689     
   30.400000000000002        28.000000000000000        2.5014471863385483     
   30.400000000000002        28.800000000000001        2.4965978278167733     
   30.400000000000002        29.600000000000001        2.5165618690971816     
   30.400000000000002        30.400000000000002        2.5545779717841821     
   30.400000000000002        31.200000000000003        2.8856857143494197     
   30.400000000000002        32.000000000000000        3.5167180702091976     
   30.400000000000002        32.800000000000004        3.4979232857167233     
   30.400000000000002        33.600000000000001        3.4977083819540806     
   30.400000000000002        34.399999999999999        3.5179452062910697     
   30.400000000000002        35.200000000000003        3.5158739110733737     
   30.400000000000002        36.000000000000000        3.5120771853445425     
   30.400000000000002        36.800000000000004        3.5077184461753759     
   30.400000000000002        37.600000000000001        3.5058337211781896     
   30.400000000000002        38.400000000000006        3.5057991741385219     
   30.400000000000002        39.200000000000003        3.5070507289348791     
   30.400000000000002        40.000000000000000        3.5079452145587973     
   30.400000000000002        40.800000000000004        3.5082564924566766     
   30.400000000000002        41.600000000000001        3.5069731647344828     
   30.400000000000002        42.400000000000006        3.5046419772870472     
   30.400000000000002        43.200000000000003        3.5071957513160004     
   30.400000000000002        44.000000000000000        3.5074557991132802     
   30.400000000000002        44.800000000000004        3.5075747077183337     
   30.400000000000002        45.600000000000001        3.5068544549475398     
   30.400000000000002        46.400000000000006        3.5022639561752484     
   30.400000000000002        47.200000000000003        3.5122624225580856     
   30.400000000000002        48.000000000000000        3.4993176475617176     
   30.400000000000002        48.800000000000004        3.4979863663992612     
   30.400000000000002        49.600000000000001        3.5161080155270183     
   30.400000000000002        50.400000000000006        3.5097769670185390     
   30.400000000000002        51.200000000000003        3.4981047176548703     
   30.400000000000002        52.000000000000000        2.8589280261495498     
   30.400000000000002        52.800000000000004        2.5265413722915500     
   30.400000000000002        53.600000000000001        2.5105994547064503     
   30.400000000000002        54.400000000000006        2.5036682695851686     
   30.400000000000002        55.200000000000003        2.5048282604519652     
   30.400000000000002        56.000000000000000        2.5121878670735476     
   30.400000000000002        56.800000000000004        2.5138109075509885     
   30.400000000000002        57.600000000000001        2.5078662100332605     
   30.400000000000002        58.400000000000006        2.5075890617592167     
   30.400000000000002        59.200000000000003        2.5055690983647776     
   30.400000000000002        60.000000000000000        2.5054791054000529     
   30.400000000000002        60.800000000000004        2.5051490553098272     
   30.400000000000002        61.600000000000001        2.5059187423930585     
   30.400000000000002        62.400000000000006        2.5083858536903954     
   30.400000000000002        63.200000000000003        2.5078041473188328     
   30.400000000000002        64.000000000000000        2.5069111692160777     
   30.400000000000002        64.799999999999997        2.5062033397322776     
   30.400000000000002        65.600000000000009        2.5051212712005233     
   30.400000000000002        66.400000000000006        2.5172850827011199     
   30.400000000000002        67.200000000000003        2.5094116443491341     
   30.400000000000002        68.000000000000000        2.5024864254837662     
   30.400000000000002        68.799999999999997        2.5053530016681309     
   30.400000000000002        69.600000000000009        2.5137366670133212     
   30.400000000000002        70.400000000000006        2.5082320718942461     
   30.400000000000002        71.200000000000003        2.5076043771988239     
   30.400000000000002        72.000000000000000        2.5087242473696909     
   30.400000000000002        72.799999999999997        2.5082701797169791     
   30.400000000000002        73.600000000000009        2.5086507878617930     
   30.400000000000002        74.400000000000006        2.5097873795260597     
   30.400000000000002        75.200000000000003        2.5008926291482076     
   30.400000000000002        76.000000000000000        2.5149515018174107     
   30.400000000000002        76.800000000000011        2.5067609746194570     
   30.400000000000002        77.600000000000009        2.5058737574478052     
   30.400000000000002        78.400000000000006        2.5057619103970619     
   30.400000000000002        79.200000000000003        2.5099544337194022     
   30.400000000000002        80.000000000000000        2.5201230488201181     
   30.400000000000002        80.800000000000011        2.5011045279293933     
   30.400000000000002        81.600000000000009        2.5091906877627950     
   30.400000000000002        82.400000000000006        2.5164159947185913     
   30.400000000000002        83.200000000000003        2.5093212349922362     
   30.400000000000002        84.000000000000000        2.5108866471431730     
   30.400000000000002        84.800000000000011        2.5081013693276195     
   30.400000000000002        85.600000000000009        2.5192792100706081     
   30.400000000000002        86.400000000000006        2.5093497588306670     
   30.400000000000002        87.200000000000003        2.5047269753214967     
   30.400000000000002        88.000000000000000        2.5096609221627495     
   30.400000000000002        88.800000000000011        2.5141316294873124     
   30.400000000000002        89.600000000000009        2.5136464871336281     
   30.400000000000002        90.400000000000006        2.5165846291820855     
   30.400000000000002        91.200000000000003        2.5194029131370788     
   30.400000000000002        92.000000000000000        2.5214961953706854     
   30.400000000000002        92.800000000000011        2.5065890877722796     
   30.400000000000002        93.600000000000009        2.5104309560834306     
   30.400000000000002        94.400000000000006        2.5120463349122173     
   30.400000000000002        95.200000000000003        2.5142575114935628     
   30.400000000000002        96.000000000000000        2.5150187996579363     
   30.400000000000002        96.800000000000011        2.5144690743153713     
   30.400000000000002        97.600000000000009        2.5146817079434798     
   30.400000000000002        98.400000000000006        2.5147418086145468     
   30.400000000000002        99.200000000000003        2.5150717794973372     
   30.400000000000002        100.00000000000000        2.5119653135351374     
   30.400000000000002        100.80000000000001        2.5082330350597823     
   30.400000000000002        101.60000000000001        2.5218598893384572     
   30.400000000000002        102.40000000000001        2.5148270703749391     

   31.200000000000003       0.80000000000000004        2.5040033138914182     
   31.200000000000003        1.6000000000000001        2.5049336813220227     
   31.200000000000003        2.4000000000000004        2.5106428624020212     
   31.200000000000003        3.2000000000000002        2.5010756886377523     
   31.200000000000003        4.0000000000000000        2.5287861859662719     
   31.200000000000003        4.8000000000000007        2.8597456791935842     
   31.200000000000003        5.6000000000000005        3.4953481521323173     
   31.200000000000003        6.4000000000000004        3.5043673880432258     
   31.200000000000003        7.2000000000000002        3.5078079760495227     
   31.200000000000003        8.0000000000000000        3.5122976265582824     
   31.200000000000003        8.8000000000000007        3.4984850306172959     
   31.200000000000003        9.6000000000000014        3.5061186168232692     
   31.200000000000003        10.400000000000000        3.5062874202143264     
   31.200000000000003        11.200000000000001        3.5056504469310328     
   31.200000000000003        12.000000000000000        3.5062070498415641     
   31.200000000000003        12.800000000000001        3.5064814714902677     
   31.200000000000003        13.600000000000001        3.5130092511271189     
   31.200000000000003        14.400000000000000        3.4976993606788263     
   31.200000000000003        15.200000000000001        3.5138496721304229     
   31.200000000000003        16.000000000000000        2.8768636781944110     
   31.200000000000003        16.800000000000001        2.5447721816305133     
   31.200000000000003        17.600000000000001        2.5136227535338467     
   31.200000000000003        18.400000000000002        2.5024688974217644     
   31.200000000000003        19.200000000000003        2.5050174222377173     
   31.200000000000003        20.000000000000000        2.5062128363773084     
   31.200000000000003        20.800000000000001        2.5147140304461688     
   31.200000000000003        21.600000000000001        2.4956244729179580     
   31.200000000000003        22.400000000000002        2.5057858339123538     
   31.200000000000003        23.200000000000003        2.5083122074145834     
   31.200000000000003        24.000000000000000        2.5087381773194108     
   31.200000000000003        24.800000000000001        2.5090149626881741     
   31.200000000000003        25.600000000000001        2.5070605920834761     
   31.200000000000003        26.400000000000002        2.4986247837944582     
   31.200000000000003        27.200000000000003        2.5086103544963905     
   31.200000000000003        28.000000000000000        2.4930234215201610     
   31.200000000000003        28.800000000000001        2.5187118332696072     
   31.200000000000003        29.600000000000001        2.5125723177814940     
   31.200000000000003        30.400000000000002        2.5537974880899728     
   31.200000000000003        31.200000000000003        2.8862506788615336     
   31.200000000000003        32.000000000000000        3.5082489990131496     
   31.200000000000003        32.800000000000004        3.5144384428667581     
   31.200000000000003        33.600000000000001        3.5127475758392919     
   31.200000000000003        34.399999999999999        3.5091848253328792     
   31.200000000000003        35.200000000000003        3.5070679507094886     
   31.200000000000003        36.000000000000000        3.5075040757651363     
   31.200000000000003        36.800000000000004        3.5063410080570225     
   31.200000000000003        37.600000000000001        3.5070554225853821     
   31.200000000000003        38.400000000000006        3.5060855967164852     
   31.200000000000003        39.200000000000003        3.5078347367955116     
   31.200000000000003        40.000000000000000        3.5085325611285536     
   31.200000000000003        40.800000000000004        3.5059388206288569     
   31.200000000000003        41.600000000000001        3.5071790145777193     
   31.200000000000003        42.400000000000006        3.5071832609011806     
   31.200000000000003        43.200000000000003        3.5082789021910172     
   31.200000000000003        44.000000000000000        3.5076588049746551     
   31.200000000000003        44.800000000000004        3.5055785351177708     
   31.200000000000003        45.600000000000001        3.5045960037649051     
   31.200000000000003        46.400000000000006        3.4957449260443396     
   31.200000000000003        47.200000000000003        3.5141786659918357     
   31.200000000000003        48.000000000000000        3.5144138297526286     
   31.200000000000003        48.800000000000004        3.5131245835363596     
   31.200000000000003        49.600000000000001        3.5083839975837141     
   31.200000000000003        50.400000000000006        3.5047574807576045     
   31.200000000000003        51.200000000000003        3.5142594806981924     
   31.200000000000003        52.000000000000000        2.8555167051491250     
   31.200000000000003        52.800000000000004        2.5247519823853581     
   31.200000000000003        53.600000000000001        2.5178929904191150     
   31.200000000000003        54.400000000000006        2.5089088974774674     
   31.200000000000003        55.200000000000003        2.5116251872847775     
   31.200000000000003        56.000000000000000        2.5119444884842621     
   31.200000000000003        56.800000000000004        2.5103128498350769     
   31.200000000000003        57.600000000000001        2.5088180342743898     
   31.200000000000003        58.400000000000006        2.5074224403658634     
   31.200000000000003        59.200000000000003        2.5060921280916326     
   31.200000000000003        60.000000000000000        2.5059967315704377     
   31.200000000000003        60.800000000000004        2.5053584487868683     
   31.200000000000003        61.600000000000001        2.5058842263432504     
   31.200000000000003        62.400000000000006        2.5069623960005001     
   31.200000000000003        63.200000000000003        2.5073772832493790     
   31.200000000000003        64.000000000000000        2.5062145016600352     
   31.200000000000003        64.799999999999997        2.5062882755800433     
   31.200000000000003        65.600000000000009        2.5036485385766167     
   31.200000000000003        66.400000000000006        2.5142330836987079     
   31.200000000000003        67.200000000000003        2.5062994360881872     
   31.200000000000003        68.000000000000000        2.5049613298286242     
   31.200000000000003        68.799999999999997        2.5065288533602570     
   31.200000000000003        69.600000000000009        2.5160230728335145     
   31.200000000000003        70.400000000000006        2.5112761686312419     
   31.200000000000003        71.200000000000003        2.5092777352439195     
   31.200000000000003        72.000000000000000        2.5116375144468095     
   31.200000000000003        72.799999999999997        2.5097286439710018     
   31.200000000000003        73.600000000000009        2.5052422633447846     
   31.200000000000003        74.400000000000006        2.5112031828360166     
   31.200000000000003        75.200000000000003        2.5030132062395509     
   31.200000000000003        76.000000000000000        2.5190306062554746     
   31.200000000000003        76.800000000000011        2.5111730758816546     
   31.200000000000003        77.600000000000009        2.5050564794104613     
   31.200000000000003        78.400000000000006        2.5077751486438284     
   31.200000000000003        79.200000000000003        2.5138515341575038     
   31.200000000000003        80.000000000000000        2.4979534475637393     
   31.200000000000003        80.800000000000011        2.5053381318819801     
   31.200000000000003        81.600000000000009        2.5098355716313638     
   31.200000000000003        82.400000000000006        2.5193649308553603     
   31.200000000000003        83.200000000000003        2.5072715218874517     
   31.200000000000003        84.000000000000000        2.5048670734113889     
   31.200000000000003        84.800000000000011        2.5144381013135781     
   31.200000000000003        85.600000000000009        2.5084383465519497     
   31.200000000000003        86.400000000000006        2.5068988819431453     
   31.200000000000003        87.200000000000003        2.5078390635663301     
   31.200000000000003        88.000000000000000        2.5058172420954863     
   31.200000000000003        88.800000000000011        2.5043910371859384     
   31.200000000000003        89.600000000000009        2.5029634399398879     
   31.200000000000003        90.400000000000006        2.5041224697312336     
   31.200000000000003        91.200000000000003        2.5024940863992065     
   31.200000000000003        92.000000000000000        2.5050660155760056     
   31.200000000000003        92.800000000000011        2.5053977482896008     
   31.200000000000003        93.600000000000009        2.5080767653196032     
   31.200000000000003        94.400000000000006        2.5003566236442802     
   31.200000000000003        95.200000000000003        2.5026478121301525     
   31.200000000000003        96.000000000000000        2.5018789729141049     
   31.200000000000003        96.800000000000011        2.5055669388168851     
   31.200000000000003        97.600000000000009        2.5034744255704799     
   31.200000000000003        98.400000000000006        2.5041096415348343     
   31.200000000000003        99.200000000000003        2.5042425925044025     
   31.200000000000003        100.00000000000000        2.5060357853439674     
   31.200000000000003        100.80000000000001        2.5054293325724410     
   31.200000000000003        101.60000000000001        2.5036360316661752     
   31.200000000000003        102.40000000000001        2.5052500734450445     

   32.000000000000000       0.80000000000000004        2.5077122947896142     
   32.000000000000000        1.6000000000000001        2.5058299339802685     
   32.000000000000000        2.4000000000000004        2.5143790312959791     
   32.000000000000000        3.2000000000000002        2.5040379454486361     
   32.000000000000000        4.0000000000000000        2.5280387662040695     
   32.000000000000000        4.8000000000000007        2.8577622126459881     
   32.000000000000000        5.6000000000000005        3.5135101163793263     
   32.000000000000000        6.4000000000000004        3.5062885762178300     
   32.000000000000000        7.2000000000000002        3.5066123985344815     
   32.000000000000000        8.0000000000000000        3.5157902387618076     
   32.000000000000000        8.8000000000000007        3.5017168213559242     
   32.000000000000000        9.6000000000000014        3.5070598754845590     
   32.000000000000000        10.400000000000000        3.5080378271086401     
   32.000000000000000        11.200000000000001        3.5055915188272628     
   32.000000000000000        12.000000000000000        3.5061106752577338     
   32.000000000000000        12.800000000000001        3.5090013841043328     
   32.000000000000000        13.600000000000001        3.5190056937163745     
   32.000000000000000        14.400000000000000        3.5066003449496246     
   32.000000000000000        15.200000000000001        3.4955913619391885     
   32.000000000000000        16.000000000000000        2.8761758776239432     
   32.000000000000000        16.800000000000001        2.5400815466206823     
   32.000000000000000        17.600000000000001        2.5119089054968526     
   32.000000000000000        18.400000000000002        2.5025331141223264     
   32.000000000000000        19.200000000000003        2.5048436382924577     
   32.000000000000000        20.000000000000000        2.5073696204929101     
   32.000000000000000        20.800000000000001        2.5141417622687046     
   32.000000000000000        21.600000000000001        2.4957041834394769     
   32.000000000000000        22.400000000000002        2.5060985338861381     
   32.000000000000000        23.200000000000003        2.5089732181386570     
   32.000000000000000        24.000000000000000        2.5084320145310302     
   32.000000000000000        24.800000000000001        2.5089578124330063     
   32.000000000000000        25.600000000000001        2.5076956228371352     
   32.000000000000000        26.400000000000002        2.5024594503728013     
   32.000000000000000        27.200000000000003        2.5058841969971533     
   32.000000000000000        28.000000000000000        2.5154226835659999     
   32.000000000000000        28.800000000000001        2.5092811629746090     
   32.000000000000000        29.600000000000001        2.5121222815089141     
   32.000000000000000        30.400000000000002        2.5538247314159706     
   32.000000000000000        31.200000000000003        2.8879119675662057     
   32.000000000000000        32.000000000000000        3.5039208563306441     
   32.000000000000000        32.800000000000004        3.5097684247050340     
   32.000000000000000        33.600000000000001        3.5062001197069788     
   32.000000000000000        34.399999999999999        3.5075432651880289     
   32.000000000000000        35.200000000000003        3.5079355924066382     
   32.000000000000000        36.000000000000000        3.5056104042121530     
   32.000000000000000        36.800000000000004        3.5059114311194786     
   32.000000000000000        37.600000000000001        3.5064862686838070     
   32.000000000000000        38.400000000000006        3.5061946364779799     
   32.000000000000000        39.200000000000003        3.5048899214686209     
   32.000000000000000        40.000000000000000        3.5064011722157504     
   32.000000000000000        40.800000000000004        3.5057071232840076     
   32.000000000000000        41.600000000000001        3.5050044072507296     
   32.000000000000000        42.400000000000006        3.5067860262648551     
   32.000000000000000        43.200000000000003        3.5060993408468200     
   32.000000000000000        44.000000000000000        3.5063461951886059     
   32.000000000000000        44.800000000000004        3.5048964839569856     
   32.000000000000000        45.600000000000001        3.4984495490491767     
   32.000000000000000        46.400000000000006        3.5143721624644497     
   32.000000000000000        47.200000000000003        3.5081164782229504     
   32.000000000000000        48.000000000000000        3.5094585245483874     
   32.000000000000000        48.800000000000004        3.5077378512945332     
   32.000000000000000        49.600000000000001        3.5055989821656257     
   32.000000000000000        50.400000000000006        3.5062529413590147     
   32.000000000000000        51.200000000000003        3.5130709095164669     
   32.000000000000000        52.000000000000000        2.8561078609383994     
   32.000000000000000        52.800000000000004        2.5235458628639837     
   32.000000000000000        53.600000000000001        2.5150022638109237     
   32.000000000000000        54.400000000000006        2.5081910720900624     
   32.000000000000000        55.200000000000003        2.5103917433105210     
   32.000000000000000        56.000000000000000        2.5025995348391086
[truncated: 894,528 more chars]
