# Supplementary material for: A first-principles phase field method for quantitatively predicting multi-composition phase separation without thermodynamic empirical parameter
Source: Nat Commun. 2019 Aug 1;10:3451. doi: 10.1038/s41467-019-11248-z (PMC6671953; doi:10.1038/s41467-019-11248-z)
Supplement: Supplementary file 3 — Source Data [file 41467_2019_11248_MOESM3_ESM.zip › supplementary-files/data-files/Fig.S2/FigS2-b-1420K/out_Ni_160000]

  0.80000000000000004       0.80000000000000004        3.5043473319893286     
  0.80000000000000004        1.6000000000000001        3.5086880462642451     
  0.80000000000000004        2.4000000000000004        3.5129678993384506     
  0.80000000000000004        3.2000000000000002        3.5001104941552823     
  0.80000000000000004        4.0000000000000000        2.8164503151615938     
  0.80000000000000004        4.8000000000000007        2.5126676160658494     
  0.80000000000000004        5.6000000000000005        2.5019870577415326     
  0.80000000000000004        6.4000000000000004        2.5080452184582596     
  0.80000000000000004        7.2000000000000002        2.5073136111545407     
  0.80000000000000004        8.0000000000000000        2.5069358290423809     
  0.80000000000000004        8.8000000000000007        2.5090710050780602     
  0.80000000000000004        9.6000000000000014        2.5074317549428611     
  0.80000000000000004        10.400000000000000        2.5109714937011969     
  0.80000000000000004        11.200000000000001        2.5094517864512444     
  0.80000000000000004        12.000000000000000        2.5089905330628959     
  0.80000000000000004        12.800000000000001        2.5061047001078802     
  0.80000000000000004        13.600000000000001        2.7213174366037509     
  0.80000000000000004        14.400000000000000        3.5011592972798513     
  0.80000000000000004        15.200000000000001        3.5160892754641635     
  0.80000000000000004        16.000000000000000        3.4949050676547313     
  0.80000000000000004        16.800000000000001        3.5169550221868220     
  0.80000000000000004        17.600000000000001        3.4949126928737209     
  0.80000000000000004        18.400000000000002        3.5025302960624090     
  0.80000000000000004        19.200000000000003        3.5041131374669057     
  0.80000000000000004        20.000000000000000        3.5123597303145022     
  0.80000000000000004        20.800000000000001        3.4946026017121641     
  0.80000000000000004        21.600000000000001        3.5084753581220256     
  0.80000000000000004        22.400000000000002        3.5019378177960072     
  0.80000000000000004        23.200000000000003        3.5009937861799116     
  0.80000000000000004        24.000000000000000        3.5150708658565661     
  0.80000000000000004        24.800000000000001        3.5031153970874027     
  0.80000000000000004        25.600000000000001        3.5034981639895411     
  0.80000000000000004        26.400000000000002        3.5030169206278758     
  0.80000000000000004        27.200000000000003        3.5115726824133557     
  0.80000000000000004        28.000000000000000        2.8862677298408577     
  0.80000000000000004        28.800000000000001        2.6179476421573664     
  0.80000000000000004        29.600000000000001        2.5073692531264342     
  0.80000000000000004        30.400000000000002        2.5109145010750851     
  0.80000000000000004        31.200000000000003        2.5094250646784602     
  0.80000000000000004        32.000000000000000        2.5171048079255631     
  0.80000000000000004        32.800000000000004        2.4952174484544916     
  0.80000000000000004        33.600000000000001        2.5050698167651149     
  0.80000000000000004        34.399999999999999        2.5094829176011131     
  0.80000000000000004        35.200000000000003        2.5066930732462720     
  0.80000000000000004        36.000000000000000        2.5155262358397357     
  0.80000000000000004        36.800000000000004        2.7198429093052239     
  0.80000000000000004        37.600000000000001        3.5087036209833355     
  0.80000000000000004        38.400000000000006        3.5041283163791421     
  0.80000000000000004        39.200000000000003        3.4994132767364330     
  0.80000000000000004        40.000000000000000        3.4980726665361028     
  0.80000000000000004        40.800000000000004        3.5086539713018192     
  0.80000000000000004        41.600000000000001        2.8981926397964606     
  0.80000000000000004        42.400000000000006        2.6321475681112245     
  0.80000000000000004        43.200000000000003        2.5177896666554056     
  0.80000000000000004        44.000000000000000        2.5077653752500932     
  0.80000000000000004        44.800000000000004        2.5137551800991531     
  0.80000000000000004        45.600000000000001        2.5020101992875987     
  0.80000000000000004        46.400000000000006        2.5056756451582989     
  0.80000000000000004        47.200000000000003        2.5072327469925564     
  0.80000000000000004        48.000000000000000        2.5082445787766363     
  0.80000000000000004        48.800000000000004        2.5090696049427099     
  0.80000000000000004        49.600000000000001        2.5098822651897401     
  0.80000000000000004        50.400000000000006        2.5100183543149535     
  0.80000000000000004        51.200000000000003        2.5100249822205614     
  0.80000000000000004        52.000000000000000        2.5101868952580468     
  0.80000000000000004        52.800000000000004        2.5073492682041203     
  0.80000000000000004        53.600000000000001        2.5070781402666831     
  0.80000000000000004        54.400000000000006        2.5064842265268585     
  0.80000000000000004        55.200000000000003        2.5063529089319503     
  0.80000000000000004        56.000000000000000        2.5061398537614985     
  0.80000000000000004        56.800000000000004        2.5050199057280165     
  0.80000000000000004        57.600000000000001        2.5058240936261984     
  0.80000000000000004        58.400000000000006        2.5004915664699618     
  0.80000000000000004        59.200000000000003        2.5211343947642559     
  0.80000000000000004        60.000000000000000        2.5138492175369334     
  0.80000000000000004        60.800000000000004        2.5135670103035426     
  0.80000000000000004        61.600000000000001        2.5191924073815608     
  0.80000000000000004        62.400000000000006        2.5008719265514325     
  0.80000000000000004        63.200000000000003        2.5125804059927437     
  0.80000000000000004        64.000000000000000        2.5053856363085449     
  0.80000000000000004        64.799999999999997        2.5229699424686589     
  0.80000000000000004        65.600000000000009        2.5209938863355341     
  0.80000000000000004        66.400000000000006        2.5054474128366571     
  0.80000000000000004        67.200000000000003        2.5061474256992731     
  0.80000000000000004        68.000000000000000        2.5179501297442730     
  0.80000000000000004        68.799999999999997        2.5086659500091124     
  0.80000000000000004        69.600000000000009        2.5054920293350875     
  0.80000000000000004        70.400000000000006        2.5055640701327686     
  0.80000000000000004        71.200000000000003        2.5097497479124709     
  0.80000000000000004        72.000000000000000        2.5114343033229072     
  0.80000000000000004        72.799999999999997        2.6191664659345855     
  0.80000000000000004        73.600000000000009        2.8895568675655037     
  0.80000000000000004        74.400000000000006        3.4955316318994436     
  0.80000000000000004        75.200000000000003        3.5050764007774902     
  0.80000000000000004        76.000000000000000        3.5036186692762463     
  0.80000000000000004        76.800000000000011        3.4987290486092979     
  0.80000000000000004        77.600000000000009        3.5044731683263528     
  0.80000000000000004        78.400000000000006        3.4995938071724320     
  0.80000000000000004        79.200000000000003        3.5074827545944185     
  0.80000000000000004        80.000000000000000        3.4967755695384124     
  0.80000000000000004        80.800000000000011        3.5157763332145611     
  0.80000000000000004        81.600000000000009        3.5099709697406816     
  0.80000000000000004        82.400000000000006        3.5074299356117513     
  0.80000000000000004        83.200000000000003        3.4994559518898791     
  0.80000000000000004        84.000000000000000        3.4991529980884550     
  0.80000000000000004        84.800000000000011        3.5032632802586074     
  0.80000000000000004        85.600000000000009        2.8491096295914433     
  0.80000000000000004        86.400000000000006        2.5611516111886865     
  0.80000000000000004        87.200000000000003        2.5125692042540861     
  0.80000000000000004        88.000000000000000        2.5035355111093573     
  0.80000000000000004        88.800000000000011        2.5056995773400734     
  0.80000000000000004        89.600000000000009        2.5061063388350986     
  0.80000000000000004        90.400000000000006        2.5069227212572711     
  0.80000000000000004        91.200000000000003        2.5173221366594847     
  0.80000000000000004        92.000000000000000        2.5191919554659257     
  0.80000000000000004        92.800000000000011        2.4921640846311353     
  0.80000000000000004        93.600000000000009        2.5185193005036570     
  0.80000000000000004        94.400000000000006        2.5085037738947524     
  0.80000000000000004        95.200000000000003        2.5162777515617667     
  0.80000000000000004        96.000000000000000        2.5074951300346107     
  0.80000000000000004        96.800000000000011        2.5933724966736516     
  0.80000000000000004        97.600000000000009        2.7709214391546930     
  0.80000000000000004        98.400000000000006        2.9690475224928901     
  0.80000000000000004        99.200000000000003        3.5137474439446570     
  0.80000000000000004        100.00000000000000        3.5049614213702278     
  0.80000000000000004        100.80000000000001        3.5133940595282072     
  0.80000000000000004        101.60000000000001        3.5027045422413003     
  0.80000000000000004        102.40000000000001        3.5048293397341599     

   1.6000000000000001       0.80000000000000004        3.5030556015296384     
   1.6000000000000001        1.6000000000000001        3.5081041244964348     
   1.6000000000000001        2.4000000000000004        3.4968080968705997     
   1.6000000000000001        3.2000000000000002        3.5098243542736181     
   1.6000000000000001        4.0000000000000000        2.7176025241776269     
   1.6000000000000001        4.8000000000000007        2.5105316105335747     
   1.6000000000000001        5.6000000000000005        2.5099080910707077     
   1.6000000000000001        6.4000000000000004        2.5052535437112029     
   1.6000000000000001        7.2000000000000002        2.5017876873170608     
   1.6000000000000001        8.0000000000000000        2.5038626817644047     
   1.6000000000000001        8.8000000000000007        2.5033732940927056     
   1.6000000000000001        9.6000000000000014        2.5051370654303620     
   1.6000000000000001        10.400000000000000        2.5038764433711087     
   1.6000000000000001        11.200000000000001        2.5040515364471729     
   1.6000000000000001        12.000000000000000        2.5050898731254985     
   1.6000000000000001        12.800000000000001        2.5207804614055536     
   1.6000000000000001        13.600000000000001        2.5448147755419863     
   1.6000000000000001        14.400000000000000        2.7158436558804491     
   1.6000000000000001        15.200000000000001        2.8133658455973110     
   1.6000000000000001        16.000000000000000        2.8316055407581353     
   1.6000000000000001        16.800000000000001        2.8346746181784188     
   1.6000000000000001        17.600000000000001        2.8350028400622498     
   1.6000000000000001        18.400000000000002        2.8359332291238841     
   1.6000000000000001        19.200000000000003        2.8343827318067500     
   1.6000000000000001        20.000000000000000        2.8347975259801039     
   1.6000000000000001        20.800000000000001        2.8363666962042382     
   1.6000000000000001        21.600000000000001        2.8358938374100111     
   1.6000000000000001        22.400000000000002        2.8356467194041399     
   1.6000000000000001        23.200000000000003        2.8349696812361698     
   1.6000000000000001        24.000000000000000        2.8308975175086721     
   1.6000000000000001        24.800000000000001        2.8285454436028008     
   1.6000000000000001        25.600000000000001        2.8287047161165835     
   1.6000000000000001        26.400000000000002        2.8133955287846355     
   1.6000000000000001        27.200000000000003        2.7322872690066320     
   1.6000000000000001        28.000000000000000        2.5779091406452803     
   1.6000000000000001        28.800000000000001        2.5212449643753390     
   1.6000000000000001        29.600000000000001        2.5129984800230529     
   1.6000000000000001        30.400000000000002        2.5092646281997881     
   1.6000000000000001        31.200000000000003        2.5116842710166356     
   1.6000000000000001        32.000000000000000        2.5130279559960265     
   1.6000000000000001        32.800000000000004        2.5221823764251652     
   1.6000000000000001        33.600000000000001        2.5030975798684247     
   1.6000000000000001        34.399999999999999        2.5112899263753246     
   1.6000000000000001        35.200000000000003        2.5072496939826583     
   1.6000000000000001        36.000000000000000        2.5037900207710599     
   1.6000000000000001        36.800000000000004        2.5500333217484656     
   1.6000000000000001        37.600000000000001        2.7182785103787404     
   1.6000000000000001        38.400000000000006        2.8158279633013468     
   1.6000000000000001        39.200000000000003        2.8333014787436714     
   1.6000000000000001        40.000000000000000        2.8224901669398959     
   1.6000000000000001        40.800000000000004        2.7449334995236661     
   1.6000000000000001        41.600000000000001        2.5919124825431865     
   1.6000000000000001        42.400000000000006        2.5058583432551385     
   1.6000000000000001        43.200000000000003        2.5033004442720816     
   1.6000000000000001        44.000000000000000        2.5207560026742644     
   1.6000000000000001        44.800000000000004        2.5165286554044486     
   1.6000000000000001        45.600000000000001        2.5098197711480088     
   1.6000000000000001        46.400000000000006        2.5072647247899362     
   1.6000000000000001        47.200000000000003        2.5117202687754920     
   1.6000000000000001        48.000000000000000        2.5126687057397450     
   1.6000000000000001        48.800000000000004        2.5136386497286147     
   1.6000000000000001        49.600000000000001        2.5144110387588454     
   1.6000000000000001        50.400000000000006        2.5158477144194089     
   1.6000000000000001        51.200000000000003        2.5159731315615130     
   1.6000000000000001        52.000000000000000        2.5177969156261497     
   1.6000000000000001        52.800000000000004        2.5171824450652429     
   1.6000000000000001        53.600000000000001        2.5174095385582218     
   1.6000000000000001        54.400000000000006        2.5175313323406399     
   1.6000000000000001        55.200000000000003        2.5176879709845847     
   1.6000000000000001        56.000000000000000        2.5174369679022934     
   1.6000000000000001        56.800000000000004        2.5163708635941613     
   1.6000000000000001        57.600000000000001        2.5145259747343571     
   1.6000000000000001        58.400000000000006        2.5070818282235945     
   1.6000000000000001        59.200000000000003        2.5005325924978492     
   1.6000000000000001        60.000000000000000        2.5043842078461842     
   1.6000000000000001        60.800000000000004        2.5022528840458271     
   1.6000000000000001        61.600000000000001        2.5002058727804033     
   1.6000000000000001        62.400000000000006        2.5033253384688101     
   1.6000000000000001        63.200000000000003        2.5017576713644782     
   1.6000000000000001        64.000000000000000        2.5118720919674677     
   1.6000000000000001        64.799999999999997        2.5032255413918598     
   1.6000000000000001        65.600000000000009        2.5124331930947368     
   1.6000000000000001        66.400000000000006        2.5122127839782213     
   1.6000000000000001        67.200000000000003        2.5087234331565327     
   1.6000000000000001        68.000000000000000        2.5023541635977526     
   1.6000000000000001        68.799999999999997        2.5054114421804510     
   1.6000000000000001        69.600000000000009        2.5079130647814756     
   1.6000000000000001        70.400000000000006        2.5109013116834449     
   1.6000000000000001        71.200000000000003        2.5101098346346897     
   1.6000000000000001        72.000000000000000        2.6251603074585694     
   1.6000000000000001        72.799999999999997        2.9083704533459347     
   1.6000000000000001        73.600000000000009        3.4949070057410974     
   1.6000000000000001        74.400000000000006        3.5148810581827781     
   1.6000000000000001        75.200000000000003        3.5090981316742678     
   1.6000000000000001        76.000000000000000        3.5139030942271825     
   1.6000000000000001        76.800000000000011        3.5120377432498215     
   1.6000000000000001        77.600000000000009        3.5069064656996281     
   1.6000000000000001        78.400000000000006        3.5024627769441361     
   1.6000000000000001        79.200000000000003        3.5192480698232926     
   1.6000000000000001        80.000000000000000        3.5102235185797794     
   1.6000000000000001        80.800000000000011        3.5065404283979351     
   1.6000000000000001        81.600000000000009        3.5056066422953336     
   1.6000000000000001        82.400000000000006        3.5068098150729110     
   1.6000000000000001        83.200000000000003        3.5025890682865435     
   1.6000000000000001        84.000000000000000        3.5180687258101435     
   1.6000000000000001        84.800000000000011        3.5059055463911850     
   1.6000000000000001        85.600000000000009        3.4996123455918924     
   1.6000000000000001        86.400000000000006        2.7199793866570623     
   1.6000000000000001        87.200000000000003        2.5026907490630221     
   1.6000000000000001        88.000000000000000        2.5044000112682676     
   1.6000000000000001        88.800000000000011        2.5058253064054505     
   1.6000000000000001        89.600000000000009        2.5067437977495244     
   1.6000000000000001        90.400000000000006        2.5100400417429052     
   1.6000000000000001        91.200000000000003        2.4987173536145471     
   1.6000000000000001        92.000000000000000        2.5027962009966660     
   1.6000000000000001        92.800000000000011        2.4957740942718463     
   1.6000000000000001        93.600000000000009        2.5145026093786185     
   1.6000000000000001        94.400000000000006        2.5039049303759850     
   1.6000000000000001        95.200000000000003        2.5052787114951616     
   1.6000000000000001        96.000000000000000        2.5129916559781820     
   1.6000000000000001        96.800000000000011        2.5018419531815965     
   1.6000000000000001        97.600000000000009        2.5127202985901822     
   1.6000000000000001        98.400000000000006        2.6169802137424463     
   1.6000000000000001        99.200000000000003        2.7769581343242526     
   1.6000000000000001        100.00000000000000        2.9634236658632842     
   1.6000000000000001        100.80000000000001        3.5122635638768549     
   1.6000000000000001        101.60000000000001        3.4946783743564405     
   1.6000000000000001        102.40000000000001        3.5101880100645073     

   2.4000000000000004       0.80000000000000004        2.8282609540623875     
   2.4000000000000004        1.6000000000000001        2.8277619964716911     
   2.4000000000000004        2.4000000000000004        2.8127493917318773     
   2.4000000000000004        3.2000000000000002        2.7154840069618760     
   2.4000000000000004        4.0000000000000000        2.5497392534934642     
   2.4000000000000004        4.8000000000000007        2.4979028429409174     
   2.4000000000000004        5.6000000000000005        2.4972535044875563     
   2.4000000000000004        6.4000000000000004        2.5194465179843264     
   2.4000000000000004        7.2000000000000002        2.5148138279081280     
   2.4000000000000004        8.0000000000000000        2.5148805653088955     
   2.4000000000000004        8.8000000000000007        2.5146090783027319     
   2.4000000000000004        9.6000000000000014        2.5157051110754454     
   2.4000000000000004        10.400000000000000        2.5147123929302282     
   2.4000000000000004        11.200000000000001        2.5121368438052158     
   2.4000000000000004        12.000000000000000        2.5112024193570450     
   2.4000000000000004        12.800000000000001        2.5016454753600748     
   2.4000000000000004        13.600000000000001        2.5173319944599748     
   2.4000000000000004        14.400000000000000        2.5200501140504352     
   2.4000000000000004        15.200000000000001        2.5171419146770986     
   2.4000000000000004        16.000000000000000        2.5089660917742029     
   2.4000000000000004        16.800000000000001        2.5112428234598543     
   2.4000000000000004        17.600000000000001        2.5084044470753866     
   2.4000000000000004        18.400000000000002        2.5102215815058293     
   2.4000000000000004        19.200000000000003        2.5163072799190127     
   2.4000000000000004        20.000000000000000        2.5146499336142574     
   2.4000000000000004        20.800000000000001        2.5131717491850791     
   2.4000000000000004        21.600000000000001        2.5122246050679129     
   2.4000000000000004        22.400000000000002        2.5129163592630719     
   2.4000000000000004        23.200000000000003        2.5132208104856426     
   2.4000000000000004        24.000000000000000        2.5141579454931833     
   2.4000000000000004        24.800000000000001        2.5147228796121635     
   2.4000000000000004        25.600000000000001        2.5121310611725671     
   2.4000000000000004        26.400000000000002        2.5001848710740484     
   2.4000000000000004        27.200000000000003        2.5174710176128055     
   2.4000000000000004        28.000000000000000        2.5088727814820468     
   2.4000000000000004        28.800000000000001        2.5143300479678192     
   2.4000000000000004        29.600000000000001        2.5036502280735928     
   2.4000000000000004        30.400000000000002        2.5055609536956895     
   2.4000000000000004        31.200000000000003        2.5038229555292166     
   2.4000000000000004        32.000000000000000        2.5018156426722493     
   2.4000000000000004        32.800000000000004        2.5050818375923298     
   2.4000000000000004        33.600000000000001        2.5121410286208143     
   2.4000000000000004        34.399999999999999        2.5032986376396691     
   2.4000000000000004        35.200000000000003        2.5012457665701726     
   2.4000000000000004        36.000000000000000        2.4999401026385581     
   2.4000000000000004        36.800000000000004        2.5091003696294161     
   2.4000000000000004        37.600000000000001        2.5107415228282295     
   2.4000000000000004        38.400000000000006        2.5063219553326963     
   2.4000000000000004        39.200000000000003        2.5141454293796817     
   2.4000000000000004        40.000000000000000        2.5107952327037921     
   2.4000000000000004        40.800000000000004        2.5006482786409077     
   2.4000000000000004        41.600000000000001        2.5201330252613618     
   2.4000000000000004        42.400000000000006        2.5056749396670206     
   2.4000000000000004        43.200000000000003        2.5028697393784984     
   2.4000000000000004        44.000000000000000        2.5162062177258808     
   2.4000000000000004        44.800000000000004        2.5895331334782861     
   2.4000000000000004        45.600000000000001        2.7452507794770988     
   2.4000000000000004        46.400000000000006        2.8261077273548039     
   2.4000000000000004        47.200000000000003        2.8406088768933357     
   2.4000000000000004        48.000000000000000        2.8442976511143878     
   2.4000000000000004        48.800000000000004        2.8477197287700808     
   2.4000000000000004        49.600000000000001        2.8504288656512697     
   2.4000000000000004        50.400000000000006        2.8511306436868877     
   2.4000000000000004        51.200000000000003        2.8510172985005613     
   2.4000000000000004        52.000000000000000        2.8513923208488574     
   2.4000000000000004        52.800000000000004        2.8510351075198810     
   2.4000000000000004        53.600000000000001        2.8494981702402593     
   2.4000000000000004        54.400000000000006        2.8498990192153668     
   2.4000000000000004        55.200000000000003        2.8491885418150948     
   2.4000000000000004        56.000000000000000        2.8479859537841827     
   2.4000000000000004        56.800000000000004        2.8470731001735285     
   2.4000000000000004        57.600000000000001        2.8434969524704403     
   2.4000000000000004        58.400000000000006        2.8249742569049987     
   2.4000000000000004        59.200000000000003        2.7273840293710037     
   2.4000000000000004        60.000000000000000        2.5589434938055833     
   2.4000000000000004        60.800000000000004        2.5087137701344719     
   2.4000000000000004        61.600000000000001        2.5050111531703854     
   2.4000000000000004        62.400000000000006        2.5161852124170387     
   2.4000000000000004        63.200000000000003        2.5125871790193846     
   2.4000000000000004        64.000000000000000        2.5064339019404258     
   2.4000000000000004        64.799999999999997        2.5137512233305115     
   2.4000000000000004        65.600000000000009        2.5087024789382926     
   2.4000000000000004        66.400000000000006        2.5021376792453331     
   2.4000000000000004        67.200000000000003        2.4942639715817183     
   2.4000000000000004        68.000000000000000        2.5218187168746851     
   2.4000000000000004        68.799999999999997        2.4970422273192998     
   2.4000000000000004        69.600000000000009        2.5066815629295336     
   2.4000000000000004        70.400000000000006        2.5067070177941853     
   2.4000000000000004        71.200000000000003        2.6220207083257168     
   2.4000000000000004        72.000000000000000        2.9083481608917192     
   2.4000000000000004        72.799999999999997        3.5105039296985843     
   2.4000000000000004        73.600000000000009        3.5163556643256793     
   2.4000000000000004        74.400000000000006        3.5058564746064089     
   2.4000000000000004        75.200000000000003        3.5059126381576338     
   2.4000000000000004        76.000000000000000        3.5055096302310322     
   2.4000000000000004        76.800000000000011        3.5097710939081788     
   2.4000000000000004        77.600000000000009        3.5051618959028779     
   2.4000000000000004        78.400000000000006        3.5044482214347905     
   2.4000000000000004        79.200000000000003        3.4996456399674440     
   2.4000000000000004        80.000000000000000        3.5152002894257492     
   2.4000000000000004        80.800000000000011        3.5101295983719307     
   2.4000000000000004        81.600000000000009        3.5080703999162868     
   2.4000000000000004        82.400000000000006        3.5081224184845712     
   2.4000000000000004        83.200000000000003        3.5019092857838201     
   2.4000000000000004        84.000000000000000        3.5123686167735992     
   2.4000000000000004        84.800000000000011        3.5100253273322353     
   2.4000000000000004        85.600000000000009        3.5027635248132363     
   2.4000000000000004        86.400000000000006        2.8012538093376778     
   2.4000000000000004        87.200000000000003        2.5116460361510877     
   2.4000000000000004        88.000000000000000        2.4976875041973350     
   2.4000000000000004        88.800000000000011        2.5003876663845732     
   2.4000000000000004        89.600000000000009        2.5086871130247292     
   2.4000000000000004        90.400000000000006        2.5140939862135063     
   2.4000000000000004        91.200000000000003        2.5048563092139604     
   2.4000000000000004        92.000000000000000        2.5110277277107595     
   2.4000000000000004        92.800000000000011        2.4989765965218909     
   2.4000000000000004        93.600000000000009        2.5197316577849334     
   2.4000000000000004        94.400000000000006        2.5102837784155194     
   2.4000000000000004        95.200000000000003        2.5099763743732697     
   2.4000000000000004        96.000000000000000        2.5109033041842630     
   2.4000000000000004        96.800000000000011        2.5053965502698907     
   2.4000000000000004        97.600000000000009        2.5134532113596215     
   2.4000000000000004        98.400000000000006        2.5020384743561972     
   2.4000000000000004        99.200000000000003        2.5122428538147914     
   2.4000000000000004        100.00000000000000        2.6073618738304880     
   2.4000000000000004        100.80000000000001        2.7409257847028292     
   2.4000000000000004        101.60000000000001        2.8132230941287477     
   2.4000000000000004        102.40000000000001        2.8262482087348357     

   3.2000000000000002       0.80000000000000004        2.5059778101523871     
   3.2000000000000002        1.6000000000000001        2.5083328834001217     
   3.2000000000000002        2.4000000000000004        2.5129949747959115     
   3.2000000000000002        3.2000000000000002        2.5051285989490921     
   3.2000000000000002        4.0000000000000000        2.5178982655308588     
   3.2000000000000002        4.8000000000000007        2.5035902904725491     
   3.2000000000000002        5.6000000000000005        2.5172763378440970     
   3.2000000000000002        6.4000000000000004        2.5045107209048303     
   3.2000000000000002        7.2000000000000002        2.5041800533887968     
   3.2000000000000002        8.0000000000000000        2.5037065764591082     
   3.2000000000000002        8.8000000000000007        2.5054287965713158     
   3.2000000000000002        9.6000000000000014        2.5090984178378091     
   3.2000000000000002        10.400000000000000        2.5101947164679608     
   3.2000000000000002        11.200000000000001        2.5087496286294559     
   3.2000000000000002        12.000000000000000        2.5089422693305825     
   3.2000000000000002        12.800000000000001        2.5078542293847321     
   3.2000000000000002        13.600000000000001        2.5051119614559516     
   3.2000000000000002        14.400000000000000        2.5005623847483971     
   3.2000000000000002        15.200000000000001        2.4982978300680512     
   3.2000000000000002        16.000000000000000        2.5042779955551162     
   3.2000000000000002        16.800000000000001        2.5074983691868411     
   3.2000000000000002        17.600000000000001        2.5140215285487777     
   3.2000000000000002        18.400000000000002        2.5125067464760620     
   3.2000000000000002        19.200000000000003        2.5002429145374414     
   3.2000000000000002        20.000000000000000        2.5065869931403673     
   3.2000000000000002        20.800000000000001        2.5076206392132949     
   3.2000000000000002        21.600000000000001        2.5067977157199137     
   3.2000000000000002        22.400000000000002        2.5095569292746829     
   3.2000000000000002        23.200000000000003        2.5097594773715759     
   3.2000000000000002        24.000000000000000        2.5048683879817797     
   3.2000000000000002        24.800000000000001        2.5037140593991523     
   3.2000000000000002        25.600000000000001        2.4955495134720156     
   3.2000000000000002        26.400000000000002        2.5171475100066254     
   3.2000000000000002        27.200000000000003        2.5102132619454309     
   3.2000000000000002        28.000000000000000        2.5049550165295806     
   3.2000000000000002        28.800000000000001        2.5050811647002877     
   3.2000000000000002        29.600000000000001        2.5047966120237710     
   3.2000000000000002        30.400000000000002        2.5029527295239746     
   3.2000000000000002        31.200000000000003        2.5008929511638733     
   3.2000000000000002        32.000000000000000        2.4997481122196299     
   3.2000000000000002        32.800000000000004        2.5019162637928747     
   3.2000000000000002        33.600000000000001        2.5069103671508199     
   3.2000000000000002        34.399999999999999        2.5070699798908374     
   3.2000000000000002        35.200000000000003        2.5170270035986295     
   3.2000000000000002        36.000000000000000        2.5105947222527281     
   3.2000000000000002        36.800000000000004        2.5104537627201626     
   3.2000000000000002        37.600000000000001        2.5060796114760926     
   3.2000000000000002        38.400000000000006        2.5062916303391400     
   3.2000000000000002        39.200000000000003        2.5063450404165266     
   3.2000000000000002        40.000000000000000        2.5068986930489583     
   3.2000000000000002        40.800000000000004        2.5088466419373536     
   3.2000000000000002        41.600000000000001        2.5048726840078568     
   3.2000000000000002        42.400000000000006        2.5057516665002426     
   3.2000000000000002        43.200000000000003        2.5164810503560915     
   3.2000000000000002        44.000000000000000        2.6253780856995044     
   3.2000000000000002        44.800000000000004        2.8943772938647494     
   3.2000000000000002        45.600000000000001        3.5105004955818062     
   3.2000000000000002        46.400000000000006        3.4975961959711053     
   3.2000000000000002        47.200000000000003        3.5110749765412637     
   3.2000000000000002        48.000000000000000        3.5048490092833871     
   3.2000000000000002        48.800000000000004        3.5057732889477196     
   3.2000000000000002        49.600000000000001        3.5024991899801337     
   3.2000000000000002        50.400000000000006        3.4948351214591020     
   3.2000000000000002        51.200000000000003        3.5162914386023130     
   3.2000000000000002        52.000000000000000        3.4977082742666088     
   3.2000000000000002        52.800000000000004        3.5156286867486450     
   3.2000000000000002        53.600000000000001        3.5077617399612162     
   3.2000000000000002        54.400000000000006        3.5050335661086254     
   3.2000000000000002        55.200000000000003        3.4971260927075281     
   3.2000000000000002        56.000000000000000        3.5180615362302570     
   3.2000000000000002        56.800000000000004        3.5031777275476421     
   3.2000000000000002        57.600000000000001        3.5119789112828328     
   3.2000000000000002        58.400000000000006        3.5010111228712111     
   3.2000000000000002        59.200000000000003        3.5129736575716555     
   3.2000000000000002        60.000000000000000        2.7268869834140030     
   3.2000000000000002        60.800000000000004        2.5042914918680514     
   3.2000000000000002        61.600000000000001        2.5118258033789029     
   3.2000000000000002        62.400000000000006        2.5098590435809802     
   3.2000000000000002        63.200000000000003        2.5060166101930972     
   3.2000000000000002        64.000000000000000        2.5142984778365975     
   3.2000000000000002        64.799999999999997        2.5075098687128072     
   3.2000000000000002        65.600000000000009        2.4976321117353808     
   3.2000000000000002        66.400000000000006        2.5170029401014338     
   3.2000000000000002        67.200000000000003        2.5105067994987089     
   3.2000000000000002        68.000000000000000        2.5093826196227695     
   3.2000000000000002        68.799999999999997        2.5201529597263308     
   3.2000000000000002        69.600000000000009        2.4966314734781179     
   3.2000000000000002        70.400000000000006        2.5862533576695697     
   3.2000000000000002        71.200000000000003        2.8908503216157775     
   3.2000000000000002        72.000000000000000        3.5002475320482027     
   3.2000000000000002        72.799999999999997        3.5176589217582572     
   3.2000000000000002        73.600000000000009        3.5013388248000226     
   3.2000000000000002        74.400000000000006        3.5050056218808243     
   3.2000000000000002        75.200000000000003        3.5075451348952549     
   3.2000000000000002        76.000000000000000        3.5040899176688129     
   3.2000000000000002        76.800000000000011        3.5105271945039909     
   3.2000000000000002        77.600000000000009        3.5128082440822412     
   3.2000000000000002        78.400000000000006        3.5045789645392467     
   3.2000000000000002        79.200000000000003        3.5033485044844657     
   3.2000000000000002        80.000000000000000        3.4972761572819384     
   3.2000000000000002        80.800000000000011        3.5185968650489050     
   3.2000000000000002        81.600000000000009        3.4974345492553036     
   3.2000000000000002        82.400000000000006        3.5047064900222615     
   3.2000000000000002        83.200000000000003        3.4997492510728709     
   3.2000000000000002        84.000000000000000        3.5191308488917525     
   3.2000000000000002        84.800000000000011        3.5039841755880667     
   3.2000000000000002        85.600000000000009        3.5050937372873148     
   3.2000000000000002        86.400000000000006        2.8157481154023851     
   3.2000000000000002        87.200000000000003        2.5198295822816594     
   3.2000000000000002        88.000000000000000        2.5148842634060182     
   3.2000000000000002        88.800000000000011        2.5156045057854084     
   3.2000000000000002        89.600000000000009        2.5028382406810632     
   3.2000000000000002        90.400000000000006        2.5103562932341945     
   3.2000000000000002        91.200000000000003        2.5002967326997299     
   3.2000000000000002        92.000000000000000        2.5110607018851336     
   3.2000000000000002        92.800000000000011        2.5132948356276121     
   3.2000000000000002        93.600000000000009        2.5111100863862976     
   3.2000000000000002        94.400000000000006        2.5095951300486035     
   3.2000000000000002        95.200000000000003        2.5110985715180201     
   3.2000000000000002        96.000000000000000        2.5133424990569142     
   3.2000000000000002        96.800000000000011        2.5120272399371331     
   3.2000000000000002        97.600000000000009        2.5051675193947758     
   3.2000000000000002        98.400000000000006        2.5054578909882208     
   3.2000000000000002        99.200000000000003        2.5140019965589175     
   3.2000000000000002        100.00000000000000        2.5181791946707510     
   3.2000000000000002        100.80000000000001        2.5054528933293407     
   3.2000000000000002        101.60000000000001        2.5149574412856852     
   3.2000000000000002        102.40000000000001        2.5209325948987003     

   4.0000000000000000       0.80000000000000004        2.5001583463118253     
   4.0000000000000000        1.6000000000000001        2.5079393027699153     
   4.0000000000000000        2.4000000000000004        2.5021356468707521     
   4.0000000000000000        3.2000000000000002        2.5031405671594862     
   4.0000000000000000        4.0000000000000000        2.5044004049824307     
   4.0000000000000000        4.8000000000000007        2.4986823017184414     
   4.0000000000000000        5.6000000000000005        2.5193136805829455     
   4.0000000000000000        6.4000000000000004        2.5114140023383018     
   4.0000000000000000        7.2000000000000002        2.5129312868707352     
   4.0000000000000000        8.0000000000000000        2.5131674189981981     
   4.0000000000000000        8.8000000000000007        2.5147687718304770     
   4.0000000000000000        9.6000000000000014        2.5002151877202397     
   4.0000000000000000        10.400000000000000        2.5053817307910902     
   4.0000000000000000        11.200000000000001        2.5070415015656504     
   4.0000000000000000        12.000000000000000        2.5076205924730126     
   4.0000000000000000        12.800000000000001        2.5054236286320872     
   4.0000000000000000        13.600000000000001        2.4964046590063158     
   4.0000000000000000        14.400000000000000        2.5206691945507380     
   4.0000000000000000        15.200000000000001        2.5154382142787206     
   4.0000000000000000        16.000000000000000        2.5225194558452824     
   4.0000000000000000        16.800000000000001        2.4950950942693617     
   4.0000000000000000        17.600000000000001        2.5091032524380084     
   4.0000000000000000        18.400000000000002        2.5148378794016977     
   4.0000000000000000        19.200000000000003        2.4992509866590504     
   4.0000000000000000        20.000000000000000        2.5095658848562148     
   4.0000000000000000        20.800000000000001        2.5077876049103143     
   4.0000000000000000        21.600000000000001        2.5081191250138848     
   4.0000000000000000        22.400000000000002        2.5102008276302077     
   4.0000000000000000        23.200000000000003        2.5104891972531003     
   4.0000000000000000        24.000000000000000        2.5070343458385453     
   4.0000000000000000        24.800000000000001        2.5021730426259983     
   4.0000000000000000        25.600000000000001        2.5172444652710717     
   4.0000000000000000        26.400000000000002        2.5039232757659939     
   4.0000000000000000        27.200000000000003        2.5131186670541501     
   4.0000000000000000        28.000000000000000        2.5216979851592671     
   4.0000000000000000        28.800000000000001        2.5149460619932489     
   4.0000000000000000        29.600000000000001        2.5055658511420487     
   4.0000000000000000        30.400000000000002        2.5174023307173830     
   4.0000000000000000        31.200000000000003        2.5155854709222196     
   4.0000000000000000        32.000000000000000        2.5153567628622366     
   4.0000000000000000        32.800000000000004        2.5123613078082085     
   4.0000000000000000        33.600000000000001        2.5053097529365087     
   4.0000000000000000        34.399999999999999        2.5064199184940477     
   4.0000000000000000        35.200000000000003        2.5120396931047235     
   4.0000000000000000        36.000000000000000        2.5035002138482727     
   4.0000000000000000        36.800000000000004        2.5035177794867600     
   4.0000000000000000        37.600000000000001        2.5033366317293781     
   4.0000000000000000        38.400000000000006        2.5036879623565960     
   4.0000000000000000        39.200000000000003        2.5049659749568707     
   4.0000000000000000        40.000000000000000        2.5041204901028582     
   4.0000000000000000        40.800000000000004        2.5076793157907571     
   4.0000000000000000        41.600000000000001        2.5164239151918988     
   4.0000000000000000        42.400000000000006        2.5153904555025277     
   4.0000000000000000        43.200000000000003        2.6220080385502915     
   4.0000000000000000        44.000000000000000        2.9114167206415189     
   4.0000000000000000        44.800000000000004        3.5145246754725203     
   4.0000000000000000        45.600000000000001        3.5154357519466521     
   4.0000000000000000        46.400000000000006        3.5062051422220875     
   4.0000000000000000        47.200000000000003        3.5078670165079195     
   4.0000000000000000        48.000000000000000        3.5163529891171277     
   4.0000000000000000        48.800000000000004        3.5003248213614588     
   4.0000000000000000        49.600000000000001        3.5077695290100555     
   4.0000000000000000        50.400000000000006        3.5107673821089169     
   4.0000000000000000        51.200000000000003        3.5144276587069649     
   4.0000000000000000        52.000000000000000        3.4983690225929056     
   4.0000000000000000        52.800000000000004        3.5044762181881604     
   4.0000000000000000        53.600000000000001        3.5036894357054136     
   4.0000000000000000        54.400000000000006        3.5091561045774093     
   4.0000000000000000        55.200000000000003        3.5083567085909277     
   4.0000000000000000        56.000000000000000        3.5121402238666080     
   4.0000000000000000        56.800000000000004        3.4964971919347296     
   4.0000000000000000        57.600000000000001        3.5031215290374726     
   4.0000000000000000        58.400000000000006        3.5026567308669501     
   4.0000000000000000        59.200000000000003        3.5079741917763672     
   4.0000000000000000        60.000000000000000        2.8240411349099710     
   4.0000000000000000        60.800000000000004        2.5108166459330539     
   4.0000000000000000        61.600000000000001        2.5081792979182489     
   4.0000000000000000        62.400000000000006        2.5081428263947911     
   4.0000000000000000        63.200000000000003        2.5194382128677617     
   4.0000000000000000        64.000000000000000        2.5092173204180130     
   4.0000000000000000        64.799999999999997        2.4979281983308561     
   4.0000000000000000        65.600000000000009        2.5174903600171943     
   4.0000000000000000        66.400000000000006        2.5079759179667680     
   4.0000000000000000        67.200000000000003        2.5038644294800809     
   4.0000000000000000        68.000000000000000        2.5047615910483096     
   4.0000000000000000        68.799999999999997        2.5141884632342220     
   4.0000000000000000        69.600000000000009        2.5034144768721838     
   4.0000000000000000        70.400000000000006        2.7346869750704115     
   4.0000000000000000        71.200000000000003        3.4966207652594381     
   4.0000000000000000        72.000000000000000        3.5078705537940995     
   4.0000000000000000        72.799999999999997        3.4964615787736664     
   4.0000000000000000        73.600000000000009        3.5003180278687629     
   4.0000000000000000        74.400000000000006        3.4995240278460171     
   4.0000000000000000        75.200000000000003        3.5041288536156503     
   4.0000000000000000        76.000000000000000        3.5046061329104758     
   4.0000000000000000        76.800000000000011        3.5043234644763981     
   4.0000000000000000        77.600000000000009        3.5110738533911032     
   4.0000000000000000        78.400000000000006        3.5094905838064614     
   4.0000000000000000        79.200000000000003        3.5039415099737461     
   4.0000000000000000        80.000000000000000        3.5033619341258779     
   4.0000000000000000        80.800000000000011        3.5021530816618411     
   4.0000000000000000        81.600000000000009        3.5020380172362260     
   4.0000000000000000        82.400000000000006        3.5054546055300766     
   4.0000000000000000        83.200000000000003        3.5051633943468290     
   4.0000000000000000        84.000000000000000        3.5030132818073034     
   4.0000000000000000        84.800000000000011        3.5033455403713383     
   4.0000000000000000        85.600000000000009        3.5110126215415409     
   4.0000000000000000        86.400000000000006        2.8176040134998726     
   4.0000000000000000        87.200000000000003        2.4983854206331904     
   4.0000000000000000        88.000000000000000        2.5118429539408225     
   4.0000000000000000        88.800000000000011        2.5057269180071176     
   4.0000000000000000        89.600000000000009        2.5133850548545560     
   4.0000000000000000        90.400000000000006        2.5135841193920077     
   4.0000000000000000        91.200000000000003        2.5220938953576657     
   4.0000000000000000        92.000000000000000        2.5012878454430600     
   4.0000000000000000        92.800000000000011        2.5110519885049496     
   4.0000000000000000        93.600000000000009        2.5052827006430558     
   4.0000000000000000        94.400000000000006        2.5072593057419534     
   4.0000000000000000        95.200000000000003        2.5065347116051684     
   4.0000000000000000        96.000000000000000        2.5079446003070731     
   4.0000000000000000        96.800000000000011        2.5099734075353677     
   4.0000000000000000        97.600000000000009        2.5095554211415485     
   4.0000000000000000        98.400000000000006        2.5098727351860064     
   4.0000000000000000        99.200000000000003        2.5092593767472318     
   4.0000000000000000        100.00000000000000        2.5093286349848789     
   4.0000000000000000        100.80000000000001        2.5109794876628699     
   4.0000000000000000        101.60000000000001        2.5100332006124182     
   4.0000000000000000        102.40000000000001        2.5156953199255194     

   4.8000000000000007       0.80000000000000004        2.5135010028094786     
   4.8000000000000007        1.6000000000000001        2.5181789506434256     
   4.8000000000000007        2.4000000000000004        2.5025046300290090     
   4.8000000000000007        3.2000000000000002        2.5099160168002910     
   4.8000000000000007        4.0000000000000000        2.5131023287421423     
   4.8000000000000007        4.8000000000000007        2.5112493601274739     
   4.8000000000000007        5.6000000000000005        2.5078807825330656     
   4.8000000000000007        6.4000000000000004        2.5068163176427061     
   4.8000000000000007        7.2000000000000002        2.5064842835698755     
   4.8000000000000007        8.0000000000000000        2.5107692287507275     
   4.8000000000000007        8.8000000000000007        2.5099809104869384     
   4.8000000000000007        9.6000000000000014        2.5215269240984006     
   4.8000000000000007        10.400000000000000        2.4987411718565289     
   4.8000000000000007        11.200000000000001        2.5055654465028563     
   4.8000000000000007        12.000000000000000        2.5090584964689095     
   4.8000000000000007        12.800000000000001        2.5007634300588339     
   4.8000000000000007        13.600000000000001        2.5185227963578334     
   4.8000000000000007        14.400000000000000        2.5093307829179099     
   4.8000000000000007        15.200000000000001        2.5059122881502316     
   4.8000000000000007        16.000000000000000        2.5099766855706354     
   4.8000000000000007        16.800000000000001        2.5132095083116619     
   4.8000000000000007        17.600000000000001        2.5055961791239816     
   4.8000000000000007        18.400000000000002        2.5127922334235726     
   4.8000000000000007        19.200000000000003        2.4932801947389227     
   4.8000000000000007        20.000000000000000        2.5053459108422649     
   4.8000000000000007        20.800000000000001        2.5057741912750671     
   4.8000000000000007        21.600000000000001        2.5078191244505526     
   4.8000000000000007        22.400000000000002        2.5093607057315528     
   4.8000000000000007        23.200000000000003        2.5102127160428105     
   4.8000000000000007        24.000000000000000        2.5160386915032795     
   4.8000000000000007        24.800000000000001        2.5139447207481269     
   4.8000000000000007        25.600000000000001        2.5095172762207527     
   4.8000000000000007        26.400000000000002        2.5107895406873726     
   4.8000000000000007        27.200000000000003        2.5050474577083199     
   4.8000000000000007        28.000000000000000        2.5585035058575394     
   4.8000000000000007        28.800000000000001        2.7156503846115960     
   4.8000000000000007        29.600000000000001        2.7990277288383028     
   4.8000000000000007        30.400000000000002        2.8105666561906064     
   4.8000000000000007        31.200000000000003        2.8123977402237421     
   4.8000000000000007        32.000000000000000        2.8133485429997620     
   4.8000000000000007        32.800000000000004        2.8092520304731559     
   4.8000000000000007        33.600000000000001        2.7924299024919086     
   4.8000000000000007        34.399999999999999        2.6961814660405281     
   4.8000000000000007        35.200000000000003        2.5254805208726401     
   4.8000000000000007        36.000000000000000        2.5202500761993494     
   4.8000000000000007        36.800000000000004        2.5029604272280892     
   4.8000000000000007        37.600000000000001        2.5048671243403149     
   4.8000000000000007        38.400000000000006        2.5045267676838345     
   4.8000000000000007        39.200000000000003        2.5062543817070169     
   4.8000000000000007        40.000000000000000        2.5091271923317464     
   4.8000000000000007        40.800000000000004        2.5144591363575497     
   4.8000000000000007        41.600000000000001        2.5027673672425461     
   4.8000000000000007        42.400000000000006        2.5870366184250191     
   4.8000000000000007        43.200000000000003        2.8915118727272606     
   4.8000000000000007        44.000000000000000        3.4988184683625776     
   4.8000000000000007        44.800000000000004        3.5127147172370892     
   4.8000000000000007        45.600000000000001        3.5014826267260037     
   4.8000000000000007        46.400000000000006        3.5041646924836600     
   4.8000000000000007        47.200000000000003        3.5063876156404414     
   4.8000000000000007        48.000000000000000        3.5160668586754626     
   4.8000000000000007        48.800000000000004        3.5009853785626825     
   4.8000000000000007        49.600000000000001        3.5082154347467980     
   4.8000000000000007        50.400000000000006        3.5090060967309569     
   4.8000000000000007        51.200000000000003        3.5158712473000580     
   4.8000000000000007        52.000000000000000        3.5003915161902377     
   4.8000000000000007        52.800000000000004        3.5073193739161392     
   4.8000000000000007        53.600000000000001        3.5083040854771825     
   4.8000000000000007        54.400000000000006        3.5067677457098370     
   4.8000000000000007        55.200000000000003        3.5063355341543367     
   4.8000000000000007        56.000000000000000        3.5067890686243652     
   4.8000000000000007        56.800000000000004        3.5164310164891002     
   4.8000000000000007        57.600000000000001        3.5008467136881642     
   4.8000000000000007        58.400000000000006        3.5043657813287004     
   4.8000000000000007        59.200000000000003        3.4986598055641496     
   4.8000000000000007        60.000000000000000        2.8413235126039766     
   4.8000000000000007        60.800000000000004        2.5104807782348022     
   4.8000000000000007        61.600000000000001        2.5055328757065345     
   4.8000000000000007        62.400000000000006        2.5064759836545982     
   4.8000000000000007        63.200000000000003        2.5149212614806440     
   4.8000000000000007        64.000000000000000        2.5009859001449342     
   4.8000000000000007        64.799999999999997        2.5192302257092232     
   4.8000000000000007        65.600000000000009        2.5094939203647511     
   4.8000000000000007        66.400000000000006        2.5060822612700444     
   4.8000000000000007        67.200000000000003        2.5046036316757707     
   4.8000000000000007        68.000000000000000        2.5049773103187629     
   4.8000000000000007        68.799999999999997        2.5086730355070750     
   4.8000000000000007        69.600000000000009        2.5214078504476602     
   4.8000000000000007        70.400000000000006        2.8102801606315646     
   4.8000000000000007        71.200000000000003        3.5108131428807234     
   4.8000000000000007        72.000000000000000        3.5210803801125024     
   4.8000000000000007        72.799999999999997        3.5064154462668959     
   4.8000000000000007        73.600000000000009        3.5141824776533399     
   4.8000000000000007        74.400000000000006        3.5187694137876893     
   4.8000000000000007        75.200000000000003        3.5011838189569104     
   4.8000000000000007        76.000000000000000        3.5060342849620709     
   4.8000000000000007        76.800000000000011        3.5041114652889847     
   4.8000000000000007        77.600000000000009        3.5056618596179558     
   4.8000000000000007        78.400000000000006        3.5125689770345230     
   4.8000000000000007        79.200000000000003        3.5180855349297833     
   4.8000000000000007        80.000000000000000        3.5074632732675974     
   4.8000000000000007        80.800000000000011        3.5077096991485508     
   4.8000000000000007        81.600000000000009        3.5062973546820428     
   4.8000000000000007        82.400000000000006        3.5066797370848475     
   4.8000000000000007        83.200000000000003        3.5079632101159723     
   4.8000000000000007        84.000000000000000        3.5098807348884429     
   4.8000000000000007        84.800000000000011        3.5060920587146041     
   4.8000000000000007        85.600000000000009        3.5069167084521000     
   4.8000000000000007        86.400000000000006        2.8253396921378275     
   4.8000000000000007        87.200000000000003        2.5033641322453413     
   4.8000000000000007        88.000000000000000        2.5090321134316373     
   4.8000000000000007        88.800000000000011        2.5031618625570951     
   4.8000000000000007        89.600000000000009        2.5032945697134705     
   4.8000000000000007        90.400000000000006        2.5067728160530751     
   4.8000000000000007        91.200000000000003        2.5109002969130274     
   4.8000000000000007        92.000000000000000        2.5181676430083795     
   4.8000000000000007        92.800000000000011        2.4950987333259511     
   4.8000000000000007        93.600000000000009        2.5015597680329980     
   4.8000000000000007        94.400000000000006        2.5053083902564417     
   4.8000000000000007        95.200000000000003        2.5087983662802720     
   4.8000000000000007        96.000000000000000        2.5082266340871473     
   4.8000000000000007        96.800000000000011        2.5084232220762703     
   4.8000000000000007        97.600000000000009        2.5090283004995348     
   4.8000000000000007        98.400000000000006        2.5097796432005270     
   4.8000000000000007        99.200000000000003        2.5090950761124970     
   4.8000000000000007        100.00000000000000        2.5086345779790880     
   4.8000000000000007        100.80000000000001        2.5080260041772471     
   4.8000000000000007        101.60000000000001        2.5079455550534768     
   4.8000000000000007        102.40000000000001        2.5093704122464113     

   5.6000000000000005       0.80000000000000004        2.5066876415704540     
   5.6000000000000005        1.6000000000000001        2.5092201754123553     
   5.6000000000000005        2.4000000000000004        2.5160359948730897     
   5.6000000000000005        3.2000000000000002        2.4984375339249634     
   5.6000000000000005        4.0000000000000000        2.5072077772250134     
   5.6000000000000005        4.8000000000000007        2.5097163733083003     
   5.6000000000000005        5.6000000000000005        2.5090375704602068     
   5.6000000000000005        6.4000000000000004        2.5091066521183345     
   5.6000000000000005        7.2000000000000002        2.5082275377776346     
   5.6000000000000005        8.0000000000000000        2.5086245525970452     
   5.6000000000000005        8.8000000000000007        2.5075614072857704     
   5.6000000000000005        9.6000000000000014        2.5124407147448649     
   5.6000000000000005        10.400000000000000        2.5221780813325498     
   5.6000000000000005        11.200000000000001        2.5020019054197093     
   5.6000000000000005        12.000000000000000        2.5081442654551984     
   5.6000000000000005        12.800000000000001        2.5017449384759431     
   5.6000000000000005        13.600000000000001        2.5155713941401112     
   5.6000000000000005        14.400000000000000        2.5097925681472382     
   5.6000000000000005        15.200000000000001        2.5073918902493921     
   5.6000000000000005        16.000000000000000        2.5059214267912702     
   5.6000000000000005        16.800000000000001        2.5092380216326484     
   5.6000000000000005        17.600000000000001        2.5065766984111901     
   5.6000000000000005        18.400000000000002        2.5083820809728303     
   5.6000000000000005        19.200000000000003        2.5159005663251790     
   5.6000000000000005        20.000000000000000        2.4953547282833850     
   5.6000000000000005        20.800000000000001        2.5035953573322418     
   5.6000000000000005        21.600000000000001        2.5074574161374352     
   5.6000000000000005        22.400000000000002        2.5079304764249475     
   5.6000000000000005        23.200000000000003        2.5114948717945151     
   5.6000000000000005        24.000000000000000        2.5109846234196551     
   5.6000000000000005        24.800000000000001        2.5018888179648364     
   5.6000000000000005        25.600000000000001        2.4962916427922512     
   5.6000000000000005        26.400000000000002        2.5016236928613953     
   5.6000000000000005        27.200000000000003        2.5596805635438664     
   5.6000000000000005        28.000000000000000        2.8500300245081851     
   5.6000000000000005        28.800000000000001        3.4982892289614105     
   5.6000000000000005        29.600000000000001        3.5099607149899694     
   5.6000000000000005        30.400000000000002        3.5105357720248884     
   5.6000000000000005        31.200000000000003        3.5047118555373902     
   5.6000000000000005        32.000000000000000        3.4994684428202865     
   5.6000000000000005        32.800000000000004        3.5062353649554692     
   5.6000000000000005        33.600000000000001        3.5182210912705774     
   5.6000000000000005        34.399999999999999        3.4910370048288151     
   5.6000000000000005        35.200000000000003        2.6924327375441948     
   5.6000000000000005        36.000000000000000        2.5097864690677985     
   5.6000000000000005        36.800000000000004        2.5038897886726246     
   5.6000000000000005        37.600000000000001        2.5050818784791336     
   5.6000000000000005        38.400000000000006        2.5070950816270563     
   5.6000000000000005        39.200000000000003        2.5066137287030337     
   5.6000000000000005        40.000000000000000        2.5118605784484704     
   5.6000000000000005        40.800000000000004        2.4907884080419698     
   5.6000000000000005        41.600000000000001        2.5106062683242545     
   5.6000000000000005        42.400000000000006        2.7342728815387742     
   5.6000000000000005        43.200000000000003        3.5082420762201494     
   5.6000000000000005        44.000000000000000        3.5044970122332679     
   5.6000000000000005        44.800000000000004        3.5033174501354796     
   5.6000000000000005        45.600000000000001        3.5020323061291854     
   5.6000000000000005        46.400000000000006        3.5052245469047318     
   5.6000000000000005        47.200000000000003        3.5061348231791483     
   5.6000000000000005        48.000000000000000        3.5166161392363184     
   5.6000000000000005        48.800000000000004        3.5023930936880254     
   5.6000000000000005        49.600000000000001        3.5115661308506763     
   5.6000000000000005        50.400000000000006        3.5060005683935889     
   5.6000000000000005        51.200000000000003        3.5113298821977610     
   5.6000000000000005        52.000000000000000        3.4992918142156122     
   5.6000000000000005        52.800000000000004        3.5051253317304125     
   5.6000000000000005        53.600000000000001        3.5083027160553231     
   5.6000000000000005        54.400000000000006        3.5064896548587643     
   5.6000000000000005        55.200000000000003        3.5062303544309121     
   5.6000000000000005        56.000000000000000        3.5046874406879445     
   5.6000000000000005        56.800000000000004        3.5103808120571292     
   5.6000000000000005        57.600000000000001        3.4969830102835302     
   5.6000000000000005        58.400000000000006        3.5023096433690601     
   5.6000000000000005        59.200000000000003        3.5041177426374608     
   5.6000000000000005        60.000000000000000        2.8425331715092681     
   5.6000000000000005        60.800000000000004        2.5116269178867463     
   5.6000000000000005        61.600000000000001        2.5042047880606875     
   5.6000000000000005        62.400000000000006        2.5062999170427229     
   5.6000000000000005        63.200000000000003        2.5103865984358125     
   5.6000000000000005        64.000000000000000        2.5228862130326895     
   5.6000000000000005        64.799999999999997        2.5117684692841471     
   5.6000000000000005        65.600000000000009        2.5085660488406569     
   5.6000000000000005        66.400000000000006        2.5072319308615554     
   5.6000000000000005        67.200000000000003        2.5056868880071983     
   5.6000000000000005        68.000000000000000        2.5051014266334550     
   5.6000000000000005        68.799999999999997        2.5071220195026838     
   5.6000000000000005        69.600000000000009        2.5152533566910029     
   5.6000000000000005        70.400000000000006        2.8208233075342126     
   5.6000000000000005        71.200000000000003        3.5016231144099890     
   5.6000000000000005        72.000000000000000        3.5012700074986345     
   5.6000000000000005        72.799999999999997        3.5049267925507972     
   5.6000000000000005        73.600000000000009        3.5060163384761740     
   5.6000000000000005        74.400000000000006        3.5121532646441143     
   5.6000000000000005        75.200000000000003        3.4991916981689402     
   5.6000000000000005        76.000000000000000        3.5055311386057877     
   5.6000000000000005        76.800000000000011        3.5061348781707622     
   5.6000000000000005        77.600000000000009        3.5071878359103419     
   5.6000000000000005        78.400000000000006        3.5088927091296518     
   5.6000000000000005        79.200000000000003        3.4935365817983812     
   5.6000000000000005        80.000000000000000        3.4975064677158207     
   5.6000000000000005        80.800000000000011        3.5057336831096126     
   5.6000000000000005        81.600000000000009        3.5044469251918136     
   5.6000000000000005        82.400000000000006        3.5047733539382473     
   5.6000000000000005        83.200000000000003        3.5080611099715302     
   5.6000000000000005        84.000000000000000        3.5075083449337017     
   5.6000000000000005        84.800000000000011        3.5040484581382207     
   5.6000000000000005        85.600000000000009        3.5023907037500401     
   5.6000000000000005        86.400000000000006        2.8593484902780624     
   5.6000000000000005        87.200000000000003        2.5255223150379020     
   5.6000000000000005        88.000000000000000        2.5159724385806821     
   5.6000000000000005        88.800000000000011        2.5004482487501334     
   5.6000000000000005        89.600000000000009        2.5052299550957398     
   5.6000000000000005        90.400000000000006        2.5054360848993329     
   5.6000000000000005        91.200000000000003        2.5055296176116939     
   5.6000000000000005        92.000000000000000        2.5083562040469292     
   5.6000000000000005        92.800000000000011        2.5129873280170463     
   5.6000000000000005        93.600000000000009        2.5186474718249796     
   5.6000000000000005        94.400000000000006        2.4965438342362369     
   5.6000000000000005        95.200000000000003        2.5050401280090964     
   5.6000000000000005        96.000000000000000        2.5070235888042633     
   5.6000000000000005        96.800000000000011        2.5069475077840968     
   5.6000000000000005        97.600000000000009        2.5072889177287969     
   5.6000000000000005        98.400000000000006        2.5076461443076821     
   5.6000000000000005        99.200000000000003        2.5076598289624634     
   5.6000000000000005        100.00000000000000        2.5068413679114108     
   5.6000000000000005        100.80000000000001        2.5050435425244055     
   5.6000000000000005        101.60000000000001        2.5054355973815969     
   5.6000000000000005        102.40000000000001        2.5053381295469355     

   6.4000000000000004       0.80000000000000004        2.5045614846525783     
   6.4000000000000004        1.6000000000000001        2.5058861716551601     
   6.4000000000000004        2.4000000000000004        2.5076239789384362     
   6.4000000000000004        3.2000000000000002        2.5219090040958130     
   6.4000000000000004        4.0000000000000000        2.5013309993301358     
   6.4000000000000004        4.8000000000000007        2.5085245681242099     
   6.4000000000000004        5.6000000000000005        2.5073953208130155     
   6.4000000000000004        6.4000000000000004        2.5077657414976890     
   6.4000000000000004        7.2000000000000002        2.5077686508846950     
   6.4000000000000004        8.0000000000000000        2.5096928106217318     
   6.4000000000000004        8.8000000000000007        2.5063365407025637     
   6.4000000000000004        9.6000000000000014        2.5103433304963896     
   6.4000000000000004        10.400000000000000        2.5150724295271845     
   6.4000000000000004        11.200000000000001        2.4960258728864826     
   6.4000000000000004        12.000000000000000        2.5058006805392612     
   6.4000000000000004        12.800000000000001        2.5074130044293912     
   6.4000000000000004        13.600000000000001        2.5045383876457548     
   6.4000000000000004        14.400000000000000        2.5044810196701812     
   6.4000000000000004        15.200000000000001        2.5074277425196634     
   6.4000000000000004        16.000000000000000        2.5066810902745593     
   6.4000000000000004        16.800000000000001        2.5051813005035246     
   6.4000000000000004        17.600000000000001        2.5055995740561530     
   6.4000000000000004        18.400000000000002        2.5060124718672054     
   6.4000000000000004        19.200000000000003        2.5069884727782243     
   6.4000000000000004        20.000000000000000        2.5175407901387614     
   6.4000000000000004        20.800000000000001        2.4990243294532721     
   6.4000000000000004        21.600000000000001        2.5055399438904109     
   6.4000000000000004        22.400000000000002        2.5035261720666839     
   6.4000000000000004        23.200000000000003        2.5073725568569687     
   6.4000000000000004        24.000000000000000        2.4985130212475597     
   6.4000000000000004        24.800000000000001        2.5195480139107254     
   6.4000000000000004        25.600000000000001        2.5136527780730793     
   6.4000000000000004        26.400000000000002        2.5229645232248368     
   6.4000000000000004        27.200000000000003        2.7124362961218220     
   6.4000000000000004        28.000000000000000        3.5010998963800755     
   6.4000000000000004        28.800000000000001        3.5048094090049418     
   6.4000000000000004        29.600000000000001        3.5008646132491523     
   6.4000000000000004        30.400000000000002        3.5132700404165917     
   6.4000000000000004        31.200000000000003        3.5050807538638944     
   6.4000000000000004        32.000000000000000        3.5218006071101651     
   6.4000000000000004        32.800000000000004        3.5108988627603779     
   6.4000000000000004        33.600000000000001        3.5097813555846082     
   6.4000000000000004        34.399999999999999        3.5020560104522724     
   6.4000000000000004        35.200000000000003        2.7849892770241076     
   6.4000000000000004        36.000000000000000        2.5115750850084884     
   6.4000000000000004        36.800000000000004        2.5031427209127308     
   6.4000000000000004        37.600000000000001        2.5055521581756137     
   6.4000000000000004        38.400000000000006        2.5092192456931914     
   6.4000000000000004        39.200000000000003        2.5115497907426065     
   6.4000000000000004        40.000000000000000        2.5181591955554836     
   6.4000000000000004        40.800000000000004        2.5182063488294073     
   6.4000000000000004        41.600000000000001        2.5165768544882137     
   6.4000000000000004        42.400000000000006        2.8067038106329618     
   6.4000000000000004        43.200000000000003        3.5035179985696558     
   6.4000000000000004        44.000000000000000        3.5086598660554253     
   6.4000000000000004        44.800000000000004        3.5152228194876667     
   6.4000000000000004        45.600000000000001        3.4993821499794686     
   6.4000000000000004        46.400000000000006        3.5051837225184794     
   6.4000000000000004        47.200000000000003        3.5108379447246496     
   6.4000000000000004        48.000000000000000        3.5009463154721763     
   6.4000000000000004        48.800000000000004        3.5103183265071247     
   6.4000000000000004        49.600000000000001        3.4980772398671731     
   6.4000000000000004        50.400000000000006        3.5162572742562692     
   6.4000000000000004        51.200000000000003        3.5164301817254624     
   6.4000000000000004        52.000000000000000        3.4987178978993740     
   6.4000000000000004        52.800000000000004        3.5046626907185190     
   6.4000000000000004        53.600000000000001        3.5094648966093462     
   6.4000000000000004        54.400000000000006        3.5066940881000277     
   6.4000000000000004        55.200000000000003        3.5065437288344730     
   6.4000000000000004        56.000000000000000        3.5067379134101646     
   6.4000000000000004        56.800000000000004        3.5163805334933982     
   6.4000000000000004        57.600000000000001        3.5006175988993422     
   6.4000000000000004        58.400000000000006        3.5022601632931321     
   6.4000000000000004        59.200000000000003        3.5159269998312395     
   6.4000000000000004        60.000000000000000        2.8431961521538098     
   6.4000000000000004        60.800000000000004        2.5133907928859478     
   6.4000000000000004        61.600000000000001        2.5036740076235056     
   6.4000000000000004        62.400000000000006        2.5064814567479434     
   6.4000000000000004        63.200000000000003        2.5086183770921955     
   6.4000000000000004        64.000000000000000        2.5185978182492965     
   6.4000000000000004        64.799999999999997        2.5094724043620258     
   6.4000000000000004        65.600000000000009        2.5093826805376458     
   6.4000000000000004        66.400000000000006        2.5079288813361948     
   6.4000000000000004        67.200000000000003        2.5088085917922189     
   6.4000000000000004        68.000000000000000        2.5057875134146643     
   6.4000000000000004        68.799999999999997        2.5061254858066055     
   6.4000000000000004        69.600000000000009        2.5162734494437005     
   6.4000000000000004        70.400000000000006        2.8232732257282693     
   6.4000000000000004        71.200000000000003        3.5159161035285629     
   6.4000000000000004        72.000000000000000        3.5062881441689182     
   6.4000000000000004        72.799999999999997        3.5055523444142773     
   6.4000000000000004        73.600000000000009        3.5068891454615136     
   6.4000000000000004        74.400000000000006        3.5119190961158884     
   6.4000000000000004        75.200000000000003        3.4990418964161099     
   6.4000000000000004        76.000000000000000        3.5047529114596645     
   6.4000000000000004        76.800000000000011        3.5079213744895190     
   6.4000000000000004        77.600000000000009        3.5085126502718897     
   6.4000000000000004        78.400000000000006        3.5129402281158066     
   6.4000000000000004        79.200000000000003        3.5168167924401703     
   6.4000000000000004        80.000000000000000        3.5126814984879742     
   6.4000000000000004        80.800000000000011        3.5109083545311912     
   6.4000000000000004        81.600000000000009        3.5105341904653731     
   6.4000000000000004        82.400000000000006        3.5080427746327478     
   6.4000000000000004        83.200000000000003        3.5100794439004099     
   6.4000000000000004        84.000000000000000        3.5073151132128602     
   6.4000000000000004        84.800000000000011        3.5044206301184651     
   6.4000000000000004        85.600000000000009        3.5136301158940255     
   6.4000000000000004        86.400000000000006        2.9930214804611657     
   6.4000000000000004        87.200000000000003        2.6457469489693577     
   6.4000000000000004        88.000000000000000        2.5185160765503918     
   6.4000000000000004        88.800000000000011        2.5055892920668215     
   6.4000000000000004        89.600000000000009        2.5019560945125074     
   6.4000000000000004        90.400000000000006        2.5057522731554096     
   6.4000000000000004        91.200000000000003        2.5047336263309279     
   6.4000000000000004        92.000000000000000        2.5057221339140434     
   6.4000000000000004        92.800000000000011        2.5070452833248416     
   6.4000000000000004        93.600000000000009        2.5074532019536582     
   6.4000000000000004        94.400000000000006        2.5165642967524939     
   6.4000000000000004        95.200000000000003        2.4964920833213959     
   6.4000000000000004        96.000000000000000        2.5037267616696588     
   6.4000000000000004        96.800000000000011        2.5070561905221180     
   6.4000000000000004        97.600000000000009        2.5072046590326709     
   6.4000000000000004        98.400000000000006        2.5049002760544572     
   6.4000000000000004        99.200000000000003        2.5071218744393970     
   6.4000000000000004        100.00000000000000        2.5051825168243664     
   6.4000000000000004        100.80000000000001        2.5047753025317676     
   6.4000000000000004        101.60000000000001        2.5041296238146642     
   6.4000000000000004        102.40000000000001        2.5043066639943516     

   7.2000000000000002       0.80000000000000004        2.5049321181500295     
   7.2000000000000002        1.6000000000000001        2.5050604351702326     
   7.2000000000000002        2.4000000000000004        2.5085499524323516     
   7.2000000000000002        3.2000000000000002        2.5130420799194146     
   7.2000000000000002        4.0000000000000000        2.4978621596924548     
   7.2000000000000002        4.8000000000000007        2.5047418451822798     
   7.2000000000000002        5.6000000000000005        2.5067359153286204     
   7.2000000000000002        6.4000000000000004        2.5060939122827097     
   7.2000000000000002        7.2000000000000002        2.5059211519092801     
   7.2000000000000002        8.0000000000000000        2.5079056371707011     
   7.2000000000000002        8.8000000000000007        2.5060468380487140     
   7.2000000000000002        9.6000000000000014        2.5104588263242271     
   7.2000000000000002        10.400000000000000        2.5086299848112175     
   7.2000000000000002        11.200000000000001        2.5204631623729403     
   7.2000000000000002        12.000000000000000        2.5015249731208868     
   7.2000000000000002        12.800000000000001        2.5089571418683416     
   7.2000000000000002        13.600000000000001        2.5095178626846208     
   7.2000000000000002        14.400000000000000        2.5086821299309308     
   7.2000000000000002        15.200000000000001        2.5085830540741121     
   7.2000000000000002        16.000000000000000        2.5062006939715351     
   7.2000000000000002        16.800000000000001        2.5063718068716327     
   7.2000000000000002        17.600000000000001        2.5060673743432362     
   7.2000000000000002        18.400000000000002        2.5048684708930895     
   7.2000000000000002        19.200000000000003        2.5068716862215941     
   7.2000000000000002        20.000000000000000        2.5172673333064810     
   7.2000000000000002        20.800000000000001        2.4987303991283323     
   7.2000000000000002        21.600000000000001        2.5057562078439015     
   7.2000000000000002        22.400000000000002        2.5042095337719359     
   7.2000000000000002        23.200000000000003        2.4974414540756857     
   7.2000000000000002        24.000000000000000        2.5175320078520760     
   7.2000000000000002        24.800000000000001        2.5077596346992510     
   7.2000000000000002        25.600000000000001        2.5097866273551026     
   7.2000000000000002        26.400000000000002        2.5034504795118719     
   7.2000000000000002        27.200000000000003        2.7986407973788614     
   7.2000000000000002        28.000000000000000        3.5063692265486233     
   7.2000000000000002        28.800000000000001        3.5022607108992960     
   7.2000000000000002        29.600000000000001        3.4986987320941338     
   7.2000000000000002        30.400000000000002        3.5114007824108762     
   7.2000000000000002        31.200000000000003        3.5026992966159680     
   7.2000000000000002        32.000000000000000        3.4976666916325105     
   7.2000000000000002        32.800000000000004        3.5088184983678805     
   7.2000000000000002        33.600000000000001        3.5045770777038374     
   7.2000000000000002        34.399999999999999        3.4991768800976577     
   7.2000000000000002        35.200000000000003        2.7918420835407680     
   7.2000000000000002        36.000000000000000        2.5122098076968196     
   7.2000000000000002        36.800000000000004        2.5085884260344358     
   7.2000000000000002        37.600000000000001        2.5114355776843236     
   7.2000000000000002        38.400000000000006        2.5172402080520189     
   7.2000000000000002        39.200000000000003        2.5040340725345680     
   7.2000000000000002        40.000000000000000        2.5066149546954919     
   7.2000000000000002        40.800000000000004        2.4995831124545291     
   7.2000000000000002        41.600000000000001        2.5179758775905094     
   7.2000000000000002        42.400000000000006        2.8179877486752121     
   7.2000000000000002        43.200000000000003        3.5178770373835175     
   7.2000000000000002        44.000000000000000        3.5114591565076516     
   7.2000000000000002        44.800000000000004        3.5158509205651840     
   7.2000000000000002        45.600000000000001        3.4993768150473614     
   7.2000000000000002        46.400000000000006        3.5074393134956292     
   7.2000000000000002        47.200000000000003        3.5130794471804476     
   7.2000000000000002        48.000000000000000        3.5057029778863917     
   7.2000000000000002        48.800000000000004        3.5031989246879593     
   7.2000000000000002        49.600000000000001        3.5090934637726297     
   7.2000000000000002        50.400000000000006        3.5025884453483012     
   7.2000000000000002        51.200000000000003        3.5013475697791709     
   7.2000000000000002        52.000000000000000        3.5049074405987097     
   7.2000000000000002        52.800000000000004        3.5061500444478679     
   7.2000000000000002        53.600000000000001        3.5135900755877372     
   7.2000000000000002        54.400000000000006        3.5140490646755520     
   7.2000000000000002        55.200000000000003        3.5141556420004814     
   7.2000000000000002        56.000000000000000        3.5179984644980764     
   7.2000000000000002        56.800000000000004        3.5004014279980424     
   7.2000000000000002        57.600000000000001        3.5064325618029204     
   7.2000000000000002        58.400000000000006        3.5062213027614528     
   7.2000000000000002        59.200000000000003        3.5017428736379856     
   7.2000000000000002        60.000000000000000        2.8435989572917202     
   7.2000000000000002        60.800000000000004        2.5139623901882815     
   7.2000000000000002        61.600000000000001        2.5032628175117613     
   7.2000000000000002        62.400000000000006        2.5064898597073131     
   7.2000000000000002        63.200000000000003        2.5091374840162506     
   7.2000000000000002        64.000000000000000        2.5196280234166957     
   7.2000000000000002        64.799999999999997        2.5109536486782207     
   7.2000000000000002        65.600000000000009        2.5108629214079428     
   7.2000000000000002        66.400000000000006        2.5091572605318437     
   7.2000000000000002        67.200000000000003        2.5068886460505482     
   7.2000000000000002        68.000000000000000        2.5078946648134273     
   7.2000000000000002        68.799999999999997        2.5068533377382187     
   7.2000000000000002        69.600000000000009        2.5181087518156242     
   7.2000000000000002        70.400000000000006        2.8251208425929790     
   7.2000000000000002        71.200000000000003        3.4969192722329225     
   7.2000000000000002        72.000000000000000        3.5073252588584554     
   7.2000000000000002        72.799999999999997        3.5057813471168098     
   7.2000000000000002        73.600000000000009        3.5075567951871274     
   7.2000000000000002        74.400000000000006        3.5136656460702045     
   7.2000000000000002        75.200000000000003        3.5004304994275928     
   7.2000000000000002        76.000000000000000        3.5034049073332745     
   7.2000000000000002        76.800000000000011        3.5090875615910311     
   7.2000000000000002        77.600000000000009        3.5117454693750259     
   7.2000000000000002        78.400000000000006        3.4918343592236538     
   7.2000000000000002        79.200000000000003        3.4945985733653857     
   7.2000000000000002        80.000000000000000        3.5124222472283773     
   7.2000000000000002        80.800000000000011        3.5060078461473227     
   7.2000000000000002        81.600000000000009        3.5059380121285084     
   7.2000000000000002        82.400000000000006        3.5091186116980024     
   7.2000000000000002        83.200000000000003        3.5087784829685131     
   7.2000000000000002        84.000000000000000        3.5068869858660325     
   7.2000000000000002        84.800000000000011        3.5043325805784962     
   7.2000000000000002        85.600000000000009        3.5069672883351455     
   7.2000000000000002        86.400000000000006        3.5004759639236114     
   7.2000000000000002        87.200000000000003        2.9070291161517270     
   7.2000000000000002        88.000000000000000        2.6099683535855607     
   7.2000000000000002        88.800000000000011        2.5058381201434070     
   7.2000000000000002        89.600000000000009        2.5066082314371929     
   7.2000000000000002        90.400000000000006        2.5011507512316524     
   7.2000000000000002        91.200000000000003        2.5031788800516992     
   7.2000000000000002        92.000000000000000        2.5044420727900301     
   7.2000000000000002        92.800000000000011        2.5043105599371711     
   7.2000000000000002        93.600000000000009        2.5044589604624496     
   7.2000000000000002        94.400000000000006        2.5072817425875407     
   7.2000000000000002        95.200000000000003        2.5161116462212183     
   7.2000000000000002        96.000000000000000        2.4956462871466334     
   7.2000000000000002        96.800000000000011        2.5039103912428819     
   7.2000000000000002        97.600000000000009        2.5071721436049930     
   7.2000000000000002        98.400000000000006        2.5083359101840408     
   7.2000000000000002        99.200000000000003        2.5069882992512635     
   7.2000000000000002        100.00000000000000        2.5068179718835157     
   7.2000000000000002        100.80000000000001        2.5055842869961702     
   7.2000000000000002        101.60000000000001        2.5045795484227615     
   7.2000000000000002        102.40000000000001        2.5048224020952947     

   8.0000000000000000       0.80000000000000004        2.5073798080831651     
   8.0000000000000000        1.6000000000000001        2.5063220773502439     
   8.0000000000000000        2.4000000000000004        2.5064330003460449     
   8.0000000000000000        3.2000000000000002        2.5165967529004556     
   8.0000000000000000        4.0000000000000000        2.4986258019773615     
   8.0000000000000000        4.8000000000000007        2.5056902111927815     
   8.0000000000000000        5.6000000000000005        2.5074674906251730     
   8.0000000000000000        6.4000000000000004        2.5056654509787917     
   8.0000000000000000        7.2000000000000002        2.5062836127874677     
   8.0000000000000000        8.0000000000000000        2.5072924161969770     
   8.0000000000000000        8.8000000000000007        2.5069603856031613     
   8.0000000000000000        9.6000000000000014        2.5088104442511470     
   8.0000000000000000        10.400000000000000        2.5074220824289739     
   8.0000000000000000        11.200000000000001        2.5143736307531097     
   8.0000000000000000        12.000000000000000        2.4943610540172538     
   8.0000000000000000        12.800000000000001        2.5058432804317485     
   8.0000000000000000        13.600000000000001        2.5080925178432198     
   8.0000000000000000        14.400000000000000        2.5100099506330467     
   8.0000000000000000        15.200000000000001        2.5097815693421914     
   8.0000000000000000        16.000000000000000        2.5079613073245661     
   8.0000000000000000        16.800000000000001        2.5067659764665668     
   8.0000000000000000        17.600000000000001        2.5075028325429103     
   8.0000000000000000        18.400000000000002        2.5114478817680204     
   8.0000000000000000        19.200000000000003        2.5177163656111103     
   8.0000000000000000        20.000000000000000        2.4943502046066137     
   8.0000000000000000        20.800000000000001        2.5030264345323086     
   8.0000000000000000        21.600000000000001        2.5055403226866639     
   8.0000000000000000        22.400000000000002        2.5013065523463003     
   8.0000000000000000        23.200000000000003        2.5217220778342839     
   8.0000000000000000        24.000000000000000        2.5080650103124857     
   8.0000000000000000        24.800000000000001        2.5034116626885217     
   8.0000000000000000        25.600000000000001        2.5057090579565213     
   8.0000000000000000        26.400000000000002        2.5113411345348586     
   8.0000000000000000        27.200000000000003        2.8140191868530207     
   8.0000000000000000        28.000000000000000        3.5078227480731075     
   8.0000000000000000        28.800000000000001        3.5045110222068354     
   8.0000000000000000        29.600000000000001        3.5194949624639751     
   8.0000000000000000        30.400000000000002        3.5081129249764280     
   8.0000000000000000        31.200000000000003        3.5041623961689505     
   8.0000000000000000        32.000000000000000        3.5022349231616090     
   8.0000000000000000        32.800000000000004        3.5021024138989851     
   8.0000000000000000        33.600000000000001        3.5173321413067815     
   8.0000000000000000        34.399999999999999        3.5156373421201668     
   8.0000000000000000        35.200000000000003        2.7760801875686494     
   8.0000000000000000        36.000000000000000        2.5127358957750299     
   8.0000000000000000        36.800000000000004        2.5145487178036174     
   8.0000000000000000        37.600000000000001        2.5176977544565364     
   8.0000000000000000        38.400000000000006        2.5054359938485846     
   8.0000000000000000        39.200000000000003        2.5047386377214877     
   8.0000000000000000        40.000000000000000        2.5029935657582176     
   8.0000000000000000        40.800000000000004        2.5223789678405955     
   8.0000000000000000        41.600000000000001        2.5130945437191339     
   8.0000000000000000        42.400000000000006        2.8206470346796801     
   8.0000000000000000        43.200000000000003        3.4923628121799180     
   8.0000000000000000        44.000000000000000        3.4997694876366761     
   8.0000000000000000        44.800000000000004        3.5026532948060165     
   8.0000000000000000        45.600000000000001        3.5048522870290104     
   8.0000000000000000        46.400000000000006        3.5143411273815186     
   8.0000000000000000        47.200000000000003        3.5043675833445067     
   8.0000000000000000        48.000000000000000        3.5150729438001025     
   8.0000000000000000        48.800000000000004        3.4961852516806649     
   8.0000000000000000        49.600000000000001        3.5011001771615189     
   8.0000000000000000        50.400000000000006        3.5135726706239105     
   8.0000000000000000        51.200000000000003        3.5145156918588740     
   8.0000000000000000        52.000000000000000        3.5136782332340077     
   8.0000000000000000        52.800000000000004        3.5117313829051566     
   8.0000000000000000        53.600000000000001        3.5058462678201581     
   8.0000000000000000        54.400000000000006        3.5037701654250473     
   8.0000000000000000        55.200000000000003        3.5038601880247198     
   8.0000000000000000        56.000000000000000        3.5058973140437955     
   8.0000000000000000        56.800000000000004        3.5093822384787159     
   8.0000000000000000        57.600000000000001        3.5122057514923117     
   8.0000000000000000        58.400000000000006        3.5109013094099133     
   8.0000000000000000        59.200000000000003        3.5098652780407300     
   8.0000000000000000        60.000000000000000        2.8428438711790691     
   8.0000000000000000        60.800000000000004        2.5119731040307318     
   8.0000000000000000        61.600000000000001        2.4988676444216922     
   8.0000000000000000        62.400000000000006        2.5039867121806898     
   8.0000000000000000        63.200000000000003        2.5040565302427709     
   8.0000000000000000        64.000000000000000        2.5144983349927017     
   8.0000000000000000        64.799999999999997        2.5066851311143252     
   8.0000000000000000        65.600000000000009        2.5061363217041013     
   8.0000000000000000        66.400000000000006        2.5087421710441764     
   8.0000000000000000        67.200000000000003        2.5069250456615131     
   8.0000000000000000        68.000000000000000        2.5077678931739653     
   8.0000000000000000        68.799999999999997        2.5067043031993235     
   8.0000000000000000        69.600000000000009        2.5190198931848902     
   8.0000000000000000        70.400000000000006        2.8248482821526038     
   8.0000000000000000        71.200000000000003        3.5076011117581132     
   8.0000000000000000        72.000000000000000        3.5119141130733964     
   8.0000000000000000        72.799999999999997        3.5130831740042021     
   8.0000000000000000        73.600000000000009        3.5168523533636376     
   8.0000000000000000        74.400000000000006        3.4984513784509339     
   8.0000000000000000        75.200000000000003        3.5052300681120512     
   8.0000000000000000        76.000000000000000        3.5055207400675097     
   8.0000000000000000        76.800000000000011        3.5064043113566710     
   8.0000000000000000        77.600000000000009        3.5093969772795193     
   8.0000000000000000        78.400000000000006        3.5180850635443961     
   8.0000000000000000        79.200000000000003        3.5007248464482847     
   8.0000000000000000        80.000000000000000        3.5007333918749670     
   8.0000000000000000        80.800000000000011        3.5160877937909500     
   8.0000000000000000        81.600000000000009        3.5099028070250284     
   8.0000000000000000        82.400000000000006        3.5080400774495764     
   8.0000000000000000        83.200000000000003        3.5063205866564497     
   8.0000000000000000        84.000000000000000        3.5032574814153610     
   8.0000000000000000        84.800000000000011        3.5037619645189237     
   8.0000000000000000        85.600000000000009        3.5043356290133953     
   8.0000000000000000        86.400000000000006        3.5050965456186356     
   8.0000000000000000        87.200000000000003        3.5078800514197850     
   8.0000000000000000        88.000000000000000        2.8964806207582967     
   8.0000000000000000        88.800000000000011        2.6088438441450870     
   8.0000000000000000        89.600000000000009        2.5180026587090318     
   8.0000000000000000        90.400000000000006        2.5118749949369517     
   8.0000000000000000        91.200000000000003        2.5041341197584868     
   8.0000000000000000        92.000000000000000        2.5036135381339841     
   8.0000000000000000        92.800000000000011        2.5032376980560893     
   8.0000000000000000        93.600000000000009        2.5027025469676865     
   8.0000000000000000        94.400000000000006        2.5038948471335956     
   8.0000000000000000        95.200000000000003        2.5071042332316340     
   8.0000000000000000        96.000000000000000        2.5183987457953205     
   8.0000000000000000        96.800000000000011        2.5004453949432026     
   8.0000000000000000        97.600000000000009        2.5062924341110655     
   8.0000000000000000        98.400000000000006        2.5070404092083516     
   8.0000000000000000        99.200000000000003        2.5091723759267346     
   8.0000000000000000        100.00000000000000        2.5072055992085764     
   8.0000000000000000        100.80000000000001        2.5071066237518966     
   8.0000000000000000        101.60000000000001        2.5067502997365567     
   8.0000000000000000        102.40000000000001        2.5066081106595783     

   8.8000000000000007       0.80000000000000004        2.5086283618150835     
   8.8000000000000007        1.6000000000000001        2.5125072176747274     
   8.8000000000000007        2.4000000000000004        2.5150628532694932     
   8.8000000000000007        3.2000000000000002        2.5206182429014876     
   8.8000000000000007        4.0000000000000000        2.5011541530116501     
   8.8000000000000007        4.8000000000000007        2.5072227258683988     
   8.8000000000000007        5.6000000000000005        2.5075765974821498     
   8.8000000000000007        6.4000000000000004        2.5071583449729493     
   8.8000000000000007        7.2000000000000002        2.5063394514635888     
   8.8000000000000007        8.0000000000000000        2.5076099224504418     
   8.8000000000000007        8.8000000000000007        2.5068637052708627     
   8.8000000000000007        9.6000000000000014        2.5079988110104021     
   8.8000000000000007        10.400000000000000        2.5067411624183853     
   8.8000000000000007        11.200000000000001        2.5119204605509511     
   8.8000000000000007        12.000000000000000        2.5239806445495354     
   8.8000000000000007        12.800000000000001        2.5045463499723128     
   8.8000000000000007        13.600000000000001        2.5055013845764349     
   8.8000000000000007        14.400000000000000        2.5037356065533412     
   8.8000000000000007        15.200000000000001        2.4980174429850406     
   8.8000000000000007        16.000000000000000        2.5214563499255820     
   8.8000000000000007        16.800000000000001        2.5150971926536947     
   8.8000000000000007        17.600000000000001        2.5199601047591087     
   8.8000000000000007        18.400000000000002        2.4936884638613930     
   8.8000000000000007        19.200000000000003        2.4948208306227277     
   8.8000000000000007        20.000000000000000        2.4970696950220854     
   8.8000000000000007        20.800000000000001        2.5049417497593778     
   8.8000000000000007        21.600000000000001        2.5075443931461749     
   8.8000000000000007        22.400000000000002        2.4997780793454241     
   8.8000000000000007        23.200000000000003        2.5152186131601568     
   8.8000000000000007        24.000000000000000        2.5044119257758708     
   8.8000000000000007        24.800000000000001        2.5034578428528347     
   8.8000000000000007        25.600000000000001        2.5173481058937197     
   8.8000000000000007        26.400000000000002        2.5141482319340214     
   8.8000000000000007        27.200000000000003        2.8446735858460199     
   8.8000000000000007        28.000000000000000        3.5114727973041351     
   8.8000000000000007        28.800000000000001        3.5012816354109488     
   8.8000000000000007        29.600000000000001        3.5145222625424446     
   8.8000000000000007        30.400000000000002        3.5062396568587868     
   8.8000000000000007        31.200000000000003        3.5016050124380826     
   8.8000000000000007        32.000000000000000        3.5010554211478908     
   8.8000000000000007        32.800000000000004        3.5018662530925293     
   8.8000000000000007        33.600000000000001        3.5011171076895846     
   8.8000000000000007        34.399999999999999        3.4957702449477721     
   8.8000000000000007        35.200000000000003        2.6992482643023146     
   8.8000000000000007        36.000000000000000        2.5083320366670487     
   8.8000000000000007        36.800000000000004        2.5061031623185404     
   8.8000000000000007        37.600000000000001        2.5129850954414819     
   8.8000000000000007        38.400000000000006        2.5099862439045144     
   8.8000000000000007        39.200000000000003        2.5034029682631305     
   8.8000000000000007        40.000000000000000        2.5192471702097463     
   8.8000000000000007        40.800000000000004        2.5107746198183274     
   8.8000000000000007        41.600000000000001        2.5079353972859160     
   8.8000000000000007        42.400000000000006        2.8210496786312267     
   8.8000000000000007        43.200000000000003        3.5148732828617613     
   8.8000000000000007        44.000000000000000        3.5033799183723140     
   8.8000000000000007        44.800000000000004        3.5068299839775454     
   8.8000000000000007        45.600000000000001        3.5122611713239200     
   8.8000000000000007        46.400000000000006        3.5032631939995538     
   8.8000000000000007        47.200000000000003        3.5043980679637134     
   8.8000000000000007        48.000000000000000        3.5083764091189047     
   8.8000000000000007        48.800000000000004        3.5152000194019646     
   8.8000000000000007        49.600000000000001        3.4982327617754736     
   8.8000000000000007        50.400000000000006        3.5072384839292425     
   8.8000000000000007        51.200000000000003        3.5050518669374124     
   8.8000000000000007        52.000000000000000        3.5029222547404930     
   8.8000000000000007        52.800000000000004        3.5025750709674179     
   8.8000000000000007        53.600000000000001        3.5032589514058912     
   8.8000000000000007        54.400000000000006        3.5032574662009623     
   8.8000000000000007        55.200000000000003        3.5029975713609853     
   8.8000000000000007        56.000000000000000        3.5057037923169618     
   8.8000000000000007        56.800000000000004        3.5050844697684167     
   8.8000000000000007        57.600000000000001        3.5042498264992816     
   8.8000000000000007        58.400000000000006        3.5099941278085045     
   8.8000000000000007        59.200000000000003        3.5005506312163361     
   8.8000000000000007        60.000000000000000        2.8448933195560846     
   8.8000000000000007        60.800000000000004        2.5078941953260370     
   8.8000000000000007        61.600000000000001        2.5215932266034491     
   8.8000000000000007        62.400000000000006        2.4958793629574072     
   8.8000000000000007        63.200000000000003        2.5039060066986356     
   8.8000000000000007        64.000000000000000        2.5157081846708231     
   8.8000000000000007        64.799999999999997        2.5067669278224733     
   8.8000000000000007        65.600000000000009        2.5068555097525222     
   8.8000000000000007        66.400000000000006        2.5073660564048073     
   8.8000000000000007        67.200000000000003        2.5073374253794118     
   8.8000000000000007        68.000000000000000        2.5067951420008647     
   8.8000000000000007        68.799999999999997        2.5103936551698181     
   8.8000000000000007        69.600000000000009        2.5200615488899696     
   8.8000000000000007        70.400000000000006        2.8228356978149001     
   8.8000000000000007        71.200000000000003        3.5158277517383172     
   8.8000000000000007        72.000000000000000        3.4995917204552769     
   8.8000000000000007        72.799999999999997        3.4990788599816129     
   8.8000000000000007        73.600000000000009        3.5021009561016858     
   8.8000000000000007        74.400000000000006        3.5063591923881203     
   8.8000000000000007        75.200000000000003        3.5076146800403953     
   8.8000000000000007        76.000000000000000        3.5058971484050887     
   8.8000000000000007        76.800000000000011        3.5049728764012875     
   8.8000000000000007        77.600000000000009        3.5039079327104408     
   8.8000000000000007        78.400000000000006        3.5121182045561059     
   8.8000000000000007        79.200000000000003        3.5016407393203179     
   8.8000000000000007        80.000000000000000        3.5062519595367405     
   8.8000000000000007        80.800000000000011        3.5004975920681165     
   8.8000000000000007        81.600000000000009        3.5147067801528284     
   8.8000000000000007        82.400000000000006        3.5055993616215546     
   8.8000000000000007        83.200000000000003        3.5050660740328259     
   8.8000000000000007        84.000000000000000        3.5045295307728197     
   8.8000000000000007        84.800000000000011        3.5046990055697842     
   8.8000000000000007        85.600000000000009        3.5041147729386708     
   8.8000000000000007        86.400000000000006        3.5032219072718545     
   8.8000000000000007        87.200000000000003        3.5034261143994407     
   8.8000000000000007        88.000000000000000        3.4993171841125572     
   8.8000000000000007        88.800000000000011        2.9047115297690111     
   8.8000000000000007        89.600000000000009        2.6350779516632925     
   8.8000000000000007        90.400000000000006        2.5085640461055827     
   8.8000000000000007        91.200000000000003        2.5017661809481480     
   8.8000000000000007        92.000000000000000        2.5141177118896931     
   8.8000000000000007        92.800000000000011        2.5029430865434157     
   8.8000000000000007        93.600000000000009        2.5008368826866945     
   8.8000000000000007        94.400000000000006        2.4980668697765633     
   8.8000000000000007        95.200000000000003        2.5014875959908180     
   8.8000000000000007        96.000000000000000        2.5138455285717991     
   8.8000000000000007        96.800000000000011        2.4987423722288797     
   8.8000000000000007        97.600000000000009        2.5057121321171083     
   8.8000000000000007        98.400000000000006        2.5065113038320139     
   8.8000000000000007        99.200000000000003        2.5095105991401971     
   8.8000000000000007        100.00000000000000        2.5089817472345572     
   8.8000000000000007        100.80000000000001        2.5086131498993534     
   8.8000000000000007        101.60000000000001        2.5089693212249711     
   8.8000000000000007        102.40000000000001        2.5080700744077853     

   9.6000000000000014       0.80000000000000004        2.5245624022437583     
   9.6000000000000014        1.6000000000000001        2.4990993645406219     
   9.6000000000000014        2.4000000000000004        2.5006548073919244     
   9.6000000000000014        3.2000000000000002        2.4994814135519805     
   9.6000000000000014        4.0000000000000000        2.5026945214877836     
   9.6000000000000014        4.8000000000000007        2.5073713292597728     
   9.6000000000000014        5.6000000000000005        2.5035343507836743     
   9.6000000000000014        6.4000000000000004        2.5059306924373175     
   9.6000000000000014        7.2000000000000002        2.5073800756698876     
   9.6000000000000014        8.0000000000000000        2.5067453866562319     
   9.6000000000000014        8.8000000000000007        2.5085436595085095     
   9.6000000000000014        9.6000000000000014        2.5068820628528941     
   9.6000000000000014        10.400000000000000        2.5103386529578664     
   9.6000000000000014        11.200000000000001        2.5136056924824781     
   9.6000000000000014        12.000000000000000        2.4962631453166599     
   9.6000000000000014        12.800000000000001        2.5060746424433935     
   9.6000000000000014        13.600000000000001        2.5068455344964273     
   9.6000000000000014        14.400000000000000        2.5061215452306147     
   9.6000000000000014        15.200000000000001        2.5043446522741202     
   9.6000000000000014        16.000000000000000        2.4996402850018864     
   9.6000000000000014        16.800000000000001        2.4989802016415572     
   9.6000000000000014        17.600000000000001        2.5025057255934628     
   9.6000000000000014        18.400000000000002        2.5014022754182457     
   9.6000000000000014        19.200000000000003        2.5170608907213072     
   9.6000000000000014        20.000000000000000        2.5201176113968753     
   9.6000000000000014        20.800000000000001        2.5028547968831858     
   9.6000000000000014        21.600000000000001        2.5062775492724874     
   9.6000000000000014        22.400000000000002        2.5217671234109584     
   9.6000000000000014        23.200000000000003        2.5080565035090046     
   9.6000000000000014        24.000000000000000        2.5046463464820712     
   9.6000000000000014        24.800000000000001        2.5082214677088115     
   9.6000000000000014        25.600000000000001        2.5014568141688476     
   9.6000000000000014        26.400000000000002        2.6109252905032294     
   9.6000000000000014        27.200000000000003        2.9667651360039091     
   9.6000000000000014        28.000000000000000        3.5132900161471077     
   9.6000000000000014        28.800000000000001        3.5022246848457135     
   9.6000000000000014        29.600000000000001        3.5105856810971412     
   9.6000000000000014        30.400000000000002        3.5009380824970213     
   9.6000000000000014        31.200000000000003        3.5165614281302520     
   9.6000000000000014        32.000000000000000        3.5068515471940480     
   9.6000000000000014        32.800000000000004        3.5047719278490925     
   9.6000000000000014        33.600000000000001        3.5091948801781623     
   9.6000000000000014        34.399999999999999        2.9290270781877710     
   9.6000000000000014        35.200000000000003        2.5690563725904951     
   9.6000000000000014        36.000000000000000        2.5010542624883088     
   9.6000000000000014        36.800000000000004        2.5066340967580745     
   9.6000000000000014        37.600000000000001        2.5134086938377509     
   9.6000000000000014        38.400000000000006        2.5057762021923442     
   9.6000000000000014        39.200000000000003        2.4963901195826517     
   9.6000000000000014        40.000000000000000        2.5148031302709737     
   9.6000000000000014        40.800000000000004        2.5092781618878393     
   9.6000000000000014        41.600000000000001        2.5078587830333183     
   9.6000000000000014        42.400000000000006        2.8204731448030689     
   9.6000000000000014        43.200000000000003        3.5082054165411813     
   9.6000000000000014        44.000000000000000        3.5042163203470524     
   9.6000000000000014        44.800000000000004        3.5046604084560307     
   9.6000000000000014        45.600000000000001        3.5100081881097749     
   9.6000000000000014        46.400000000000006        3.5040440784736502     
   9.6000000000000014        47.200000000000003        3.5056077398732675     
   9.6000000000000014        48.000000000000000        3.5079000707077923     
   9.6000000000000014        48.800000000000004        3.5144572211648688     
   9.6000000000000014        49.600000000000001        3.4997059846616962     
   9.6000000000000014        50.400000000000006        3.5079994318142220     
   9.6000000000000014        51.200000000000003        3.5041356453249008     
   9.6000000000000014        52.000000000000000        3.5040488143848663     
   9.6000000000000014        52.800000000000004        3.5045734430838853     
   9.6000000000000014        53.600000000000001        3.5068426664757135     
   9.6000000000000014        54.400000000000006        3.5074185522751367     
   9.6000000000000014        55.200000000000003        3.5053932020678853     
   9.6000000000000014        56.000000000000000        3.5044929895360162     
   9.6000000000000014        56.800000000000004        3.5044819595104286     
   9.6000000000000014        57.600000000000001        3.5062780372078803     
   9.6000000000000014        58.400000000000006        3.5053007564708820     
   9.6000000000000014        59.200000000000003        3.4980941513772632     
   9.6000000000000014        60.000000000000000        2.8454188686277853     
   9.6000000000000014        60.800000000000004        2.5068633181674467     
   9.6000000000000014        61.600000000000001        2.5122941872708515     
   9.6000000000000014        62.400000000000006        2.5185879745876911     
   9.6000000000000014        63.200000000000003        2.4963263491864134     
   9.6000000000000014        64.000000000000000        2.5113214324401487     
   9.6000000000000014        64.799999999999997        2.5051178959817468     
   9.6000000000000014        65.600000000000009        2.5057903270515571     
   9.6000000000000014        66.400000000000006        2.5075034662949802     
   9.6000000000000014        67.200000000000003        2.5064897837703737     
   9.6000000000000014        68.000000000000000        2.5070582738508409     
   9.6000000000000014        68.799999999999997        2.5055659215032509     
   9.6000000000000014        69.600000000000009        2.5172976878965510     
   9.6000000000000014        70.400000000000006        2.8242718719387327     
   9.6000000000000014        71.200000000000003        3.5114471772894968     
   9.6000000000000014        72.000000000000000        3.5048178845147850     
   9.6000000000000014        72.799999999999997        3.5059205006784855     
   9.6000000000000014        73.600000000000009        3.5035214652995714     
   9.6000000000000014        74.400000000000006        3.5038232575742030     
   9.6000000000000014        75.200000000000003        3.5063723137775300     
   9.6000000000000014        76.000000000000000        3.5061793294739880     
   9.6000000000000014        76.800000000000011        3.5065600978856075     
   9.6000000000000014        77.600000000000009        3.5086769222622514     
   9.6000000000000014        78.400000000000006        3.5174494356730630     
   9.6000000000000014        79.200000000000003        3.5008008648492721     
   9.6000000000000014        80.000000000000000        3.5064965032226758     
   9.6000000000000014        80.800000000000011        3.5051169536603299     
   9.6000000000000014        81.600000000000009        3.5164990409899537     
   9.6000000000000014        82.400000000000006        3.5069902570939919     
   9.6000000000000014        83.200000000000003        3.5068088649306075     
   9.6000000000000014        84.000000000000000        3.5068954518856637     
   9.6000000000000014        84.800000000000011        3.5057818955989406     
   9.6000000000000014        85.600000000000009        3.5051551156325962     
   9.6000000000000014        86.400000000000006        3.5051592966570744     
   9.6000000000000014        87.200000000000003        3.5037101459059965     
   9.6000000000000014        88.000000000000000        3.5008352839137067     
   9.6000000000000014        88.800000000000011        3.5122246087395137     
   9.6000000000000014        89.600000000000009        2.9784993354691292     
   9.6000000000000014        90.400000000000006        2.7743682832556216     
   9.6000000000000014        91.200000000000003        2.6164841534920749     
   9.6000000000000014        92.000000000000000        2.5227414755562476     
   9.6000000000000014        92.800000000000011        2.5016975959046732     
   9.6000000000000014        93.600000000000009        2.5206662750013966     
   9.6000000000000014        94.400000000000006        2.5189867578291656     
   9.6000000000000014        95.200000000000003        2.5240968903565308     
   9.6000000000000014        96.000000000000000        2.5024045486282191     
   9.6000000000000014        96.800000000000011        2.5122712346868692     
   9.6000000000000014        97.600000000000009        2.5146550759420823     
   9.6000000000000014        98.400000000000006        2.5131817893127000     
   9.6000000000000014        99.200000000000003        2.5122126644152369     
   9.6000000000000014        100.00000000000000        2.5114927106489366     
   9.6000000000000014        100.80000000000001        2.5093092603610114     
   9.6000000000000014        101.60000000000001        2.5181050742826581     
   9.6000000000000014        102.40000000000001        2.5023401463750097     

   10.400000000000000       0.80000000000000004        2.5378248713580254     
   10.400000000000000        1.6000000000000001        2.5035902752641341     
   10.400000000000000        2.4000000000000004        2.5071549489249318     
   10.400000000000000        3.2000000000000002        2.5058321944453938     
   10.400000000000000        4.0000000000000000        2.5063010980213343     
   10.400000000000000        4.8000000000000007        2.5056722457783578     
   10.400000000000000        5.6000000000000005        2.5071834530973653     
   10.400000000000000        6.4000000000000004        2.5069649139379906     
   10.400000000000000        7.2000000000000002        2.5059452657442596     
   10.400000000000000        8.0000000000000000        2.5073441952436939     
   10.400000000000000        8.8000000000000007        2.5069180095577264     
   10.400000000000000        9.6000000000000014        2.5075211935693380     
   10.400000000000000        10.400000000000000        2.5101309360478865     
   10.400000000000000        11.200000000000001        2.5152911144639121     
   10.400000000000000        12.000000000000000        2.5046541756044118     
   10.400000000000000        12.800000000000001        2.5096034581568580     
   10.400000000000000        13.600000000000001        2.5072094415130959     
   10.400000000000000        14.400000000000000        2.5072335602810130     
   10.400000000000000        15.200000000000001        2.5054811084888446     
   10.400000000000000        16.000000000000000        2.5065963144647112     
   10.400000000000000        16.800000000000001        2.5098786461024192     
   10.400000000000000        17.600000000000001        2.5093494920354567     
   10.400000000000000        18.400000000000002        2.5021599641065650     
   10.400000000000000        19.200000000000003        2.5116325273663063     
   10.400000000000000        20.000000000000000        2.5131443424047091     
   10.400000000000000        20.800000000000001        2.5072320410806386     
   10.400000000000000        21.600000000000001        2.5033300249538262     
   10.400000000000000        22.400000000000002        2.5160135468987623     
   10.400000000000000        23.200000000000003        2.5095656594551201     
   10.400000000000000        24.000000000000000        2.5102649025148707     
   10.400000000000000        24.800000000000001        2.5002600605282872     
   10.400000000000000        25.600000000000001        2.5145190352158400     
   10.400000000000000        26.400000000000002        2.7732380210559393     
   10.400000000000000        27.200000000000003        3.5105754912441816     
   10.400000000000000        28.000000000000000        3.4975055015508905     
   10.400000000000000        28.800000000000001        3.5070184625639560     
   10.400000000000000        29.600000000000001        3.5028513383960851     
   10.400000000000000        30.400000000000002        3.5179510815408612     
   10.400000000000000        31.200000000000003        3.5098142982585396     
   10.400000000000000        32.000000000000000        3.5024968931774909     
   10.400000000000000        32.800000000000004        3.5107395429833987     
   10.400000000000000        33.600000000000001        3.5088666699749527     
   10.400000000000000        34.399999999999999        2.8003716710972455     
   10.400000000000000        35.200000000000003        2.5199841847124222     
   10.400000000000000        36.000000000000000        2.5032371343009703     
   10.400000000000000        36.800000000000004        2.5050040259868696     
   10.400000000000000        37.600000000000001        2.5143123493809969     
   10.400000000000000        38.400000000000006        2.5009340625235663     
   10.400000000000000        39.200000000000003        2.5203385140929799     
   10.400000000000000        40.000000000000000        2.5093875858114965     
   10.400000000000000        40.800000000000004        2.5071655689646053     
   10.400000000000000        41.600000000000001        2.5062687928303120     
   10.400000000000000        42.400000000000006        2.8214793902121653     
   10.400000000000000        43.200000000000003        3.5034425867092160     
   10.400000000000000        44.000000000000000        3.5109269182929439     
   10.400000000000000        44.800000000000004        3.5071605802322319     
   10.400000000000000        45.600000000000001        3.5144882963995232     
   10.400000000000000        46.400000000000006        3.5049286768494126     
   10.400000000000000        47.200000000000003        3.5053305876662670     
   10.400000000000000        48.000000000000000        3.5106839793462083     
   10.400000000000000        48.800000000000004        3.5041133233662114     
   10.400000000000000        49.600000000000001        3.5066333326051704     
   10.400000000000000        50.400000000000006        3.5069212036796400     
   10.400000000000000        51.200000000000003        3.5061871599673187     
   10.400000000000000        52.000000000000000        3.5056308264464211     
   10.400000000000000        52.800000000000004        3.5023974000384381     
   10.400000000000000        53.600000000000001        3.5086069790698349     
   10.400000000000000        54.400000000000006        3.5057738281471424     
   10.400000000000000        55.200000000000003        3.5071323403817409     
   10.400000000000000        56.000000000000000        3.5119984290207049     
   10.400000000000000        56.800000000000004        3.5096615507955495     
   10.400000000000000        57.600000000000001        3.5063633854123317     
   10.400000000000000        58.400000000000006        3.5049046449124250     
   10.400000000000000        59.200000000000003        3.5133214497596561     
   10.400000000000000        60.000000000000000        2.8426286993950223     
   10.400000000000000        60.800000000000004        2.5075012912151342     
   10.400000000000000        61.600000000000001        2.5086225297973548     
   10.400000000000000        62.400000000000006        2.5079622425767694     
   10.400000000000000        63.200000000000003        2.5186781111926337     
   10.400000000000000        64.000000000000000        2.5085891387451360     
   10.400000000000000        64.799999999999997        2.5044437954707193     
   10.400000000000000        65.600000000000009        2.5002372310194230     
   10.400000000000000        66.400000000000006        2.4967977109464168     
   10.400000000000000        67.200000000000003        2.4990656083999272     
   10.400000000000000        68.000000000000000        2.5052625446781787     
   10.400000000000000        68.799999999999997        2.5059914326784827     
   10.400000000000000        69.600000000000009        2.5178402866445477     
   10.400000000000000        70.400000000000006        2.8259448288426765     
   10.400000000000000        71.200000000000003        3.5053288447623414     
   10.400000000000000        72.000000000000000        3.5055654533649854     
   10.400000000000000        72.799999999999997        3.4994281611506874     
   10.400000000000000        73.600000000000009        3.5203181647904502     
   10.400000000000000        74.400000000000006        3.5153480605304450     
   10.400000000000000        75.200000000000003        3.5141235813133656     
   10.400000000000000        76.000000000000000        3.5109351363709411     
   10.400000000000000        76.800000000000011        3.5117625688136140     
   10.400000000000000        77.600000000000009        3.5159141480597604     
   10.400000000000000        78.400000000000006        3.4969415924680329     
   10.400000000000000        79.200000000000003        3.5039859719138171     
   10.400000000000000        80.000000000000000        3.5066021146320980     
   10.400000000000000        80.800000000000011        3.5036842235466219     
   10.400000000000000        81.600000000000009        3.5192930517992167     
   10.400000000000000        82.400000000000006        3.5065036704237333     
   10.400000000000000        83.200000000000003        3.5079459646927766     
   10.400000000000000        84.000000000000000        3.5076930405306714     
   10.400000000000000        84.800000000000011        3.5052539337650321     
   10.400000000000000        85.600000000000009        3.5015696003234460     
   10.400000000000000        86.400000000000006        3.5000818395735060     
   10.400000000000000        87.200000000000003        3.4991388972680246     
   10.400000000000000        88.000000000000000        3.4999101571951021     
   10.400000000000000        88.800000000000011        3.5033002178161192     
   10.400000000000000        89.600000000000009        3.4999249593933546     
   10.400000000000000        90.400000000000006        3.5151956471034476     
   10.400000000000000        91.200000000000003        2.9756168576599999     
   10.400000000000000        92.000000000000000        2.8550851832063966     
   10.400000000000000        92.800000000000011        2.8251431968152785     
   10.400000000000000        93.600000000000009        2.8183936171528998     
   10.400000000000000        94.400000000000006        2.8166867189183455     
   10.400000000000000        95.200000000000003        2.8169127715459372     
   10.400000000000000        96.000000000000000        2.8252231646332384     
   10.400000000000000        96.800000000000011        2.8280709300595213     
   10.400000000000000        97.600000000000009        2.8277271932579295     
   10.400000000000000        98.400000000000006        2.8283637405098720     
   10.400000000000000        99.200000000000003        2.8291860312718140     
   10.400000000000000        100.00000000000000        2.8286626535628687     
   10.400000000000000        100.80000000000001        2.8254965941787984     
   10.400000000000000        101.60000000000001        2.8049984877490433     
   10.400000000000000        102.40000000000001        2.7044926454378846     

   11.200000000000001       0.80000000000000004        2.7075439390849949     
   11.200000000000001        1.6000000000000001        2.5161267633828102     
   11.200000000000001        2.4000000000000004        2.5054057040444215     
   11.200000000000001        3.2000000000000002        2.5055196036379606     
   11.200000000000001        4.0000000000000000        2.5045408331484147     
   11.200000000000001        4.8000000000000007        2.5051679390628565     
   11.200000000000001        5.6000000000000005        2.5055787452569107     
   11.200000000000001        6.4000000000000004        2.5066186500090568     
   11.200000000000001        7.2000000000000002        2.5058850121975769     
   11.200000000000001        8.0000000000000000        2.5055938420233290     
   11.200000000000001        8.8000000000000007        2.5075525034468709     
   11.200000000000001        9.6000000000000014        2.5054509764915882     
   11.200000000000001        10.400000000000000        2.5086854375154459     
   11.200000000000001        11.200000000000001        2.5052971182318839     
   11.200000000000001        12.000000000000000        2.5066905792317753     
   11.200000000000001        12.800000000000001        2.5071053455106203     
   11.200000000000001        13.600000000000001        2.5077173217647717     
   11.200000000000001        14.400000000000000        2.5089538824049207     
   11.200000000000001        15.200000000000001        2.5082095967161093     
   11.200000000000001        16.000000000000000        2.5067320586445740     
   11.200000000000001        16.800000000000001        2.5075952073052710     
   11.200000000000001        17.600000000000001        2.5083527570532231     
   11.200000000000001        18.400000000000002        2.5012292505642892     
   11.200000000000001        19.200000000000003        2.5139651751426171     
   11.200000000000001        20.000000000000000        2.5130822103590567     
   11.200000000000001        20.800000000000001        2.5078055155786498     
   11.200000000000001        21.600000000000001        2.5033428436531469     
   11.200000000000001        22.400000000000002        2.5223261105499888     
   11.200000000000001        23.200000000000003        2.4959562431411189     
   11.200000000000001        24.000000000000000        2.5176551259011575     
   11.200000000000001        24.800000000000001        2.5052130520160794     
   11.200000000000001        25.600000000000001        2.6664717174451233     
   11.200000000000001        26.400000000000002        2.9847531117599320     
   11.200000000000001        27.200000000000003        3.5120987259863941     
   11.200000000000001        28.000000000000000        3.5076229292962720     
   11.200000000000001        28.800000000000001        3.5070131796798529     
   11.200000000000001        29.600000000000001        3.5043128085299644     
   11.200000000000001        30.400000000000002        3.5102950294115858     
   11.200000000000001        31.200000000000003        3.5074018328080454     
   11.200000000000001        32.000000000000000        3.5080472934195779     
   11.200000000000001        32.800000000000004        3.5072076911646324     
   11.200000000000001        33.600000000000001        3.5013730219066503     
   11.200000000000001        34.399999999999999        2.7761207187217325     
   11.200000000000001        35.200000000000003        2.5123880477456066     
   11.200000000000001        36.000000000000000        2.5087463767333000     
   11.200000000000001        36.800000000000004        2.4985351937589173     
   11.200000000000001        37.600000000000001        2.5113228155515537     
   11.200000000000001        38.400000000000006        2.5031874773507834     
   11.200000000000001        39.200000000000003        2.5161538311681575     
   11.200000000000001        40.000000000000000        2.5075001706917419     
   11.200000000000001        40.800000000000004        2.5057207547569091     
   11.200000000000001        41.600000000000001        2.5060547465519871     
   11.200000000000001        42.400000000000006        2.8210749781360969     
   11.200000000000001        43.200000000000003        3.5013385667914205     
   11.200000000000001        44.000000000000000        3.5001229323422862     
   11.200000000000001        44.800000000000004        3.5192534428483873     
   11.200000000000001        45.600000000000001        3.5041412637283100     
   11.200000000000001        46.400000000000006        3.5098481322143225     
   11.200000000000001        47.200000000000003        3.5056280083598708     
   11.200000000000001        48.000000000000000        3.5125571802888800     
   11.200000000000001        48.800000000000004        3.5093786946714784     
   11.200000000000001        49.600000000000001        3.5041826113927104     
   11.200000000000001        50.400000000000006        3.5063038420468819     
   11.200000000000001        51.200000000000003        3.5068194722181838     
   11.200000000000001        52.000000000000000        3.5064490674756694     
   11.200000000000001        52.800000000000004        3.5003491081664375     
   11.200000000000001        53.600000000000001        3.5146324935860203     
   11.200000000000001        54.400000000000006        3.5110891716670949     
   11.200000000000001        55.200000000000003        3.5093036558984481     
   11.200000000000001        56.000000000000000        3.5112267655403668     
   11.200000000000001        56.800000000000004        3.5095784236866434     
   11.200000000000001        57.600000000000001        3.5061445292036821     
   11.200000000000001        58.400000000000006        3.5028996687826979     
   11.200000000000001        59.200000000000003        3.5071692921933617     
   11.200000000000001        60.000000000000000        2.8433699055668016     
   11.200000000000001        60.800000000000004        2.5068097077562257     
   11.200000000000001        61.600000000000001        2.5079663457548427     
   11.200000000000001        62.400000000000006        2.5070895527328072     
   11.200000000000001        63.200000000000003        2.5145591908700897     
   11.200000000000001        64.000000000000000        2.5032472433655077     
   11.200000000000001        64.799999999999997        2.4961033868188727     
   11.200000000000001        65.600000000000009        2.5178911935191843     
   11.200000000000001        66.400000000000006        2.5130725501111448     
   11.200000000000001        67.200000000000003        2.5195778268746212     
   11.200000000000001        68.000000000000000        2.4955242692697923     
   11.200000000000001        68.799999999999997        2.4986844042455556     
   11.200000000000001        69.600000000000009        2.5157134785221786     
   11.200000000000001        70.400000000000006        2.8267175370486779     
   11.200000000000001        71.200000000000003        3.5073150555213957     
   11.200000000000001        72.000000000000000        3.5057952951425060     
   11.200000000000001        72.799999999999997        3.5045577376838946     
   11.200000000000001        73.600000000000009        3.5008688980794536     
   11.200000000000001        74.400000000000006        3.4989925094940970     
   11.200000000000001        75.200000000000003        3.5011620590409440     
   11.200000000000001        76.000000000000000        3.5012084683592981     
   11.200000000000001        76.800000000000011        3.5022635643438891     
   11.200000000000001        77.600000000000009        3.5040037580207852     
   11.200000000000001        78.400000000000006        3.5065170974389401     
   11.200000000000001        79.200000000000003        3.5076371418621020     
   11.200000000000001        80.000000000000000        3.5033128440587782     
   11.200000000000001        80.800000000000011        3.5152053327224313     
   11.200000000000001        81.600000000000009        3.5082282984463555     
   11.200000000000001        82.400000000000006        3.5073106077114784     
   11.200000000000001        83.200000000000003        3.5064172248813761     
   11.200000000000001        84.000000000000000        3.5063035296786049     
   11.200000000000001        84.800000000000011        3.5019990913354708     
   11.200000000000001        85.600000000000009        3.5187368560368717     
   11.200000000000001        86.400000000000006        3.5126638020946119     
   11.200000000000001        87.200000000000003        3.5169488924421839     
   11.200000000000001        88.000000000000000        3.4973486612686258     
   11.200000000000001        88.800000000000011        3.5062946544553890     
   11.200000000000001        89.600000000000009        3.5078674170748854     
   11.200000000000001        90.400000000000006        3.5072898862608071     
   11.200000000000001        91.200000000000003        3.5002829199397065     
   11.200000000000001        92.000000000000000        3.5035523690978656     
   11.200000000000001        92.800000000000011        3.5124305925598489     
   11.200000000000001        93.600000000000009        3.5029927130329463     
   11.200000000000001        94.400000000000006        3.4971040689734836     
   11.200000000000001        95.200000000000003        3.5178492546042794     
   11.200000000000001        96.000000000000000        3.4995351731904791     
   11.200000000000001        96.800000000000011        3.5082586343825435     
   11.200000000000001        97.600000000000009        3.5141635302517766     
   11.200000000000001        98.400000000000006        3.5038669249665615     
   11.200000000000001        99.200000000000003        3.4984757169243839     
   11.200000000000001        100.00000000000000        3.5030949887524407     
   11.200000000000001        100.80000000000001        3.5008687122669166     
   11.200000000000001        101.60000000000001        3.5127122516157803     
   11.200000000000001        102.40000000000001        3.5095745950130652     

   12.000000000000000       0.80000000000000004        2.8074359177446184     
   12.000000000000000        1.6000000000000001        2.5076729826821480     
   12.000000000000000        2.4000000000000004        2.5061474037420277     
   12.000000000000000        3.2000000000000002        2.5050859604784681     
   12.000000000000000        4.0000000000000000        2.5031727023502497     
   12.000000000000000        4.8000000000000007        2.5058241009740900     
   12.000000000000000        5.6000000000000005        2.5058348866055260     
   12.000000000000000        6.4000000000000004        2.5061792486321393     
   12.000000000000000        7.2000000000000002        2.5066099278651301     
   12.000000000000000        8.0000000000000000        2.5065603359713253     
   12.000000000000000        8.8000000000000007        2.5075216354201761     
   12.000000000000000        9.6000000000000014        2.5066791889617850     
   12.000000000000000        10.400000000000000        2.5076568162204742     
   12.000000000000000        11.200000000000001        2.5082094324671527     
   12.000000000000000        12.000000000000000        2.5094442742349425     
   12.000000000000000        12.800000000000001        2.5083460953452481     
   12.000000000000000        13.600000000000001        2.5079060000061384     
   12.000000000000000        14.400000000000000        2.5082439820403941     
   12.000000000000000        15.200000000000001        2.5083731136625831     
   12.000000000000000        16.000000000000000        2.5065712272961331     
   12.000000000000000        16.800000000000001        2.5053252209731793     
   12.000000000000000        17.600000000000001        2.5072631911906091     
   12.000000000000000        18.400000000000002        2.5155218103241443     
   12.000000000000000        19.200000000000003        2.5104028545804744     
   12.000000000000000        20.000000000000000        2.5117923762834016     
   12.000000000000000        20.800000000000001        2.5071605371613264     
   12.000000000000000        21.600000000000001        2.5043679933379579     
   12.000000000000000        22.400000000000002        2.5091324629337453     
   12.000000000000000        23.200000000000003        2.5069741501017564     
   12.000000000000000        24.000000000000000        2.5682761673642411     
   12.000000000000000        24.800000000000001        2.7609466634916902     
   12.000000000000000        25.600000000000001        2.9860243685518122     
   12.000000000000000        26.400000000000002        3.4983204257459648     
   12.000000000000000        27.200000000000003        3.5007755911121525     
   12.000000000000000        28.000000000000000        3.5167992454101227     
   12.000000000000000        28.800000000000001        3.5124435100182594     
   12.000000000000000        29.600000000000001        3.5066912178112544     
   12.000000000000000        30.400000000000002        3.5097180123154157     
   12.000000000000000        31.200000000000003        3.5057689167257524     
   12.000000000000000        32.000000000000000        3.5045567237494866     
   12.000000000000000        32.800000000000004        3.5046504565265075     
   12.000000000000000        33.600000000000001        3.4996630559865514     
   12.000000000000000        34.399999999999999        2.7668477589638196     
   12.000000000000000        35.200000000000003        2.5181825375740461     
   12.000000000000000        36.000000000000000        2.5004059260917146     
   12.000000000000000        36.800000000000004        2.5211834878094885     
   12.000000000000000        37.600000000000001        2.5043420384897646     
   12.000000000000000        38.400000000000006        2.5014720791748419     
   12.000000000000000        39.200000000000003        2.5134228643931644     
   12.000000000000000        40.000000000000000        2.5073243044653051     
   12.000000000000000        40.800000000000004        2.5044600802800323     
   12.000000000000000        41.600000000000001        2.5058043972231943     
   12.000000000000000        42.400000000000006        2.8199302439792380     
   12.000000000000000        43.200000000000003        3.5071194859817796     
   12.000000000000000        44.000000000000000        3.5085378768879107     
   12.000000000000000        44.800000000000004        3.5019881612673940     
   12.000000000000000        45.600000000000001        3.5025262883952508     
   12.000000000000000        46.400000000000006        3.5048489124835136     
   12.000000000000000        47.200000000000003        3.5074690321514508     
   12.000000000000000        48.000000000000000        3.5125019374991910     
   12.000000000000000        48.800000000000004        3.5069353248203323     
   12.000000000000000        49.600000000000001        3.5038529238838931     
   12.000000000000000        50.400000000000006        3.5053779350708858     
   12.000000000000000        51.200000000000003        3.5062966345869579     
   12.000000000000000        52.000000000000000        3.5065402388324194     
   12.000000000000000        52.800000000000004        3.5061878017501322     
   12.000000000000000        53.600000000000001        3.5076963686893623     
   12.000000000000000        54.400000000000006        3.5057890430567626     
   12.000000000000000        55.200000000000003        3.5055258253865960     
   12.000000000000000        56.000000000000000        3.5089761361690903     
   12.000000000000000        56.800000000000004        3.5072914112671527     
   12.000000000000000        57.600000000000001        3.5053361611466660     
   12.000000000000000        58.400000000000006        3.5035600223633496     
   12.000000000000000        59.200000000000003        3.5023330062692812     
   12.000000000000000        60.000000000000000        2.8430844387428853     
   12.000000000000000        60.800000000000004        2.5076704052221532     
   12.000000000000000        61.600000000000001        2.5075854132515434     
   12.000000000000000        62.400000000000006        2.5064204089300572     
   12.000000000000000        63.200000000000003        2.5153110901427032     
   12.000000000000000        64.000000000000000        2.5002297351358140     
   12.000000000000000        64.799999999999997        2.5192686744519093     
   12.000000000000000        65.600000000000009        2.5075275354461710     
   12.000000000000000        66.400000000000006        2.5048340700824361     
   12.000000000000000        67.200000000000003        2.5067988324008148     
   12.000000000000000        68.000000000000000        2.5142904137653610     
   12.000000000000000        68.799999999999997        2.5202718001337230     
   12.000000000000000        69.600000000000009        2.5122557150910425     
   12.000000000000000        70.400000000000006        2.8276785211079805     
   12.000000000000000        71.200000000000003        3.4995532296350778     
   12.000000000000000        72.000000000000000        3.5025871684525258     
   12.000000000000000        72.799999999999997        3.5030131404110563     
   12.000000000000000        73.600000000000009        3.5045886455594109     
   12.000000000000000        74.400000000000006        3.5047910610082633     
   12.000000000000000        75.200000000000003        3.5056542583448458     
   12.000000000000000        76.000000000000000        3.5061170763993923     
   12.000000000000000        76.800000000000011        3.5047584685778097     
   12.000000000000000        77.600000000000009        3.5056107125512841     
   12.000000000000000        78.400000000000006        3.5055835410839071     
   12.000000000000000        79.200000000000003        3.5078464127340281     
   12.000000000000000        80.000000000000000        3.5132316897912417     
   12.000000000000000        80.800000000000011        3.5095002490048568     
   12.000000000000000        81.600000000000009        3.5064383126689682     
   12.000000000000000        82.400000000000006        3.5047938006245034     
   12.000000000000000        83.200000000000003        3.5059238601671905     
   12.000000000000000        84.000000000000000        3.5072040225407011     
   12.000000000000000        84.800000000000011        3.5071625717864410     
   12.000000000000000        85.600000000000009        3.5075248439559816     
   12.000000000000000        86.400000000000006        3.5060257400476411     
   12.000000000000000        87.200000000000003        3.5074921849801206     
   12.000000000000000        88.000000000000000        3.5169635078084562     
   12.000000000000000        88.800000000000011        3.5027858245659012     
   12.000000000000000        89.600000000000009        3.5056090041502763     
   12.000000000000000        90.400000000000006        3.5059399743435726     
   12.000000000000000        91.200000000000003        3.5067922636143609     
   12.000000000000000        92.000000000000000        3.5129966205517995     
   12.000000000000000        92.800000000000011        3.5019594336184974     
   12.000000000000000        93.600000000000009        3.5025690020690043     
   12.000000000000000        94.400000000000006        3.5022752044035355     
   12.000000000000000        95.200000000000003        3.4996963512485428     
   12.000000000000000        96.000000000000000        3.4972111424451020     
   12.000000000000000        96.800000000000011        3.4975317821281906     
   12.000000000000000        97.600000000000009        3.5024447052889518     
   12.000000000000000        98.400000000000006        3.5086037664254990     
   12.000000000000000        99.200000000000003        3.5041000466023084     
   12.000000000000000        100.00000000000000        3.5040938070047551     
   12.000000000000000        100.80000000000001        3.5029707867115309     
   12.000000000000000        101.60000000000001        3.4974656363514089     
   12.000000000000000        102.40000000000001        3.5028894693059374     

   12.800000000000001       0.80000000000000004        2.8254356845190909     
   12.800000000000001        1.6000000000000001        2.5165197543431450     
   12.800000000000001        2.4000000000000004        2.5075074537602977     
   12.800000000000001        3.2000000000000002        2.5053512168424117     
   12.800000000000001        4.0000000000000000        2.5048276268433107     
   12.800000000000001        4.8000000000000007        2.5053456360698161     
   12.800000000000001        5.6000000000000005        2.5061852899241677     
   12.800000000000001        6.4000000000000004        2.5067756168079569     
   12.800000000000001        7.2000000000000002        2.5070612038184490     
   12.800000000000001        8.0000000000000000        2.5059387446658836     
   12.800000000000001        8.8000000000000007        2.5074720329326619     
   12.800000000000001        9.6000000000000014        2.5069513444530047     
   12.800000000000001        10.400000000000000        2.5080255928354780     
   12.800000000000001        11.200000000000001        2.5078331389773640     
   12.800000000000001        12.000000000000000        2.5078564439649287     
   12.800000000000001        12.800000000000001        2.5069870417848708     
   12.800000000000001        13.600000000000001        2.5058719621903132     
   12.800000000000001        14.400000000000000        2.5086562042679899     
   12.800000000000001        15.200000000000001        2.5129182928815004     
   12.800000000000001        16.000000000000000        2.5061108883719965     
   12.800000000000001        16.800000000000001        2.5065226233879203     
   12.800000000000001        17.600000000000001        2.5148640062171355     
   12.800000000000001        18.400000000000002        2.5112448490762653     
   12.800000000000001        19.200000000000003        2.5060011848678396     
   12.800000000000001        20.000000000000000        2.5110662241212047     
   12.800000000000001        20.800000000000001        2.5075223325498408     
   12.800000000000001        21.600000000000001        2.5076508444320251     
   12.800000000000001        22.400000000000002        2.5211729961618241     
   12.800000000000001        23.200000000000003        2.5604707842273506     
   12.800000000000001        24.000000000000000        2.8512961165132782     
   12.800000000000001        24.800000000000001        3.5013653610946527     
   12.800000000000001        25.600000000000001        3.5010023307989524     
   12.800000000000001        26.400000000000002        3.5188029208928717     
   12.800000000000001        27.200000000000003        3.4999927063292429     
   12.800000000000001        28.000000000000000        3.4997095428278273     
   12.800000000000001        28.800000000000001        3.4949535783823431     
   12.800000000000001        29.600000000000001        3.5187740969825771     
   12.800000000000001        30.400000000000002        3.5097305466263684     
   12.800000000000001        31.200000000000003        3.5045186707185496     
   12.800000000000001        32.000000000000000        3.5044650932116643     
   12.800000000000001        32.800000000000004        3.5019973229838088     
   12.800000000000001        33.600000000000001        3.4994614472760870     
   12.800000000000001        34.399999999999999        2.7690478476347349     
   12.800000000000001        35.200000000000003        2.5206347059121756     
   12.800000000000001        36.000000000000000        2.5009100435420892     
   12.800000000000001        36.800000000000004        2.5193505364714159     
   12.800000000000001        37.600000000000001        2.5111990111392291     
   12.800000000000001        38.400000000000006        2.5123562876854391     
   12.800000000000001        39.200000000000003        2.5175799375725276     
   12.800000000000001        40.000000000000000        2.5107445857939701     
   12.800000000000001        40.800000000000004        2.5088264585594033     
   12.800000000000001        41.600000000000001        2.5085261467721733     
   12.800000000000001        42.400000000000006        2.8208151634104075     
   12.800000000000001        43.200000000000003        3.5160461764861100     
   12.800000000000001        44.000000000000000        3.4995297198427324     
   12.800000000000001        44.800000000000004        3.5012243327143797     
   12.800000000000001        45.600000000000001        3.5021346184104427     
   12.800000000000001        46.400000000000006        3.5024587405488381     
   12.800000000000001        47.200000000000003        3.5039024913589998     
   12.800000000000001        48.000000000000000        3.5034784157909327     
   12.800000000000001        48.800000000000004        3.5070592923665505     
   12.800000000000001        49.600000000000001        3.5062745943416731     
   12.800000000000001        50.400000000000006        3.5060108758467430     
   12.800000000000001        51.200000000000003        3.5055947892540114     
   12.800000000000001        52.000000000000000        3.5050676615498331     
   12.800000000000001        52.800000000000004        3.5059956689666740     
   12.800000000000001        53.600000000000001        3.5054430953454205     
   12.800000000000001        54.400000000000006        3.5067089959131716     
   12.800000000000001        55.200000000000003        3.5067515765786963     
   12.800000000000001        56.000000000000000        3.5040478925675087     
   12.800000000000001        56.800000000000004        3.5060366604538431     
   12.800000000000001        57.600000000000001        3.5035491044302347     
   12.800000000000001        58.400000000000006        3.5031128243205969     
   12.800000000000001        59.200000000000003        3.5051474884408682     
   12.800000000000001        60.000000000000000        2.8413689031875076     
   12.800000000000001        60.800000000000004        2.5072084358095270     
   12.800000000000001        61.600000000000001        2.5047929109229092     
   12.800000000000001        62.400000000000006        2.5062838746588705     
   12.800000000000001        63.200000000000003        2.5130127137167069     
   12.800000000000001        64.000000000000000        2.4940873960321426     
   12.800000000000001        64.799999999999997        2.5137944471723119     
   12.800000000000001        65.600000000000009        2.5058400225709025     
   12.800000000000001        66.400000000000006        2.5044363226004696     
   12.800000000000001        67.200000000000003        2.5054187311777985     
   12.800000000000001        68.000000000000000        2.5078109150637315     
   12.800000000000001        68.799999999999997        2.5126597216655950     
   12.800000000000001        69.600000000000009        2.5087035713945633     
   12.800000000000001        70.400000000000006        2.8266318366871857     
   12.800000000000001        71.200000000000003        3.5039202129117504     
   12.800000000000001        72.000000000000000        3.5128227343624365     
   12.800000000000001        72.799999999999997        3.5146223825967970     
   12.800000000000001        73.600000000000009        3.5036124385829934     
   12.800000000000001        74.400000000000006        3.5053703363045940     
   12.800000000000001        75.200000000000003        3.5048443141863999     
   12.800000000000001        76.000000000000000        3.5012459410631251     
   12.800000000000001        76.800000000000011        3.4994297940771291     
   12.800000000000001        77.600000000000009        3.5000323480733044     
   12.800000000000001        78.400000000000006        3.5046131170181440     
   12.800000000000001        79.200000000000003        3.5113593162578156     
   12.800000000000001        80.000000000000000        3.5092907967935894     
   12.800000000000001        80.800000000000011        3.5072092343084953     
   12.800000000000001        81.600000000000009        3.5062378889623114     
   12.800000000000001        82.400000000000006        3.5039348933486525     
   12.800000000000001        83.200000000000003        3.5052839358908039     
   12.800000000000001        84.000000000000000        3.5077687322927678     
   12.800000000000001        84.800000000000011        3.5063837955604682     
   12.800000000000001        85.600000000000009        3.5042802582683485     
   12.800000000000001        86.400000000000006        3.5075273962962736     
   12.800000000000001        87.200000000000003        3.5050189978390494     
   12.800000000000001        88.000000000000000        3.5105469281998327     
   12.800000000000001        88.800000000000011        3.5037794403517912     
   12.800000000000001        89.600000000000009        3.5048971105534497     
   12.800000000000001        90.400000000000006        3.5049008588429018     
   12.800000000000001        91.200000000000003        3.5042392892988468     
   12.800000000000001        92.000000000000000        3.5136404870723310     
   12.800000000000001        92.800000000000011        3.5052851452712757     
   12.800000000000001        93.600000000000009        3.5041272609614214     
   12.800000000000001        94.400000000000006        3.5055428115574094     
   12.800000000000001        95.200000000000003        3.4971813301407453     
   12.800000000000001        96.000000000000000        3.5160482119048009     
   12.800000000000001        96.800000000000011        3.5163978943781866     
   12.800000000000001        97.600000000000009        3.4988818058026525     
   12.800000000000001        98.400000000000006        3.5041620577694719     
   12.800000000000001        99.200000000000003        3.5047248987761885     
   12.800000000000001        100.00000000000000        3.5056730767702016     
   12.800000000000001        100.80000000000001        3.5062951201004937     
   12.800000000000001        101.60000000000001        3.5036894302083956     
   12.800000000000001        102.40000000000001        3.5171002983823350     

   13.600000000000001       0.80000000000000004        2.8316643373125094     
   13.600000000000001        1.6000000000000001        2.5062542704528834     
   13.600000000000001        2.4000000000000004        2.5089739603741417     
   13.600000000000001        3.2000000000000002        2.5052788534447035     
   13.600000000000001        4.0000000000000000        2.5043160362955215     
   13.600000000000001        4.8000000000000007        2.5053287004395517     
   13.600000000000001        5.6000000000000005        2.5068306543200447     
   13.600000000000001        6.4000000000000004        2.5061294807565258     
   13.600000000000001        7.2000000000000002        2.5070597932674135     
   13.600000000000001        8.0000000000000000        2.5065402087191604     
   13.600000000000001        8.8000000000000007        2.5081340965144796     
   13.600000000000001        9.6000000000000014        2.5073553464930178     
   13.600000000000001        10.400000000000000        2.5081501580860470     
   13.600000000000001        11.200000000000001        2.5076209297968290     
   13.600000000000001        12.000000000000000        2.5077254247208969     
   13.600000000000001        12.800000000000001        2.5057231922762866     
   13.600000000000001        13.600000000000001        2.5057454578198022     
   13.600000000000001        14.400000000000000        2.5064264236933158     
   13.600000000000001        15.200000000000001        2.5080029489951055     
   13.600000000000001        16.000000000000000        2.5179812931389058     
   13.600000000000001        16.800000000000001        2.5127428175613642     
   13.600000000000001        17.600000000000001        2.5114215403315323     
   13.600000000000001        18.400000000000002        2.5086161074977151     
   13.600000000000001        19.200000000000003        2.5020853872146143     
   13.600000000000001        20.000000000000000        2.5118372721970799     
   13.600000000000001        20.800000000000001        2.5096848745933640     
   13.600000000000001        21.600000000000001        2.5074154050570048     
   13.600000000000001        22.400000000000002        2.4999227944252431     
   13.600000000000001        23.200000000000003        2.7147659574423204     
   13.600000000000001        24.000000000000000        3.5108952820844270     
   13.600000000000001        24.800000000000001        3.5124267871245469     
   13.600000000000001        25.600000000000001        3.5027950704915716     
   13.600000000000001        26.400000000000002        3.5080858441971423     
   13.600000000000001        27.200000000000003        3.5083294300810035     
   13.600000000000001        28.000000000000000        3.5117683105475441     
   13.600000000000001        28.800000000000001        3.5061510532886317     
   13.600000000000001        29.600000000000001        3.4981354176029993     
   13.600000000000001        30.400000000000002        3.5070666577902356     
   13.600000000000001        31.200000000000003        3.5047448843070725     
   13.600000000000001        32.000000000000000        3.5042914524300337     
   13.600000000000001        32.800000000000004        3.5019672030604938     
   13.600000000000001        33.600000000000001        3.5127301077732804     
   13.600000000000001        34.399999999999999        2.7722164047092339     
   13.600000000000001        35.200000000000003        2.5092693174905234     
   13.600000000000001        36.000000000000000        2.5041462321138606     
   13.600000000000001        36.800000000000004        2.5085385034354815     
   13.600000000000001        37.600000000000001        2.5049961864157595     
   13.600000000000001        38.400000000000006        2.5108470495996258     
   13.600000000000001        39.200000000000003        2.5204239810834843     
   13.600000000000001        40.000000000000000        2.4940027830064331     
   13.600000000000001        40.800000000000004        2.5182889413580112     
   13.600000000000001        41.600000000000001        2.5083451387566820     
   13.600000000000001        42.400000000000006        2.8235418127822811     
   13.600000000000001        43.200000000000003        3.4990469440579228     
   13.600000000000001        44.000000000000000        3.5022439571171495     
   13.600000000000001        44.800000000000004        3.4981347113446137     
   13.600000000000001        45.600000000000001        3.5181883254286768     
   13.600000000000001        46.400000000000006        3.5125723857087197     
   13.600000000000001        47.200000000000003        3.5129421534426060     
   13.600000000000001        48.000000000000000        3.4970491951499061     
   13.600000000000001        48.800000000000004        3.5012231461987500     
   13.600000000000001        49.600000000000001        3.5036732261543753     
   13.600000000000001        50.400000000000006        3.5033841851409799     
   13.600000000000001        51.200000000000003        3.5048079906484624     
   13.600000000000001        52.000000000000000        3.5027848347537138     
   13.600000000000001        52.800000000000004        3.5034531043816171     
   13.600000000000001        53.600000000000001        3.5038657237099486     
   13.600000000000001        54.400000000000006        3.5038919097799361     
   13.600000000000001        55.200000000000003        3.5054860168104640     
   13.600000000000001        56.000000000000000        3.5041792933682179     
   13.600000000000001        56.800000000000004        3.5062004036756744     
   13.600000000000001        57.600000000000001        3.5053158494644907     
   13.600000000000001        58.400000000000006        3.5011510141371440     
   13.600000000000001        59.200000000000003        3.5086991555867746     
   13.600000000000001        60.000000000000000        2.8383163524953701     
   13.600000000000001        60.800000000000004        2.5036985333077291     
   13.600000000000001        61.600000000000001        2.5090457950413265     
   13.600000000000001        62.400000000000006        2.5057861943089663     
   13.600000000000001        63.200000000000003        2.5086408098357902     
   13.600000000000001        64.000000000000000        2.5189584538121568     
   13.600000000000001        64.799999999999997        2.5103077529080999     
   13.600000000000001        65.600000000000009        2.5062931853690493     
   13.600000000000001        66.400000000000006        2.5054688220137264     
   13.600000000000001        67.200000000000003        2.5065946090031157     
   13.600000000000001        68.000000000000000        2.5029411492544362     
   13.600000000000001        68.799999999999997        2.5119999371395636     
   13.600000000000001        69.600000000000009        2.5107730902245948     
   13.600000000000001        70.400000000000006        2.8246754721026934     
   13.600000000000001        71.200000000000003        3.5074810071304006     
   13.600000000000001        72.000000000000000        3.5071713983089028     
   13.600000000000001        72.799999999999997        3.5094961475814039     
   13.600000000000001        73.600000000000009        3.5039869396067362     
   13.600000000000001        74.400000000000006        3.5074068453828517     
   13.600000000000001        75.200000000000003        3.5046479311204939     
   13.600000000000001        76.000000000000000        3.4973440002950817     
   13.600000000000001        76.800000000000011        3.5157898959862104     
   13.600000000000001        77.600000000000009        3.5167871611414512     
   13.600000000000001        78.400000000000006        3.5103253703894444     
   13.600000000000001        79.200000000000003        3.5082980419913929     
   13.600000000000001        80.000000000000000        3.5045657092866529     
   13.600000000000001        80.800000000000011        3.5008833697386352     
   13.600000000000001        81.600000000000009        3.4984611694972285     
   13.600000000000001        82.400000000000006        3.4968543506646279     
   13.600000000000001        83.200000000000003        3.5009592940262517     
   13.600000000000001        84.000000000000000        3.5046189795888729     
   13.600000000000001        84.800000000000011        3.5068128665716625     
   13.600000000000001        85.600000000000009        3.5074082984015642     
   13.600000000000001        86.400000000000006        3.5063833444952337     
   13.600000000000001        87.200000000000003        3.5061614471769764     
   13.600000000000001        88.000000000000000        3.5093317118087999     
   13.600000000000001        88.800000000000011        3.5041642370758286     
   13.600000000000001        89.600000000000009        3.5066437065063689     
   13.600000000000001        90.400000000000006        3.5044208799860468     
   13.600000000000001        91.200000000000003        3.5054965215459597     
   13.600000000000001        92.000000000000000        3.5185096104345175     
   13.600000000000001        92.800000000000011        3.5074871158716303     
   13.600000000000001        93.600000000000009        3.5041537135681122     
   13.600000000000001        94.400000000000006        3.5055704736714319     
   13.600000000000001        95.200000000000003        3.5096235650527734     
   13.600000000000001        96.000000000000000        3.5075640489926281     
   13.600000000000001        96.800000000000011        3.5091865467926193     
   13.600000000000001        97.600000000000009        3.4965949700132879     
   13.600000000000001        98.400000000000006        3.5040014607440884     
   13.600000000000001        99.200000000000003        3.5058969648368552     
   13.600000000000001        100.00000000000000        3.5062489252558064     
   13.600000000000001        100.80000000000001        3.5071975227852636     
   13.600000000000001        101.60000000000001        3.5065666712414321     
   13.600000000000001        102.40000000000001        3.4949092118054157     

   14.400000000000000       0.80000000000000004        2.8340282289575081     
   14.400000000000000        1.6000000000000001        2.5083399687806911     
   14.400000000000000        2.4000000000000004        2.5102975389222113     
   14.400000000000000        3.2000000000000002        2.5061373588761700     
   14.400000000000000        4.0000000000000000        2.5041580973143671     
   14.400000000000000        4.8000000000000007        2.5058378710670701     
   14.400000000000000        5.6000000000000005        2.5067150064259525     
   14.400000000000000        6.4000000000000004        2.5068740257258098     
   14.400000000000000        7.2000000000000002        2.5079429484231954     
   14.400000000000000        8.0000000000000000        2.5072965178558548     
   14.400000000000000        8.8000000000000007        2.5084370207428037     
   14.400000000000000        9.6000000000000014        2.5106758228513990     
   14.400000000000000        10.400000000000000        2.5128880864348462     
   14.400000000000000        11.200000000000001        2.5103622023824506     
   14.400000000000000        12.000000000000000        2.5075211352560478     
   14.400000000000000        12.800000000000001        2.5048189397545371     
   14.400000000000000        13.600000000000001        2.5044417472489728     
   14.400000000000000        14.400000000000000        2.5049898827047392     
   14.400000000000000        15.200000000000001        2.5098006512977422     
   14.400000000000000        16.000000000000000        2.5154405512861104     
   14.400000000000000        16.800000000000001        2.5129021717318336     
   14.400000000000000        17.600000000000001        2.5076435024877766     
   14.400000000000000        18.400000000000002        2.5051770281920800     
   14.400000000000000        19.200000000000003        2.5015136075383797     
   14.400000000000000        20.000000000000000        2.5157090614851190     
   14.400000000000000        20.800000000000001        2.5099091736622601     
   14.400000000000000        21.600000000000001        2.5142495090507531     
   14.400000000000000        22.400000000000002        2.5248927920035289     
   14.400000000000000        23.200000000000003        2.7978149390582137     
   14.400000000000000        24.000000000000000        3.5102090657619618     
   14.400000000000000        24.800000000000001        3.5006424115607446     
   14.400000000000000        25.600000000000001        3.5044957249160076     
   14.400000000000000        26.400000000000002        3.5074939110407413     
   14.400000000000000        27.200000000000003        3.5109950397987779     
   14.400000000000000        28.000000000000000        3.5089125400188346     
   14.400000000000000        28.800000000000001        3.5073313771876680     
   14.400000000000000        29.600000000000001        3.5132642285628792     
   14.400000000000000        30.400000000000002        3.5050013829779192     
   14.400000000000000        31.200000000000003        3.5073580830399176     
   14.400000000000000        32.000000000000000        3.5055968429582718     
   14.400000000000000        32.800000000000004        3.5068381203577546     
   14.400000000000000        33.600000000000001        3.5103735927940516     
   14.400000000000000        34.399999999999999        2.7776182755673191     
   14.400000000000000        35.200000000000003        2.5024375334520670     
   14.400000000000000        36.000000000000000        2.5059951426964315     
   14.400000000000000        36.800000000000004        2.5039162368980610     
   14.400000000000000        37.600000000000001        2.5059264389795697     
   14.400000000000000        38.400000000000006        2.5139796212445389     
   14.400000000000000        39.200000000000003        2.4975889869159404     
   14.400000000000000        40.000000000000000        2.4979133117074150     
   14.400000000000000        40.800000000000004        2.5188947429116251     
   14.400000000000000        41.600000000000001        2.5125185037738285     
   14.400000000000000        42.400000000000006        2.8243652277144840     
   14.400000000000000        43.200000000000003        3.5112334772232345     
   14.400000000000000        44.000000000000000        3.5112779881379836     
   14.400000000000000        44.800000000000004        3.5019611870088325     
   14.400000000000000        45.600000000000001        3.4976339008861568     
   14.400000000000000        46.400000000000006        3.5058529500846269     
   14.400000000000000        47.200000000000003        3.5074416059594093     
   14.400000000000000        48.000000000000000        3.5193861758941072     
   14.400000000000000        48.800000000000004        3.5022391638850916     
   14.400000000000000        49.600000000000001        3.5064636532257083     
   14.400000000000000        50.400000000000006        3.5058902943929526     
   14.400000000000000        51.200000000000003        3.5041826066779551     
   14.400000000000000        52.000000000000000        3.5047310481126623     
   14.400000000000000        52.800000000000004        3.5058576890872089     
   14.400000000000000        53.600000000000001        3.5081011224497365     
   14.400000000000000        54.400000000000006        3.5114511906666239     
   14.400000000000000        55.200000000000003        3.5134763515117835     
   14.400000000000000        56.000000000000000        3.5040445885434544     
   14.400000000000000        56.800000000000004        3.5059235778141971     
   14.400000000000000        57.600000000000001        3.5047728872983104     
   14.400000000000000        58.400000000000006        3.5023189486507480     
   14.400000000000000        59.200000000000003        3.5077025883067572     
   14.400000000000000        60.000000000000000        2.8340258424760676     
   14.400000000000000        60.800000000000004        2.5206281745929613     
   14.400000000000000        61.600000000000001        2.5051668438921562     
   14.400000000000000        62.400000000000006        2.5026345105410424     
   14.400000000000000        63.200000000000003        2.5088770177377420     
   14.400000000000000        64.000000000000000        2.5177742911338319     
   14.400000000000000        64.799999999999997        2.5115766821781005     
   14.400000000000000        65.600000000000009        2.5102966181486761     
   14.400000000000000        66.400000000000006        2.5068409554361057     
   14.400000000000000        67.200000000000003        2.5059042142206644     
   14.400000000000000        68.000000000000000        2.5071160778867334     
   14.400000000000000        68.799999999999997        2.5102795739093713     
   14.400000000000000        69.600000000000009        2.5112019476243601     
   14.400000000000000        70.400000000000006        2.8234262577814282     
   14.400000000000000        71.200000000000003        3.5086550372532033     
   14.400000000000000        72.000000000000000        3.5033072323351750     
   14.400000000000000        72.799999999999997        3.5077062501434213     
   14.400000000000000        73.600000000000009        3.5134413959462325     
   14.400000000000000        74.400000000000006        3.5106436603117763     
   14.400000000000000        75.200000000000003        3.5035889607816988     
   14.400000000000000        76.000000000000000        3.5177411007606163     
   14.400000000000000        76.800000000000011        3.5078247076749038     
   14.400000000000000        77.600000000000009        3.5054295022806596     
   14.400000000000000        78.400000000000006        3.5066542422739109     
   14.400000000000000        79.200000000000003        3.5040535688388710     
   14.400000000000000        80.000000000000000        3.4966801978380819     
   14.400000000000000        80.800000000000011        3.5155346399752720     
   14.400000000000000        81.600000000000009        3.5106842197353298     
   14.400000000000000        82.400000000000006        3.5129327390375757     
   14.400000000000000        83.200000000000003        3.5150664883474296     
   14.400000000000000        84.000000000000000        3.4958082168959375     
   14.400000000000000        84.800000000000011        3.5045711320119461     
   14.400000000000000        85.600000000000009        3.5081649616619228     
   14.400000000000000        86.400000000000006        3.5032015337949938     
   14.400000000000000        87.200000000000003        3.5073752638791085     
   14.400000000000000        88.000000000000000        3.5107961802666732     
   14.400000000000000        88.800000000000011        3.5068768804081301     
   14.400000000000000        89.600000000000009        3.5063762469131792     
   14.400000000000000        90.400000000000006        3.5045996314163439     
   14.400000000000000        91.200000000000003        3.5105705212499254     
   14.400000000000000        92.000000000000000        3.5005250844225171     
   14.400000000000000        92.800000000000011        3.5007013231561590     
   14.400000000000000        93.600000000000009        3.5055115869562905     
   14.400000000000000        94.400000000000006        3.5033969578635120     
   14.400000000000000        95.200000000000003        3.5046839944239925     
   14.400000000000000        96.000000000000000        3.5056702747497170     
   14.400000000000000        96.800000000000011        3.5080423989662228     
   14.400000000000000        97.600000000000009        3.5164840121947734     
   14.400000000000000        98.400000000000006        3.5017613199327267     
   14.400000000000000        99.200000000000003        3.5080472626142276     
   14.400000000000000        100.00000000000000        3.5073769845138294     
   14.400000000000000        100.80000000000001        3.5071712546415181     
   14.400000000000000        101.60000000000001        3.5084594279132957     
   14.400000000000000        102.40000000000001        3.5067182137605593     

   15.200000000000001       0.80000000000000004        2.8334248948250065     
   15.200000000000001        1.6000000000000001        2.5071170571334700     
   15.200000000000001        2.4000000000000004        2.5119558173963132     
   15.200000000000001        3.2000000000000002        2.5082266334567778     
   15.200000000000001        4.0000000000000000        2.5046105911694272     
   15.200000000000001        4.8000000000000007        2.5062635758540703     
   15.200000000000001        5.6000000000000005        2.5074903807778517     
   15.200000000000001        6.4000000000000004        2.5084182002640181     
   15.200000000000001        7.2000000000000002        2.5091286032678517     
   15.200000000000001        8.0000000000000000        2.5081869409035642     
   15.200000000000001        8.8000000000000007        2.5116341995071849     
   15.200000000000001        9.6000000000000014        2.5195468898721565     
   15.200000000000001        10.400000000000000        2.4944024296118257     
   15.200000000000001        11.200000000000001        2.5202836341146395     
   15.200000000000001        12.000000000000000        2.5074618562175606     
   15.200000000000001        12.800000000000001        2.5076493951580709     
   15.200000000000001        13.600000000000001        2.5040698559845445     
   15.200000000000001        14.400000000000000        2.5030853444753181     
   15.200000000000001        15.200000000000001        2.5140948255407367     
   15.200000000000001        16.000000000000000        2.4947698957229103     
   15.200000000000001        16.800000000000001        2.5222519139137241     
   15.200000000000001        17.600000000000001        2.5146847286884197     
   15.200000000000001        18.400000000000002        2.5124034304852749     
   15.200000000000001        19.200000000000003        2.5030789210920177     
   15.200000000000001        20.000000000000000        2.5195802393686337     
   15.200000000000001        20.800000000000001        2.5199330726437261     
   15.200000000000001        21.600000000000001        2.4943468377806934     
   15.200000000000001        22.400000000000002        2.5023598671901368     
   15.200000000000001        23.200000000000003        2.8135102254661999     
   15.200000000000001        24.000000000000000        3.5049845419359555     
   15.200000000000001        24.800000000000001        3.5078026679808261     
   15.200000000000001        25.600000000000001        3.5141847907858459     
   15.200000000000001        26.400000000000002        3.4992737921009125     
   15.200000000000001        27.200000000000003        3.5147886678218119     
   15.200000000000001        28.000000000000000        3.5025243301399906     
   15.200000000000001        28.800000000000001        3.5031523292739815     
   15.200000000000001        29.600000000000001        3.5125448810585573     
   15.200000000000001        30.400000000000002        3.5035190750823997     
   15.200000000000001        31.200000000000003        3.5102276227637081     
   15.200000000000001        32.000000000000000        3.5046123961214075     
   15.200000000000001        32.800000000000004        3.5037216374771005     
   15.200000000000001        33.600000000000001        3.5058497689085755     
   15.200000000000001        34.399999999999999        2.7820168546572481     
   15.200000000000001        35.200000000000003        2.5127835620369856     
   15.200000000000001        36.000000000000000        2.5049401470749291     
   15.200000000000001        36.800000000000004        2.5039561833459598     
   15.200000000000001        37.600000000000001        2.5056386725581685     
   15.200000000000001        38.400000000000006        2.5160821671920526     
   15.200000000000001        39.200000000000003        2.5006529839281781     
   15.200000000000001        40.000000000000000        2.4985691442005495     
   15.200000000000001        40.800000000000004        2.5226073583590036     
   15.200000000000001        41.600000000000001        2.5024005402332765     
   15.200000000000001        42.400000000000006        2.8123590945982673     
   15.200000000000001        43.200000000000003        3.5050769799962520     
   15.200000000000001        44.000000000000000        3.5026884074160285     
   15.200000000000001        44.800000000000004        3.5137797087302212     
   15.200000000000001        45.600000000000001        3.5095294680001325     
   15.200000000000001        46.400000000000006        3.5094422696984675     
   15.200000000000001        47.200000000000003        3.5128745309747185     
   15.200000000000001        48.000000000000000        3.5008859341913272     
   15.200000000000001        48.800000000000004        3.5093814773631022     
   15.200000000000001        49.600000000000001        3.5128203133836897     
   15.200000000000001        50.400000000000006        3.5126335811366491     
   15.200000000000001        51.200000000000003        3.5142115219668777     
   15.200000000000001        52.000000000000000        3.5131707139303034     
   15.200000000000001        52.800000000000004        3.5139535394705894     
   15.200000000000001        53.600000000000001        3.5166837952753900     
   15.200000000000001        54.400000000000006        3.5015098278000840     
   15.200000000000001        55.200000000000003        3.5043510747301312     
   15.200000000000001        56.000000000000000        3.5051671990466735     
   15.200000000000001        56.800000000000004        3.5050802400917580     
   15.200000000000001        57.600000000000001        3.5064862690417171     
   15.200000000000001        58.400000000000006        3.5009609674978499     
   15.200000000000001        59.200000000000003        3.5104981488773808     
   15.200000000000001        60.000000000000000        2.8317228792592246     
   15.200000000000001        60.800000000000004        2.5125248245646263     
   15.200000000000001        61.600000000000001        2.5180583832188361     
   15.200000000000001        62.400000000000006        2.5137723363032785     
   15.200000000000001        63.200000000000003        2.5090890330713855     
   15.200000000000001        64.000000000000000        2.5050534372633964     
   15.200000000000001        64.799999999999997        2.5043399896373968     
   15.200000000000001        65.600000000000009        2.5036025015920318     
   15.200000000000001        66.400000000000006        2.5089464480766028     
   15.200000000000001        67.200000000000003        2.5057188762984546     
   15.200000000000001        68.000000000000000        2.5071672930190410     
   15.200000000000001        68.799999999999997        2.5103643467390837     
   15.200000000000001        69.600000000000009        2.5098725585543917     
   15.200000000000001        70.400000000000006        2.8235951863812043     
   15.200000000000001        71.200000000000003        3.5084717070776135     
   15.200000000000001        72.000000000000000        3.4992440729441547     
   15.200000000000001        72.799999999999997        3.5011633779180813     
   15.200000000000001        73.600000000000009        3.5099637339217735     
   15.200000000000001        74.400000000000006        3.5092556886113311     
   15.200000000000001        75.200000000000003        3.4995724103799617     
   15.200000000000001        76.000000000000000        3.5124477390157840     
   15.200000000000001        76.800000000000011        3.5041532253318302     
   15.200000000000001        77.600000000000009        3.5083214175497393     
   15.200000000000001        78.400000000000006        3.5078292634688744     
   15.200000000000001        79.200000000000003        3.5001172742898250     
   15.200000000000001        80.000000000000000        3.5168001114931529     
   15.200000000000001        80.800000000000011        3.5070877288411992     
   15.200000000000001        81.600000000000009        3.5052282238974342     
   15.200000000000001        82.400000000000006        3.5046361652696683     
   15.200000000000001        83.200000000000003        3.5065031513087095     
   15.200000000000001        84.000000000000000        3.5152506851094745     
   15.200000000000001        84.800000000000011        3.5013048824910831     
   15.200000000000001        85.600000000000009        3.5058719289472702     
   15.200000000000001        86.400000000000006        3.5110200927715502     
   15.200000000000001        87.200000000000003        3.5087276309364701     
   15.200000000000001        88.000000000000000        3.5143688410802052     
   15.200000000000001        88.800000000000011        3.5154239388510278     
   15.200000000000001        89.600000000000009        3.5131879335911376     
   15.200000000000001        90.400000000000006        3.5124950055959725     
   15.200000000000001        91.200000000000003        3.5191876954133736     
   15.200000000000001        92.000000000000000        3.5054545863534035     
   15.200000000000001        92.800000000000011        3.5055358968053354     
   15.200000000000001        93.600000000000009        3.5059727514853707     
   15.200000000000001        94.400000000000006        3.5035250057353928     
   15.200000000000001        95.200000000000003        3.5042239715167760     
   15.200000000000001        96.000000000000000        3.5052752093932789     
   15.200000000000001        96.800000000000011        3.5052340846521832     
   15.200000000000001        97.600000000000009        3.5098060758851166     
   15.200000000000001        98.400000000000006        3.4954835501286672     
   15.200000000000001        99.200000000000003        3.5058579013617255     
   15.200000000000001        100.00000000000000        3.5065169852346560     
   15.200000000000001        100.80000000000001        3.5079611651319924     
   15.200000000000001        101.60000000000001        3.5075209302722126     
   15.200000000000001        102.40000000000001        3.4983998265550396     

   16.000000000000000       0.80000000000000004        2.8309606890912486     
   16.000000000000000        1.6000000000000001        2.5059383983377894     
   16.000000000000000        2.4000000000000004        2.5122271935999261     
   16.000000000000000        3.2000000000000002        2.5057750096144256     
   16.000000000000000        4.0000000000000000        2.5054092573965305     
   16.000000000000000        4.8000000000000007        2.5070496273647862     
   16.000000000000000        5.6000000000000005        2.5080520704665097     
   16.000000000000000        6.4000000000000004        2.5068566388893521     
   16.000000000000000        7.2000000000000002        2.5117582902701607     
   16.000000000000000        8.0000000000000000        2.5146084078119539     
   16.000000000000000        8.8000000000000007        2.5195402287051789     
   16.000000000000000        9.6000000000000014        2.4935659845587534     
   16.000000000000000        10.400000000000000        2.4995145119536715     
   16.000000000000000        11.200000000000001        2.4920461412788546     
   16.000000000000000        12.000000000000000        2.5149758236202810     
   16.000000000000000        12.800000000000001        2.5125945793868958     
   16.000000000000000        13.600000000000001        2.5132760567521357     
   16.000000000000000        14.400000000000000        2.5140218749174110     
   16.000000000000000        15.200000000000001        2.5244538593967416     
   16.000000000000000        16.000000000000000        2.5088017013602895     
   16.000000000000000        16.800000000000001        2.5087067698622980     
   16.000000000000000        17.600000000000001        2.5073842064292169     
   16.000000000000000        18.400000000000002        2.5030174517086468     
   16.000000000000000        19.200000000000003        2.5153881103383031     
   16.000000000000000        20.000000000000000        2.5035643449698148     
   16.000000000000000        20.800000000000001        2.5006045509256798     
   16.000000000000000        21.600000000000001        2.5048591805211000     
   16.000000000000000        22.400000000000002        2.5073936536560035     
   16.000000000000000        23.200000000000003        2.8192033686404332     
   16.000000000000000        24.000000000000000        3.5133838077729154     
   16.000000000000000        24.800000000000001        3.5071678262335317     
   16.000000000000000        25.600000000000001        3.5141147436492193     
   16.000000000000000        26.400000000000002        3.4972055632639849     
   16.000000000000000        27.200000000000003        3.5197542088169902     
   16.000000000000000        28.000000000000000        3.5043143508940098     
   16.000000000000000        28.800000000000001        3.5114156526785165     
   16.000000000000000        29.600000000000001        3.5155319497609621     
   16.000000000000000        30.400000000000002        3.5062188336295503     
   16.000000000000000        31.200000000000003        3.5164262123655732     
   16.000000000000000        32.000000000000000        3.5149724271768790     
   16.000000000000000        32.800000000000004        3.5077881936608528     
   16.000000000000000        33.600000000000001        3.5021638911423292     
   16.000000000000000        34.399999999999999        2.7762824954372864     
   16.000000000000000        35.200000000000003        2.5071031049598278     
   16.000000000000000        36.000000000000000        2.5228105660534896     
   16.000000000000000        36.800000000000004        2.5049063345730138     
   16.000000000000000        37.600000000000001        2.5058232714366016     
   16.000000000000000        38.400000000000006        2.5162278170248755     
   16.000000000000000        39.200000000000003        2.4988351392897110     
   16.000000000000000        40.000000000000000        2.4998580677861093     
   16.000000000000000        40.800000000000004        2.4919556428007916     
   16.000000000000000        41.600000000000001        2.5034271430484258     
   16.000000000000000        42.400000000000006        2.7353386848216061     
   16.000000000000000        43.200000000000003        3.4982341836315931     
   16.000000000000000        44.000000000000000        3.5112780916294142     
   16.000000000000000        44.800000000000004        3.5131112170322929     
   16.000000000000000        45.600000000000001        3.5017891012634115     
   16.000000000000000        46.400000000000006        3.5063224198096221     
   16.000000000000000        47.200000000000003        3.5099848056919436     
   16.000000000000000        48.000000000000000        3.5168759318726197     
   16.000000000000000        48.800000000000004        3.4989031202546115     
   16.000000000000000        49.600000000000001        3.5038533957282851     
   16.000000000000000        50.400000000000006        3.5044886176128869     
   16.000000000000000        51.200000000000003        3.5049242025907779     
   16.000000000000000        52.000000000000000        3.5057051866793083     
   16.000000000000000        52.800000000000004        3.5064569856525010     
   16.000000000000000        53.600000000000001        3.5088504218598153     
   16.000000000000000        54.400000000000006        3.5132561523557846     
   16.000000000000000        55.200000000000003        3.4980301518620385     
   16.000000000000000        56.000000000000000        3.5059065152718469     
   16.000000000000000        56.800000000000004        3.5064058918546439     
   16.000000000000000        57.600000000000001        3.5059590942349934     
   16.000000000000000        58.400000000000006        3.5018010002176019     
   16.000000000000000        59.200000000000003        3.5142648326156785     
   16.000000000000000        60.000000000000000        2.8329518554899873     
   16.000000000000000        60.800000000000004        2.5142409625813142     
   16.000000000000000        61.600000000000001        2.5178273937865496     
   16.000000000000000        62.400000000000006        2.5075596873332522     
   16.000000000000000        63.200000000000003        2.5056214074437300     
   16.000000000000000        64.000000000000000        2.5061156918931489     
   16.000000000000000        64.799999999999997        2.5071808711707697     
   16.000000000000000        65.600000000000009        2.5082573979220433     
   16.000000000000000        66.400000000000006        2.5091949647759959     
   16.000000000000000        67.200000000000003        2.5080937489778137     
   16.000000000000000        68.000000000000000        2.5072810755835393     
   16.000000000000000        68.799999999999997        2.5108526590868800     
   16.000000000000000        69.600000000000009        2.5134505943253318     
   16.000000000000000        70.400000000000006        2.8255695213121230     
   16.000000000000000        71.200000000000003        3.5019091172264929     
   16.000000000000000        72.000000000000000        3.5161680941180098     
   16.000000000000000        72.799999999999997        3.5136677970480634     
   16.000000000000000        73.600000000000009        3.5052545347939672     
   16.000000000000000        74.400000000000006        3.5058631229417427     
   16.000000000000000        75.200000000000003        3.4994215507747106     
   16.000000000000000        76.000000000000000        3.5167042490200888     
   16.000000000000000        76.800000000000011        3.5075771056131249     
   16.000000000000000        77.600000000000009        3.5086027664956010     
   16.000000000000000        78.400000000000006        3.5034508117167360     
   16.000000000000000        79.200000000000003        3.4963218216108496     
   16.000000000000000        80.000000000000000        3.5093375045274326     
   16.000000000000000        80.800000000000011        3.5042731917951775     
   16.000000000000000        81.600000000000009        3.5057750660955187     
   16.000000000000000        82.400000000000006        3.5045316007358576     
   16.000000000000000        83.200000000000003        3.5070823763359993     
   16.000000000000000        84.000000000000000        3.5134968669462854     
   16.000000000000000        84.800000000000011        3.4986573173202133     
   16.000000000000000        85.600000000000009        3.5055055940133699     
   16.000000000000000        86.400000000000006        3.5105820961808871     
   16.000000000000000        87.200000000000003        3.5107354366097074     
   16.000000000000000        88.000000000000000        3.4972731945340025     
   16.000000000000000        88.800000000000011        3.5012310192413327     
   16.000000000000000        89.600000000000009        3.4990883639121191     
   16.000000000000000        90.400000000000006        3.4987899257350397     
   16.000000000000000        91.200000000000003        3.5021610766688345     
   16.000000000000000        92.000000000000000        3.5081273038129974     
   16.000000000000000        92.800000000000011        3.5031790271753458     
   16.000000000000000        93.600000000000009        3.5052194267189289     
   16.000000000000000        94.400000000000006        3.5038778473734928     
   16.000000000000000        95.200000000000003        3.5025030084873614     
   16.000000000000000        96.000000000000000        3.5037542032461468     
   16.000000000000000        96.800000000000011        3.5070318370282627     
   16.000000000000000        97.600000000000009        3.5075811628109625     
   16.000000000000000        98.400000000000006        3.5094066013356953     
   16.000000000000000        99.200000000000003        3.5082032340834464     
   16.000000000000000        100.00000000000000        3.5062383280184775     
   16.000000000000000        100.80000000000001        3.5048039489850673     
   16.000000000000000        101.60000000000001        3.4996363769881951     
   16.000000000000000        102.40000000000001        3.5147071512568826     

   16.800000000000001       0.80000000000000004        2.8316267502483172     
   16.800000000000001        1.6000000000000001        2.5042639048667774     
   16.800000000000001        2.4000000000000004        2.5137292525340831     
   16.800000000000001        3.2000000000000002        2.5077991449691592     
   16.800000000000001        4.0000000000000000        2.5074373644677683     
   16.800000000000001        4.8000000000000007        2.5083672995159407     
   16.800000000000001        5.6000000000000005        2.5087846398854419     
   16.800000000000001        6.4000000000000004        2.5113725353109988     
   16.800000000000001        7.2000000000000002        2.5207077383073768     
   16.800000000000001        8.0000000000000000        2.4961971607567470     
   16.800000000000001        8.8000000000000007        2.5105187135206077     
   16.800000000000001        9.6000000000000014        2.5114672919442271     
   16.800000000000001        10.400000000000000        2.5128955414924228     
   16.800000000000001        11.200000000000001        2.5145903148269584     
   16.800000000000001        12.000000000000000        2.5152239833934971     
   16.800000000000001        12.800000000000001        2.4957275936385095     
   16.800000000000001        13.600000000000001        2.5039568684078288     
   16.800000000000001        14.400000000000000        2.5006087817048659     
   16.800000000000001        15.200000000000001        2.5042768135771798     
   16.800000000000001        16.000000000000000        2.4987811257381507     
   16.800000000000001        16.800000000000001        2.4991476494019280     
   16.800000000000001        17.600000000000001        2.4998134764633537     
   16.800000000000001        18.400000000000002        2.5015016659407507     
   16.800000000000001        19.200000000000003        2.5048494627430062     
   16.800000000000001        20.000000000000000        2.5192397251799297     
   16.800000000000001        20.800000000000001        2.5122581247804558     
   16.800000000000001        21.600000000000001        2.5079092146242887     
   16.800000000000001        22.400000000000002        2.5054058607560616     
   16.800000000000001        23.200000000000003        2.8193340597030434     
   16.800000000000001        24.000000000000000        3.4956164428679770     
   16.800000000000001        24.800000000000001        3.5152966699999890     
   16.800000000000001        25.600000000000001        3.5193443192819922     
   16.800000000000001        26.400000000000002        3.5057566407747012     
   16.800000000000001        27.200000000000003        3.5050608413442030     
   16.800000000000001        28.000000000000000        3.5058200923409393     
   16.800000000000001        28.800000000000001        3.4962702848423715     
   16.800000000000001        29.600000000000001        3.5125485579992519     
   16.800000000000001        30.400000000000002        3.5032283615627273     
   16.800000000000001        31.200000000000003        3.5087880458001144     
   16.800000000000001        32.000000000000000        3.5004510889196196     
   16.800000000000001        32.800000000000004        3.4998885454293638     
   16.800000000000001        33.600000000000001        3.5048847982360933     
   16.800000000000001        34.399999999999999        2.7030523980393091     
   16.800000000000001        35.200000000000003        2.4995106354649690     
   16.800000000000001        36.000000000000000        2.5105027377080349     
   16.800000000000001        36.800000000000004        2.5057215581598045     
   16.800000000000001        37.600000000000001        2.5058498048722848     
   16.800000000000001        38.400000000000006        2.5148045633227198     
   16.800000000000001        39.200000000000003        2.4989618179655388     
   16.800000000000001        40.000000000000000        2.5008906120819820     
   16.800000000000001        40.800000000000004        2.5244152880481665     
   16.800000000000001        41.600000000000001        2.5187066909392071     
   16.800000000000001        42.400000000000006        2.5829970311984547     
   16.800000000000001        43.200000000000003        2.8917541358335965     
   16.800000000000001        44.000000000000000        3.5017223025243198     
   16.800000000000001        44.800000000000004        3.5138937345413037     
   16.800000000000001        45.600000000000001        3.5014620468225766     
   16.800000000000001        46.400000000000006        3.5046869611348619     
   16.800000000000001        47.200000000000003        3.5059873027112465     
   16.800000000000001        48.000000000000000        3.5069825744068410     
   16.800000000000001        48.800000000000004        3.5159315823849671     
   16.800000000000001        49.600000000000001        3.4993392072694713     
   16.800000000000001        50.400000000000006        3.5030895533285094     
   16.800000000000001        51.200000000000003        3.5041552262043938     
   16.800000000000001        52.000000000000000        3.5047457591069802     
   16.800000000000001        52.800000000000004        3.5048446066594230     
   16.800000000000001        53.600000000000001        3.5086955955468837     
   16.800000000000001        54.400000000000006        3.5100259634696567     
   16.800000000000001        55.200000000000003        3.5203330868338321     
   16.800000000000001        56.000000000000000        3.5031253255069212     
   16.800000000000001        56.800000000000004        3.5016275373204508     
   16.800000000000001        57.600000000000001        3.4986354266897801     
   16.800000000000001        58.400000000000006        3.5002332893061223     
   16.800000000000001        59.200000000000003        3.5004622874881290     
   16.800000000000001        60.000000000000000        2.8329322791697877     
   16.800000000000001        60.800000000000004        2.5142767675713165     
   16.800000000000001        61.600000000000001        2.5100785537783659     
   16.800000000000001        62.400000000000006        2.4986154034099122     
   16.800000000000001        63.200000000000003        2.5241203821007865     
   16.800000000000001        64.000000000000000        2.4966163083474124     
   16.800000000000001        64.799999999999997        2.5011685238493913     
   16.800000000000001        65.600000000000009        2.4979012122057913     
   16.800000000000001        66.400000000000006        2.5068896275795072     
   16.800000000000001        67.200000000000003        2.5072948603589720     
   16.800000000000001        68.000000000000000        2.5072193373539302     
   16.800000000000001        68.799999999999997        2.5108004323757118     
   16.800000000000001        69.600000000000009        2.5120042860795171     
   16.800000000000001        70.400000000000006        2.8267503031436858     
   16.800000000000001        71.200000000000003        3.4969990718194031     
   16.800000000000001        72.000000000000000        3.5114893779753422     
   16.800000000000001        72.799999999999997        3.5093763692409579     
   16.800000000000001        73.600000000000009        3.5057154999290057     
   16.800000000000001        74.400000000000006        3.5066156251655110     
   16.800000000000001        75.200000000000003        3.5040637150854077     
   16.800000000000001        76.000000000000000        3.4985196513217023     
   16.800000000000001        76.800000000000011        3.5184462650632051     
   16.800000000000001        77.600000000000009        3.5171350702675790     
   16.800000000000001        78.400000000000006        3.5021462115966342     
   16.800000000000001        79.200000000000003        3.5184990239320619     
   16.800000000000001        80.000000000000000        3.5079671019192018     
   16.800000000000001        80.800000000000011        3.5068046666228296     
   16.800000000000001        81.600000000000009        3.5047070238812577     
   16.800000000000001        82.400000000000006        3.5059833294554443     
   16.800000000000001        83.200000000000003        3.5077985522384734     
   16.800000000000001        84.000000000000000        3.5156991438642722     
   16.800000000000001        84.800000000000011        3.5027257639716844     
   16.800000000000001        85.600000000000009        3.5073935042792361     
   16.800000000000001        86.400000000000006        3.5062491298028382     
   16.800000000000001        87.200000000000003        3.5074298040407736     
   16.800000000000001        88.000000000000000        3.5121341473891592     
   16.800000000000001        88.800000000000011        3.5049694653647330     
   16.800000000000001        89.600000000000009        3.5064496403909677     
   16.800000000000001        90.400000000000006        3.5045922864085854     
   16.800000000000001        91.200000000000003        3.5065740706579813     
   16.800000000000001        92.000000000000000        3.5082450903055853     
   16.800000000000001        92.800000000000011        3.5151116158069158     
   16.800000000000001        93.600000000000009        3.5002191876075850     
   16.800000000000001        94.400000000000006        3.5120158460080715     
   16.800000000000001        95.200000000000003        3.5111130183893211     
   16.800000000000001        96.000000000000000        3.5147844726763062     
   16.800000000000001        96.800000000000011        3.4984596430190980     
   16.800000000000001        97.600000000000009        3.5072137547447411     
   16.800000000000001        98.400000000000006        3.5112831425449764     
   16.800000000000001        99.200000000000003        3.5057172904447937     
   16.800000000000001        100.00000000000000        3.5025016822417459     
   16.800000000000001        100.80000000000001        3.5154730236508716     
   16.800000000000001        101.60000000000001        3.5137455410015765     
   16.800000000000001        102.40000000000001        3.5034648578012013     

   17.600000000000001       0.80000000000000004        2.8306321754727120     
   17.600000000000001        1.6000000000000001        2.5042806968731521     
   17.600000000000001        2.4000000000000004        2.5176058027276369     
   17.600000000000001        3.2000000000000002        2.5134512640903832     
   17.600000000000001        4.0000000000000000        2.5131714674448475     
   17.600000000000001        4.8000000000000007        2.5138367338176435     
   17.600000000000001        5.6000000000000005        2.5146287440757198     
   17.600000000000001        6.4000000000000004        2.5193140101739728     
   17.600000000000001        7.2000000000000002        2.4983874619645365     
   17.600000000000001        8.0000000000000000        2.5056503821104004     
   17.600000000000001        8.8000000000000007        2.5113006684487340     
   17.600000000000001        9.6000000000000014        2.5092247548834066     
   17.600000000000001        10.400000000000000        2.5079178864773102     
   17.600000000000001        11.200000000000001        2.5090588875645303     
   17.600000000000001        12.000000000000000        2.5150518269535165     
   17.600000000000001        12.800000000000001        2.5028858078289176     
   17.600000000000001        13.600000000000001        2.5145820506530967     
   17.600000000000001        14.400000000000000        2.5009349649721968     
   17.600000000000001        15.200000000000001        2.5006035239870545     
   17.600000000000001        16.000000000000000        2.5184969274564848     
   17.600000000000001        16.800000000000001        2.5136830379603041     
   17.600000000000001        17.600000000000001        2.5185675676054702     
   17.600000000000001        18.400000000000002        2.4940121707561302     
   17.600000000000001        19.200000000000003        2.4986368511162365     
   17.600000000000001        20.000000000000000        2.5029672224194868     
   17.600000000000001        20.800000000000001        2.5186067357930630     
   17.600000000000001        21.600000000000001        2.5107498214418795     
   17.600000000000001        22.400000000000002        2.5209642972288351     
   17.600000000000001        23.200000000000003        2.8022525612430420     
   17.600000000000001        24.000000000000000        3.4998170544440819     
   17.600000000000001        24.800000000000001        3.4999830820746647     
   17.600000000000001        25.600000000000001        3.4985187598103131     
   17.600000000000001        26.400000000000002        3.5056945252553158     
   17.600000000000001        27.200000000000003        3.5051005622654081     
   17.600000000000001        28.000000000000000        3.5015516612406490     
   17.600000000000001        28.800000000000001        3.5199964350802775     
   17.600000000000001        29.600000000000001        3.5108382421437176     
   17.600000000000001        30.400000000000002        3.5045059998221513     
   17.600000000000001        31.200000000000003        3.5098174449045634     
   17.600000000000001        32.000000000000000        3.4987644050225897     
   17.600000000000001        32.800000000000004        3.5143555529852324     
   17.600000000000001        33.600000000000001        2.8546156149626154     
   17.600000000000001        34.399999999999999        2.5602876355507207     
   17.600000000000001        35.200000000000003        2.4963300424391224     
   17.600000000000001        36.000000000000000        2.5159085650456459     
   17.600000000000001        36.800000000000004        2.5106454026451415     
   17.600000000000001        37.600000000000001        2.5089754856431168     
   17.600000000000001        38.400000000000006        2.5180161020545531     
   17.600000000000001        39.200000000000003        2.5001624413123200     
   17.600000000000001        40.000000000000000        2.5045045240751973     
   17.600000000000001        40.800000000000004        2.4992966366769074     
   17.600000000000001        41.600000000000001        2.5014182712070774     
   17.600000000000001        42.400000000000006        2.5202416158336280     
   17.600000000000001        43.200000000000003        2.6190090038860609     
   17.600000000000001        44.000000000000000        2.9112047533479997     
   17.600000000000001        44.800000000000004        3.5157675560704806     
   17.600000000000001        45.600000000000001        3.4997058534484013     
   17.600000000000001        46.400000000000006        3.5097904172773378     
   17.600000000000001        47.200000000000003        3.5073368587111777     
   17.600000000000001        48.000000000000000        3.5081215692174865     
   17.600000000000001        48.800000000000004        3.5123748333409699     
   17.600000000000001        49.600000000000001        3.4991940497133363     
   17.600000000000001        50.400000000000006        3.5054243353294714     
   17.600000000000001        51.200000000000003        3.5040845240908012     
   17.600000000000001        52.000000000000000        3.5063902152487190     
   17.600000000000001        52.800000000000004        3.5060169983293097     
   17.600000000000001        53.600000000000001        3.5084684785791289     
   17.600000000000001        54.400000000000006        3.5117765294413115     
   17.600000000000001        55.200000000000003        3.5006261388478714     
   17.600000000000001        56.000000000000000        3.5037567010641650     
   17.600000000000001        56.800000000000004        3.5131307214262977     
   17.600000000000001        57.600000000000001        3.5139554012928857     
   17.600000000000001        58.400000000000006        3.5152768697624439     
   17.600000000000001        59.200000000000003        3.4983872165694998     
   17.600000000000001        60.000000000000000        2.8194849479885424     
   17.600000000000001        60.800000000000004        2.5063327723312177     
   17.600000000000001        61.600000000000001        2.5021575512522216     
   17.600000000000001        62.400000000000006        2.5197164925260211     
   17.600000000000001        63.200000000000003        2.5119925172213975     
   17.600000000000001        64.000000000000000        2.5115507744480072     
   17.600000000000001        64.799999999999997        2.5142921897107837     
   17.600000000000001        65.600000000000009        2.5213458541565870     
   17.600000000000001        66.400000000000006        2.5045452796912899     
   17.600000000000001        67.200000000000003        2.5079737138455753     
   17.600000000000001        68.000000000000000        2.5071765269773438     
   17.600000000000001        68.799999999999997        2.5096099260926459     
   17.600000000000001        69.600000000000009        2.5121914730982704     
   17.600000000000001        70.400000000000006        2.8255781628735752     
   17.600000000000001        71.200000000000003        3.4968851208907430     
   17.600000000000001        72.000000000000000        3.5112598248655882     
   17.600000000000001        72.799999999999997        3.5060577153591348     
   17.600000000000001        73.600000000000009        3.5067543266065826     
   17.600000000000001        74.400000000000006        3.5079369261110429     
   17.600000000000001        75.200000000000003        3.5069706360758701     
   17.600000000000001        76.000000000000000        3.5066775640755581     
   17.600000000000001        76.800000000000011        3.4988867872176308     
   17.600000000000001        77.600000000000009        3.4976193764533052     
   17.600000000000001        78.400000000000006        3.4982423775843734     
   17.600000000000001        79.200000000000003        3.5131770138453713     
   17.600000000000001        80.000000000000000        3.5064032656108668     
   17.600000000000001        80.800000000000011        3.5063450750395155     
   17.600000000000001        81.600000000000009        3.5068743786859500     
   17.600000000000001        82.400000000000006        3.5036275092840512     
   17.600000000000001        83.200000000000003        3.5175243505559366     
   17.600000000000001        84.000000000000000        3.4983295733150226     
   17.600000000000001        84.800000000000011        3.5042887896911101     
   17.600000000000001        85.600000000000009        3.5076263578615317     
   17.600000000000001        86.400000000000006        3.5066512990191421     
   17.600000000000001        87.200000000000003        3.5054454488480165     
   17.600000000000001        88.000000000000000        3.5090014521286439     
   17.600000000000001        88.800000000000011        3.5096052958457240     
   17.600000000000001        89.600000000000009        3.5053231020888767     
   17.600000000000001        90.400000000000006        3.5061254285721972     
   17.600000000000001        91.200000000000003        3.5050949884554718     
   17.600000000000001        92.000000000000000        3.5049853269685878     
   17.600000000000001        92.800000000000011        3.5138102068548229     
   17.600000000000001        93.600000000000009        3.4990013958156769     
   17.600000000000001        94.400000000000006        3.5078627811226419     
   17.600000000000001        95.200000000000003        3.5075269168549355     
   17.600000000000001        96.000000000000000        3.5086715266930413     
   17.600000000000001        96.800000000000011        3.5105783419676371     
   17.600000000000001        97.600000000000009        3.5178816978058873     
   17.600000000000001        98.400000000000006        3.5008793407672343     
   17.600000000000001        99.200000000000003        3.5093334969753140     
   17.600000000000001        100.00000000000000        3.5170593444950429     
   17.600000000000001        100.80000000000001        3.5061501966705393     
   17.600000000000001        101.60000000000001        3.5099847178379320     
   17.600000000000001        102.40000000000001        3.4980383340141694     

   18.400000000000002       0.80000000000000004        2.8301575325154626     
   18.400000000000002        1.6000000000000001        2.5095641923521184     
   18.400000000000002        2.4000000000000004        2.5023450420166511     
   18.400000000000002        3.2000000000000002        2.5026235868276165     
   18.400000000000002        4.0000000000000000        2.5024220714107428     
   18.400000000000002        4.8000000000000007        2.5016456620061969     
   18.400000000000002        5.6000000000000005        2.5023650304419589     
   18.400000000000002        6.4000000000000004        2.5066420880338178     
   18.400000000000002        7.2000000000000002        2.5059022293350837     
   18.400000000000002        8.0000000000000000        2.5071003761096238     
   18.400000000000002        8.8000000000000007        2.5078571088070762     
   18.400000000000002        9.6000000000000014        2.5064965609885301     
   18.400000000000002        10.400000000000000        2.5068908811415525     
   18.400000000000002        11.200000000000001        2.5060392958287805     
   18.400000000000002        12.000000000000000        2.5137593193086607     
   18.400000000000002        12.800000000000001        2.5031609471510063     
   18.400000000000002        13.600000000000001        2.5121821396698150     
   18.400000000000002        14.400000000000000        2.5162014798651580     
   18.400000000000002        15.200000000000001        2.5209545394542223     
   18.400000000000002        16.000000000000000        2.5090231596016226     
   18.400000000000002        16.800000000000001        2.5088025895536736     
   18.400000000000002        17.600000000000001        2.5069817699333630     
   18.400000000000002        18.400000000000002        2.5146347872481041     
   18.400000000000002        19.200000000000003        2.5230212455603396     
   18.400000000000002        20.000000000000000        2.4977117201575041     
   18.400000000000002        20.800000000000001        2.5091005063099803     
   18.400000000000002        21.600000000000001        2.5032856239344832     
   18.400000000000002        22.400000000000002        2.5138641909501400     
   18.400000000000002        23.200000000000003        2.7060373734839911     
   18.400000000000002        24.000000000000000        3.5084746323753842     
   18.400000000000002        24.800000000000001        3.5017483917446492     
   18.400000000000002        25.600000000000001        3.5129527684102793     
   18.400000000000002        26.400000000000002        3.5067760632291822     
   18.400000000000002        27.200000000000003        3.5093917952581397     
   18.400000000000002        28.000000000000000        3.4983441747643598     
   18.400000000000002        28.800000000000001        3.5082706662380558     
   18.400000000000002        29.600000000000001        3.4990743820639088     
   18.400000000000002        30.400000000000002        3.5075726953200435     
   18.400000000000002        31.200000000000003        3.5074151851038109     
   18.400000000000002        32.000000000000000        3.5017661988831490     
   18.400000000000002        32.800000000000004        2.8623456604726911     
   18.400000000000002        33.600000000000001        2.5932127172758586     
   18.400000000000002        34.399999999999999        2.4974489134454188     
   18.400000000000002        35.200000000000003        2.5223469482071406     
   18.400000000000002        36.000000000000000        2.4926838276354584     
   18.400000000000002        36.800000000000004        2.4947238327548749     
   18.400000000000002        37.600000000000001        2.5223803773208160     
   18.400000000000002        38.400000000000006        2.4957407198522459     
   18.400000000000002        39.200000000000003        2.5050512578849009     
   18.400000000000002        40.000000000000000        2.5089787257068461     
   18.400000000000002        40.800000000000004        2.5079276944445712     
   18.400000000000002        41.600000000000001        2.5034073249409139     
   18.400000000000002        42.400000000000006        2.5141260443809630     
   18.400000000000002        43.200000000000003        2.5250343958507449     
   18.400000000000002        44.000000000000000        2.6313407595920761     
   18.400000000000002        44.800000000000004        2.9188326754718146     
   18.400000000000002        45.600000000000001        3.5039101047923715     
   18.400000000000002        46.400000000000006        3.5052365934203507     
   18.400000000000002        47.200000000000003        3.5075853004342101     
   18.400000000000002        48.000000000000000        3.5065105229151241     
   18.400000000000002        48.800000000000004        3.5141115202374342     
   18.400000000000002        49.600000000000001        3.4984915833916350     
   18.400000000000002        50.400000000000006        3.5067770660185906     
   18.400000000000002        51.200000000000003        3.5071949855637836     
   18.400000000000002        52.000000000000000        3.5070077814424234     
   18.400000000000002        52.800000000000004        3.5078405194966455     
   18.400000000000002        53.600000000000001        3.5106428429511949     
   18.400000000000002        54.400000000000006        3.5058468258295301     
   18.400000000000002        55.200000000000003        3.5072784541155912     
   18.400000000000002        56.000000000000000        3.5088104454588205     
   18.400000000000002        56.800000000000004        3.5066841048725879     
   18.400000000000002        57.600000000000001        3.5062631709773697     
   18.400000000000002        58.400000000000006        3.5071313751087954     
   18.400000000000002        59.200000000000003        3.5092680432809162     
   18.400000000000002        60.000000000000000        2.7355782457667535     
   18.400000000000002        60.800000000000004        2.5059557847072167     
   18.400000000000002        61.600000000000001        2.5246651002989435     
   18.400000000000002        62.400000000000006        2.5103320390088828     
   18.400000000000002        63.200000000000003        2.5059953069887704     
   18.400000000000002        64.000000000000000        2.5099889418468688     
   18.400000000000002        64.799999999999997        2.5116030636556705     
   18.400000000000002        65.600000000000009        2.5195598633879075     
   18.400000000000002        66.400000000000006        2.5032714541385306     
   18.400000000000002        67.200000000000003        2.5081715166132472     
   18.400000000000002        68.000000000000000        2.5068947296458135     
   18.400000000000002        68.799999999999997        2.5065823248100849     
   18.400000000000002        69.600000000000009        2.5127212817027997     
   18.400000000000002        70.400000000000006        2.8223135009747393     
   18.400000000000002        71.200000000000003        3.5157510580937474     
   18.400000000000002        72.000000000000000        3.5086484466416752     
   18.400000000000002        72.799999999999997        3.5119060555767549     
   18.400000000000002        73.600000000000009        3.5048114827109638     
   18.400000000000002        74.400000000000006        3.5041686912334780     
   18.400000000000002        75.200000000000003        3.5042044640046837     
   18.400000000000002        76.000000000000000        3.5049291651887016     
   18.400000000000002        76.800000000000011        3.5048146153255644     
   18.400000000000002        77.600000000000009        3.5001072789472674     
   18.400000000000002        78.400000000000006        3.5189764286802157     
   18.400000000000002        79.200000000000003        3.5089317796413324     
   18.400000000000002        80.000000000000000        3.5058502573703954     
   18.400000000000002        80.800000000000011        3.5062615731352751     
   18.400000000000002        81.600000000000009        3.5073612326857124     
   18.400000000000002        82.400000000000006        3.5057887170272393     
   18.400000000000002        83.200000000000003        3.5003707720310926     
   18.400000000000002        84.000000000000000        3.5005757432708977     
   18.400000000000002        84.800000000000011        3.5037909746535343     
   18.400000000000002        85.600000000000009        3.5038644093167246     
   18.400000000000002        86.400000000000006        3.5019930919703510     
   18.400000000000002        87.200000000000003        3.5107747768030824     
   18.400000000000002        88.000000000000000        3.5084526633343001     
   18.400000000000002        88.800000000000011        3.5079217523824298     
   18.400000000000002        89.600000000000009        3.5069202295023598     
   18.400000000000002        90.400000000000006        3.5049172616084698     
   18.400000000000002        91.200000000000003        3.5058086883112689     
   18.400000000000002        92.000000000000000        3.5075526652329141     
   18.400000000000002        92.800000000000011        3.5163840916622999     
   18.400000000000002        93.600000000000009        3.5007914521333454     
   18.400000000000002        94.400000000000006        3.5050753671773589     
   18.400000000000002        95.200000000000003        3.5053400845513067     
   18.400000000000002        96.000000000000000        3.5072934496256445     
   18.400000000000002        96.800000000000011        3.5054956239995891     
   18.400000000000002        97.600000000000009        3.5099023732516401     
   18.400000000000002        98.400000000000006        3.5154698367979287     
   18.400000000000002        99.200000000000003        3.4981798515849527     
   18.400000000000002        100.00000000000000        3.5022682922398269     
   18.400000000000002        100.80000000000001        3.5053882935012406     
   18.400000000000002        101.60000000000001        3.5111405418602772     
   18.400000000000002        102.40000000000001        3.5034387398054698     

   19.200000000000003       0.80000000000000004        2.8290697234539204     
   19.200000000000003        1.6000000000000001        2.5089335312466092     
   19.200000000000003        2.4000000000000004        2.5016339497289728     
   19.200000000000003        3.2000000000000002        2.5133009385622898     
   19.200000000000003        4.0000000000000000        2.5131635739836375     
   19.200000000000003        4.8000000000000007        2.5112062225820226     
   19.200000000000003        5.6000000000000005        2.5176568894901630     
   19.200000000000003        6.4000000000000004        2.5079598524366902     
   19.200000000000003        7.2000000000000002        2.5056739211582615     
   19.200000000000003        8.0000000000000000        2.5064102752476045     
   19.200000000000003        8.8000000000000007        2.5081390647509991     
   19.200000000000003        9.6000000000000014        2.5071384655754536     
   19.200000000000003        10.400000000000000        2.5079926064576661     
   19.200000000000003        11.200000000000001        2.5077900589499813     
   19.200000000000003        12.000000000000000        2.5162872527094327     
   19.200000000000003        12.800000000000001        2.5010698168369103     
   19.200000000000003        13.600000000000001        2.5097016114424870     
   19.200000000000003        14.400000000000000        2.5104742176681958     
   19.200000000000003        15.200000000000001        2.5149576622621841     
   19.200000000000003        16.000000000000000        2.5075889781540655     
   19.200000000000003        16.800000000000001        2.5104308969754303     
   19.200000000000003        17.600000000000001        2.5052470209429840     
   19.200000000000003        18.400000000000002        2.5083111270307432     
   19.200000000000003        19.200000000000003        2.4929218902900740     
   19.200000000000003        20.000000000000000        2.5118556891923998     
   19.200000000000003        20.800000000000001        2.5079267448010274     
   19.200000000000003        21.600000000000001        2.5033728245953086     
   19.200000000000003        22.400000000000002        2.5035379895924912     
   19.200000000000003        23.200000000000003        2.5417237487376387     
   19.200000000000003        24.000000000000000        2.7063656559567257     
   19.200000000000003        24.800000000000001        2.8039574431040166     
   19.200000000000003        25.600000000000001        2.8190011526737080     
   19.200000000000003        26.400000000000002        2.8212203444187125     
   19.200000000000003        27.200000000000003        2.8223137332548980     
   19.200000000000003        28.000000000000000        2.8217599450454860     
   19.200000000000003        28.800000000000001        2.8215665056643497     
   19.200000000000003        29.600000000000001        2.8212157363961090     
   19.200000000000003        30.400000000000002        2.8147339341288542     
   19.200000000000003        31.200000000000003        2.7975623224842820     
   19.200000000000003        32.000000000000000        2.7152587860159199     
   19.200000000000003        32.800000000000004        2.5647685761692860     
   19.200000000000003        33.600000000000001        2.5021987594881980     
   19.200000000000003        34.399999999999999        2.4943631678154605     
   19.200000000000003        35.200000000000003        2.4959673032386012     
   19.200000000000003        36.000000000000000        2.5031927202630806     
   19.200000000000003        36.800000000000004        2.5048549919386907     
   19.200000000000003        37.600000000000001        2.5029199390682169     
   19.200000000000003        38.400000000000006        2.5035352360771679     
   19.200000000000003        39.200000000000003        2.5065945165670018     
   19.200000000000003        40.000000000000000        2.5069353800018432     
   19.200000000000003        40.800000000000004        2.5081968171607123     
   19.200000000000003        41.600000000000001        2.5063004153101702     
   19.200000000000003        42.400000000000006        2.5012152653927338     
   19.200000000000003        43.200000000000003        2.5159007669746480     
   19.200000000000003        44.000000000000000        2.5032107172192233     
   19.200000000000003        44.800000000000004        2.6325067776503848     
   19.200000000000003        45.600000000000001        2.9010058691551603     
   19.200000000000003        46.400000000000006        3.5053279470276393     
   19.200000000000003        47.200000000000003        3.5035344531194053     
   19.200000000000003        48.000000000000000        3.5144524939853050     
   19.200000000000003        48.800000000000004        3.5021957867620293     
   19.200000000000003        49.600000000000001        3.5145285273263456     
   19.200000000000003        50.400000000000006        3.5047858130147076     
   19.200000000000003        51.200000000000003        3.5001355079717249     
   19.200000000000003        52.000000000000000        3.5046001914556757     
   19.200000000000003        52.800000000000004        3.5098748377928497     
   19.200000000000003        53.600000000000001        3.4986106958588219     
   19.200000000000003        54.400000000000006        3.5017903763831342     
   19.200000000000003        55.200000000000003        3.5029864793570744     
   19.200000000000003        56.000000000000000        3.5056674429659669     
   19.200000000000003        56.800000000000004        3.4970136053014373     
   19.200000000000003        57.600000000000001        3.5157920206748372     
   19.200000000000003        58.400000000000006        3.5009041552044735     
   19.200000000000003        59.200000000000003        2.8692950636243468     
   19.200000000000003        60.000000000000000        2.5781294483541122     
   19.200000000000003        60.800000000000004        2.5051630141176728     
   19.200000000000003        61.600000000000001        2.5180493304754408     
   19.200000000000003        62.400000000000006        2.5093075339559157     
   19.200000000000003        63.200000000000003        2.5083105072478125     
   19.200000000000003        64.000000000000000        2.5054950548570694     
   19.200000000000003        64.799999999999997        2.5044627525165399     
   19.200000000000003        65.600000000000009        2.5049756432033723     
   19.200000000000003        66.400000000000006        2.5068334743206475     
   19.200000000000003        67.200000000000003        2.5070205767386771     
   19.200000000000003        68.000000000000000        2.5065486834813990     
   19.200000000000003        68.799999999999997        2.5055130483122636     
   19.200000000000003        69.600000000000009        2.5122579011222768     
   19.200000000000003        70.400000000000006        2.8205639342068420     
   19.200000000000003        71.200000000000003        3.5077765827534177     
   19.200000000000003        72.000000000000000        3.5063691091972320     
   19.200000000000003        72.799999999999997        3.5051073713018668     
   19.200000000000003        73.600000000000009        3.5066907520635495     
   19.200000000000003        74.400000000000006        3.5062860737182091     
   19.200000000000003        75.200000000000003        3.5043229744720206     
   19.200000000000003        76.000000000000000        3.5044479323919195     
   19.200000000000003        76.800000000000011        3.5036326864712040     
   19.200000000000003        77.600000000000009        3.4977292750636351     
   19.200000000000003        78.400000000000006        3.5120441434767771     
   19.200000000000003        79.200000000000003        3.5075887937355588     
   19.200000000000003        80.000000000000000        3.5042973032410236     
   19.200000000000003        80.800000000000011        3.5052462808592879     
   19.200000000000003        81.600000000000009        3.5072664064197294     
   19.200000000000003        82.400000000000006        3.5031390425443969     
   19.200000000000003        83.200000000000003        3.5185704305766357     
   19.200000000000003        84.000000000000000        3.5123552827109501     
   19.200000000000003        84.800000000000011        3.5130845623247620     
   19.200000000000003        85.600000000000009        3.5032446106135997     
   19.200000000000003        86.400000000000006        3.5023371842714992     
   19.200000000000003        87.200000000000003        3.5158814375990897     
   19.200000000000003        88.000000000000000        3.5136196598497045     
   19.200000000000003        88.800000000000011        3.5136965611773836     
   19.200000000000003        89.600000000000009        3.5121588976554863     
   19.200000000000003        90.400000000000006        3.5083296503235522     
   19.200000000000003        91.200000000000003        3.5118536039165988     
   19.200000000000003        92.000000000000000        3.5163328686632602     
   19.200000000000003        92.800000000000011        3.4970270222387247     
   19.200000000000003        93.600000000000009        3.5043072070584431     
   19.200000000000003        94.400000000000006        3.5043598744977875     
   19.200000000000003        95.200000000000003        3.5057161916707757     
   19.200000000000003        96.000000000000000        3.5036231151709276     
   19.200000000000003        96.800000000000011        3.5050487401461252     
   19.200000000000003        97.600000000000009        3.5066548187922209     
   19.200000000000003        98.400000000000006        3.5065292678273243     
   19.200000000000003        99.200000000000003        3.5177840905537945     
   19.200000000000003        100.00000000000000        3.4988095514276587     
   19.200000000000003        100.80000000000001        3.5042300749567161     
   19.200000000000003        101.60000000000001        3.5081339579482194     
   19.200000000000003        102.40000000000001        3.5107432717653184     

   20.000000000000000       0.80000000000000004        2.8283161207552641     
   20.000000000000000        1.6000000000000001        2.5091358952562417     
   20.000000000000000        2.4000000000000004        2.5032083451646949     
   20.000000000000000        3.2000000000000002        2.5099757973282983     
   20.000000000000000        4.0000000000000000        2.5086528505191570     
   20.000000000000000        4.8000000000000007        2.5075528228423676     
   20.000000000000000        5.6000000000000005        2.5147275598317260     
   20.000000000000000        6.4000000000000004        2.5066768779739284     
   20.000000000000000        7.2000000000000002        2.5058303819061365     
   20.000000000000000        8.0000000000000000        2.5077384916041683     
   20.000000000000000        8.8000000000000007        2.5072749340461709     
   20.000000000000000        9.6000000000000014        2.5078735785457917     
   20.000000000000000        10.400000000000000        2.5066539456513954     
   20.000000000000000        11.200000000000001        2.5076789893468567     
   20.000000000000000        12.000000000000000        2.5151781185828632     
   20.000000000000000        12.800000000000001        2.4963602683999189     
   20.000000000000000        13.600000000000001        2.5050990038538630     
   20.000000000000000        14.400000000000000        2.5085587985995250     
   20.000000000000000        15.200000000000001        2.5129950868086350     
   20.000000000000000        16.000000000000000        2.5071051179890924     
   20.000000000000000        16.800000000000001        2.5047723537450861     
   20.000000000000000        17.600000000000001        2.5055318620463938     
   20.000000000000000        18.400000000000002        2.5195124020243589     
   20.000000000000000        19.200000000000003        2.5236458736699254     
   20.000000000000000        20.000000000000000        2.5077327424030895     
   20.000000000000000        20.800000000000001        2.5054409680955434     
   20.000000000000000        21.600000000000001        2.5025702848839817     
   20.000000000000000        22.400000000000002        2.5016722732066050     
   20.000000000000000        23.200000000000003        2.5013726526650730     
   20.000000000000000        24.000000000000000        2.5172633513571752     
   20.000000000000000        24.800000000000001        2.5095903037887544     
   20.000000000000000        25.600000000000001        2.5132315684322775     
   20.000000000000000        26.400000000000002        2.5094522013496015     
   20.000000000000000        27.200000000000003        2.5091703487113000     
   20.000000000000000        28.000000000000000        2.5086090587318890     
   20.000000000000000        28.800000000000001        2.5076924762981969     
   20.000000000000000        29.600000000000001        2.5091390203453949     
   20.000000000000000        30.400000000000002        2.5021919148653553     
   20.000000000000000        31.200000000000003        2.5180646834031726     
   20.000000000000000        32.000000000000000        2.5099450788338693     
   20.000000000000000        32.800000000000004        2.5213420473914239     
   20.000000000000000        33.600000000000001        2.5108341947565549     
   20.000000000000000        34.399999999999999        2.5173859474522393     
   20.000000000000000        35.200000000000003        2.4995455530737427     
   20.000000000000000        36.000000000000000        2.5071779359665900     
   20.000000000000000        36.800000000000004        2.5070830657533225     
   20.000000000000000        37.600000000000001        2.5060012540207417     
   20.000000000000000        38.400000000000006        2.5034493141647522     
   20.000000000000000        39.200000000000003        2.5005373396486057     
   20.000000000000000        40.000000000000000        2.4989951018824983     
   20.000000000000000        40.800000000000004        2.5079106539159177     
   20.000000000000000        41.600000000000001        2.5068240502125798     
   20.000000000000000        42.400000000000006        2.5048362829096771     
   20.000000000000000        43.200000000000003        2.5036291841097764     
   20.000000000000000        44.000000000000000        2.5181556131852032     
   20.000000000000000        44.800000000000004        2.5111866727208270     
   20.000000000000000        45.600000000000001        2.5948323784629044     
   20.000000000000000        46.400000000000006        2.7478176847905824     
   20.000000000000000        47.200000000000003        2.8265382686743643     
   20.000000000000000        48.000000000000000        2.8399166400525124     
   20.000000000000000        48.800000000000004        2.8439273666209490     
   20.000000000000000        49.600000000000001        2.8466154199926654     
   20.000000000000000        50.400000000000006        2.8470359151844371     
   20.000000000000000        51.200000000000003        2.8481717529490087     
   20.000000000000000        52.000000000000000        2.8475201468267013     
   20.000000000000000        52.800000000000004        2.8465647522916679     
   20.000000000000000        53.600000000000001        2.8467489851945342     
   20.000000000000000        54.400000000000006        2.8459974668457115     
   20.000000000000000        55.200000000000003        2.8440842503731054     
   20.000000000000000        56.000000000000000        2.8423780913653780     
   20.000000000000000        56.800000000000004        2.8397856882930066     
   20.000000000000000        57.600000000000001        2.8229027974049874     
   20.000000000000000        58.400000000000006        2.7396018758842873     
   20.000000000000000        59.200000000000003        2.5809565011016375     
   20.000000000000000        60.000000000000000        2.5189342831001622     
   20.000000000000000        60.800000000000004        2.4972397813547174     
   20.000000000000000        61.600000000000001        2.5146028975137016     
   20.000000000000000        62.400000000000006        2.5088688905694960     
   20.000000000000000        63.200000000000003        2.5084485027646020     
   20.000000000000000        64.000000000000000        2.5079588808910338     
   20.000000000000000        64.799999999999997        2.5091887054482491     
   20.000000000000000        65.600000000000009        2.5080932402792979     
   20.000000000000000        66.400000000000006        2.5079876095067886     
   20.000000000000000        67.200000000000003        2.5034888787035836     
   20.000000000000000        68.000000000000000        2.4992398724230718     
   20.000000000000000        68.799999999999997        2.4984568434450201     
   20.000000000000000        69.600000000000009        2.5153766679330776     
   20.000000000000000        70.400000000000006        2.8056442918434512     
   20.000000000000000        71.200000000000003        3.4946248783210669     
   20.000000000000000        72.000000000000000        3.5070912310936930     
   20.000000000000000        72.799999999999997        3.5070437631183751     
   20.000000000000000        73.600000000000009        3.5064799989125270     
   20.000000000000000        74.400000000000006        3.5044141460639069     
   20.000000000000000        75.200000000000003        3.5030223401347040     
   20.000000000000000        76.000000000000000        3.5023070935280578     
   20.000000000000000        76.800000000000011        3.4992473745417678     
   20.000000000000000        77.600000000000009        3.5145402691210155     
   20.000000000000000        78.400000000000006        3.5074157448079508     
   20.000000000000000        79.200000000000003        3.5062315296399076     
   20.000000000000000        80.000000000000000        3.5040653062569804     
   20.000000000000000        80.800000000000011        3.5042300029951612     
   20.000000000000000        81.600000000000009        3.5053303289163216     
   20.000000000000000        82.400000000000006        3.4981575809997105     
   20.000000000000000        83.200000000000003        3.5108735504090083     
   20.000000000000000        84.000000000000000        3.5053773973920572     
   20.000000000000000        84.800000000000011        3.5061295163494610     
   20.000000000000000        85.600000000000009        3.5061960832872954     
   20.000000000000000        86.400000000000006        3.5042970972812277     
   20.000000000000000        87.200000000000003        3.5027079988997820     
   20.000000000000000        88.000000000000000        3.5010934691151010     
   20.000000000000000        88.800000000000011        3.5018509086100025     
   20.000000000000000        89.600000000000009        3.4978911359494860     
   20.000000000000000        90.400000000000006        3.5202818159276590     
   20.000000000000000        91.200000000000003        3.4959961130514974     
   20.000000000000000        92.000000000000000        3.5009753597208979     
   20.000000000000000        92.800000000000011        3.5061629282854376     
   20.000000000000000        93.600000000000009        3.5073571489771327     
   20.000000000000000        94.400000000000006        3.5047783495598712     
   20.000000000000000        95.200000000000003        3.5058794073507102     
   20.000000000000000        96.000000000000000        3.5048028493402739     
   20.000000000000000        96.800000000000011        3.5067991436715937     
   20.000000000000000        97.600000000000009        3.5048603280793045     
   20.000000000000000        98.400000000000006        3.5053943525001432     
   20.000000000000000        99.200000000000003        3.5112789587173907     
   20.000000000000000        100.00000000000000        3.4991048527611270     
   20.000000000000000        100.80000000000001        3.5067436720605052     
   20.000000000000000        101.60000000000001        3.5096561215795909     
   20.000000000000000        102.40000000000001        3.5045488414416930     

   20.800000000000001       0.80000000000000004        2.8299324516791842     
   20.800000000000001        1.6000000000000001        2.5090095763998077     
   20.800000000000001        2.4000000000000004        2.5019122413608237     
   20.800000000000001        3.2000000000000002        2.5069689017509931     
   20.800000000000001        4.0000000000000000        2.5075656301793563     
   20.800000000000001        4.8000000000000007        2.5065834718651887     
   20.800000000000001        5.6000000000000005        2.5079793571376738     
   20.800000000000001        6.4000000000000004        2.5127463352072668     
   20.800000000000001        7.2000000000000002        2.5056411096133719     
   20.800000000000001        8.0000000000000000        2.5069241128094575     
   20.800000000000001        8.8000000000000007        2.5091298473515904     
   20.800000000000001        9.6000000000000014        2.5082650108704168     
   20.800000000000001        10.400000000000000        2.5078797007687808     
   20.800000000000001        11.200000000000001        2.5076043850970495     
   20.800000000000001        12.000000000000000        2.5095206133708925     
   20.800000000000001        12.800000000000001        2.5194595672061797     
   20.800000000000001        13.600000000000001        2.5020861710239108     
   20.800000000000001        14.400000000000000        2.5078771527661248     
   20.800000000000001        15.200000000000001        2.5125045643889390     
   20.800000000000001        16.000000000000000        2.5058295215543076     
   20.800000000000001        16.800000000000001        2.5034004870463131     
   20.800000000000001        17.600000000000001        2.5090180254154162     
   20.800000000000001        18.400000000000002        2.4986420988165268     
   20.800000000000001        19.200000000000003        2.4978753866077748     
   20.800000000000001        20.000000000000000        2.5114148020432854     
   20.800000000000001        20.800000000000001        2.5070445981298151     
   20.800000000000001        21.600000000000001        2.5063136373900137     
   20.800000000000001        22.400000000000002        2.5024710090637807     
   20.800000000000001        23.200000000000003        2.5244172675793788     
   20.800000000000001        24.000000000000000        2.5050301573306344     
   20.800000000000001        24.800000000000001        2.4996970588212966     
   20.800000000000001        25.600000000000001        2.5198801633913885     
   20.800000000000001        26.400000000000002        2.5108196053639045     
   20.800000000000001        27.200000000000003        2.5072038636496354     
   20.800000000000001        28.000000000000000        2.5064359096077289     
   20.800000000000001        28.800000000000001        2.5058613285996638     
   20.800000000000001        29.600000000000001        2.5052697781395357     
   20.800000000000001        30.400000000000002        2.4992889698792267     
   20.800000000000001        31.200000000000003        2.5242838825081160     
   20.800000000000001        32.000000000000000        2.4957883280811064     
   20.800000000000001        32.800000000000004        2.4999513475582327     
   20.800000000000001        33.600000000000001        2.5045237686524842     
   20.800000000000001        34.399999999999999        2.5174040473528612     
   20.800000000000001        35.200000000000003        2.5009073947252665     
   20.800000000000001        36.000000000000000        2.5085648213059852     
   20.800000000000001        36.800000000000004        2.5079254771588637     
   20.800000000000001        37.600000000000001        2.5067849821473760     
   20.800000000000001        38.400000000000006        2.4995895435915010     
   20.800000000000001        39.200000000000003        2.5214282480705354     
   20.800000000000001        40.000000000000000        2.5158399670092897     
   20.800000000000001        40.800000000000004        2.5104410849162435     
   20.800000000000001        41.600000000000001        2.5106815271584715     
   20.800000000000001        42.400000000000006        2.5064479331509277     
   20.800000000000001        43.200000000000003        2.5052431783302782     
   20.800000000000001        44.000000000000000        2.5033306540755271     
   20.800000000000001        44.800000000000004        2.5131222858970537     
   20.800000000000001        45.600000000000001        2.5186716764110817     
   20.800000000000001        46.400000000000006        2.5029824880203604     
   20.800000000000001        47.200000000000003        2.5023590000909803     
   20.800000000000001        48.000000000000000        2.5085019636225363     
   20.800000000000001        48.800000000000004        2.5104137315139243     
   20.800000000000001        49.600000000000001        2.5115205749202119     
   20.800000000000001        50.400000000000006        2.5139438528398679     
   20.800000000000001        51.200000000000003        2.5137197742840032     
   20.800000000000001        52.000000000000000        2.5122680731541003     
   20.800000000000001        52.800000000000004        2.5097629111868809     
   20.800000000000001        53.600000000000001        2.5094351738263847     
   20.800000000000001        54.400000000000006        2.5105217618637972     
   20.800000000000001        55.200000000000003        2.5140536135541081     
   20.800000000000001        56.000000000000000        2.5142252710329935     
   20.800000000000001        56.800000000000004        2.5116774852159711     
   20.800000000000001        57.600000000000001        2.5079733067298400     
   20.800000000000001        58.400000000000006        2.5204726783346709     
   20.800000000000001        59.200000000000003        2.5056677835201735     
   20.800000000000001        60.000000000000000        2.5061148482625208     
   20.800000000000001        60.800000000000004        2.5246434466730086     
   20.800000000000001        61.600000000000001        2.5105585076452530     
   20.800000000000001        62.400000000000006        2.5097611827355268     
   20.800000000000001        63.200000000000003        2.5069022916956087     
   20.800000000000001        64.000000000000000        2.5082930868383344     
   20.800000000000001        64.799999999999997        2.5083675636605158     
   20.800000000000001        65.600000000000009        2.5068989096701197     
   20.800000000000001        66.400000000000006        2.5070677246327837     
   20.800000000000001        67.200000000000003        2.5006993198878513     
   20.800000000000001        68.000000000000000        2.5202398261130252     
   20.800000000000001        68.799999999999997        2.5194935219596060     
   20.800000000000001        69.600000000000009        2.4992339890968762     
   20.800000000000001        70.400000000000006        2.7052000106969696     
   20.800000000000001        71.200000000000003        3.5071580038927657     
   20.800000000000001        72.000000000000000        3.5135843402209175     
   20.800000000000001        72.799999999999997        3.4980593028432465     
   20.800000000000001        73.600000000000009        3.5079590153338573     
   20.800000000000001        74.400000000000006        3.5054887215620285     
   20.800000000000001        75.200000000000003        3.5069099549950078     
   20.800000000000001        76.000000000000000        3.5096459532703546     
   20.800000000000001        76.800000000000011        3.5150291381906706     
   20.800000000000001        77.600000000000009        3.5088758888495568     
   20.800000000000001        78.400000000000006        3.5062701715246662     
   20.800000000000001        79.200000000000003        3.5050356380003636     
   20.800000000000001        80.000000000000000        3.5037669042307584     
   20.800000000000001        80.800000000000011        3.5090890946514373     
   20.800000000000001        81.600000000000009        3.4974467610162501     
   20.800000000000001        82.400000000000006        3.5178970803127076     
   20.800000000000001        83.200000000000003        3.5085011279371936     
   20.800000000000001        84.000000000000000        3.5049669070010165     
   20.800000000000001        84.800000000000011        3.5054344885234747     
   20.800000000000001        85.600000000000009        3.5045710150168312     
   20.800000000000001        86.400000000000006        3.5002711672098150     
   20.800000000000001        87.200000000000003        3.5021822470973851     
   20.800000000000001        88.000000000000000        3.5045503709792065     
   20.800000000000001        88.800000000000011        3.5071675452485302     
   20.800000000000001        89.600000000000009        3.5048267077741695     
   20.800000000000001        90.400000000000006        3.5022653591210435     
   20.800000000000001        91.200000000000003        3.5020451160514474     
   20.800000000000001        92.000000000000000        3.5025654451768848     
   20.800000000000001        92.800000000000011        3.5049288298630787     
   20.800000000000001        93.600000000000009        3.5061091263912609     
   20.800000000000001        94.400000000000006        3.5052296908315799     
   20.800000000000001        95.200000000000003        3.5044520623135469     
   20.800000000000001        96.000000000000000        3.5057679124992478     
   20.800000000000001        96.800000000000011        3.5046030516498119     
   20.800000000000001        97.600000000000009        3.5046420138630907     
   20.800000000000001        98.400000000000006        3.5087566673747097     
   20.800000000000001        99.200000000000003        3.5159559460956791     
   20.800000000000001        100.00000000000000        3.5007772737872025     
   20.800000000000001        100.80000000000001        3.5074155815549317     
   20.800000000000001        101.60000000000001        3.5108032462798540     
   20.800000000000001        102.40000000000001        3.5122911307833737     

   21.600000000000001       0.80000000000000004        2.8323099444271120     
   21.600000000000001        1.6000000000000001        2.5093358374180910     
   21.600000000000001        2.4000000000000004        2.5029303180558302     
   21.600000000000001        3.2000000000000002        2.5064855216237119     
   21.600000000000001        4.0000000000000000        2.5063247202570236     
   21.600000000000001        4.8000000000000007        2.5058494603215662     
   21.600000000000001        5.6000000000000005        2.5095617786330084     
   21.600000000000001        6.4000000000000004        2.5128466200016746     
   21.600000000000001        7.2000000000000002        2.5066673356522680     
   21.600000000000001        8.0000000000000000        2.5071333524999999     
   21.600000000000001        8.8000000000000007        2.5098768892063315     
   21.600000000000001        9.6000000000000014        2.5081658638543911     
   21.600000000000001        10.400000000000000        2.5067294085365108     
   21.600000000000001        11.200000000000001        2.5068923388305602     
   21.600000000000001        12.000000000000000        2.5064242724612655     
   21.600000000000001        12.800000000000001        2.5133966792412163     
   21.600000000000001        13.600000000000001        2.4964454849831625     
   21.600000000000001        14.400000000000000        2.5055501870227581     
   21.600000000000001        15.200000000000001        2.5097699688143678     
   21.600000000000001        16.000000000000000        2.5048227394730351     
   21.600000000000001        16.800000000000001        2.5037258511519651     
   21.600000000000001        17.600000000000001        2.5102895151960820     
   21.600000000000001        18.400000000000002        2.5041337966134036     
   21.600000000000001        19.200000000000003        2.5041430864581051     
   21.600000000000001        20.000000000000000        2.5138999582795711     
   21.600000000000001        20.800000000000001        2.5082976703374640     
   21.600000000000001        21.600000000000001        2.5105935334369480     
   21.600000000000001        22.400000000000002        2.5069402457107675     
   21.600000000000001        23.200000000000003        2.5018119554761427     
   21.600000000000001        24.000000000000000        2.5099430059647307     
   21.600000000000001        24.800000000000001        2.5076048829892579     
   21.600000000000001        25.600000000000001        2.4955223373157369     
   21.600000000000001        26.400000000000002        2.5143451452071535     
   21.600000000000001        27.200000000000003        2.5056722839555565     
   21.600000000000001        28.000000000000000        2.5032811883321644     
   21.600000000000001        28.800000000000001        2.5034474274976501     
   21.600000000000001        29.600000000000001        2.5032952627265703     
   21.600000000000001        30.400000000000002        2.5020661680448475     
   21.600000000000001        31.200000000000003        2.4995237573684479     
   21.600000000000001        32.000000000000000        2.5028233931482764     
   21.600000000000001        32.800000000000004        2.5054375340462300     
   21.600000000000001        33.600000000000001        2.5100695489073677     
   21.600000000000001        34.399999999999999        2.4883399324330937     
   21.600000000000001        35.200000000000003        2.4970162415634647     
   21.600000000000001        36.000000000000000        2.5008550358720001     
   21.600000000000001        36.800000000000004        2.5055326981675945     
   21.600000000000001        37.600000000000001        2.5041936641772495     
   21.600000000000001        38.400000000000006        2.4945614339089071     
   21.600000000000001        39.200000000000003        2.5126974448698931     
   21.600000000000001        40.000000000000000        2.5066595970358603     
   21.600000000000001        40.800000000000004        2.5080931323420614     
   21.600000000000001        41.600000000000001        2.5084270760447009     
   21.600000000000001        42.400000000000006        2.5066877658891862     
   21.600000000000001        43.200000000000003        2.5030890509959831     
   21.600000000000001        44.000000000000000        2.5034092657521230     
   21.600000000000001        44.800000000000004        2.5015436046567427     
   21.600000000000001        45.600000000000001        2.5032672442041402     
   21.600000000000001        46.400000000000006        2.5053724986960133     
   21.600000000000001        47.200000000000003        2.5100426106834437     
   21.600000000000001        48.000000000000000        2.5093804394104646     
   21.600000000000001        48.800000000000004        2.5100714201612644     
   21.600000000000001        49.600000000000001        2.5124863888779250     
   21.600000000000001        50.400000000000006        2.5091336087816911     
   21.600000000000001        51.200000000000003        2.5075199188163042     
   21.600000000000001        52.000000000000000        2.5072238458282490     
   21.600000000000001        52.800000000000004        2.5102086455010810     
   21.600000000000001        53.600000000000001        2.5079191357500719     
   21.600000000000001        54.400000000000006        2.5178615724007849     
   21.600000000000001        55.200000000000003        2.4967894277665943     
   21.600000000000001        56.000000000000000        2.5048507270003579     
   21.600000000000001        56.800000000000004        2.5041818263172573     
   21.600000000000001        57.600000000000001        2.5072263316286216     
   21.600000000000001        58.400000000000006        2.5033417139240823     
   21.600000000000001        59.200000000000003        2.4981792779767216     
   21.600000000000001        60.000000000000000        2.4997427803403238     
   21.600000000000001        60.800000000000004        2.5161634362707068     
   21.600000000000001        61.600000000000001        2.5093704460967787     
   21.600000000000001        62.400000000000006        2.5054166906673592     
   21.600000000000001        63.200000000000003        2.5062445761943422     
   21.600000000000001        64.000000000000000        2.5055009312641392     
   21.600000000000001        64.799999999999997        2.5056762730519333     
   21.600000000000001        65.600000000000009        2.5056412771146981     
   21.600000000000001        66.400000000000006        2.5040370900102378     
   21.600000000000001        67.200000000000003        2.4947751478818527     
   21.600000000000001        68.000000000000000        2.5122223623812516     
   21.600000000000001        68.799999999999997        2.5085004118555418     
   21.600000000000001        69.600000000000009        2.5127421063976034     
   21.600000000000001        70.400000000000006        2.5313892130354660     
   21.600000000000001        71.200000000000003        2.6992658063452719     
   21.600000000000001        72.000000000000000        2.7977778283500228     
   21.600000000000001        72.799999999999997        2.8209743358208117     
   21.600000000000001        73.600000000000009        2.8307223184817047     
   21.600000000000001        74.400000000000006        2.8618194167805631     
   21.600000000000001        75.200000000000003        2.9809784192569184     
   21.600000000000001        76.000000000000000        3.5089056981333360     
   21.600000000000001        76.800000000000011        3.5001746592735494     
   21.600000000000001        77.600000000000009        3.5032350409154351     
   21.600000000000001        78.400000000000006        3.5103015602322922     
   21.600000000000001        79.200000000000003        3.5024019512576814     
   21.600000000000001        80.000000000000000        3.5025002829315306     
   21.600000000000001        80.800000000000011        3.5071012456010875     
   21.600000000000001        81.600000000000009        3.5153041561425087     
   21.600000000000001        82.400000000000006        3.5094214864853162     
   21.600000000000001        83.200000000000003        3.5060414230611823     
   21.600000000000001        84.000000000000000        3.5065358482583071     
   21.600000000000001        84.800000000000011        3.5061162117636857     
   21.600000000000001        85.600000000000009        3.4990118459903048     
   21.600000000000001        86.400000000000006        3.5166416226689781     
   21.600000000000001        87.200000000000003        3.5131045170230926     
   21.600000000000001        88.000000000000000        3.5075476602704709     
   21.600000000000001        88.800000000000011        3.5076763271078391     
   21.600000000000001        89.600000000000009        3.5063100385428769     
   21.600000000000001        90.400000000000006        3.5084696157499464     
   21.600000000000001        91.200000000000003        3.5096218648946436     
   21.600000000000001        92.000000000000000        3.5095241409753126     
   21.600000000000001        92.800000000000011        3.5076541500662928     
   21.600000000000001        93.600000000000009        3.5043048775505499     
   21.600000000000001        94.400000000000006        3.5052184940876971     
   21.600000000000001        95.200000000000003        3.5046844098219530     
   21.600000000000001        96.000000000000000        3.5048526002576996     
   21.600000000000001        96.800000000000011        3.5047654803551453     
   21.600000000000001        97.600000000000009        3.5090820891605130     
   21.600000000000001        98.400000000000006        3.5161739182736724     
   21.600000000000001        99.200000000000003        3.4973200783383538     
   21.600000000000001        100.00000000000000        3.5063132325699864     
   21.600000000000001        100.80000000000001        3.5140523276868856     
   21.600000000000001        101.60000000000001        3.5204876352228203     
   21.600000000000001        102.40000000000001        3.4966564249647352     

   22.400000000000002       0.80000000000000004        2.8341990792182261     
   22.400000000000002        1.6000000000000001        2.5096927120410895     
   22.400000000000002        2.4000000000000004        2.5014516786113656     
   22.400000000000002        3.2000000000000002        2.5061115367038176     
   22.400000000000002        4.0000000000000000        2.5059698056763882     
   22.400000000000002        4.8000000000000007        2.5063681186064826     
   22.400000000000002        5.6000000000000005        2.5064124429739376     
   22.400000000000002        6.4000000000000004        2.5129332120268142     
   22.400000000000002        7.2000000000000002        2.5049432978854185     
   22.400000000000002        8.0000000000000000        2.5033448742786852     
   22.400000000000002        8.8000000000000007        2.5119914897412650     
   22.400000000000002        9.6000000000000014        2.5057287126166377     
   22.400000000000002        10.400000000000000        2.5049909923481675     
   22.400000000000002        11.200000000000001        2.5047914869033803     
   22.400000000000002        12.000000000000000        2.5065401573786956     
   22.400000000000002        12.800000000000001        2.5181636042431044     
   22.400000000000002        13.600000000000001        2.4991114315431773     
   22.400000000000002        14.400000000000000        2.5049731841303999     
   22.400000000000002        15.200000000000001        2.5078111322004317     
   22.400000000000002        16.000000000000000        2.5188779491006588     
   22.400000000000002        16.800000000000001        2.5052635594126031     
   22.400000000000002        17.600000000000001        2.5057438580001872     
   22.400000000000002        18.400000000000002        2.5061285817354553     
   22.400000000000002        19.200000000000003        2.5020507748188785     
   22.400000000000002        20.000000000000000        2.5118322769567651     
   22.400000000000002        20.800000000000001        2.5082367892471740     
   22.400000000000002        21.600000000000001        2.5121977431459328     
   22.400000000000002        22.400000000000002        2.5104684496565666     
   22.400000000000002        23.200000000000003        2.5070682541640013     
   22.400000000000002        24.000000000000000        2.5142385741139752     
   22.400000000000002        24.800000000000001        2.5071575341723844     
   22.400000000000002        25.600000000000001        2.5031652035509837     
   22.400000000000002        26.400000000000002        2.4967251352604869     
   22.400000000000002        27.200000000000003        2.5164377303781009     
   22.400000000000002        28.000000000000000        2.5073869886685594     
   22.400000000000002        28.800000000000001        2.5067463681826769     
   22.400000000000002        29.600000000000001        2.5067316041672023     
   22.400000000000002        30.400000000000002        2.5055344502187920     
   22.400000000000002        31.200000000000003        2.5071079697163574     
   22.400000000000002        32.000000000000000        2.5119859405076741     
   22.400000000000002        32.800000000000004        2.5155671236013739     
   22.400000000000002        33.600000000000001        2.5163255095246959     
   22.400000000000002        34.399999999999999        2.5152317435034872     
   22.400000000000002        35.200000000000003        2.5144472265623667     
   22.400000000000002        36.000000000000000        2.5168830648021658     
   22.400000000000002        36.800000000000004        2.4954925609258241     
   22.400000000000002        37.600000000000001        2.4986958598293487     
   22.400000000000002        38.400000000000006        2.5199824469947205     
   22.400000000000002        39.200000000000003        2.5100602785165322     
   22.400000000000002        40.000000000000000        2.5084192262083302     
   22.400000000000002        40.800000000000004        2.5068408709310623     
   22.400000000000002        41.600000000000001        2.5063795803433409     
   22.400000000000002        42.400000000000006        2.5068698745188298     
   22.400000000000002        43.200000000000003        2.5050271640112793     
   22.400000000000002        44.000000000000000        2.5035764236480107     
   22.400000000000002        44.800000000000004        2.5015820619220062     
   22.400000000000002        45.600000000000001        2.5035904601500567     
   22.400000000000002        46.400000000000006        2.5050983821042192     
   22.400000000000002        47.200000000000003        2.5057311260668875     
   22.400000000000002        48.000000000000000        2.5070738158471118     
   22.400000000000002        48.800000000000004        2.5055842560924089     
   22.400000000000002        49.600000000000001        2.5051728398818485     
   22.400000000000002        50.400000000000006        2.5021207657354569     
   22.400000000000002        51.200000000000003        2.5159037586008890     
   22.400000000000002        52.000000000000000        2.5154760980193940     
   22.400000000000002        52.800000000000004        2.5094189169113168     
   22.400000000000002        53.600000000000001        2.5073522734797407     
   22.400000000000002        54.400000000000006        2.5159183912159500     
   22.400000000000002        55.200000000000003        2.4997964954479155     
   22.400000000000002        56.000000000000000        2.5081948797312905     
   22.400000000000002        56.800000000000004        2.5078723281370703     
   22.400000000000002        57.600000000000001        2.5077686835192856     
   22.400000000000002        58.400000000000006        2.5060401545947162     
   22.400000000000002        59.200000000000003        2.5125241291597864     
   22.400000000000002        60.000000000000000        2.5231254190702610     
   22.400000000000002        60.800000000000004        2.5110361269942540     
   22.400000000000002        61.600000000000001        2.5057191155109599     
   22.400000000000002        62.400000000000006        2.5070853438287330     
   22.400000000000002        63.200000000000003        2.5073954678350692     
   22.400000000000002        64.000000000000000        2.5069331870187108     
   22.400000000000002        64.799999999999997        2.5077777663529335     
   22.400000000000002        65.600000000000009        2.5077436999881382     
   22.400000000000002        66.400000000000006        2.5010580909320463     
   22.400000000000002        67.200000000000003        2.5198318666357480     
   22.400000000000002        68.000000000000000        2.5092221625704729     
   22.400000000000002        68.799999999999997        2.5073492728562248     
   22.400000000000002        69.600000000000009        2.5112056326903218     
   22.400000000000002        70.400000000000006        2.5083860812361465     
   22.400000000000002        71.200000000000003        2.5219654845496580     
   22.400000000000002        72.000000000000000        2.5226018440929394     
   22.400000000000002        72.799999999999997        2.5106628069035928     
   22.400000000000002        73.600000000000009        2.5154027071451970     
   22.400000000000002        74.400000000000006        2.5286633475672611     
   22.400000000000002        75.200000000000003        2.6188179382073731     
   22.400000000000002        76.000000000000000        2.7490509324004901     
   22.400000000000002        76.800000000000011        2.8441226525647130     
   22.400000000000002        77.600000000000009        2.9789702144909564     
   22.400000000000002        78.400000000000006        3.5012111438493507     
   22.400000000000002        79.200000000000003        3.5083807147362571     
   22.400000000000002        80.000000000000000        3.5139615536286337     
   22.400000000000002        80.800000000000011        3.5023852981126748     
   22.400000000000002        81.600000000000009        3.5110785744450617     
   22.400000000000002        82.400000000000006        3.5070263424447936     
   22.400000000000002        83.200000000000003        3.5061154095779621     
   22.400000000000002        84.000000000000000        3.5043532367143135     
   22.400000000000002        84.800000000000011        3.5043063817990405     
   22.400000000000002        85.600000000000009        3.5000609796794939     
   22.400000000000002        86.400000000000006        3.5167393597602046     
   22.400000000000002        87.200000000000003        3.5074760973514563     
   22.400000000000002        88.000000000000000        3.5072038744203069     
   22.400000000000002        88.800000000000011        3.5083214105122105     
   22.400000000000002        89.600000000000009        3.5058124042528029     
   22.400000000000002        90.400000000000006        3.5060439737428415     
   22.400000000000002        91.200000000000003        3.5048825141382673     
   22.400000000000002        92.000000000000000        3.5063275186828546     
   22.400000000000002        92.800000000000011        3.5093918070340933     
   22.400000000000002        93.600000000000009        3.5082133310400896     
   22.400000000000002        94.400000000000006        3.5060108727480257     
   22.400000000000002        95.200000000000003        3.5044545411611789     
   22.400000000000002        96.000000000000000        3.5051087295144145     
   22.400000000000002        96.800000000000011        3.5045449576319956     
   22.400000000000002        97.600000000000009        3.5096859197452397     
   22.400000000000002        98.400000000000006        3.4978019407064633     
   22.400000000000002        99.200000000000003        3.5058243727779113     
   22.400000000000002        100.00000000000000        3.5153860586932972     
   22.400000000000002        100.80000000000001        3.5015069038515043     
   22.400000000000002        101.60000000000001        3.5080342375451314     
   22.400000000000002        102.40000000000001        3.5047878044609697     

   23.200000000000003       0.80000000000000004        2.8340410279083206     
   23.200000000000003        1.6000000000000001        2.5098177922093705     
   23.200000000000003        2.4000000000000004        2.5032674816328160     
   23.200000000000003        3.2000000000000002        2.5056083822842297     
   23.200000000000003        4.0000000000000000        2.5069522303174119     
   23.200000000000003        4.8000000000000007        2.5092581879632330     
   23.200000000000003        5.6000000000000005        2.5087716451305218     
   23.200000000000003        6.4000000000000004        2.5133783113702295     
   23.200000000000003        7.2000000000000002        2.5052878027372749     
   23.200000000000003        8.0000000000000000        2.5205608332263796     
   23.200000000000003        8.8000000000000007        2.5133871855098429     
   23.200000000000003        9.6000000000000014        2.5057761177375539     
   23.200000000000003        10.400000000000000        2.5069583982170212     
   23.200000000000003        11.200000000000001        2.5118903068227794     
   23.200000000000003        12.000000000000000        2.5182889176235008     
   23.200000000000003        12.800000000000001        2.4944154156949203     
   23.200000000000003        13.600000000000001        2.5023329255913240     
   23.200000000000003        14.400000000000000        2.5056058895160747     
   23.200000000000003        15.200000000000001        2.5059486236988318     
   23.200000000000003        16.000000000000000        2.5134335248914574     
   23.200000000000003        16.800000000000001        2.4952352221308427     
   23.200000000000003        17.600000000000001        2.5218184852528971     
   23.200000000000003        18.400000000000002        2.4978011416326549     
   23.200000000000003        19.200000000000003        2.5099376584317676     
   23.200000000000003        20.000000000000000        2.5127075131225989     
   23.200000000000003        20.800000000000001        2.5098473536768804     
   23.200000000000003        21.600000000000001        2.5126075319229542     
   23.200000000000003        22.400000000000002        2.5104497639785217     
   23.200000000000003        23.200000000000003        2.5069644098362542     
   23.200000000000003        24.000000000000000        2.5057091736359109     
   23.200000000000003        24.800000000000001        2.5135187252139120     
   23.200000000000003        25.600000000000001        2.5159424461437712     
   23.200000000000003        26.400000000000002        2.5025881437809527     
   23.200000000000003        27.200000000000003        2.4945724198381845     
   23.200000000000003        28.000000000000000        2.5171030707850441     
   23.200000000000003        28.800000000000001        2.5116622244758564     
   23.200000000000003        29.600000000000001        2.5118881124034300     
   23.200000000000003        30.400000000000002        2.5138816508199464     
   23.200000000000003        31.200000000000003        2.5201294671428949     
   23.200000000000003        32.000000000000000        2.4967577135203269     
   23.200000000000003        32.800000000000004        2.5013668791650283     
   23.200000000000003        33.600000000000001        2.4937335569950481     
   23.200000000000003        34.399999999999999        2.5126861288831974     
   23.200000000000003        35.200000000000003        2.5064287449328959     
   23.200000000000003        36.000000000000000        2.5103028895876198     
   23.200000000000003        36.800000000000004        2.5201036448312473     
   23.200000000000003        37.600000000000001        2.4913186518888972     
   23.200000000000003        38.400000000000006        2.5179597501419995     
   23.200000000000003        39.200000000000003        2.5121054775220641     
   23.200000000000003        40.000000000000000        2.5117927090830539     
   23.200000000000003        40.800000000000004        2.5114994297855371     
   23.200000000000003        41.600000000000001        2.5134814923180882     
   23.200000000000003        42.400000000000006        2.5122181404289115     
   23.200000000000003        43.200000000000003        2.5105390933596969     
   23.200000000000003        44.000000000000000        2.5106523529147227     
   23.200000000000003        44.800000000000004        2.5114974491296036     
   23.200000000000003        45.600000000000001        2.5130042170480067     
   23.200000000000003        46.400000000000006        2.5138626017717405     
   23.200000000000003        47.200000000000003        2.5140616156102884     
   23.200000000000003        48.000000000000000        2.5112719644594783     
   23.200000000000003        48.800000000000004        2.5091797039684014     
   23.200000000000003        49.600000000000001        2.5083305500319009     
   23.200000000000003        50.400000000000006        2.5010062707028751     
   23.200000000000003        51.200000000000003        2.5125199077269258     
   23.200000000000003        52.000000000000000        2.5087025431199406     
   23.200000000000003        52.800000000000004        2.5080161207881617     
   23.200000000000003        53.600000000000001        2.5067651221532055     
   23.200000000000003        54.400000000000006        2.5159818843464659     
   23.200000000000003        55.200000000000003        2.5008310900536443     
   23.200000000000003        56.000000000000000        2.5079454277484254     
   23.200000000000003        56.800000000000004        2.5071458780285032     
   23.200000000000003        57.600000000000001        2.5101634164368418     
   23.200000000000003        58.400000000000006        2.5045210386428391     
   23.200000000000003        59.200000000000003        2.5054847881922422     
   23.200000000000003        60.000000000000000        2.5134652342988439     
   23.200000000000003        60.800000000000004        2.5050310562481855     
   23.200000000000003        61.600000000000001        2.5063294232333799     
   23.200000000000003        62.400000000000006        2.5074032931790855     
   23.200000000000003        63.200000000000003        2.5066938112138839     
   23.200000000000003        64.000000000000000        2.5087798806923067     
   23.200000000000003        64.799999999999997        2.5084439784754076     
   23.200000000000003        65.600000000000009        2.5088956150993149     
   23.200000000000003        66.400000000000006        2.5013726773221334     
   23.200000000000003        67.200000000000003        2.5149718204542006     
   23.200000000000003        68.000000000000000        2.5048163795757956     
   23.200000000000003        68.799999999999997        2.5061073358640327     
   23.200000000000003        69.600000000000009        2.5061437188943727     
   23.200000000000003        70.400000000000006        2.5046204448679701     
   23.200000000000003        71.200000000000003        2.5036369679589638     
   23.200000000000003        72.000000000000000        2.5031298710877450     
   23.200000000000003        72.799999999999997        2.5039321897807354     
   23.200000000000003        73.600000000000009        2.5065903076176039     
   23.200000000000003        74.400000000000006        2.5149022984616329     
   23.200000000000003        75.200000000000003        2.5147342713314300     
   23.200000000000003        76.000000000000000        2.5073711187726828     
   23.200000000000003        76.800000000000011        2.5207698159570593     
   23.200000000000003        77.600000000000009        2.6203134346512500     
   23.200000000000003        78.400000000000006        2.7747456889423265     
   23.200000000000003        79.200000000000003        2.9623784956253854     
   23.200000000000003        80.000000000000000        3.5094626652355299     
   23.200000000000003        80.800000000000011        3.5082429267962429     
   23.200000000000003        81.600000000000009        3.5056309389114886     
   23.200000000000003        82.400000000000006        3.5100852634046293     
   23.200000000000003        83.200000000000003        3.5057904673623623     
   23.200000000000003        84.000000000000000        3.5045058850037387     
   23.200000000000003        84.800000000000011        3.5059225612548026     
   23.200000000000003        85.600000000000009        3.5040116945219619     
   23.200000000000003        86.400000000000006        3.4956181977204448     
   23.200000000000003        87.200000000000003        3.5108232729641662     
   23.200000000000003        88.000000000000000        3.5068322042179312     
   23.200000000000003        88.800000000000011        3.5059816024144284     
   23.200000000000003        89.600000000000009        3.4992767704942160     
   23.200000000000003        90.400000000000006        3.5193075025365315     
   23.200000000000003        91.200000000000003        3.5137563906584637     
   23.200000000000003        92.000000000000000        3.5103059945884261     
   23.200000000000003        92.800000000000011        3.5064581370504433     
   23.200000000000003        93.600000000000009        3.5052462806188673     
   23.200000000000003        94.400000000000006        3.5031895279650729     
   23.200000000000003        95.200000000000003        3.5057563942857697     
   23.200000000000003        96.000000000000000        3.5056250227395473     
   23.200000000000003        96.800000000000011        3.5084512201737410     
   23.200000000000003        97.600000000000009        3.5149289505816395     
   23.200000000000003        98.400000000000006        3.5044379682082267     
   23.200000000000003        99.200000000000003        3.5114851707272052     
   23.200000000000003        100.00000000000000        3.5008903703089200     
   23.200000000000003        100.80000000000001        3.5130738073899193     
   23.200000000000003        101.60000000000001        3.5008494774275505     
   23.200000000000003        102.40000000000001        3.5003586731975465     

   24.000000000000000       0.80000000000000004        2.8310269677893034     
   24.000000000000000        1.6000000000000001        2.5049199331775336     
   24.000000000000000        2.4000000000000004        2.4978505032532197     
   24.000000000000000        3.2000000000000002        2.5042517902742425     
   24.000000000000000        4.0000000000000000        2.5065376582603158     
   24.000000000000000        4.8000000000000007        2.5090012038029545     
   24.000000000000000        5.6000000000000005        2.5053828808998966     
   24.000000000000000        6.4000000000000004        2.5062242481843677     
   24.000000000000000        7.2000000000000002        2.5113696446464235     
   24.000000000000000        8.0000000000000000        2.4976040601626113     
   24.000000000000000        8.8000000000000007        2.5244463944691637     
   24.000000000000000        9.6000000000000014        2.5138614518991722     
   24.000000000000000        10.400000000000000        2.5179474043533796     
   24.000000000000000        11.200000000000001        2.4936710522547618     
   24.000000000000000        12.000000000000000        2.5002936093956891     
   24.000000000000000        12.800000000000001        2.5049045806208969     
   24.000000000000000        13.600000000000001        2.5081261229205287     
   24.000000000000000        14.400000000000000        2.5086341084534509     
   24.000000000000000        15.200000000000001        2.5087188876131270     
   24.000000000000000        16.000000000000000        2.5118136188367548     
   24.000000000000000        16.800000000000001        2.5164682693328477     
   24.000000000000000        17.600000000000001        2.5096190136643068     
   24.000000000000000        18.400000000000002        2.5151229591727691     
   24.000000000000000        19.200000000000003        2.5018751162378479     
   24.000000000000000        20.000000000000000        2.5118632697857333     
   24.000000000000000        20.800000000000001        2.5095374992335335     
   24.000000000000000        21.600000000000001        2.5078442377733889     
   24.000000000000000        22.400000000000002        2.5075158514985008     
   24.000000000000000        23.200000000000003        2.5072787632548263     
   24.000000000000000        24.000000000000000        2.5052466429327538     
   24.000000000000000        24.800000000000001        2.5093007765451376     
   24.000000000000000        25.600000000000001        2.5154237230958918     
   24.000000000000000        26.400000000000002        2.5167057156535697     
   24.000000000000000        27.200000000000003        2.5129626703374428     
   24.000000000000000        28.000000000000000        2.5085286023909732     
   24.000000000000000        28.800000000000001        2.5067857713704735     
   24.000000000000000        29.600000000000001        2.5053069376492423     
   24.000000000000000        30.400000000000002        2.5085481385422015     
   24.000000000000000        31.200000000000003        2.4957125224038217     
   24.000000000000000        32.000000000000000        2.5122713740922569     
   24.000000000000000        32.800000000000004        2.5063624563555447     
   24.000000000000000        33.600000000000001        2.5167703148128107     
   24.000000000000000        34.399999999999999        2.5136960014785599     
   24.000000000000000        35.200000000000003        2.5122806047465760     
   24.000000000000000        36.000000000000000        2.5118540086414693     
   24.000000000000000        36.800000000000004        2.5160411539802539     
   24.000000000000000        37.600000000000001        2.5085637472746360     
   24.000000000000000        38.400000000000006        2.5069371919127188     
   24.000000000000000        39.200000000000003        2.5061204505963928     
   24.000000000000000        40.000000000000000        2.5063719347501698     
   24.000000000000000        40.800000000000004        2.5071428824745805     
   24.000000000000000        41.600000000000001        2.5084212197029414     
   24.000000000000000        42.400000000000006        2.5110415105102883     
   24.000000000000000        43.200000000000003        2.5126619719483863     
   24.000000000000000        44.000000000000000        2.5126203838706851     
   24.000000000000000        44.800000000000004        2.5143910824530988     
   24.000000000000000        45.600000000000001        2.5146611706459470     
   24.000000000000000        46.400000000000006        2.5150833326255198     
   24.000000000000000        47.200000000000003        2.5152819827539523     
   24.000000000000000        48.000000000000000        2.5117957881445121     
   24.000000000000000        48.800000000000004        2.5100756625362135     
   24.000000000000000        49.600000000000001        2.5050121234022362     
   24.000000000000000        50.400000000000006        2.5052151627336254     
   24.000000000000000        51.200000000000003        2.5213248375064166     
   24.000000000000000        52.000000000000000        2.5068181417732638     
   24.000000000000000        52.800000000000004        2.5064635440851446     
   24.000000000000000        53.600000000000001        2.5077133362701365     
   24.000000000000000        54.400000000000006        2.5174996976797814     
   24.000000000000000        55.200000000000003        2.5054698828333102     
   24.000000000000000        56.000000000000000        2.5043288455167652     
   24.000000000000000        56.800000000000004        2.5174832208530047     
   24.000000000000000        57.600000000000001        2.5071211697131286     
   24.000000000000000        58.400000000000006        2.5032575107222534     
   24.000000000000000        59.200000000000003        2.5061169236783192     
   24.000000000000000        60.000000000000000        2.5196319905894162     
   24.000000000000000        60.800000000000004        2.5078967052757761     
   24.000000000000000        61.600000000000001        2.5065326078096573     
   24.000000000000000        62.400000000000006        2.5081038786938334     
   24.000000000000000        63.200000000000003        2.5077720303804258     
   24.000000000000000        64.000000000000000        2.5057495049171314     
   24.000000000000000        64.799999999999997        2.5090392830736410     
   24.000000000000000        65.600000000000009        2.5089711126997396     
   24.000000000000000        66.400000000000006        2.5024218837970547     
   24.000000000000000        67.200000000000003        2.5144695537295787     
   24.000000000000000        68.000000000000000        2.5074583094509899     
   24.000000000000000        68.799999999999997        2.5052076764049285     
   24.000000000000000        69.600000000000009        2.5052239999770189     
   24.000000000000000        70.400000000000006        2.5055055454955015     
   24.000000000000000        71.200000000000003        2.5042341277915936     
   24.000000000000000        72.000000000000000        2.5039101561381494     
   24.000000000000000        72.799999999999997        2.5051120544108190     
   24.000000000000000        73.600000000000009        2.5028718890891986     
   24.000000000000000        74.400000000000006        2.5065553596331789     
   24.000000000000000        75.200000000000003        2.5042318004499928     
   24.000000000000000        76.000000000000000        2.5045431341214899     
   24.000000000000000        76.800000000000011        2.5103419995370437     
   24.000000000000000        77.600000000000009        2.5121409675934645     
   24.000000000000000        78.400000000000006        2.5104339803538980     
   24.000000000000000        79.200000000000003        2.6125364041264114     
   24.000000000000000        80.000000000000000        2.7765167018279473     
   24.000000000000000        80.800000000000011        2.9820247155200565     
   24.000000000000000        81.600000000000009        3.4975815248319200     
   24.000000000000000        82.400000000000006        3.5028030572601669     
   24.000000000000000        83.200000000000003        3.5120093782521877     
   24.000000000000000        84.000000000000000        3.5056908307079087     
   24.000000000000000        84.800000000000011        3.5046734313032633     
   24.000000000000000        85.600000000000009        3.5071159247676609     
   24.000000000000000        86.400000000000006        3.5003193964158563     
   24.000000000000000        87.200000000000003        3.5168898256425689     
   24.000000000000000        88.000000000000000        3.5095623861087524     
   24.000000000000000        88.800000000000011        3.5047587831336617     
   24.000000000000000        89.600000000000009        3.5041217887426757     
   24.000000000000000        90.400000000000006        3.5003852356018497     
   24.000000000000000        91.200000000000003        3.4951109174844572     
   24.000000000000000        92.000000000000000        3.5169458884113807     
   24.000000000000000        92.800000000000011        3.5107334694633807     
   24.000000000000000        93.600000000000009        3.5083203219812478     
   24.000000000000000        94.400000000000006        3.5064243906671817     
   24.000000000000000        95.200000000000003        3.5111710011282309     
   24.000000000000000        96.000000000000000        3.5135373314228509     
   24.000000000000000        96.800000000000011        3.5161832555170980     
   24.000000000000000        97.600000000000009        3.4977289953884556     
   24.000000000000000        98.400000000000006        3.5065364748381191     
   24.000000000000000        99.200000000000003        3.5135262269919414     
   24.000000000000000        100.00000000000000        3.5045757177072927     
   24.000000000000000        100.80000000000001        3.5020575236380567     
   24.000000000000000        101.60000000000001        3.5024491085798202     
   24.000000000000000        102.40000000000001        3.5170979422397983     

   24.800000000000001       0.80000000000000004        2.8254415466505467     
   24.800000000000001        1.6000000000000001        2.5252284701130931     
   24.800000000000001        2.4000000000000004        2.5182458545222759     
   24.800000000000001        3.2000000000000002        2.5139619691553472     
   24.800000000000001        4.0000000000000000        2.5155050166107364     
   24.800000000000001        4.8000000000000007        2.5038008702317032     
   24.800000000000001        5.6000000000000005        2.5098283551467029     
   24.800000000000001        6.4000000000000004        2.5164882437624319     
   24.800000000000001        7.2000000000000002        2.5207852454910098     
   24.800000000000001        8.0000000000000000        2.5035753849868474     
   24.800000000000001        8.8000000000000007        2.5095493271584677     
   24.800000000000001        9.6000000000000014        2.5033149153507894     
   24.800000000000001        10.400000000000000        2.5027542481957825     
   24.800000000000001        11.200000000000001        2.5092840982943971     
   24.800000000000001        12.000000000000000        2.5102633633336060     
   24.800000000000001        12.800000000000001        2.5106413650112467     
   24.800000000000001        13.600000000000001        2.5148182788447291     
   24.800000000000001        14.400000000000000        2.5071232547531821     
   24.800000000000001        15.200000000000001        2.5160781394577549     
   24.800000000000001        16.000000000000000        2.4947529639725241     
   24.800000000000001        16.800000000000001        2.5199935136672695     
   24.800000000000001        17.600000000000001        2.5031303144790464     
   24.800000000000001        18.400000000000002        2.5051247650310393     
   24.800000000000001        19.200000000000003        2.5195620706807591     
   24.800000000000001        20.000000000000000        2.5012781093736334     
   24.800000000000001        20.800000000000001        2.5077150258916703     
   24.800000000000001        21.600000000000001        2.5078314620262527     
   24.800000000000001        22.400000000000002        2.5076853631300371     
   24.800000000000001        23.200000000000003        2.5072278877952741     
   24.800000000000001        24.000000000000000        2.5075347923733813     
   24.800000000000001        24.800000000000001        2.5094299590158751     
   24.800000000000001        25.600000000000001        2.5077958767572861     
   24.800000000000001        26.400000000000002        2.5049624798628733     
   24.800000000000001        27.200000000000003        2.5046896006881418     
   24.800000000000001        28.000000000000000        2.5058550294972535     
   24.800000000000001        28.800000000000001        2.5044343209259905     
   24.800000000000001        29.600000000000001        2.5059964956587004     
   24.800000000000001        30.400000000000002        2.5225386152932869     
   24.800000000000001        31.200000000000003        2.5016457765918090     
   24.800000000000001        32.000000000000000        2.5966119605678983     
   24.800000000000001        32.800000000000004        2.7450891708330478     
   24.800000000000001        33.600000000000001        2.8208140939496809     
   24.800000000000001        34.399999999999999        2.8326704632713979     
   24.800000000000001        35.200000000000003        2.8364099496169501     
   24.800000000000001        36.000000000000000        2.8385188809332251     
   24.800000000000001        36.800000000000004        2.8383760073901669     
   24.800000000000001        37.600000000000001        2.8367786499479912     
   24.800000000000001        38.400000000000006        2.8403821246998491     
   24.800000000000001        39.200000000000003        2.8429869004397945     
   24.800000000000001        40.000000000000000        2.8436637033004142     
   24.800000000000001        40.800000000000004        2.8463477022529049     
   24.800000000000001        41.600000000000001        2.8475492885215079     
   24.800000000000001        42.400000000000006        2.8487491662247741     
   24.800000000000001        43.200000000000003        2.8493652362142008     
   24.800000000000001        44.000000000000000        2.8467149036874733     
   24.800000000000001        44.800000000000004        2.8476978872843044     
   24.800000000000001        45.600000000000001        2.8489077410622139     
   24.800000000000001        46.400000000000006        2.8517541515713569     
   24.800000000000001        47.200000000000003        2.8512506134992548     
   24.800000000000001        48.000000000000000        2.8469972526759695     
   24.800000000000001        48.800000000000004        2.8325102601641015     
   24.800000000000001        49.600000000000001        2.7527682481785787     
   24.800000000000001        50.400000000000006        2.5977356135943079     
   24.800000000000001        51.200000000000003        2.5145372283023217     
   24.800000000000001        52.000000000000000        2.5166129846595813     
   24.800000000000001        52.800000000000004        2.5045177893269566     
   24.800000000000001        53.600000000000001        2.5089403095108511     
   24.800000000000001        54.400000000000006        2.5051485661907327     
   24.800000000000001        55.200000000000003        2.5024929117143997     
   24.800000000000001        56.000000000000000        2.5174845866235662     
   24.800000000000001        56.800000000000004        2.5131943456212609     
   24.800000000000001        57.600000000000001        2.5055670048114509     
   24.800000000000001        58.400000000000006        2.5017437096081441     
   24.800000000000001        59.200000000000003        2.5114634191987739     
   24.800000000000001        60.000000000000000        2.4945240796029551     
   24.800000000000001        60.800000000000004        2.5125218361627937     
   24.800000000000001        61.600000000000001        2.5073579573754885     
   24.800000000000001        62.400000000000006        2.5081291872925298     
   24.800000000000001        63.200000000000003        2.5080916798549815     
   24.800000000000001        64.000000000000000        2.5081582119132144     
   24.800000000000001        64.799999999999997        2.5087334744995942     
   24.800000000000001        65.600000000000009        2.5092082669219664     
   24.800000000000001        66.400000000000006        2.5026587780299181     
   24.800000000000001        67.200000000000003        2.5156868890523354     
   24.800000000000001        68.000000000000000        2.5072887099611272     
   24.800000000000001        68.799999999999997        2.5066435650708776     
   24.800000000000001        69.600000000000009        2.5057539874091845     
   24.800000000000001        70.400000000000006        2.5054888994806341     
   24.800000000000001        71.200000000000003        2.5048543393575913     
   24.800000000000001        72.000000000000000        2.5042966707261880     
   24.800000000000001        72.799999999999997        2.5049119111470999     
   24.800000000000001        73.600000000000009        2.5040362330560173     
   24.800000000000001        74.400000000000006        2.5055480455320103     
   24.800000000000001        75.200000000000003        2.5045401306399748     
   24.800000000000001        76.000000000000000        2.5046846874729636     
   24.800000000000001        76.800000000000011        2.5039307388944421     
   24.800000000000001        77.600000000000009        2.5032551607874791     
   24.800000000000001        78.400000000000006        2.5139812925667355     
   24.800000000000001        79.200000000000003        2.5059269248218152     
   24.800000000000001        80.000000000000000        2.5176964536975630     
   24.800000000000001        80.800000000000011        2.6487386920581981     
   24.800000000000001        81.600000000000009        2.9153055765963583     
   24.800000000000001        82.400000000000006        3.4998180808119423     
   24.800000000000001        83.200000000000003        3.5069407363733762     
   24.800000000000001        84.000000000000000        3.5061526376739627     
   24.800000000000001        84.800000000000011        3.5044228561594344     
   24.800000000000001        85.600000000000009        3.5060555865648428     
   24.800000000000001        86.400000000000006        3.5044510256904400     
   24.800000000000001        87.200000000000003        3.4962341712192928     
   24.800000000000001        88.000000000000000        3.5132872432942848     
   24.800000000000001        88.800000000000011        3.5067986296649489     
   24.800000000000001        89.600000000000009        3.5066124422292941     
   24.800000000000001        90.400000000000006        3.5049111811149536     
   24.800000000000001        91.200000000000003        3.5034256621272419     
   24.800000000000001        92.000000000000000        3.4994899667109891     
   24.800000000000001        92.800000000000011        3.4955053389446320     
   24.800000000000001        93.600000000000009        3.5159361709728087     
   24.800000000000001        94.400000000000006        3.5162049707149019     
   24.800000000000001        95.200000000000003        3.4953163425234774     
   24.800000000000001        96.000000000000000        3.5008502890078259     
   24.800000000000001        96.800000000000011        3.5030978033753901     
   24.800000000000001        97.600000000000009        3.5081442734680266     
   24.800000000000001        98.400000000000006        3.5131594202452354     
   24.800000000000001        99.200000000000003        3.5190513055023325     
   24.800000000000001        100.00000000000000        3.5126534521687311     
   24.800000000000001        100.80000000000001        3.5010952134215008     
   24.800000000000001        101.60000000000001        3.5060166682282716     
   24.800000000000001        102.40000000000001        3.5107032514021608     

   25.600000000000001       0.80000000000000004        2.8132498608807524     
   25.600000000000001        1.6000000000000001        2.5168610624102361     
   25.600000000000001        2.4000000000000004        2.5038198661838513     
   25.600000000000001        3.2000000000000002        2.5036726404762497     
   25.600000000000001        4.0000000000000000        2.5061559856402318     
   25.600000000000001        4.8000000000000007        2.5206771571094051     
   25.600000000000001        5.6000000000000005        2.5030637815925263     
   25.600000000000001        6.4000000000000004        2.5924811054215944     
   25.600000000000001        7.2000000000000002        2.7429306067500323     
   25.600000000000001        8.0000000000000000        2.8227563131361557     
   25.600000000000001        8.8000000000000007        2.8374577070905609     
   25.600000000000001        9.6000000000000014        2.8410774986875591     
   25.600000000000001        10.400000000000000        2.8417776275504720     
   25.600000000000001        11.200000000000001        2.8448332205592917     
   25.600000000000001        12.000000000000000        2.8459968866142038     
   25.600000000000001        12.800000000000001        2.8469821324627662     
   25.600000000000001        13.600000000000001        2.8438830651641829     
   25.600000000000001        14.400000000000000        2.8291856381489602     
   25.600000000000001        15.200000000000001        2.7476243643493756     
   25.600000000000001        16.000000000000000        2.5907645315712120     
   25.600000000000001        16.800000000000001        2.5062375387856353     
   25.600000000000001        17.600000000000001        2.5175426049957594     
   25.600000000000001        18.400000000000002        2.5045135581665661     
   25.600000000000001        19.200000000000003        2.5107708754412399     
   25.600000000000001        20.000000000000000        2.5186796563879015     
   25.600000000000001        20.800000000000001        2.4977629275768187     
   25.600000000000001        21.600000000000001        2.5049555930074128     
   25.600000000000001        22.400000000000002        2.5068519901019837     
   25.600000000000001        23.200000000000003        2.5072058869504765     
   25.600000000000001        24.000000000000000        2.5083687923494273     
   25.600000000000001        24.800000000000001        2.5071900356891987     
   25.600000000000001        25.600000000000001        2.5053166715085147     
   25.600000000000001        26.400000000000002        2.5051677102237520     
   25.600000000000001        27.200000000000003        2.5052654108418273     
   25.600000000000001        28.000000000000000        2.5067728842612329     
   25.600000000000001        28.800000000000001        2.5071117184040546     
   25.600000000000001        29.600000000000001        2.5196229536630650     
   25.600000000000001        30.400000000000002        2.4995012300469899     
   25.600000000000001        31.200000000000003        2.6240665333310984     
   25.600000000000001        32.000000000000000        2.8962138986040626     
   25.600000000000001        32.800000000000004        3.4945424817762474     
   25.600000000000001        33.600000000000001        3.5142153249215724     
   25.600000000000001        34.399999999999999        3.5088634501472433     
   25.600000000000001        35.200000000000003        3.5061831027317205     
   25.600000000000001        36.000000000000000        3.5010212791829618     
   25.600000000000001        36.800000000000004        3.5075645625675831     
   25.600000000000001        37.600000000000001        3.5105138327845502     
   25.600000000000001        38.400000000000006        3.5101232293436282     
   25.600000000000001        39.200000000000003        3.5042469120686568     
   25.600000000000001        40.000000000000000        3.5128926727565410     
   25.600000000000001        40.800000000000004        3.4976931474625981     
   25.600000000000001        41.600000000000001        3.5130792755505946     
   25.600000000000001        42.400000000000006        3.5021370660218549     
   25.600000000000001        43.200000000000003        3.4942758951789283     
   25.600000000000001        44.000000000000000        3.5115370337666336     
   25.600000000000001        44.800000000000004        3.5040058301152675     
   25.600000000000001        45.600000000000001        3.5155977584036466     
   25.600000000000001        46.400000000000006        3.4942835632498359     
   25.600000000000001        47.200000000000003        3.5001492021271314     
   25.600000000000001        48.000000000000000        3.5115289575835327     
   25.600000000000001        48.800000000000004        3.4978695457919011     
   25.600000000000001        49.600000000000001        3.5120554774016002     
   25.600000000000001        50.400000000000006        2.9092655146106834     
   25.600000000000001        51.200000000000003        2.6335413449760288     
   25.600000000000001        52.000000000000000        2.5117533851275731     
   25.600000000000001        52.800000000000004        2.5155476099005316     
   25.600000000000001        53.600000000000001        2.5083966675737086     
   25.600000000000001        54.400000000000006        2.4994378166648188     
   25.600000000000001        55.200000000000003        2.5176172469808393     
   25.600000000000001        56.000000000000000        2.5099724085307136     
   25.600000000000001        56.800000000000004        2.5082139527411256     
   25.600000000000001        57.600000000000001        2.5067845779641282     
   25.600000000000001        58.400000000000006        2.5026094622733233     
   25.600000000000001        59.200000000000003        2.5125588329358473     
   25.600000000000001        60.000000000000000        2.5015491642631922     
   25.600000000000001        60.800000000000004        2.5195103124328702     
   25.600000000000001        61.600000000000001        2.5094267848076002     
   25.600000000000001        62.400000000000006        2.5084971593655974     
   25.600000000000001        63.200000000000003        2.5083695146843996     
   25.600000000000001        64.000000000000000        2.5082535453501653     
   25.600000000000001        64.799999999999997        2.5090834999875415     
   25.600000000000001        65.600000000000009        2.5082213320520976     
   25.600000000000001        66.400000000000006        2.5038922828324295     
   25.600000000000001        67.200000000000003        2.5139021002069888     
   25.600000000000001        68.000000000000000        2.5076170969230858     
   25.600000000000001        68.799999999999997        2.5081208648952638     
   25.600000000000001        69.600000000000009        2.5063025939580150     
   25.600000000000001        70.400000000000006        2.5062949432587192     
   25.600000000000001        71.200000000000003        2.5061931696725646     
   25.600000000000001        72.000000000000000        2.5063622222313837     
   25.600000000000001        72.799999999999997        2.5066926880806863     
   25.600000000000001        73.600000000000009        2.5083434412894312     
   25.600000000000001        74.400000000000006        2.5078239254066825     
   25.600000000000001        75.200000000000003        2.5066882937623909     
   25.600000000000001        76.000000000000000        2.5050569337919204     
   25.600000000000001        76.800000000000011        2.5042675064495032     
   25.600000000000001        77.600000000000009        2.5029557457743294     
   25.600000000000001        78.400000000000006        2.5028642850375289     
   25.600000000000001        79.200000000000003        2.5016698251226579     
   25.600000000000001        80.000000000000000        2.4998010003481701     
   25.600000000000001        80.800000000000011        2.5072898958114989     
   25.600000000000001        81.600000000000009        2.6240707902980485     
   25.600000000000001        82.400000000000006        2.9036043676510359     
   25.600000000000001        83.200000000000003        3.5091467359128110     
   25.600000000000001        84.000000000000000        3.5140221331559425     
   25.600000000000001        84.800000000000011        3.5066732227321786     
   25.600000000000001        85.600000000000009        3.5079379406453861     
   25.600000000000001        86.400000000000006        3.5073605525973526     
   25.600000000000001        87.200000000000003        3.5018062280585665     
   25.600000000000001        88.000000000000000        3.5148765195327187     
   25.600000000000001        88.800000000000011        3.5078293814162884     
   25.600000000000001        89.600000000000009        3.5058278150571325     
   25.600000000000001        90.400000000000006        3.5046211666252090     
   25.600000000000001        91.200000000000003        3.5052602186074666     
   25.600000000000001        92.000000000000000        3.5047696460197280     
   25.600000000000001        92.800000000000011        3.5032510831814716     
   25.600000000000001        93.600000000000009        3.5008661159003625     
   25.600000000000001        94.400000000000006        3.5007622789660027     
   25.600000000000001        95.200000000000003        3.5070874036545585     
   25.600000000000001        96.000000000000000        3.5099686377874910     
   25.600000000000001        96.800000000000011        3.5116818958499216     
   25.600000000000001        97.600000000000009        3.5149457566730460     
   25.600000000000001        98.400000000000006        3.5007989729865532     
   25.600000000000001        99.200000000000003        3.5088027844787226     
   25.600000000000001        100.00000000000000        3.5044923623237145     
   25.600000000000001        100.80000000000001        3.5069043755933449     
   25.600000000000001        101.60000000000001        3.5083376759479341     
   25.600000000000001        102.40000000000001        3.5005421080299430     

   26.400000000000002       0.80000000000000004        2.7369490517825361     
   26.400000000000002        1.6000000000000001        2.5123753922177254     
   26.400000000000002        2.4000000000000004        2.5037256186242574     
   26.400000000000002        3.2000000000000002        2.5024344018153619     
   26.400000000000002        4.0000000000000000        2.5113001282472101     
   26.400000000000002        4.8000000000000007        2.5189278495420728     
   26.400000000000002        5.6000000000000005        2.6295990798094850     
   26.400000000000002        6.4000000000000004        2.9013293853509317     
   26.400000000000002        7.2000000000000002        3.4967101023752343     
   26.400000000000002        8.0000000000000000        3.5137444147092993     
   26.400000000000002        8.8000000000000007        3.5045633619284455     
   26.400000000000002        9.6000000000000014        3.5161121260448951     
   26.400000000000002        10.400000000000000        3.5014151374314353     
   26.400000000000002        11.200000000000001        3.5155822494595621     
   26.400000000000002        12.000000000000000        3.4971814687765215     
   26.400000000000002        12.800000000000001        3.5019541238813070     
   26.400000000000002        13.600000000000001        3.5031467982247477     
   26.400000000000002        14.400000000000000        3.5014697650611413     
   26.400000000000002        15.200000000000001        3.5032208200298376     
   26.400000000000002        16.000000000000000        2.8850657235262114     
   26.400000000000002        16.800000000000001        2.5895912878868725     
   26.400000000000002        17.600000000000001        2.5011124546567465     
   26.400000000000002        18.400000000000002        2.5043408289722358     
   26.400000000000002        19.200000000000003        2.5039823241078927     
   26.400000000000002        20.000000000000000        2.5071953683443073     
   26.400000000000002        20.800000000000001        2.5183633177125828     
   26.400000000000002        21.600000000000001        2.5004871816531256     
   26.400000000000002        22.400000000000002        2.5060154694903436     
   26.400000000000002        23.200000000000003        2.5068273612188716     
   26.400000000000002        24.000000000000000        2.5073326659842041     
   26.400000000000002        24.800000000000001        2.5053592645941114     
   26.400000000000002        25.600000000000001        2.5052699590619865     
   26.400000000000002        26.400000000000002        2.5049445402626982     
   26.400000000000002        27.200000000000003        2.5051825073194149     
   26.400000000000002        28.000000000000000        2.5077169054087309     
   26.400000000000002        28.800000000000001        2.5081047387869000     
   26.400000000000002        29.600000000000001        2.5013203896420531     
   26.400000000000002        30.400000000000002        2.5970691787893592     
   26.400000000000002        31.200000000000003        2.8958538203094464     
   26.400000000000002        32.000000000000000        3.5172089499403412     
   26.400000000000002        32.800000000000004        3.4985335134703379     
   26.400000000000002        33.600000000000001        3.5051081246503348     
   26.400000000000002        34.399999999999999        3.5108325926856248     
   26.400000000000002        35.200000000000003        3.5020628230845925     
   26.400000000000002        36.000000000000000        3.5031740561027971     
   26.400000000000002        36.800000000000004        3.5040683869475182     
   26.400000000000002        37.600000000000001        3.5035239900220430     
   26.400000000000002        38.400000000000006        3.5030269551231656     
   26.400000000000002        39.200000000000003        3.5127166580634031     
   26.400000000000002        40.000000000000000        3.5163187915651104     
   26.400000000000002        40.800000000000004        3.5013584266715467     
   26.400000000000002        41.600000000000001        3.5038775085471521     
   26.400000000000002        42.400000000000006        3.4986544388021454     
   26.400000000000002        43.200000000000003        3.5152369383744002     
   26.400000000000002        44.000000000000000        3.5070931767790903     
   26.400000000000002        44.800000000000004        3.5061900131658441     
   26.400000000000002        45.600000000000001        3.5072723713135416     
   26.400000000000002        46.400000000000006        3.5094576255002323     
   26.400000000000002        47.200000000000003        3.5086843522342837     
   26.400000000000002        48.000000000000000        3.5052463041228066     
   26.400000000000002        48.800000000000004        3.5064108540186312     
   26.400000000000002        49.600000000000001        3.5011307393233357     
   26.400000000000002        50.400000000000006        3.5023030116144160     
   26.400000000000002        51.200000000000003        2.9277135172809263     
   26.400000000000002        52.000000000000000        2.6348697437653401     
   26.400000000000002        52.800000000000004        2.5082972620666926     
   26.400000000000002        53.600000000000001        2.5184719883672999     
   26.400000000000002        54.400000000000006        2.5014296836470495     
   26.400000000000002        55.200000000000003        2.5199410361618781     
   26.400000000000002        56.000000000000000        2.5108652233436524     
   26.400000000000002        56.800000000000004        2.5062600759670679     
   26.400000000000002        57.600000000000001        2.5068712924731202     
   26.400000000000002        58.400000000000006        2.5035235890435805     
   26.400000000000002        59.200000000000003        2.5149575190628308     
   26.400000000000002        60.000000000000000        2.5066761438025438     
   26.400000000000002        60.800000000000004        2.4952779906903042     
   26.400000000000002        61.600000000000001        2.5170451677811938     
   26.400000000000002        62.400000000000006        2.5100296732998846     
   26.400000000000002        63.200000000000003        2.5082521649613652     
   26.400000000000002        64.000000000000000        2.5081990021632325     
   26.400000000000002        64.799999999999997        2.5103328519445940     
   26.400000000000002        65.600000000000009        2.5063908477289734     
   26.400000000000002        66.400000000000006        2.5057294519941773     
   26.400000000000002        67.200000000000003        2.5186017057806449     
   26.400000000000002        68.000000000000000        2.5099659269749921     
   26.400000000000002        68.799999999999997        2.5070919529974982     
   26.400000000000002        69.600000000000009        2.5059280430592414     
   26.400000000000002        70.400000000000006        2.5066540753957280     
   26.400000000000002        71.200000000000003        2.5076695346281581     
   26.400000000000002        72.000000000000000        2.5077409023896289     
   26.400000000000002        72.799999999999997        2.5084035719661433     
   26.400000000000002        73.600000000000009        2.5092790764137001     
   26.400000000000002        74.400000000000006        2.5095104252023024     
   26.400000000000002        75.200000000000003        2.5086007598215758     
   26.400000000000002        76.000000000000000        2.5082846624703072     
   26.400000000000002        76.800000000000011        2.5050483268708130     
   26.400000000000002        77.600000000000009        2.5043085559251321     
   26.400000000000002        78.400000000000006        2.5036477036721285     
   26.400000000000002        79.200000000000003        2.5034291039931089     
   26.400000000000002        80.000000000000000        2.5017517635430258     
   26.400000000000002        80.800000000000011        2.5189508148632314     
   26.400000000000002        81.600000000000009        2.5039176878993934     
   26.400000000000002        82.400000000000006        2.6238105494539612     
   26.400000000000002        83.200000000000003        2.9089617817848437     
   26.400000000000002        84.000000000000000        3.5100733747703381     
   26.400000000000002        84.800000000000011        3.5056859435955054     
   26.400000000000002        85.600000000000009        3.5075108319376835     
   26.400000000000002        86.400000000000006        3.5055967381871711     
   26.400000000000002        87.200000000000003        3.5064811990492708     
   26.400000000000002        88.000000000000000        3.4999386157504753     
   26.400000000000002        88.800000000000011        3.5134558108941607     
   26.400000000000002        89.600000000000009        3.5092152752032022     
   26.400000000000002        90.400000000000006        3.5052351345904129     
   26.400000000000002        91.200000000000003        3.5058192033809314     
   26.400000000000002        92.000000000000000        3.5044081453065790     
   26.400000000000002        92.800000000000011        3.5068773865096090     
   26.400000000000002        93.600000000000009        3.5083293712490966     
   26.400000000000002        94.400000000000006        3.5125522407340020     
   26.400000000000002        95.200000000000003        3.5020427308322186     
   26.400000000000002        96.000000000000000        3.5030328965140503     
   26.400000000000002        96.800000000000011        3.5053569262055144     
   26.400000000000002        97.600000000000009        3.5106048959785290     
   26.400000000000002        98.400000000000006        3.5201508540405912     
   26.400000000000002        99.200000000000003        3.5036244945373625     
   26.400000000000002        100.00000000000000        3.5077412212411936     
   26.400000000000002        100.80000000000001        3.5098862709260508     
   26.400000000000002        101.60000000000001        3.5137766863489417     
   26.400000000000002        102.40000000000001        3.5123272542513848     

   27.200000000000003       0.80000000000000004        2.5874675749406908     
   27.200000000000003        1.6000000000000001        2.5222832571921709     
   27.200000000000003        2.4000000000000004        2.5029780080257309     
   27.200000000000003        3.2000000000000002        2.5116820734004368     
   27.200000000000003        4.0000000000000000        2.5076411867380988     
   27.200000000000003        4.8000000000000007        2.6307646704223964     
   27.200000000000003        5.6000000000000005        2.9209016036981614     
   27.200000000000003        6.4000000000000004        3.5087489124550717     
   27.200000000000003        7.2000000000000002        3.5177265906815847     
   27.200000000000003        8.0000000000000000        3.5010312967793862     
   27.200000000000003        8.8000000000000007        3.5053858974171117     
   27.200000000000003        9.6000000000000014        3.5082833763824937     
   27.200000000000003        10.400000000000000        3.5124943053938518     
   27.200000000000003        11.200000000000001        3.4994810842845538     
   27.200000000000003        12.000000000000000        3.5043388870198937     
   27.200000000000003        12.800000000000001        3.5053281292277494     
   27.200000000000003        13.600000000000001        3.5055528463020327     
   27.200000000000003        14.400000000000000        3.5071631376303634     
   27.200000000000003        15.200000000000001        3.5048569073810558     
   27.200000000000003        16.000000000000000        3.5005437490486369     
   27.200000000000003        16.800000000000001        2.7493096174779246     
   27.200000000000003        17.600000000000001        2.5142650050078763     
   27.200000000000003        18.400000000000002        2.5072220885235215     
   27.200000000000003        19.200000000000003        2.5034162028306288     
   27.200000000000003        20.000000000000000        2.5061123826078373     
   27.200000000000003        20.800000000000001        2.5180563009787496     
   27.200000000000003        21.600000000000001        2.4996469377291790     
   27.200000000000003        22.400000000000002        2.5070182964126535     
   27.200000000000003        23.200000000000003        2.5078345803670992     
   27.200000000000003        24.000000000000000        2.5069893011438094     
   27.200000000000003        24.800000000000001        2.5072197190233281     
   27.200000000000003        25.600000000000001        2.5051744533770068     
   27.200000000000003        26.400000000000002        2.5068525806765538     
   27.200000000000003        27.200000000000003        2.5058934953120859     
   27.200000000000003        28.000000000000000        2.5059196410680089     
   27.200000000000003        28.800000000000001        2.5069160737424920     
   27.200000000000003        29.600000000000001        2.5162587971072456     
   27.200000000000003        30.400000000000002        2.7478251081283291     
   27.200000000000003        31.200000000000003        3.5004676317993035     
   27.200000000000003        32.000000000000000        3.5093954290796456     
   27.200000000000003        32.800000000000004        3.5028941917782070     
   27.200000000000003        33.600000000000001        3.5055727184658303     
   27.200000000000003        34.399999999999999        3.5041348882154448     
   27.200000000000003        35.200000000000003        3.5035209126576183     
   27.200000000000003        36.000000000000000        3.5052279990208137     
   27.200000000000003        36.800000000000004        3.5066748837603408     
   27.200000000000003        37.600000000000001        3.5082139557441709     
   27.200000000000003        38.400000000000006        3.5039585409523988     
   27.200000000000003        39.200000000000003        3.5024068557730241     
   27.200000000000003        40.000000000000000        3.5023173094276192     
   27.200000000000003        40.800000000000004        3.5035730601934278     
   27.200000000000003        41.600000000000001        3.5045953325139072     
   27.200000000000003        42.400000000000006        3.4981823576687701     
   27.200000000000003        43.200000000000003        3.5125061502916655     
   27.200000000000003        44.000000000000000        3.5053068683751336     
   27.200000000000003        44.800000000000004        3.5063424406460584     
   27.200000000000003        45.600000000000001        3.5074428409817400     
   27.200000000000003        46.400000000000006        3.5036946127600861     
   27.200000000000003        47.200000000000003        3.5047602917547080     
   27.200000000000003        48.000000000000000        3.5068032481294749     
   27.200000000000003        48.800000000000004        3.5045884706766506     
   27.200000000000003        49.600000000000001        3.5073355254206229     
   27.200000000000003        50.400000000000006        3.5062099941304079     
   27.200000000000003        51.200000000000003        3.5047717319782361     
   27.200000000000003        52.000000000000000        2.9093413229644929     
   27.200000000000003        52.800000000000004        2.5990527365115184     
   27.200000000000003        53.600000000000001        2.5114615190869567     
   27.200000000000003        54.400000000000006        2.5078042545121377     
   27.200000000000003        55.200000000000003        2.4938000817524704     
   27.200000000000003        56.000000000000000        2.5157639642832237     
   27.200000000000003        56.800000000000004        2.5067713314714672     
   27.200000000000003        57.600000000000001        2.5084885206868246     
   27.200000000000003        58.400000000000006        2.5057607129270569     
   27.200000000000003        59.200000000000003        2.5131636519517748     
   27.200000000000003        60.000000000000000        2.5087813231979816     
   27.200000000000003        60.800000000000004        2.5063817471708210     
   27.200000000000003        61.600000000000001        2.4968260272408567     
   27.200000000000003        62.400000000000006        2.5186851873810827     
   27.200000000000003        63.200000000000003        2.5103827184245810     
   27.200000000000003        64.000000000000000        2.5081463362758378     
   27.200000000000003        64.799999999999997        2.5117493541861826     
   27.200000000000003        65.600000000000009        2.5056472319477514     
   27.200000000000003        66.400000000000006        2.5045752502243928     
   27.200000000000003        67.200000000000003        2.4946805665447918     
   27.200000000000003        68.000000000000000        2.5133046291201171     
   27.200000000000003        68.799999999999997        2.5075105406424880     
   27.200000000000003        69.600000000000009        2.5064299573956523     
   27.200000000000003        70.400000000000006        2.5071270757813298     
   27.200000000000003        71.200000000000003        2.5072756085720203     
   27.200000000000003        72.000000000000000        2.5077444037053205     
   27.200000000000003        72.799999999999997        2.5088303176142048     
   27.200000000000003        73.600000000000009        2.5077629915915098     
   27.200000000000003        74.400000000000006        2.5096959637520517     
   27.200000000000003        75.200000000000003        2.5100950812466256     
   27.200000000000003        76.000000000000000        2.5091763100919993     
   27.200000000000003        76.800000000000011        2.5080726105832767     
   27.200000000000003        77.600000000000009        2.5068201941794119     
   27.200000000000003        78.400000000000006        2.5053188569626794     
   27.200000000000003        79.200000000000003        2.5041285484753621     
   27.200000000000003        80.000000000000000        2.5019667843590181     
   27.200000000000003        80.800000000000011        2.5007980199463016     
   27.200000000000003        81.600000000000009        2.5169590165424056     
   27.200000000000003        82.400000000000006        2.5074993469700315     
   27.200000000000003        83.200000000000003        2.6451590370132765     
   27.200000000000003        84.000000000000000        2.9793645518808107     
   27.200000000000003        84.800000000000011        3.5170228229372675     
   27.200000000000003        85.600000000000009        3.5182562647875901     
   27.200000000000003        86.400000000000006        3.5055920940961074     
   27.200000000000003        87.200000000000003        3.5082773326780154     
   27.200000000000003        88.000000000000000        3.5072741284273592     
   27.200000000000003        88.800000000000011        3.5044704758701166     
   27.200000000000003        89.600000000000009        3.5021207355090942     
   27.200000000000003        90.400000000000006        3.5182689454370850     
   27.200000000000003        91.200000000000003        3.5148628641495656     
   27.200000000000003        92.000000000000000        3.5131538701362626     
   27.200000000000003        92.800000000000011        3.5119821412582404     
   27.200000000000003        93.600000000000009        3.5142964682714193     
   27.200000000000003        94.400000000000006        3.5171356532286149     
   27.200000000000003        95.200000000000003        3.5096552545520847     
   27.200000000000003        96.000000000000000        3.5113068743341960     
   27.200000000000003        96.800000000000011        3.5170189725906686     
   27.200000000000003        97.600000000000009        3.4938056699209379     
   27.200000000000003        98.400000000000006        3.5006528322320380     
   27.200000000000003        99.200000000000003        3.5045476889501623     
   27.200000000000003        100.00000000000000        3.5048741555822183     
   27.200000000000003        100.80000000000001        3.5022766290321963     
   27.200000000000003        101.60000000000001        3.5066626693930512     
   27.200000000000003        102.40000000000001        2.8947640213699759     

   28.000000000000000       0.80000000000000004        2.5152013455074478     
   28.000000000000000        1.6000000000000001        2.5094331784713915     
   28.000000000000000        2.4000000000000004        2.5008473146641443     
   28.000000000000000        3.2000000000000002        2.5199524969023255     
   28.000000000000000        4.0000000000000000        2.5936699840907438     
   28.000000000000000        4.8000000000000007        2.9079153279315748     
   28.000000000000000        5.6000000000000005        3.4995324092370139     
   28.000000000000000        6.4000000000000004        3.5092965326209424     
   28.000000000000000        7.2000000000000002        3.5020642525200785     
   28.000000000000000        8.0000000000000000        3.5017885876111254     
   28.000000000000000        8.8000000000000007        3.5035522136075796     
   28.000000000000000        9.6000000000000014        3.5040590251991235     
   28.000000000000000        10.400000000000000        3.5062080124917205     
   28.000000000000000        11.200000000000001        3.5075060999979946     
   28.000000000000000        12.000000000000000        3.5090889603148958     
   28.000000000000000        12.800000000000001        3.5074402714635502     
   28.000000000000000        13.600000000000001        3.5044520656815652     
   28.000000000000000        14.400000000000000        3.5069326420291524     
   28.000000000000000        15.200000000000001        3.5084833614080408     
   28.000000000000000        16.000000000000000        3.4980799795542601     
   28.000000000000000        16.800000000000001        2.8329741993739166     
   28.000000000000000        17.600000000000001        2.5021807499458113     
   28.000000000000000        18.400000000000002        2.5154590943526309     
   28.000000000000000        19.200000000000003        2.5087201806430608     
   28.000000000000000        20.000000000000000        2.5154338895573987     
   28.000000000000000        20.800000000000001        2.4974537787917290     
   28.000000000000000        21.600000000000001        2.5039595592202932     
   28.000000000000000        22.400000000000002        2.5063071225915832     
   28.000000000000000        23.200000000000003        2.5033687005974103     
   28.000000000000000        24.000000000000000        2.5052048973231829     
   28.000000000000000        24.800000000000001        2.5071835483304481     
   28.000000000000000        25.600000000000001        2.5057338799697186     
   28.000000000000000        26.400000000000002        2.5053814507934473     
   28.000000000000000        27.200000000000003        2.5052281618749919     
   28.000000000000000        28.000000000000000        2.5057141993369458     
   28.000000000000000        28.800000000000001        2.5075999960901960     
   28.000000000000000        29.600000000000001        2.5133611482959508     
   28.000000000000000        30.400000000000002        2.8274382415954302     
   28.000000000000000        31.200000000000003        3.5141068204165911     
   28.000000000000000        32.000000000000000        3.5127633405894487     
   28.000000000000000        32.800000000000004        3.5068072326270694     
   28.000000000000000        33.600000000000001        3.5047652571709556     
   28.000000000000000        34.399999999999999        3.5053338614448029     
   28.000000000000000        35.200000000000003        3.5055920093531299     
   28.000000000000000        36.000000000000000        3.5065627383644591     
   28.000000000000000        36.800000000000004        3.5074098089502441     
   28.000000000000000        37.600000000000001        3.5080160097858570     
   28.000000000000000        38.400000000000006        3.5048723205901817     
   28.000000000000000        39.200000000000003        3.5070010400225753     
   28.000000000000000        40.000000000000000        3.5072013744998354     
   28.000000000000000        40.800000000000004        3.5059734116534838     
   28.000000000000000        41.600000000000001        3.5050253400688196     
   28.000000000000000        42.400000000000006        3.4993659008531934     
   28.000000000000000        43.200000000000003        3.5109753398895966     
   28.000000000000000        44.000000000000000        3.5044754097307882     
   28.000000000000000        44.800000000000004        3.5051290510247508     
   28.000000000000000        45.600000000000001        3.5057184812014324     
   28.000000000000000        46.400000000000006        3.5060033101119594     
   28.000000000000000        47.200000000000003        3.5063576472938123     
   28.000000000000000        48.000000000000000        3.5047630437459225     
   28.000000000000000        48.800000000000004        3.4997827152446854     
   28.000000000000000        49.600000000000001        3.4988043491476466     
   28.000000000000000        50.400000000000006        3.4983965142482316     
   28.000000000000000        51.200000000000003        3.5071363113654459     
   28.000000000000000        52.000000000000000        3.4988674628127323     
   28.000000000000000        52.800000000000004        2.7530720012753180     
   28.000000000000000        53.600000000000001        2.5095015664000617     
   28.000000000000000        54.400000000000006        2.5105702385297644     
   28.000000000000000        55.200000000000003        2.4978165373427199     
   28.000000000000000        56.000000000000000        2.5155879504672041     
   28.000000000000000        56.800000000000004        2.5084611022001955     
   28.000000000000000        57.600000000000001        2.5081559025157540     
   28.000000000000000        58.400000000000006        2.5020007072461361     
   28.000000000000000        59.200000000000003        2.5152725833367966     
   28.000000000000000        60.000000000000000        2.5090294531173924     
   28.000000000000000        60.800000000000004        2.5081371646648365     
   28.000000000000000        61.600000000000001        2.5044486912220574     
   28.000000000000000        62.400000000000006        2.4949303372107585     
   28.000000000000000        63.200000000000003        2.5140356974996942     
   28.000000000000000        64.000000000000000        2.5074111884757166     
   28.000000000000000        64.799999999999997        2.5099768231224711     
   28.000000000000000        65.600000000000009        2.5043440789649067     
   28.000000000000000        66.400000000000006        2.5080823879530461     
   28.000000000000000        67.200000000000003        2.5012717141283125     
   28.000000000000000        68.000000000000000        2.5197277087649654     
   28.000000000000000        68.799999999999997        2.5074879090452562     
   28.000000000000000        69.600000000000009        2.5066459039265392     
   28.000000000000000        70.400000000000006        2.5067039706088829     
   28.000000000000000        71.200000000000003        2.5066706247486539     
   28.000000000000000        72.000000000000000        2.5061497312010190     
   28.000000000000000        72.799999999999997        2.5099657618430191     
   28.000000000000000        73.600000000000009        2.5129053289136420     
   28.000000000000000        74.400000000000006        2.5056523881545605     
   28.000000000000000        75.200000000000003        2.5094776685542506     
   28.000000000000000        76.000000000000000        2.5108549926290884     
   28.000000000000000        76.800000000000011        2.5092416396464601     
   28.000000000000000        77.600000000000009        2.5090193924391926     
   28.000000000000000        78.400000000000006        2.5071567170411737     
   28.000000000000000        79.200000000000003        2.5054380473805784     
   28.000000000000000        80.000000000000000        2.5038863583545168     
   28.000000000000000        80.800000000000011        2.5030477222416714     
   28.000000000000000        81.600000000000009        2.5015568958924423     
   28.000000000000000        82.400000000000006        2.5135765391692209     
   28.000000000000000        83.200000000000003        2.5134046870587952     
   28.000000000000000        84.000000000000000        2.7668532749574322     
   28.000000000000000        84.800000000000011        3.4951729059529897     
   28.000000000000000        85.600000000000009        3.5004232139154765     
   28.000000000000000        86.400000000000006        3.5063913470188215     
   28.000000000000000        87.200000000000003        3.5088569250417625     
   28.000000000000000        88.000000000000000        3.5084566326030653     
   28.000000000000000        88.800000000000011        3.5093102695162623     
   28.000000000000000        89.600000000000009        3.5041146162190349     
   28.000000000000000        90.400000000000006        3.5008502402075412     
   28.000000000000000        91.200000000000003        3.5026317868650594     
   28.000000000000000        92.000000000000000        3.5024460318949284     
   28.000000000000000        92.800000000000011        3.5052620714985547     
   28.000000000000000        93.600000000000009        3.5032245575656220     
   28.000000000000000        94.400000000000006        3.5132877293399005     
   28.000000000000000        95.200000000000003        3.4928891636694890     
   28.000000000000000        96.000000000000000        3.4964053646509532     
   28.000000000000000        96.800000000000011        3.5160051859898678     
   28.000000000000000        97.600000000000009        3.4987809302749486     
   28.000000000000000        98.400000000000006        3.5029228446918328     
   28.000000000000000        99.200000000000003        3.5040293392427948     
   28.000000000000000        100.00000000000000        3.4988918178442323     
   28.000000000000000        100.80000000000001        3.5142568318523120     
   28.000000000000000        101.60000000000001        2.9148609616647998     
   28.000000000000000        102.40000000000001        2.6282311971787613     

   28.800000000000001       0.80000000000000004        2.5200730807728795     
   28.800000000000001        1.6000000000000001        2.5030354404407436     
   28.800000000000001        2.4000000000000004        2.5027885250275035     
   28.800000000000001        3.2000000000000002        2.5106898519655827     
   28.800000000000001        4.0000000000000000        2.7488719657671798     
   28.800000000000001        4.8000000000000007        3.5042846637683591     
   28.800000000000001        5.6000000000000005        3.5025909946894962     
   28.800000000000001        6.4000000000000004        3.5054495673710422     
   28.800000000000001        7.2000000000000002        3.5035243806089595     
   28.800000000000001        8.0000000000000000        3.5036495490362447     
   28.800000000000001        8.8000000000000007        3.5044932087081095     
   28.800000000000001        9.6000000000000014        3.5041282110068739     
   28.800000000000001        10.400000000000000        3.5091554910497527     
   28.800000000000001        11.200000000000001        3.5134633418085155     
   28.800000000000001        12.000000000000000        3.5155729973070704     
   28.800000000000001        12.800000000000001        3.5145444910736185     
   28.800000000000001        13.600000000000001        3.5096956638710006     
   28.800000000000001        14.400000000000000        3.5047508455731049     
   28.800000000000001        15.200000000000001        3.5064198941778146     
   28.800000000000001        16.000000000000000        3.5015536702758023     
   28.800000000000001        16.800000000000001        2.8457147820532014     
   28.800000000000001        17.600000000000001        2.5160788291671392     
   28.800000000000001        18.400000000000002        2.4960907177187779     
   28.800000000000001        19.200000000000003        2.5224996623195404     
   28.800000000000001        20.000000000000000        2.4966334345224821     
   28.800000000000001        20.800000000000001        2.5035456263699114     
   28.800000000000001        21.600000000000001        2.5007494311386500     
   28.800000000000001        22.400000000000002        2.4956414175132977     
   28.800000000000001        23.200000000000003        2.5241533610037590     
   28.800000000000001        24.000000000000000        2.4974244320628709     
   28.800000000000001        24.800000000000001        2.5048724491475847     
   28.800000000000001        25.600000000000001        2.5052294256908931     
   28.800000000000001        26.400000000000002        2.5058416810067685     
   28.800000000000001        27.200000000000003        2.5081078972818145     
   28.800000000000001        28.000000000000000        2.5062350559059139     
   28.800000000000001        28.800000000000001        2.5090894194857878     
   28.800000000000001        29.600000000000001        2.5127398940048860     
   28.800000000000001        30.400000000000002        2.8432059165475931     
   28.800000000000001        31.200000000000003        3.4977909326345871     
   28.800000000000001        32.000000000000000        3.5013133133615115     
   28.800000000000001        32.800000000000004        3.5039829207385234     
   28.800000000000001        33.600000000000001        3.5054903795883914     
   28.800000000000001        34.399999999999999        3.5064718127749810     
   28.800000000000001        35.200000000000003        3.5059210876354703     
   28.800000000000001        36.000000000000000        3.5072213661164580     
   28.800000000000001        36.800000000000004        3.5080976138397149     
   28.800000000000001        37.600000000000001        3.5139844509540219     
   28.800000000000001        38.400000000000006        3.5010601096506142     
   28.800000000000001        39.200000000000003        3.5097585499040185     
   28.800000000000001        40.000000000000000        3.5087946592723860     
   28.800000000000001        40.800000000000004        3.5046904349416699     
   28.800000000000001        41.600000000000001        3.5056193511500844     
   28.800000000000001        42.400000000000006        3.4990242071005175     
   28.800000000000001        43.200000000000003        3.5127269689891798     
   28.800000000000001        44.000000000000000        3.5054888887760765     
   28.800000000000001        44.800000000000004        3.5046040570705612     
   28.800000000000001        45.600000000000001        3.5039744002595499     
   28.800000000000001        46.400000000000006        3.5047973933489880     
   28.800000000000001        47.200000000000003        3.5037710033932195     
   28.800000000000001        48.000000000000000        3.4975042140865198     
   28.800000000000001        48.800000000000004        3.5164420585540195     
   28.800000000000001        49.600000000000001        3.5130366835726288     
   28.800000000000001        50.400000000000006        3.5195519762056193     
   28.800000000000001        51.200000000000003        3.5030603232291591     
   28.800000000000001        52.000000000000000        3.5028317493497418     
   28.800000000000001        52.800000000000004        2.8316019040379259     
   28.800000000000001        53.600000000000001        2.5054625116582678     
   28.800000000000001        54.400000000000006        2.5084518849395141     
   28.800000000000001        55.200000000000003        2.5208118358466760     
   28.800000000000001        56.000000000000000        2.5119134449326359     
   28.800000000000001        56.800000000000004        2.5079945578983542     
   28.800000000000001        57.600000000000001        2.5084716167854824     
   28.800000000000001        58.400000000000006        2.5039115740001270     
   28.800000000000001        59.200000000000003        2.5149854144454711     
   28.800000000000001        60.000000000000000        2.5078295126222221     
   28.800000000000001        60.800000000000004        2.5068751144395960     
   28.800000000000001        61.600000000000001        2.5077791887554981     
   28.800000000000001        62.400000000000006        2.5022496231492370     
   28.800000000000001        63.200000000000003        2.5219618804227042     
   28.800000000000001        64.000000000000000        2.5144267780426106     
   28.800000000000001        64.799999999999997        2.5157692482542378     
   28.800000000000001        65.600000000000009        2.5041900822639493     
   28.800000000000001        66.400000000000006        2.5107568487807241     
   28.800000000000001        67.200000000000003        2.5056801661290411     
   28.800000000000001        68.000000000000000        2.4968883301254650     
   28.800000000000001        68.799999999999997        2.5170884735590429     
   28.800000000000001        69.600000000000009        2.5085335900891153     
   28.800000000000001        70.400000000000006        2.5065826590058329     
   28.800000000000001        71.200000000000003        2.5068551922226443     
   28.800000000000001        72.000000000000000        2.5061805686500036     
   28.800000000000001        72.799999999999997        2.5074698912453464     
   28.800000000000001        73.600000000000009        2.5171618299089134     
   28.800000000000001        74.400000000000006        2.5032479737277238     
   28.800000000000001        75.200000000000003        2.5094125107673482     
   28.800000000000001        76.000000000000000        2.5086799272629530     
   28.800000000000001        76.800000000000011        2.5051669663972311     
   28.800000000000001        77.600000000000009        2.5086175423728752     
   28.800000000000001        78.400000000000006        2.5085290060350864     
   28.800000000000001        79.200000000000003        2.5083189555526038     
   28.800000000000001        80.000000000000000        2.5049921647778652     
   28.800000000000001        80.800000000000011        2.5026546289228064     
   28.800000000000001        81.600000000000009        2.5032898528753114     
   28.800000000000001        82.400000000000006        2.5054401449815811     
   28.800000000000001        83.200000000000003        2.5045624290113850     
   28.800000000000001        84.000000000000000        2.5756496832174260     
   28.800000000000001        84.800000000000011        2.8636296772184715     
   28.800000000000001        85.600000000000009        3.4963909266788789     
   28.800000000000001        86.400000000000006        3.5123912499793972     
   28.800000000000001        87.200000000000003        3.4988059196926562     
   28.800000000000001        88.000000000000000        3.4995667541866777     
   28.800000000000001        88.800000000000011        3.5043525124951587     
   28.800000000000001        89.600000000000009        3.5137315994471461     
   28.800000000000001        90.400000000000006        3.4984931007838882     
   28.800000000000001        91.200000000000003        3.5051059585454913     
   28.800000000000001        92.000000000000000        3.4997784803922163     
   28.800000000000001        92.800000000000011        3.5050096076893640     
   28.800000000000001        93.600000000000009        3.5016831193921827     
   28.800000000000001        94.400000000000006        3.5072039275830691     
   28.800000000000001        95.200000000000003        3.5101045745754247     
   28.800000000000001        96.000000000000000        3.5115045514775871     
   28.800000000000001        96.800000000000011        3.5083463831391413     
   28.800000000000001        97.600000000000009        3.4948557225302967     
   28.800000000000001        98.400000000000006        3.5174117742458204     
   28.800000000000001        99.200000000000003        3.5079374272082764     
   28.800000000000001        100.00000000000000        3.5082301225526709     
   28.800000000000001        100.80000000000001        2.8994585677584905     
   28.800000000000001        101.60000000000001        2.6329278061779826     
   28.800000000000001        102.40000000000001        2.5023695275790470     

   29.600000000000001       0.80000000000000004        2.5069103957261252     
   29.600000000000001        1.6000000000000001        2.5014731434511748     
   29.600000000000001        2.4000000000000004        2.5056308784154946     
   29.600000000000001        3.2000000000000002        2.5110123244942151     
   29.600000000000001        4.0000000000000000        2.8295407067020046     
   29.600000000000001        4.8000000000000007        3.5112065639791221     
   29.600000000000001        5.6000000000000005        3.5035746666936176     
   29.600000000000001        6.4000000000000004        3.5068027377007445     
   29.600000000000001        7.2000000000000002        3.5061690335635260     
   29.600000000000001        8.0000000000000000        3.5054525500387621     
   29.600000000000001        8.8000000000000007        3.5056621096288194     
   29.600000000000001        9.6000000000000014        3.5082690773135994     
   29.600000000000001        10.400000000000000        3.5142401791178806     
   29.600000000000001        11.200000000000001        3.4968890952617468     
   29.600000000000001        12.000000000000000        3.4991253614605315     
   29.600000000000001        12.800000000000001        3.5004387256152185     
   29.600000000000001        13.600000000000001        3.5171217101993029     
   29.600000000000001        14.400000000000000        3.5067211666749998     
   29.600000000000001        15.200000000000001        3.5026859300665873     
   29.600000000000001        16.000000000000000        3.5102160796334787     
   29.600000000000001        16.800000000000001        2.8486562197133050     
   29.600000000000001        17.600000000000001        2.5202079884393620     
   29.600000000000001        18.400000000000002        2.5059743930148133     
   29.600000000000001        19.200000000000003        2.5032927539257792     
   29.600000000000001        20.000000000000000        2.5052634859277552     
   29.600000000000001        20.800000000000001        2.5014184054413420     
   29.600000000000001        21.600000000000001        2.5208996522673721     
   29.600000000000001        22.400000000000002        2.5125389715784996     
   29.600000000000001        23.200000000000003        2.5113896461639649     
   29.600000000000001        24.000000000000000        2.5074105922557783     
   29.600000000000001        24.800000000000001        2.5092046155237449     
   29.600000000000001        25.600000000000001        2.5079506818917330     
   29.600000000000001        26.400000000000002        2.5053111264059802     
   29.600000000000001        27.200000000000003        2.5073985186086101     
   29.600000000000001        28.000000000000000        2.5063308271203626     
   29.600000000000001        28.800000000000001        2.5116148829010370     
   29.600000000000001        29.600000000000001        2.5144382167521040     
   29.600000000000001        30.400000000000002        2.8478272754135685     
   29.600000000000001        31.200000000000003        3.5059707299832210     
   29.600000000000001        32.000000000000000        3.5041878333685506     
   29.600000000000001        32.800000000000004        3.5062900386824873     
   29.600000000000001        33.600000000000001        3.5039874839444733     
   29.600000000000001        34.399999999999999        3.5048467688148830     
   29.600000000000001        35.200000000000003        3.5060544677149186     
   29.600000000000001        36.000000000000000        3.5062570283590606     
   29.600000000000001        36.800000000000004        3.5091001410631644     
   29.600000000000001        37.600000000000001        3.5172827866962133     
   29.600000000000001        38.400000000000006        3.5005140566301982     
   29.600000000000001        39.200000000000003        3.5100936831610552     
   29.600000000000001        40.000000000000000        3.5103686209992282     
   29.600000000000001        40.800000000000004        3.5047459558452494     
   29.600000000000001        41.600000000000001        3.5072324824190320     
   29.600000000000001        42.400000000000006        3.5013724146053526     
   29.600000000000001        43.200000000000003        3.5172152313158080     
   29.600000000000001        44.000000000000000        3.5065295998794515     
   29.600000000000001        44.800000000000004        3.5060832753918847     
   29.600000000000001        45.600000000000001        3.5068736002534568     
   29.600000000000001        46.400000000000006        3.5064991386898852     
   29.600000000000001        47.200000000000003        3.5020350339968576     
   29.600000000000001        48.000000000000000        3.5175680679242314     
   29.600000000000001        48.800000000000004        3.5088190722235248     
   29.600000000000001        49.600000000000001        3.5060500416515734     
   29.600000000000001        50.400000000000006        3.5026943674469977     
   29.600000000000001        51.200000000000003        3.5058857862883137     
   29.600000000000001        52.000000000000000        3.4995491878618825     
   29.600000000000001        52.800000000000004        2.8448542061426005     
   29.600000000000001        53.600000000000001        2.5105513472509453     
   29.600000000000001        54.400000000000006        2.5068793495522219     
   29.600000000000001        55.200000000000003        2.5156016488530879     
   29.600000000000001        56.000000000000000        2.5100053173639036     
   29.600000000000001        56.800000000000004        2.5078391165719665     
   29.600000000000001        57.600000000000001        2.5086937552754702     
   29.600000000000001        58.400000000000006        2.5033391035239805     
   29.600000000000001        59.200000000000003        2.5159998017820158     
   29.600000000000001        60.000000000000000        2.5096326140877450     
   29.600000000000001        60.800000000000004        2.5071707076792804     
   29.600000000000001        61.600000000000001        2.5081729145324831     
   29.600000000000001        62.400000000000006        2.5072610637427539     
   29.600000000000001        63.200000000000003        2.5034646789501944     
   29.600000000000001        64.000000000000000        2.4966186047972596     
   29.600000000000001        64.799999999999997        2.5242036084571500     
   29.600000000000001        65.600000000000009        2.5057519999537461     
   29.600000000000001        66.400000000000006        2.5090173081739096     
   29.600000000000001        67.200000000000003        2.5071522160589397     
   29.600000000000001        68.000000000000000        2.5050540152361953     
   29.600000000000001        68.799999999999997        2.4970128998582033     
   29.600000000000001        69.600000000000009        2.5202178879185473     
   29.600000000000001        70.400000000000006        2.5125038203643051     
   29.600000000000001        71.200000000000003        2.5078303719489528     
   29.600000000000001        72.000000000000000        2.5080168572461656     
   29.600000000000001        72.799999999999997        2.5094595927969197     
   29.600000000000001        73.600000000000009        2.5204160148277195     
   29.600000000000001        74.400000000000006        2.5051644902562682     
   29.600000000000001        75.200000000000003        2.5065373114846845     
   29.600000000000001        76.000000000000000        2.5075445449360725     
   29.600000000000001        76.800000000000011        2.5091267911312536     
   29.600000000000001        77.600000000000009        2.5050300796928862     
   29.600000000000001        78.400000000000006        2.5016017966864506     
   29.600000000000001        79.200000000000003        2.5117513780377747     
   29.600000000000001        80.000000000000000        2.5068285218276145     
   29.600000000000001        80.800000000000011        2.5038641502758767     
   29.600000000000001        81.600000000000009        2.5029685601192329     
   29.600000000000001        82.400000000000006        2.5042602174137527     
   29.600000000000001        83.200000000000003        2.5109236274813855     
   29.600000000000001        84.000000000000000        2.5198150215187334     
   29.600000000000001        84.800000000000011        2.5673887482872866     
   29.600000000000001        85.600000000000009        2.7225682721620958     
   29.600000000000001        86.400000000000006        2.8037520695369245     
   29.600000000000001        87.200000000000003        2.8204628922304464     
   29.600000000000001        88.000000000000000        2.8263385201179245     
   29.600000000000001        88.800000000000011        2.8245479526096999     
   29.600000000000001        89.600000000000009        2.8243145420110736     
   29.600000000000001        90.400000000000006        2.8264006852338324     
   29.600000000000001        91.200000000000003        2.8260182764280177     
   29.600000000000001        92.000000000000000        2.8267695253851102     
   29.600000000000001        92.800000000000011        2.8272807879333874     
   29.600000000000001        93.600000000000009        2.8291990725392933     
   29.600000000000001        94.400000000000006        2.8313742708482605     
   29.600000000000001        95.200000000000003        2.8322127030646862     
   29.600000000000001        96.000000000000000        2.8336793669464608     
   29.600000000000001        96.800000000000011        2.8365174058243405     
   29.600000000000001        97.600000000000009        2.8380708878303356     
   29.600000000000001        98.400000000000006        2.8342960758256024     
   29.600000000000001        99.200000000000003        2.8214666733559026     
   29.600000000000001        100.00000000000000        2.7444290668055049     
   29.600000000000001        100.80000000000001        2.5973529288935580     
   29.600000000000001        101.60000000000001        2.5012452786557215     
   29.600000000000001        102.40000000000001        2.5031136874353237     

   30.400000000000002       0.80000000000000004        2.5052004537052408     
   30.400000000000002        1.6000000000000001        2.5032137511603905     
   30.400000000000002        2.4000000000000004        2.5075464320542449     
   30.400000000000002        3.2000000000000002        2.5104203719917000     
   30.400000000000002        4.0000000000000000        2.8450758140781347     
   30.400000000000002        4.8000000000000007        3.4980040943294064     
   30.400000000000002        5.6000000000000005        3.5074319084850298     
   30.400000000000002        6.4000000000000004        3.5076786861965719     
   30.400000000000002        7.2000000000000002        3.5076330398332254     
   30.400000000000002        8.0000000000000000        3.5059225873455619     
   30.400000000000002        8.8000000000000007        3.5051124208921038     
   30.400000000000002        9.6000000000000014        3.5108957182674820     
   30.400000000000002        10.400000000000000        3.4954473510592123     
   30.400000000000002        11.200000000000001        3.5030301064718787     
   30.400000000000002        12.000000000000000        3.5074723132734640     
   30.400000000000002        12.800000000000001        3.5070319069111231     
   30.400000000000002        13.600000000000001        3.5010736438896854     
   30.400000000000002        14.400000000000000        3.5075307051114208     
   30.400000000000002        15.200000000000001        3.5045934055840924     
   30.400000000000002        16.000000000000000        3.5178465788656990     
   30.400000000000002        16.800000000000001        2.8492095975994878     
   30.400000000000002        17.600000000000001        2.5207385323132132     
   30.400000000000002        18.400000000000002        2.5076290416948503     
   30.400000000000002        19.200000000000003        2.5069962758161344     
   30.400000000000002        20.000000000000000        2.5076318671768791     
   30.400000000000002        20.800000000000001        2.5017446534448982     
   30.400000000000002        21.600000000000001        2.5138498580002220     
   30.400000000000002        22.400000000000002        2.5060472703071763     
   30.400000000000002        23.200000000000003        2.5069470456958944     
   30.400000000000002        24.000000000000000        2.5055684604705197     
   30.400000000000002        24.800000000000001        2.5074734679668924     
   30.400000000000002        25.600000000000001        2.5067814170277014     
   30.400000000000002        26.400000000000002        2.5074830428389525     
   30.400000000000002        27.200000000000003        2.5079049478052791     
   30.400000000000002        28.000000000000000        2.5078101825424692     
   30.400000000000002        28.800000000000001        2.5123411647523075     
   30.400000000000002        29.600000000000001        2.5167463069712990     
   30.400000000000002        30.400000000000002        2.8492776422363302     
   30.400000000000002        31.200000000000003        3.5097989904850357     
   30.400000000000002        32.000000000000000        3.5055031178737193     
   30.400000000000002        32.800000000000004        3.5074060844153010     
   30.400000000000002        33.600000000000001        3.5047768874575120     
   30.400000000000002        34.399999999999999        3.5041808964197863     
   30.400000000000002        35.200000000000003        3.5078893577277914     
   30.400000000000002        36.000000000000000        3.5059034279223100     
   30.400000000000002        36.800000000000004        3.5110175949394495     
   30.400000000000002        37.600000000000001        3.4958415503661362     
   30.400000000000002        38.400000000000006        3.5039228668086548     
   30.400000000000002        39.200000000000003        3.5106070711695514     
   30.400000000000002        40.000000000000000        3.5105656523589901     
   30.400000000000002        40.800000000000004        3.5053274541240267     
   30.400000000000002        41.600000000000001        3.5073266640732763     
   30.400000000000002        42.400000000000006        3.5021113023154937     
   30.400000000000002        43.200000000000003        3.4983983033015216     
   30.400000000000002        44.000000000000000        3.5143137487871625     
   30.400000000000002        44.800000000000004        3.5080764920434624     
   30.400000000000002        45.600000000000001        3.5054685648256263     
   30.400000000000002        46.400000000000006        3.5051017222421503     
   30.400000000000002        47.200000000000003        3.4954599679316281     
   30.400000000000002        48.000000000000000        3.5137062399835797     
   30.400000000000002        48.800000000000004        3.5072633630870107     
   30.400000000000002        49.600000000000001        3.5064250291692498     
   30.400000000000002        50.400000000000006        3.5067138815339618     
   30.400000000000002        51.200000000000003        3.5065850856583318     
   30.400000000000002        52.000000000000000        3.5100659268968579     
   30.400000000000002        52.800000000000004        2.8470720960721323     
   30.400000000000002        53.600000000000001        2.5121477446349161     
   30.400000000000002        54.400000000000006        2.5084582661030748     
   30.400000000000002        55.200000000000003        2.5161026441251315     
   30.400000000000002        56.000000000000000        2.5111146712311641     
   30.400000000000002        56.800000000000004        2.5072278820563851     
   30.400000000000002        57.600000000000001        2.5046921256116779     
   30.400000000000002        58.400000000000006        2.4977844811894307     
   30.400000000000002        59.200000000000003        2.5146628443852612     
   30.400000000000002        60.000000000000000        2.5091335723376358     
   30.400000000000002        60.800000000000004        2.5077308292977549     
   30.400000000000002        61.600000000000001        2.5083360209319467     
   30.400000000000002        62.400000000000006        2.5111185011172381     
   30.400000000000002        63.200000000000003        2.5101414996081113     
   30.400000000000002        64.000000000000000        2.5047048676786097     
   30.400000000000002        64.799999999999997        2.4975387509394364     
   30.400000000000002        65.600000000000009        2.5084542419174456     
   30.400000000000002        66.400000000000006        2.5100138355650676     
   30.400000000000002        67.200000000000003        2.5096171446317466     
   30.400000000000002        68.000000000000000        2.5089822171646938     
   30.400000000000002        68.799999999999997        2.5075449147754769     
   30.400000000000002        69.600000000000009        2.5023263593000773     
   30.400000000000002        70.400000000000006        2.4955744085234657     
   30.400000000000002        71.200000000000003        2.5198552410030501     
   30.400000000000002        72.000000000000000        2.5154090247099417     
   30.400000000000002        72.799999999999997        2.5215220495569377     
   30.400000000000002        73.600000000000009        2.4986017003481629     
   30.400000000000002        74.400000000000006        2.5094517104542393     
   30.400000000000002        75.200000000000003        2.5072745688641640     
   30.400000000000002        76.000000000000000        2.5070496295343871     
   30.400000000000002        76.800000000000011        2.5096197636827622     
   30.400000000000002        77.600000000000009        2.5034791020002647     
   30.400000000000002        78.400000000000006        2.4977706666084227     
   30.400000000000002        79.200000000000003        2.5121431884902026     
   30.400000000000002        80.000000000000000        2.5068738056707831     
   30.400000000000002        80.800000000000011        2.5040416547256839     
   30.400000000000002        81.600000000000009        2.5024487554532966     
   30.400000000000002        82.400000000000006        2.5033248202245124     
   30.400000000000002        83.200000000000003        2.5043350616097562     
   30.400000000000002        84.000000000000000        2.5117664737272327     
   30.400000000000002        84.800000000000011        2.5092157164219664     
   30.400000000000002        85.600000000000009        2.5229773098985389     
   30.400000000000002        86.400000000000006        2.5103991371538257     
   30.400000000000002        87.200000000000003        2.5177656563057758     
   30.400000000000002        88.000000000000000        2.5040928839149652     
   30.400000000000002        88.800000000000011        2.5117540231142197     
   30.400000000000002        89.600000000000009        2.5132613373730646     
   30.400000000000002        90.400000000000006        2.5127096875275186     
   30.400000000000002        91.200000000000003        2.5132520877646267     
   30.400000000000002        92.000000000000000        2.5134903703253912     
   30.400000000000002        92.800000000000011        2.5145646091158262     
   30.400000000000002        93.600000000000009        2.5195303945934033     
   30.400000000000002        94.400000000000006        2.5051653840336940     
   30.400000000000002        95.200000000000003        2.5062362529909050     
   30.400000000000002        96.000000000000000        2.5067743431875975     
   30.400000000000002        96.800000000000011        2.5077972572305227     
   30.400000000000002        97.600000000000009        2.5089053987232330     
   30.400000000000002        98.400000000000006        2.5081615892319129     
   30.400000000000002        99.200000000000003        2.5129418378987336     
   30.400000000000002        100.00000000000000        2.5079182493094687     
   30.400000000000002        100.80000000000001        2.5045958363754082     
   30.400000000000002        101.60000000000001        2.5000428695585648     
   30.400000000000002        102.40000000000001        2.5129957724323995     

   31.200000000000003       0.80000000000000004        2.5047371245428995     
   31.200000000000003        1.6000000000000001        2.5053518827530832     
   31.200000000000003        2.4000000000000004        2.5089348754686687     
   31.200000000000003        3.2000000000000002        2.5123113713946994     
   31.200000000000003        4.0000000000000000        2.8477273259859204     
   31.200000000000003        4.8000000000000007        3.5014959269119594     
   31.200000000000003        5.6000000000000005        3.5086548236552479     
   31.200000000000003        6.4000000000000004        3.5094650921015629     
   31.200000000000003        7.2000000000000002        3.5081837179913333     
   31.200000000000003        8.0000000000000000        3.5065659453150988     
   31.200000000000003        8.8000000000000007        3.5067481331896340     
   31.200000000000003        9.6000000000000014        3.5153457093457487     
   31.200000000000003        10.400000000000000        3.5001467721201074     
   31.200000000000003        11.200000000000001        3.5051608101276464     
   31.200000000000003        12.000000000000000        3.5062268370885099     
   31.200000000000003        12.800000000000001        3.5074411537215675     
   31.200000000000003        13.600000000000001        3.5041215834794257     
   31.200000000000003        14.400000000000000        3.5085013395478826     
   31.200000000000003        15.200000000000001        3.5035194970955512     
   31.200000000000003        16.000000000000000        3.4994071053023643     
   31.200000000000003        16.800000000000001        2.8534267462700265     
   31.200000000000003        17.600000000000001        2.5215291021997333     
   31.200000000000003        18.400000000000002        2.5065236948703014     
   31.200000000000003        19.200000000000003        2.5055070164029640     
   31.200000000000003        20.000000000000000        2.5085452173672289     
   31.200000000000003        20.800000000000001        2.5046503715167741     
   31.200000000000003        21.600000000000001        2.5219844647845293     
   31.200000000000003        22.400000000000002        2.5115753015981075     
   31.200000000000003        23.200000000000003        2.5076060284059634     
   31.200000000000003        24.000000000000000        2.5069113118297457     
   31.200000000000003        24.800000000000001        2.5069000313257477     
   31.200000000000003        25.600000000000001        2.5069795028242332     
   31.200000000000003        26.400000000000002        2.5089826832513284     
   31.200000000000003        27.200000000000003        2.5074631440662398     
   31.200000000000003        28.000000000000000        2.5076644710791811     
   31.200000000000003        28.800000000000001        2.5140596946769920     
   31.200000000000003        29.600000000000001        2.5175094376519911     
   31.200000000000003        30.400000000000002        2.8511094457391870     
   31.200000000000003        31.200000000000003        3.5039430392833082     
   31.200000000000003        32.000000000000000        3.5064446272338397     
   31.200000000000003        32.800000000000004        3.5075850960116428     
   31.200000000000003        33.600000000000001        3.5049921255966128     
   31.200000000000003        34.399999999999999        3.5048220940557533     
   31.200000000000003        35.200000000000003        3.5046749947299900     
   31.200000000000003        36.000000000000000        3.5064953946407971     
   31.200000000000003        36.800000000000004        3.5126512160498384     
   31.200000000000003        37.600000000000001        3.4996359676026039     
   31.200000000000003        38.400000000000006        3.5056456932031557     
   31.200000000000003        39.200000000000003        3.5115217338291091     
   31.200000000000003        40.000000000000000        3.5104332265549996     
   31.200000000000003        40.800000000000004        3.5067912777540897     
   31.200000000000003        41.600000000000001        3.5092783550912610     
   31.200000000000003        42.400000000000006        3.5071336996125160     
   31.200000000000003        43.200000000000003        3.5077923989542250     
   31.200000000000003        44.000000000000000        3.4989703570219799     
   31.200000000000003        44.800000000000004        3.5165699086212667     
   31.200000000000003        45.600000000000001        3.5134549227533718     
   31.200000000000003        46.400000000000006        3.5139146618231383     
   31.200000000000003        47.200000000000003        3.5119418748971634     
   31.200000000000003        48.000000000000000        3.5071464264439216     
   31.200000000000003        48.800000000000004        3.5047333169063735     
   31.200000000000003        49.600000000000001        3.5067323641078332     
   31.200000000000003        50.400000000000006        3.5065649710652700     
   31.200000000000003        51.200000000000003        3.5048514384970404     
   31.200000000000003        52.000000000000000        3.5023727375507132     
   31.200000000000003        52.800000000000004        2.8474838628036032     
   31.200000000000003        53.600000000000001        2.5123172030247405     
   31.200000000000003        54.400000000000006        2.5087933207256965     
   31.200000000000003        55.200000000000003        2.5148455360753905     
   31.200000000000003        56.000000000000000        2.5117734513679277     
   31.200000000000003        56.800000000000004        2.5075085397775414     
   31.200000000000003        57.600000000000001        2.5012787954533344     
   31.200000000000003        58.400000000000006        2.5220322663688437     
   31.200000000000003        59.200000000000003        2.5107396118419611     
   31.200000000000003        60.000000000000000        2.5087707489052558     
   31.200000000000003        60.800000000000004        2.5075897048589311     
   31.200000000000003        61.600000000000001        2.5074442667810786     
   31.200000000000003        62.400000000000006        2.5117776045457356     
   31.200000000000003        63.200000000000003        2.5159867259208388     
   31.200000000000003        64.000000000000000        2.4963597798524360     
   31.200000000000003        64.799999999999997        2.5242054142238910     
   31.200000000000003        65.600000000000009        2.5080101667306960     
   31.200000000000003        66.400000000000006        2.5101450019845477     
   31.200000000000003        67.200000000000003        2.5076301075511815     
   31.200000000000003        68.000000000000000        2.5068892241922791     
   31.200000000000003        68.799999999999997        2.5063800868386870     
   31.200000000000003        69.600000000000009        2.5059016994192307     
   31.200000000000003        70.400000000000006        2.5037350582009306     
   31.200000000000003        71.200000000000003        2.4985359145363950     
   31.200000000000003        72.000000000000000        2.4995448275917815     
   31.200000000000003        72.799999999999997        2.5019004169975463     
   31.200000000000003        73.600000000000009        2.5095689194830606     
   31.200000000000003        74.400000000000006        2.5128777985257291     
   31.200000000000003        75.200000000000003        2.5081957389527303     
   31.200000000000003        76.000000000000000        2.5075485052867594     
   31.200000000000003        76.800000000000011        2.5107313576091932     
   31.200000000000003        77.600000000000009        2.4952297162298218     
   31.200000000000003        78.400000000000006        2.5208274485682507     
   31.200000000000003        79.200000000000003        2.5042755207687866     
   31.200000000000003        80.000000000000000        2.5069204713002460     
   31.200000000000003        80.800000000000011        2.5050594343977495     
   31.200000000000003        81.600000000000009        2.5048795333138236     
   31.200000000000003        82.400000000000006        2.5043494070584980     
   31.200000000000003        83.200000000000003        2.5044766349635590     
   31.200000000000003        84.000000000000000        2.5057441889847722     
   31.200000000000003        84.800000000000011        2.5056162438913803     
   31.200000000000003        85.600000000000009        2.5042236560414364     
   31.200000000000003        86.400000000000006        2.5071789133368156     
   31.200000000000003        87.200000000000003        2.5098606006382873     
   31.200000000000003        88.000000000000000        2.5210122897268494     
   31.200000000000003        88.800000000000011        2.4947369157769286     
   31.200000000000003        89.600000000000009        2.5002840580715251     
   31.200000000000003        90.400000000000006        2.5026718362785556     
   31.200000000000003        91.200000000000003        2.5006290196916767     
   31.200000000000003        92.000000000000000        2.5052903005267679     
   31.200000000000003        92.800000000000011        2.5086724164756200     
   31.200000000000003        93.600000000000009        2.5139621578329394     
   31.200000000000003        94.400000000000006        2.5018581794680923     
   31.200000000000003        95.200000000000003        2.5105749439049911     
   31.200000000000003        96.000000000000000        2.5079372631116321     
   31.200000000000003        96.800000000000011        2.5093940856627559     
   31.200000000000003        97.600000000000009        2.5054272372643949     
   31.200000000000003        98.400000000000006        2.5068066736201571     
   31.200000000000003        99.200000000000003        2.5084132424025603     
   31.200000000000003        100.00000000000000        2.4981245054210635     
   31.200000000000003        100.80000000000001        2.5195984317041917     
   31.200000000000003        101.60000000000001        2.5104153196455474     
   31.200000000000003        102.40000000000001        2.5084002946737254     

   32.000000000000000       0.80000000000000004        2.5075743939499224     
   32.000000000000000        1.6000000000000001        2.5058235280384911     
   32.000000000000000        2.4000000000000004        2.5104992723685724     
   32.000000000000000        3.2000000000000002        2.5108649967848189     
   32.000000000000000        4.0000000000000000        2.8449923849991228     
   32.000000000000000        4.8000000000000007        3.4987249601457218     
   32.000000000000000        5.6000000000000005        3.5111137660867566     
   32.000000000000000        6.4000000000000004        3.5117248108936412     
   32.000000000000000        7.2000000000000002        3.5041355666065548     
   32.000000000000000        8.0000000000000000        3.5047717400075058     
   32.000000000000000        8.8000000000000007        3.5149450638047197     
   32.000000000000000        9.6000000000000014        3.4974210942512882     
   32.000000000000000        10.400000000000000        3.5057057603168285     
   32.000000000000000        11.200000000000001        3.5058082169682510     
   32.000000000000000        12.000000000000000        3.5065891605981032     
   32.000000000000000        12.800000000000001        3.5078699326890979     
   32.000000000000000        13.600000000000001        3.5067891308423493     
   32.000000000000000        14.400000000000000        3.5095561282998933     
   32.000000000000000        15.200000000000001        3.5082207800538048     
   32.000000000000000        16.000000000000000        3.5017455549734153     
   32.000000000000000        16.800000000000001        2.8553854435325050     
   32.000000000000000        17.600000000000001        2.5226760534404193     
   32.000000000000000        18.400000000000002        2.5068163225167690     
   32.000000000000000        19.200000000000003        2.5051897282370112     
   32.000000000000000        20.000000000000000        2.5097455771310249     
   32.000000000000000        20.800000000000001        2.5087386275142243     
   32.000000000000000        21.600000000000001        2.5022581652571283     
   32.000000000000000        22.400000000000002        2.4967184046366784     
   32.000000000000000        23.200000000000003        2.5195511968207023     
   32.000000000000000        24.000000000000000        2.5103867143381606     
   32.000000000000000        24.800000000000001        2.5104613980750385     
   32.000000000000000        25.600000000000001        2.5102973785352054     
   32.000000000000000        26.400000000000002        2.5098398125895467     
   32.000000000000000        27.200000000000003        2.5079234767238798     
   32.000000000000000        28.000000000000000        2.5060529341755369     
   32.000000000000000        28.800000000000001        2.5138250965901183     
   32.000000000000000        29.600000000000001        2.5188925533075213     
   32.000000000000000        30.400000000000002        2.8540800143438116     
   32.000000000000000        31.200000000000003        3.5033170475956665     
   32.000000000000000        32.000000000000000        3.5103684210714605     
   32.000000000000000        32.800000000000004        3.5064902700841434     
   32.000000000000000        33.600000000000001        3.5040342839361340     
   32.000000000000000        34.399999999999999        3.5045990826359952     
   32.000000000000000        35.200000000000003        3.5056734664352427     
   32.000000000000000        36.000000000000000        3.5057002662848564     
   32.000000000000000        36.800000000000004        3.5154288832252312     
   32.000000000000000        37.600000000000001        3.5009996054095751     
   32.000000000000000        38.400000000000006        3.5052820168712611     
   32.000000000000000        39.200000000000003        3.5077409912714268     
   32.000000000000000        40.000000000000000        3.5086898895525533     
   32.000000000000000        40.800000000000004        3.5082974421947801     
   32.000000000000000        41.600000000000001        3.5089643830052859     
   32.000000000000000        42.400000000000006        3.5103864687322890     
   32.000000000000000        43.200000000000003        3.5067996384216094     
   32.000000000000000        44.000000000000000        3.5032751249244796     
   32.000000000000000        44.800000000000004        3.4992405491241700     
   32.000000000000000        45.600000000000001        3.4983537373106448     
   32.000000000000000        46.400000000000006        3.4938633252284461     
   32.000000000000000        47.200000000000003        3.5139728197955526     
   32.000000000000000        48.000000000000000        3.5089411528288093     
   32.000000000000000        48.800000000000004        3.5053938734316410     
   32.000000000000000        49.600000000000001        3.5053038588609411     
   32.000000000000000        50.400000000000006        3.5070688167658433     
   32.000000000000000        51.200000000000003        3.5064251039368881     
   32.000000000000000        52.000000000000000        3.5069493387491169     
   32.000000000000000        52.800000000000004        2.8475040670437757     
   32.000000000000000        53.600000000000001        2.5124007847909891     
   32.000000000000000        54.400000000000006        2.5157870022056739     
   32.000000000000000        55.200000000000003        2.5068819356325274     
   32.000000000000000        56.000000000000000        2.5044396487498375
[truncated: 894,528 more chars]
