# Supplementary material for: A first-principles phase field method for quantitatively predicting multi-composition phase separation without thermodynamic empirical parameter
Source: Nat Commun. 2019 Aug 1;10:3451. doi: 10.1038/s41467-019-11248-z (PMC6671953; doi:10.1038/s41467-019-11248-z)
Supplement: Supplementary file 3 — Source Data [file 41467_2019_11248_MOESM3_ESM.zip › supplementary-files/data-files/Fig.S2/FigS2-c-1550K/out_Ni_160000]

  0.80000000000000004       0.80000000000000004        3.5025800055516609     
  0.80000000000000004        1.6000000000000001        3.5035343509897938     
  0.80000000000000004        2.4000000000000004        3.5077537656438795     
  0.80000000000000004        3.2000000000000002        3.5105342792993315     
  0.80000000000000004        4.0000000000000000        3.5022752840965223     
  0.80000000000000004        4.8000000000000007        2.8367814027318188     
  0.80000000000000004        5.6000000000000005        2.5089352389014148     
  0.80000000000000004        6.4000000000000004        2.5075723360979638     
  0.80000000000000004        7.2000000000000002        2.5088765303778717     
  0.80000000000000004        8.0000000000000000        2.5140098605769610     
  0.80000000000000004        8.8000000000000007        2.5094442188572494     
  0.80000000000000004        9.6000000000000014        2.5051140928849800     
  0.80000000000000004        10.400000000000000        2.5047487943975888     
  0.80000000000000004        11.200000000000001        2.5036435753166519     
  0.80000000000000004        12.000000000000000        2.5039212171239602     
  0.80000000000000004        12.800000000000001        2.5033602384827183     
  0.80000000000000004        13.600000000000001        2.6142955031630870     
  0.80000000000000004        14.400000000000000        2.9060610519946222     
  0.80000000000000004        15.200000000000001        3.4972924585506782     
  0.80000000000000004        16.000000000000000        3.5029970031159459     
  0.80000000000000004        16.800000000000001        3.5094696086098685     
  0.80000000000000004        17.600000000000001        3.5164945842682127     
  0.80000000000000004        18.400000000000002        3.4970949946773007     
  0.80000000000000004        19.200000000000003        3.5022707001258566     
  0.80000000000000004        20.000000000000000        3.5036620589787724     
  0.80000000000000004        20.800000000000001        3.5094053653715935     
  0.80000000000000004        21.600000000000001        3.5162476296890324     
  0.80000000000000004        22.400000000000002        3.4982248265255920     
  0.80000000000000004        23.200000000000003        3.4996995748916588     
  0.80000000000000004        24.000000000000000        3.5164568734672019     
  0.80000000000000004        24.800000000000001        3.5078637505330708     
  0.80000000000000004        25.600000000000001        3.5123514077067766     
  0.80000000000000004        26.400000000000002        3.5022777238215039     
  0.80000000000000004        27.200000000000003        3.5006438614429718     
  0.80000000000000004        28.000000000000000        2.9431536491509367     
  0.80000000000000004        28.800000000000001        2.6755313882653526     
  0.80000000000000004        29.600000000000001        2.5148668239792538     
  0.80000000000000004        30.400000000000002        2.5055898219147585     
  0.80000000000000004        31.200000000000003        2.5105623452937951     
  0.80000000000000004        32.000000000000000        2.5062070891050410     
  0.80000000000000004        32.800000000000004        2.5153761620555635     
  0.80000000000000004        33.600000000000001        2.4973391959237032     
  0.80000000000000004        34.399999999999999        2.5047287180380069     
  0.80000000000000004        35.200000000000003        2.5254139414945329     
  0.80000000000000004        36.000000000000000        2.7636127479677923     
  0.80000000000000004        36.800000000000004        3.4996631940528871     
  0.80000000000000004        37.600000000000001        3.5028317949105072     
  0.80000000000000004        38.400000000000006        3.5089374750744180     
  0.80000000000000004        39.200000000000003        3.5056600811278718     
  0.80000000000000004        40.000000000000000        3.4980428952087208     
  0.80000000000000004        40.800000000000004        3.5159086416657286     
  0.80000000000000004        41.600000000000001        2.9406239711890390     
  0.80000000000000004        42.400000000000006        2.6731309383191530     
  0.80000000000000004        43.200000000000003        2.5128753808366135     
  0.80000000000000004        44.000000000000000        2.5005207477651097     
  0.80000000000000004        44.800000000000004        2.4974291209247665     
  0.80000000000000004        45.600000000000001        2.5171587722000313     
  0.80000000000000004        46.400000000000006        2.5124671482284744     
  0.80000000000000004        47.200000000000003        2.5119020536261942     
  0.80000000000000004        48.000000000000000        2.5133058166264384     
  0.80000000000000004        48.800000000000004        2.5165676831061190     
  0.80000000000000004        49.600000000000001        2.5156711679333230     
  0.80000000000000004        50.400000000000006        2.5132685655604678     
  0.80000000000000004        51.200000000000003        2.5112717259494088     
  0.80000000000000004        52.000000000000000        2.5111079753260723     
  0.80000000000000004        52.800000000000004        2.5087475576108487     
  0.80000000000000004        53.600000000000001        2.5098064685847872     
  0.80000000000000004        54.400000000000006        2.5100372419953452     
  0.80000000000000004        55.200000000000003        2.5109903236632629     
  0.80000000000000004        56.000000000000000        2.5126425088512985     
  0.80000000000000004        56.800000000000004        2.5107096865166434     
  0.80000000000000004        57.600000000000001        2.5185142978988129     
  0.80000000000000004        58.400000000000006        2.5136337227791512     
  0.80000000000000004        59.200000000000003        2.5216152957787261     
  0.80000000000000004        60.000000000000000        2.5075067222532255     
  0.80000000000000004        60.800000000000004        2.5056097795583923     
  0.80000000000000004        61.600000000000001        2.4952724801263044     
  0.80000000000000004        62.400000000000006        2.5114088992833214     
  0.80000000000000004        63.200000000000003        2.5073142442097400     
  0.80000000000000004        64.000000000000000        2.5092601461331303     
  0.80000000000000004        64.799999999999997        2.5097839061593024     
  0.80000000000000004        65.600000000000009        2.5091748253232318     
  0.80000000000000004        66.400000000000006        2.5070926517698706     
  0.80000000000000004        67.200000000000003        2.5067173186846130     
  0.80000000000000004        68.000000000000000        2.5033530749100801     
  0.80000000000000004        68.799999999999997        2.5036376537409617     
  0.80000000000000004        69.600000000000009        2.5022259131252107     
  0.80000000000000004        70.400000000000006        2.5010780100515504     
  0.80000000000000004        71.200000000000003        2.5021947061259477     
  0.80000000000000004        72.000000000000000        2.5054203724743562     
  0.80000000000000004        72.799999999999997        2.5965218458569552     
  0.80000000000000004        73.600000000000009        2.7449344927674417     
  0.80000000000000004        74.400000000000006        2.8234178585749832     
  0.80000000000000004        75.200000000000003        2.8334648315027735     
  0.80000000000000004        76.000000000000000        2.8335150928274784     
  0.80000000000000004        76.800000000000011        2.8340212771622326     
  0.80000000000000004        77.600000000000009        2.8342262512114744     
  0.80000000000000004        78.400000000000006        2.8283034200039250     
  0.80000000000000004        79.200000000000003        2.8229908699147570     
  0.80000000000000004        80.000000000000000        2.8195071827528961     
  0.80000000000000004        80.800000000000011        2.8183701589739059     
  0.80000000000000004        81.600000000000009        2.8196342951773210     
  0.80000000000000004        82.400000000000006        2.8224076685641268     
  0.80000000000000004        83.200000000000003        2.8215131512114233     
  0.80000000000000004        84.000000000000000        2.8078155814770129     
  0.80000000000000004        84.800000000000011        2.7248879079259645     
  0.80000000000000004        85.600000000000009        2.5682960589896218     
  0.80000000000000004        86.400000000000006        2.5127951215060453     
  0.80000000000000004        87.200000000000003        2.5071510798806487     
  0.80000000000000004        88.000000000000000        2.5048103777641892     
  0.80000000000000004        88.800000000000011        2.5075422922687776     
  0.80000000000000004        89.600000000000009        2.5090114051882448     
  0.80000000000000004        90.400000000000006        2.5198187122954363     
  0.80000000000000004        91.200000000000003        2.5166815228689163     
  0.80000000000000004        92.000000000000000        2.5140774568420832     
  0.80000000000000004        92.800000000000011        2.5198463375481515     
  0.80000000000000004        93.600000000000009        2.4969431782100187     
  0.80000000000000004        94.400000000000006        2.5064046027783782     
  0.80000000000000004        95.200000000000003        2.5102210635668825     
  0.80000000000000004        96.000000000000000        2.5028062337382493     
  0.80000000000000004        96.800000000000011        2.5050569993334495     
  0.80000000000000004        97.600000000000009        2.5767974371339499     
  0.80000000000000004        98.400000000000006        2.8447736702204862     
  0.80000000000000004        99.200000000000003        3.5044682075668949     
  0.80000000000000004        100.00000000000000        3.5028269704416366     
  0.80000000000000004        100.80000000000001        3.5059777314947653     
  0.80000000000000004        101.60000000000001        3.5043330473494660     
  0.80000000000000004        102.40000000000001        3.5132021527511195     

   1.6000000000000001       0.80000000000000004        3.5124447070919977     
   1.6000000000000001        1.6000000000000001        3.5051055896686010     
   1.6000000000000001        2.4000000000000004        3.5005979249408150     
   1.6000000000000001        3.2000000000000002        3.5051481888835019     
   1.6000000000000001        4.0000000000000000        3.5068237750256164     
   1.6000000000000001        4.8000000000000007        2.8176188386642607     
   1.6000000000000001        5.6000000000000005        2.5162562111291589     
   1.6000000000000001        6.4000000000000004        2.5032386446873711     
   1.6000000000000001        7.2000000000000002        2.5058206045436360     
   1.6000000000000001        8.0000000000000000        2.5136141062565183     
   1.6000000000000001        8.8000000000000007        2.5078543417702006     
   1.6000000000000001        9.6000000000000014        2.5059943147291839     
   1.6000000000000001        10.400000000000000        2.5044372954223859     
   1.6000000000000001        11.200000000000001        2.5046326600005204     
   1.6000000000000001        12.000000000000000        2.5067069207734205     
   1.6000000000000001        12.800000000000001        2.5117756906905613     
   1.6000000000000001        13.600000000000001        2.5040294074252452     
   1.6000000000000001        14.400000000000000        2.6163436990663884     
   1.6000000000000001        15.200000000000001        2.7747423652947303     
   1.6000000000000001        16.000000000000000        2.8563218169876587     
   1.6000000000000001        16.800000000000001        2.8730938219643396     
   1.6000000000000001        17.600000000000001        2.8787066675848503     
   1.6000000000000001        18.400000000000002        2.8850647087718957     
   1.6000000000000001        19.200000000000003        2.8876664540862649     
   1.6000000000000001        20.000000000000000        2.8879216975227067     
   1.6000000000000001        20.800000000000001        2.8878518809307687     
   1.6000000000000001        21.600000000000001        2.8888144380916363     
   1.6000000000000001        22.400000000000002        2.8917581526364686     
   1.6000000000000001        23.200000000000003        2.8928929320740466     
   1.6000000000000001        24.000000000000000        2.8899876907647029     
   1.6000000000000001        24.800000000000001        2.8871282163684162     
   1.6000000000000001        25.600000000000001        2.8839744309845425     
   1.6000000000000001        26.400000000000002        2.8659085522533547     
   1.6000000000000001        27.200000000000003        2.7859378474087246     
   1.6000000000000001        28.000000000000000        2.6303178901574502     
   1.6000000000000001        28.800000000000001        2.5020695215732616     
   1.6000000000000001        29.600000000000001        2.5026313628579144     
   1.6000000000000001        30.400000000000002        2.5082572576125237     
   1.6000000000000001        31.200000000000003        2.5048135532919362     
   1.6000000000000001        32.000000000000000        2.5027470463419510     
   1.6000000000000001        32.800000000000004        2.5109118174050069     
   1.6000000000000001        33.600000000000001        2.4944067559352430     
   1.6000000000000001        34.399999999999999        2.5043624826835962     
   1.6000000000000001        35.200000000000003        2.5080052175216583     
   1.6000000000000001        36.000000000000000        2.5891952412649335     
   1.6000000000000001        36.800000000000004        2.7638590059302994     
   1.6000000000000001        37.600000000000001        2.8633802636593364     
   1.6000000000000001        38.400000000000006        2.8841490684175857     
   1.6000000000000001        39.200000000000003        2.8856798460397419     
   1.6000000000000001        40.000000000000000        2.8659216105262124     
   1.6000000000000001        40.800000000000004        2.7849338318805175     
   1.6000000000000001        41.600000000000001        2.6312899011562583     
   1.6000000000000001        42.400000000000006        2.5097692708253034     
   1.6000000000000001        43.200000000000003        2.5022207211860370     
   1.6000000000000001        44.000000000000000        2.5187629565540495     
   1.6000000000000001        44.800000000000004        2.5217723444602838     
   1.6000000000000001        45.600000000000001        2.5063092051227822     
   1.6000000000000001        46.400000000000006        2.5345042148237398     
   1.6000000000000001        47.200000000000003        2.5484762119526767     
   1.6000000000000001        48.000000000000000        2.5529232380753051     
   1.6000000000000001        48.800000000000004        2.5547768686288697     
   1.6000000000000001        49.600000000000001        2.5545027704357777     
   1.6000000000000001        50.400000000000006        2.5535774939331986     
   1.6000000000000001        51.200000000000003        2.5513904116221267     
   1.6000000000000001        52.000000000000000        2.5515695643241845     
   1.6000000000000001        52.800000000000004        2.5496534601002119     
   1.6000000000000001        53.600000000000001        2.5486320356552516     
   1.6000000000000001        54.400000000000006        2.5472691281803934     
   1.6000000000000001        55.200000000000003        2.5457324711007869     
   1.6000000000000001        56.000000000000000        2.5436001565825048     
   1.6000000000000001        56.800000000000004        2.5395962083371511     
   1.6000000000000001        57.600000000000001        2.5316635405288381     
   1.6000000000000001        58.400000000000006        2.5167907663220643     
   1.6000000000000001        59.200000000000003        2.5032676142066101     
   1.6000000000000001        60.000000000000000        2.5003803489183873     
   1.6000000000000001        60.800000000000004        2.5066867009852776     
   1.6000000000000001        61.600000000000001        2.5246575991105500     
   1.6000000000000001        62.400000000000006        2.5098098192531664     
   1.6000000000000001        63.200000000000003        2.5056858426570647     
   1.6000000000000001        64.000000000000000        2.5060022806791449     
   1.6000000000000001        64.799999999999997        2.5048513372889318     
   1.6000000000000001        65.600000000000009        2.5051242408592267     
   1.6000000000000001        66.400000000000006        2.5051849427896782     
   1.6000000000000001        67.200000000000003        2.5046119237232212     
   1.6000000000000001        68.000000000000000        2.5029315685377336     
   1.6000000000000001        68.799999999999997        2.5034398090518097     
   1.6000000000000001        69.600000000000009        2.5028436815748307     
   1.6000000000000001        70.400000000000006        2.5037958940973488     
   1.6000000000000001        71.200000000000003        2.5183286344408757     
   1.6000000000000001        72.000000000000000        2.6345569918885281     
   1.6000000000000001        72.799999999999997        2.9032929988431326     
   1.6000000000000001        73.600000000000009        3.5037844719746616     
   1.6000000000000001        74.400000000000006        3.4979078454376449     
   1.6000000000000001        75.200000000000003        3.5136456348295630     
   1.6000000000000001        76.000000000000000        3.5141545428030483     
   1.6000000000000001        76.800000000000011        3.4966872316991280     
   1.6000000000000001        77.600000000000009        3.5020380775709059     
   1.6000000000000001        78.400000000000006        3.5134661803226312     
   1.6000000000000001        79.200000000000003        3.5043172617077691     
   1.6000000000000001        80.000000000000000        3.5072859445452425     
   1.6000000000000001        80.800000000000011        3.5120250968221800     
   1.6000000000000001        81.600000000000009        3.5072591270337923     
   1.6000000000000001        82.400000000000006        3.5047614906585882     
   1.6000000000000001        83.200000000000003        3.4989638044982554     
   1.6000000000000001        84.000000000000000        3.5000657931163279     
   1.6000000000000001        84.800000000000011        3.5089619550462521     
   1.6000000000000001        85.600000000000009        2.8705109781997238     
   1.6000000000000001        86.400000000000006        2.5965521548834594     
   1.6000000000000001        87.200000000000003        2.5131135692030435     
   1.6000000000000001        88.000000000000000        2.5003475093550911     
   1.6000000000000001        88.800000000000011        2.5111715940996437     
   1.6000000000000001        89.600000000000009        2.5074013369235226     
   1.6000000000000001        90.400000000000006        2.5112706168737269     
   1.6000000000000001        91.200000000000003        2.5011092317923564     
   1.6000000000000001        92.000000000000000        2.4971442017537320     
   1.6000000000000001        92.800000000000011        2.4996972954786756     
   1.6000000000000001        93.600000000000009        2.5059933114477873     
   1.6000000000000001        94.400000000000006        2.5107369434242801     
   1.6000000000000001        95.200000000000003        2.5127667143997594     
   1.6000000000000001        96.000000000000000        2.5164783651515936     
   1.6000000000000001        96.800000000000011        2.5040048097056684     
   1.6000000000000001        97.600000000000009        2.5125210393442314     
   1.6000000000000001        98.400000000000006        2.5444797424211738     
   1.6000000000000001        99.200000000000003        2.7236512181683610     
   1.6000000000000001        100.00000000000000        2.9331344715341809     
   1.6000000000000001        100.80000000000001        3.4993087848684095     
   1.6000000000000001        101.60000000000001        3.5174479249796469     
   1.6000000000000001        102.40000000000001        3.5130923697378349     

   2.4000000000000004       0.80000000000000004        3.5089139419313962     
   2.4000000000000004        1.6000000000000001        3.5068035928909169     
   2.4000000000000004        2.4000000000000004        3.4971858312929238     
   2.4000000000000004        3.2000000000000002        3.5125555948854177     
   2.4000000000000004        4.0000000000000000        3.5054526739654790     
   2.4000000000000004        4.8000000000000007        2.7206187939863162     
   2.4000000000000004        5.6000000000000005        2.5200793364402485     
   2.4000000000000004        6.4000000000000004        2.5013056044256659     
   2.4000000000000004        7.2000000000000002        2.5057223013917831     
   2.4000000000000004        8.0000000000000000        2.5120792037338071     
   2.4000000000000004        8.8000000000000007        2.5064992131241475     
   2.4000000000000004        9.6000000000000014        2.5061016056343211     
   2.4000000000000004        10.400000000000000        2.5064726717136945     
   2.4000000000000004        11.200000000000001        2.5052474044176054     
   2.4000000000000004        12.000000000000000        2.5058515080504367     
   2.4000000000000004        12.800000000000001        2.5054343574007962     
   2.4000000000000004        13.600000000000001        2.5205525552536079     
   2.4000000000000004        14.400000000000000        2.4961720662043829     
   2.4000000000000004        15.200000000000001        2.5099378516421096     
   2.4000000000000004        16.000000000000000        2.5331820988659550     
   2.4000000000000004        16.800000000000001        2.5464709070397649     
   2.4000000000000004        17.600000000000001        2.5498756959764322     
   2.4000000000000004        18.400000000000002        2.5530764846415086     
   2.4000000000000004        19.200000000000003        2.5565068802872521     
   2.4000000000000004        20.000000000000000        2.5547501297084012     
   2.4000000000000004        20.800000000000001        2.5552663342272832     
   2.4000000000000004        21.600000000000001        2.5554893381739334     
   2.4000000000000004        22.400000000000002        2.5573280884775582     
   2.4000000000000004        23.200000000000003        2.5614325016466850     
   2.4000000000000004        24.000000000000000        2.5640378309370249     
   2.4000000000000004        24.800000000000001        2.5618330497179826     
   2.4000000000000004        25.600000000000001        2.5552343212625783     
   2.4000000000000004        26.400000000000002        2.5364960634851581     
   2.4000000000000004        27.200000000000003        2.5033938181263968     
   2.4000000000000004        28.000000000000000        2.5141679266356061     
   2.4000000000000004        28.800000000000001        2.5170470755269307     
   2.4000000000000004        29.600000000000001        2.5062409221869646     
   2.4000000000000004        30.400000000000002        2.5042439713533073     
   2.4000000000000004        31.200000000000003        2.5043298507750085     
   2.4000000000000004        32.000000000000000        2.5044403434614910     
   2.4000000000000004        32.800000000000004        2.5128377343929729     
   2.4000000000000004        33.600000000000001        2.4960009503727085     
   2.4000000000000004        34.399999999999999        2.5022892752699692     
   2.4000000000000004        35.200000000000003        2.5051955363862239     
   2.4000000000000004        36.000000000000000        2.5006589365177070     
   2.4000000000000004        36.800000000000004        2.5107028582326625     
   2.4000000000000004        37.600000000000001        2.5347946508774606     
   2.4000000000000004        38.400000000000006        2.5525509984093140     
   2.4000000000000004        39.200000000000003        2.5549947590258757     
   2.4000000000000004        40.000000000000000        2.5380962798123794     
   2.4000000000000004        40.800000000000004        2.5066556750687359     
   2.4000000000000004        41.600000000000001        2.5076223346151387     
   2.4000000000000004        42.400000000000006        2.5016665443817256     
   2.4000000000000004        43.200000000000003        2.5027725925298694     
   2.4000000000000004        44.000000000000000        2.5124160465794900     
   2.4000000000000004        44.800000000000004        2.6253062738853608     
   2.4000000000000004        45.600000000000001        2.7820488979077216     
   2.4000000000000004        46.400000000000006        2.8658318942359675     
   2.4000000000000004        47.200000000000003        2.8852008730726175     
   2.4000000000000004        48.000000000000000        2.8902144995741006     
   2.4000000000000004        48.800000000000004        2.8908927327578775     
   2.4000000000000004        49.600000000000001        2.8907061158620917     
   2.4000000000000004        50.400000000000006        2.8902276250425145     
   2.4000000000000004        51.200000000000003        2.8888545352840174     
   2.4000000000000004        52.000000000000000        2.8887469473020482     
   2.4000000000000004        52.800000000000004        2.8876359817676871     
   2.4000000000000004        53.600000000000001        2.8837019121195793     
   2.4000000000000004        54.400000000000006        2.8819461403059075     
   2.4000000000000004        55.200000000000003        2.8788447252703873     
   2.4000000000000004        56.000000000000000        2.8753923874474347     
   2.4000000000000004        56.800000000000004        2.8724804715828407     
   2.4000000000000004        57.600000000000001        2.8659030693872700     
   2.4000000000000004        58.400000000000006        2.8459326388268953     
   2.4000000000000004        59.200000000000003        2.7631629326624902     
   2.4000000000000004        60.000000000000000        2.6098944057772471     
   2.4000000000000004        60.800000000000004        2.5033688165933867     
   2.4000000000000004        61.600000000000001        2.5000594846342934     
   2.4000000000000004        62.400000000000006        2.5157482032654084     
   2.4000000000000004        63.200000000000003        2.5101913652476560     
   2.4000000000000004        64.000000000000000        2.5058624337966449     
   2.4000000000000004        64.799999999999997        2.5052498554891662     
   2.4000000000000004        65.600000000000009        2.5055145790527780     
   2.4000000000000004        66.400000000000006        2.5056016772154264     
   2.4000000000000004        67.200000000000003        2.5049661056631507     
   2.4000000000000004        68.000000000000000        2.5034810106932377     
   2.4000000000000004        68.799999999999997        2.5024237336497444     
   2.4000000000000004        69.600000000000009        2.5097620655260999     
   2.4000000000000004        70.400000000000006        2.5094753022757001     
   2.4000000000000004        71.200000000000003        2.6356911448771503     
   2.4000000000000004        72.000000000000000        2.9207801836744083     
   2.4000000000000004        72.799999999999997        3.4949368355755737     
   2.4000000000000004        73.600000000000009        3.5143655995447509     
   2.4000000000000004        74.400000000000006        3.4949511936923345     
   2.4000000000000004        75.200000000000003        3.5066956521531640     
   2.4000000000000004        76.000000000000000        3.5016187306576381     
   2.4000000000000004        76.800000000000011        3.5105343740593140     
   2.4000000000000004        77.600000000000009        3.5010907576018684     
   2.4000000000000004        78.400000000000006        3.5166336385838304     
   2.4000000000000004        79.200000000000003        3.5098498322513727     
   2.4000000000000004        80.000000000000000        3.5055571383875370     
   2.4000000000000004        80.800000000000011        3.5060098100811898     
   2.4000000000000004        81.600000000000009        3.5082683248173891     
   2.4000000000000004        82.400000000000006        3.5117471977794352     
   2.4000000000000004        83.200000000000003        3.5118693626042239     
   2.4000000000000004        84.000000000000000        3.5044067969280945     
   2.4000000000000004        84.800000000000011        3.5160197541976954     
   2.4000000000000004        85.600000000000009        3.5011119419086314     
   2.4000000000000004        86.400000000000006        2.8676923505490821     
   2.4000000000000004        87.200000000000003        2.5658292752145666     
   2.4000000000000004        88.000000000000000        2.5074638065380475     
   2.4000000000000004        88.800000000000011        2.5062960112334771     
   2.4000000000000004        89.600000000000009        2.5024114854480457     
   2.4000000000000004        90.400000000000006        2.4990189267505136     
   2.4000000000000004        91.200000000000003        2.5191474188778273     
   2.4000000000000004        92.000000000000000        2.5157438789780637     
   2.4000000000000004        92.800000000000011        2.5152274848826983     
   2.4000000000000004        93.600000000000009        2.5216326630626020     
   2.4000000000000004        94.400000000000006        2.5028212513558032     
   2.4000000000000004        95.200000000000003        2.5059468633926261     
   2.4000000000000004        96.000000000000000        2.5063133857743596     
   2.4000000000000004        96.800000000000011        2.5130607223533588     
   2.4000000000000004        97.600000000000009        2.4984290956621007     
   2.4000000000000004        98.400000000000006        2.5033494372437595     
   2.4000000000000004        99.200000000000003        2.5071235914768284     
   2.4000000000000004        100.00000000000000        2.5819027048946053     
   2.4000000000000004        100.80000000000001        2.7465295317861997     
   2.4000000000000004        101.60000000000001        2.9413170296187121     
   2.4000000000000004        102.40000000000001        3.5100775738469285     

   3.2000000000000002       0.80000000000000004        2.8042822607264513     
   3.2000000000000002        1.6000000000000001        2.8212003483761920     
   3.2000000000000002        2.4000000000000004        2.8253369908083101     
   3.2000000000000002        3.2000000000000002        2.8123185848560031     
   3.2000000000000002        4.0000000000000000        2.7196854614741430     
   3.2000000000000002        4.8000000000000007        2.5529424833004639     
   3.2000000000000002        5.6000000000000005        2.5034128923237993     
   3.2000000000000002        6.4000000000000004        2.5029236489998450     
   3.2000000000000002        7.2000000000000002        2.5073519558520441     
   3.2000000000000002        8.0000000000000000        2.5118003394368755     
   3.2000000000000002        8.8000000000000007        2.5071523016627344     
   3.2000000000000002        9.6000000000000014        2.5067926093981492     
   3.2000000000000002        10.400000000000000        2.5074761976618554     
   3.2000000000000002        11.200000000000001        2.5072235397430163     
   3.2000000000000002        12.000000000000000        2.5062953026707881     
   3.2000000000000002        12.800000000000001        2.5059028717915912     
   3.2000000000000002        13.600000000000001        2.5152118743818943     
   3.2000000000000002        14.400000000000000        2.4970055658440153     
   3.2000000000000002        15.200000000000001        2.5071632419483860     
   3.2000000000000002        16.000000000000000        2.5023677198646084     
   3.2000000000000002        16.800000000000001        2.5044558942712074     
   3.2000000000000002        17.600000000000001        2.5162758652241073     
   3.2000000000000002        18.400000000000002        2.5112040764716146     
   3.2000000000000002        19.200000000000003        2.5136612307667230     
   3.2000000000000002        20.000000000000000        2.5133309275354501     
   3.2000000000000002        20.800000000000001        2.5168300604938985     
   3.2000000000000002        21.600000000000001        2.5178352833485831     
   3.2000000000000002        22.400000000000002        2.5227084614686350     
   3.2000000000000002        23.200000000000003        2.5017838402970360     
   3.2000000000000002        24.000000000000000        2.5055816138789568     
   3.2000000000000002        24.800000000000001        2.5060547484915512     
   3.2000000000000002        25.600000000000001        2.5019347778820045     
   3.2000000000000002        26.400000000000002        2.5173508652200849     
   3.2000000000000002        27.200000000000003        2.5068762754071883     
   3.2000000000000002        28.000000000000000        2.5015984456413656     
   3.2000000000000002        28.800000000000001        2.5068475174098777     
   3.2000000000000002        29.600000000000001        2.5144715895429464     
   3.2000000000000002        30.400000000000002        2.5235065269308063     
   3.2000000000000002        31.200000000000003        2.5068604531451979     
   3.2000000000000002        32.000000000000000        2.5127644811581846     
   3.2000000000000002        32.800000000000004        2.5191608324313903     
   3.2000000000000002        33.600000000000001        2.4958996070416473     
   3.2000000000000002        34.399999999999999        2.5085381491551968     
   3.2000000000000002        35.200000000000003        2.5177043186862931     
   3.2000000000000002        36.000000000000000        2.5067694946546935     
   3.2000000000000002        36.800000000000004        2.5087886559557568     
   3.2000000000000002        37.600000000000001        2.5183030102972501     
   3.2000000000000002        38.400000000000006        2.5061019103808695     
   3.2000000000000002        39.200000000000003        2.5087802805103658     
   3.2000000000000002        40.000000000000000        2.5040254415379013     
   3.2000000000000002        40.800000000000004        2.5221375322833133     
   3.2000000000000002        41.600000000000001        2.5161147632105272     
   3.2000000000000002        42.400000000000006        2.5074370028075768     
   3.2000000000000002        43.200000000000003        2.5157459168236525     
   3.2000000000000002        44.000000000000000        2.6620399670632775     
   3.2000000000000002        44.800000000000004        2.9332603655032616     
   3.2000000000000002        45.600000000000001        3.5063213913315847     
   3.2000000000000002        46.400000000000006        3.4983600167002935     
   3.2000000000000002        47.200000000000003        3.5051279772756221     
   3.2000000000000002        48.000000000000000        3.5004746902240162     
   3.2000000000000002        48.800000000000004        3.5073472402852248     
   3.2000000000000002        49.600000000000001        3.5124197420623120     
   3.2000000000000002        50.400000000000006        3.4943439448577251     
   3.2000000000000002        51.200000000000003        3.5167081241762772     
   3.2000000000000002        52.000000000000000        3.4971241817513037     
   3.2000000000000002        52.800000000000004        3.5012871786797288     
   3.2000000000000002        53.600000000000001        3.5151477437990089     
   3.2000000000000002        54.400000000000006        3.4957083234635493     
   3.2000000000000002        55.200000000000003        3.5113755098908004     
   3.2000000000000002        56.000000000000000        3.5173722000440266     
   3.2000000000000002        56.800000000000004        3.5103889250422924     
   3.2000000000000002        57.600000000000001        3.5058376582052828     
   3.2000000000000002        58.400000000000006        3.5109350590311563     
   3.2000000000000002        59.200000000000003        3.5096952180392100     
   3.2000000000000002        60.000000000000000        2.8970385251261375     
   3.2000000000000002        60.800000000000004        2.6064958840800272     
   3.2000000000000002        61.600000000000001        2.5236841508761421     
   3.2000000000000002        62.400000000000006        2.4958293653716264     
   3.2000000000000002        63.200000000000003        2.5177557730098412     
   3.2000000000000002        64.000000000000000        2.5087324853847082     
   3.2000000000000002        64.799999999999997        2.5055223360421688     
   3.2000000000000002        65.600000000000009        2.5065496829930343     
   3.2000000000000002        66.400000000000006        2.5044604421454877     
   3.2000000000000002        67.200000000000003        2.5047786032738677     
   3.2000000000000002        68.000000000000000        2.5037844774782232     
   3.2000000000000002        68.799999999999997        2.5021941651155535     
   3.2000000000000002        69.600000000000009        2.5154893137585685     
   3.2000000000000002        70.400000000000006        2.5985990146166813     
   3.2000000000000002        71.200000000000003        2.9012363177849902     
   3.2000000000000002        72.000000000000000        3.4988982733304295     
   3.2000000000000002        72.799999999999997        3.5089581841278656     
   3.2000000000000002        73.600000000000009        3.5085491040163586     
   3.2000000000000002        74.400000000000006        3.5110266197395412     
   3.2000000000000002        75.200000000000003        3.5077611093171845     
   3.2000000000000002        76.000000000000000        3.5089617228234160     
   3.2000000000000002        76.800000000000011        3.5062492408294941     
   3.2000000000000002        77.600000000000009        3.5138733506139759     
   3.2000000000000002        78.400000000000006        3.4979337883230306     
   3.2000000000000002        79.200000000000003        3.5150144678723314     
   3.2000000000000002        80.000000000000000        3.5074382991158020     
   3.2000000000000002        80.800000000000011        3.5075072615982963     
   3.2000000000000002        81.600000000000009        3.5063695093989162     
   3.2000000000000002        82.400000000000006        3.5068131264826117     
   3.2000000000000002        83.200000000000003        3.5043269032779656     
   3.2000000000000002        84.000000000000000        3.5028310430730074     
   3.2000000000000002        84.800000000000011        3.5003258298621351     
   3.2000000000000002        85.600000000000009        3.5131886239572867     
   3.2000000000000002        86.400000000000006        3.5096926029798885     
   3.2000000000000002        87.200000000000003        2.7202624687526282     
   3.2000000000000002        88.000000000000000        2.5140585682255554     
   3.2000000000000002        88.800000000000011        2.4963116337258358     
   3.2000000000000002        89.600000000000009        2.5202669702478442     
   3.2000000000000002        90.400000000000006        2.5187614841312262     
   3.2000000000000002        91.200000000000003        2.5102033211651298     
   3.2000000000000002        92.000000000000000        2.5067812212401339     
   3.2000000000000002        92.800000000000011        2.5083988410406608     
   3.2000000000000002        93.600000000000009        2.5104692524322050     
   3.2000000000000002        94.400000000000006        2.5020968438574780     
   3.2000000000000002        95.200000000000003        2.5057139815753979     
   3.2000000000000002        96.000000000000000        2.5048676354440786     
   3.2000000000000002        96.800000000000011        2.5088727193077469     
   3.2000000000000002        97.600000000000009        2.5219045814222159     
   3.2000000000000002        98.400000000000006        2.5045963984104684     
   3.2000000000000002        99.200000000000003        2.5012054331503295     
   3.2000000000000002        100.00000000000000        2.5010032238066238     
   3.2000000000000002        100.80000000000001        2.5072762573586118     
   3.2000000000000002        101.60000000000001        2.5892089641165730     
   3.2000000000000002        102.40000000000001        2.7270447847371106     

   4.0000000000000000       0.80000000000000004        2.5032033601964221     
   4.0000000000000000        1.6000000000000001        2.5137385883314960     
   4.0000000000000000        2.4000000000000004        2.5149637547926114     
   4.0000000000000000        3.2000000000000002        2.5101742033406191     
   4.0000000000000000        4.0000000000000000        2.5050902988636832     
   4.0000000000000000        4.8000000000000007        2.5027966964676627     
   4.0000000000000000        5.6000000000000005        2.5093532512348613     
   4.0000000000000000        6.4000000000000004        2.5035826309660365     
   4.0000000000000000        7.2000000000000002        2.5093798510585330     
   4.0000000000000000        8.0000000000000000        2.5169286440168466     
   4.0000000000000000        8.8000000000000007        2.5075026017619741     
   4.0000000000000000        9.6000000000000014        2.5079405841098716     
   4.0000000000000000        10.400000000000000        2.5070392494092060     
   4.0000000000000000        11.200000000000001        2.5071425802789062     
   4.0000000000000000        12.000000000000000        2.5095057097343112     
   4.0000000000000000        12.800000000000001        2.5079175341055424     
   4.0000000000000000        13.600000000000001        2.5152205037460420     
   4.0000000000000000        14.400000000000000        2.4982814676441536     
   4.0000000000000000        15.200000000000001        2.5075732777113005     
   4.0000000000000000        16.000000000000000        2.5075923321317486     
   4.0000000000000000        16.800000000000001        2.5067304446396514     
   4.0000000000000000        17.600000000000001        2.5070107345795081     
   4.0000000000000000        18.400000000000002        2.5048541287857691     
   4.0000000000000000        19.200000000000003        2.5042799454128835     
   4.0000000000000000        20.000000000000000        2.5044193840413014     
   4.0000000000000000        20.800000000000001        2.5046440788307227     
   4.0000000000000000        21.600000000000001        2.5042437710622485     
   4.0000000000000000        22.400000000000002        2.5074659569456834     
   4.0000000000000000        23.200000000000003        2.5101351716394618     
   4.0000000000000000        24.000000000000000        2.5117569120598420     
   4.0000000000000000        24.800000000000001        2.5128826856310202     
   4.0000000000000000        25.600000000000001        2.5187897684924061     
   4.0000000000000000        26.400000000000002        2.5007480730943148     
   4.0000000000000000        27.200000000000003        2.5182255284587609     
   4.0000000000000000        28.000000000000000        2.5215724722181072     
   4.0000000000000000        28.800000000000001        2.5020771703608538     
   4.0000000000000000        29.600000000000001        2.5363186395490849     
   4.0000000000000000        30.400000000000002        2.5559145486676207     
   4.0000000000000000        31.200000000000003        2.5627985030050855     
   4.0000000000000000        32.000000000000000        2.5650769077000146     
   4.0000000000000000        32.800000000000004        2.5661330152406063     
   4.0000000000000000        33.600000000000001        2.5618147689512161     
   4.0000000000000000        34.399999999999999        2.5418096439722224     
   4.0000000000000000        35.200000000000003        2.5136469141314275     
   4.0000000000000000        36.000000000000000        2.5132216154621716     
   4.0000000000000000        36.800000000000004        2.5143953085562951     
   4.0000000000000000        37.600000000000001        2.5069499875788126     
   4.0000000000000000        38.400000000000006        2.5078570796397615     
   4.0000000000000000        39.200000000000003        2.5090294610814619     
   4.0000000000000000        40.000000000000000        2.5065284048634839     
   4.0000000000000000        40.800000000000004        2.5044499069876833     
   4.0000000000000000        41.600000000000001        2.5070567674821667     
   4.0000000000000000        42.400000000000006        2.5112530759806737     
   4.0000000000000000        43.200000000000003        2.6250999858446002     
   4.0000000000000000        44.000000000000000        2.9339335039599157     
   4.0000000000000000        44.800000000000004        3.4983958002849831     
   4.0000000000000000        45.600000000000001        3.5210011899456712     
   4.0000000000000000        46.400000000000006        3.5069211193556060     
   4.0000000000000000        47.200000000000003        3.5065679579724254     
   4.0000000000000000        48.000000000000000        3.5067636539117584     
   4.0000000000000000        48.800000000000004        3.5037710864855294     
   4.0000000000000000        49.600000000000001        3.5050071430797032     
   4.0000000000000000        50.400000000000006        3.5046744425835161     
   4.0000000000000000        51.200000000000003        3.5054644182120231     
   4.0000000000000000        52.000000000000000        3.5055739199464671     
   4.0000000000000000        52.800000000000004        3.4995303972788023     
   4.0000000000000000        53.600000000000001        3.5128687319294487     
   4.0000000000000000        54.400000000000006        3.5091305338214802     
   4.0000000000000000        55.200000000000003        3.5043547237624555     
   4.0000000000000000        56.000000000000000        3.5024443978363893     
   4.0000000000000000        56.800000000000004        3.5024995176575380     
   4.0000000000000000        57.600000000000001        3.5016686582119387     
   4.0000000000000000        58.400000000000006        3.4992346461257728     
   4.0000000000000000        59.200000000000003        3.5010801596716030     
   4.0000000000000000        60.000000000000000        3.4979230642123436     
   4.0000000000000000        60.800000000000004        2.7602827129460552     
   4.0000000000000000        61.600000000000001        2.5026184365718147     
   4.0000000000000000        62.400000000000006        2.4999836055374880     
   4.0000000000000000        63.200000000000003        2.5004047291384408     
   4.0000000000000000        64.000000000000000        2.5134311894292769     
   4.0000000000000000        64.799999999999997        2.5067547277188069     
   4.0000000000000000        65.600000000000009        2.5071848227527145     
   4.0000000000000000        66.400000000000006        2.5070115057252544     
   4.0000000000000000        67.200000000000003        2.5050550889613370     
   4.0000000000000000        68.000000000000000        2.5044698369799350     
   4.0000000000000000        68.799999999999997        2.5039478259262649     
   4.0000000000000000        69.600000000000009        2.5124228047618358     
   4.0000000000000000        70.400000000000006        2.7467735285919761     
   4.0000000000000000        71.200000000000003        3.5089890444232967     
   4.0000000000000000        72.000000000000000        3.5152292180455946     
   4.0000000000000000        72.799999999999997        3.5091045614360414     
   4.0000000000000000        73.600000000000009        3.5050534555466855     
   4.0000000000000000        74.400000000000006        3.5064145252316163     
   4.0000000000000000        75.200000000000003        3.5171896279244486     
   4.0000000000000000        76.000000000000000        3.5090388187459269     
   4.0000000000000000        76.800000000000011        3.5058182258502057     
   4.0000000000000000        77.600000000000009        3.5062055624953330     
   4.0000000000000000        78.400000000000006        3.5161969718848196     
   4.0000000000000000        79.200000000000003        3.5112109940179614     
   4.0000000000000000        80.000000000000000        3.5046284611912708     
   4.0000000000000000        80.800000000000011        3.5054904569591256     
   4.0000000000000000        81.600000000000009        3.5031024667058985     
   4.0000000000000000        82.400000000000006        3.4962147386240368     
   4.0000000000000000        83.200000000000003        3.5161435958215486     
   4.0000000000000000        84.000000000000000        3.5033991441931791     
   4.0000000000000000        84.800000000000011        3.5046257410125685     
   4.0000000000000000        85.600000000000009        3.5154500598493303     
   4.0000000000000000        86.400000000000006        3.4956776968276637     
   4.0000000000000000        87.200000000000003        2.8292204949742863     
   4.0000000000000000        88.000000000000000        2.5155502341762390     
   4.0000000000000000        88.800000000000011        2.5199268168642286     
   4.0000000000000000        89.600000000000009        2.5138742839838302     
   4.0000000000000000        90.400000000000006        2.5085541310001784     
   4.0000000000000000        91.200000000000003        2.5079705944929569     
   4.0000000000000000        92.000000000000000        2.5055161389493161     
   4.0000000000000000        92.800000000000011        2.5073991194742189     
   4.0000000000000000        93.600000000000009        2.5078185319312900     
   4.0000000000000000        94.400000000000006        2.5068582449361814     
   4.0000000000000000        95.200000000000003        2.5058929345047880     
   4.0000000000000000        96.000000000000000        2.5087174301778261     
   4.0000000000000000        96.800000000000011        2.5175560410895623     
   4.0000000000000000        97.600000000000009        2.4945079943609150     
   4.0000000000000000        98.400000000000006        2.5061193973298335     
   4.0000000000000000        99.200000000000003        2.5178181480836064     
   4.0000000000000000        100.00000000000000        2.5016033956057200     
   4.0000000000000000        100.80000000000001        2.5245119042559319     
   4.0000000000000000        101.60000000000001        2.4973051963425310     
   4.0000000000000000        102.40000000000001        2.5139316361227961     

   4.8000000000000007       0.80000000000000004        2.5106016411030012     
   4.8000000000000007        1.6000000000000001        2.5056796246404813     
   4.8000000000000007        2.4000000000000004        2.5078567199873625     
   4.8000000000000007        3.2000000000000002        2.5123552901589790     
   4.8000000000000007        4.0000000000000000        2.5246084487888996     
   4.8000000000000007        4.8000000000000007        2.5018483977422235     
   4.8000000000000007        5.6000000000000005        2.5056517573080463     
   4.8000000000000007        6.4000000000000004        2.5089344365554997     
   4.8000000000000007        7.2000000000000002        2.5173848649031889     
   4.8000000000000007        8.0000000000000000        2.4972349474429407     
   4.8000000000000007        8.8000000000000007        2.5193705083745082     
   4.8000000000000007        9.6000000000000014        2.5144319518488989     
   4.8000000000000007        10.400000000000000        2.5154051746947865     
   4.8000000000000007        11.200000000000001        2.5147846018738846     
   4.8000000000000007        12.000000000000000        2.5164121181028678     
   4.8000000000000007        12.800000000000001        2.5122711034097684     
   4.8000000000000007        13.600000000000001        2.5174420780468845     
   4.8000000000000007        14.400000000000000        2.4965343740276613     
   4.8000000000000007        15.200000000000001        2.5010605640028283     
   4.8000000000000007        16.000000000000000        2.5027386575453683     
   4.8000000000000007        16.800000000000001        2.5057778075151740     
   4.8000000000000007        17.600000000000001        2.5073897007082646     
   4.8000000000000007        18.400000000000002        2.5071184757150160     
   4.8000000000000007        19.200000000000003        2.5047168121874992     
   4.8000000000000007        20.000000000000000        2.5066816157475018     
   4.8000000000000007        20.800000000000001        2.5048824170096724     
   4.8000000000000007        21.600000000000001        2.5068481362960884     
   4.8000000000000007        22.400000000000002        2.5058908170016094     
   4.8000000000000007        23.200000000000003        2.5040550273201294     
   4.8000000000000007        24.000000000000000        2.5055700186949710     
   4.8000000000000007        24.800000000000001        2.5083321332992203     
   4.8000000000000007        25.600000000000001        2.5185590102024866     
   4.8000000000000007        26.400000000000002        2.5004496497429738     
   4.8000000000000007        27.200000000000003        2.5084848770257411     
   4.8000000000000007        28.000000000000000        2.6208857654703723     
   4.8000000000000007        28.800000000000001        2.7819651922445714     
   4.8000000000000007        29.600000000000001        2.8699264078523989     
   4.8000000000000007        30.400000000000002        2.8903379736320218     
   4.8000000000000007        31.200000000000003        2.8980130818176781     
   4.8000000000000007        32.000000000000000        2.9014873707945523     
   4.8000000000000007        32.800000000000004        2.8981002084503951     
   4.8000000000000007        33.600000000000001        2.8901955781376190     
   4.8000000000000007        34.399999999999999        2.8664244355684203     
   4.8000000000000007        35.200000000000003        2.7624126999916214     
   4.8000000000000007        36.000000000000000        2.5834734288080434     
   4.8000000000000007        36.800000000000004        2.5034104997855446     
   4.8000000000000007        37.600000000000001        2.5098365551819413     
   4.8000000000000007        38.400000000000006        2.5058428473965466     
   4.8000000000000007        39.200000000000003        2.5059361097972745     
   4.8000000000000007        40.000000000000000        2.5058060826837081     
   4.8000000000000007        40.800000000000004        2.5057946857595281     
   4.8000000000000007        41.600000000000001        2.5129596893708008     
   4.8000000000000007        42.400000000000006        2.5275371155087654     
   4.8000000000000007        43.200000000000003        2.7789547245286776     
   4.8000000000000007        44.000000000000000        3.5125904339843510     
   4.8000000000000007        44.800000000000004        3.5036096682111912     
   4.8000000000000007        45.600000000000001        3.5093070020798574     
   4.8000000000000007        46.400000000000006        3.5042001745183233     
   4.8000000000000007        47.200000000000003        3.5040507626590696     
   4.8000000000000007        48.000000000000000        3.5042824309208429     
   4.8000000000000007        48.800000000000004        3.5031446046637797     
   4.8000000000000007        49.600000000000001        3.5046403470756275     
   4.8000000000000007        50.400000000000006        3.5054846485868523     
   4.8000000000000007        51.200000000000003        3.5073751736299306     
   4.8000000000000007        52.000000000000000        3.5068470877418152     
   4.8000000000000007        52.800000000000004        3.5017679512579405     
   4.8000000000000007        53.600000000000001        3.5143007726456226     
   4.8000000000000007        54.400000000000006        3.5075540117407820     
   4.8000000000000007        55.200000000000003        3.5059792068988442     
   4.8000000000000007        56.000000000000000        3.5050525891320143     
   4.8000000000000007        56.800000000000004        3.5059798552349553     
   4.8000000000000007        57.600000000000001        3.5060707541665224     
   4.8000000000000007        58.400000000000006        3.5018686689315532     
   4.8000000000000007        59.200000000000003        3.5202165872881781     
   4.8000000000000007        60.000000000000000        3.5080910058263521     
   4.8000000000000007        60.800000000000004        2.8399961558370572     
   4.8000000000000007        61.600000000000001        2.5192692442092066     
   4.8000000000000007        62.400000000000006        2.5022914806376968     
   4.8000000000000007        63.200000000000003        2.5028986444824222     
   4.8000000000000007        64.000000000000000        2.5169753267969521     
   4.8000000000000007        64.799999999999997        2.5075184750433297     
   4.8000000000000007        65.600000000000009        2.5071243405089358     
   4.8000000000000007        66.400000000000006        2.5068340234401458     
   4.8000000000000007        67.200000000000003        2.5055987113361726     
   4.8000000000000007        68.000000000000000        2.5049902102587498     
   4.8000000000000007        68.799999999999997        2.5034656335052743     
   4.8000000000000007        69.600000000000009        2.5165721266251380     
   4.8000000000000007        70.400000000000006        2.8265883437154553     
   4.8000000000000007        71.200000000000003        3.5054830456279480     
   4.8000000000000007        72.000000000000000        3.5063502624783371     
   4.8000000000000007        72.799999999999997        3.5064944121896247     
   4.8000000000000007        73.600000000000009        3.5094817885623528     
   4.8000000000000007        74.400000000000006        3.5167972159843983     
   4.8000000000000007        75.200000000000003        3.5000084604732864     
   4.8000000000000007        76.000000000000000        3.5110514928683312     
   4.8000000000000007        76.800000000000011        3.5002931633757051     
   4.8000000000000007        77.600000000000009        3.5011665812063617     
   4.8000000000000007        78.400000000000006        3.5123525033752183     
   4.8000000000000007        79.200000000000003        3.5072344172067571     
   4.8000000000000007        80.000000000000000        3.5037322087822838     
   4.8000000000000007        80.800000000000011        3.5041332776403267     
   4.8000000000000007        81.600000000000009        3.4992467540644476     
   4.8000000000000007        82.400000000000006        3.5170388192805868     
   4.8000000000000007        83.200000000000003        3.5081873996215500     
   4.8000000000000007        84.000000000000000        3.5063705773311789     
   4.8000000000000007        84.800000000000011        3.5047328847997643     
   4.8000000000000007        85.600000000000009        3.5088349594382491     
   4.8000000000000007        86.400000000000006        3.4988560668911699     
   4.8000000000000007        87.200000000000003        2.9635926407171658     
   4.8000000000000007        88.000000000000000        2.5911596588467312     
   4.8000000000000007        88.800000000000011        2.5073461215389967     
   4.8000000000000007        89.600000000000009        2.5043970279575070     
   4.8000000000000007        90.400000000000006        2.5018332050704646     
   4.8000000000000007        91.200000000000003        2.5017061608241100     
   4.8000000000000007        92.000000000000000        2.5031045214659962     
   4.8000000000000007        92.800000000000011        2.5053473682664635     
   4.8000000000000007        93.600000000000009        2.5082978401823421     
   4.8000000000000007        94.400000000000006        2.5078527403212103     
   4.8000000000000007        95.200000000000003        2.5086165053707354     
   4.8000000000000007        96.000000000000000        2.5125097017701878     
   4.8000000000000007        96.800000000000011        2.4934216490944339     
   4.8000000000000007        97.600000000000009        2.5051621526190289     
   4.8000000000000007        98.400000000000006        2.5143506860852978     
   4.8000000000000007        99.200000000000003        2.5046640299208600     
   4.8000000000000007        100.00000000000000        2.5107172735965317     
   4.8000000000000007        100.80000000000001        2.5180632519093229     
   4.8000000000000007        101.60000000000001        2.5041583634316913     
   4.8000000000000007        102.40000000000001        2.5234273383349937     

   5.6000000000000005       0.80000000000000004        2.5181223349306743     
   5.6000000000000005        1.6000000000000001        2.5076088189769821     
   5.6000000000000005        2.4000000000000004        2.5063203480212355     
   5.6000000000000005        3.2000000000000002        2.5169918053367306     
   5.6000000000000005        4.0000000000000000        2.4974191992995372     
   5.6000000000000005        4.8000000000000007        2.5072801959867199     
   5.6000000000000005        5.6000000000000005        2.5103446673458958     
   5.6000000000000005        6.4000000000000004        2.5148938886781700     
   5.6000000000000005        7.2000000000000002        2.4971420370638984     
   5.6000000000000005        8.0000000000000000        2.5059861375045727     
   5.6000000000000005        8.8000000000000007        2.5012303764629533     
   5.6000000000000005        9.6000000000000014        2.4986514298004163     
   5.6000000000000005        10.400000000000000        2.5010014347716214     
   5.6000000000000005        11.200000000000001        2.5024527832946863     
   5.6000000000000005        12.000000000000000        2.5014579290428980     
   5.6000000000000005        12.800000000000001        2.5085645018696194     
   5.6000000000000005        13.600000000000001        2.5073750547131390     
   5.6000000000000005        14.400000000000000        2.5113688591230514     
   5.6000000000000005        15.200000000000001        2.5159299526614047     
   5.6000000000000005        16.000000000000000        2.5190185597458825     
   5.6000000000000005        16.800000000000001        2.5013254763647326     
   5.6000000000000005        17.600000000000001        2.5090468138025228     
   5.6000000000000005        18.400000000000002        2.5099061480562854     
   5.6000000000000005        19.200000000000003        2.5082968658979059     
   5.6000000000000005        20.000000000000000        2.5093706034944434     
   5.6000000000000005        20.800000000000001        2.5086501833874300     
   5.6000000000000005        21.600000000000001        2.5096631043667457     
   5.6000000000000005        22.400000000000002        2.5090937923649204     
   5.6000000000000005        23.200000000000003        2.5089298474509643     
   5.6000000000000005        24.000000000000000        2.5088488332535888     
   5.6000000000000005        24.800000000000001        2.5150180655133734     
   5.6000000000000005        25.600000000000001        2.4932366660102447     
   5.6000000000000005        26.400000000000002        2.5151922981410961     
   5.6000000000000005        27.200000000000003        2.6214893127245924     
   5.6000000000000005        28.000000000000000        2.9151460692016742     
   5.6000000000000005        28.800000000000001        3.5059210071411124     
   5.6000000000000005        29.600000000000001        3.4969884373438558     
   5.6000000000000005        30.400000000000002        3.5065184201796273     
   5.6000000000000005        31.200000000000003        3.5122356095892044     
   5.6000000000000005        32.000000000000000        3.4926983856976039     
   5.6000000000000005        32.800000000000004        3.5182693487654877     
   5.6000000000000005        33.600000000000001        3.5054613980470331     
   5.6000000000000005        34.399999999999999        3.5014916247613002     
   5.6000000000000005        35.200000000000003        3.4994973584443176     
   5.6000000000000005        36.000000000000000        2.7609780941669908     
   5.6000000000000005        36.800000000000004        2.5194768374672099     
   5.6000000000000005        37.600000000000001        2.5100676008052440     
   5.6000000000000005        38.400000000000006        2.5002637866858013     
   5.6000000000000005        39.200000000000003        2.4967345763332971     
   5.6000000000000005        40.000000000000000        2.4992157369550081     
   5.6000000000000005        40.800000000000004        2.5031389104569728     
   5.6000000000000005        41.600000000000001        2.4970613922977867     
   5.6000000000000005        42.400000000000006        2.5360267801079392     
   5.6000000000000005        43.200000000000003        2.8670070192131316     
   5.6000000000000005        44.000000000000000        3.4977453363393671     
   5.6000000000000005        44.800000000000004        3.5058989534691607     
   5.6000000000000005        45.600000000000001        3.5155289686310391     
   5.6000000000000005        46.400000000000006        3.5099002367891008     
   5.6000000000000005        47.200000000000003        3.5115557370003030     
   5.6000000000000005        48.000000000000000        3.5169005093929440     
   5.6000000000000005        48.800000000000004        3.5032180107361395     
   5.6000000000000005        49.600000000000001        3.5057197784594574     
   5.6000000000000005        50.400000000000006        3.5056098168866265     
   5.6000000000000005        51.200000000000003        3.5064871428230129     
   5.6000000000000005        52.000000000000000        3.5115720249597824     
   5.6000000000000005        52.800000000000004        3.4985446486230227     
   5.6000000000000005        53.600000000000001        3.5144823903799152     
   5.6000000000000005        54.400000000000006        3.5083154198927637     
   5.6000000000000005        55.200000000000003        3.5090956842915788     
   5.6000000000000005        56.000000000000000        3.5063176715863569     
   5.6000000000000005        56.800000000000004        3.5056449084331840     
   5.6000000000000005        57.600000000000001        3.5053479596596153     
   5.6000000000000005        58.400000000000006        3.5006407239995410     
   5.6000000000000005        59.200000000000003        3.5117641283536023     
   5.6000000000000005        60.000000000000000        3.5070053971298853     
   5.6000000000000005        60.800000000000004        2.8554785204882993     
   5.6000000000000005        61.600000000000001        2.5273278023734815     
   5.6000000000000005        62.400000000000006        2.5024400406464977     
   5.6000000000000005        63.200000000000003        2.5044446370394984     
   5.6000000000000005        64.000000000000000        2.5204903648123596     
   5.6000000000000005        64.799999999999997        2.5101065745958939     
   5.6000000000000005        65.600000000000009        2.5073268439019998     
   5.6000000000000005        66.400000000000006        2.5072509793738442     
   5.6000000000000005        67.200000000000003        2.5069324380200642     
   5.6000000000000005        68.000000000000000        2.5050690570958554     
   5.6000000000000005        68.799999999999997        2.5035575871320215     
   5.6000000000000005        69.600000000000009        2.5206278292732800     
   5.6000000000000005        70.400000000000006        2.8399390446967074     
   5.6000000000000005        71.200000000000003        3.5028228833594648     
   5.6000000000000005        72.000000000000000        3.5095322144787495     
   5.6000000000000005        72.799999999999997        3.5114398598383154     
   5.6000000000000005        73.600000000000009        3.5003851462197244     
   5.6000000000000005        74.400000000000006        3.4977434237743359     
   5.6000000000000005        75.200000000000003        3.5090443627390457     
   5.6000000000000005        76.000000000000000        3.5032043220758320     
   5.6000000000000005        76.800000000000011        3.5055815207601548     
   5.6000000000000005        77.600000000000009        3.5193403348963024     
   5.6000000000000005        78.400000000000006        3.5054406590746114     
   5.6000000000000005        79.200000000000003        3.5027947006764100     
   5.6000000000000005        80.000000000000000        3.5061643858487166     
   5.6000000000000005        80.800000000000011        3.5042330011869582     
   5.6000000000000005        81.600000000000009        3.5013338424194296     
   5.6000000000000005        82.400000000000006        3.4928313677245209     
   5.6000000000000005        83.200000000000003        3.5110909260365522     
   5.6000000000000005        84.000000000000000        3.5061076098613606     
   5.6000000000000005        84.800000000000011        3.5052906594290834     
   5.6000000000000005        85.600000000000009        3.5083572393032503     
   5.6000000000000005        86.400000000000006        3.5041672357007632     
   5.6000000000000005        87.200000000000003        3.5047403182798509     
   5.6000000000000005        88.000000000000000        2.7337900284738197     
   5.6000000000000005        88.800000000000011        2.5194881334631298     
   5.6000000000000005        89.600000000000009        2.5044972133833614     
   5.6000000000000005        90.400000000000006        2.5148924881765118     
   5.6000000000000005        91.200000000000003        2.5165656007305723     
   5.6000000000000005        92.000000000000000        2.4946821665700667     
   5.6000000000000005        92.800000000000011        2.5040721953901675     
   5.6000000000000005        93.600000000000009        2.5069972227173558     
   5.6000000000000005        94.400000000000006        2.5064766322544658     
   5.6000000000000005        95.200000000000003        2.5086869582490383     
   5.6000000000000005        96.000000000000000        2.5187994012338866     
   5.6000000000000005        96.800000000000011        2.5021040412838653     
   5.6000000000000005        97.600000000000009        2.5160894693813809     
   5.6000000000000005        98.400000000000006        2.5063657034322926     
   5.6000000000000005        99.200000000000003        2.5034210360565101     
   5.6000000000000005        100.00000000000000        2.5087505647266233     
   5.6000000000000005        100.80000000000001        2.5058158836955831     
   5.6000000000000005        101.60000000000001        2.5139236506196143     
   5.6000000000000005        102.40000000000001        2.5007305201200367     

   6.4000000000000004       0.80000000000000004        2.4978515693427226     
   6.4000000000000004        1.6000000000000001        2.5197648329007771     
   6.4000000000000004        2.4000000000000004        2.5199112283143990     
   6.4000000000000004        3.2000000000000002        2.5003183962230540     
   6.4000000000000004        4.0000000000000000        2.5067386656783928     
   6.4000000000000004        4.8000000000000007        2.5091517422692640     
   6.4000000000000004        5.6000000000000005        2.5071636766827750     
   6.4000000000000004        6.4000000000000004        2.5085653232634262     
   6.4000000000000004        7.2000000000000002        2.5195903064492033     
   6.4000000000000004        8.0000000000000000        2.5015075821653738     
   6.4000000000000004        8.8000000000000007        2.5050915990894742     
   6.4000000000000004        9.6000000000000014        2.5074700518492530     
   6.4000000000000004        10.400000000000000        2.5086971427899565     
   6.4000000000000004        11.200000000000001        2.5097777028193633     
   6.4000000000000004        12.000000000000000        2.5077294024173939     
   6.4000000000000004        12.800000000000001        2.5101084735753232     
   6.4000000000000004        13.600000000000001        2.5072342575380704     
   6.4000000000000004        14.400000000000000        2.5077901948169332     
   6.4000000000000004        15.200000000000001        2.5074297245671651     
   6.4000000000000004        16.000000000000000        2.5151914664814359     
   6.4000000000000004        16.800000000000001        2.4960558416376957     
   6.4000000000000004        17.600000000000001        2.5077827623486719     
   6.4000000000000004        18.400000000000002        2.5127773275901339     
   6.4000000000000004        19.200000000000003        2.5115645413903600     
   6.4000000000000004        20.000000000000000        2.5113894900586988     
   6.4000000000000004        20.800000000000001        2.5124546494266298     
   6.4000000000000004        21.600000000000001        2.5116523622779634     
   6.4000000000000004        22.400000000000002        2.5089196354277061     
   6.4000000000000004        23.200000000000003        2.5120089768478593     
   6.4000000000000004        24.000000000000000        2.5098829023250384     
   6.4000000000000004        24.800000000000001        2.5174415496322129     
   6.4000000000000004        25.600000000000001        2.4945848387667189     
   6.4000000000000004        26.400000000000002        2.5274952880807944     
   6.4000000000000004        27.200000000000003        2.7781262802502269     
   6.4000000000000004        28.000000000000000        3.5114001853448853     
   6.4000000000000004        28.800000000000001        3.5036025269479762     
   6.4000000000000004        29.600000000000001        3.5114930675587681     
   6.4000000000000004        30.400000000000002        3.5139277000772333     
   6.4000000000000004        31.200000000000003        3.4980482955093426     
   6.4000000000000004        32.000000000000000        3.5048966753357340     
   6.4000000000000004        32.800000000000004        3.5039870136677669     
   6.4000000000000004        33.600000000000001        3.5042249779907437     
   6.4000000000000004        34.399999999999999        3.5049665696490666     
   6.4000000000000004        35.200000000000003        3.5173047106447326     
   6.4000000000000004        36.000000000000000        2.8614066230642532     
   6.4000000000000004        36.800000000000004        2.5335075514386420     
   6.4000000000000004        37.600000000000001        2.5080718378146813     
   6.4000000000000004        38.400000000000006        2.5203000731160450     
   6.4000000000000004        39.200000000000003        2.5139865162414456     
   6.4000000000000004        40.000000000000000        2.5188806324459372     
   6.4000000000000004        40.800000000000004        2.4915188462245541     
   6.4000000000000004        41.600000000000001        2.5195891729571964     
   6.4000000000000004        42.400000000000006        2.5506724550527875     
   6.4000000000000004        43.200000000000003        2.8900196874949984     
   6.4000000000000004        44.000000000000000        3.4949243854983032     
   6.4000000000000004        44.800000000000004        3.5020270615364941     
   6.4000000000000004        45.600000000000001        3.4970699817413795     
   6.4000000000000004        46.400000000000006        3.5205453680946532     
   6.4000000000000004        47.200000000000003        3.4974890823575149     
   6.4000000000000004        48.000000000000000        3.5010226196603389     
   6.4000000000000004        48.800000000000004        3.5064079909396977     
   6.4000000000000004        49.600000000000001        3.5087580217115399     
   6.4000000000000004        50.400000000000006        3.5070315256941718     
   6.4000000000000004        51.200000000000003        3.5076105051776292     
   6.4000000000000004        52.000000000000000        3.5110510779636543     
   6.4000000000000004        52.800000000000004        3.5119015590429936     
   6.4000000000000004        53.600000000000001        3.5075693790212656     
   6.4000000000000004        54.400000000000006        3.5058849744670160     
   6.4000000000000004        55.200000000000003        3.5069443343757274     
   6.4000000000000004        56.000000000000000        3.5062032686032922     
   6.4000000000000004        56.800000000000004        3.5073732495307883     
   6.4000000000000004        57.600000000000001        3.5083309283201616     
   6.4000000000000004        58.400000000000006        3.5089553644785489     
   6.4000000000000004        59.200000000000003        3.5098997759849286     
   6.4000000000000004        60.000000000000000        3.5011631380325645     
   6.4000000000000004        60.800000000000004        2.8610090469847589     
   6.4000000000000004        61.600000000000001        2.5298969423111970     
   6.4000000000000004        62.400000000000006        2.5036969142735019     
   6.4000000000000004        63.200000000000003        2.5091773955826899     
   6.4000000000000004        64.000000000000000        2.4959959562495229     
   6.4000000000000004        64.799999999999997        2.5147504375197527     
   6.4000000000000004        65.600000000000009        2.5080488651985746     
   6.4000000000000004        66.400000000000006        2.5078947440062476     
   6.4000000000000004        67.200000000000003        2.5089732950332535     
   6.4000000000000004        68.000000000000000        2.5058430272221703     
   6.4000000000000004        68.799999999999997        2.5035948638358860     
   6.4000000000000004        69.600000000000009        2.5201824829930008     
   6.4000000000000004        70.400000000000006        2.8413538556780682     
   6.4000000000000004        71.200000000000003        3.4984429452356398     
   6.4000000000000004        72.000000000000000        3.5091014696967551     
   6.4000000000000004        72.799999999999997        3.5026375364591962     
   6.4000000000000004        73.600000000000009        3.5013196726624685     
   6.4000000000000004        74.400000000000006        3.5142940507698710     
   6.4000000000000004        75.200000000000003        3.5081487462423255     
   6.4000000000000004        76.000000000000000        3.5036847837245988     
   6.4000000000000004        76.800000000000011        3.5049837726445454     
   6.4000000000000004        77.600000000000009        3.5154063787107250     
   6.4000000000000004        78.400000000000006        3.5034374520406582     
   6.4000000000000004        79.200000000000003        3.5162162897000377     
   6.4000000000000004        80.000000000000000        3.5101405237457928     
   6.4000000000000004        80.800000000000011        3.5085093485409007     
   6.4000000000000004        81.600000000000009        3.5061185347496355     
   6.4000000000000004        82.400000000000006        3.4984810680990712     
   6.4000000000000004        83.200000000000003        3.5161903619245147     
   6.4000000000000004        84.000000000000000        3.5075417328666907     
   6.4000000000000004        84.800000000000011        3.5044594875654851     
   6.4000000000000004        85.600000000000009        3.5043348987060767     
   6.4000000000000004        86.400000000000006        3.5081861370796328     
   6.4000000000000004        87.200000000000003        3.5064833514188591     
   6.4000000000000004        88.000000000000000        2.9055644604018762     
   6.4000000000000004        88.800000000000011        2.5388793883426426     
   6.4000000000000004        89.600000000000009        2.5136895469132963     
   6.4000000000000004        90.400000000000006        2.5063388383066383     
   6.4000000000000004        91.200000000000003        2.5062083451295556     
   6.4000000000000004        92.000000000000000        2.5181508715799605     
   6.4000000000000004        92.800000000000011        2.5005926257658198     
   6.4000000000000004        93.600000000000009        2.5081831259504592     
   6.4000000000000004        94.400000000000006        2.5101076780823286     
   6.4000000000000004        95.200000000000003        2.5191907623962959     
   6.4000000000000004        96.000000000000000        2.4990862979214601     
   6.4000000000000004        96.800000000000011        2.5164699722086219     
   6.4000000000000004        97.600000000000009        2.5103326039378642     
   6.4000000000000004        98.400000000000006        2.5035547105423519     
   6.4000000000000004        99.200000000000003        2.5048636370754727     
   6.4000000000000004        100.00000000000000        2.5077482567961304     
   6.4000000000000004        100.80000000000001        2.5066978839107357     
   6.4000000000000004        101.60000000000001        2.5107468685644778     
   6.4000000000000004        102.40000000000001        2.5068857717403570     

   7.2000000000000002       0.80000000000000004        2.5076368813846863     
   7.2000000000000002        1.6000000000000001        2.5023089126766322     
   7.2000000000000002        2.4000000000000004        2.5047747415032262     
   7.2000000000000002        3.2000000000000002        2.5060874103420963     
   7.2000000000000002        4.0000000000000000        2.5083660910796084     
   7.2000000000000002        4.8000000000000007        2.5054269112216692     
   7.2000000000000002        5.6000000000000005        2.5069931988891070     
   7.2000000000000002        6.4000000000000004        2.5073197892302184     
   7.2000000000000002        7.2000000000000002        2.5167904954956013     
   7.2000000000000002        8.0000000000000000        2.4989232274036470     
   7.2000000000000002        8.8000000000000007        2.5045198585893509     
   7.2000000000000002        9.6000000000000014        2.5082943203232482     
   7.2000000000000002        10.400000000000000        2.5069629738151598     
   7.2000000000000002        11.200000000000001        2.5092365975884472     
   7.2000000000000002        12.000000000000000        2.5082876318264393     
   7.2000000000000002        12.800000000000001        2.5096792629401161     
   7.2000000000000002        13.600000000000001        2.5093278676440733     
   7.2000000000000002        14.400000000000000        2.5090635832659194     
   7.2000000000000002        15.200000000000001        2.5092528392849238     
   7.2000000000000002        16.000000000000000        2.5159808796272642     
   7.2000000000000002        16.800000000000001        2.4988676612068441     
   7.2000000000000002        17.600000000000001        2.5087255013678509     
   7.2000000000000002        18.400000000000002        2.5086578842754421     
   7.2000000000000002        19.200000000000003        2.5087489946917749     
   7.2000000000000002        20.000000000000000        2.5088145233279850     
   7.2000000000000002        20.800000000000001        2.5091255941202313     
   7.2000000000000002        21.600000000000001        2.5091157117495473     
   7.2000000000000002        22.400000000000002        2.5082404900838768     
   7.2000000000000002        23.200000000000003        2.5072170519239942     
   7.2000000000000002        24.000000000000000        2.5050953171185699     
   7.2000000000000002        24.800000000000001        2.5135703235581293     
   7.2000000000000002        25.600000000000001        2.5038704011134905     
   7.2000000000000002        26.400000000000002        2.5371564753969644     
   7.2000000000000002        27.200000000000003        2.8667407302770154     
   7.2000000000000002        28.000000000000000        3.5030458408752421     
   7.2000000000000002        28.800000000000001        3.5026943783935014     
   7.2000000000000002        29.600000000000001        3.5090530979268908     
   7.2000000000000002        30.400000000000002        3.5128188979389705     
   7.2000000000000002        31.200000000000003        3.4980199233301565     
   7.2000000000000002        32.000000000000000        3.5057451272197735     
   7.2000000000000002        32.800000000000004        3.5064884327863184     
   7.2000000000000002        33.600000000000001        3.5064361012903853     
   7.2000000000000002        34.399999999999999        3.5068280878070976     
   7.2000000000000002        35.200000000000003        3.4915424078285957     
   7.2000000000000002        36.000000000000000        2.8797752091719628     
   7.2000000000000002        36.800000000000004        2.5437082734657714     
   7.2000000000000002        37.600000000000001        2.5091123236020447     
   7.2000000000000002        38.400000000000006        2.5121422986797342     
   7.2000000000000002        39.200000000000003        2.5064505699832851     
   7.2000000000000002        40.000000000000000        2.5071614880379891     
   7.2000000000000002        40.800000000000004        2.5115759237079529     
   7.2000000000000002        41.600000000000001        2.5174070517318325     
   7.2000000000000002        42.400000000000006        2.5550077677490823     
   7.2000000000000002        43.200000000000003        2.8950228768882975     
   7.2000000000000002        44.000000000000000        3.5168331190083326     
   7.2000000000000002        44.800000000000004        3.5020853497673445     
   7.2000000000000002        45.600000000000001        3.5029724713229009     
   7.2000000000000002        46.400000000000006        3.5033959680562923     
   7.2000000000000002        47.200000000000003        3.5019949645257991     
   7.2000000000000002        48.000000000000000        3.5067406932168330     
   7.2000000000000002        48.800000000000004        3.5104239396869961     
   7.2000000000000002        49.600000000000001        3.5080543454746422     
   7.2000000000000002        50.400000000000006        3.5061996129041986     
   7.2000000000000002        51.200000000000003        3.5074177349045494     
   7.2000000000000002        52.000000000000000        3.5107533419794046     
   7.2000000000000002        52.800000000000004        3.5056759867133378     
   7.2000000000000002        53.600000000000001        3.5151349355497259     
   7.2000000000000002        54.400000000000006        3.5038990855157039     
   7.2000000000000002        55.200000000000003        3.5039461296332108     
   7.2000000000000002        56.000000000000000        3.5049276370997267     
   7.2000000000000002        56.800000000000004        3.5055431791341927     
   7.2000000000000002        57.600000000000001        3.5074795474053859     
   7.2000000000000002        58.400000000000006        3.5111944860524869     
   7.2000000000000002        59.200000000000003        3.5126305601065586     
   7.2000000000000002        60.000000000000000        3.4992009760618790     
   7.2000000000000002        60.800000000000004        2.8620339318032810     
   7.2000000000000002        61.600000000000001        2.5301980690857087     
   7.2000000000000002        62.400000000000006        2.5039814352211924     
   7.2000000000000002        63.200000000000003        2.5101871409477710     
   7.2000000000000002        64.000000000000000        2.5013837131905365     
   7.2000000000000002        64.799999999999997        2.5216905842040642     
   7.2000000000000002        65.600000000000009        2.5121930995252022     
   7.2000000000000002        66.400000000000006        2.5102535126480388     
   7.2000000000000002        67.200000000000003        2.5094998657219794     
   7.2000000000000002        68.000000000000000        2.5085169890381347     
   7.2000000000000002        68.799999999999997        2.5053091904736506     
   7.2000000000000002        69.600000000000009        2.5211363893078063     
   7.2000000000000002        70.400000000000006        2.8398983019794435     
   7.2000000000000002        71.200000000000003        3.5111315159090477     
   7.2000000000000002        72.000000000000000        3.5063757350012312     
   7.2000000000000002        72.799999999999997        3.5009982812453941     
   7.2000000000000002        73.600000000000009        3.5198854706846716     
   7.2000000000000002        74.400000000000006        3.5030703266098455     
   7.2000000000000002        75.200000000000003        3.5043357445736474     
   7.2000000000000002        76.000000000000000        3.5012711972286592     
   7.2000000000000002        76.800000000000011        3.5126074862922563     
   7.2000000000000002        77.600000000000009        3.5040580768889558     
   7.2000000000000002        78.400000000000006        3.5066762703210297     
   7.2000000000000002        79.200000000000003        3.5152833479733552     
   7.2000000000000002        80.000000000000000        3.4993219281158732     
   7.2000000000000002        80.800000000000011        3.5135374995462016     
   7.2000000000000002        81.600000000000009        3.5074526409132494     
   7.2000000000000002        82.400000000000006        3.5053487201364133     
   7.2000000000000002        83.200000000000003        3.4970756599366855     
   7.2000000000000002        84.000000000000000        3.5136314106932809     
   7.2000000000000002        84.800000000000011        3.5057085967815191     
   7.2000000000000002        85.600000000000009        3.5018976278744844     
   7.2000000000000002        86.400000000000006        3.5023191136866800     
   7.2000000000000002        87.200000000000003        3.5100801443450131     
   7.2000000000000002        88.000000000000000        3.5033791570640487     
   7.2000000000000002        88.800000000000011        2.7676507201635143     
   7.2000000000000002        89.600000000000009        2.5160638592928111     
   7.2000000000000002        90.400000000000006        2.5026762688912152     
   7.2000000000000002        91.200000000000003        2.5031000506464252     
   7.2000000000000002        92.000000000000000        2.5184561539787551     
   7.2000000000000002        92.800000000000011        2.5053216093711685     
   7.2000000000000002        93.600000000000009        2.5114360643028335     
   7.2000000000000002        94.400000000000006        2.5194827031144267     
   7.2000000000000002        95.200000000000003        2.5022504629423006     
   7.2000000000000002        96.000000000000000        2.5165225698838731     
   7.2000000000000002        96.800000000000011        2.5078631776979856     
   7.2000000000000002        97.600000000000009        2.5069193437688941     
   7.2000000000000002        98.400000000000006        2.5063880012046558     
   7.2000000000000002        99.200000000000003        2.5034261687600323     
   7.2000000000000002        100.00000000000000        2.5044749626059879     
   7.2000000000000002        100.80000000000001        2.5059698594164295     
   7.2000000000000002        101.60000000000001        2.5103873392063805     
   7.2000000000000002        102.40000000000001        2.5062366462206485     

   8.0000000000000000       0.80000000000000004        2.5105568049501277     
   8.0000000000000000        1.6000000000000001        2.5096278887007877     
   8.0000000000000000        2.4000000000000004        2.5147182924292322     
   8.0000000000000000        3.2000000000000002        2.5203916308784109     
   8.0000000000000000        4.0000000000000000        2.5169138826736961     
   8.0000000000000000        4.8000000000000007        2.5150504781534826     
   8.0000000000000000        5.6000000000000005        2.5161149812580104     
   8.0000000000000000        6.4000000000000004        2.5181850216207877     
   8.0000000000000000        7.2000000000000002        2.4953023974107875     
   8.0000000000000000        8.0000000000000000        2.5040442332257333     
   8.0000000000000000        8.8000000000000007        2.5061926271983173     
   8.0000000000000000        9.6000000000000014        2.5071659137287385     
   8.0000000000000000        10.400000000000000        2.5076519898588061     
   8.0000000000000000        11.200000000000001        2.5092043876927459     
   8.0000000000000000        12.000000000000000        2.5073072957250133     
   8.0000000000000000        12.800000000000001        2.5077636533439960     
   8.0000000000000000        13.600000000000001        2.5072558744729943     
   8.0000000000000000        14.400000000000000        2.5080348472062188     
   8.0000000000000000        15.200000000000001        2.5089401244862843     
   8.0000000000000000        16.000000000000000        2.5166590687321295     
   8.0000000000000000        16.800000000000001        2.4997830029510046     
   8.0000000000000000        17.600000000000001        2.5075065727962871     
   8.0000000000000000        18.400000000000002        2.5072467913185172     
   8.0000000000000000        19.200000000000003        2.5069148151626224     
   8.0000000000000000        20.000000000000000        2.5065632886493554     
   8.0000000000000000        20.800000000000001        2.5069516502465961     
   8.0000000000000000        21.600000000000001        2.5052577563098550     
   8.0000000000000000        22.400000000000002        2.5049198295371959     
   8.0000000000000000        23.200000000000003        2.5041218854978622     
   8.0000000000000000        24.000000000000000        2.5026791335590244     
   8.0000000000000000        24.800000000000001        2.5091824377050655     
   8.0000000000000000        25.600000000000001        2.5007840711789120     
   8.0000000000000000        26.400000000000002        2.5496140245661718     
   8.0000000000000000        27.200000000000003        2.8794217827245938     
   8.0000000000000000        28.000000000000000        3.5005722570347215     
   8.0000000000000000        28.800000000000001        3.5070080775112187     
   8.0000000000000000        29.600000000000001        3.5081686425988425     
   8.0000000000000000        30.400000000000002        3.5133284612393050     
   8.0000000000000000        31.200000000000003        3.4994752886404279     
   8.0000000000000000        32.000000000000000        3.5061956437901340     
   8.0000000000000000        32.800000000000004        3.5058460093541242     
   8.0000000000000000        33.600000000000001        3.5073609347042085     
   8.0000000000000000        34.399999999999999        3.5082087916307154     
   8.0000000000000000        35.200000000000003        3.5182860541031595     
   8.0000000000000000        36.000000000000000        2.8636576806891059     
   8.0000000000000000        36.800000000000004        2.5307961002301762     
   8.0000000000000000        37.600000000000001        2.5218485241588522     
   8.0000000000000000        38.400000000000006        2.5083525043358890     
   8.0000000000000000        39.200000000000003        2.5055518778574251     
   8.0000000000000000        40.000000000000000        2.5049689576915513     
   8.0000000000000000        40.800000000000004        2.5067270302848232     
   8.0000000000000000        41.600000000000001        2.5154716054729329     
   8.0000000000000000        42.400000000000006        2.5571944925812828     
   8.0000000000000000        43.200000000000003        2.8977238727463441     
   8.0000000000000000        44.000000000000000        3.4959067205259200     
   8.0000000000000000        44.800000000000004        3.5010139232793569     
   8.0000000000000000        45.600000000000001        3.5001515441156776     
   8.0000000000000000        46.400000000000006        3.5061837401531717     
   8.0000000000000000        47.200000000000003        3.5065734259129582     
   8.0000000000000000        48.000000000000000        3.5083422018596218     
   8.0000000000000000        48.800000000000004        3.5092918994427751     
   8.0000000000000000        49.600000000000001        3.5088151003286159     
   8.0000000000000000        50.400000000000006        3.5045305226413195     
   8.0000000000000000        51.200000000000003        3.5052855897510202     
   8.0000000000000000        52.000000000000000        3.5075791897999595     
   8.0000000000000000        52.800000000000004        3.4975739582881022     
   8.0000000000000000        53.600000000000001        3.5115702093647498     
   8.0000000000000000        54.400000000000006        3.5084754077259284     
   8.0000000000000000        55.200000000000003        3.5076769234805156     
   8.0000000000000000        56.000000000000000        3.5070559317947918     
   8.0000000000000000        56.800000000000004        3.5058918150955378     
   8.0000000000000000        57.600000000000001        3.5052418939531038     
   8.0000000000000000        58.400000000000006        3.5057867277069650     
   8.0000000000000000        59.200000000000003        3.5032362253464346     
   8.0000000000000000        60.000000000000000        3.5112530179539019     
   8.0000000000000000        60.800000000000004        2.8610859241211242     
   8.0000000000000000        61.600000000000001        2.5295668835748284     
   8.0000000000000000        62.400000000000006        2.5094762704047109     
   8.0000000000000000        63.200000000000003        2.5112513392370248     
   8.0000000000000000        64.000000000000000        2.5085799981656054     
   8.0000000000000000        64.799999999999997        2.4985845160349789     
   8.0000000000000000        65.600000000000009        2.5175918628739469     
   8.0000000000000000        66.400000000000006        2.5112511775869124     
   8.0000000000000000        67.200000000000003        2.5076783700275507     
   8.0000000000000000        68.000000000000000        2.5064921988600117     
   8.0000000000000000        68.799999999999997        2.5043945796732854     
   8.0000000000000000        69.600000000000009        2.5087202708223995     
   8.0000000000000000        70.400000000000006        2.8402344952362286     
   8.0000000000000000        71.200000000000003        3.5059496766365661     
   8.0000000000000000        72.000000000000000        3.5036243459231247     
   8.0000000000000000        72.799999999999997        3.4959504585031960     
   8.0000000000000000        73.600000000000009        3.5130894832105204     
   8.0000000000000000        74.400000000000006        3.5043715677459950     
   8.0000000000000000        75.200000000000003        3.5044521876719226     
   8.0000000000000000        76.000000000000000        3.5058382201907410     
   8.0000000000000000        76.800000000000011        3.5060650295799607     
   8.0000000000000000        77.600000000000009        3.5080628312038615     
   8.0000000000000000        78.400000000000006        3.5151595754903719     
   8.0000000000000000        79.200000000000003        3.4970112301667564     
   8.0000000000000000        80.000000000000000        3.5056136597233900     
   8.0000000000000000        80.800000000000011        3.5088875842818150     
   8.0000000000000000        81.600000000000009        3.5133900563523297     
   8.0000000000000000        82.400000000000006        3.5104886679912748     
   8.0000000000000000        83.200000000000003        3.5018878795713291     
   8.0000000000000000        84.000000000000000        3.5155021923048824     
   8.0000000000000000        84.800000000000011        3.5086308805894242     
   8.0000000000000000        85.600000000000009        3.5028972569097281     
   8.0000000000000000        86.400000000000006        3.5076104957930010     
   8.0000000000000000        87.200000000000003        3.5064175823168982     
   8.0000000000000000        88.000000000000000        3.5176586901942479     
   8.0000000000000000        88.800000000000011        3.4921694406182304     
   8.0000000000000000        89.600000000000009        2.6541867846327971     
   8.0000000000000000        90.400000000000006        2.5141674755537649     
   8.0000000000000000        91.200000000000003        2.5154263107739867     
   8.0000000000000000        92.000000000000000        2.5122924302843908     
   8.0000000000000000        92.800000000000011        2.5117176986325132     
   8.0000000000000000        93.600000000000009        2.5128626381946417     
   8.0000000000000000        94.400000000000006        2.5194827214891253     
   8.0000000000000000        95.200000000000003        2.5022182954040422     
   8.0000000000000000        96.000000000000000        2.5152925660180721     
   8.0000000000000000        96.800000000000011        2.5064333205096627     
   8.0000000000000000        97.600000000000009        2.5043182423816654     
   8.0000000000000000        98.400000000000006        2.5023367233713509     
   8.0000000000000000        99.200000000000003        2.5044582326980498     
   8.0000000000000000        100.00000000000000        2.5038403020308500     
   8.0000000000000000        100.80000000000001        2.5056580456570066     
   8.0000000000000000        101.60000000000001        2.5105631651616953     
   8.0000000000000000        102.40000000000001        2.5072439359789920     

   8.8000000000000007       0.80000000000000004        2.5076231561745574     
   8.8000000000000007        1.6000000000000001        2.5062950729683933     
   8.8000000000000007        2.4000000000000004        2.5016804205634124     
   8.8000000000000007        3.2000000000000002        2.5013228200622235     
   8.8000000000000007        4.0000000000000000        2.5010199507838555     
   8.8000000000000007        4.8000000000000007        2.5001662304011791     
   8.8000000000000007        5.6000000000000005        2.4987196929872861     
   8.8000000000000007        6.4000000000000004        2.5002225021590085     
   8.8000000000000007        7.2000000000000002        2.5037064090185512     
   8.8000000000000007        8.0000000000000000        2.5064236660070658     
   8.8000000000000007        8.8000000000000007        2.5069398213928511     
   8.8000000000000007        9.6000000000000014        2.5070504060856158     
   8.8000000000000007        10.400000000000000        2.5065629277683366     
   8.8000000000000007        11.200000000000001        2.5081190291307776     
   8.8000000000000007        12.000000000000000        2.5063678551724906     
   8.8000000000000007        12.800000000000001        2.5071995021445996     
   8.8000000000000007        13.600000000000001        2.5067384566788005     
   8.8000000000000007        14.400000000000000        2.5061600287134280     
   8.8000000000000007        15.200000000000001        2.5069288143725608     
   8.8000000000000007        16.000000000000000        2.5140095539254901     
   8.8000000000000007        16.800000000000001        2.4945226038202688     
   8.8000000000000007        17.600000000000001        2.5055715611423417     
   8.8000000000000007        18.400000000000002        2.5084833316774313     
   8.8000000000000007        19.200000000000003        2.5076460078609260     
   8.8000000000000007        20.000000000000000        2.5061112216342112     
   8.8000000000000007        20.800000000000001        2.5056490655980697     
   8.8000000000000007        21.600000000000001        2.5063424784265824     
   8.8000000000000007        22.400000000000002        2.5051164366626648     
   8.8000000000000007        23.200000000000003        2.5046762694645346     
   8.8000000000000007        24.000000000000000        2.5028323863545978     
   8.8000000000000007        24.800000000000001        2.5055346761112069     
   8.8000000000000007        25.600000000000001        2.5226859120010907     
   8.8000000000000007        26.400000000000002        2.5362419132772436     
   8.8000000000000007        27.200000000000003        2.8621593488940493     
   8.8000000000000007        28.000000000000000        3.5116238452777053     
   8.8000000000000007        28.800000000000001        3.5081832322274020     
   8.8000000000000007        29.600000000000001        3.5068979369840387     
   8.8000000000000007        30.400000000000002        3.5140666336328343     
   8.8000000000000007        31.200000000000003        3.4982029011800453     
   8.8000000000000007        32.000000000000000        3.5033453705127444     
   8.8000000000000007        32.800000000000004        3.5056273964836082     
   8.8000000000000007        33.600000000000001        3.5083874352261102     
   8.8000000000000007        34.399999999999999        3.5003926801178440     
   8.8000000000000007        35.200000000000003        3.4991526798888177     
   8.8000000000000007        36.000000000000000        2.7794368170856742     
   8.8000000000000007        36.800000000000004        2.5206815312202164     
   8.8000000000000007        37.600000000000001        2.5162868570433821     
   8.8000000000000007        38.400000000000006        2.5090730517675968     
   8.8000000000000007        39.200000000000003        2.5068586834715370     
   8.8000000000000007        40.000000000000000        2.5043810208302024     
   8.8000000000000007        40.800000000000004        2.5066049885424966     
   8.8000000000000007        41.600000000000001        2.5158284462160649     
   8.8000000000000007        42.400000000000006        2.5584528274535887     
   8.8000000000000007        43.200000000000003        2.8967468835692474     
   8.8000000000000007        44.000000000000000        3.4998739643505705     
   8.8000000000000007        44.800000000000004        3.5143023519090790     
   8.8000000000000007        45.600000000000001        3.5157305525406901     
   8.8000000000000007        46.400000000000006        3.4974258360074351     
   8.8000000000000007        47.200000000000003        3.5059735036997397     
   8.8000000000000007        48.000000000000000        3.5061202534240707     
   8.8000000000000007        48.800000000000004        3.5076393425634040     
   8.8000000000000007        49.600000000000001        3.5058941778339654     
   8.8000000000000007        50.400000000000006        3.5057405372863597     
   8.8000000000000007        51.200000000000003        3.5049170275604911     
   8.8000000000000007        52.000000000000000        3.5028968824263429     
   8.8000000000000007        52.800000000000004        3.5183704053482705     
   8.8000000000000007        53.600000000000001        3.5071612028258894     
   8.8000000000000007        54.400000000000006        3.5071546861591694     
   8.8000000000000007        55.200000000000003        3.5066683401429359     
   8.8000000000000007        56.000000000000000        3.5077875610391160     
   8.8000000000000007        56.800000000000004        3.5067797191356873     
   8.8000000000000007        57.600000000000001        3.5065334484920561     
   8.8000000000000007        58.400000000000006        3.5061132754436399     
   8.8000000000000007        59.200000000000003        3.5002306754046391     
   8.8000000000000007        60.000000000000000        3.5055271999003579     
   8.8000000000000007        60.800000000000004        2.8605090548154561     
   8.8000000000000007        61.600000000000001        2.5286189994389088     
   8.8000000000000007        62.400000000000006        2.5079309678886141     
   8.8000000000000007        63.200000000000003        2.5104317129990958     
   8.8000000000000007        64.000000000000000        2.5096231907731008     
   8.8000000000000007        64.799999999999997        2.5023490269187771     
   8.8000000000000007        65.600000000000009        2.5209696967592095     
   8.8000000000000007        66.400000000000006        2.5105060506104770     
   8.8000000000000007        67.200000000000003        2.5052700568234325     
   8.8000000000000007        68.000000000000000        2.5050431708826015     
   8.8000000000000007        68.799999999999997        2.5090216481896217     
   8.8000000000000007        69.600000000000009        2.5087594665118340     
   8.8000000000000007        70.400000000000006        2.8397815739092374     
   8.8000000000000007        71.200000000000003        3.4975068804703451     
   8.8000000000000007        72.000000000000000        3.4954275053936050     
   8.8000000000000007        72.799999999999997        3.5149185100557547     
   8.8000000000000007        73.600000000000009        3.5090852155423566     
   8.8000000000000007        74.400000000000006        3.5043703007454168     
   8.8000000000000007        75.200000000000003        3.5039357562281022     
   8.8000000000000007        76.000000000000000        3.5080960016389859     
   8.8000000000000007        76.800000000000011        3.5091188325811333     
   8.8000000000000007        77.600000000000009        3.5148590399840578     
   8.8000000000000007        78.400000000000006        3.5000698940180506     
   8.8000000000000007        79.200000000000003        3.5078662780545331     
   8.8000000000000007        80.000000000000000        3.5096429162878517     
   8.8000000000000007        80.800000000000011        3.5105432724693424     
   8.8000000000000007        81.600000000000009        3.5152497522719242     
   8.8000000000000007        82.400000000000006        3.5095052812279932     
   8.8000000000000007        83.200000000000003        3.5017175744472713     
   8.8000000000000007        84.000000000000000        3.5132574306781152     
   8.8000000000000007        84.800000000000011        3.5039127401735750     
   8.8000000000000007        85.600000000000009        3.5034079578458424     
   8.8000000000000007        86.400000000000006        3.5069567237735471     
   8.8000000000000007        87.200000000000003        3.5151424583932944     
   8.8000000000000007        88.000000000000000        3.5066396384687022     
   8.8000000000000007        88.800000000000011        3.5093881956639792     
   8.8000000000000007        89.600000000000009        2.9462780591322648     
   8.8000000000000007        90.400000000000006        2.7021003556801140     
   8.8000000000000007        91.200000000000003        2.5420691273946230     
   8.8000000000000007        92.000000000000000        2.5011379183195945     
   8.8000000000000007        92.800000000000011        2.5049636784676661     
   8.8000000000000007        93.600000000000009        2.4978436533954076     
   8.8000000000000007        94.400000000000006        2.4969341992058336     
   8.8000000000000007        95.200000000000003        2.5047953000393672     
   8.8000000000000007        96.000000000000000        2.5151398706513737     
   8.8000000000000007        96.800000000000011        2.5061390825796170     
   8.8000000000000007        97.600000000000009        2.5018639590853726     
   8.8000000000000007        98.400000000000006        2.5017691032952452     
   8.8000000000000007        99.200000000000003        2.5042264495283129     
   8.8000000000000007        100.00000000000000        2.5043836436541986     
   8.8000000000000007        100.80000000000001        2.5053751162772997     
   8.8000000000000007        101.60000000000001        2.5102144461872187     
   8.8000000000000007        102.40000000000001        2.5055811829601682     

   9.6000000000000014       0.80000000000000004        2.5061990686599303     
   9.6000000000000014        1.6000000000000001        2.5053457556296408     
   9.6000000000000014        2.4000000000000004        2.5037022356254957     
   9.6000000000000014        3.2000000000000002        2.5064624582292097     
   9.6000000000000014        4.0000000000000000        2.5082496661636400     
   9.6000000000000014        4.8000000000000007        2.5090732940473761     
   9.6000000000000014        5.6000000000000005        2.5035351890557935     
   9.6000000000000014        6.4000000000000004        2.5057495477213521     
   9.6000000000000014        7.2000000000000002        2.5068916737684797     
   9.6000000000000014        8.0000000000000000        2.5059727913385363     
   9.6000000000000014        8.8000000000000007        2.5068273701347592     
   9.6000000000000014        9.6000000000000014        2.5066230724113225     
   9.6000000000000014        10.400000000000000        2.5072011664178970     
   9.6000000000000014        11.200000000000001        2.5063092691855502     
   9.6000000000000014        12.000000000000000        2.5062905883824760     
   9.6000000000000014        12.800000000000001        2.5056696697165126     
   9.6000000000000014        13.600000000000001        2.5064890328324254     
   9.6000000000000014        14.400000000000000        2.5055545850160743     
   9.6000000000000014        15.200000000000001        2.5053514694779166     
   9.6000000000000014        16.000000000000000        2.5093205084509611     
   9.6000000000000014        16.800000000000001        2.5232521503813135     
   9.6000000000000014        17.600000000000001        2.5029169620441767     
   9.6000000000000014        18.400000000000002        2.5087354818757421     
   9.6000000000000014        19.200000000000003        2.5048745328945792     
   9.6000000000000014        20.000000000000000        2.5080776710187167     
   9.6000000000000014        20.800000000000001        2.5057546167955809     
   9.6000000000000014        21.600000000000001        2.5048870587295613     
   9.6000000000000014        22.400000000000002        2.5040444774660644     
   9.6000000000000014        23.200000000000003        2.5035150042807177     
   9.6000000000000014        24.000000000000000        2.5014988095267361     
   9.6000000000000014        24.800000000000001        2.5023401815085142     
   9.6000000000000014        25.600000000000001        2.5094916066718831     
   9.6000000000000014        26.400000000000002        2.5028529884313362     
   9.6000000000000014        27.200000000000003        2.7617656158702744     
   9.6000000000000014        28.000000000000000        3.4991304950923858     
   9.6000000000000014        28.800000000000001        3.5072127198835403     
   9.6000000000000014        29.600000000000001        3.5154022129276128     
   9.6000000000000014        30.400000000000002        3.5040819560331755     
   9.6000000000000014        31.200000000000003        3.5146222156242604     
   9.6000000000000014        32.000000000000000        3.4996595424632972     
   9.6000000000000014        32.800000000000004        3.5181113609392796     
   9.6000000000000014        33.600000000000001        3.4954235396490283     
   9.6000000000000014        34.399999999999999        3.5101562437128697     
   9.6000000000000014        35.200000000000003        2.9176909422670945     
   9.6000000000000014        36.000000000000000        2.6218435707545091     
   9.6000000000000014        36.800000000000004        2.5009701699573097     
   9.6000000000000014        37.600000000000001        2.5123639613847017     
   9.6000000000000014        38.400000000000006        2.5067604302484017     
   9.6000000000000014        39.200000000000003        2.5047704474582182     
   9.6000000000000014        40.000000000000000        2.5056717071145247     
   9.6000000000000014        40.800000000000004        2.5073522535113937     
   9.6000000000000014        41.600000000000001        2.5154544416536644     
   9.6000000000000014        42.400000000000006        2.5587194301738880     
   9.6000000000000014        43.200000000000003        2.8929297025268359     
   9.6000000000000014        44.000000000000000        3.5138625432175994     
   9.6000000000000014        44.800000000000004        3.5053862997271592     
   9.6000000000000014        45.600000000000001        3.5062511604649744     
   9.6000000000000014        46.400000000000006        3.5160477281649882     
   9.6000000000000014        47.200000000000003        3.4989382591361760     
   9.6000000000000014        48.000000000000000        3.5054715523009685     
   9.6000000000000014        48.800000000000004        3.5071509805640013     
   9.6000000000000014        49.600000000000001        3.5067186218467321     
   9.6000000000000014        50.400000000000006        3.5081709755877504     
   9.6000000000000014        51.200000000000003        3.5038850314664027     
   9.6000000000000014        52.000000000000000        3.5027332640131132     
   9.6000000000000014        52.800000000000004        3.5157946473798933     
   9.6000000000000014        53.600000000000001        3.5041486830778639     
   9.6000000000000014        54.400000000000006        3.5070731340981007     
   9.6000000000000014        55.200000000000003        3.5054033398041202     
   9.6000000000000014        56.000000000000000        3.5049168909007986     
   9.6000000000000014        56.800000000000004        3.5066043339473394     
   9.6000000000000014        57.600000000000001        3.5056747822394692     
   9.6000000000000014        58.400000000000006        3.4983573345593637     
   9.6000000000000014        59.200000000000003        3.5195232888507340     
   9.6000000000000014        60.000000000000000        3.4955629013712630     
   9.6000000000000014        60.800000000000004        2.8598780609070924     
   9.6000000000000014        61.600000000000001        2.5267794781255506     
   9.6000000000000014        62.400000000000006        2.5064574001218927     
   9.6000000000000014        63.200000000000003        2.5072616482495547     
   9.6000000000000014        64.000000000000000        2.5020582559769164     
   9.6000000000000014        64.799999999999997        2.4981383444132237     
   9.6000000000000014        65.600000000000009        2.4903975829394756     
   9.6000000000000014        66.400000000000006        2.5125553999535084     
   9.6000000000000014        67.200000000000003        2.5049473651753322     
   9.6000000000000014        68.000000000000000        2.5055832509994902     
   9.6000000000000014        68.799999999999997        2.5087643264347328     
   9.6000000000000014        69.600000000000009        2.5090288511122045     
   9.6000000000000014        70.400000000000006        2.8371842314249736     
   9.6000000000000014        71.200000000000003        3.5111450302335583     
   9.6000000000000014        72.000000000000000        3.5118488833168526     
   9.6000000000000014        72.799999999999997        3.5087555402872224     
   9.6000000000000014        73.600000000000009        3.5057968120215381     
   9.6000000000000014        74.400000000000006        3.5043841522748274     
   9.6000000000000014        75.200000000000003        3.5034735068315030     
   9.6000000000000014        76.000000000000000        3.5086229814263583     
   9.6000000000000014        76.800000000000011        3.5147881445917655     
   9.6000000000000014        77.600000000000009        3.5054584791874546     
   9.6000000000000014        78.400000000000006        3.5026531240610734     
   9.6000000000000014        79.200000000000003        3.5057778221915794     
   9.6000000000000014        80.000000000000000        3.5052198194984845     
   9.6000000000000014        80.800000000000011        3.5056033779706093     
   9.6000000000000014        81.600000000000009        3.5071841883506707     
   9.6000000000000014        82.400000000000006        3.5174264180885055     
   9.6000000000000014        83.200000000000003        3.5058374332024735     
   9.6000000000000014        84.000000000000000        3.5181310617664763     
   9.6000000000000014        84.800000000000011        3.5056389704722379     
   9.6000000000000014        85.600000000000009        3.5061924664508002     
   9.6000000000000014        86.400000000000006        3.4986960147373338     
   9.6000000000000014        87.200000000000003        3.4996610980283678     
   9.6000000000000014        88.000000000000000        3.5137377582462515     
   9.6000000000000014        88.800000000000011        3.5166494012051204     
   9.6000000000000014        89.600000000000009        3.5059434101305116     
   9.6000000000000014        90.400000000000006        3.5053618036495693     
   9.6000000000000014        91.200000000000003        2.8627432280064782     
   9.6000000000000014        92.000000000000000        2.6266236085342762     
   9.6000000000000014        92.800000000000011        2.5119452637806372     
   9.6000000000000014        93.600000000000009        2.5046742250558482     
   9.6000000000000014        94.400000000000006        2.5244664902091274     
   9.6000000000000014        95.200000000000003        2.5048030489107642     
   9.6000000000000014        96.000000000000000        2.5080612214610776     
   9.6000000000000014        96.800000000000011        2.5157368758388903     
   9.6000000000000014        97.600000000000009        2.5013013405663842     
   9.6000000000000014        98.400000000000006        2.5004370561475264     
   9.6000000000000014        99.200000000000003        2.5024919233367027     
   9.6000000000000014        100.00000000000000        2.5037577270805071     
   9.6000000000000014        100.80000000000001        2.5051295442183070     
   9.6000000000000014        101.60000000000001        2.5105641320905012     
   9.6000000000000014        102.40000000000001        2.5054394949395391     

   10.400000000000000       0.80000000000000004        2.5100649651601521     
   10.400000000000000        1.6000000000000001        2.5085611050241607     
   10.400000000000000        2.4000000000000004        2.5009583581238379     
   10.400000000000000        3.2000000000000002        2.5036921662556995     
   10.400000000000000        4.0000000000000000        2.5085042076606223     
   10.400000000000000        4.8000000000000007        2.5107135448568090     
   10.400000000000000        5.6000000000000005        2.5082867211890569     
   10.400000000000000        6.4000000000000004        2.5067901426897410     
   10.400000000000000        7.2000000000000002        2.5059194858390246     
   10.400000000000000        8.0000000000000000        2.5066968755369130     
   10.400000000000000        8.8000000000000007        2.5073948118352427     
   10.400000000000000        9.6000000000000014        2.5074106737148218     
   10.400000000000000        10.400000000000000        2.5081539123899703     
   10.400000000000000        11.200000000000001        2.5071040212220148     
   10.400000000000000        12.000000000000000        2.5068714707352915     
   10.400000000000000        12.800000000000001        2.5073304954044908     
   10.400000000000000        13.600000000000001        2.5059764606105164     
   10.400000000000000        14.400000000000000        2.5057670961365019     
   10.400000000000000        15.200000000000001        2.5045966682955725     
   10.400000000000000        16.000000000000000        2.5126472781823250     
   10.400000000000000        16.800000000000001        2.4958557458823361     
   10.400000000000000        17.600000000000001        2.5052835864276348     
   10.400000000000000        18.400000000000002        2.5079173206446064     
   10.400000000000000        19.200000000000003        2.5054865934982256     
   10.400000000000000        20.000000000000000        2.5077828294790665     
   10.400000000000000        20.800000000000001        2.5049834694567821     
   10.400000000000000        21.600000000000001        2.5046002168667201     
   10.400000000000000        22.400000000000002        2.5041047575923128     
   10.400000000000000        23.200000000000003        2.5032546589035354     
   10.400000000000000        24.000000000000000        2.5023719679648240     
   10.400000000000000        24.800000000000001        2.5035084978740736     
   10.400000000000000        25.600000000000001        2.5034647580344291     
   10.400000000000000        26.400000000000002        2.5201017103249530     
   10.400000000000000        27.200000000000003        2.5808020855219307     
   10.400000000000000        28.000000000000000        2.7630400977427847     
   10.400000000000000        28.800000000000001        2.8644708083838379     
   10.400000000000000        29.600000000000001        2.8874550891482094     
   10.400000000000000        30.400000000000002        2.8961189411576629     
   10.400000000000000        31.200000000000003        2.8991592478543637     
   10.400000000000000        32.000000000000000        2.8987685864533730     
   10.400000000000000        32.800000000000004        2.8926899037832254     
   10.400000000000000        33.600000000000001        2.8704931073049758     
   10.400000000000000        34.399999999999999        2.7832983992510703     
   10.400000000000000        35.200000000000003        2.6266564222650612     
   10.400000000000000        36.000000000000000        2.5184032118716217     
   10.400000000000000        36.800000000000004        2.5129667013290131     
   10.400000000000000        37.600000000000001        2.5110384293751231     
   10.400000000000000        38.400000000000006        2.5057839817113772     
   10.400000000000000        39.200000000000003        2.5040665533000830     
   10.400000000000000        40.000000000000000        2.5055379460112222     
   10.400000000000000        40.800000000000004        2.5069746359150833     
   10.400000000000000        41.600000000000001        2.5146480920189029     
   10.400000000000000        42.400000000000006        2.5592437185114352     
   10.400000000000000        43.200000000000003        2.8924223006426470     
   10.400000000000000        44.000000000000000        3.5075369790193411     
   10.400000000000000        44.800000000000004        3.5047933630331727     
   10.400000000000000        45.600000000000001        3.5057622059977547     
   10.400000000000000        46.400000000000006        3.5095840505345555     
   10.400000000000000        47.200000000000003        3.5173955703709967     
   10.400000000000000        48.000000000000000        3.4985721012869191     
   10.400000000000000        48.800000000000004        3.5016406806456426     
   10.400000000000000        49.600000000000001        3.5035031814800788     
   10.400000000000000        50.400000000000006        3.5040884229053484     
   10.400000000000000        51.200000000000003        3.5040778009560816     
   10.400000000000000        52.000000000000000        3.5032296146145248     
   10.400000000000000        52.800000000000004        3.5134070222210037     
   10.400000000000000        53.600000000000001        3.5043332129118450     
   10.400000000000000        54.400000000000006        3.5045546406027763     
   10.400000000000000        55.200000000000003        3.5048189498589717     
   10.400000000000000        56.000000000000000        3.5052534689306825     
   10.400000000000000        56.800000000000004        3.5049721444146926     
   10.400000000000000        57.600000000000001        3.5015090101767754     
   10.400000000000000        58.400000000000006        3.5170856767230245     
   10.400000000000000        59.200000000000003        3.5087497723273455     
   10.400000000000000        60.000000000000000        3.5099448603671677     
   10.400000000000000        60.800000000000004        2.8574267280404606     
   10.400000000000000        61.600000000000001        2.5247048843769511     
   10.400000000000000        62.400000000000006        2.5178905248414112     
   10.400000000000000        63.200000000000003        2.5117414918219017     
   10.400000000000000        64.000000000000000        2.5123854670781651     
   10.400000000000000        64.799999999999997        2.5127919720779115     
   10.400000000000000        65.600000000000009        2.5202371994382897     
   10.400000000000000        66.400000000000006        2.5151695055776568     
   10.400000000000000        67.200000000000003        2.5069147639362512     
   10.400000000000000        68.000000000000000        2.5068508565915986     
   10.400000000000000        68.799999999999997        2.5106568907976987     
   10.400000000000000        69.600000000000009        2.5080579490149351     
   10.400000000000000        70.400000000000006        2.8350489277508881     
   10.400000000000000        71.200000000000003        3.5098686476625063     
   10.400000000000000        72.000000000000000        3.5053689660996241     
   10.400000000000000        72.799999999999997        3.5058452148950581     
   10.400000000000000        73.600000000000009        3.5066374488143865     
   10.400000000000000        74.400000000000006        3.5042552830041616     
   10.400000000000000        75.200000000000003        3.5041276554119962     
   10.400000000000000        76.000000000000000        3.5108630636943530     
   10.400000000000000        76.800000000000011        3.5090098564635399     
   10.400000000000000        77.600000000000009        3.5064508182769596     
   10.400000000000000        78.400000000000006        3.5020562364058212     
   10.400000000000000        79.200000000000003        3.5041691580361638     
   10.400000000000000        80.000000000000000        3.5058503118584934     
   10.400000000000000        80.800000000000011        3.5053918077558159     
   10.400000000000000        81.600000000000009        3.5090290683295908     
   10.400000000000000        82.400000000000006        3.5086840141072102     
   10.400000000000000        83.200000000000003        3.5003120773687630     
   10.400000000000000        84.000000000000000        3.4984771841367972     
   10.400000000000000        84.800000000000011        3.5200381911593359     
   10.400000000000000        85.600000000000009        3.4985160839375786     
   10.400000000000000        86.400000000000006        3.5024992144740432     
   10.400000000000000        87.200000000000003        3.5205691521698510     
   10.400000000000000        88.000000000000000        3.5013354982454485     
   10.400000000000000        88.800000000000011        3.4988967294069657     
   10.400000000000000        89.600000000000009        3.5030471862748969     
   10.400000000000000        90.400000000000006        3.4988819109498364     
   10.400000000000000        91.200000000000003        3.5119043742257943     
   10.400000000000000        92.000000000000000        2.9759299660372398     
   10.400000000000000        92.800000000000011        2.8362073745227558     
   10.400000000000000        93.600000000000009        2.7370550861034193     
   10.400000000000000        94.400000000000006        2.6079346376188810     
   10.400000000000000        95.200000000000003        2.5200816503943755     
   10.400000000000000        96.000000000000000        2.5061815526308622     
   10.400000000000000        96.800000000000011        2.5039229547833690     
   10.400000000000000        97.600000000000009        2.5074585084899832     
   10.400000000000000        98.400000000000006        2.5116476716302802     
   10.400000000000000        99.200000000000003        2.5148909135829407     
   10.400000000000000        100.00000000000000        2.5163920283380548     
   10.400000000000000        100.80000000000001        2.5175721350982019     
   10.400000000000000        101.60000000000001        2.5083569608606808     
   10.400000000000000        102.40000000000001        2.5024735192394991     

   11.200000000000001       0.80000000000000004        2.5939037014680459     
   11.200000000000001        1.6000000000000001        2.5096634408265608     
   11.200000000000001        2.4000000000000004        2.5110109135767882     
   11.200000000000001        3.2000000000000002        2.5034966808607653     
   11.200000000000001        4.0000000000000000        2.5056254866035363     
   11.200000000000001        4.8000000000000007        2.5101383694631911     
   11.200000000000001        5.6000000000000005        2.5074865078161110     
   11.200000000000001        6.4000000000000004        2.5063541403105907     
   11.200000000000001        7.2000000000000002        2.5052820796994180     
   11.200000000000001        8.0000000000000000        2.5065910204530781     
   11.200000000000001        8.8000000000000007        2.5084416218616590     
   11.200000000000001        9.6000000000000014        2.5078071468363632     
   11.200000000000001        10.400000000000000        2.5091818793100229     
   11.200000000000001        11.200000000000001        2.5076202297440204     
   11.200000000000001        12.000000000000000        2.5066227137354136     
   11.200000000000001        12.800000000000001        2.5072128283309780     
   11.200000000000001        13.600000000000001        2.5072296642028262     
   11.200000000000001        14.400000000000000        2.5089572759963423     
   11.200000000000001        15.200000000000001        2.5136570050168161     
   11.200000000000001        16.000000000000000        2.5218806998680341     
   11.200000000000001        16.800000000000001        2.5009879634142416     
   11.200000000000001        17.600000000000001        2.5072784111732696     
   11.200000000000001        18.400000000000002        2.5065874850376773     
   11.200000000000001        19.200000000000003        2.5091821934484915     
   11.200000000000001        20.000000000000000        2.5053775607579438     
   11.200000000000001        20.800000000000001        2.5047728735201598     
   11.200000000000001        21.600000000000001        2.5039969729705418     
   11.200000000000001        22.400000000000002        2.5034824868616736     
   11.200000000000001        23.200000000000003        2.5028335595325908     
   11.200000000000001        24.000000000000000        2.5015475287436599     
   11.200000000000001        24.800000000000001        2.5012958131406759     
   11.200000000000001        25.600000000000001        2.5016189935342554     
   11.200000000000001        26.400000000000002        2.5135124363397292     
   11.200000000000001        27.200000000000003        2.5189396909355302     
   11.200000000000001        28.000000000000000        2.5028291400108222     
   11.200000000000001        28.800000000000001        2.5410937507918363     
   11.200000000000001        29.600000000000001        2.5617786704523726     
   11.200000000000001        30.400000000000002        2.5689406671866881     
   11.200000000000001        31.200000000000003        2.5718489703365113     
   11.200000000000001        32.000000000000000        2.5700962105897971     
   11.200000000000001        32.800000000000004        2.5641118724377372     
   11.200000000000001        33.600000000000001        2.5442704043236155     
   11.200000000000001        34.399999999999999        2.5115522994606407     
   11.200000000000001        35.200000000000003        2.4966471529383947     
   11.200000000000001        36.000000000000000        2.4987530225519103     
   11.200000000000001        36.800000000000004        2.5187793629647528     
   11.200000000000001        37.600000000000001        2.5074770957582220     
   11.200000000000001        38.400000000000006        2.5065267892792673     
   11.200000000000001        39.200000000000003        2.5047204294522829     
   11.200000000000001        40.000000000000000        2.5065330223149855     
   11.200000000000001        40.800000000000004        2.5073802340189117     
   11.200000000000001        41.600000000000001        2.5151780099351679     
   11.200000000000001        42.400000000000006        2.5591530790822699     
   11.200000000000001        43.200000000000003        2.8933590213526683     
   11.200000000000001        44.000000000000000        3.5038112024858594     
   11.200000000000001        44.800000000000004        3.5054375405416280     
   11.200000000000001        45.600000000000001        3.5040067547846974     
   11.200000000000001        46.400000000000006        3.5023298357809427     
   11.200000000000001        47.200000000000003        3.5055034191037162     
   11.200000000000001        48.000000000000000        3.5097850999149780     
   11.200000000000001        48.800000000000004        3.5113556245314803     
   11.200000000000001        49.600000000000001        3.5145556453014279     
   11.200000000000001        50.400000000000006        3.5006409578733342     
   11.200000000000001        51.200000000000003        3.5013808536171376     
   11.200000000000001        52.000000000000000        3.5026246894690471     
   11.200000000000001        52.800000000000004        3.5147223767952243     
   11.200000000000001        53.600000000000001        3.5061427326216132     
   11.200000000000001        54.400000000000006        3.5065445461669280     
   11.200000000000001        55.200000000000003        3.5037405242272626     
   11.200000000000001        56.000000000000000        3.5051725091855657     
   11.200000000000001        56.800000000000004        3.5065820517327988     
   11.200000000000001        57.600000000000001        3.5018023711548678     
   11.200000000000001        58.400000000000006        3.5097410612796165     
   11.200000000000001        59.200000000000003        3.5062724389044373     
   11.200000000000001        60.000000000000000        3.5038033968990980     
   11.200000000000001        60.800000000000004        2.8551167622440308     
   11.200000000000001        61.600000000000001        2.5236117645265348     
   11.200000000000001        62.400000000000006        2.5130623121339317     
   11.200000000000001        63.200000000000003        2.5057031567011085     
   11.200000000000001        64.000000000000000        2.5046514230011372     
   11.200000000000001        64.799999999999997        2.5069270414340554     
   11.200000000000001        65.600000000000009        2.5131805281778887     
   11.200000000000001        66.400000000000006        2.4926607895012167     
   11.200000000000001        67.200000000000003        2.5211334249088670     
   11.200000000000001        68.000000000000000        2.5102776231795660     
   11.200000000000001        68.799999999999997        2.5081697507148935     
   11.200000000000001        69.600000000000009        2.5063366981445410     
   11.200000000000001        70.400000000000006        2.8355593405429924     
   11.200000000000001        71.200000000000003        3.5109211693202882     
   11.200000000000001        72.000000000000000        3.5065234311737012     
   11.200000000000001        72.799999999999997        3.5081799731514209     
   11.200000000000001        73.600000000000009        3.5071368414726156     
   11.200000000000001        74.400000000000006        3.5063656710825342     
   11.200000000000001        75.200000000000003        3.5047596485179140     
   11.200000000000001        76.000000000000000        3.5046861928080331     
   11.200000000000001        76.800000000000011        3.5046498537249184     
   11.200000000000001        77.600000000000009        3.5041524103557564     
   11.200000000000001        78.400000000000006        3.5017766882047239     
   11.200000000000001        79.200000000000003        3.5036402631028070     
   11.200000000000001        80.000000000000000        3.5034897446212798     
   11.200000000000001        80.800000000000011        3.5038953690033825     
   11.200000000000001        81.600000000000009        3.5110302316759507     
   11.200000000000001        82.400000000000006        3.5039746905014155     
   11.200000000000001        83.200000000000003        3.5117154271792552     
   11.200000000000001        84.000000000000000        3.5115668104261655     
   11.200000000000001        84.800000000000011        3.5104185838106670     
   11.200000000000001        85.600000000000009        3.5146153652016445     
   11.200000000000001        86.400000000000006        3.5038391458198275     
   11.200000000000001        87.200000000000003        3.4984331207416886     
   11.200000000000001        88.000000000000000        3.5122980996304842     
   11.200000000000001        88.800000000000011        3.5144191250674810     
   11.200000000000001        89.600000000000009        3.5093157386277398     
   11.200000000000001        90.400000000000006        3.5160892564135993     
   11.200000000000001        91.200000000000003        3.5073335600382638     
   11.200000000000001        92.000000000000000        3.5033475586836191     
   11.200000000000001        92.800000000000011        3.5120031891691865     
   11.200000000000001        93.600000000000009        3.5051497770362428     
   11.200000000000001        94.400000000000006        2.9704511819051067     
   11.200000000000001        95.200000000000003        2.8534789006927141     
   11.200000000000001        96.000000000000000        2.8260140048511224     
   11.200000000000001        96.800000000000011        2.8225495347010070     
   11.200000000000001        97.600000000000009        2.8262518291557770     
   11.200000000000001        98.400000000000006        2.8287733725909607     
   11.200000000000001        99.200000000000003        2.8287944029631933     
   11.200000000000001        100.00000000000000        2.8302204394785848     
   11.200000000000001        100.80000000000001        2.8314969524854567     
   11.200000000000001        101.60000000000001        2.8207558613307926     
   11.200000000000001        102.40000000000001        2.7435814996875703     

   12.000000000000000       0.80000000000000004        2.8951480027334280     
   12.000000000000000        1.6000000000000001        2.6238883859701732     
   12.000000000000000        2.4000000000000004        2.5115294626322706     
   12.000000000000000        3.2000000000000002        2.5105974059550742     
   12.000000000000000        4.0000000000000000        2.5026296500259813     
   12.000000000000000        4.8000000000000007        2.5103748018949759     
   12.000000000000000        5.6000000000000005        2.5109444455132839     
   12.000000000000000        6.4000000000000004        2.5107419637442456     
   12.000000000000000        7.2000000000000002        2.5057889505457860     
   12.000000000000000        8.0000000000000000        2.5074829933210734     
   12.000000000000000        8.8000000000000007        2.5088717137586598     
   12.000000000000000        9.6000000000000014        2.5090163468026550     
   12.000000000000000        10.400000000000000        2.5082840277634442     
   12.000000000000000        11.200000000000001        2.5080450278978770     
   12.000000000000000        12.000000000000000        2.5090100966615987     
   12.000000000000000        12.800000000000001        2.5076431573246030     
   12.000000000000000        13.600000000000001        2.5102061946530414     
   12.000000000000000        14.400000000000000        2.5183172392299826     
   12.000000000000000        15.200000000000001        2.4963023491885070     
   12.000000000000000        16.000000000000000        2.5015024765076732     
   12.000000000000000        16.800000000000001        2.5037728967359794     
   12.000000000000000        17.600000000000001        2.5086177035383321     
   12.000000000000000        18.400000000000002        2.5069591620243616     
   12.000000000000000        19.200000000000003        2.5055313972895927     
   12.000000000000000        20.000000000000000        2.5053122609581391     
   12.000000000000000        20.800000000000001        2.5046349719580903     
   12.000000000000000        21.600000000000001        2.5061349999659948     
   12.000000000000000        22.400000000000002        2.5085172768556450     
   12.000000000000000        23.200000000000003        2.5183170620009143     
   12.000000000000000        24.000000000000000        2.5170899095570953     
   12.000000000000000        24.800000000000001        2.5199735690291805     
   12.000000000000000        25.600000000000001        2.5125070098704425     
   12.000000000000000        26.400000000000002        2.5114258061960166     
   12.000000000000000        27.200000000000003        2.5113245962264026     
   12.000000000000000        28.000000000000000        2.5205908757581010     
   12.000000000000000        28.800000000000001        2.5001260210650891     
   12.000000000000000        29.600000000000001        2.5099904266020641     
   12.000000000000000        30.400000000000002        2.5036400056827128     
   12.000000000000000        31.200000000000003        2.5037326256261250     
   12.000000000000000        32.000000000000000        2.5021951104314786     
   12.000000000000000        32.800000000000004        2.5003725849709419     
   12.000000000000000        33.600000000000001        2.5028686332281596     
   12.000000000000000        34.399999999999999        2.5190424652108296     
   12.000000000000000        35.200000000000003        2.5207250877587302     
   12.000000000000000        36.000000000000000        2.4974114423463609     
   12.000000000000000        36.800000000000004        2.5167928215016206     
   12.000000000000000        37.600000000000001        2.5059526219819959     
   12.000000000000000        38.400000000000006        2.5063223692927079     
   12.000000000000000        39.200000000000003        2.5044815919359897     
   12.000000000000000        40.000000000000000        2.5065695652820779     
   12.000000000000000        40.800000000000004        2.5066979773901523     
   12.000000000000000        41.600000000000001        2.5147087558898269     
   12.000000000000000        42.400000000000006        2.5592792375015039     
   12.000000000000000        43.200000000000003        2.8921312732413615     
   12.000000000000000        44.000000000000000        3.5077546788265836     
   12.000000000000000        44.800000000000004        3.5084061914945224     
   12.000000000000000        45.600000000000001        3.5171938653100110     
   12.000000000000000        46.400000000000006        3.5031288155227935     
   12.000000000000000        47.200000000000003        3.5045989664478907     
   12.000000000000000        48.000000000000000        3.5047335879165984     
   12.000000000000000        48.800000000000004        3.5061304749287725     
   12.000000000000000        49.600000000000001        3.5077301385836015     
   12.000000000000000        50.400000000000006        3.5155227399913929     
   12.000000000000000        51.200000000000003        3.5111494763263020     
   12.000000000000000        52.000000000000000        3.5009565745482090     
   12.000000000000000        52.800000000000004        3.5175885592608904     
   12.000000000000000        53.600000000000001        3.5095907961428772     
   12.000000000000000        54.400000000000006        3.5077133068932840     
   12.000000000000000        55.200000000000003        3.5061019555500845     
   12.000000000000000        56.000000000000000        3.5079683950159839     
   12.000000000000000        56.800000000000004        3.5051909641034058     
   12.000000000000000        57.600000000000001        3.5026168443156234     
   12.000000000000000        58.400000000000006        3.5087149380795943     
   12.000000000000000        59.200000000000003        3.5054869087164047     
   12.000000000000000        60.000000000000000        3.5097579569423614     
   12.000000000000000        60.800000000000004        2.8558546035438179     
   12.000000000000000        61.600000000000001        2.5238739188756094     
   12.000000000000000        62.400000000000006        2.5112121326044976     
   12.000000000000000        63.200000000000003        2.5055365767145639     
   12.000000000000000        64.000000000000000        2.5052786240428686     
   12.000000000000000        64.799999999999997        2.5087170815255582     
   12.000000000000000        65.600000000000009        2.5157403237738198     
   12.000000000000000        66.400000000000006        2.5004546509201222     
   12.000000000000000        67.200000000000003        2.4982507490338315     
   12.000000000000000        68.000000000000000        2.5180796341881138     
   12.000000000000000        68.799999999999997        2.5101784121989335     
   12.000000000000000        69.600000000000009        2.5055463072052770     
   12.000000000000000        70.400000000000006        2.8359321907282569     
   12.000000000000000        71.200000000000003        3.4997504416220537     
   12.000000000000000        72.000000000000000        3.4995782531356689     
   12.000000000000000        72.799999999999997        3.4997783127214244     
   12.000000000000000        73.600000000000009        3.5044128106474459     
   12.000000000000000        74.400000000000006        3.5049241174431560     
   12.000000000000000        75.200000000000003        3.5062449040691006     
   12.000000000000000        76.000000000000000        3.5090733253748922     
   12.000000000000000        76.800000000000011        3.5065009722540714     
   12.000000000000000        77.600000000000009        3.5042865654540876     
   12.000000000000000        78.400000000000006        3.5022649133770933     
   12.000000000000000        79.200000000000003        3.5066817233552330     
   12.000000000000000        80.000000000000000        3.5048817151921621     
   12.000000000000000        80.800000000000011        3.5040005582865970     
   12.000000000000000        81.600000000000009        3.5052063763421084     
   12.000000000000000        82.400000000000006        3.5133354196272943     
   12.000000000000000        83.200000000000003        3.5082285650384262     
   12.000000000000000        84.000000000000000        3.5064165540273620     
   12.000000000000000        84.800000000000011        3.5045374044105979     
   12.000000000000000        85.600000000000009        3.5130777171788496     
   12.000000000000000        86.400000000000006        3.5057892032823728     
   12.000000000000000        87.200000000000003        3.5039915413908380     
   12.000000000000000        88.000000000000000        3.5028374987085793     
   12.000000000000000        88.800000000000011        3.5001089581813338     
   12.000000000000000        89.600000000000009        3.5179506346773315     
   12.000000000000000        90.400000000000006        3.5001488672895364     
   12.000000000000000        91.200000000000003        3.5019074022996541     
   12.000000000000000        92.000000000000000        3.5032051276409941     
   12.000000000000000        92.800000000000011        3.5104728340523907     
   12.000000000000000        93.600000000000009        3.5054744533264146     
   12.000000000000000        94.400000000000006        3.5147159840465623     
   12.000000000000000        95.200000000000003        3.5018220680359242     
   12.000000000000000        96.000000000000000        3.5134979642322843     
   12.000000000000000        96.800000000000011        3.5108535556970857     
   12.000000000000000        97.600000000000009        3.4982521955912769     
   12.000000000000000        98.400000000000006        3.4947917463736613     
   12.000000000000000        99.200000000000003        3.5152238911426417     
   12.000000000000000        100.00000000000000        3.5093168576301541     
   12.000000000000000        100.80000000000001        3.5061667843317577     
   12.000000000000000        101.60000000000001        3.4990929594189364     
   12.000000000000000        102.40000000000001        3.5075115178460439     

   12.800000000000001       0.80000000000000004        3.5169061687667544     
   12.800000000000001        1.6000000000000001        2.8979308348404818     
   12.800000000000001        2.4000000000000004        2.5957413450402238     
   12.800000000000001        3.2000000000000002        2.5172527047502244     
   12.800000000000001        4.0000000000000000        2.5070591848858603     
   12.800000000000001        4.8000000000000007        2.5101925428726259     
   12.800000000000001        5.6000000000000005        2.5115142144563545     
   12.800000000000001        6.4000000000000004        2.5107277651716733     
   12.800000000000001        7.2000000000000002        2.5070463028196204     
   12.800000000000001        8.0000000000000000        2.5060074326418449     
   12.800000000000001        8.8000000000000007        2.5093672139815295     
   12.800000000000001        9.6000000000000014        2.5090828006478842     
   12.800000000000001        10.400000000000000        2.5078357096776238     
   12.800000000000001        11.200000000000001        2.5072130637131629     
   12.800000000000001        12.000000000000000        2.5073187460241368     
   12.800000000000001        12.800000000000001        2.5075730170072643     
   12.800000000000001        13.600000000000001        2.5148109078680334     
   12.800000000000001        14.400000000000000        2.4956822847978248     
   12.800000000000001        15.200000000000001        2.5062897275065876     
   12.800000000000001        16.000000000000000        2.5083151974202931     
   12.800000000000001        16.800000000000001        2.5076242530621311     
   12.800000000000001        17.600000000000001        2.5068926524315644     
   12.800000000000001        18.400000000000002        2.5062516986034189     
   12.800000000000001        19.200000000000003        2.5051461373301280     
   12.800000000000001        20.000000000000000        2.5048130036689793     
   12.800000000000001        20.800000000000001        2.5122539652903058     
   12.800000000000001        21.600000000000001        2.5127822052216575     
   12.800000000000001        22.400000000000002        2.5132318706955052     
   12.800000000000001        23.200000000000003        2.5363686615745782     
   12.800000000000001        24.000000000000000        2.5537856696033137     
   12.800000000000001        24.800000000000001        2.5619869740776093     
   12.800000000000001        25.600000000000001        2.5642743657283331     
   12.800000000000001        26.400000000000002        2.5653851807385202     
   12.800000000000001        27.200000000000003        2.5655855597171291     
   12.800000000000001        28.000000000000000        2.5668346340158275     
   12.800000000000001        28.800000000000001        2.5704231455579070     
   12.800000000000001        29.600000000000001        2.5725086326555546     
   12.800000000000001        30.400000000000002        2.5730673816789427     
   12.800000000000001        31.200000000000003        2.5729148164093667     
   12.800000000000001        32.000000000000000        2.5702093122222873     
   12.800000000000001        32.800000000000004        2.5632435612881017     
   12.800000000000001        33.600000000000001        2.5426170780694006     
   12.800000000000001        34.399999999999999        2.5102144139408509     
   12.800000000000001        35.200000000000003        2.4962424187952590     
   12.800000000000001        36.000000000000000        2.5098171140335643     
   12.800000000000001        36.800000000000004        2.5135156160970342     
   12.800000000000001        37.600000000000001        2.5043441749372248     
   12.800000000000001        38.400000000000006        2.5058186843759134     
   12.800000000000001        39.200000000000003        2.5046307651449706     
   12.800000000000001        40.000000000000000        2.5048117164377204     
   12.800000000000001        40.800000000000004        2.5068349263414840     
   12.800000000000001        41.600000000000001        2.5157787503347127     
   12.800000000000001        42.400000000000006        2.5594870792944389     
   12.800000000000001        43.200000000000003        2.8916751745871259     
   12.800000000000001        44.000000000000000        3.5106580308451609     
   12.800000000000001        44.800000000000004        3.5167588470483935     
   12.800000000000001        45.600000000000001        3.4980899723695802     
   12.800000000000001        46.400000000000006        3.5057100117919440     
   12.800000000000001        47.200000000000003        3.5043480792151782     
   12.800000000000001        48.000000000000000        3.5055073925591134     
   12.800000000000001        48.800000000000004        3.5046583796344977     
   12.800000000000001        49.600000000000001        3.5073378023036823     
   12.800000000000001        50.400000000000006        3.5104139254236708     
   12.800000000000001        51.200000000000003        3.5070950097284301     
   12.800000000000001        52.000000000000000        3.5052548054582404     
   12.800000000000001        52.800000000000004        3.5007074143044794     
   12.800000000000001        53.600000000000001        3.5126881171143327     
   12.800000000000001        54.400000000000006        3.5090212724261023     
   12.800000000000001        55.200000000000003        3.5087033168394082     
   12.800000000000001        56.000000000000000        3.5048252101902277     
   12.800000000000001        56.800000000000004        3.5050030214250949     
   12.800000000000001        57.600000000000001        3.5023607523250435     
   12.800000000000001        58.400000000000006        3.5088731741080816     
   12.800000000000001        59.200000000000003        3.5043322048566203     
   12.800000000000001        60.000000000000000        3.5051530818849259     
   12.800000000000001        60.800000000000004        2.8561183747058703     
   12.800000000000001        61.600000000000001        2.5231946523070041     
   12.800000000000001        62.400000000000006        2.5105922914899033     
   12.800000000000001        63.200000000000003        2.5060898206015731     
   12.800000000000001        64.000000000000000        2.5063446563331708     
   12.800000000000001        64.799999999999997        2.5167734467376039     
   12.800000000000001        65.600000000000009        2.5171853832072726     
   12.800000000000001        66.400000000000006        2.4995030650926870     
   12.800000000000001        67.200000000000003        2.5096409821555894     
   12.800000000000001        68.000000000000000        2.4997608521408656     
   12.800000000000001        68.799999999999997        2.5202021354602189     
   12.800000000000001        69.600000000000009        2.5027506017527652     
   12.800000000000001        70.400000000000006        2.8349494814428446     
   12.800000000000001        71.200000000000003        3.5173353779855088     
   12.800000000000001        72.000000000000000        3.5135992560243001     
   12.800000000000001        72.799999999999997        3.5169149508662416     
   12.800000000000001        73.600000000000009        3.4976537191901866     
   12.800000000000001        74.400000000000006        3.5069184698119926     
   12.800000000000001        75.200000000000003        3.5104839041943170     
   12.800000000000001        76.000000000000000        3.5100961739115881     
   12.800000000000001        76.800000000000011        3.5061094760582274     
   12.800000000000001        77.600000000000009        3.5038744875624883     
   12.800000000000001        78.400000000000006        3.5021153568944872     
   12.800000000000001        79.200000000000003        3.5041227595073670     
   12.800000000000001        80.000000000000000        3.5058718594719327     
   12.800000000000001        80.800000000000011        3.5063158195027015     
   12.800000000000001        81.600000000000009        3.5095119524306901     
   12.800000000000001        82.400000000000006        3.4982385103617211     
   12.800000000000001        83.200000000000003        3.5023940318608502     
   12.800000000000001        84.000000000000000        3.5056437710040940     
   12.800000000000001        84.800000000000011        3.5030412854527189     
   12.800000000000001        85.600000000000009        3.5087153295213427     
   12.800000000000001        86.400000000000006        3.5073992763930817     
   12.800000000000001        87.200000000000003        3.5056485029999265     
   12.800000000000001        88.000000000000000        3.5078204417209107     
   12.800000000000001        88.800000000000011        3.5089157300743481     
   12.800000000000001        89.600000000000009        3.4993714394192290     
   12.800000000000001        90.400000000000006        3.5056281261189524     
   12.800000000000001        91.200000000000003        3.5145672291458223     
   12.800000000000001        92.000000000000000        3.5090762072316455     
   12.800000000000001        92.800000000000011        3.5051868329805211     
   12.800000000000001        93.600000000000009        3.5068442335156398     
   12.800000000000001        94.400000000000006        3.5074006511499909     
   12.800000000000001        95.200000000000003        3.5144682007362333     
   12.800000000000001        96.000000000000000        3.4981327430960465     
   12.800000000000001        96.800000000000011        3.5068118387839742     
   12.800000000000001        97.600000000000009        3.5181437527060573     
   12.800000000000001        98.400000000000006        3.5151227192488741     
   12.800000000000001        99.200000000000003        3.5021111955938311     
   12.800000000000001        100.00000000000000        3.5029183094189702     
   12.800000000000001        100.80000000000001        3.5053819726277919     
   12.800000000000001        101.60000000000001        3.5075315422549420     
   12.800000000000001        102.40000000000001        3.4987736725903322     

   13.600000000000001       0.80000000000000004        3.5004865477388090     
   13.600000000000001        1.6000000000000001        3.4980591328143738     
   13.600000000000001        2.4000000000000004        2.7464168816975705     
   13.600000000000001        3.2000000000000002        2.5048052870292268     
   13.600000000000001        4.0000000000000000        2.5058542270864308     
   13.600000000000001        4.8000000000000007        2.5090039636429049     
   13.600000000000001        5.6000000000000005        2.5104081294106484     
   13.600000000000001        6.4000000000000004        2.5084399447255517     
   13.600000000000001        7.2000000000000002        2.5052728084202278     
   13.600000000000001        8.0000000000000000        2.5059204068617986     
   13.600000000000001        8.8000000000000007        2.5087755028465506     
   13.600000000000001        9.6000000000000014        2.5080074228952274     
   13.600000000000001        10.400000000000000        2.5071184326767275     
   13.600000000000001        11.200000000000001        2.5061510526672137     
   13.600000000000001        12.000000000000000        2.5068611596854340     
   13.600000000000001        12.800000000000001        2.5060888176744651     
   13.600000000000001        13.600000000000001        2.5133025224613021     
   13.600000000000001        14.400000000000000        2.4950467648773751     
   13.600000000000001        15.200000000000001        2.5037068021703748     
   13.600000000000001        16.000000000000000        2.5080094403272559     
   13.600000000000001        16.800000000000001        2.5044672133626138     
   13.600000000000001        17.600000000000001        2.5004542977421385     
   13.600000000000001        18.400000000000002        2.4966297302027849     
   13.600000000000001        19.200000000000003        2.4985319789215192     
   13.600000000000001        20.000000000000000        2.5005852570892038     
   13.600000000000001        20.800000000000001        2.5192912043078088     
   13.600000000000001        21.600000000000001        2.5818931966906660     
   13.600000000000001        22.400000000000002        2.7621426460089289     
   13.600000000000001        23.200000000000003        2.8650185523702847     
   13.600000000000001        24.000000000000000        2.8887247181881106     
   13.600000000000001        24.800000000000001        2.8948794095057653     
   13.600000000000001        25.600000000000001        2.8971631197614829     
   13.600000000000001        26.400000000000002        2.9008135425613064     
   13.600000000000001        27.200000000000003        2.9016861916674892     
   13.600000000000001        28.000000000000000        2.9016160853953887     
   13.600000000000001        28.800000000000001        2.9030097432070971     
   13.600000000000001        29.600000000000001        2.9033406581452965     
   13.600000000000001        30.400000000000002        2.9045588159642883     
   13.600000000000001        31.200000000000003        2.9039951200658507     
   13.600000000000001        32.000000000000000        2.8999573311806235     
   13.600000000000001        32.800000000000004        2.8907012306212900     
   13.600000000000001        33.600000000000001        2.8657222520789278     
   13.600000000000001        34.399999999999999        2.7634126688083938     
   13.600000000000001        35.200000000000003        2.5836553950557608     
   13.600000000000001        36.000000000000000        2.5248132880162282     
   13.600000000000001        36.800000000000004        2.5128435406004406     
   13.600000000000001        37.600000000000001        2.5045036796616063     
   13.600000000000001        38.400000000000006        2.5061038816543091     
   13.600000000000001        39.200000000000003        2.5046655371287558     
   13.600000000000001        40.000000000000000        2.5050006491123304     
   13.600000000000001        40.800000000000004        2.5073342441879163     
   13.600000000000001        41.600000000000001        2.5133592986656201     
   13.600000000000001        42.400000000000006        2.5598695752696754     
   13.600000000000001        43.200000000000003        2.8928433488935625     
   13.600000000000001        44.000000000000000        3.5053591235508481     
   13.600000000000001        44.800000000000004        3.5005313114115975     
   13.600000000000001        45.600000000000001        3.5037712320613039     
   13.600000000000001        46.400000000000006        3.5056267385972841     
   13.600000000000001        47.200000000000003        3.5028265590972976     
   13.600000000000001        48.000000000000000        3.5046805415030375     
   13.600000000000001        48.800000000000004        3.5056101117481901     
   13.600000000000001        49.600000000000001        3.5057876898079234     
   13.600000000000001        50.400000000000006        3.5098957218178226     
   13.600000000000001        51.200000000000003        3.5095665721461193     
   13.600000000000001        52.000000000000000        3.5073002640176991     
   13.600000000000001        52.800000000000004        3.5048670998256122     
   13.600000000000001        53.600000000000001        3.5168255608639232     
   13.600000000000001        54.400000000000006        3.5086375439183817     
   13.600000000000001        55.200000000000003        3.5089138560704778     
   13.600000000000001        56.000000000000000        3.5068442961589037     
   13.600000000000001        56.800000000000004        3.5064204716548617     
   13.600000000000001        57.600000000000001        3.5046196779559882     
   13.600000000000001        58.400000000000006        3.5057943736840738     
   13.600000000000001        59.200000000000003        3.5006646456770154     
   13.600000000000001        60.000000000000000        3.5080263822909572     
   13.600000000000001        60.800000000000004        2.8552742627095848     
   13.600000000000001        61.600000000000001        2.5225003334180665     
   13.600000000000001        62.400000000000006        2.5112164281261551     
   13.600000000000001        63.200000000000003        2.5063270546643079     
   13.600000000000001        64.000000000000000        2.5088185736021917     
   13.600000000000001        64.799999999999997        2.4963809869567801     
   13.600000000000001        65.600000000000009        2.5235695976913743     
   13.600000000000001        66.400000000000006        2.5006804338153614     
   13.600000000000001        67.200000000000003        2.5108123782030285     
   13.600000000000001        68.000000000000000        2.4946835508936318     
   13.600000000000001        68.799999999999997        2.5199130436439208     
   13.600000000000001        69.600000000000009        2.5041408761881305     
   13.600000000000001        70.400000000000006        2.8357366565554609     
   13.600000000000001        71.200000000000003        3.4988410901377431     
   13.600000000000001        72.000000000000000        3.5087926824661881     
   13.600000000000001        72.799999999999997        3.5060739157782699     
   13.600000000000001        73.600000000000009        3.5149856725091633     
   13.600000000000001        74.400000000000006        3.5038328232422353     
   13.600000000000001        75.200000000000003        3.5102578831388023     
   13.600000000000001        76.000000000000000        3.5065249069536115     
   13.600000000000001        76.800000000000011        3.5057070055057751     
   13.600000000000001        77.600000000000009        3.5027877454144649     
   13.600000000000001        78.400000000000006        3.5019791164164107     
   13.600000000000001        79.200000000000003        3.5036291771027037     
   13.600000000000001        80.000000000000000        3.5057940319498697     
   13.600000000000001        80.800000000000011        3.5080449240559224     
   13.600000000000001        81.600000000000009        3.5161050622415675     
   13.600000000000001        82.400000000000006        3.5193597082865944     
   13.600000000000001        83.200000000000003        3.5004979186518583     
   13.600000000000001        84.000000000000000        3.5025780365875394     
   13.600000000000001        84.800000000000011        3.5022440192082605     
   13.600000000000001        85.600000000000009        3.5095907359038248     
   13.600000000000001        86.400000000000006        3.5079560232971811     
   13.600000000000001        87.200000000000003        3.5079675367163015     
   13.600000000000001        88.000000000000000        3.5088157085801108     
   13.600000000000001        88.800000000000011        3.5049192084620335     
   13.600000000000001        89.600000000000009        3.5043963364807853     
   13.600000000000001        90.400000000000006        3.5063098820151795     
   13.600000000000001        91.200000000000003        3.5107176707948478     
   13.600000000000001        92.000000000000000        3.5046345030363142     
   13.600000000000001        92.800000000000011        3.5048447439117503     
   13.600000000000001        93.600000000000009        3.5067496394426056     
   13.600000000000001        94.400000000000006        3.5130871020012093     
   13.600000000000001        95.200000000000003        3.5178530149188876     
   13.600000000000001        96.000000000000000        3.4982309835303678     
   13.600000000000001        96.800000000000011        3.5043069319818025     
   13.600000000000001        97.600000000000009        3.5125486269925501     
   13.600000000000001        98.400000000000006        3.5037201221087018     
   13.600000000000001        99.200000000000003        3.5057153737895188     
   13.600000000000001        100.00000000000000        3.5116834745402490     
   13.600000000000001        100.80000000000001        3.5047929746449547     
   13.600000000000001        101.60000000000001        3.5057943088175940     
   13.600000000000001        102.40000000000001        3.5129847455551939     

   14.400000000000000       0.80000000000000004        3.5180645049225907     
   14.400000000000000        1.6000000000000001        3.5084375719572765     
   14.400000000000000        2.4000000000000004        2.8239246059663738     
   14.400000000000000        3.2000000000000002        2.5254697124969701     
   14.400000000000000        4.0000000000000000        2.5051639688427967     
   14.400000000000000        4.8000000000000007        2.5086040782216408     
   14.400000000000000        5.6000000000000005        2.5081831014732243     
   14.400000000000000        6.4000000000000004        2.5054646984376339     
   14.400000000000000        7.2000000000000002        2.5045712792302450     
   14.400000000000000        8.0000000000000000        2.5121636755127996     
   14.400000000000000        8.8000000000000007        2.5110544457290755     
   14.400000000000000        9.6000000000000014        2.5099686164384920     
   14.400000000000000        10.400000000000000        2.5073165966712674     
   14.400000000000000        11.200000000000001        2.5070023333424438     
   14.400000000000000        12.000000000000000        2.5064966017418806     
   14.400000000000000        12.800000000000001        2.5057083212751743     
   14.400000000000000        13.600000000000001        2.5087577185455663     
   14.400000000000000        14.400000000000000        2.5175789216478566     
   14.400000000000000        15.200000000000001        2.4951588862306693     
   14.400000000000000        16.000000000000000        2.4975149839383137     
   14.400000000000000        16.800000000000001        2.4948479664548651     
   14.400000000000000        17.600000000000001        2.5181468085236167     
   14.400000000000000        18.400000000000002        2.5103920184803852     
   14.400000000000000        19.200000000000003        2.5202193527989847     
   14.400000000000000        20.000000000000000        2.4999479658815278     
   14.400000000000000        20.800000000000001        2.5231783538099726     
   14.400000000000000        21.600000000000001        2.7584214874584467     
   14.400000000000000        22.400000000000002        3.5085166204907292     
   14.400000000000000        23.200000000000003        3.4971187686316112     
   14.400000000000000        24.000000000000000        3.5068210917040163     
   14.400000000000000        24.800000000000001        3.5071112984620032     
   14.400000000000000        25.600000000000001        3.5154528085940462     
   14.400000000000000        26.400000000000002        3.4998920815152079     
   14.400000000000000        27.200000000000003        3.5055164578867672     
   14.400000000000000        28.000000000000000        3.5103902628758492     
   14.400000000000000        28.800000000000001        3.5143009827432490     
   14.400000000000000        29.600000000000001        3.5077418357599153     
   14.400000000000000        30.400000000000002        3.5059957701556712     
   14.400000000000000        31.200000000000003        3.5002725640789016     
   14.400000000000000        32.000000000000000        3.5171918789527261     
   14.400000000000000        32.800000000000004        3.5001846424943648     
   14.400000000000000        33.600000000000001        3.5090892041258894     
   14.400000000000000        34.399999999999999        3.5082594981619448     
   14.400000000000000        35.200000000000003        2.7586634887924060     
   14.400000000000000        36.000000000000000        2.5002297032420064     
   14.400000000000000        36.800000000000004        2.5212898892025866     
   14.400000000000000        37.600000000000001        2.5067298565108778     
   14.400000000000000        38.400000000000006        2.5068396148497367     
   14.400000000000000        39.200000000000003        2.5045730295919340     
   14.400000000000000        40.000000000000000        2.5059619987181239     
   14.400000000000000        40.800000000000004        2.5081949277310649     
   14.400000000000000        41.600000000000001        2.5133999610230631     
   14.400000000000000        42.400000000000006        2.5611208932316880     
   14.400000000000000        43.200000000000003        2.8951373908759046     
   14.400000000000000        44.000000000000000        3.5057191954518672     
   14.400000000000000        44.800000000000004        3.5055797862763018     
   14.400000000000000        45.600000000000001        3.5049833315632406     
   14.400000000000000        46.400000000000006        3.5047232867004423     
   14.400000000000000        47.200000000000003        3.5044174111208046     
   14.400000000000000        48.000000000000000        3.5045231813517450     
   14.400000000000000        48.800000000000004        3.5050119648325673     
   14.400000000000000        49.600000000000001        3.5060587726788195     
   14.400000000000000        50.400000000000006        3.5117450636430689     
   14.400000000000000        51.200000000000003        3.5072014251132022     
   14.400000000000000        52.000000000000000        3.5064643020695105     
   14.400000000000000        52.800000000000004        3.4930451161080298     
   14.400000000000000        53.600000000000001        3.5146842977769608     
   14.400000000000000        54.400000000000006        3.5077512564054789     
   14.400000000000000        55.200000000000003        3.5066366370720847     
   14.400000000000000        56.000000000000000        3.5065343577391621     
   14.400000000000000        56.800000000000004        3.5059161749505963     
   14.400000000000000        57.600000000000001        3.5036723764190874     
   14.400000000000000        58.400000000000006        3.4986007021966530     
   14.400000000000000        59.200000000000003        3.5167299162099193     
   14.400000000000000        60.000000000000000        3.5097806156568527     
   14.400000000000000        60.800000000000004        2.8534211038832149     
   14.400000000000000        61.600000000000001        2.5245637432711674     
   14.400000000000000        62.400000000000006        2.5102899435074564     
   14.400000000000000        63.200000000000003        2.5060494256065522     
   14.400000000000000        64.000000000000000        2.5091447191828733     
   14.400000000000000        64.799999999999997        2.5039885948859166     
   14.400000000000000        65.600000000000009        2.5025867370941501     
   14.400000000000000        66.400000000000006        2.5050315995452626     
   14.400000000000000        67.200000000000003        2.5065865179578504     
   14.400000000000000        68.000000000000000        2.5192764493505253     
   14.400000000000000        68.799999999999997        2.5094932496366051     
   14.400000000000000        69.600000000000009        2.5038109564554758     
   14.400000000000000        70.400000000000006        2.8347924639988724     
   14.400000000000000        71.200000000000003        3.4986673833747290     
   14.400000000000000        72.000000000000000        3.5080601311885702     
   14.400000000000000        72.799999999999997        3.5044459345352421     
   14.400000000000000        73.600000000000009        3.5113204860346996     
   14.400000000000000        74.400000000000006        3.4970745390999465     
   14.400000000000000        75.200000000000003        3.5027563231932097     
   14.400000000000000        76.000000000000000        3.5041511297300802     
   14.400000000000000        76.800000000000011        3.5042096289149609     
   14.400000000000000        77.600000000000009        3.5025383938379449     
   14.400000000000000        78.400000000000006        3.5016969487362029     
   14.400000000000000        79.200000000000003        3.5042862234211385     
   14.400000000000000        80.000000000000000        3.5087839282039361     
   14.400000000000000        80.800000000000011        3.5139455523373146     
   14.400000000000000        81.600000000000009        3.5004229883668385     
   14.400000000000000        82.400000000000006        3.5025542078890757     
   14.400000000000000        83.200000000000003        3.5017300467501138     
   14.400000000000000        84.000000000000000        3.5038441520355188     
   14.400000000000000        84.800000000000011        3.5136129947618273     
   14.400000000000000        85.600000000000009        3.5090787802955852     
   14.400000000000000        86.400000000000006        3.5040938702817250     
   14.400000000000000        87.200000000000003        3.5049308398436922     
   14.400000000000000        88.000000000000000        3.5006111301638647     
   14.400000000000000        88.800000000000011        3.5052961143178827     
   14.400000000000000        89.600000000000009        3.5054355346650397     
   14.400000000000000        90.400000000000006        3.5051111662742414     
   14.400000000000000        91.200000000000003        3.5131548632467218     
   14.400000000000000        92.000000000000000        3.5051005823394417     
   14.400000000000000        92.800000000000011        3.5027977192451742     
   14.400000000000000        93.600000000000009        3.5014464434746846     
   14.400000000000000        94.400000000000006        3.4997160497768944     
   14.400000000000000        95.200000000000003        3.4992608833976551     
   14.400000000000000        96.000000000000000        3.5100531434885949     
   14.400000000000000        96.800000000000011        3.5153797584007056     
   14.400000000000000        97.600000000000009        3.5059437114509029     
   14.400000000000000        98.400000000000006        3.4998339804955236     
   14.400000000000000        99.200000000000003        3.5187342654868470     
   14.400000000000000        100.00000000000000        3.5072361897057429     
   14.400000000000000        100.80000000000001        3.5020205951312300     
   14.400000000000000        101.60000000000001        3.5067732522953055     
   14.400000000000000        102.40000000000001        3.5041797864449657     

   15.200000000000001       0.80000000000000004        3.5045093524764535     
   15.200000000000001        1.6000000000000001        3.5082414003238060     
   15.200000000000001        2.4000000000000004        2.8405535098673793     
   15.200000000000001        3.2000000000000002        2.5077593868515016     
   15.200000000000001        4.0000000000000000        2.5074050541292352     
   15.200000000000001        4.8000000000000007        2.5079891669821630     
   15.200000000000001        5.6000000000000005        2.5070962368421177     
   15.200000000000001        6.4000000000000004        2.5058357504230173     
   15.200000000000001        7.2000000000000002        2.5048861400392783     
   15.200000000000001        8.0000000000000000        2.5159309506315894     
   15.200000000000001        8.8000000000000007        2.5151763511147882     
   15.200000000000001        9.6000000000000014        2.5135724740309646     
   15.200000000000001        10.400000000000000        2.5138888459536752     
   15.200000000000001        11.200000000000001        2.5108702791367583     
   15.200000000000001        12.000000000000000        2.5071762379521578     
   15.200000000000001        12.800000000000001        2.5103159364930439     
   15.200000000000001        13.600000000000001        2.5073402550852899     
   15.200000000000001        14.400000000000000        2.5070664662380460     
   15.200000000000001        15.200000000000001        2.5145324683330132     
   15.200000000000001        16.000000000000000        2.5182303766103025     
   15.200000000000001        16.800000000000001        2.5143886910464621     
   15.200000000000001        17.600000000000001        2.5073788437446880     
   15.200000000000001        18.400000000000002        2.5037349169685390     
   15.200000000000001        19.200000000000003        2.5111999352816463     
   15.200000000000001        20.000000000000000        2.5022691253201161     
   15.200000000000001        20.800000000000001        2.5344163024187969     
   15.200000000000001        21.600000000000001        2.8612859765222249     
   15.200000000000001        22.400000000000002        3.4990904524080513     
   15.200000000000001        23.200000000000003        3.5102053062795728     
   15.200000000000001        24.000000000000000        3.5083625746371432     
   15.200000000000001        24.800000000000001        3.5066694730349761     
   15.200000000000001        25.600000000000001        3.5079786110726263     
   15.200000000000001        26.400000000000002        3.5050158386450314     
   15.200000000000001        27.200000000000003        3.5051504293188080     
   15.200000000000001        28.000000000000000        3.5032681508073185     
   15.200000000000001        28.800000000000001        3.5006074652945922     
   15.200000000000001        29.600000000000001        3.5026660171190178     
   15.200000000000001        30.400000000000002        3.5038524452020692     
   15.200000000000001        31.200000000000003        3.5031131841979422     
   15.200000000000001        32.000000000000000        3.4962079199318969     
   15.200000000000001        32.800000000000004        3.5121776802548781     
   15.200000000000001        33.600000000000001        3.5044965784860147     
   15.200000000000001        34.399999999999999        3.5051939997914485     
   15.200000000000001        35.200000000000003        2.8546319405528409     
   15.200000000000001        36.000000000000000        2.5294944503528582     
   15.200000000000001        36.800000000000004        2.5037282422843714     
   15.200000000000001        37.600000000000001        2.5100798934871462     
   15.200000000000001        38.400000000000006        2.5072608255567457     
   15.200000000000001        39.200000000000003        2.5048397149772530     
   15.200000000000001        40.000000000000000        2.5049057939053108     
   15.200000000000001        40.800000000000004        2.5073509745102345     
   15.200000000000001        41.600000000000001        2.5125620778630373     
   15.200000000000001        42.400000000000006        2.5587901521653849     
   15.200000000000001        43.200000000000003        2.8946333024516209     
   15.200000000000001        44.000000000000000        3.5005444166019140     
   15.200000000000001        44.800000000000004        3.5059071437395324     
   15.200000000000001        45.600000000000001        3.5045687328141208     
   15.200000000000001        46.400000000000006        3.5045199412740144     
   15.200000000000001        47.200000000000003        3.5044924131162407     
   15.200000000000001        48.000000000000000        3.5056001913535906     
   15.200000000000001        48.800000000000004        3.5056370262681993     
   15.200000000000001        49.600000000000001        3.5087861066816100     
   15.200000000000001        50.400000000000006        3.5028771799557656     
   15.200000000000001        51.200000000000003        3.5136050024935535     
   15.200000000000001        52.000000000000000        3.5079265193748985     
   15.200000000000001        52.800000000000004        3.5141243292802691     
   15.200000000000001        53.600000000000001        3.5095877621864964     
   15.200000000000001        54.400000000000006        3.5086735470483124     
   15.200000000000001        55.200000000000003        3.5064962838464733     
   15.200000000000001        56.000000000000000        3.5062536365359320     
   15.200000000000001        56.800000000000004        3.5029063007402277     
   15.200000000000001        57.600000000000001        3.4968370256962156     
   15.200000000000001        58.400000000000006        3.5149553455282154     
   15.200000000000001        59.200000000000003        3.5080233635824123     
   15.200000000000001        60.000000000000000        3.5111708439665432     
   15.200000000000001        60.800000000000004        2.8513833840279688     
   15.200000000000001        61.600000000000001        2.5238183326890100     
   15.200000000000001        62.400000000000006        2.5070359089381862     
   15.200000000000001        63.200000000000003        2.4998120963617336     
   15.200000000000001        64.000000000000000        2.4990357243851888     
   15.200000000000001        64.799999999999997        2.5036939781556624     
   15.200000000000001        65.600000000000009        2.5040606213254804     
   15.200000000000001        66.400000000000006        2.5079521984003761     
   15.200000000000001        67.200000000000003        2.5045175036331049     
   15.200000000000001        68.000000000000000        2.5149711778208905     
   15.200000000000001        68.799999999999997        2.5053383495354939     
   15.200000000000001        69.600000000000009        2.5188056296303620     
   15.200000000000001        70.400000000000006        2.8305686609629026     
   15.200000000000001        71.200000000000003        3.5033470971292631     
   15.200000000000001        72.000000000000000        3.5088402561500351     
   15.200000000000001        72.799999999999997        3.5068006380412342     
   15.200000000000001        73.600000000000009        3.5097051075374042     
   15.200000000000001        74.400000000000006        3.5181028195432722     
   15.200000000000001        75.200000000000003        3.4989784953076799     
   15.200000000000001        76.000000000000000        3.5042137870925627     
   15.200000000000001        76.800000000000011        3.5032106593720620     
   15.200000000000001        77.600000000000009        3.5053544836619808     
   15.200000000000001        78.400000000000006        3.5041531795956149     
   15.200000000000001        79.200000000000003        3.5058887652923132     
   15.200000000000001        80.000000000000000        3.5197604803702980     
   15.200000000000001        80.800000000000011        3.4970817110351589     
   15.200000000000001        81.600000000000009        3.5059064578757080     
   15.200000000000001        82.400000000000006        3.5027282142124863     
   15.200000000000001        83.200000000000003        3.5005660245498369     
   15.200000000000001        84.000000000000000        3.5161240597781882     
   15.200000000000001        84.800000000000011        3.5063932040458958     
   15.200000000000001        85.600000000000009        3.5047396960641839     
   15.200000000000001        86.400000000000006        3.5047782086642547     
   15.200000000000001        87.200000000000003        3.4999071542656770     
   15.200000000000001        88.000000000000000        3.5145979501685054     
   15.200000000000001        88.800000000000011        3.5078399959249142     
   15.200000000000001        89.600000000000009        3.5057538754784887     
   15.200000000000001        90.400000000000006        3.5047425310321825     
   15.200000000000001        91.200000000000003        3.5128664729190522     
   15.200000000000001        92.000000000000000        3.5006237437320262     
   15.200000000000001        92.800000000000011        3.5163147519819513     
   15.200000000000001        93.600000000000009        3.4973896873870003     
   15.200000000000001        94.400000000000006        3.5039300862975038     
   15.200000000000001        95.200000000000003        3.5056514861438304     
   15.200000000000001        96.000000000000000        3.5067269721682499     
   15.200000000000001        96.800000000000011        3.5134015530715255     
   15.200000000000001        97.600000000000009        3.5033870225491643     
   15.200000000000001        98.400000000000006        3.5041225939422951     
   15.200000000000001        99.200000000000003        3.4965959752368194     
   15.200000000000001        100.00000000000000        3.5123956508363228     
   15.200000000000001        100.80000000000001        3.5034264614293074     
   15.200000000000001        101.60000000000001        3.5047255312438783     
   15.200000000000001        102.40000000000001        3.5100018079104474     

   16.000000000000000       0.80000000000000004        3.5171419324873860     
   16.000000000000000        1.6000000000000001        3.5058832138159901     
   16.000000000000000        2.4000000000000004        2.8470673725574969     
   16.000000000000000        3.2000000000000002        2.5111154096125530     
   16.000000000000000        4.0000000000000000        2.5111107960817529     
   16.000000000000000        4.8000000000000007        2.5076154507658286     
   16.000000000000000        5.6000000000000005        2.5060221937462983     
   16.000000000000000        6.4000000000000004        2.5058146987812200     
   16.000000000000000        7.2000000000000002        2.5080527619637940     
   16.000000000000000        8.0000000000000000        2.5064817312623324     
   16.000000000000000        8.8000000000000007        2.5048711648588631     
   16.000000000000000        9.6000000000000014        2.5031844897877851     
   16.000000000000000        10.400000000000000        2.5054479606506015     
   16.000000000000000        11.200000000000001        2.5078939002731362     
   16.000000000000000        12.000000000000000        2.5087600362288636     
   16.000000000000000        12.800000000000001        2.5087374054182852     
   16.000000000000000        13.600000000000001        2.5090711043087888     
   16.000000000000000        14.400000000000000        2.5093937296607756     
   16.000000000000000        15.200000000000001        2.5117801687871513     
   16.000000000000000        16.000000000000000        2.5133727562515733     
   16.000000000000000        16.800000000000001        2.5083806353764344     
   16.000000000000000        17.600000000000001        2.5067639332143177     
   16.000000000000000        18.400000000000002        2.5036265593825227     
   16.000000000000000        19.200000000000003        2.5100426361007195     
   16.000000000000000        20.000000000000000        2.5105612203809220     
   16.000000000000000        20.800000000000001        2.5522321515862525     
   16.000000000000000        21.600000000000001        2.8837117515519961     
   16.000000000000000        22.400000000000002        3.5140338599992647     
   16.000000000000000        23.200000000000003        3.5114127329082403     
   16.000000000000000        24.000000000000000        3.5137929799487844     
   16.000000000000000        24.800000000000001        3.5095427200258604     
   16.000000000000000        25.600000000000001        3.5093729545599297     
   16.000000000000000        26.400000000000002        3.5072508358975201     
   16.000000000000000        27.200000000000003        3.5084575853348783     
   16.000000000000000        28.000000000000000        3.5077337716343302     
   16.000000000000000        28.800000000000001        3.5066218386066952     
   16.000000000000000        29.600000000000001        3.5053624898274336     
   16.000000000000000        30.400000000000002        3.5056416365551404     
   16.000000000000000        31.200000000000003        3.5051546863492868     
   16.000000000000000        32.000000000000000        3.5005838866191761     
   16.000000000000000        32.800000000000004        3.5184993024523359     
   16.000000000000000        33.600000000000001        3.5105413898052249     
   16.000000000000000        34.399999999999999        3.5153895814206466     
   16.000000000000000        35.200000000000003        2.8551156639631809     
   16.000000000000000        36.000000000000000        2.5307741276699338     
   16.000000000000000        36.800000000000004        2.5053948057015463     
   16.000000000000000        37.600000000000001        2.5106431737637966     
   16.000000000000000        38.400000000000006        2.5072279587874067     
   16.000000000000000        39.200000000000003        2.5046539119794229     
   16.000000000000000        40.000000000000000        2.5052737176880853     
   16.000000000000000        40.800000000000004        2.5072620920649902     
   16.000000000000000        41.600000000000001        2.5100630662455057     
   16.000000000000000        42.400000000000006        2.5527354170030629     
   16.000000000000000        43.200000000000003        2.8868564858510144     
   16.000000000000000        44.000000000000000        3.4995947376911531     
   16.000000000000000        44.800000000000004        3.5044449071075183     
   16.000000000000000        45.600000000000001        3.5030546942189091     
   16.000000000000000        46.400000000000006        3.5015653112308089     
   16.000000000000000        47.200000000000003        3.5038870840075167     
   16.000000000000000        48.000000000000000        3.5077118999343568     
   16.000000000000000        48.800000000000004        3.5093637254798953     
   16.000000000000000        49.600000000000001        3.5129312913772099     
   16.000000000000000        50.400000000000006        3.5062347270414582     
   16.000000000000000        51.200000000000003        3.5016567431834442     
   16.000000000000000        52.000000000000000        3.4946782338045312     
   16.000000000000000        52.800000000000004        3.5123997130091249     
   16.000000000000000        53.600000000000001        3.5057067872570693     
   16.000000000000000        54.400000000000006        3.5053118154054812     
   16.000000000000000        55.200000000000003        3.5069714755223043     
   16.000000000000000        56.000000000000000        3.5057786092672925     
   16.000000000000000        56.800000000000004        3.4964522465607768     
   16.000000000000000        57.600000000000001        3.5127029461291226     
   16.000000000000000        58.400000000000006        3.5071530585327064     
   16.000000000000000        59.200000000000003        3.5051869994262757     
   16.000000000000000        60.000000000000000        3.5055129997441346     
   16.000000000000000        60.800000000000004        2.8494694904401223     
   16.000000000000000        61.600000000000001        2.5182003455702953     
   16.000000000000000        62.400000000000006        2.4964008839835135     
   16.000000000000000        63.200000000000003        2.5180701466588049     
   16.000000000000000        64.000000000000000        2.5203232017042452     
   16.000000000000000        64.799999999999997        2.4988556603965248     
   16.000000000000000        65.600000000000009        2.5065641544871169     
   16.000000000000000        66.400000000000006        2.5064025973883486     
   16.000000000000000        67.200000000000003        2.5076318772526274     
   16.000000000000000        68.000000000000000        2.5124808405773935     
   16.000000000000000        68.799999999999997        2.5043284565919506     
   16.000000000000000        69.600000000000009        2.5193195668011370     
   16.000000000000000        70.400000000000006        2.8274857585202606     
   16.000000000000000        71.200000000000003        3.5060846909915369     
   16.000000000000000        72.000000000000000        3.5053070325717228     
   16.000000000000000        72.799999999999997        3.5146645169649307     
   16.000000000000000        73.600000000000009        3.5151886727836272     
   16.000000000000000        74.400000000000006        3.5068217741537837     
   16.000000000000000        75.200000000000003        3.5026213411977865     
   16.000000000000000        76.000000000000000        3.5058156723699891     
   16.000000000000000        76.800000000000011        3.5053105120755204     
   16.000000000000000        77.600000000000009        3.5053741852181606     
   16.000000000000000        78.400000000000006        3.5019261219735847     
   16.000000000000000        79.200000000000003        3.5104255485167664     
   16.000000000000000        80.000000000000000        3.5003388709049932     
   16.000000000000000        80.800000000000011        3.5021352891101185     
   16.000000000000000        81.600000000000009        3.5037609878932119     
   16.000000000000000        82.400000000000006        3.5198606805643959     
   16.000000000000000        83.200000000000003        3.4984757329990273     
   16.000000000000000        84.000000000000000        3.5035664613453110     
   16.000000000000000        84.800000000000011        3.5033661017108844     
   16.000000000000000        85.600000000000009        3.5030420365924129     
   16.000000000000000        86.400000000000006        3.5031501056783716     
   16.000000000000000        87.200000000000003        3.4987348058007930     
   16.000000000000000        88.000000000000000        3.5171037302846329     
   16.000000000000000        88.800000000000011        3.5106567489672704     
   16.000000000000000        89.600000000000009        3.5060002427026475     
   16.000000000000000        90.400000000000006        3.5047320228906114     
   16.000000000000000        91.200000000000003        3.5121463694439083     
   16.000000000000000        92.000000000000000        3.4997528445680484     
   16.000000000000000        92.800000000000011        3.5072380853286829     
   16.000000000000000        93.600000000000009        3.5176759459192355     
   16.000000000000000        94.400000000000006        3.5005487602290870     
   16.000000000000000        95.200000000000003        3.5060816856395625     
   16.000000000000000        96.000000000000000        3.5078695597221174     
   16.000000000000000        96.800000000000011        3.5147623152177596     
   16.000000000000000        97.600000000000009        3.5051382436241760     
   16.000000000000000        98.400000000000006        3.5049876515276051     
   16.000000000000000        99.200000000000003        3.5025257787815862     
   16.000000000000000        100.00000000000000        3.4945881552185059     
   16.000000000000000        100.80000000000001        3.5120466611888723     
   16.000000000000000        101.60000000000001        3.5136974810672856     
   16.000000000000000        102.40000000000001        3.4957602999864781     

   16.800000000000001       0.80000000000000004        3.5019867625960468     
   16.800000000000001        1.6000000000000001        3.5064400966250431     
   16.800000000000001        2.4000000000000004        2.8502010465717529     
   16.800000000000001        3.2000000000000002        2.5131265778720819     
   16.800000000000001        4.0000000000000000        2.5140123685865881     
   16.800000000000001        4.8000000000000007        2.5085294123480706     
   16.800000000000001        5.6000000000000005        2.5068320939952433     
   16.800000000000001        6.4000000000000004        2.5085546625990696     
   16.800000000000001        7.2000000000000002        2.5069527290370472     
   16.800000000000001        8.0000000000000000        2.5095375540055747     
   16.800000000000001        8.8000000000000007        2.5099373495161590     
   16.800000000000001        9.6000000000000014        2.5072068146148943     
   16.800000000000001        10.400000000000000        2.5078915577248075     
   16.800000000000001        11.200000000000001        2.5118833815494512     
   16.800000000000001        12.000000000000000        2.5112290612548356     
   16.800000000000001        12.800000000000001        2.5104037062316555     
   16.800000000000001        13.600000000000001        2.5096881853646815     
   16.800000000000001        14.400000000000000        2.5075739514284585     
   16.800000000000001        15.200000000000001        2.5112437530533431     
   16.800000000000001        16.000000000000000        2.5135523847290226     
   16.800000000000001        16.800000000000001        2.5078516882304163     
   16.800000000000001        17.600000000000001        2.5049426749818262     
   16.800000000000001        18.400000000000002        2.5037125893220091     
   16.800000000000001        19.200000000000003        2.5062697550225712     
   16.800000000000001        20.000000000000000        2.5075470456359121     
   16.800000000000001        20.800000000000001        2.5514092788752740     
   16.800000000000001        21.600000000000001        2.8831602458576620     
   16.800000000000001        22.400000000000002        3.4987827193013796     
   16.800000000000001        23.200000000000003        3.5133803292695491     
   16.800000000000001        24.000000000000000        3.4954936137994124     
   16.800000000000001        24.800000000000001        3.5063227998134643     
   16.800000000000001        25.600000000000001        3.5088826777940443     
   16.800000000000001        26.400000000000002        3.5078402692346047     
   16.800000000000001        27.200000000000003        3.5077767958681663     
   16.800000000000001        28.000000000000000        3.5076618515794094     
   16.800000000000001        28.800000000000001        3.5064883168917182     
   16.800000000000001        29.600000000000001        3.5059188020611023     
   16.800000000000001        30.400000000000002        3.5057334997367904     
   16.800000000000001        31.200000000000003        3.5057933415529949     
   16.800000000000001        32.000000000000000        3.5035635082421019     
   16.800000000000001        32.800000000000004        3.5016549981663916     
   16.800000000000001        33.600000000000001        3.5003469488847387     
   16.800000000000001        34.399999999999999        3.5055943381337151     
   16.800000000000001        35.200000000000003        2.7802568754454260     
   16.800000000000001        36.000000000000000        2.5201709350359986     
   16.800000000000001        36.800000000000004        2.5128281331103746     
   16.800000000000001        37.600000000000001        2.5095124901499379     
   16.800000000000001        38.400000000000006        2.5067708158525357     
   16.800000000000001        39.200000000000003        2.5061176122279991     
   16.800000000000001        40.000000000000000        2.5050721089409422     
   16.800000000000001        40.800000000000004        2.5069045648598633     
   16.800000000000001        41.600000000000001        2.5164621968715708     
   16.800000000000001        42.400000000000006        2.5359706847912817     
   16.800000000000001        43.200000000000003        2.8655110727627902     
   16.800000000000001        44.000000000000000        3.5095903312920291     
   16.800000000000001        44.800000000000004        3.5016626428642681     
   16.800000000000001        45.600000000000001        3.4979400929973332     
   16.800000000000001        46.400000000000006        3.5206177689962259     
   16.800000000000001        47.200000000000003        3.5000020130999512     
   16.800000000000001        48.000000000000000        3.5062574675305997     
   16.800000000000001        48.800000000000004        3.5044673900216425     
   16.800000000000001        49.600000000000001        3.5024163375832602     
   16.800000000000001        50.400000000000006        3.5093531612618261     
   16.800000000000001        51.200000000000003        3.5067914906913349     
   16.800000000000001        52.000000000000000        3.4984260444132853     
   16.800000000000001        52.800000000000004        3.5120358810022627     
   16.800000000000001        53.600000000000001        3.5079298706475086     
   16.800000000000001        54.400000000000006        3.5083304786002363     
   16.800000000000001        55.200000000000003        3.5046188248148553     
   16.800000000000001        56.000000000000000        3.5006040221060482     
   16.800000000000001        56.800000000000004        3.5150921164440572     
   16.800000000000001        57.600000000000001        3.5048765353616727     
   16.800000000000001        58.400000000000006        3.5065981727704685     
   16.800000000000001        59.200000000000003        3.5043968302534925     
   16.800000000000001        60.000000000000000        3.5010267204520722     
   16.800000000000001        60.800000000000004        2.8343215585407275     
   16.800000000000001        61.600000000000001        2.5044958353155633     
   16.800000000000001        62.400000000000006        2.5164294346526681     
   16.800000000000001        63.200000000000003        2.5074709067936038     
   16.800000000000001        64.000000000000000        2.5121081905853564     
   16.800000000000001        64.799999999999997        2.4943799696057325     
   16.800000000000001        65.600000000000009        2.5032303124125295     
   16.800000000000001        66.400000000000006        2.5063779504391999     
   16.800000000000001        67.200000000000003        2.5064967093649622     
   16.800000000000001        68.000000000000000        2.5116442052045613     
   16.800000000000001        68.799999999999997        2.5046282449103376     
   16.800000000000001        69.600000000000009        2.5185715098422463     
   16.800000000000001        70.400000000000006        2.8267106582894499     
   16.800000000000001        71.200000000000003        3.5122742849556787     
   16.800000000000001        72.000000000000000        3.5042945082167862     
   16.800000000000001        72.799999999999997        3.4952511061596612     
   16.800000000000001        73.600000000000009        3.4969782406238710     
   16.800000000000001        74.400000000000006        3.5048680717057459     
   16.800000000000001        75.200000000000003        3.5065221891836535     
   16.800000000000001        76.000000000000000        3.5064096271930971     
   16.800000000000001        76.800000000000011        3.5064427725603688     
   16.800000000000001        77.600000000000009        3.5058443094273275     
   16.800000000000001        78.400000000000006        3.5042329481956442     
   16.800000000000001        79.200000000000003        3.5159162429344231     
   16.800000000000001        80.000000000000000        3.5142118547829968     
   16.800000000000001        80.800000000000011        3.5131752071783446     
   16.800000000000001        81.600000000000009        3.5087190409640940     
   16.800000000000001        82.400000000000006        3.5170042061877900     
   16.800000000000001        83.200000000000003        3.5066369511958553     
   16.800000000000001        84.000000000000000        3.5035891763560127     
   16.800000000000001        84.800000000000011        3.5046715838427067     
   16.800000000000001        85.600000000000009        3.5038998292700030     
   16.800000000000001        86.400000000000006        3.5046178784263011     
   16.800000000000001        87.200000000000003        3.5023958433768794     
   16.800000000000001        88.000000000000000        3.5015060749762896     
   16.800000000000001        88.800000000000011        3.4959567017353281     
   16.800000000000001        89.600000000000009        3.5161933200400473     
   16.800000000000001        90.400000000000006        3.5112466224817376     
   16.800000000000001        91.200000000000003        3.5174788976025266     
   16.800000000000001        92.000000000000000        3.5009388447414707     
   16.800000000000001        92.800000000000011        3.5057588957452275     
   16.800000000000001        93.600000000000009        3.5124078896928155     
   16.800000000000001        94.400000000000006        3.5008468840733422     
   16.800000000000001        95.200000000000003        3.5074048086907545     
   16.800000000000001        96.000000000000000        3.5082777114008428     
   16.800000000000001        96.800000000000011        3.5019441990736753     
   16.800000000000001        97.600000000000009        3.5143714628487133     
   16.800000000000001        98.400000000000006        3.5090009374198594     
   16.800000000000001        99.200000000000003        3.5077449903899485     
   16.800000000000001        100.00000000000000        3.5026884882828604     
   16.800000000000001        100.80000000000001        3.4967339058319089     
   16.800000000000001        101.60000000000001        3.4962941783821333     
   16.800000000000001        102.40000000000001        3.5048318860435144     

   17.600000000000001       0.80000000000000004        3.5043562705586804     
   17.600000000000001        1.6000000000000001        3.5028107735322842     
   17.600000000000001        2.4000000000000004        2.8515779458388466     
   17.600000000000001        3.2000000000000002        2.5152808691585968     
   17.600000000000001        4.0000000000000000        2.5164405651158277     
   17.600000000000001        4.8000000000000007        2.5091364661052031     
   17.600000000000001        5.6000000000000005        2.5073890619101524     
   17.600000000000001        6.4000000000000004        2.5111678926128582     
   17.600000000000001        7.2000000000000002        2.5193209229078728     
   17.600000000000001        8.0000000000000000        2.4966346243303716     
   17.600000000000001        8.8000000000000007        2.5042644674240560     
   17.600000000000001        9.6000000000000014        2.5058796937417696     
   17.600000000000001        10.400000000000000        2.5070952909599193     
   17.600000000000001        11.200000000000001        2.5110353270428725     
   17.600000000000001        12.000000000000000        2.5107535401673657     
   17.600000000000001        12.800000000000001        2.5095858796102517     
   17.600000000000001        13.600000000000001        2.5066105527880858     
   17.600000000000001        14.400000000000000        2.5076371152389667     
   17.600000000000001        15.200000000000001        2.5091821794623526     
   17.600000000000001        16.000000000000000        2.5109920489224709     
   17.600000000000001        16.800000000000001        2.5081744564391557     
   17.600000000000001        17.600000000000001        2.5053254075057807     
   17.600000000000001        18.400000000000002        2.5053812386407355     
   17.600000000000001        19.200000000000003        2.5055634068747965     
   17.600000000000001        20.000000000000000        2.5233114432854076     
   17.600000000000001        20.800000000000001        2.5351054635121266     
   17.600000000000001        21.600000000000001        2.8639183081684703     
   17.600000000000001        22.400000000000002        3.5172250282723088     
   17.600000000000001        23.200000000000003        3.5092679004877541     
   17.600000000000001        24.000000000000000        3.5062325420804501     
   17.600000000000001        24.800000000000001        3.5090322408186432     
   17.600000000000001        25.600000000000001        3.5085901883710027     
   17.600000000000001        26.400000000000002        3.5069389717167336     
   17.600000000000001        27.200000000000003        3.5036349133803633     
   17.600000000000001        28.000000000000000        3.5041656352383073     
   17.600000000000001        28.800000000000001        3.5066559674090798     
   17.600000000000001        29.600000000000001        3.5072411717560192     
   17.600000000000001        30.400000000000002        3.5072154268514319     
   17.600000000000001        31.200000000000003        3.5078860274717618     
   17.600000000000001        32.000000000000000        3.5077273393895250     
   17.600000000000001        32.800000000000004        3.5044102208536838     
   17.600000000000001        33.600000000000001        3.4993593902111773     
   17.600000000000001        34.399999999999999        2.9432781471974971     
   17.600000000000001        35.200000000000003        2.6286467210576481     
   17.600000000000001        36.000000000000000        2.5222407978102042     
   17.600000000000001        36.800000000000004        2.5069510749648090     
   17.600000000000001        37.600000000000001        2.5081069595834089     
   17.600000000000001        38.400000000000006        2.5073884036275746     
   17.600000000000001        39.200000000000003        2.5067534070200299     
   17.600000000000001        40.000000000000000        2.5058406765257186     
   17.600000000000001        40.800000000000004        2.5076851241417843     
   17.600000000000001        41.600000000000001        2.5089495422712527     
   17.600000000000001        42.400000000000006        2.5217418497223600     
   17.600000000000001        43.200000000000003        2.7782787837199590     
   17.600000000000001        44.000000000000000        3.5027841600970273     
   17.600000000000001        44.800000000000004        3.5059199794711593     
   17.600000000000001        45.600000000000001        3.5138372462485337     
   17.600000000000001        46.400000000000006        3.5172420352320133     
   17.600000000000001        47.200000000000003        3.4990523301676557     
   17.600000000000001        48.000000000000000        3.5063048547292452     
   17.600000000000001        48.800000000000004        3.5043843572210771     
   17.600000000000001        49.600000000000001        3.5015153108535619     
   17.600000000000001        50.400000000000006        3.5131557233112352     
   17.600000000000001        51.200000000000003        3.5071629979205601     
   17.600000000000001        52.000000000000000        3.4994109626697982     
   17.600000000000001        52.800000000000004        3.5133208961022460     
   17.600000000000001        53.600000000000001        3.5081254748100990     
   17.600000000000001        54.400000000000006        3.5125392854485114     
   17.600000000000001        55.200000000000003        3.5047307054658363     
   17.600000000000001        56.000000000000000        3.4967610254894943     
   17.600000000000001        56.800000000000004        3.5133738045814349     
   17.600000000000001        57.600000000000001        3.5078548334828867     
   17.600000000000001        58.400000000000006        3.5060660587992447     
   17.600000000000001        59.200000000000003        3.5156156815459623     
   17.600000000000001        60.000000000000000        3.4993085744358008     
   17.600000000000001        60.800000000000004        2.7523537365647703     
   17.600000000000001        61.600000000000001        2.5220486036597287     
   17.600000000000001        62.400000000000006        2.5090116234648723     
   17.600000000000001        63.200000000000003        2.5057808714372531     
   17.600000000000001        64.000000000000000        2.5077615522445496     
   17.600000000000001        64.799999999999997        2.5172676947979844     
   17.600000000000001        65.600000000000009        2.4956590985528422     
   17.600000000000001        66.400000000000006        2.5052220755126204     
   17.600000000000001        67.200000000000003        2.5060294102420406     
   17.600000000000001        68.000000000000000        2.5114033600780563     
   17.600000000000001        68.799999999999997        2.5023914241286174     
   17.600000000000001        69.600000000000009        2.5188138596695837     
   17.600000000000001        70.400000000000006        2.8257117767068571     
   17.600000000000001        71.200000000000003        3.5041171705884122     
   17.600000000000001        72.000000000000000        3.4958565518393252     
   17.600000000000001        72.799999999999997        3.5157489974308427     
   17.600000000000001        73.600000000000009        3.5147873554476017     
   17.600000000000001        74.400000000000006        3.5160679051829939     
   17.600000000000001        75.200000000000003        3.5133944406358371     
   17.600000000000001        76.000000000000000        3.5132118597601738     
   17.600000000000001        76.800000000000011        3.5115589573604935     
   17.600000000000001        77.600000000000009        3.5115522381003843     
   17.600000000000001        78.400000000000006        3.5099501663188106     
   17.600000000000001        79.200000000000003        3.5080792718519329     
   17.600000000000001        80.000000000000000        3.5060969162387998     
   17.600000000000001        80.800000000000011        3.5061475945304679     
   17.600000000000001        81.600000000000009        3.5040349453437756     
   17.600000000000001        82.400000000000006        3.5100779496243368     
   17.600000000000001        83.200000000000003        3.5044786546514786     
   17.600000000000001        84.000000000000000        3.5045643171065830     
   17.600000000000001        84.800000000000011        3.5043045004957287     
   17.600000000000001        85.600000000000009        3.5055427204471084     
   17.600000000000001        86.400000000000006        3.5062056948335760     
   17.600000000000001        87.200000000000003        3.5060173735341302     
   17.600000000000001        88.000000000000000        3.5072091147183380     
   17.600000000000001        88.800000000000011        3.5053528270865724     
   17.600000000000001        89.600000000000009        3.5004188434711798     
   17.600000000000001        90.400000000000006        3.5004188881033902     
   17.600000000000001        91.200000000000003        3.5011496866833154     
   17.600000000000001        92.000000000000000        3.5046525618735660     
   17.600000000000001        92.800000000000011        3.5079436255383079     
   17.600000000000001        93.600000000000009        3.5175682054351105     
   17.600000000000001        94.400000000000006        3.5035495868499433     
   17.600000000000001        95.200000000000003        3.5086592187787695     
   17.600000000000001        96.000000000000000        3.5085669161341544     
   17.600000000000001        96.800000000000011        3.5182428229141962     
   17.600000000000001        97.600000000000009        3.5035522167997999     
   17.600000000000001        98.400000000000006        3.5022994659847244     
   17.600000000000001        99.200000000000003        3.5016365135322469     
   17.600000000000001        100.00000000000000        3.5061973881245305     
   17.600000000000001        100.80000000000001        3.4988771965257395     
   17.600000000000001        101.60000000000001        3.5129529153583512     
   17.600000000000001        102.40000000000001        3.5084399347458359     

   18.400000000000002       0.80000000000000004        3.5144043443340993     
   18.400000000000002        1.6000000000000001        3.5074904465833097     
   18.400000000000002        2.4000000000000004        2.8519224350405454     
   18.400000000000002        3.2000000000000002        2.5173960288342387     
   18.400000000000002        4.0000000000000000        2.5116887815850735     
   18.400000000000002        4.8000000000000007        2.5045280976510487     
   18.400000000000002        5.6000000000000005        2.5073296914637622     
   18.400000000000002        6.4000000000000004        2.5106499655602899     
   18.400000000000002        7.2000000000000002        2.5120669999874496     
   18.400000000000002        8.0000000000000000        2.5181413854116532     
   18.400000000000002        8.8000000000000007        2.4948100355317218     
   18.400000000000002        9.6000000000000014        2.5006414247950999     
   18.400000000000002        10.400000000000000        2.5061758851220564     
   18.400000000000002        11.200000000000001        2.5081990144740161     
   18.400000000000002        12.000000000000000        2.5093823974151124     
   18.400000000000002        12.800000000000001        2.5093039493957043     
   18.400000000000002        13.600000000000001        2.5069409514531835     
   18.400000000000002        14.400000000000000        2.5078862759012939     
   18.400000000000002        15.200000000000001        2.5090271243512663     
   18.400000000000002        16.000000000000000        2.5112105256844841     
   18.400000000000002        16.800000000000001        2.5058533105302296     
   18.400000000000002        17.600000000000001        2.5053032437727540     
   18.400000000000002        18.400000000000002        2.5039989052877387     
   18.400000000000002        19.200000000000003        2.5047822817239638     
   18.400000000000002        20.000000000000000        2.5130285631964258     
   18.400000000000002        20.800000000000001        2.5017627217905676     
   18.400000000000002        21.600000000000001        2.7797708807635364     
   18.400000000000002        22.400000000000002        3.5064990369136471     
   18.400000000000002        23.200000000000003        3.5053600876013009     
   18.400000000000002        24.000000000000000        3.5050397224198195     
   18.400000000000002        24.800000000000001        3.5064066686076409     
   18.400000000000002        25.600000000000001        3.5094408070752312     
   18.400000000000002        26.400000000000002        3.5075293916496482     
   18.400000000000002        27.200000000000003        3.5134765792625005     
   18.400000000000002        28.000000000000000        3.5204748831178061     
   18.400000000000002        28.800000000000001        3.5058457487552213     
   18.400000000000002        29.600000000000001        3.5086769439473660     
   18.400000000000002        30.400000000000002        3.5065406682866813     
   18.400000000000002        31.200000000000003        3.5056877952903696     
   18.400000000000002        32.000000000000000        3.5004326659590870     
   18.400000000000002        32.800000000000004        3.5096879012328879     
   18.400000000000002        33.600000000000001        2.9648912267962180     
   18.400000000000002        34.399999999999999        2.6725853018424623     
   18.400000000000002        35.200000000000003        2.5176927420230899     
   18.400000000000002        36.000000000000000        2.5152771803394214     
   18.400000000000002        36.800000000000004        2.5079741584771038     
   18.400000000000002        37.600000000000001        2.5063472727171900     
   18.400000000000002        38.400000000000006        2.5064458286470419     
   18.400000000000002        39.200000000000003        2.5070661160208370     
   18.400000000000002        40.000000000000000        2.5070512231740696     
   18.400000000000002        40.800000000000004        2.5072959308730138     
   18.400000000000002        41.600000000000001        2.5062751514222681     
   18.400000000000002        42.400000000000006        2.5038643550563329     
   18.400000000000002        43.200000000000003        2.6232342726205227     
   18.400000000000002        44.000000000000000        2.9137669580103727     
   18.400000000000002        44.800000000000004        3.5041181996712689     
   18.400000000000002        45.600000000000001        3.5026406967508614     
   18.400000000000002        46.400000000000006        3.5025301797676502     
   18.400000000000002        47.200000000000003        3.5144896889467097     
   18.400000000000002        48.000000000000000        3.4959216335046159     
   18.400000000000002        48.800000000000004        3.5164702521957398     
   18.400000000000002        49.600000000000001        3.5052213500596641     
   18.400000000000002        50.400000000000006        3.5009797678749037     
   18.400000000000002        51.200000000000003        3.5005142160614233     
   18.400000000000002        52.000000000000000        3.5000537684815072     
   18.400000000000002        52.800000000000004        3.5112345638228057     
   18.400000000000002        53.600000000000001        3.5017434053626824     
   18.400000000000002        54.400000000000006        3.5007857241706861     
   18.400000000000002        55.200000000000003        3.4967180715125825     
   18.400000000000002        56.000000000000000        3.5161745468819894     
   18.400000000000002        56.800000000000004        3.5050228086926252     
   18.400000000000002        57.600000000000001        3.4965290555637676     
   18.400000000000002        58.400000000000006        3.5118711049238049     
   18.400000000000002        59.200000000000003        3.5054514858589463     
   18.400000000000002        60.000000000000000        2.8901536421635972     
   18.400000000000002        60.800000000000004        2.5975253373854628     
   18.400000000000002        61.600000000000001        2.5175815068338987     
   18.400000000000002        62.400000000000006        2.5082204576358631     
   18.400000000000002        63.200000000000003        2.5060486064459915     
   18.400000000000002        64.000000000000000        2.5061861905860079     
   18.400000000000002        64.799999999999997        2.5088886982244047     
   18.400000000000002        65.600000000000009        2.5185612146767689     
   18.400000000000002        66.400000000000006        2.4995299196496763     
   18.400000000000002        67.200000000000003        2.5063167859478535     
   18.400000000000002        68.000000000000000        2.5125347066521257     
   18.400000000000002        68.799999999999997        2.5011159124677858     
   18.400000000000002        69.600000000000009        2.5125719949978960     
   18.400000000000002        70.400000000000006        2.8128908899945118     
   18.400000000000002        71.200000000000003        3.5123466535951211     
   18.400000000000002        72.000000000000000        3.5154796409105282     
   18.400000000000002        72.799999999999997        3.5082040807534587     
   18.400000000000002        73.600000000000009        3.5047947641461126     
   18.400000000000002        74.400000000000006        3.5066150638655329     
   18.400000000000002        75.200000000000003        3.5049285911869354     
   18.400000000000002        76.000000000000000        3.5050312122791860     
   18.400000000000002        76.800000000000011        3.5044525712449719     
   18.400000000000002        77.600000000000009        3.5037374887332491     
   18.400000000000002        78.400000000000006        3.5029364600384505     
   18.400000000000002        79.200000000000003        3.5039789907166052     
   18.400000000000002        80.000000000000000        3.5041106810685907     
   18.400000000000002        80.800000000000011        3.5052917333092788     
   18.400000000000002        81.600000000000009        3.5036111635256626     
   18.400000000000002        82.400000000000006        3.5095675655042311     
   18.400000000000002        83.200000000000003        3.5061209695827631     
   18.400000000000002        84.000000000000000        3.5049049123044385     
   18.400000000000002        84.800000000000011        3.5043045434428937     
   18.400000000000002        85.600000000000009        3.5055378749209911     
   18.400000000000002        86.400000000000006        3.5066585532527119     
   18.400000000000002        87.200000000000003        3.5059564806742189     
   18.400000000000002        88.000000000000000        3.5067181533124407     
   18.400000000000002        88.800000000000011        3.5060436240307560     
   18.400000000000002        89.600000000000009        3.5135210868627680     
   18.400000000000002        90.400000000000006        3.5111975552715129     
   18.400000000000002        91.200000000000003        3.5070555264111158     
   18.400000000000002        92.000000000000000        3.5091254066873727     
   18.400000000000002        92.800000000000011        3.5161639612997284     
   18.400000000000002        93.600000000000009        3.4975114347044145     
   18.400000000000002        94.400000000000006        3.5056210679818025     
   18.400000000000002        95.200000000000003        3.5072001959100105     
   18.400000000000002        96.000000000000000        3.5072350417809690     
   18.400000000000002        96.800000000000011        3.5053348813417329     
   18.400000000000002        97.600000000000009        3.5176050154617400     
   18.400000000000002        98.400000000000006        3.5094297020140113     
   18.400000000000002        99.200000000000003        3.5025451920919570     
   18.400000000000002        100.00000000000000        3.5188354538113615     
   18.400000000000002        100.80000000000001        3.5131827781283365     
   18.400000000000002        101.60000000000001        3.5086058323633247     
   18.400000000000002        102.40000000000001        3.5029864794978161     

   19.200000000000003       0.80000000000000004        3.5074661464281429     
   19.200000000000003        1.6000000000000001        3.5179676804122755     
   19.200000000000003        2.4000000000000004        2.8508673346457862     
   19.200000000000003        3.2000000000000002        2.5190958264007843     
   19.200000000000003        4.0000000000000000        2.5110836324852590     
   19.200000000000003        4.8000000000000007        2.5026244013094270     
   19.200000000000003        5.6000000000000005        2.5066393814000079     
   19.200000000000003        6.4000000000000004        2.5068658487006865     
   19.200000000000003        7.2000000000000002        2.5091137623244486     
   19.200000000000003        8.0000000000000000        2.5098615329386562     
   19.200000000000003        8.8000000000000007        2.5141080578798736     
   19.200000000000003        9.6000000000000014        2.5210127909544364     
   19.200000000000003        10.400000000000000        2.4982887710291246     
   19.200000000000003        11.200000000000001        2.5034522013788680     
   19.200000000000003        12.000000000000000        2.5032372506019178     
   19.200000000000003        12.800000000000001        2.5030088174355360     
   19.200000000000003        13.600000000000001        2.5059277373845470     
   19.200000000000003        14.400000000000000        2.5090349989405967     
   19.200000000000003        15.200000000000001        2.5095435086236022     
   19.200000000000003        16.000000000000000        2.5112317352933458     
   19.200000000000003        16.800000000000001        2.5074035534645014     
   19.200000000000003        17.600000000000001        2.5065320617531053     
   19.200000000000003        18.400000000000002        2.5045057339745034     
   19.200000000000003        19.200000000000003        2.5071311806815468     
   19.200000000000003        20.000000000000000        2.5071225079402164     
   19.200000000000003        20.800000000000001        2.5137014580721284     
   19.200000000000003        21.600000000000001        2.6214498680431237     
   19.200000000000003        22.400000000000002        2.9182481870724506     
   19.200000000000003        23.200000000000003        3.4984287472012237     
   19.200000000000003        24.000000000000000        3.5076976159064683     
   19.200000000000003        24.800000000000001        3.4999952835369434     
   19.200000000000003        25.600000000000001        3.5032076291548488     
   19.200000000000003        26.400000000000002        3.5007984342293015     
   19.200000000000003        27.200000000000003        3.5071367762736529     
   19.200000000000003        28.000000000000000        3.4985991566376540     
   19.200000000000003        28.800000000000001        3.5080884380044002     
   19.200000000000003        29.600000000000001        3.4979605801601772     
   19.200000000000003        30.400000000000002        3.5089047707291399     
   19.200000000000003        31.200000000000003        3.5135517213284317     
   19.200000000000003        32.000000000000000        3.5033136786530803     
   19.200000000000003        32.800000000000004        2.9426416273063545     
   19.200000000000003        33.600000000000001        2.6699353380387798     
   19.200000000000003        34.399999999999999        2.5071169879240349     
   19.200000000000003        35.200000000000003        2.5058652405207344     
   19.200000000000003        36.000000000000000        2.5088042452292347     
   19.200000000000003        36.800000000000004        2.5076602508579895     
   19.200000000000003        37.600000000000001        2.5076381717357799     
   19.200000000000003        38.400000000000006        2.5060264045310130     
   19.200000000000003        39.200000000000003        2.5061296786319955     
   19.200000000000003        40.000000000000000        2.5046433167340134     
   19.200000000000003        40.800000000000004        2.4992316189195298     
   19.200000000000003        41.600000000000001        2.4984474978047126     
   19.200000000000003        42.400000000000006        2.5073607306298609     
   19.200000000000003        43.200000000000003        2.5037936810382266     
   19.200000000000003        44.000000000000000        2.6194788651665801     
   19.200000000000003        44.800000000000004        2.7772619255413562     
   19.200000000000003        45.600000000000001        2.8606098670536588     
   19.200000000000003        46.400000000000006        2.8797312244516884     
   19.200000000000003        47.200000000000003        2.8852664050166963     
   19.200000000000003        48.000000000000000        2.8857109196106614     
   19.200000000000003        48.800000000000004        2.8857929499135961     
   19.200000000000003        49.600000000000001        2.8845476211430241     
   19.200000000000003        50.400000000000006        2.8834773239640890     
   19.200000000000003        51.200000000000003        2.8812735387088577     
   19.200000000000003        52.000000000000000        2.8785445875829967     
   19.200000000000003        52.800000000000004        2.8744423469810996     
   19.200000000000003        53.600000000000001        2.8732228705213165     
   19.200000000000003        54.400000000000006        2.8720737630217852     
   19.200000000000003        55.200000000000003        2.8700917058302373     
   19.200000000000003        56.000000000000000        2.8659061512452491     
   19.200000000000003        56.800000000000004        2.8624237084506778     
   19.200000000000003        57.600000000000001        2.8564075604254269     
   19.200000000000003        58.400000000000006        2.8370613567688676     
   19.200000000000003        59.200000000000003        2.7558119682097173     
   19.200000000000003        60.000000000000000        2.6023112527523784     
   19.200000000000003        60.800000000000004        2.5077172888392991     
   19.200000000000003        61.600000000000001        2.5045952516552203     
   19.200000000000003        62.400000000000006        2.5088396365592458     
   19.200000000000003        63.200000000000003        2.5067747855631910     
   19.200000000000003        64.000000000000000        2.5055456955660267     
   19.200000000000003        64.799999999999997        2.5070536276927218     
   19.200000000000003        65.600000000000009        2.5122755867950324     
   19.200000000000003        66.400000000000006        2.4941665376229785     
   19.200000000000003        67.200000000000003        2.5035043144439206     
   19.200000000000003        68.000000000000000        2.5164866725409749     
   19.200000000000003        68.799999999999997        2.5142672053316799     
   19.200000000000003        69.600000000000009        2.5034519215616111     
   19.200000000000003        70.400000000000006        2.7363100790082897     
   19.200000000000003        71.200000000000003        3.4950286367132182     
   19.200000000000003        72.000000000000000        3.5068229807019353     
   19.200000000000003        72.799999999999997        3.5093222826436361     
   19.200000000000003        73.600000000000009        3.5062482255155740     
   19.200000000000003        74.400000000000006        3.5059753453535203     
   19.200000000000003        75.200000000000003        3.5057384266644527     
   19.200000000000003        76.000000000000000        3.5052922144439966     
   19.200000000000003        76.800000000000011        3.5052295091539505     
   19.200000000000003        77.600000000000009        3.5023218575636776     
   19.200000000000003        78.400000000000006        3.5011613802316406     
   19.200000000000003        79.200000000000003        3.5038611942474560     
   19.200000000000003        80.000000000000000        3.5046485049898770     
   19.200000000000003        80.800000000000011        3.5041845788320192     
   19.200000000000003        81.600000000000009        3.5026411128198456     
   19.200000000000003        82.400000000000006        3.5090303570277737     
   19.200000000000003        83.200000000000003        3.5037929434083592     
   19.200000000000003        84.000000000000000        3.5040465493442725     
   19.200000000000003        84.800000000000011        3.5045592035851310     
   19.200000000000003        85.600000000000009        3.5052738562766912     
   19.200000000000003        86.400000000000006        3.5074118107090699     
   19.200000000000003        87.200000000000003        3.5087498810256248     
   19.200000000000003        88.000000000000000        3.5068563918471241     
   19.200000000000003        88.800000000000011        3.5131136669412686     
   19.200000000000003        89.600000000000009        3.5137266727423055     
   19.200000000000003        90.400000000000006        3.5038208024435247     
   19.200000000000003        91.200000000000003        3.5122203598523845     
   19.200000000000003        92.000000000000000        3.5161288631535572     
   19.200000000000003        92.800000000000011        3.4965231469726428     
   19.200000000000003        93.600000000000009        3.5092375295633036     
   19.200000000000003        94.400000000000006        3.5083787767833821     
   19.200000000000003        95.200000000000003        3.5078911572378164     
   19.200000000000003        96.000000000000000        3.5045500257759779     
   19.200000000000003        96.800000000000011        3.5048123150100414     
   19.200000000000003        97.600000000000009        3.5128621141860830     
   19.200000000000003        98.400000000000006        3.5046360767518365     
   19.200000000000003        99.200000000000003        3.5014573517713368     
   19.200000000000003        100.00000000000000        3.5120799975392551     
   19.200000000000003        100.80000000000001        3.5060859397477846     
   19.200000000000003        101.60000000000001        3.5057113010247618     
   19.200000000000003        102.40000000000001        3.5019504505554053     

   20.000000000000000       0.80000000000000004        3.5084401832404666     
   20.000000000000000        1.6000000000000001        3.4995625777301380     
   20.000000000000000        2.4000000000000004        2.8553550323805017     
   20.000000000000000        3.2000000000000002        2.5214549141006928     
   20.000000000000000        4.0000000000000000        2.5096297179580649     
   20.000000000000000        4.8000000000000007        2.5029605546681566     
   20.000000000000000        5.6000000000000005        2.5062124028278436     
   20.000000000000000        6.4000000000000004        2.5097142164562385     
   20.000000000000000        7.2000000000000002        2.5123673073615307     
   20.000000000000000        8.0000000000000000        2.5110973342459921     
   20.000000000000000        8.8000000000000007        2.5097024126672589     
   20.000000000000000        9.6000000000000014        2.5106934828752396     
   20.000000000000000        10.400000000000000        2.5121247451915125     
   20.000000000000000        11.200000000000001        2.5138925927594187     
   20.000000000000000        12.000000000000000        2.5148655517629761     
   20.000000000000000        12.800000000000001        2.5196594845800480     
   20.000000000000000        13.600000000000001        2.4967175693882715     
   20.000000000000000        14.400000000000000        2.5065324900028112     
   20.000000000000000        15.200000000000001        2.5093066171529461     
   20.000000000000000        16.000000000000000        2.5125817467923519     
   20.000000000000000        16.800000000000001        2.5086455783288519     
   20.000000000000000        17.600000000000001        2.5067262259282237     
   20.000000000000000        18.400000000000002        2.5062993029761640     
   20.000000000000000        19.200000000000003        2.5058351817755500     
   20.000000000000000        20.000000000000000        2.5038017235452732     
   20.000000000000000        20.800000000000001        2.5190662858144020     
   20.000000000000000        21.600000000000001        2.5100346110763714     
   20.000000000000000        22.400000000000002        2.6276010677944148     
   20.000000000000000        23.200000000000003        2.7839643403729362     
   20.000000000000000        24.000000000000000        2.8703782571298517     
   20.000000000000000        24.800000000000001        2.8916064624601412     
   20.000000000000000        25.600000000000001        2.8984774573965995     
   20.000000000000000        26.400000000000002        2.9003246600097938     
   20.000000000000000        27.200000000000003        2.9014715194699723     
   20.000000000000000        28.000000000000000        2.9024293257605431     
   20.000000000000000        28.800000000000001        2.9017799143299015     
   20.000000000000000        29.600000000000001        2.9006381877024729     
   20.000000000000000        30.400000000000002        2.8922621726722966     
   20.000000000000000        31.200000000000003        2.8703730933839084     
   20.000000000000000        32.000000000000000        2.7876379852333923     
   20.000000000000000        32.800000000000004        2.6308256843328666     
   20.000000000000000        33.600000000000001        2.5259358861586132     
   20.000000000000000        34.399999999999999        2.5148375528538196     
   20.000000000000000        35.200000000000003        2.5083543391793306     
   20.000000000000000        36.000000000000000        2.5072122891815409     
   20.000000000000000        36.800000000000004        2.5063436224041467     
   20.000000000000000        37.600000000000001        2.5057822829581884     
   20.000000000000000        38.400000000000006        2.5054995706742256     
   20.000000000000000        39.200000000000003        2.5040606737394633     
   20.000000000000000        40.000000000000000        2.4962433692828250     
   20.000000000000000        40.800000000000004        2.5185555925134477     
   20.000000000000000        41.600000000000001        2.5139952600902924     
   20.000000000000000        42.400000000000006        2.5159311816435688     
   20.000000000000000        43.200000000000003        2.5084830705267289     
   20.000000000000000        44.000000000000000        2.5184327233439858     
   20.000000000000000        44.800000000000004        2.5101008877524662     
   20.000000000000000        45.600000000000001        2.5347957028481938     
   20.000000000000000        46.400000000000006        2.5476896067101782     
   20.000000000000000        47.200000000000003        2.5517013714753811     
   20.000000000000000        48.000000000000000        2.5530186433172894     
   20.000000000000000        48.800000000000004        2.5533936555840167     
   20.000000000000000        49.600000000000001        2.5535530950498262     
   20.000000000000000        50.400000000000006        2.5495365182987380     
   20.000000000000000        51.200000000000003        2.5458246689812647     
   20.000000000000000        52.000000000000000        2.5425812066085607     
   20.000000000000000        52.800000000000004        2.5383218231623568     
   20.000000000000000        53.600000000000001        2.5355020843237366     
   20.000000000000000        54.400000000000006        2.5352408863192100     
   20.000000000000000        55.200000000000003        2.5351515134704874     
   20.000000000000000        56.000000000000000        2.5340064879267490     
   20.000000000000000        56.800000000000004        2.5325389708566122     
   20.000000000000000        57.600000000000001        2.5258289733115205     
   20.000000000000000        58.400000000000006        2.5141320885875791     
   20.000000000000000        59.200000000000003        2.5101988604716134     
   20.000000000000000        60.000000000000000        2.5052545906538608     
   20.000000000000000        60.800000000000004        2.5082349683376099     
   20.000000000000000        61.600000000000001        2.5097325875519685     
   20.000000000000000        62.400000000000006        2.5072674552686700     
   20.000000000000000        63.200000000000003        2.5062435999923229     
   20.000000000000000        64.000000000000000        2.5059248079590768     
   20.000000000000000        64.799999999999997        2.5065955195066589     
   20.000000000000000        65.600000000000009        2.5097348689412455     
   20.000000000000000        66.400000000000006        2.5236256549814100     
   20.000000000000000        67.200000000000003        2.5033124164508624     
   20.000000000000000        68.000000000000000        2.5033935415115955     
   20.000000000000000        68.799999999999997        2.5018106044331456     
   20.000000000000000        69.600000000000009        2.5030397008683845     
   20.000000000000000        70.400000000000006        2.5874336802366353     
   20.000000000000000        71.200000000000003        2.8847273798991604     
   20.000000000000000        72.000000000000000        3.4950531401476428     
   20.000000000000000        72.799999999999997        3.4962797477592020     
   20.000000000000000        73.600000000000009        3.5134866076787614     
   20.000000000000000        74.400000000000006        3.5143456879290427     
   20.000000000000000        75.200000000000003        3.5077089506326651     
   20.000000000000000        76.000000000000000        3.5080648965282677     
   20.000000000000000        76.800000000000011        3.5052881204700963     
   20.000000000000000        77.600000000000009        3.4956084863433290     
   20.000000000000000        78.400000000000006        3.5178571496960629     
   20.000000000000000        79.200000000000003        3.5021524045789949     
   20.000000000000000        80.000000000000000        3.5051477899273524     
   20.000000000000000        80.800000000000011        3.5060286608246440     
   20.000000000000000        81.600000000000009        3.5043813384953535     
   20.000000000000000        82.400000000000006        3.5103542228534637     
   20.000000000000000        83.200000000000003        3.5041484212615557     
   20.000000000000000        84.000000000000000        3.5035596256735149     
   20.000000000000000        84.800000000000011        3.5033721982712733     
   20.000000000000000        85.600000000000009        3.5130783377607755     
   20.000000000000000        86.400000000000006        3.5160820019169585     
   20.000000000000000        87.200000000000003        3.4938216440427174     
   20.000000000000000        88.000000000000000        3.5170247690693452     
   20.000000000000000        88.800000000000011        3.5075024199279974     
   20.000000000000000        89.600000000000009        3.5080652891730431     
   20.000000000000000        90.400000000000006        3.5031604542061929     
   20.000000000000000        91.200000000000003        3.5045622855692979     
   20.000000000000000        92.000000000000000        3.5032372081166874     
   20.000000000000000        92.800000000000011        3.5027324859898217     
   20.000000000000000        93.600000000000009        3.5071833092461064     
   20.000000000000000        94.400000000000006        3.5065372148208978     
   20.000000000000000        95.200000000000003        3.5070252326888811     
   20.000000000000000        96.000000000000000        3.5096776625574915     
   20.000000000000000        96.800000000000011        3.5142666740552126     
   20.000000000000000        97.600000000000009        3.5111110531834564     
   20.000000000000000        98.400000000000006        3.5051482394363109     
   20.000000000000000        99.200000000000003        3.5028232486077551     
   20.000000000000000        100.00000000000000        3.5186689550479526     
   20.000000000000000        100.80000000000001        3.5099481818056826     
   20.000000000000000        101.60000000000001        3.5070726444560534     
   20.000000000000000        102.40000000000001        3.5030535199259045     

   20.800000000000001       0.80000000000000004        3.5114319743824192     
   20.800000000000001        1.6000000000000001        3.4993333759128542     
   20.800000000000001        2.4000000000000004        2.8579313715919841     
   20.800000000000001        3.2000000000000002        2.5226263610120623     
   20.800000000000001        4.0000000000000000        2.5113939046738460     
   20.800000000000001        4.8000000000000007        2.5050611143634480     
   20.800000000000001        5.6000000000000005        2.5080130563259648     
   20.800000000000001        6.4000000000000004        2.5110303771628493     
   20.800000000000001        7.2000000000000002        2.5117297080174006     
   20.800000000000001        8.0000000000000000        2.5096081625041990     
   20.800000000000001        8.8000000000000007        2.5091745302198452     
   20.800000000000001        9.6000000000000014        2.5066513936303596     
   20.800000000000001        10.400000000000000        2.5078093870750862     
   20.800000000000001        11.200000000000001        2.5056826637543677     
   20.800000000000001        12.000000000000000        2.5056750459400843     
   20.800000000000001        12.800000000000001        2.5078318072123529     
   20.800000000000001        13.600000000000001        2.5182835718390670     
   20.800000000000001        14.400000000000000        2.4970780741733214     
   20.800000000000001        15.200000000000001        2.5056854378108344     
   20.800000000000001        16.000000000000000        2.5086927075050038     
   20.800000000000001        16.800000000000001        2.5072007778490448     
   20.800000000000001        17.600000000000001        2.5082283853879050     
   20.800000000000001        18.400000000000002        2.5078309881586840     
   20.800000000000001        19.200000000000003        2.5056562300641829     
   20.800000000000001        20.000000000000000        2.5054230431556102     
   20.800000000000001        20.800000000000001        2.5088132420048268     
   20.800000000000001        21.600000000000001        2.5009513002093731     
   20.800000000000001        22.400000000000002        2.5073668691707218     
   20.800000000000001        23.200000000000003        2.5077143114961018     
   20.800000000000001        24.000000000000000        2.5421143418709069     
   20.800000000000001        24.800000000000001        2.5593401712460708     
   20.800000000000001        25.600000000000001        2.5668017763330120     
   20.800000000000001        26.400000000000002        2.5693754591698514     
   20.800000000000001        27.200000000000003        2.5684207345148704     
   20.800000000000001        28.000000000000000        2.5680570779409857     
   20.800000000000001        28.800000000000001        2.5673881369225668     
   20.800000000000001        29.600000000000001        2.5653247551655065     
   20.800000000000001        30.400000000000002        2.5597545962752837     
   20.800000000000001        31.200000000000003        2.5431952560648581     
   20.800000000000001        32.000000000000000        2.5124653815959639     
   20.800000000000001        32.800000000000004        2.5095689997017234     
   20.800000000000001        33.600000000000001        2.5064922763701230     
   20.800000000000001        34.399999999999999        2.5092681066745217     
   20.800000000000001        35.200000000000003        2.5058345552611772     
   20.800000000000001        36.000000000000000        2.5064907010221584     
   20.800000000000001        36.800000000000004        2.5052600202281168     
   20.800000000000001        37.600000000000001        2.5058964459936579     
   20.800000000000001        38.400000000000006        2.5064488027738503     
   20.800000000000001        39.200000000000003        2.5022238191814137     
   20.800000000000001        40.000000000000000        2.5225018710560825     
   20.800000000000001        40.800000000000004        2.5099565062162266     
   20.800000000000001        41.600000000000001        2.5070507396509933     
   20.800000000000001        42.400000000000006        2.5069914893859000     
   20.800000000000001        43.200000000000003        2.5087530266267675     
   20.800000000000001        44.000000000000000        2.5074691224106460     
   20.800000000000001        44.800000000000004        2.5138654498112913     
   20.800000000000001        45.600000000000001        2.5001921870951569     
   20.800000000000001        46.400000000000006        2.5138556163876680     
   20.800000000000001        47.200000000000003        2.5108028835487355     
   20.800000000000001        48.000000000000000        2.5110995874466182     
   20.800000000000001        48.800000000000004        2.5073319838158246     
   20.800000000000001        49.600000000000001        2.5054760255870918     
   20.800000000000001        50.400000000000006        2.5016377046638070     
   20.800000000000001        51.200000000000003        2.5208835269317458     
   20.800000000000001        52.000000000000000        2.5082643357005541     
   20.800000000000001        52.800000000000004        2.5239905289743381     
   20.800000000000001        53.600000000000001        2.5192126752308339     
   20.800000000000001        54.400000000000006        2.5180099014179573     
   20.800000000000001        55.200000000000003        2.5090154158949440     
   20.800000000000001        56.000000000000000        2.5105819570742884     
   20.800000000000001        56.800000000000004        2.5107813248553250     
   20.800000000000001        57.600000000000001        2.5058862153988919     
   20.800000000000001        58.400000000000006        2.5125223168443509     
   20.800000000000001        59.200000000000003        2.5106251975159286     
   20.800000000000001        60.000000000000000        2.5100470508191628     
   20.800000000000001        60.800000000000004        2.5081010334535665     
   20.800000000000001        61.600000000000001        2.5068568602388006     
   20.800000000000001        62.400000000000006        2.5070692829425627     
   20.800000000000001        63.200000000000003        2.5053696799177492     
   20.800000000000001        64.000000000000000        2.5079054605965463     
   20.800000000000001        64.799999999999997        2.5078101947744047     
   20.800000000000001        65.600000000000009        2.5105577334600095     
   20.800000000000001        66.400000000000006        2.4921010526350811     
   20.800000000000001        67.200000000000003        2.5033584148289929     
   20.800000000000001        68.000000000000000        2.5052048391204398     
   20.800000000000001        68.799999999999997        2.5003282868453693     
   20.800000000000001        69.600000000000009        2.4983383521494833     
   20.800000000000001        70.400000000000006        2.5070826630419734     
   20.800000000000001        71.200000000000003        2.6086323998444718     
   20.800000000000001        72.000000000000000        2.8802807330832199     
   20.800000000000001        72.799999999999997        3.5120949303476254     
   20.800000000000001        73.600000000000009        3.5083365056682925     
   20.800000000000001        74.400000000000006        3.5016583118444755     
   20.800000000000001        75.200000000000003        3.5128552651893790     
   20.800000000000001        76.000000000000000        3.5027956289909632     
   20.800000000000001        76.800000000000011        3.4988225927162122     
   20.800000000000001        77.600000000000009        3.5136013429613135     
   20.800000000000001        78.400000000000006        3.5112848603790412     
   20.800000000000001        79.200000000000003        3.5025992213661126     
   20.800000000000001        80.000000000000000        3.5059245820572493     
   20.800000000000001        80.800000000000011        3.5068413718849385     
   20.800000000000001        81.600000000000009        3.5052344898854115     
   20.800000000000001        82.400000000000006        3.5128642806877677     
   20.800000000000001        83.200000000000003        3.5077115613671772     
   20.800000000000001        84.000000000000000        3.5079390839482718     
   20.800000000000001        84.800000000000011        3.5069058630639862     
   20.800000000000001        85.600000000000009        3.5064318201117359     
   20.800000000000001        86.400000000000006        3.5066409614685989     
   20.800000000000001        87.200000000000003        3.5113766285035890     
   20.800000000000001        88.000000000000000        3.5080217318701514     
   20.800000000000001        88.800000000000011        3.5042767327310318     
   20.800000000000001        89.600000000000009        3.5054181199109906     
   20.800000000000001        90.400000000000006        3.5043490755473643     
   20.800000000000001        91.200000000000003        3.5050102930763427     
   20.800000000000001        92.000000000000000        3.5006067671355732     
   20.800000000000001        92.800000000000011        3.5207027644405655     
   20.800000000000001        93.600000000000009        3.5143333072190321     
   20.800000000000001        94.400000000000006        3.5096411055328400     
   20.800000000000001        95.200000000000003        3.5130209656582583     
   20.800000000000001        96.000000000000000        3.5196635797524003     
   20.800000000000001        96.800000000000011        3.4981647502641091     
   20.800000000000001        97.600000000000009        3.5128512894021067     
   20.800000000000001        98.400000000000006        3.5074093874360646     
   20.800000000000001        99.200000000000003        3.5067599853109463     
   20.800000000000001        100.00000000000000        3.4987662033516740     
   20.800000000000001        100.80000000000001        3.5170127789839198     
   20.800000000000001        101.60000000000001        3.5084866610989485     
   20.800000000000001        102.40000000000001        3.5039375063916354     

   21.600000000000001       0.80000000000000004        3.5109878963695555     
   21.600000000000001        1.6000000000000001        3.5058315371200601     
   21.600000000000001        2.4000000000000004        2.8597074450250499     
   21.600000000000001        3.2000000000000002        2.5247092267146138     
   21.600000000000001        4.0000000000000000        2.5127968106140206     
   21.600000000000001        4.8000000000000007        2.5058263571627601     
   21.600000000000001        5.6000000000000005        2.5094576278988905     
   21.600000000000001        6.4000000000000004        2.5101801306379610     
   21.600000000000001        7.2000000000000002        2.5101104589331134     
   21.600000000000001        8.0000000000000000        2.5088170703698172     
   21.600000000000001        8.8000000000000007        2.5075488446336625     
   21.600000000000001        9.6000000000000014        2.5073803854910182     
   21.600000000000001        10.400000000000000        2.5047671751273137     
   21.600000000000001        11.200000000000001        2.5047466093700255     
   21.600000000000001        12.000000000000000        2.5036432908945052     
   21.600000000000001        12.800000000000001        2.5031278515517621     
   21.600000000000001        13.600000000000001        2.5054192323516693     
   21.600000000000001        14.400000000000000        2.5167173207058346     
   21.600000000000001        15.200000000000001        2.4990468541331521     
   21.600000000000001        16.000000000000000        2.5073760053443119     
   21.600000000000001        16.800000000000001        2.5069185721920677     
   21.600000000000001        17.600000000000001        2.5083122942534430     
   21.600000000000001        18.400000000000002        2.5074339913525758     
   21.600000000000001        19.200000000000003        2.5059016613867002     
   21.600000000000001        20.000000000000000        2.5062982380581236     
   21.600000000000001        20.800000000000001        2.5063501656574294     
   21.600000000000001        21.600000000000001        2.5139547150237465     
   21.600000000000001        22.400000000000002        2.5079285962656668     
   21.600000000000001        23.200000000000003        2.5121387659124137     
   21.600000000000001        24.000000000000000        2.5169071953995270     
   21.600000000000001        24.800000000000001        2.5059567876375155     
   21.600000000000001        25.600000000000001        2.5038137810079246     
   21.600000000000001        26.400000000000002        2.5008199016040051     
   21.600000000000001        27.200000000000003        2.5094549315395778     
   21.600000000000001        28.000000000000000        2.5089434306499627     
   21.600000000000001        28.800000000000001        2.5096250435601726     
   21.600000000000001        29.600000000000001        2.5141890571771119     
   21.600000000000001        30.400000000000002        2.5125499727504756     
   21.600000000000001        31.200000000000003        2.5117489832927484     
   21.600000000000001        32.000000000000000        2.5074017050963673     
   21.600000000000001        32.800000000000004        2.5014564893267055     
   21.600000000000001        33.600000000000001        2.5126674472489117     
   21.600000000000001        34.399999999999999        2.5094892934429978     
   21.600000000000001        35.200000000000003        2.5044193621153794     
   21.600000000000001        36.000000000000000        2.5055447938836459     
   21.600000000000001        36.800000000000004        2.5055083253078703     
   21.600000000000001        37.600000000000001        2.5049623479425702     
   21.600000000000001        38.400000000000006        2.5065746733302414     
   21.600000000000001        39.200000000000003        2.5041010226037219     
   21.600000000000001        40.000000000000000        2.4939576460481696     
   21.600000000000001        40.800000000000004        2.5128825410181772     
   21.600000000000001        41.600000000000001        2.5046104271848164     
   21.600000000000001        42.400000000000006        2.5048077602347014     
   21.600000000000001        43.200000000000003        2.5040602863900410     
   21.600000000000001        44.000000000000000        2.5050758049317778     
   21.600000000000001        44.800000000000004        2.5058052981860923     
   21.600000000000001        45.600000000000001        2.5070614481031983     
   21.600000000000001        46.400000000000006        2.5049750618387505     
   21.600000000000001        47.200000000000003        2.5060218260260281     
   21.600000000000001        48.000000000000000        2.5054206943009412     
   21.600000000000001        48.800000000000004        2.5059117247981963     
   21.600000000000001        49.600000000000001        2.5080848380172043     
   21.600000000000001        50.400000000000006        2.5041155553487320     
   21.600000000000001        51.200000000000003        2.5026787880081920     
   21.600000000000001        52.000000000000000        2.5032249217346343     
   21.600000000000001        52.800000000000004        2.5121908166544196     
   21.600000000000001        53.600000000000001        2.5062579393796289     
   21.600000000000001        54.400000000000006        2.5083397333594641     
   21.600000000000001        55.200000000000003        2.5095895845535967     
   21.600000000000001        56.000000000000000        2.5096526727262383     
   21.600000000000001        56.800000000000004        2.5091351313097872     
   21.600000000000001        57.600000000000001        2.5091383587968341     
   21.600000000000001        58.400000000000006        2.5075611472678578     
   21.600000000000001        59.200000000000003        2.5059420488170621     
   21.600000000000001        60.000000000000000        2.5035805736647396     
   21.600000000000001        60.800000000000004        2.5044662930754784     
   21.600000000000001        61.600000000000001        2.5074472326120549     
   21.600000000000001        62.400000000000006        2.5046041068371800     
   21.600000000000001        63.200000000000003        2.5069655680509291     
   21.600000000000001        64.000000000000000        2.5066877095824305     
   21.600000000000001        64.799999999999997        2.5075632823074998     
   21.600000000000001        65.600000000000009        2.5128171239251356     
   21.600000000000001        66.400000000000006        2.5244745867826404     
   21.600000000000001        67.200000000000003        2.5043791694312119     
   21.600000000000001        68.000000000000000        2.5022815061923138     
   21.600000000000001        68.799999999999997        2.5201554676083147     
   21.600000000000001        69.600000000000009        2.5121761697083245     
   21.600000000000001        70.400000000000006        2.5187013800596061     
   21.600000000000001        71.200000000000003        2.4993586719193521     
   21.600000000000001        72.000000000000000        2.5717724356896823     
   21.600000000000001        72.799999999999997        2.7261038450624979     
   21.600000000000001        73.600000000000009        2.8347857143635427     
   21.600000000000001        74.400000000000006        2.9699460428619684     
   21.600000000000001        75.200000000000003        3.5087866413634803     
   21.600000000000001        76.000000000000000        3.5090039546246587     
   21.600000000000001        76.800000000000011        3.5077020362240336     
   21.600000000000001        77.600000000000009        3.5113762005451665     
   21.600000000000001        78.400000000000006        3.5066039917272191     
   21.600000000000001        79.200000000000003        3.5065407050552024     
   21.600000000000001        80.000000000000000        3.5046048860128867     
   21.600000000000001        80.800000000000011        3.5089230641373272     
   21.600000000000001        81.600000000000009        3.5089191534873900     
   21.600000000000001        82.400000000000006        3.5181199036806241     
   21.600000000000001        83.200000000000003        3.5001274302061018     
   21.600000000000001        84.000000000000000        3.5041535276541174     
   21.600000000000001        84.800000000000011        3.5039382606593001     
   21.600000000000001        85.600000000000009        3.5035774302242175     
   21.600000000000001        86.400000000000006        3.5034706351702400     
   21.600000000000001        87.200000000000003        3.5058681466903874     
   21.600000000000001        88.000000000000000        3.5075908334065380     
   21.600000000000001        88.800000000000011        3.5053072952402315     
   21.600000000000001        89.600000000000009        3.5048370421099464     
   21.600000000000001        90.400000000000006        3.5068549030726319     
   21.600000000000001        91.200000000000003        3.5062897318485824     
   21.600000000000001        92.000000000000000        3.5049162504210138     
   21.600000000000001        92.800000000000011        3.5006771593042902     
   21.600000000000001        93.600000000000009        3.4950506341658079     
   21.600000000000001        94.400000000000006        3.5196496148416827     
   21.600000000000001        95.200000000000003        3.4961221350182750     
   21.600000000000001        96.000000000000000        3.5023782132830257     
   21.600000000000001        96.800000000000011        3.5047028310996735     
   21.600000000000001        97.600000000000009        3.5129886672182211     
   21.600000000000001        98.400000000000006        3.5075274413340911     
   21.600000000000001        99.200000000000003        3.5069978217934925     
   21.600000000000001        100.00000000000000        3.5035859700714900     
   21.600000000000001        100.80000000000001        3.5009540286763512     
   21.600000000000001        101.60000000000001        3.5143756618169899     
   21.600000000000001        102.40000000000001        3.5051363046629493     

   22.400000000000002       0.80000000000000004        3.5142938997845858     
   22.400000000000002        1.6000000000000001        3.5009187093697518     
   22.400000000000002        2.4000000000000004        2.8616727832410351     
   22.400000000000002        3.2000000000000002        2.5267070925951014     
   22.400000000000002        4.0000000000000000        2.5140149801019231     
   22.400000000000002        4.8000000000000007        2.5076005656725164     
   22.400000000000002        5.6000000000000005        2.5058490095648320     
   22.400000000000002        6.4000000000000004        2.5077580103271013     
   22.400000000000002        7.2000000000000002        2.5079527299831024     
   22.400000000000002        8.0000000000000000        2.5072665685158553     
   22.400000000000002        8.8000000000000007        2.5066849544902055     
   22.400000000000002        9.6000000000000014        2.5054697730853110     
   22.400000000000002        10.400000000000000        2.5046142750615750     
   22.400000000000002        11.200000000000001        2.5040894305713595     
   22.400000000000002        12.000000000000000        2.5054388395022400     
   22.400000000000002        12.800000000000001        2.5118091032489551     
   22.400000000000002        13.600000000000001        2.5137767171802130     
   22.400000000000002        14.400000000000000        2.5196783369409270     
   22.400000000000002        15.200000000000001        2.4993838946990672     
   22.400000000000002        16.000000000000000        2.5055300756851215     
   22.400000000000002        16.800000000000001        2.5061014130112538     
   22.400000000000002        17.600000000000001        2.5075928799944363     
   22.400000000000002        18.400000000000002        2.5048831800160998     
   22.400000000000002        19.200000000000003        2.5056804751744282     
   22.400000000000002        20.000000000000000        2.5053351562430408     
   22.400000000000002        20.800000000000001        2.5052253991394733     
   22.400000000000002        21.600000000000001        2.5097010020147805     
   22.400000000000002        22.400000000000002        2.5054375897453349     
   22.400000000000002        23.200000000000003        2.5077587929266114     
   22.400000000000002        24.000000000000000        2.5045404877629540     
   22.400000000000002        24.800000000000001        2.4934748146839048     
   22.400000000000002        25.600000000000001        2.5170465016724424     
   22.400000000000002        26.400000000000002        2.5135386934358444     
   22.400000000000002        27.200000000000003        2.5095068764365895     
   22.400000000000002        28.000000000000000        2.5087567696799495     
   22.400000000000002        28.800000000000001        2.5091594774133119     
   22.400000000000002        29.600000000000001        2.5167202803496465     
   22.400000000000002        30.400000000000002        2.4967868539307756     
   22.400000000000002        31.200000000000003        2.5041170793393821     
   22.400000000000002        32.000000000000000        2.5051178623516028     
   22.400000000000002        32.800000000000004        2.5023868884905589     
   22.400000000000002        33.600000000000001        2.5134049077228191     
   22.400000000000002        34.399999999999999        2.5086021706375727     
   22.400000000000002        35.200000000000003        2.5018613343714371     
   22.400000000000002        36.000000000000000        2.5022469594375432     
   22.400000000000002        36.800000000000004        2.5045138077628928     
   22.400000000000002        37.600000000000001        2.5055780013729865     
   22.400000000000002        38.400000000000006        2.5060987815783560     
   22.400000000000002        39.200000000000003        2.5070369754544433     
   22.400000000000002        40.000000000000000        2.5011752875308675     
   22.400000000000002        40.800000000000004        2.5214446649245921     
   22.400000000000002        41.600000000000001        2.5109732515003929     
   22.400000000000002        42.400000000000006        2.5078009650294697     
   22.400000000000002        43.200000000000003        2.5052152178021467     
   22.400000000000002        44.000000000000000        2.5039542553625012     
   22.400000000000002        44.800000000000004        2.5027676897944620     
   22.400000000000002        45.600000000000001        2.5041326916307405     
   22.400000000000002        46.400000000000006        2.5050130909237440     
   22.400000000000002        47.200000000000003        2.5038277937912281     
   22.400000000000002        48.000000000000000        2.5048207433616936     
   22.400000000000002        48.800000000000004        2.5045110423815538     
   22.400000000000002        49.600000000000001        2.5037629783622855     
   22.400000000000002        50.400000000000006        2.5027436324964083     
   22.400000000000002        51.200000000000003        2.5019316046341551     
   22.400000000000002        52.000000000000000        2.5063938295476942     
   22.400000000000002        52.800000000000004        2.5120232804396299     
   22.400000000000002        53.600000000000001        2.5083280989165102     
   22.400000000000002        54.400000000000006        2.5061232261672406     
   22.400000000000002        55.200000000000003        2.5056435369148260     
   22.400000000000002        56.000000000000000        2.5058783379925922     
   22.400000000000002        56.800000000000004        2.5053857029292677     
   22.400000000000002        57.600000000000001        2.5060685134860581     
   22.400000000000002        58.400000000000006        2.5060739874186844     
   22.400000000000002        59.200000000000003        2.5056638055657454     
   22.400000000000002        60.000000000000000        2.5051730094400599     
   22.400000000000002        60.800000000000004        2.5064244786158048     
   22.400000000000002        61.600000000000001        2.5053402765750477     
   22.400000000000002        62.400000000000006        2.5057188598183213     
   22.400000000000002        63.200000000000003        2.5065757742976205     
   22.400000000000002        64.000000000000000        2.5089347374424005     
   22.400000000000002        64.799999999999997        2.5103604425172672     
   22.400000000000002        65.600000000000009        2.5138502783812724     
   22.400000000000002        66.400000000000006        2.4927666874798362     
   22.400000000000002        67.200000000000003        2.5045311345602133     
   22.400000000000002        68.000000000000000        2.5025814776524111     
   22.400000000000002        68.799999999999997        2.5136967156732966     
   22.400000000000002        69.600000000000009        2.5072149368806391     
   22.400000000000002        70.400000000000006        2.5056364823814947     
   22.400000000000002        71.200000000000003        2.5100159520215133     
   22.400000000000002        72.000000000000000        2.5209503828797484     
   22.400000000000002        72.799999999999997        2.5160563481402112     
   22.400000000000002        73.600000000000009        2.5085030416501031     
   22.400000000000002        74.400000000000006        2.6116905156450416     
   22.400000000000002        75.200000000000003        2.7662405944572175     
   22.400000000000002        76.000000000000000        2.9571704674727703     
   22.400000000000002        76.800000000000011        3.4978610786329627     
   22.400000000000002        77.600000000000009        3.5107754823450401     
   22.400000000000002        78.400000000000006        3.5016474409692036     
   22.400000000000002        79.200000000000003        3.5069162967200409     
   22.400000000000002        80.000000000000000        3.5060548524070390     
   22.400000000000002        80.800000000000011        3.5105765745642836     
   22.400000000000002        81.600000000000009        3.5133201338748496     
   22.400000000000002        82.400000000000006        3.4975642373040703     
   22.400000000000002        83.200000000000003        3.5042478040615883     
   22.400000000000002        84.000000000000000        3.5043031059425420     
   22.400000000000002        84.800000000000011        3.5055422752789984     
   22.400000000000002        85.600000000000009        3.5059949334029099     
   22.400000000000002        86.400000000000006        3.5044780802773841     
   22.400000000000002        87.200000000000003        3.5046367951655601     
   22.400000000000002        88.000000000000000        3.5066663468402566     
   22.400000000000002        88.800000000000011        3.5061291001039900     
   22.400000000000002        89.600000000000009        3.5049581548798692     
   22.400000000000002        90.400000000000006        3.5076068715655087     
   22.400000000000002        91.200000000000003        3.5054833600154618     
   22.400000000000002        92.000000000000000        3.5059835088469447     
   22.400000000000002        92.800000000000011        3.5118301315402509     
   22.400000000000002        93.600000000000009        3.5013615843352683     
   22.400000000000002        94.400000000000006        3.5088930745450644     
   22.400000000000002        95.200000000000003        3.5065766691755917     
   22.400000000000002        96.000000000000000        3.5062744977307085     
   22.400000000000002        96.800000000000011        3.5067642943324033     
   22.400000000000002        97.600000000000009        3.5153097862231020     
   22.400000000000002        98.400000000000006        3.5108279489212215     
   22.400000000000002        99.200000000000003        3.5159248488053048     
   22.400000000000002        100.00000000000000        3.5095645524056902     
   22.400000000000002        100.80000000000001        3.5042287943264330     
   22.400000000000002        101.60000000000001        3.4968626412915405     
   22.400000000000002        102.40000000000001        3.5150323121403537     

   23.200000000000003       0.80000000000000004        3.4977996900765973     
   23.200000000000003        1.6000000000000001        3.4997075457736075     
   23.200000000000003        2.4000000000000004        2.8632181432776447     
   23.200000000000003        3.2000000000000002        2.5274022340894189     
   23.200000000000003        4.0000000000000000        2.5108999609123313     
   23.200000000000003        4.8000000000000007        2.5069362837370126     
   23.200000000000003        5.6000000000000005        2.5046670237954656     
   23.200000000000003        6.4000000000000004        2.5059067860272433     
   23.200000000000003        7.2000000000000002        2.5061851412180323     
   23.200000000000003        8.0000000000000000        2.5065189239317922     
   23.200000000000003        8.8000000000000007        2.5065065704715481     
   23.200000000000003        9.6000000000000014        2.5069992807842554     
   23.200000000000003        10.400000000000000        2.5061019251683772     
   23.200000000000003        11.200000000000001        2.5082526090758832     
   23.200000000000003        12.000000000000000        2.5172671343108468     
   23.200000000000003        12.800000000000001        2.5009476878368959     
   23.200000000000003        13.600000000000001        2.5010783794771410     
   23.200000000000003        14.400000000000000        2.5044921757319663     
   23.200000000000003        15.200000000000001        2.5132751310267287     
   23.200000000000003        16.000000000000000        2.5076275568961921     
   23.200000000000003        16.800000000000001        2.5087320493612055     
   23.200000000000003        17.600000000000001        2.5086361210598045     
   23.200000000000003        18.400000000000002        2.5070823404073259     
   23.200000000000003        19.200000000000003        2.5055933266645445     
   23.200000000000003        20.000000000000000        2.5056130949071069     
   23.200000000000003        20.800000000000001        2.5057264360094131     
   23.200000000000003        21.600000000000001        2.5094934864917264     
   23.200000000000003        22.400000000000002        2.5049560639663464     
   23.200000000000003        23.200000000000003        2.5075374561983947     
   23.200000000000003        24.000000000000000        2.4994509436473957     
   23.200000000000003        24.800000000000001        2.5185384555742316     
   23.200000000000003        25.600000000000001        2.5074055123175296     
   23.200000000000003        26.400000000000002        2.5054893172016897     
   23.200000000000003        27.200000000000003        2.5040771941260642     
   23.200000000000003        28.000000000000000        2.5051192467019656     
   23.200000000000003        28.800000000000001        2.5043682076323979     
   23.200000000000003        29.600000000000001        2.5113605667655050     
   23.200000000000003        30.400000000000002        2.4930400263357857     
   23.200000000000003        31.200000000000003        2.5025903890426382     
   23.200000000000003        32.000000000000000        2.5048741576297981     
   23.200000000000003        32.800000000000004        2.5074232414338185     
   23.200000000000003        33.600000000000001        2.5149151685231987     
   23.200000000000003        34.399999999999999        2.5152767659903557     
   23.200000000000003        35.200000000000003        2.5193965445641910     
   23.200000000000003        36.000000000000000        2.5237983626571703     
   23.200000000000003        36.800000000000004        2.5111615833732204     
   23.200000000000003        37.600000000000001        2.5122382223878259     
   23.200000000000003        38.400000000000006        2.5121389236194429     
   23.200000000000003        39.200000000000003        2.5118666873983653     
   23.200000000000003        40.000000000000000        2.5094803895570057     
   23.200000000000003        40.800000000000004        2.5051413334324582     
   23.200000000000003        41.600000000000001        2.5012550375139022     
   23.200000000000003        42.400000000000006        2.5203916390995813     
   23.200000000000003        43.200000000000003        2.5131077227138769     
   23.200000000000003        44.000000000000000        2.5111051220921410     
   23.200000000000003        44.800000000000004        2.5109048682547259     
   23.200000000000003        45.600000000000001        2.5110450834407501     
   23.200000000000003        46.400000000000006        2.5080737240253996     
   23.200000000000003        47.200000000000003        2.5058252267830374     
   23.200000000000003        48.000000000000000        2.5173088557127508     
   23.200000000000003        48.800000000000004        2.5131787032533848     
   23.200000000000003        49.600000000000001        2.5081443635269749     
   23.200000000000003        50.400000000000006        2.5047701241412414     
   23.200000000000003        51.200000000000003        2.5025444245464969     
   23.200000000000003        52.000000000000000        2.5041234506536227     
   23.200000000000003        52.800000000000004        2.5118401618578723     
   23.200000000000003        53.600000000000001        2.5074816518602661     
   23.200000000000003        54.400000000000006        2.5061714045784722     
   23.200000000000003        55.200000000000003        2.5060490282340289     
   23.200000000000003        56.000000000000000        2.5064591883352674     
   23.200000000000003        56.800000000000004        2.5066871533549984     
   23.200000000000003        57.600000000000001        2.5076433734961747     
   23.200000000000003        58.400000000000006        2.5068476436848139     
   23.200000000000003        59.200000000000003        2.5071100120158647     
   23.200000000000003        60.000000000000000        2.5054406526474056     
   23.200000000000003        60.800000000000004        2.5053111756441959     
   23.200000000000003        61.600000000000001        2.5054422595189498     
   23.200000000000003        62.400000000000006        2.5054245791437229     
   23.200000000000003        63.200000000000003        2.5068611487452288     
   23.200000000000003        64.000000000000000        2.5076721837550848     
   23.200000000000003        64.799999999999997        2.5092822355323348     
   23.200000000000003        65.600000000000009        2.5118847506903270     
   23.200000000000003        66.400000000000006        2.5224445531688029     
   23.200000000000003        67.200000000000003        2.5024341604090936     
   23.200000000000003        68.000000000000000        2.5025592492136566     
   23.200000000000003        68.799999999999997        2.5128221660785406     
   23.200000000000003        69.600000000000009        2.5087961907804863     
   23.200000000000003        70.400000000000006        2.5040725955397614     
   23.200000000000003        71.200000000000003        2.5046564419137827     
   23.200000000000003        72.000000000000000        2.5094773807627844     
   23.200000000000003        72.799999999999997        2.5048503154179533     
   23.200000000000003        73.600000000000009        2.5156343334055853     
   23.200000000000003        74.400000000000006        2.5100020403097547     
   23.200000000000003        75.200000000000003        2.5040182216321858     
   23.200000000000003        76.000000000000000        2.6005720311682379     
   23.200000000000003        76.800000000000011        2.7599717430284323     
   23.200000000000003        77.600000000000009        2.9531297128117395     
   23.200000000000003        78.400000000000006        3.4985811554733037     
   23.200000000000003        79.200000000000003        3.5026442339863624     
   23.200000000000003        80.000000000000000        3.5157933645711128     
   23.200000000000003        80.800000000000011        3.5066939519404907     
   23.200000000000003        81.600000000000009        3.5015078538354540     
   23.200000000000003        82.400000000000006        3.5027664512548902     
   23.200000000000003        83.200000000000003        3.5063288044676821     
   23.200000000000003        84.000000000000000        3.5080820139489961     
   23.200000000000003        84.800000000000011        3.5134555003067840     
   23.200000000000003        85.600000000000009        3.5027049230891110     
   23.200000000000003        86.400000000000006        3.5055818570662436     
   23.200000000000003        87.200000000000003        3.5047157822864383     
   23.200000000000003        88.000000000000000        3.5057398677503850     
   23.200000000000003        88.800000000000011        3.5056118227042696     
   23.200000000000003        89.600000000000009        3.5029826480064639     
   23.200000000000003        90.400000000000006        3.5031995389374151     
   23.200000000000003        91.200000000000003        3.5031021835283846     
   23.200000000000003        92.000000000000000        3.5062828593419484     
   23.200000000000003        92.800000000000011        3.5092925884000628     
   23.200000000000003        93.600000000000009        3.5061708573116221     
   23.200000000000003        94.400000000000006        3.5067168925536731     
   23.200000000000003        95.200000000000003        3.5108916987732330     
   23.200000000000003        96.000000000000000        3.5176527080941482     
   23.200000000000003        96.800000000000011        3.5126998816936901     
   23.200000000000003        97.600000000000009        3.5044454272306766     
   23.200000000000003        98.400000000000006        3.5059730640363793     
   23.200000000000003        99.200000000000003        3.5029963294542017     
   23.200000000000003        100.00000000000000        3.5036633329513385     
   23.200000000000003        100.80000000000001        3.5132880507510826     
   23.200000000000003        101.60000000000001        3.5045927350302422     
   23.200000000000003        102.40000000000001        3.5012926376285134     

   24.000000000000000       0.80000000000000004        3.5044170966534427     
   24.000000000000000        1.6000000000000001        3.5059030142791472     
   24.000000000000000        2.4000000000000004        2.8623268063224203     
   24.000000000000000        3.2000000000000002        2.5303731186710410     
   24.000000000000000        4.0000000000000000        2.5116709849947627     
   24.000000000000000        4.8000000000000007        2.5050914050643702     
   24.000000000000000        5.6000000000000005        2.5038941833436130     
   24.000000000000000        6.4000000000000004        2.5051433379804626     
   24.000000000000000        7.2000000000000002        2.5063929227001416     
   24.000000000000000        8.0000000000000000        2.5068683555048747     
   24.000000000000000        8.8000000000000007        2.5067970659446916     
   24.000000000000000        9.6000000000000014        2.5067720727894929     
   24.000000000000000        10.400000000000000        2.5125022821904084     
   24.000000000000000        11.200000000000001        2.5124586936291848     
   24.000000000000000        12.000000000000000        2.5045152339057131     
   24.000000000000000        12.800000000000001        2.5307782193415602     
   24.000000000000000        13.600000000000001        2.5453108579740173     
   24.000000000000000        14.400000000000000        2.5455036457414093     
   24.000000000000000        15.200000000000001        2.5312105510502598     
   24.000000000000000        16.000000000000000        2.5207030308146394     
   24.000000000000000        16.800000000000001        2.5015506157360035     
   24.000000000000000        17.600000000000001        2.5018419441249131     
   24.000000000000000        18.400000000000002        2.5099590093361805     
   24.000000000000000        19.200000000000003        2.5060832048324544     
   24.000000000000000        20.000000000000000        2.5071782744696787     
   24.000000000000000        20.800000000000001        2.5074539592405163     
   24.000000000000000        21.600000000000001        2.5094117538921319     
   24.000000000000000        22.400000000000002        2.5053716633096426     
   24.000000000000000        23.200000000000003        2.5085278583517692     
   24.000000000000000        24.000000000000000        2.4973498343524461     
   24.000000000000000        24.800000000000001        2.5164828786373334     
   24.000000000000000        25.600000000000001        2.5055691805799745     
   24.000000000000000        26.400000000000002        2.5072166422936553     
   24.000000000000000        27.200000000000003        2.5053128665543709     
   24.000000000000000        28.000000000000000        2.5045988225773197     
   24.000000000000000        28.800000000000001        2.5047819197706760     
   24.000000000000000        29.600000000000001        2.5090366560425457     
   24.000000000000000        30.400000000000002        2.5204728140561441     
   24.000000000000000        31.200000000000003        2.5113583795476608     
   24.000000000000000        32.000000000000000        2.5136739823932488     
   24.000000000000000        32.800000000000004        2.5120096021129208     
   24.000000000000000        33.600000000000001        2.5406573945699162     
   24.000000000000000        34.399999999999999        2.5556304683824300     
   24.000000000000000        35.200000000000003        2.5606116037541642     
   24.000000000000000        36.000000000000000        2.5611640375789655     
   24.000000000000000        36.800000000000004        2.5652508176919007     
   24.000000000000000        37.600000000000001        2.5671066208288131     
   24.000000000000000        38.400000000000006        2.5665950618168805     
   24.000000000000000        39.200000000000003        2.5666648592880268     
   24.000000000000000        40.000000000000000        2.5661791784951542     
   24.000000000000000        40.800000000000004        2.5657958821551738     
   24.000000000000000        41.600000000000001        2.5638623303532997     
   24.000000000000000        42.400000000000006        2.5615639626639117     
   24.000000000000000        43.200000000000003        2.5598455359676406     
   24.000000000000000        44.000000000000000        2.5577869784190437     
   24.000000000000000        44.800000000000004        2.5573437700005766     
   24.000000000000000        45.600000000000001        2.5555910038887393     
   24.000000000000000        46.400000000000006        2.5537786191300365     
   24.000000000000000        47.200000000000003        2.5514958615614489     
   24.000000000000000        48.000000000000000        2.5434971691860353     
   24.000000000000000        48.800000000000004        2.5292181563822935     
   24.000000000000000        49.600000000000001        2.5100322111600097     
   24.000000000000000        50.400000000000006        2.5153179720744938     
   24.000000000000000        51.200000000000003        2.5114968231499257     
   24.000000000000000        52.000000000000000        2.5042894864492968     
   24.000000000000000        52.800000000000004        2.5121503150748983     
   24.000000000000000        53.600000000000001        2.5086136112551922     
   24.000000000000000        54.400000000000006        2.5066708156042976     
   24.000000000000000        55.200000000000003        2.5063498909125532     
   24.000000000000000        56.000000000000000        2.5060861842727538     
   24.000000000000000        56.800000000000004        2.5076412004903510     
   24.000000000000000        57.600000000000001        2.5043715777064990     
   24.000000000000000        58.400000000000006        2.5014070269653477     
   24.000000000000000        59.200000000000003        2.5067960014236790     
   24.000000000000000        60.000000000000000        2.5070211615018816     
   24.000000000000000        60.800000000000004        2.5059457127767160     
   24.000000000000000        61.600000000000001        2.5056298750441237     
   24.000000000000000        62.400000000000006        2.5065599228239304     
   24.000000000000000        63.200000000000003        2.5060419974235271     
   24.000000000000000        64.000000000000000        2.5040255581276103     
   24.000000000000000        64.799999999999997        2.5071229492702365     
   24.000000000000000        65.600000000000009        2.5073303394719777     
   24.000000000000000        66.400000000000006        2.5158667698334249     
   24.000000000000000        67.200000000000003        2.5012484011235081     
   24.000000000000000        68.000000000000000        2.5067995493399158     
   24.000000000000000        68.799999999999997        2.5108967832111038     
   24.000000000000000        69.600000000000009        2.5094447860172302     
   24.000000000000000        70.400000000000006        2.5066915646892327     
   24.000000000000000        71.200000000000003        2.5054079625727863     
   24.000000000000000        72.000000000000000        2.5118238648547395     
   24.000000000000000        72.799999999999997        2.5065666547152059     
   24.000000000000000        73.600000000000009        2.5016368061139165     
   24.000000000000000        74.400000000000006        2.5055451028470306     
   24.000000000000000        75.200000000000003        2.5088935611340824     
   24.000000000000000        76.000000000000000        2.5148377186477080     
   24.000000000000000        76.800000000000011        2.5130011676564852     
   24.000000000000000        77.600000000000009        2.5987777402101369     
   24.000000000000000        78.400000000000006        2.7607551366473140     
   24.000000000000000        79.200000000000003        2.9505819432503739     
   24.000000000000000        80.000000000000000        3.5055142158140922     
   24.000000000000000        80.800000000000011        3.5120808669312185     
   24.000000000000000        81.600000000000009        3.5072999153981428     
   24.000000000000000        82.400000000000006        3.5215747040396863     
   24.000000000000000        83.200000000000003        3.5063364101386667     
   24.000000000000000        84.000000000000000        3.5077678404792749     
   24.000000000000000        84.800000000000011        3.5135333493561203     
   24.000000000000000        85.600000000000009        3.5014562594722829     
   24.000000000000000        86.400000000000006        3.5053120995767362     
   24.000000000000000        87.200000000000003        3.5045768683170695     
   24.000000000000000        88.000000000000000        3.5050450433752975     
   24.000000000000000        88.800000000000011        3.5033484417348060     
   24.000000000000000        89.600000000000009        3.4984507936995302     
   24.000000000000000        90.400000000000006        3.5123359512908254     
   24.000000000000000        91.200000000000003        3.5045747297404768     
   24.000000000000000        92.000000000000000        3.5044628579157902     
   24.000000000000000        92.800000000000011        3.5082692630388932     
   24.000000000000000        93.600000000000009        3.5073625166925515     
   24.000000000000000        94.400000000000006        3.5137256738700295     
   24.000000000000000        95.200000000000003        3.5197364741729453     
   24.000000000000000        96.000000000000000        3.5050257835404346     
   24.000000000000000        96.800000000000011        3.5039136293130460     
   24.000000000000000        97.600000000000009        3.5042868312994804     
   24.000000000000000        98.400000000000006        3.5031831262249691     
   24.000000000000000        99.200000000000003        3.5058906560197101     
   24.000000000000000        100.00000000000000        3.5051641975347612     
   24.000000000000000        100.80000000000001        3.5109975282499244     
   24.000000000000000        101.60000000000001        3.5066883627592844     
   24.000000000000000        102.40000000000001        3.5077487235866029     

   24.800000000000001       0.80000000000000004        3.5038660775320811     
   24.800000000000001        1.6000000000000001        3.5073976734316608     
   24.800000000000001        2.4000000000000004        2.8615235079571835     
   24.800000000000001        3.2000000000000002        2.5299880057802149     
   24.800000000000001        4.0000000000000000        2.5090499585623922     
   24.800000000000001        4.8000000000000007        2.5037903192416264     
   24.800000000000001        5.6000000000000005        2.5028331062905003     
   24.800000000000001        6.4000000000000004        2.5043187448220099     
   24.800000000000001        7.2000000000000002        2.5064979138177348     
   24.800000000000001        8.0000000000000000        2.5068037780689441     
   24.800000000000001        8.8000000000000007        2.5066761013473569     
   24.800000000000001        9.6000000000000014        2.5134048985143611     
   24.800000000000001        10.400000000000000        2.5245011603046632     
   24.800000000000001        11.200000000000001        2.6100569636813393     
   24.800000000000001        12.000000000000000        2.7726246850321958     
   24.800000000000001        12.800000000000001        2.8570584633811271     
   24.800000000000001        13.600000000000001        2.8741016990135018     
   24.800000000000001        14.400000000000000        2.8743079764899311     
   24.800000000000001        15.200000000000001        2.8581620535394769     
   24.800000000000001        16.000000000000000        2.7781740158006603     
   24.800000000000001        16.800000000000001        2.6218952557323103     
   24.800000000000001        17.600000000000001        2.5148489411729691     
   24.800000000000001        18.400000000000002        2.5191916085399404     
   24.800000000000001        19.200000000000003        2.5073821684055289     
   24.800000000000001        20.000000000000000        2.5092112081293294     
   24.800000000000001        20.800000000000001        2.5088894507826294     
   24.800000000000001        21.600000000000001        2.5097108628311156     
   24.800000000000001        22.400000000000002        2.5064082743344356     
   24.800000000000001        23.200000000000003        2.5070804737066426     
   24.800000000000001        24.000000000000000        2.4984979813284314     
   24.800000000000001        24.800000000000001        2.5150444397732361     
   24.800000000000001        25.600000000000001        2.5066814132281148     
   24.800000000000001        26.400000000000002        2.5064735407746381     
   24.800000000000001        27.200000000000003        2.5062462209761436     
   24.800000000000001        28.000000000000000        2.5052588440877779     
   24.800000000000001        28.800000000000001        2.5038195595934427     
   24.800000000000001        29.600000000000001        2.5108674176375181     
   24.800000000000001        30.400000000000002        2.5062108434280415     
   24.800000000000001        31.200000000000003        2.5092315343528822     
   24.800000000000001        32.000000000000000        2.6263387909474285     
   24.800000000000001        32.800000000000004        2.7828226689995654     
   24.800000000000001        33.600000000000001        2.8694578423139165     
   24.800000000000001        34.399999999999999        2.8914285230475127     
   24.800000000000001        35.200000000000003        2.8979205760623548     
   24.800000000000001        36.000000000000000        2.8995170205836174     
   24.800000000000001        36.800000000000004        2.8983964705202436     
   24.800000000000001        37.600000000000001        2.8958056038794497     
   24.800000000000001        38.400000000000006        2.8984239907536620     
   24.800000000000001        39.200000000000003        2.9000306513951770     
   24.800000000000001        40.000000000000000        2.8973107014203894     
   24.800000000000001        40.800000000000004        2.8965682676058924     
   24.800000000000001        41.600000000000001        2.8966089176707439     
   24.800000000000001        42.400000000000006        2.8954036440598760     
   24.800000000000001        43.200000000000003        2.8953696764787562     
   24.800000000000001        44.000000000000000        2.8946800939655701     
   24.800000000000001        44.800000000000004        2.8940192733960628     
   24.800000000000001        45.600000000000001        2.8887268125484078     
   24.800000000000001        46.400000000000006        2.8840998612701632     
   24.800000000000001        47.200000000000003        2.8810640829992087     
   24.800000000000001        48.000000000000000        2.8754618716623739     
   24.800000000000001        48.800000000000004        2.8567284279091285     
   24.800000000000001        49.600000000000001        2.7757921845371003     
   24.800000000000001        50.400000000000006        2.6222779989858576     
   24.800000000000001        51.200000000000003        2.5074849420716356     
   24.800000000000001        52.000000000000000        2.5152953338397266     
   24.800000000000001        52.800000000000004        2.5104169945263211     
   24.800000000000001        53.600000000000001        2.5090983761379300     
   24.800000000000001        54.400000000000006        2.5116523867807157     
   24.800000000000001        55.200000000000003        2.5060164908415263     
   24.800000000000001        56.000000000000000        2.5051684998323815     
   24.800000000000001        56.800000000000004        2.5035325900419862     
   24.800000000000001        57.600000000000001        2.4969015097827856     
   24.800000000000001        58.400000000000006        2.5241661828023094     
   24.800000000000001        59.200000000000003        2.5069112491831906     
   24.800000000000001        60.000000000000000        2.5062882801027087     
   24.800000000000001        60.800000000000004        2.5058056467161562     
   24.800000000000001        61.600000000000001        2.5060357155664312     
   24.800000000000001        62.400000000000006        2.5064259299474569     
   24.800000000000001        63.200000000000003        2.5061812762022528     
   24.800000000000001        64.000000000000000        2.5061730943653711     
   24.800000000000001        64.799999999999997        2.5070499015019241     
   24.800000000000001        65.600000000000009        2.5091311761412305     
   24.800000000000001        66.400000000000006        2.5200101081678978     
   24.800000000000001        67.200000000000003        2.5029081301901810     
   24.800000000000001        68.000000000000000        2.5073013438423404     
   24.800000000000001        68.799999999999997        2.5116397407519844     
   24.800000000000001        69.600000000000009        2.5113656217652682     
   24.800000000000001        70.400000000000006        2.5084262683835470     
   24.800000000000001        71.200000000000003        2.5073764178958147     
   24.800000000000001        72.000000000000000        2.5133642943873857     
   24.800000000000001        72.799999999999997        2.5084651595367662     
   24.800000000000001        73.600000000000009        2.5051866750884768     
   24.800000000000001        74.400000000000006        2.5063135198088267     
   24.800000000000001        75.200000000000003        2.4991010193671066     
   24.800000000000001        76.000000000000000        2.5243819097687248     
   24.800000000000001        76.800000000000011        2.4983752604658460     
   24.800000000000001        77.600000000000009        2.5019382942304120     
   24.800000000000001        78.400000000000006        2.5144768316582740     
   24.800000000000001        79.200000000000003        2.5941796649651212     
   24.800000000000001        80.000000000000000        2.7620585855587820     
   24.800000000000001        80.800000000000011        2.9676292331107996     
   24.800000000000001        81.600000000000009        3.5003874073725405     
   24.800000000000001        82.400000000000006        3.5015845228736802     
   24.800000000000001        83.200000000000003        3.5088909828153194     
   24.800000000000001        84.000000000000000        3.5127823226471238     
   24.800000000000001        84.800000000000011        3.5177682670002381     
   24.800000000000001        85.600000000000009        3.4994717270880753     
   24.800000000000001        86.400000000000006        3.5040756183244994     
   24.800000000000001        87.200000000000003        3.5047065801224466     
   24.800000000000001        88.000000000000000        3.5056836628680981     
   24.800000000000001        88.800000000000011        3.5013785555481309     
   24.800000000000001        89.600000000000009        3.5170698213589109     
   24.800000000000001        90.400000000000006        3.5077989821553182     
   24.800000000000001        91.200000000000003        3.5055466516987592     
   24.800000000000001        92.000000000000000        3.5049064275799795     
   24.800000000000001        92.800000000000011        3.5150908669310663     
   24.800000000000001        93.600000000000009        3.5147054723503732     
   24.800000000000001        94.400000000000006        3.5078723195072299     
   24.800000000000001        95.200000000000003        3.5090760722122267     
   24.800000000000001        96.000000000000000        3.5023163576164644     
   24.800000000000001        96.800000000000011        3.5038627920189969     
   24.800000000000001        97.600000000000009        3.5094437796486821     
   24.800000000000001        98.400000000000006        3.5044150783099610     
   24.800000000000001        99.200000000000003        3.5084223760781406     
   24.800000000000001        100.00000000000000        3.5144492814239165     
   24.800000000000001        100.80000000000001        3.5069912916144621     
   24.800000000000001        101.60000000000001        3.5060799971592833     
   24.800000000000001        102.40000000000001        3.5081365580433310     

   25.600000000000001       0.80000000000000004        3.5095298099606382     
   25.600000000000001        1.6000000000000001        3.5004127948248844     
   25.600000000000001        2.4000000000000004        2.8584930601563268     
   25.600000000000001        3.2000000000000002        2.5265192986065248     
   25.600000000000001        4.0000000000000000        2.5073899227300247     
   25.600000000000001        4.8000000000000007        2.5038796641301371     
   25.600000000000001        5.6000000000000005        2.5032425972992089     
   25.600000000000001        6.4000000000000004        2.5045171541116815     
   25.600000000000001        7.2000000000000002        2.5056776249461019     
   25.600000000000001        8.0000000000000000        2.5064831946847010     
   25.600000000000001        8.8000000000000007        2.5068917302651892     
   25.600000000000001        9.6000000000000014        2.5149712083565965     
   25.600000000000001        10.400000000000000        2.6083317364053689     
   25.600000000000001        11.200000000000001        2.9032421436136513     
   25.600000000000001        12.000000000000000        3.4982355386583275     
   25.600000000000001        12.800000000000001        3.5021655303253563     
   25.600000000000001        13.600000000000001        3.5080656298129065     
   25.600000000000001        14.400000000000000        3.5130552459291757     
   25.600000000000001        15.200000000000001        3.5068207035837387     
   25.600000000000001        16.000000000000000        3.4948853081655318     
   25.600000000000001        16.800000000000001        2.9138982290437743     
   25.600000000000001        17.600000000000001        2.6161712731737894     
   25.600000000000001        18.400000000000002        2.5102264190075139     
   25.600000000000001        19.200000000000003        2.5082494106455298     
   25.600000000000001        20.000000000000000        2.5086018847513905     
   25.600000000000001        20.800000000000001        2.5091661839230781     
   25.600000000000001        21.600000000000001        2.5091731974922911     
   25.600000000000001        22.400000000000002        2.5060456579321264     
   25.600000000000001        23.200000000000003        2.5075370057650654     
   25.600000000000001        24.000000000000000        2.5016337085478084     
   25.600000000000001        24.800000000000001        2.5217324007997060     
   25.600000000000001        25.600000000000001        2.5069307032505139     
   25.600000000000001        26.400000000000002        2.5074050981428613     
   25.600000000000001        27.200000000000003        2.5067821494998417     
   25.600000000000001        28.000000000000000        2.5056603949887335     
   25.600000000000001        28.800000000000001        2.5057748775575721     
   25.600000000000001        29.600000000000001        2.5127689829857687     
   25.600000000000001        30.400000000000002        2.5051749680634536     
   25.600000000000001        31.200000000000003        2.6274879288071622     
   25.600000000000001        32.000000000000000        2.9172188646639543     
   25.600000000000001        32.800000000000004        3.5136819692926551     
   25.600000000000001        33.600000000000001        3.5053178712849498     
   25.600000000000001        34.399999999999999        3.5012016250956566     
   25.600000000000001        35.200000000000003        3.5053336207173458     
   25.600000000000001        36.000000000000000        3.5011881187277294     
   25.600000000000001        36.800000000000004        3.5086878643297270     
   25.600000000000001        37.600000000000001        3.5081280928629841     
   25.600000000000001        38.400000000000006        3.5138050389528339     
   25.600000000000001        39.200000000000003        3.4935511739598724     
   25.600000000000001        40.000000000000000        3.5147352894744275     
   25.600000000000001        40.800000000000004        3.5083691294346586     
   25.600000000000001        41.600000000000001        3.5044985641489892     
   25.600000000000001        42.400000000000006        3.5083605193669740     
   25.600000000000001        43.200000000000003        3.5146566229950031     
   25.600000000000001        44.000000000000000        3.4951477295326687     
   25.600000000000001        44.800000000000004        3.5041793686809939     
   25.600000000000001        45.600000000000001        3.5039338696553681     
   25.600000000000001        46.400000000000006        3.5179201330066543     
   25.600000000000001        47.200000000000003        3.5084995358257953     
   25.600000000000001        48.000000000000000        3.5038543728829987     
   25.600000000000001        48.800000000000004        3.5075057288577094     
   25.600000000000001        49.600000000000001        3.4953781469786853     
   25.600000000000001        50.400000000000006        2.9291883769999667     
   25.600000000000001        51.200000000000003        2.6555380905002135     
   25.600000000000001        52.000000000000000        2.5175831582826418     
   25.600000000000001        52.800000000000004        2.5112138422984871     
   25.600000000000001        53.600000000000001        2.5060996668766076     
   25.600000000000001        54.400000000000006        2.5092108229940981     
   25.600000000000001        55.200000000000003        2.5050294782712230     
   25.600000000000001        56.000000000000000        2.5016452937066318     
   25.600000000000001        56.800000000000004        2.5212882390437783     
   25.600000000000001        57.600000000000001        2.5139107146263342     
   25.600000000000001        58.400000000000006        2.5080698985229861     
   25.600000000000001        59.200000000000003        2.5047861293551805     
   25.600000000000001        60.000000000000000        2.5059940111317442     
   25.600000000000001        60.800000000000004        2.5059176282184659     
   25.600000000000001        61.600000000000001        2.5060675149931635     
   25.600000000000001        62.400000000000006        2.5068050228547136     
   25.600000000000001        63.200000000000003        2.5062961644016406     
   25.600000000000001        64.000000000000000        2.5064808991178493     
   25.600000000000001        64.799999999999997        2.5062977384502001     
   25.600000000000001        65.600000000000009        2.5132204107621439     
   25.600000000000001        66.400000000000006        2.4961592423077481     
   25.600000000000001        67.200000000000003        2.5064598790944439     
   25.600000000000001        68.000000000000000        2.5084178735378333     
   25.600000000000001        68.799999999999997        2.5131251936696146     
   25.600000000000001        69.600000000000009        2.5146952129599613     
   25.600000000000001        70.400000000000006        2.5021430848265882     
   25.600000000000001        71.200000000000003        2.5115629665286909     
   25.600000000000001        72.000000000000000        2.5153995863605170     
   25.600000000000001        72.799999999999997        2.5111546200209820     
   25.600000000000001        73.600000000000009        2.5108022722412504     
   25.600000000000001        74.400000000000006        2.5092802682426361     
   25.600000000000001        75.200000000000003        2.5068631715110001     
   25.600000000000001        76.000000000000000        2.4982866322708248     
   25.600000000000001        76.800000000000011        2.5145836705196190     
   25.600000000000001        77.600000000000009        2.5076122650314874     
   25.600000000000001        78.400000000000006        2.5108895751426767     
   25.600000000000001        79.200000000000003        2.5227328836606766     
   25.600000000000001        80.000000000000000        2.5004988026278148     
   25.600000000000001        80.800000000000011        2.6280381275767857     
   25.600000000000001        81.600000000000009        2.8824753373754559     
   25.600000000000001        82.400000000000006        3.5109006276979846     
   25.600000000000001        83.200000000000003        3.5089347760742915     
   25.600000000000001        84.000000000000000        3.5035741153815732     
   25.600000000000001        84.800000000000011        3.5018019439356838     
   25.600000000000001        85.600000000000009        3.5021041200161434     
   25.600000000000001        86.400000000000006        3.5039804871284113     
   25.600000000000001        87.200000000000003        3.5041076130471320     
   25.600000000000001        88.000000000000000        3.5029925217286393     
   25.600000000000001        88.800000000000011        3.4989608364335698     
   25.600000000000001        89.600000000000009        3.5143600726502671     
   25.600000000000001        90.400000000000006        3.5049981015580975     
   25.600000000000001        91.200000000000003        3.5037794931476340     
   25.600000000000001        92.000000000000000        3.5061043432066410     
   25.600000000000001        92.800000000000011        3.4973132513782934     
   25.600000000000001        93.600000000000009        3.5027635591363282     
   25.600000000000001        94.400000000000006        3.5046122401014723     
   25.600000000000001        95.200000000000003        3.5062770763376458     
   25.600000000000001        96.000000000000000        3.5139260395594301     
   25.600000000000001        96.800000000000011        3.5039381204645252     
   25.600000000000001        97.600000000000009        3.5048558676377719     
   25.600000000000001        98.400000000000006        3.5095825300571040     
   25.600000000000001        99.200000000000003        3.5116677732814736     
   25.600000000000001        100.00000000000000        3.5008488072308097     
   25.600000000000001        100.80000000000001        3.5018462198904388     
   25.600000000000001        101.60000000000001        3.5020359003690613     
   25.600000000000001        102.40000000000001        3.5070663522403196     

   26.400000000000002       0.80000000000000004        3.5083526589358014     
   26.400000000000002        1.6000000000000001        3.4988018226630038     
   26.400000000000002        2.4000000000000004        2.8440659702857896     
   26.400000000000002        3.2000000000000002        2.5183652360203048     
   26.400000000000002        4.0000000000000000        2.5037406534191611     
   26.400000000000002        4.8000000000000007        2.5047661666464358     
   26.400000000000002        5.6000000000000005        2.5042063580142302     
   26.400000000000002        6.4000000000000004        2.5050677065264200     
   26.400000000000002        7.2000000000000002        2.5058236633345694     
   26.400000000000002        8.0000000000000000        2.5070262006442894     
   26.400000000000002        8.8000000000000007        2.5117540458409802     
   26.400000000000002        9.6000000000000014        2.5086758280345132     
   26.400000000000002        10.400000000000000        2.7686168024184084     
   26.400000000000002        11.200000000000001        3.5118372803010645     
   26.400000000000002        12.000000000000000        3.5171781955470558     
   26.400000000000002        12.800000000000001        3.5081025868498839     
   26.400000000000002        13.600000000000001        3.5076547495605332     
   26.400000000000002        14.400000000000000        3.5123563792214396     
   26.400000000000002        15.200000000000001        3.4990364820696347     
   26.400000000000002        16.000000000000000        3.5014680096418123     
   26.400000000000002        16.800000000000001        3.5118138234736418     
   26.400000000000002        17.600000000000001        2.7731154172390302     
   26.400000000000002        18.400000000000002        2.5254979348060482     
   26.400000000000002        19.200000000000003        2.5071665420977221     
   26.400000000000002        20.000000000000000        2.5074284611740385     
   26.400000000000002        20.800000000000001        2.5076005689301892     
   26.400000000000002        21.600000000000001        2.5074138971245610     
   26.400000000000002        22.400000000000002        2.5065297410067142     
   26.400000000000002        23.200000000000003        2.5076952433395228     
   26.400000000000002        24.000000000000000        2.5052811887155708     
   26.400000000000002        24.800000000000001        2.4975897881249742     
   26.400000000000002        25.600000000000001        2.5102165259358626     
   26.400000000000002        26.400000000000002        2.5077226511548600     
   26.400000000000002        27.200000000000003        2.5064011570519282     
   26.400000000000002        28.000000000000000        2.5076646671339580     
   26.400000000000002        28.800000000000001        2.5065520384712516     
   26.400000000000002        29.600000000000001        2.5146289868453917     
   26.400000000000002        30.400000000000002        2.5078599807231132     
   26.400000000000002        31.200000000000003        2.7831540606053764     
   26.400000000000002        32.000000000000000        3.5051654772513432     
   26.400000000000002        32.800000000000004        3.4968956440696357     
   26.400000000000002        33.600000000000001        3.5078604194033893     
   26.400000000000002        34.399999999999999        3.5066584881354146     
   26.400000000000002        35.200000000000003        3.5086250520591409     
   26.400000000000002        36.000000000000000        3.5067720367506943     
   26.400000000000002        36.800000000000004        3.5048548494901515     
   26.400000000000002        37.600000000000001        3.5030934319926126     
   26.400000000000002        38.400000000000006        3.5026485051521510     
   26.400000000000002        39.200000000000003        3.5041299430357191     
   26.400000000000002        40.000000000000000        3.5031051809272977     
   26.400000000000002        40.800000000000004        3.5029103394680048     
   26.400000000000002        41.600000000000001        3.5034395642674152     
   26.400000000000002        42.400000000000006        3.5031747024665529     
   26.400000000000002        43.200000000000003        3.5043548516489653     
   26.400000000000002        44.000000000000000        3.5063015376828837     
   26.400000000000002        44.800000000000004        3.5068138594674818     
   26.400000000000002        45.600000000000001        3.5047129677998341     
   26.400000000000002        46.400000000000006        3.5132872013398195     
   26.400000000000002        47.200000000000003        3.5079738572870411     
   26.400000000000002        48.000000000000000        3.5063129426709514     
   26.400000000000002        48.800000000000004        3.5053183590300190     
   26.400000000000002        49.600000000000001        3.5022933921418185     
   26.400000000000002        50.400000000000006        3.5108554560848830     
   26.400000000000002        51.200000000000003        2.9435634027695241     
   26.400000000000002        52.000000000000000        2.6598045133424293     
   26.400000000000002        52.800000000000004        2.5166171547363754     
   26.400000000000002        53.600000000000001        2.5125357035433322     
   26.400000000000002        54.400000000000006        2.5119979796394900     
   26.400000000000002        55.200000000000003        2.5052999438664370     
   26.400000000000002        56.000000000000000        2.4961846701753765     
   26.400000000000002        56.800000000000004        2.5127053586596437     
   26.400000000000002        57.600000000000001        2.5089813419309737     
   26.400000000000002        58.400000000000006        2.5091604445571232     
   26.400000000000002        59.200000000000003        2.5093310381202900     
   26.400000000000002        60.000000000000000        2.5073594733255922     
   26.400000000000002        60.800000000000004        2.5034172984127139     
   26.400000000000002        61.600000000000001        2.5050445423660852     
   26.400000000000002        62.400000000000006        2.5056559522060495     
   26.400000000000002        63.200000000000003        2.5069790572797839     
   26.400000000000002        64.000000000000000        2.5064619618969308     
   26.400000000000002        64.799999999999997        2.5071494897158710     
   26.400000000000002        65.600000000000009        2.5156979563704192     
   26.400000000000002        66.400000000000006        2.5003406343218000     
   26.400000000000002        67.200000000000003        2.5092929342221302     
   26.400000000000002        68.000000000000000        2.5105838585056075     
   26.400000000000002        68.799999999999997        2.5063294021324265     
   26.400000000000002        69.600000000000009        2.5095490732393655     
   26.400000000000002        70.400000000000006        2.5061748851888384     
   26.400000000000002        71.200000000000003        2.5214123153097554     
   26.400000000000002        72.000000000000000        2.5082408014855719     
   26.400000000000002        72.799999999999997        2.5055056808452183     
   26.400000000000002        73.600000000000009        2.5052360959722768     
   26.400000000000002        74.400000000000006        2.5051715241856751     
   26.400000000000002        75.200000000000003        2.5049690479968834     
   26.400000000000002        76.000000000000000        2.4991980405100294     
   26.400000000000002        76.800000000000011        2.5192621560527888     
   26.400000000000002        77.600000000000009        2.5086746662955393     
   26.400000000000002        78.400000000000006        2.5025992429068884     
   26.400000000000002        79.200000000000003        2.5004169600105484     
   26.400000000000002        80.000000000000000        2.5156936323706556     
   26.400000000000002        80.800000000000011        2.5174221968405659     
   26.400000000000002        81.600000000000009        2.5754211664177582     
   26.400000000000002        82.400000000000006        2.7593779257146491     
   26.400000000000002        83.200000000000003        2.9744917557142028     
   26.400000000000002        84.000000000000000        3.5120764724189160     
   26.400000000000002        84.800000000000011        3.5102181946023991     
   26.400000000000002        85.600000000000009        3.5014493001820117     
   26.400000000000002        86.400000000000006        3.5031610558405109     
   26.400000000000002        87.200000000000003        3.5069146121851205     
   26.400000000000002        88.000000000000000        3.5054270771691449     
   26.400000000000002        88.800000000000011        3.5033665698146854     
   26.400000000000002        89.600000000000009        3.4967271674483258     
   26.400000000000002        90.400000000000006        3.5150100699936706     
   26.400000000000002        91.200000000000003        3.5146641287960509     
   26.400000000000002        92.000000000000000        3.5133240007166191     
   26.400000000000002        92.800000000000011        3.5203265859724517     
   26.400000000000002        93.600000000000009        3.5006755128852656     
   26.400000000000002        94.400000000000006        3.5029000166499435     
   26.400000000000002        95.200000000000003        3.5051019807524719     
   26.400000000000002        96.000000000000000        3.5055298673683706     
   26.400000000000002        96.800000000000011        3.5203806931718926     
   26.400000000000002        97.600000000000009        3.4964776136403897     
   26.400000000000002        98.400000000000006        3.4994738836995269     
   26.400000000000002        99.200000000000003        3.4954736206802499     
   26.400000000000002        100.00000000000000        3.5198634630831322     
   26.400000000000002        100.80000000000001        3.5113289011589428     
   26.400000000000002        101.60000000000001        3.5165981579404040     
   26.400000000000002        102.40000000000001        3.5052181255024837     

   27.200000000000003       0.80000000000000004        3.5141328779944883     
   27.200000000000003        1.6000000000000001        3.4979061401986526     
   27.200000000000003        2.4000000000000004        2.7655758081960577     
   27.200000000000003        3.2000000000000002        2.5171795510694657     
   27.200000000000003        4.0000000000000000        2.5001769610911087     
   27.200000000000003        4.8000000000000007        2.5028697118418415     
   27.200000000000003        5.6000000000000005        2.5050491193119764     
   27.200000000000003        6.4000000000000004        2.5054883487052684     
   27.200000000000003        7.2000000000000002        2.5060344564983548     
   27.200000000000003        8.0000000000000000        2.5064609582204898     
   27.200000000000003        8.8000000000000007        2.5135790014886270     
   27.200000000000003        9.6000000000000014        2.5284812213567580     
   27.200000000000003        10.400000000000000        2.8533991901666584     
   27.200000000000003        11.200000000000001        3.5129452521123787     
   27.200000000000003        12.000000000000000        3.5012539696217417     
   27.200000000000003        12.800000000000001        3.5027180237559787     
   27.200000000000003        13.600000000000001        3.5095689128671097     
   27.200000000000003        14.400000000000000        3.5170422167619111     
   27.200000000000003        15.200000000000001        3.5021329168598658     
   27.200000000000003        16.000000000000000        3.5057225403314454     
   27.200000000000003        16.800000000000001        3.5076510492236834     
   27.200000000000003        17.600000000000001        2.8619888170401269     
   27.200000000000003        18.400000000000002        2.5318106793918327     
   27.200000000000003        19.200000000000003        2.5162948834356551     
   27.200000000000003        20.000000000000000        2.5065536683824345     
   27.200000000000003        20.800000000000001        2.5066990062325631     
   27.200000000000003        21.600000000000001        2.5075958926375734     
   27.200000000000003        22.400000000000002        2.5074439832377053     
   27.200000000000003        23.200000000000003        2.5080409667649310     
   27.200000000000003        24.000000000000000        2.5074816196160383     
   27.200000000000003        24.800000000000001        2.5034939206936389     
   27.200000000000003        25.600000000000001        2.5109088391730627     
   27.200000000000003        26.400000000000002        2.5088423873567423     
   27.200000000000003        27.200000000000003        2.5075585350588994     
   27.200000000000003        28.000000000000000        2.5070539703666772     
   27.200000000000003        28.800000000000001        2.5052396369789180     
   27.200000000000003        29.600000000000001        2.5134575833823471     
   27.200000000000003        30.400000000000002        2.5395745193295829     
   27.200000000000003        31.200000000000003        2.8677175937856116     
   27.200000000000003        32.000000000000000        3.5142026256517607     
   27.200000000000003        32.800000000000004        3.5077942918408058     
   27.200000000000003        33.600000000000001        3.5076875938321210     
   27.200000000000003        34.399999999999999        3.5070818149216878     
   27.200000000000003        35.200000000000003        3.5071696861969324     
   27.200000000000003        36.000000000000000        3.5072122581067653     
   27.200000000000003        36.800000000000004        3.5065508327488071     
   27.200000000000003        37.600000000000001        3.5069703014555702     
   27.200000000000003        38.400000000000006        3.5055479720822045     
   27.200000000000003        39.200000000000003        3.5062520898404612     
   27.200000000000003        40.000000000000000        3.5061063609669305     
   27.200000000000003        40.800000000000004        3.5044907133524528     
   27.200000000000003        41.600000000000001        3.5014094190451210     
   27.200000000000003        42.400000000000006        3.5039741798259465     
   27.200000000000003        43.200000000000003        3.5064738451843231     
   27.200000000000003        44.000000000000000        3.5064795821917287     
   27.200000000000003        44.800000000000004        3.5068706601228521     
   27.200000000000003        45.600000000000001        3.5075774385850789     
   27.200000000000003        46.400000000000006        3.5125156574525747     
   27.200000000000003        47.200000000000003        3.5081096511078860     
   27.200000000000003        48.000000000000000        3.5059952723640819     
   27.200000000000003        48.800000000000004        3.4948531685586515     
   27.200000000000003        49.600000000000001        3.5171346351531714     
   27.200000000000003        50.400000000000006        3.5025307119606399     
   27.200000000000003        51.200000000000003        3.5148536896886853     
   27.200000000000003        52.000000000000000        2.9417758713237090     
   27.200000000000003        52.800000000000004        2.6534843421196976     
   27.200000000000003        53.600000000000001        2.5196162756528597     
   27.200000000000003        54.400000000000006        2.5005984014771072     
   27.200000000000003        55.200000000000003        2.5023559888644455     
   27.200000000000003        56.000000000000000        2.5208225398556943     
   27.200000000000003        56.800000000000004        2.5087733492284188     
   27.200000000000003        57.600000000000001        2.5077469701578958     
   27.200000000000003        58.400000000000006        2.5092686405104185     
   27.200000000000003        59.200000000000003        2.5064181216530086     
   27.200000000000003        60.000000000000000        2.5065112154610003     
   27.200000000000003        60.800000000000004        2.5083134070441315     
   27.200000000000003        61.600000000000001        2.5055648178950425     
   27.200000000000003        62.400000000000006        2.5065746269096065     
   27.200000000000003        63.200000000000003        2.5068971334915475     
   27.200000000000003        64.000000000000000        2.5071411966844344     
   27.200000000000003        64.799999999999997        2.5102147107075057     
   27.200000000000003        65.600000000000009        2.5204743679173562     
   27.200000000000003        66.400000000000006        2.5009269429487175     
   27.200000000000003        67.200000000000003        2.5100471021483117     
   27.200000000000003        68.000000000000000        2.5125666685701433     
   27.200000000000003        68.799999999999997        2.5072491020084984     
   27.200000000000003        69.600000000000009        2.5096421046785666     
   27.200000000000003        70.400000000000006        2.5107325647156729     
   27.200000000000003        71.200000000000003        2.5002709986262506     
   27.200000000000003        72.000000000000000        2.5158800875863139     
   27.200000000000003        72.799999999999997        2.5097273049426487     
   27.200000000000003        73.600000000000009        2.5081777026857259     
   27.200000000000003        74.400000000000006        2.5075987458910127     
   27.200000000000003        75.200000000000003        2.5063528013578407     
   27.200000000000003        76.000000000000000        2.5032517698444163     
   27.200000000000003        76.800000000000011        2.4969191200410581     
   27.200000000000003        77.600000000000009        2.5212805165535150     
   27.200000000000003        78.400000000000006        2.5114851359458137     
   27.200000000000003        79.200000000000003        2.5071865822219639     
   27.200000000000003        80.000000000000000        2.5020715639759916     
   27.200000000000003        80.800000000000011        2.5118057824061855     
   27.200000000000003        81.600000000000009        2.5042799591286165     
   27.200000000000003        82.400000000000006        2.5248710960957803     
   27.200000000000003        83.200000000000003        2.6428713212907704     
   27.200000000000003        84.000000000000000        2.9142620503699850     
   27.200000000000003        84.800000000000011        3.5051760621287102     
   27.200000000000003        85.600000000000009        3.5075896748992168     
   27.200000000000003        86.400000000000006        3.5077931415695973     
   27.200000000000003        87.200000000000003        3.5078356946906775     
   27.200000000000003        88.000000000000000        3.5067816797972671     
   27.200000000000003        88.800000000000011        3.5079872115677011     
   27.200000000000003        89.600000000000009        3.5100332426189533     
   27.200000000000003        90.400000000000006        3.5067317570375307     
   27.200000000000003        91.200000000000003        3.5041341453759349     
   27.200000000000003        92.000000000000000        3.5032901917536834     
   27.200000000000003        92.800000000000011        3.5056959206103229     
   27.200000000000003        93.600000000000009        3.5105072789499556     
   27.200000000000003        94.400000000000006        3.5100450815689728     
   27.200000000000003        95.200000000000003        3.5125181608630225     
   27.200000000000003        96.000000000000000        3.5113440456338911     
   27.200000000000003        96.800000000000011        3.5123748418471163     
   27.200000000000003        97.600000000000009        3.4900236941052625     
   27.200000000000003        98.400000000000006        3.5138744305644121     
   27.200000000000003        99.200000000000003        3.5095537056272827     
   27.200000000000003        100.00000000000000        3.5054086855953184     
   27.200000000000003        100.80000000000001        3.5043339620135363     
   27.200000000000003        101.60000000000001        3.5050547765895086     
   27.200000000000003        102.40000000000001        3.5041180522932471     

   28.000000000000000       0.80000000000000004        3.5099496944234208     
   28.000000000000000        1.6000000000000001        2.9146632153144734     
   28.000000000000000        2.4000000000000004        2.6156924055500381     
   28.000000000000000        3.2000000000000002        2.4986700582446266     
   28.000000000000000        4.0000000000000000        2.5230933943120561     
   28.000000000000000        4.8000000000000007        2.4944013840094037     
   28.000000000000000        5.6000000000000005        2.4991101389263140     
   28.000000000000000        6.4000000000000004        2.5036226149145833     
   28.000000000000000        7.2000000000000002        2.5069170891772203     
   28.000000000000000        8.0000000000000000        2.5066817712045997     
   28.000000000000000        8.8000000000000007        2.5191539318132108     
   28.000000000000000        9.6000000000000014        2.5418144157448479     
   28.000000000000000        10.400000000000000        2.8745888422881380     
   28.000000000000000        11.200000000000001        3.4912786529207991     
   28.000000000000000        12.000000000000000        3.5090094693490013     
   28.000000000000000        12.800000000000001        3.5067500744344282     
   28.000000000000000        13.600000000000001        3.5112154492791166     
   28.000000000000000        14.400000000000000        3.4967233488147049     
   28.000000000000000        15.200000000000001        3.5051387617705565     
   28.000000000000000        16.000000000000000        3.5059990852979932     
   28.000000000000000        16.800000000000001        3.5153030945888366     
   28.000000000000000        17.600000000000001        2.8837947360516449     
   28.000000000000000        18.400000000000002        2.5516516558293993     
   28.000000000000000        19.200000000000003        2.5118610956974852     
   28.000000000000000        20.000000000000000        2.5065159071541183     
   28.000000000000000        20.800000000000001        2.5083636853803579     
   28.000000000000000        21.600000000000001        2.5062979933189404     
   28.000000000000000        22.400000000000002        2.5082739667395630     
   28.000000000000000        23.200000000000003        2.5072419157176631     
   28.000000000000000        24.000000000000000        2.5052576324073406     
   28.000000000000000        24.800000000000001        2.5020396953266308     
   28.000000000000000        25.600000000000001        2.5097302211905701     
   28.000000000000000        26.400000000000002        2.5071693357615255     
   28.000000000000000        27.200000000000003        2.5070426034709303     
   28.000000000000000        28.000000000000000        2.5067513851797938     
   28.000000000000000        28.800000000000001        2.5058402496847481     
   28.000000000000000        29.600000000000001        2.5226202690971395     
   28.000000000000000        30.400000000000002        2.5588241264679934     
   28.000000000000000        31.200000000000003        2.8924234341132564     
   28.000000000000000        32.000000000000000        3.5047375558659595     
   28.000000000000000        32.800000000000004        3.5154296904411533     
   28.000000000000000        33.600000000000001        3.5122681823506716     
   28.000000000000000        34.399999999999999        3.5114726350764269     
   28.000000000000000        35.200000000000003        3.5077951560739420     
   28.000000000000000        36.000000000000000        3.5069105296386658     
   28.000000000000000        36.800000000000004        3.5070880995985667     
   28.000000000000000        37.600000000000001        3.5066354810892935     
   28.000000000000000        38.400000000000006        3.5063441944385469     
   28.000000000000000        39.200000000000003        3.5068330705171125     
   28.000000000000000        40.000000000000000        3.5010407557937784     
   28.000000000000000        40.800000000000004        3.4987574003182060     
   28.000000000000000        41.600000000000001        3.5196012462470727     
   28.000000000000000        42.400000000000006        3.4968791039568523     
   28.000000000000000        43.200000000000003        3.5008443503554609     
   28.000000000000000        44.000000000000000        3.5045849736902923     
   28.000000000000000        44.800000000000004        3.5070919312481412     
   28.000000000000000        45.600000000000001        3.5070927140112751     
   28.000000000000000        46.400000000000006        3.5156851739280612     
   28.000000000000000        47.200000000000003        3.5081815254652575     
   28.000000000000000        48.000000000000000        3.5012336421074042     
   28.000000000000000        48.800000000000004        3.5150086466303088     
   28.000000000000000        49.600000000000001        3.5084436091126809     
   28.000000000000000        50.400000000000006        3.5102967999456114     
   28.000000000000000        51.200000000000003        3.4992176005040845     
   28.000000000000000        52.000000000000000        3.5118881177472012     
   28.000000000000000        52.800000000000004        2.9241266744087637     
   28.000000000000000        53.600000000000001        2.6207418844403358     
   28.000000000000000        54.400000000000006        2.5033573625566068     
   28.000000000000000        55.200000000000003        2.5041010199685125     
   28.000000000000000        56.000000000000000        2.5136140533775455     
   28.000000000000000        56.800000000000004        2.5080657839740490     
   28.000000000000000        57.600000000000001        2.5077251230812339     
   28.000000000000000        58.400000000000006        2.5074845925642091     
   28.000000000000000        59.200000000000003        2.5081970027839247     
   28.000000000000000        60.000000000000000        2.5038940691085063     
   28.000000000000000        60.800000000000004        2.5082584709591997     
   28.000000000000000        61.600000000000001        2.5055755053834869     
   28.000000000000000        62.400000000000006        2.5052439015825492     
   28.000000000000000        63.200000000000003        2.5070234735534287     
   28.000000000000000        64.000000000000000        2.5072929411856704     
   28.000000000000000        64.799999999999997        2.5122675473618714     
   28.000000000000000        65.600000000000009        2.4952675304364949     
   28.000000000000000        66.400000000000006        2.5056545964207526     
   28.000000000000000        67.200000000000003        2.5107897096453660     
   28.000000000000000        68.000000000000000        2.5152061825661640     
   28.000000000000000        68.799999999999997        2.5032968520924075     
   28.000000000000000        69.600000000000009        2.5091494280404580     
   28.000000000000000        70.400000000000006        2.5100567257160762     
   28.000000000000000        71.200000000000003        2.5019630460328837     
   28.000000000000000        72.000000000000000        2.5161049421307422     
   28.000000000000000        72.799999999999997        2.5088539432264665     
   28.000000000000000        73.600000000000009        2.5054487569837800     
   28.000000000000000        74.400000000000006        2.5075090978767327     
   28.000000000000000        75.200000000000003        2.5060878726248674     
   28.000000000000000        76.000000000000000        2.5065263383566632     
   28.000000000000000        76.800000000000011        2.5045061500069186     
   28.000000000000000        77.600000000000009        2.5024168715917936     
   28.000000000000000        78.400000000000006        2.5006999828597900     
   28.000000000000000        79.200000000000003        2.5169513129154599     
   28.000000000000000        80.000000000000000        2.5093584508826194     
   28.000000000000000        80.800000000000011        2.5051199048339097     
   28.000000000000000        81.600000000000009        2.5077837607816527     
   28.000000000000000        82.400000000000006        2.5005049365449818     
   28.000000000000000        83.200000000000003        2.5069212208033074     
   28.000000000000000        84.000000000000000        2.6279949823446929     
   28.000000000000000        84.800000000000011        2.9072036215726413     
   28.000000000000000        85.600000000000009        3.4999363150439904     
   28.000000000000000        86.400000000000006        3.5118565004859335     
   28.000000000000000        87.200000000000003        3.5143875246626255     
   28.000000000000000        88.000000000000000        3.5137179624507024     
   28.000000000000000        88.800000000000011        3.5176519603389940     
   28.000000000000000        89.600000000000009        3.4966511612074935     
   28.000000000000000        90.400000000000006        3.5021972853330765     
   28.000000000000000        91.200000000000003        3.5063921717264828     
   28.000000000000000        92.000000000000000        3.5054920233103455     
   28.000000000000000        92.800000000000011        3.5056328327278998     
   28.000000000000000        93.600000000000009        3.5029228430605777     
   28.000000000000000        94.400000000000006        3.5036009247866313     
   28.000000000000000        95.200000000000003        3.5039841963290383     
   28.000000000000000        96.000000000000000        3.5049934105240248     
   28.000000000000000        96.800000000000011        3.5078690925946385     
   28.000000000000000        97.600000000000009        3.5118909361743595     
   28.000000000000000        98.400000000000006        3.5091485960672530     
   28.000000000000000        99.200000000000003        3.5077121245242195     
   28.000000000000000        100.00000000000000        3.5077563530999973     
   28.000000000000000        100.80000000000001        3.5057190149676902     
   28.000000000000000        101.60000000000001        3.5037970008810198     
   28.000000000000000        102.40000000000001        3.5141650804874667     

   28.800000000000001       0.80000000000000004        2.9117317096107618     
   28.800000000000001        1.6000000000000001        2.6420728672571188     
   28.800000000000001        2.4000000000000004        2.5053217010014337     
   28.800000000000001        3.2000000000000002        2.5004751128288065     
   28.800000000000001        4.0000000000000000        2.5147628049804176     
   28.800000000000001        4.8000000000000007        2.5111485894949883     
   28.800000000000001        5.6000000000000005        2.5194379428725204     
   28.800000000000001        6.4000000000000004        2.4992508221117200     
   28.800000000000001        7.2000000000000002        2.5059871114249206     
   28.800000000000001        8.0000000000000000        2.5082621854355094     
   28.800000000000001        8.8000000000000007        2.5043498942224987     
   28.800000000000001        9.6000000000000014        2.5479067769322747     
   28.800000000000001        10.400000000000000        2.8812071876953458     
   28.800000000000001        11.200000000000001        3.5146652928814390     
   28.800000000000001        12.000000000000000        3.5080830660296951     
   28.800000000000001        12.800000000000001        3.5080271813420807     
   28.800000000000001        13.600000000000001        3.5174029427813536     
   28.800000000000001        14.400000000000000        3.5019271582389364     
   28.800000000000001        15.200000000000001        3.5075345004061909     
   28.800000000000001        16.000000000000000        3.5061811195095052     
   28.800000000000001        16.800000000000001        3.4971057820685760     
   28.800000000000001        17.600000000000001        2.8923179351614912     
   28.800000000000001        18.400000000000002        2.5571266555132310     
   28.800000000000001        19.200000000000003        2.5115702494094871     
   28.800000000000001        20.000000000000000        2.5062588634603427     
   28.800000000000001        20.800000000000001        2.5074725695089062     
   28.800000000000001        21.600000000000001        2.5074138930833620     
   28.800000000000001        22.400000000000002        2.5085054865317251     
   28.800000000000001        23.200000000000003        2.5077962609537838     
   28.800000000000001        24.000000000000000        2.5091613243385873     
   28.800000000000001        24.800000000000001        2.5087367380796501     
   28.800000000000001        25.600000000000001        2.5071910408239262     
   28.800000000000001        26.400000000000002        2.5073708354524120     
   28.800000000000001        27.200000000000003        2.5078502979204735     
   28.800000000000001        28.000000000000000        2.5057777618283992     
   28.800000000000001        28.800000000000001        2.5077410708326040     
   28.800000000000001        29.600000000000001        2.5007591612906586     
   28.800000000000001        30.400000000000002        2.5673983860830090     
   28.800000000000001        31.200000000000003        2.9009747316865782     
   28.800000000000001        32.000000000000000        3.5035721620524134     
   28.800000000000001        32.800000000000004        3.4985967850965336     
   28.800000000000001        33.600000000000001        3.4988357708013891     
   28.800000000000001        34.399999999999999        3.4949868143222282     
   28.800000000000001        35.200000000000003        3.5162688544546921     
   28.800000000000001        36.000000000000000        3.5095828685131503     
   28.800000000000001        36.800000000000004        3.5088646335992273     
   28.800000000000001        37.600000000000001        3.5076340094999789     
   28.800000000000001        38.400000000000006        3.5065539319870682     
   28.800000000000001        39.200000000000003        3.5081437085225993     
   28.800000000000001        40.000000000000000        3.5092968491137477     
   28.800000000000001        40.800000000000004        3.5105340995622409     
   28.800000000000001        41.600000000000001        3.5086386676702688     
   28.800000000000001        42.400000000000006        3.5111464881106969     
   28.800000000000001        43.200000000000003        3.5167084042356298     
   28.800000000000001        44.000000000000000        3.4976321806419026     
   28.800000000000001        44.800000000000004        3.5055482186524753     
   28.800000000000001        45.600000000000001        3.5058227129374684     
   28.800000000000001        46.400000000000006        3.5119508966392328     
   28.800000000000001        47.200000000000003        3.5054664931573640     
   28.800000000000001        48.000000000000000        3.4948180989106810     
   28.800000000000001        48.800000000000004        3.5099103281682691     
   28.800000000000001        49.600000000000001        3.5076485010212841     
   28.800000000000001        50.400000000000006        3.5104799075157529     
   28.800000000000001        51.200000000000003        3.5100123153296319     
   28.800000000000001        52.000000000000000        3.5013386564906623     
   28.800000000000001        52.800000000000004        3.4961021480796703     
   28.800000000000001        53.600000000000001        2.7698812513114475     
   28.800000000000001        54.400000000000006        2.5110060946902077     
   28.800000000000001        55.200000000000003        2.5202533252683792     
   28.800000000000001        56.000000000000000        2.5181372058383586     
   28.800000000000001        56.800000000000004        2.5101020677478179     
   28.800000000000001        57.600000000000001        2.5081087526344348     
   28.800000000000001        58.400000000000006        2.5074796057207345     
   28.800000000000001        59.200000000000003        2.5018767656945564     
   28.800000000000001        60.000000000000000        2.5235332541173161     
   28.800000000000001        60.800000000000004        2.5119127809336890     
   28.800000000000001        61.600000000000001        2.5085333448453273     
   28.800000000000001        62.400000000000006        2.5072387696034037     
   28.800000000000001        63.200000000000003        2.5082383592361830     
   28.800000000000001        64.000000000000000        2.5131018989949681     
   28.800000000000001        64.799999999999997        2.5224781771704383     
   28.800000000000001        65.600000000000009        2.5025944442644272     
   28.800000000000001        66.400000000000006        2.5111838774968005     
   28.800000000000001        67.200000000000003        2.5130916272466490     
   28.800000000000001        68.000000000000000        2.5212066585329374     
   28.800000000000001        68.799999999999997        2.5067759906414953     
   28.800000000000001        69.600000000000009        2.5104301566828968     
   28.800000000000001        70.400000000000006        2.5078288229059660     
   28.800000000000001        71.200000000000003        2.4961784225420196     
   28.800000000000001        72.000000000000000        2.5125603958727494     
   28.800000000000001        72.799999999999997        2.5061955279567569     
   28.800000000000001        73.600000000000009        2.5089244486847631     
   28.800000000000001        74.400000000000006        2.5057114543396999     
   28.800000000000001        75.200000000000003        2.5050382428757998     
   28.800000000000001        76.000000000000000        2.5062662778409153     
   28.800000000000001        76.800000000000011        2.5029967453810498     
   28.800000000000001        77.600000000000009        2.5066339529711614     
   28.800000000000001        78.400000000000006        2.5052401706698220     
   28.800000000000001        79.200000000000003        2.5232746482068964     
   28.800000000000001        80.000000000000000        2.5170201554786256     
   28.800000000000001        80.800000000000011        2.5145563728519993     
   28.800000000000001        81.600000000000009        2.5130796598136964     
   28.800000000000001        82.400000000000006        2.5197653139735281     
   28.800000000000001        83.200000000000003        2.5021886725516911     
   28.800000000000001        84.000000000000000        2.5042302087190658     
   28.800000000000001        84.800000000000011        2.6207680827777220     
   28.800000000000001        85.600000000000009        2.8880280859033238     
   28.800000000000001        86.400000000000006        3.5091375658885622     
   28.800000000000001        87.200000000000003        3.4985667839575254     
   28.800000000000001        88.000000000000000        3.4981627890552773     
   28.800000000000001        88.800000000000011        3.5037467771461093     
   28.800000000000001        89.600000000000009        3.5135219393562913     
   28.800000000000001        90.400000000000006        3.5025853343304805     
   28.800000000000001        91.200000000000003        3.4991416584032646     
   28.800000000000001        92.000000000000000        3.5029765981234982     
   28.800000000000001        92.800000000000011        3.5048441999220117     
   28.800000000000001        93.600000000000009        3.5098115188147774     
   28.800000000000001        94.400000000000006        3.5053406802622291     
   28.800000000000001        95.200000000000003        3.5025447434208776     
   28.800000000000001        96.000000000000000        3.5079091800485527     
   28.800000000000001        96.800000000000011        3.5130652192004543     
   28.800000000000001        97.600000000000009        3.5022659518643708     
   28.800000000000001        98.400000000000006        3.5036958225672481     
   28.800000000000001        99.200000000000003        3.5116322759686449     
   28.800000000000001        100.00000000000000        3.4956120833138651     
   28.800000000000001        100.80000000000001        3.5139828383053091     
   28.800000000000001        101.60000000000001        3.5072494306859623     
   28.800000000000001        102.40000000000001        3.5037334637949149     

   29.600000000000001       0.80000000000000004        2.6080551577726951     
   29.600000000000001        1.6000000000000001        2.5115243380397594     
   29.600000000000001        2.4000000000000004        2.5087849767722279     
   29.600000000000001        3.2000000000000002        2.5115635990549534     
   29.600000000000001        4.0000000000000000        2.5077106427560856     
   29.600000000000001        4.8000000000000007        2.5072283593453908     
   29.600000000000001        5.6000000000000005        2.5150357727677513     
   29.600000000000001        6.4000000000000004        2.4981076621784601     
   29.600000000000001        7.2000000000000002        2.5072701397484076     
   29.600000000000001        8.0000000000000000        2.5093684078624823     
   29.600000000000001        8.8000000000000007        2.5065426788963725     
   29.600000000000001        9.6000000000000014        2.5520024431837300     
   29.600000000000001        10.400000000000000        2.8814596619300099     
   29.600000000000001        11.200000000000001        3.4949763188020970     
   29.600000000000001        12.000000000000000        3.5130850488503880     
   29.600000000000001        12.800000000000001        3.5174758781367537     
   29.600000000000001        13.600000000000001        3.4987130539642619     
   29.600000000000001        14.400000000000000        3.5055319793600814     
   29.600000000000001        15.200000000000001        3.5065304610796475     
   29.600000000000001        16.000000000000000        3.5098230199651210     
   29.600000000000001        16.800000000000001        3.4996786274291680     
   29.600000000000001        17.600000000000001        2.8953418046113271     
   29.600000000000001        18.400000000000002        2.5591759856513177     
   29.600000000000001        19.200000000000003        2.5117842264677788     
   29.600000000000001        20.000000000000000        2.5068432617538994     
   29.600000000000001        20.800000000000001        2.5076295627777250     
   29.600000000000001        21.600000000000001        2.5076709984276992     
   29.600000000000001        22.400000000000002        2.5088244309000864     
   29.600000000000001        23.200000000000003        2.5084545339041444     
   29.600000000000001        24.000000000000000        2.5075206439049440     
   29.600000000000001        24.800000000000001        2.5077097767853318     
   29.600000000000001        25.600000000000001        2.5078510146196464     
   29.600000000000001        26.400000000000002        2.5058782802854442     
   29.600000000000001        27.200000000000003        2.5069808019098336     
   29.600000000000001        28.000000000000000        2.5052752830111897     
   29.600000000000001        28.800000000000001        2.5085968029462773     
   29.600000000000001        29.600000000000001        2.5086461697182667     
   29.600000000000001        30.400000000000002        2.5705830326989316     
   29.600000000000001        31.200000000000003        2.9037156359000202     
   29.600000000000001        32.000000000000000        3.5009578525765828     
   29.600000000000001        32.800000000000004        3.4993941325905009     
   29.600000000000001        33.600000000000001        3.4991041471862108     
   29.600000000000001        34.399999999999999        3.4985443792228335     
   29.600000000000001        35.200000000000003        3.4986622049863030     
   29.600000000000001        36.000000000000000        3.5020313992739793     
   29.600000000000001        36.800000000000004        3.5048845864724494     
   29.600000000000001        37.600000000000001        3.5055477256252572     
   29.600000000000001        38.400000000000006        3.5061421186957666     
   29.600000000000001        39.200000000000003        3.5055398274869138     
   29.600000000000001        40.000000000000000        3.5069717786712364     
   29.600000000000001        40.800000000000004        3.5056756317471276     
   29.600000000000001        41.600000000000001        3.5056826783620285     
   29.600000000000001        42.400000000000006        3.5056596397313156     
   29.600000000000001        43.200000000000003        3.5072387557043783     
   29.600000000000001        44.000000000000000        3.5136263796261149     
   29.600000000000001        44.800000000000004        3.4977168204189564     
   29.600000000000001        45.600000000000001        3.5049550612670997     
   29.600000000000001        46.400000000000006        3.5124413280128843     
   29.600000000000001        47.200000000000003        3.5020972340673553     
   29.600000000000001        48.000000000000000        3.5146817384241604     
   29.600000000000001        48.800000000000004        3.5066115945876923     
   29.600000000000001        49.600000000000001        3.5069554039195880     
   29.600000000000001        50.400000000000006        3.5078460495761701     
   29.600000000000001        51.200000000000003        3.5065252180710851     
   29.600000000000001        52.000000000000000        3.5079675242452528     
   29.600000000000001        52.800000000000004        3.5079071327714351     
   29.600000000000001        53.600000000000001        2.8471432129968148     
   29.600000000000001        54.400000000000006        2.5252434269790403     
   29.600000000000001        55.200000000000003        2.4986308524328553     
   29.600000000000001        56.000000000000000        2.4971698421642854     
   29.600000000000001        56.800000000000004        2.5145235997376343     
   29.600000000000001        57.600000000000001        2.5087831565280316     
   29.600000000000001        58.400000000000006        2.5071656975355316     
   29.600000000000001        59.200000000000003        2.5063596889582618     
   29.600000000000001        60.000000000000000        2.5030584600811787     
   29.600000000000001        60.800000000000004        2.4964122135877935     
   29.600000000000001        61.600000000000001        2.5216183654279631     
   29.600000000000001        62.400000000000006        2.5148770556050124     
   29.600000000000001        63.200000000000003        2.5201652664684482     
   29.600000000000001        64.000000000000000        2.4955558666934765     
   29.600000000000001        64.799999999999997        2.5023647006936334     
   29.600000000000001        65.600000000000009        2.5074115536780739     
   29.600000000000001        66.400000000000006        2.5097585448270507     
   29.600000000000001        67.200000000000003        2.5199064835283327     
   29.600000000000001        68.000000000000000        2.5000448885779183     
   29.600000000000001        68.799999999999997        2.5067409107063821     
   29.600000000000001        69.600000000000009        2.5041529242214899     
   29.600000000000001        70.400000000000006        2.4967182620884110     
   29.600000000000001        71.200000000000003        2.5175843094649273     
   29.600000000000001        72.000000000000000        2.5102461115478771     
   29.600000000000001        72.799999999999997        2.5050749261332190     
   29.600000000000001        73.600000000000009        2.5062382990170931     
   29.600000000000001        74.400000000000006        2.5050284485717196     
   29.600000000000001        75.200000000000003        2.5042873383661073     
   29.600000000000001        76.000000000000000        2.5042322309216205     
   29.600000000000001        76.800000000000011        2.5057546419456744     
   29.600000000000001        77.600000000000009        2.5074960843087917     
   29.600000000000001        78.400000000000006        2.5080806349620040     
   29.600000000000001        79.200000000000003        2.5027164032356422     
   29.600000000000001        80.000000000000000        2.5008235111053376     
   29.600000000000001        80.800000000000011        2.5016051724817290     
   29.600000000000001        81.600000000000009        2.5034563700846011     
   29.600000000000001        82.400000000000006        2.5048180743706236     
   29.600000000000001        83.200000000000003        2.5073632194033411     
   29.600000000000001        84.000000000000000        2.5078342722049571     
   29.600000000000001        84.800000000000011        2.5169463939520020     
   29.600000000000001        85.600000000000009        2.5879748155405533     
   29.600000000000001        86.400000000000006        2.7371432825501052     
   29.600000000000001        87.200000000000003        2.8156507813029159     
   29.600000000000001        88.000000000000000        2.8320311338374986     
   29.600000000000001        88.800000000000011        2.8361733261427275     
   29.600000000000001        89.600000000000009        2.8398790245948864     
   29.600000000000001        90.400000000000006        2.8438832893105528     
   29.600000000000001        91.200000000000003        2.8446299067625422     
   29.600000000000001        92.000000000000000        2.8447151418572023     
   29.600000000000001        92.800000000000011        2.8432541756739997     
   29.600000000000001        93.600000000000009        2.8430125029264017     
   29.600000000000001        94.400000000000006        2.8448711532148332     
   29.600000000000001        95.200000000000003        2.8466664475275709     
   29.600000000000001        96.000000000000000        2.8467883543379098     
   29.600000000000001        96.800000000000011        2.8466212927370642     
   29.600000000000001        97.600000000000009        2.8491413158729761     
   29.600000000000001        98.400000000000006        2.8512459201235698     
   29.600000000000001        99.200000000000003        2.8542515608198045     
   29.600000000000001        100.00000000000000        2.8551849830320428     
   29.600000000000001        100.80000000000001        2.8505299656073793     
   29.600000000000001        101.60000000000001        2.8350722339430101     
   29.600000000000001        102.40000000000001        2.7579571129467735     

   30.400000000000002       0.80000000000000004        2.5209024040948838     
   30.400000000000002        1.6000000000000001        2.5156314976408507     
   30.400000000000002        2.4000000000000004        2.5074624193292530     
   30.400000000000002        3.2000000000000002        2.5073614679466174     
   30.400000000000002        4.0000000000000000        2.5078411064871866     
   30.400000000000002        4.8000000000000007        2.5093267053995594     
   30.400000000000002        5.6000000000000005        2.5135222081648756     
   30.400000000000002        6.4000000000000004        2.4946148896836542     
   30.400000000000002        7.2000000000000002        2.5050308189253800     
   30.400000000000002        8.0000000000000000        2.5107014544445296     
   30.400000000000002        8.8000000000000007        2.5073101208442177     
   30.400000000000002        9.6000000000000014        2.5527572657417328     
   30.400000000000002        10.400000000000000        2.8828068902189590     
   30.400000000000002        11.200000000000001        3.5173009114365783     
   30.400000000000002        12.000000000000000        3.4988770694238616     
   30.400000000000002        12.800000000000001        3.5022040684662299     
   30.400000000000002        13.600000000000001        3.5073280324038265     
   30.400000000000002        14.400000000000000        3.5066504168925055     
   30.400000000000002        15.200000000000001        3.5089285390280889     
   30.400000000000002        16.000000000000000        3.5094526260767140     
   30.400000000000002        16.800000000000001        3.5024617127153683     
   30.400000000000002        17.600000000000001        2.8949424987278434     
   30.400000000000002        18.400000000000002        2.5600925800362493     
   30.400000000000002        19.200000000000003        2.5119874585822388     
   30.400000000000002        20.000000000000000        2.5057139646371462     
   30.400000000000002        20.800000000000001        2.5088466154567470     
   30.400000000000002        21.600000000000001        2.5082534418704845     
   30.400000000000002        22.400000000000002        2.5085888438389294     
   30.400000000000002        23.200000000000003        2.5085673534780750     
   30.400000000000002        24.000000000000000        2.5077688514140339     
   30.400000000000002        24.800000000000001        2.5076930646932856     
   30.400000000000002        25.600000000000001        2.5080887272379582     
   30.400000000000002        26.400000000000002        2.5069813157137153     
   30.400000000000002        27.200000000000003        2.5063487337870036     
   30.400000000000002        28.000000000000000        2.5068017161653917     
   30.400000000000002        28.800000000000001        2.5073357402121612     
   30.400000000000002        29.600000000000001        2.5098788829954488     
   30.400000000000002        30.400000000000002        2.5705545914961863     
   30.400000000000002        31.200000000000003        2.9030933455996091     
   30.400000000000002        32.000000000000000        3.5019743063602440     
   30.400000000000002        32.800000000000004        3.5167503802838489     
   30.400000000000002        33.600000000000001        3.5153830631884531     
   30.400000000000002        34.399999999999999        3.5134932765905460     
   30.400000000000002        35.200000000000003        3.5198791802424436     
   30.400000000000002        36.000000000000000        3.4992578688717964     
   30.400000000000002        36.800000000000004        3.5042270899849868     
   30.400000000000002        37.600000000000001        3.5059629591538441     
   30.400000000000002        38.400000000000006        3.5054556074909686     
   30.400000000000002        39.200000000000003        3.5048214157181596     
   30.400000000000002        40.000000000000000        3.5058091948500287     
   30.400000000000002        40.800000000000004        3.5056845438337212     
   30.400000000000002        41.600000000000001        3.5046464635911980     
   30.400000000000002        42.400000000000006        3.5023117870753118     
   30.400000000000002        43.200000000000003        3.5045526383833350     
   30.400000000000002        44.000000000000000        3.5066707256653764     
   30.400000000000002        44.800000000000004        3.5161701878568135     
   30.400000000000002        45.600000000000001        3.4997094438827872     
   30.400000000000002        46.400000000000006        3.5100629512544179     
   30.400000000000002        47.200000000000003        3.4966440936517587     
   30.400000000000002        48.000000000000000        3.5109908332162565     
   30.400000000000002        48.800000000000004        3.5051316604330029     
   30.400000000000002        49.600000000000001        3.5065314099537361     
   30.400000000000002        50.400000000000006        3.5075513777636722     
   30.400000000000002        51.200000000000003        3.5059797846497096     
   30.400000000000002        52.000000000000000        3.5046863154863410     
   30.400000000000002        52.800000000000004        3.5078159740091963     
   30.400000000000002        53.600000000000001        2.8632237314178179     
   30.400000000000002        54.400000000000006        2.5390609927426566     
   30.400000000000002        55.200000000000003        2.5008208770392839     
   30.400000000000002        56.000000000000000        2.5027629520056949     
   30.400000000000002        56.800000000000004        2.5156008227464026     
   30.400000000000002        57.600000000000001        2.5070319752778953     
   30.400000000000002        58.400000000000006        2.5065975135919429     
   30.400000000000002        59.200000000000003        2.5074706269217271     
   30.400000000000002        60.000000000000000        2.5069824212118212     
   30.400000000000002        60.800000000000004        2.5045130389575370     
   30.400000000000002        61.600000000000001        2.5002498555074353     
   30.400000000000002        62.400000000000006        2.5007363261941040     
   30.400000000000002        63.200000000000003        2.5015737618588285     
   30.400000000000002        64.000000000000000        2.5062999342012686     
   30.400000000000002        64.799999999999997        2.5095782344932069     
   30.400000000000002        65.600000000000009        2.5106892976788764     
   30.400000000000002        66.400000000000006        2.5133115634040402     
   30.400000000000002        67.200000000000003        2.5182991034359374     
   30.400000000000002        68.000000000000000        2.4957077999017918     
   30.400000000000002        68.799999999999997        2.4980506565872158     
   30.400000000000002        69.600000000000009        2.5215236362684239     
   30.400000000000002        70.400000000000006        2.5136995611378561     
   30.400000000000002        71.200000000000003        2.5077470088465774     
   30.400000000000002        72.000000000000000        2.5052545776564323     
   30.400000000000002        72.799999999999997        2.5054036881412962     
   30.400000000000002        73.600000000000009        2.5056777845401697     
   30.400000000000002        74.400000000000006        2.5053587817225695     
   30.400000000000002        75.200000000000003        2.5046196815136792     
   30.400000000000002        76.000000000000000        2.5046069856993851     
   30.400000000000002        76.800000000000011        2.5073017402200182     
   30.400000000000002        77.600000000000009        2.5084764244906581     
   30.400000000000002        78.400000000000006        2.5094714150405784     
   30.400000000000002        79.200000000000003        2.5090252935790316     
   30.400000000000002        80.000000000000000        2.5069317004592229     
   30.400000000000002        80.800000000000011        2.5067722842865079     
   30.400000000000002        81.600000000000009        2.5065626463710080     
   30.400000000000002        82.400000000000006        2.5096437690333131     
   30.400000000000002        83.200000000000003        2.5111622904476154     
   30.400000000000002        84.000000000000000        2.5155239312633193     
   30.400000000000002        84.800000000000011        2.4946502793835430     
   30.400000000000002        85.600000000000009        2.5063406822996805     
   30.400000000000002        86.400000000000006        2.5111326850192803     
   30.400000000000002        87.200000000000003        2.5190541546265237     
   30.400000000000002        88.000000000000000        2.5239853285315479     
   30.400000000000002        88.800000000000011        2.5010567233195609     
   30.400000000000002        89.600000000000009        2.5056987102907082     
   30.400000000000002        90.400000000000006        2.5059635807253149     
   30.400000000000002        91.200000000000003        2.5090309759770939     
   30.400000000000002        92.000000000000000        2.5132766069100709     
   30.400000000000002        92.800000000000011        2.5150743967464129     
   30.400000000000002        93.600000000000009        2.5153307793810074     
   30.400000000000002        94.400000000000006        2.5148337917863048     
   30.400000000000002        95.200000000000003        2.5162756661798871     
   30.400000000000002        96.000000000000000        2.5164582211768201     
   30.400000000000002        96.800000000000011        2.5163812479791070     
   30.400000000000002        97.600000000000009        2.5179833505491338     
   30.400000000000002        98.400000000000006        2.5192076877600300     
   30.400000000000002        99.200000000000003        2.5202455810602582     
   30.400000000000002        100.00000000000000        2.5219269235525732     
   30.400000000000002        100.80000000000001        2.5220465187397605     
   30.400000000000002        101.60000000000001        2.5140365441539925     
   30.400000000000002        102.40000000000001        2.5132387101829612     

   31.200000000000003       0.80000000000000004        2.5028299455020293     
   31.200000000000003        1.6000000000000001        2.5039988909730018     
   31.200000000000003        2.4000000000000004        2.5044806497882792     
   31.200000000000003        3.2000000000000002        2.5082535777507573     
   31.200000000000003        4.0000000000000000        2.5082039732899490     
   31.200000000000003        4.8000000000000007        2.5070761319056487     
   31.200000000000003        5.6000000000000005        2.5110610836949929     
   31.200000000000003        6.4000000000000004        2.5229326915864507     
   31.200000000000003        7.2000000000000002        2.5040211748621601     
   31.200000000000003        8.0000000000000000        2.5113718824226523     
   31.200000000000003        8.8000000000000007        2.5017373451702767     
   31.200000000000003        9.6000000000000014        2.5518776842905879     
   31.200000000000003        10.400000000000000        2.8814531650741975     
   31.200000000000003        11.200000000000001        3.4974374201165324     
   31.200000000000003        12.000000000000000        3.5049429681637942     
   31.200000000000003        12.800000000000001        3.5078077894754940     
   31.200000000000003        13.600000000000001        3.5083275678330654     
   31.200000000000003        14.400000000000000        3.5079345486969538     
   31.200000000000003        15.200000000000001        3.5073710914883285     
   31.200000000000003        16.000000000000000        3.5073336516474947     
   31.200000000000003        16.800000000000001        3.5055645897042469     
   31.200000000000003        17.600000000000001        2.8937353202651139     
   31.200000000000003        18.400000000000002        2.5602228495909354     
   31.200000000000003        19.200000000000003        2.5125540882095612     
   31.200000000000003        20.000000000000000        2.5069342895706894     
   31.200000000000003        20.800000000000001        2.5079772936418556     
   31.200000000000003        21.600000000000001        2.5085912397060972     
   31.200000000000003        22.400000000000002        2.5079319346744140     
   31.200000000000003        23.200000000000003        2.5078218680167152     
   31.200000000000003        24.000000000000000        2.5087181363999322     
   31.200000000000003        24.800000000000001        2.5068042562855100     
   31.200000000000003        25.600000000000001        2.5073527130252051     
   31.200000000000003        26.400000000000002        2.5074605377208568     
   31.200000000000003        27.200000000000003        2.5057220612054634     
   31.200000000000003        28.000000000000000        2.5058269505156594     
   31.200000000000003        28.800000000000001        2.5066199989629179     
   31.200000000000003        29.600000000000001        2.5098331248424564     
   31.200000000000003        30.400000000000002        2.5704427261802310     
   31.200000000000003        31.200000000000003        2.9024681552886666     
   31.200000000000003        32.000000000000000        3.5037375810234197     
   31.200000000000003        32.800000000000004        3.5083815050949823     
   31.200000000000003        33.600000000000001        3.5060557494680502     
   31.200000000000003        34.399999999999999        3.5068041929680875     
   31.200000000000003        35.200000000000003        3.5083919113370587     
   31.200000000000003        36.000000000000000        3.5153911057582974     
   31.200000000000003        36.800000000000004        3.4976611398964823     
   31.200000000000003        37.600000000000001        3.5043073252706689     
   31.200000000000003        38.400000000000006        3.5047997878027166     
   31.200000000000003        39.200000000000003        3.5058487971731598     
   31.200000000000003        40.000000000000000        3.5051461184501069     
   31.200000000000003        40.800000000000004        3.5044557439664912     
   31.200000000000003        41.600000000000001        3.5058908119471832     
   31.200000000000003        42.400000000000006        3.5059913251179275     
   31.200000000000003        43.200000000000003        3.5082039831016663     
   31.200000000000003        44.000000000000000        3.5086195197993044     
   31.200000000000003        44.800000000000004        3.5146829229647412     
   31.200000000000003        45.600000000000001        3.5071593071459839     
   31.200000000000003        46.400000000000006        3.5005899954366044     
   31.200000000000003        47.200000000000003        3.5148834593067249     
   31.200000000000003        48.000000000000000        3.5063695386640461     
   31.200000000000003        48.800000000000004        3.5049541672877993     
   31.200000000000003        49.600000000000001        3.5062042155384647     
   31.200000000000003        50.400000000000006        3.5075257781692897     
   31.200000000000003        51.200000000000003        3.5036595337266010     
   31.200000000000003        52.000000000000000        3.5004355300683914     
   31.200000000000003        52.800000000000004        3.5145223720364469     
   31.200000000000003        53.600000000000001        2.8671503176772419     
   31.200000000000003        54.400000000000006        2.5431814186266890     
   31.200000000000003        55.200000000000003        2.5024431780987468     
   31.200000000000003        56.000000000000000        2.5030238428862877     
   31.200000000000003        56.800000000000004        2.5151361175346367     
   31.200000000000003        57.600000000000001        2.5077374773577166     
   31.200000000000003        58.400000000000006        2.5068980088027355     
   31.200000000000003        59.200000000000003        2.5071205999571009     
   31.200000000000003        60.000000000000000        2.5073677516574699     
   31.200000000000003        60.800000000000004        2.5068096891401503     
   31.200000000000003        61.600000000000001        2.5057893306973242     
   31.200000000000003        62.400000000000006        2.5067693485467966     
   31.200000000000003        63.200000000000003        2.5072783678588482     
   31.200000000000003        64.000000000000000        2.5072663937381381     
   31.200000000000003        64.799999999999997        2.5095837919976569     
   31.200000000000003        65.600000000000009        2.5108578001328330     
   31.200000000000003        66.400000000000006        2.5111140066491222     
   31.200000000000003        67.200000000000003        2.5114054282655554     
   31.200000000000003        68.000000000000000        2.5144379467402862     
   31.200000000000003        68.799999999999997        2.5131692042206124     
   31.200000000000003        69.600000000000009        2.5086084863696598     
   31.200000000000003        70.400000000000006        2.5068241242467351     
   31.200000000000003        71.200000000000003        2.5057097796809504     
   31.200000000000003        72.000000000000000        2.5068321874169599     
   31.200000000000003        72.799999999999997        2.5056547653296133     
   31.200000000000003        73.600000000000009        2.5058658719286693     
   31.200000000000003        74.400000000000006        2.5057972341164469     
   31.200000000000003        75.200000000000003        2.5055490957701969     
   31.200000000000003        76.000000000000000        2.5058444185691910     
   31.200000000000003        76.800000000000011        2.5113918804293083     
   31.200000000000003        77.600000000000009        2.5086702959352136     
   31.200000000000003        78.400000000000006        2.5088596284479294     
   31.200000000000003        79.200000000000003        2.5038483331883170     
   31.200000000000003        80.000000000000000        2.5067394309782034     
   31.200000000000003        80.800000000000011        2.5063452337787022     
   31.200000000000003        81.600000000000009        2.5080699987884061     
   31.200000000000003        82.400000000000006        2.5106047291161357     
   31.200000000000003        83.200000000000003        2.5136363111577751     
   31.200000000000003        84.000000000000000        2.5170516136719874     
   31.200000000000003        84.800000000000011        2.5158513784068535     
   31.200000000000003        85.600000000000009        2.5100129257316453     
   31.200000000000003        86.400000000000006        2.5051491335654266     
   31.200000000000003        87.200000000000003        2.5029940354788001     
   31.200000000000003        88.000000000000000        2.4996445730250305     
   31.200000000000003        88.800000000000011        2.5049017703879217     
   31.200000000000003        89.600000000000009        2.5091189253541550     
   31.200000000000003        90.400000000000006        2.5152318604713417     
   31.200000000000003        91.200000000000003        2.5198441048198541     
   31.200000000000003        92.000000000000000        2.4988482868530948     
   31.200000000000003        92.800000000000011        2.5035574435024546     
   31.200000000000003        93.600000000000009        2.5043946065117590     
   31.200000000000003        94.400000000000006        2.5063517648583438     
   31.200000000000003        95.200000000000003        2.5067315689390863     
   31.200000000000003        96.000000000000000        2.5065827912022152     
   31.200000000000003        96.800000000000011        2.5074619861694307     
   31.200000000000003        97.600000000000009        2.5086462423084925     
   31.200000000000003        98.400000000000006        2.5104997167332312     
   31.200000000000003        99.200000000000003        2.5127367294550842     
   31.200000000000003        100.00000000000000        2.5192799514663489     
   31.200000000000003        100.80000000000001        2.4969017036518038     
   31.200000000000003        101.60000000000001        2.5031478932697011     
   31.200000000000003        102.40000000000001        2.5048743836422203     

   32.000000000000000       0.80000000000000004        2.5066254993924648     
   32.000000000000000        1.6000000000000001        2.5050861904525057     
   32.000000000000000        2.4000000000000004        2.5053557259066817     
   32.000000000000000        3.2000000000000002        2.5073377978095031     
   32.000000000000000        4.0000000000000000        2.5056941613569017     
   32.000000000000000        4.8000000000000007        2.5089965001471199     
   32.000000000000000        5.6000000000000005        2.5146405262082090     
   32.000000000000000        6.4000000000000004        2.4955450402899966     
   32.000000000000000        7.2000000000000002        2.5063421169623683     
   32.000000000000000        8.0000000000000000        2.5123531377504280     
   32.000000000000000        8.8000000000000007        2.5007862827624439     
   32.000000000000000        9.6000000000000014        2.5479055276596640     
   32.000000000000000        10.400000000000000        2.8765163404994700     
   32.000000000000000        11.200000000000001        3.5138017110929560     
   32.000000000000000        12.000000000000000        3.5042427607085869     
   32.000000000000000        12.800000000000001        3.5129346212956083     
   32.000000000000000        13.600000000000001        3.5112962313648328     
   32.000000000000000        14.400000000000000        3.5111420437036021     
   32.000000000000000        15.200000000000001        3.5119469138901582     
   32.000000000000000        16.000000000000000        3.5114113056145611     
   32.000000000000000        16.800000000000001        3.5070496536491547     
   32.000000000000000        17.600000000000001        2.8920153695216069     
   32.000000000000000        18.400000000000002        2.5592561459391980     
   32.000000000000000        19.200000000000003        2.5114250469163246     
   32.000000000000000        20.000000000000000        2.5071037791644297     
   32.000000000000000        20.800000000000001        2.5070128781959387     
   32.000000000000000        21.600000000000001        2.5083084298275709     
   32.000000000000000        22.400000000000002        2.5080072973742360     
   32.000000000000000        23.200000000000003        2.5082002368389142     
   32.000000000000000        24.000000000000000        2.5094744536984228     
   32.000000000000000        24.800000000000001        2.5053961963603109     
   32.000000000000000        25.600000000000001        2.5067673049807691     
   32.000000000000000        26.400000000000002        2.5069139275839580     
   32.000000000000000        27.200000000000003        2.5056567210830072     
   32.000000000000000        28.000000000000000        2.5056420482408379     
   32.000000000000000        28.800000000000001        2.5059594273627734     
   32.000000000000000        29.600000000000001        2.5116437639675899     
   32.000000000000000        30.400000000000002        2.5708535307097673     
   32.000000000000000        31.200000000000003        2.9008976834763738     
   32.000000000000000        32.000000000000000        3.5088998042779163     
   32.000000000000000        32.800000000000004        3.5049945361307282     
   32.000000000000000        33.600000000000001        3.5057920336704482     
   32.000000000000000        34.399999999999999        3.5069461124771713     
   32.000000000000000        35.200000000000003        3.5071733117873083     
   32.000000000000000        36.000000000000000        3.5059126930565165     
   32.000000000000000        36.800000000000004        3.5157726432438916     
   32.000000000000000        37.600000000000001        3.5008828721804588     
   32.000000000000000        38.400000000000006        3.5060853630800417     
   32.000000000000000        39.200000000000003        3.5048973945653801     
   32.000000000000000        40.000000000000000        3.5063476448669766     
   32.000000000000000        40.800000000000004        3.5063426521684051     
   32.000000000000000        41.600000000000001        3.5063269494982654     
   32.000000000000000        42.400000000000006        3.5078540044168198     
   32.000000000000000        43.200000000000003        3.5062620456680111     
   32.000000000000000        44.000000000000000        3.5062358853925693     
   32.000000000000000        44.800000000000004        3.5103838047646865     
   32.000000000000000        45.600000000000001        3.5037687505379274     
   32.000000000000000        46.400000000000006        3.5170687617049512     
   32.000000000000000        47.200000000000003        3.5071507831751139     
   32.000000000000000        48.000000000000000        3.5065875081124367     
   32.000000000000000        48.800000000000004        3.5054826391995380     
   32.000000000000000        49.600000000000001        3.5050327816658839     
   32.000000000000000        50.400000000000006        3.5072580596947152     
   32.000000000000000        51.200000000000003        3.5060562283733820     
   32.000000000000000        52.000000000000000        3.4991316974586884     
   32.000000000000000        52.800000000000004        3.5123487649709775     
   32.000000000000000        53.600000000000001        2.8685417884663624     
   32.000000000000000        54.400000000000006        2.5464923148833045     
   32.000000000000000        55.200000000000003        2.5035074787514411     
   32.000000000000000        56.000000000000000        2.5013379863045917
[truncated: 894,528 more chars]
