# Supplementary material for: A first-principles phase field method for quantitatively predicting multi-composition phase separation without thermodynamic empirical parameter
Source: Nat Commun. 2019 Aug 1;10:3451. doi: 10.1038/s41467-019-11248-z (PMC6671953; doi:10.1038/s41467-019-11248-z)
Supplement: Supplementary file 3 — Source Data [file 41467_2019_11248_MOESM3_ESM.zip › supplementary-files/data-files/README]

Two gnuplot script files are enclosed to plot these data. ("3d-gnuplot" is in this directory and "3d-gnuplot-plane" is inside "Fig.7".)

1. Change the file name in the script file to plot various data.
2. Type "gnuplot 3d-gnuplot-plane" for the files in the folder ExtDataFig.2
3. Type "gnuplot 3d-gnuplot" for the files in rest of the folders
4. The output images will be plotted in the *.eps files
